# Supplementary material for: Changes in Protonation States of In-Pathway Residues can Alter Ligand Binding Pathways Obtained From Spontaneous Binding Molecular Dynamics Simulations
Source: Front Mol Biosci. 2022 Jul 4;9:922361. doi: 10.3389/fmolb.2022.922361 (PMC9289141; doi:10.3389/fmolb.2022.922361)
Supplement: Supplementary file 2 [file DataSheet1.ZIP]

Archive with 30 entries (23 files):
- binding-pathways/
- binding-pathways/hid57/
- binding-pathways/hid57/hid_I4_5.pdb
- __MACOSX/
- __MACOSX/binding-pathways/
- __MACOSX/binding-pathways/hid57/
- __MACOSX/binding-pathways/hid57/._hid_I4_5.pdb
- binding-pathways/hid57/hid_I2_3.pdb
- __MACOSX/binding-pathways/hid57/._hid_I2_3.pdb
- binding-pathways/hid57/hid_B_6.pdb
- __MACOSX/binding-pathways/hid57/._hid_B_6.pdb
- binding-pathways/hid57/hid_I3_4.pdb
- __MACOSX/binding-pathways/hid57/._hid_I3_4.pdb
- binding-pathways/hid57/hid_I1_2.pdb
- __MACOSX/binding-pathways/hid57/._hid_I1_2.pdb
- binding-pathways/hid57/hid_R_1.pdb
- __MACOSX/binding-pathways/hid57/._hid_R_1.pdb
- __MACOSX/binding-pathways/._hid57
- binding-pathways/.DS_Store
- __MACOSX/binding-pathways/._.DS_Store
- binding-pathways/hip57/
- binding-pathways/hip57/hip_B_3.pdb
- __MACOSX/binding-pathways/hip57/
- __MACOSX/binding-pathways/hip57/._hip_B_3.pdb
- binding-pathways/hip57/hip_I_2.pdb
- __MACOSX/binding-pathways/hip57/._hip_I_2.pdb
- binding-pathways/hip57/hip_R_1.pdb
- __MACOSX/binding-pathways/hip57/._hip_R_1.pdb
- __MACOSX/binding-pathways/._hip57
- __MACOSX/._binding-pathways
