# Supplementary material for: Changes in Protonation States of In-Pathway Residues can Alter Ligand Binding Pathways Obtained From Spontaneous Binding Molecular Dynamics Simulations
Source: Front Mol Biosci. 2022 Jul 4;9:922361. doi: 10.3389/fmolb.2022.922361 (PMC9289141; doi:10.3389/fmolb.2022.922361)
Supplement: Supplementary file 2 [file DataSheet1.ZIP › binding-pathways/hid57/hid_I4_5.pdb]

CRYST1   65.320   84.603   74.466  90.00  90.00  90.00 P 1           1
ATOM      1  N   ILE X   1      17.711  20.371  35.858  0.00  0.00           N
ATOM      2  H1  ILE X   1      16.988  21.008  35.554  0.00  0.00           H
ATOM      3  H2  ILE X   1      18.471  20.830  36.339  0.00  0.00           H
ATOM      4  H3  ILE X   1      17.158  19.716  36.392  0.00  0.00           H
ATOM      5  CA  ILE X   1      18.328  19.761  34.696  0.00  0.00           C
ATOM      6  HA  ILE X   1      19.133  20.362  34.273  0.00  0.00           H
ATOM      7  CB  ILE X   1      18.979  18.315  35.029  0.00  0.00           C
ATOM      8  HB  ILE X   1      18.160  17.723  35.438  0.00  0.00           H
ATOM      9  CG2 ILE X   1      19.568  17.667  33.796  0.00  0.00           C
ATOM     10 HG21 ILE X   1      20.269  18.329  33.287  0.00  0.00           H
ATOM     11 HG22 ILE X   1      20.017  16.696  34.003  0.00  0.00           H
ATOM     12 HG23 ILE X   1      18.823  17.392  33.050  0.00  0.00           H
ATOM     13  CG1 ILE X   1      20.126  18.510  36.064  0.00  0.00           C
ATOM     14 HG12 ILE X   1      19.585  18.759  36.977  0.00  0.00           H
ATOM     15 HG13 ILE X   1      20.831  19.331  35.940  0.00  0.00           H
ATOM     16  CD1 ILE X   1      20.788  17.201  36.478  0.00  0.00           C
ATOM     17 HD11 ILE X   1      20.084  16.417  36.759  0.00  0.00           H
ATOM     18 HD12 ILE X   1      21.544  16.884  35.759  0.00  0.00           H
ATOM     19 HD13 ILE X   1      21.412  17.440  37.339  0.00  0.00           H
ATOM     20  C   ILE X   1      17.147  19.555  33.714  0.00  0.00           C
ATOM     21  O   ILE X   1      16.093  19.052  34.022  0.00  0.00           O
ATOM     22  N   VAL X   2      17.518  19.731  32.447  0.00  0.00           N
ATOM     23  H   VAL X   2      18.454  20.081  32.303  0.00  0.00           H
ATOM     24  CA  VAL X   2      16.760  19.342  31.287  0.00  0.00           C
ATOM     25  HA  VAL X   2      15.697  19.206  31.489  0.00  0.00           H
ATOM     26  CB  VAL X   2      16.788  20.512  30.308  0.00  0.00           C
ATOM     27  HB  VAL X   2      17.807  20.658  29.951  0.00  0.00           H
ATOM     28  CG1 VAL X   2      15.950  20.157  29.063  0.00  0.00           C
ATOM     29 HG11 VAL X   2      16.425  19.316  28.558  0.00  0.00           H
ATOM     30 HG12 VAL X   2      14.913  19.907  29.289  0.00  0.00           H
ATOM     31 HG13 VAL X   2      15.945  20.978  28.347  0.00  0.00           H
ATOM     32  CG2 VAL X   2      16.324  21.878  30.799  0.00  0.00           C
ATOM     33 HG21 VAL X   2      16.424  22.584  29.975  0.00  0.00           H
ATOM     34 HG22 VAL X   2      15.305  21.770  31.170  0.00  0.00           H
ATOM     35 HG23 VAL X   2      16.852  22.270  31.669  0.00  0.00           H
ATOM     36  C   VAL X   2      17.315  18.088  30.707  0.00  0.00           C
ATOM     37  O   VAL X   2      18.526  17.945  30.522  0.00  0.00           O
ATOM     38  N   GLY X   3      16.357  17.197  30.355  0.00  0.00           N
ATOM     39  H   GLY X   3      15.393  17.293  30.638  0.00  0.00           H
ATOM     40  CA  GLY X   3      16.698  16.057  29.605  0.00  0.00           C
ATOM     41  HA2 GLY X   3      15.761  15.634  29.244  0.00  0.00           H
ATOM     42  HA3 GLY X   3      17.262  16.214  28.685  0.00  0.00           H
ATOM     43  C   GLY X   3      17.579  14.988  30.323  0.00  0.00           C
ATOM     44  O   GLY X   3      18.133  14.076  29.774  0.00  0.00           O
ATOM     45  N   GLY X   4      17.727  15.103  31.623  0.00  0.00           N
ATOM     46  H   GLY X   4      17.291  15.845  32.153  0.00  0.00           H
ATOM     47  CA  GLY X   4      18.462  14.158  32.533  0.00  0.00           C
ATOM     48  HA2 GLY X   4      19.486  13.959  32.220  0.00  0.00           H
ATOM     49  HA3 GLY X   4      18.636  14.657  33.486  0.00  0.00           H
ATOM     50  C   GLY X   4      17.734  12.847  32.807  0.00  0.00           C
ATOM     51  O   GLY X   4      16.763  12.510  32.135  0.00  0.00           O
ATOM     52  N   TYR X   5      18.110  12.082  33.836  0.00  0.00           N
ATOM     53  H   TYR X   5      18.924  12.359  34.366  0.00  0.00           H
ATOM     54  CA  TYR X   5      17.377  10.829  34.354  0.00  0.00           C
ATOM     55  HA  TYR X   5      16.395  10.864  33.883  0.00  0.00           H
ATOM     56  CB  TYR X   5      18.136   9.607  33.888  0.00  0.00           C
ATOM     57  HB2 TYR X   5      17.469   8.750  33.981  0.00  0.00           H
ATOM     58  HB3 TYR X   5      18.268   9.653  32.807  0.00  0.00           H
ATOM     59  CG  TYR X   5      19.542   9.417  34.487  0.00  0.00           C
ATOM     60  CD1 TYR X   5      19.737   8.465  35.538  0.00  0.00           C
ATOM     61  HD1 TYR X   5      18.908   7.838  35.834  0.00  0.00           H
ATOM     62  CE1 TYR X   5      21.014   8.270  36.059  0.00  0.00           C
ATOM     63  HE1 TYR X   5      21.199   7.551  36.844  0.00  0.00           H
ATOM     64  CZ  TYR X   5      22.079   9.033  35.574  0.00  0.00           C
ATOM     65  OH  TYR X   5      23.345   9.037  36.154  0.00  0.00           O
ATOM     66  HH  TYR X   5      23.243   8.570  36.987  0.00  0.00           H
ATOM     67  CE2 TYR X   5      21.900   9.964  34.494  0.00  0.00           C
ATOM     68  HE2 TYR X   5      22.740  10.468  34.041  0.00  0.00           H
ATOM     69  CD2 TYR X   5      20.585  10.224  34.040  0.00  0.00           C
ATOM     70  HD2 TYR X   5      20.520  10.902  33.202  0.00  0.00           H
ATOM     71  C   TYR X   5      17.220  10.749  35.833  0.00  0.00           C
ATOM     72  O   TYR X   5      17.807  11.618  36.548  0.00  0.00           O
ATOM     73  N   THR X   6      16.466   9.865  36.493  0.00  0.00           N
ATOM     74  H   THR X   6      15.973   9.180  35.939  0.00  0.00           H
ATOM     75  CA  THR X   6      16.480   9.733  37.956  0.00  0.00           C
ATOM     76  HA  THR X   6      16.531  10.735  38.383  0.00  0.00           H
ATOM     77  CB  THR X   6      15.159   9.050  38.436  0.00  0.00           C
ATOM     78  HB  THR X   6      15.032   8.147  37.839  0.00  0.00           H
ATOM     79  CG2 THR X   6      15.368   8.835  39.917  0.00  0.00           C
ATOM     80 HG21 THR X   6      15.713   9.762  40.376  0.00  0.00           H
ATOM     81 HG22 THR X   6      14.397   8.589  40.346  0.00  0.00           H
ATOM     82 HG23 THR X   6      16.048   8.026  40.185  0.00  0.00           H
ATOM     83  OG1 THR X   6      14.015   9.811  38.285  0.00  0.00           O
ATOM     84  HG1 THR X   6      13.647   9.274  37.579  0.00  0.00           H
ATOM     85  C   THR X   6      17.717   8.963  38.318  0.00  0.00           C
ATOM     86  O   THR X   6      17.821   7.795  38.045  0.00  0.00           O
ATOM     87  N   CYX X   7      18.597   9.636  39.060  0.00  0.00           N
ATOM     88  H   CYX X   7      18.294  10.568  39.302  0.00  0.00           H
ATOM     89  CA  CYX X   7      19.987   9.207  39.306  0.00  0.00           C
ATOM     90  HA  CYX X   7      20.562   9.462  38.416  0.00  0.00           H
ATOM     91  CB  CYX X   7      20.595  10.100  40.371  0.00  0.00           C
ATOM     92  HB2 CYX X   7      19.983   9.995  41.267  0.00  0.00           H
ATOM     93  HB3 CYX X   7      21.542   9.625  40.627  0.00  0.00           H
ATOM     94  SG  CYX X   7      20.864  11.856  40.005  0.00  0.00           S
ATOM     95  C   CYX X   7      20.159   7.764  39.814  0.00  0.00           C
ATOM     96  O   CYX X   7      21.107   7.069  39.512  0.00  0.00           O
ATOM     97  N   GLY X   8      19.266   7.321  40.764  0.00  0.00           N
ATOM     98  H   GLY X   8      18.556   7.885  41.209  0.00  0.00           H
ATOM     99  CA  GLY X   8      19.415   5.980  41.336  0.00  0.00           C
ATOM    100  HA2 GLY X   8      18.477   5.437  41.218  0.00  0.00           H
ATOM    101  HA3 GLY X   8      20.239   5.388  40.938  0.00  0.00           H
ATOM    102  C   GLY X   8      19.697   6.061  42.821  0.00  0.00           C
ATOM    103  O   GLY X   8      20.539   6.924  43.255  0.00  0.00           O
ATOM    104  N   ALA X   9      19.136   5.118  43.515  0.00  0.00           N
ATOM    105  H   ALA X   9      18.688   4.383  42.986  0.00  0.00           H
ATOM    106  CA  ALA X   9      19.390   4.925  44.935  0.00  0.00           C
ATOM    107  HA  ALA X   9      18.884   5.609  45.616  0.00  0.00           H
ATOM    108  CB  ALA X   9      18.837   3.562  45.382  0.00  0.00           C
ATOM    109  HB1 ALA X   9      19.286   3.308  46.342  0.00  0.00           H
ATOM    110  HB2 ALA X   9      17.756   3.564  45.519  0.00  0.00           H
ATOM    111  HB3 ALA X   9      19.109   2.779  44.674  0.00  0.00           H
ATOM    112  C   ALA X   9      20.877   5.027  45.330  0.00  0.00           C
ATOM    113  O   ALA X   9      21.584   4.076  44.936  0.00  0.00           O
ATOM    114  N   ASN X  10      21.287   5.943  46.113  0.00  0.00           N
ATOM    115  H   ASN X  10      20.665   6.719  46.289  0.00  0.00           H
ATOM    116  CA  ASN X  10      22.701   5.985  46.585  0.00  0.00           C
ATOM    117  HA  ASN X  10      22.760   6.914  47.151  0.00  0.00           H
ATOM    118  CB  ASN X  10      22.879   4.830  47.569  0.00  0.00           C
ATOM    119  HB2 ASN X  10      21.908   4.433  47.864  0.00  0.00           H
ATOM    120  HB3 ASN X  10      23.378   4.012  47.048  0.00  0.00           H
ATOM    121  CG  ASN X  10      23.710   5.217  48.793  0.00  0.00           C
ATOM    122  OD1 ASN X  10      23.188   5.133  49.912  0.00  0.00           O
ATOM    123  ND2 ASN X  10      24.931   5.637  48.638  0.00  0.00           N
ATOM    124 HD21 ASN X  10      25.421   5.692  49.519  0.00  0.00           H
ATOM    125 HD22 ASN X  10      25.308   5.927  47.747  0.00  0.00           H
ATOM    126  C   ASN X  10      23.830   6.237  45.529  0.00  0.00           C
ATOM    127  O   ASN X  10      24.970   5.977  45.881  0.00  0.00           O
ATOM    128  N   THR X  11      23.571   6.827  44.348  0.00  0.00           N
ATOM    129  H   THR X  11      22.584   7.021  44.254  0.00  0.00           H
ATOM    130  CA  THR X  11      24.520   6.942  43.275  0.00  0.00           C
ATOM    131  HA  THR X  11      25.262   6.146  43.345  0.00  0.00           H
ATOM    132  CB  THR X  11      23.836   6.873  41.935  0.00  0.00           C
ATOM    133  HB  THR X  11      24.614   7.100  41.206  0.00  0.00           H
ATOM    134  CG2 THR X  11      23.336   5.461  41.566  0.00  0.00           C
ATOM    135 HG21 THR X  11      24.193   4.804  41.419  0.00  0.00           H
ATOM    136 HG22 THR X  11      22.853   5.026  42.440  0.00  0.00           H
ATOM    137 HG23 THR X  11      22.650   5.510  40.721  0.00  0.00           H
ATOM    138  OG1 THR X  11      22.815   7.853  41.847  0.00  0.00           O
ATOM    139  HG1 THR X  11      21.992   7.431  42.104  0.00  0.00           H
ATOM    140  C   THR X  11      25.405   8.203  43.308  0.00  0.00           C
ATOM    141  O   THR X  11      26.548   8.252  42.881  0.00  0.00           O
ATOM    142  N   VAL X  12      24.901   9.214  43.909  0.00  0.00           N
ATOM    143  H   VAL X  12      24.040   9.050  44.411  0.00  0.00           H
ATOM    144  CA  VAL X  12      25.567  10.527  44.125  0.00  0.00           C
ATOM    145  HA  VAL X  12      26.628  10.491  43.879  0.00  0.00           H
ATOM    146  CB  VAL X  12      25.060  11.591  43.099  0.00  0.00           C
ATOM    147  HB  VAL X  12      25.511  12.530  43.420  0.00  0.00           H
ATOM    148  CG1 VAL X  12      25.678  11.400  41.749  0.00  0.00           C
ATOM    149 HG11 VAL X  12      26.746  11.202  41.842  0.00  0.00           H
ATOM    150 HG12 VAL X  12      25.117  10.560  41.340  0.00  0.00           H
ATOM    151 HG13 VAL X  12      25.684  12.293  41.124  0.00  0.00           H
ATOM    152  CG2 VAL X  12      23.500  11.749  42.999  0.00  0.00           C
ATOM    153 HG21 VAL X  12      23.106  10.940  42.384  0.00  0.00           H
ATOM    154 HG22 VAL X  12      23.139  11.764  44.027  0.00  0.00           H
ATOM    155 HG23 VAL X  12      23.401  12.735  42.543  0.00  0.00           H
ATOM    156  C   VAL X  12      25.628  10.945  45.600  0.00  0.00           C
ATOM    157  O   VAL X  12      25.089  12.011  45.895  0.00  0.00           O
ATOM    158  N   PRO X  13      26.230  10.150  46.530  0.00  0.00           N
ATOM    159  CD  PRO X  13      26.890   8.892  46.206  0.00  0.00           C
ATOM    160  HD2 PRO X  13      27.536   8.954  45.331  0.00  0.00           H
ATOM    161  HD3 PRO X  13      26.152   8.104  46.053  0.00  0.00           H
ATOM    162  CG  PRO X  13      27.848   8.561  47.386  0.00  0.00           C
ATOM    163  HG2 PRO X  13      28.803   9.057  47.210  0.00  0.00           H
ATOM    164  HG3 PRO X  13      27.937   7.521  47.703  0.00  0.00           H
ATOM    165  CB  PRO X  13      27.066   9.210  48.549  0.00  0.00           C
ATOM    166  HB2 PRO X  13      27.757   9.402  49.370  0.00  0.00           H
ATOM    167  HB3 PRO X  13      26.338   8.533  48.995  0.00  0.00           H
ATOM    168  CA  PRO X  13      26.293  10.435  47.992  0.00  0.00           C
ATOM    169  HA  PRO X  13      25.272  10.517  48.365  0.00  0.00           H
ATOM    170  C   PRO X  13      26.954  11.796  48.402  0.00  0.00           C
ATOM    171  O   PRO X  13      27.007  12.161  49.643  0.00  0.00           O
ATOM    172  N   TYR X  14      27.382  12.623  47.418  0.00  0.00           N
ATOM    173  H   TYR X  14      27.422  12.231  46.488  0.00  0.00           H
ATOM    174  CA  TYR X  14      27.989  13.901  47.704  0.00  0.00           C
ATOM    175  HA  TYR X  14      28.131  13.927  48.784  0.00  0.00           H
ATOM    176  CB  TYR X  14      29.305  13.944  46.921  0.00  0.00           C
ATOM    177  HB2 TYR X  14      29.691  14.952  47.074  0.00  0.00           H
ATOM    178  HB3 TYR X  14      29.991  13.242  47.395  0.00  0.00           H
ATOM    179  CG  TYR X  14      29.198  13.523  45.463  0.00  0.00           C
ATOM    180  CD1 TYR X  14      28.925  14.550  44.537  0.00  0.00           C
ATOM    181  HD1 TYR X  14      28.787  15.550  44.919  0.00  0.00           H
ATOM    182  CE1 TYR X  14      28.846  14.260  43.124  0.00  0.00           C
ATOM    183  HE1 TYR X  14      28.685  15.047  42.402  0.00  0.00           H
ATOM    184  CZ  TYR X  14      29.080  12.891  42.715  0.00  0.00           C
ATOM    185  OH  TYR X  14      28.861  12.592  41.388  0.00  0.00           O
ATOM    186  HH  TYR X  14      28.634  13.409  40.938  0.00  0.00           H
ATOM    187  CE2 TYR X  14      29.345  11.881  43.695  0.00  0.00           C
ATOM    188  HE2 TYR X  14      29.466  10.887  43.292  0.00  0.00           H
ATOM    189  CD2 TYR X  14      29.501  12.158  45.050  0.00  0.00           C
ATOM    190  HD2 TYR X  14      29.828  11.455  45.802  0.00  0.00           H
ATOM    191  C   TYR X  14      27.207  15.099  47.367  0.00  0.00           C
ATOM    192  O   TYR X  14      27.703  16.166  47.758  0.00  0.00           O
ATOM    193  N   GLN X  15      26.096  15.020  46.631  0.00  0.00           N
ATOM    194  H   GLN X  15      25.822  14.143  46.211  0.00  0.00           H
ATOM    195  CA  GLN X  15      25.206  16.188  46.421  0.00  0.00           C
ATOM    196  HA  GLN X  15      25.838  16.839  45.816  0.00  0.00           H
ATOM    197  CB  GLN X  15      24.027  15.673  45.514  0.00  0.00           C
ATOM    198  HB2 GLN X  15      24.408  15.397  44.531  0.00  0.00           H
ATOM    199  HB3 GLN X  15      23.664  14.787  46.034  0.00  0.00           H
ATOM    200  CG  GLN X  15      22.861  16.697  45.397  0.00  0.00           C
ATOM    201  HG2 GLN X  15      21.942  16.182  45.113  0.00  0.00           H
ATOM    202  HG3 GLN X  15      22.584  17.085  46.377  0.00  0.00           H
ATOM    203  CD  GLN X  15      22.992  17.749  44.275  0.00  0.00           C
ATOM    204  OE1 GLN X  15      23.278  17.424  43.133  0.00  0.00           O
ATOM    205  NE2 GLN X  15      23.164  18.993  44.624  0.00  0.00           N
ATOM    206 HE21 GLN X  15      23.307  19.551  43.794  0.00  0.00           H
ATOM    207 HE22 GLN X  15      23.048  19.334  45.568  0.00  0.00           H
ATOM    208  C   GLN X  15      24.688  16.714  47.778  0.00  0.00           C
ATOM    209  O   GLN X  15      24.529  15.888  48.680  0.00  0.00           O
ATOM    210  N   VAL X  16      24.400  18.010  47.943  0.00  0.00           N
ATOM    211  H   VAL X  16      24.405  18.551  47.090  0.00  0.00           H
ATOM    212  CA  VAL X  16      23.834  18.632  49.175  0.00  0.00           C
ATOM    213  HA  VAL X  16      23.377  17.916  49.858  0.00  0.00           H
ATOM    214  CB  VAL X  16      24.958  19.278  49.905  0.00  0.00           C
ATOM    215  HB  VAL X  16      25.592  19.922  49.295  0.00  0.00           H
ATOM    216  CG1 VAL X  16      24.443  20.062  51.097  0.00  0.00           C
ATOM    217 HG11 VAL X  16      23.806  20.906  50.834  0.00  0.00           H
ATOM    218 HG12 VAL X  16      23.859  19.358  51.691  0.00  0.00           H
ATOM    219 HG13 VAL X  16      25.266  20.421  51.715  0.00  0.00           H
ATOM    220  CG2 VAL X  16      25.904  18.199  50.503  0.00  0.00           C
ATOM    221 HG21 VAL X  16      25.550  17.589  51.334  0.00  0.00           H
ATOM    222 HG22 VAL X  16      26.356  17.695  49.649  0.00  0.00           H
ATOM    223 HG23 VAL X  16      26.615  18.776  51.095  0.00  0.00           H
ATOM    224  C   VAL X  16      22.761  19.583  48.645  0.00  0.00           C
ATOM    225  O   VAL X  16      22.874  20.032  47.509  0.00  0.00           O
ATOM    226  N   SER X  17      21.660  19.754  49.373  0.00  0.00           N
ATOM    227  H   SER X  17      21.561  19.200  50.212  0.00  0.00           H
ATOM    228  CA  SER X  17      20.693  20.836  49.254  0.00  0.00           C
ATOM    229  HA  SER X  17      20.834  21.311  48.283  0.00  0.00           H
ATOM    230  CB  SER X  17      19.318  20.246  49.167  0.00  0.00           C
ATOM    231  HB2 SER X  17      19.269  19.722  48.212  0.00  0.00           H
ATOM    232  HB3 SER X  17      19.075  19.498  49.921  0.00  0.00           H
ATOM    233  OG  SER X  17      18.340  21.201  49.233  0.00  0.00           O
ATOM    234  HG  SER X  17      18.087  21.490  48.353  0.00  0.00           H
ATOM    235  C   SER X  17      20.971  21.984  50.219  0.00  0.00           C
ATOM    236  O   SER X  17      21.389  21.819  51.345  0.00  0.00           O
ATOM    237  N   LEU X  18      20.770  23.199  49.713  0.00  0.00           N
ATOM    238  H   LEU X  18      20.458  23.272  48.755  0.00  0.00           H
ATOM    239  CA  LEU X  18      20.755  24.472  50.501  0.00  0.00           C
ATOM    240  HA  LEU X  18      21.031  24.227  51.527  0.00  0.00           H
ATOM    241  CB  LEU X  18      21.612  25.632  49.948  0.00  0.00           C
ATOM    242  HB2 LEU X  18      21.097  26.096  49.107  0.00  0.00           H
ATOM    243  HB3 LEU X  18      21.701  26.280  50.820  0.00  0.00           H
ATOM    244  CG  LEU X  18      22.972  25.218  49.474  0.00  0.00           C
ATOM    245  HG  LEU X  18      22.803  24.635  48.569  0.00  0.00           H
ATOM    246  CD1 LEU X  18      23.786  26.430  49.186  0.00  0.00           C
ATOM    247 HD11 LEU X  18      23.181  27.124  48.602  0.00  0.00           H
ATOM    248 HD12 LEU X  18      24.035  26.925  50.124  0.00  0.00           H
ATOM    249 HD13 LEU X  18      24.747  26.153  48.754  0.00  0.00           H
ATOM    250  CD2 LEU X  18      23.718  24.350  50.558  0.00  0.00           C
ATOM    251 HD21 LEU X  18      23.436  24.659  51.565  0.00  0.00           H
ATOM    252 HD22 LEU X  18      23.581  23.274  50.450  0.00  0.00           H
ATOM    253 HD23 LEU X  18      24.772  24.423  50.290  0.00  0.00           H
ATOM    254  C   LEU X  18      19.233  24.893  50.738  0.00  0.00           C
ATOM    255  O   LEU X  18      18.458  24.929  49.772  0.00  0.00           O
ATOM    256  N   ASN X  19      18.908  25.214  51.964  0.00  0.00           N
ATOM    257  H   ASN X  19      19.668  25.231  52.628  0.00  0.00           H
ATOM    258  CA  ASN X  19      17.510  25.280  52.359  0.00  0.00           C
ATOM    259  HA  ASN X  19      16.883  25.417  51.477  0.00  0.00           H
ATOM    260  CB  ASN X  19      17.135  23.953  53.101  0.00  0.00           C
ATOM    261  HB2 ASN X  19      17.267  23.108  52.425  0.00  0.00           H
ATOM    262  HB3 ASN X  19      17.887  23.804  53.875  0.00  0.00           H
ATOM    263  CG  ASN X  19      15.745  23.920  53.546  0.00  0.00           C
ATOM    264  OD1 ASN X  19      15.336  24.598  54.466  0.00  0.00           O
ATOM    265  ND2 ASN X  19      14.830  23.252  52.860  0.00  0.00           N
ATOM    266 HD21 ASN X  19      13.908  23.046  53.218  0.00  0.00           H
ATOM    267 HD22 ASN X  19      15.247  22.825  52.045  0.00  0.00           H
ATOM    268  C   ASN X  19      17.207  26.577  53.123  0.00  0.00           C
ATOM    269  O   ASN X  19      18.010  26.977  53.976  0.00  0.00           O
ATOM    270  N   SER X  20      16.078  27.228  52.850  0.00  0.00           N
ATOM    271  H   SER X  20      15.516  26.888  52.082  0.00  0.00           H
ATOM    272  CA  SER X  20      15.617  28.487  53.386  0.00  0.00           C
ATOM    273  HA  SER X  20      16.206  28.705  54.277  0.00  0.00           H
ATOM    274  CB  SER X  20      15.956  29.645  52.432  0.00  0.00           C
ATOM    275  HB2 SER X  20      15.598  30.642  52.690  0.00  0.00           H
ATOM    276  HB3 SER X  20      17.039  29.766  52.400  0.00  0.00           H
ATOM    277  OG  SER X  20      15.578  29.499  51.089  0.00  0.00           O
ATOM    278  HG  SER X  20      14.681  29.168  51.003  0.00  0.00           H
ATOM    279  C   SER X  20      14.101  28.482  53.673  0.00  0.00           C
ATOM    280  O   SER X  20      13.414  29.463  53.549  0.00  0.00           O
ATOM    281  N   GLY X  21      13.631  27.297  54.195  0.00  0.00           N
ATOM    282  H   GLY X  21      14.317  26.611  54.477  0.00  0.00           H
ATOM    283  CA  GLY X  21      12.221  26.855  54.233  0.00  0.00           C
ATOM    284  HA2 GLY X  21      11.973  26.209  55.076  0.00  0.00           H
ATOM    285  HA3 GLY X  21      11.551  27.713  54.281  0.00  0.00           H
ATOM    286  C   GLY X  21      11.804  26.081  52.932  0.00  0.00           C
ATOM    287  O   GLY X  21      10.630  25.884  52.842  0.00  0.00           O
ATOM    288  N   TYR X  22      12.628  25.869  51.893  0.00  0.00           N
ATOM    289  H   TYR X  22      13.538  26.304  51.954  0.00  0.00           H
ATOM    290  CA  TYR X  22      12.474  25.215  50.600  0.00  0.00           C
ATOM    291  HA  TYR X  22      11.996  24.246  50.746  0.00  0.00           H
ATOM    292  CB  TYR X  22      11.546  26.079  49.743  0.00  0.00           C
ATOM    293  HB2 TYR X  22      11.501  25.549  48.792  0.00  0.00           H
ATOM    294  HB3 TYR X  22      10.510  26.028  50.078  0.00  0.00           H
ATOM    295  CG  TYR X  22      11.929  27.522  49.546  0.00  0.00           C
ATOM    296  CD1 TYR X  22      12.716  27.832  48.392  0.00  0.00           C
ATOM    297  HD1 TYR X  22      12.985  27.043  47.705  0.00  0.00           H
ATOM    298  CE1 TYR X  22      13.143  29.141  48.085  0.00  0.00           C
ATOM    299  HE1 TYR X  22      13.857  29.223  47.279  0.00  0.00           H
ATOM    300  CZ  TYR X  22      12.576  30.192  48.895  0.00  0.00           C
ATOM    301  OH  TYR X  22      12.557  31.505  48.491  0.00  0.00           O
ATOM    302  HH  TYR X  22      13.098  31.631  47.708  0.00  0.00           H
ATOM    303  CE2 TYR X  22      11.829  29.833  50.127  0.00  0.00           C
ATOM    304  HE2 TYR X  22      11.385  30.607  50.736  0.00  0.00           H
ATOM    305  CD2 TYR X  22      11.563  28.507  50.505  0.00  0.00           C
ATOM    306  HD2 TYR X  22      10.931  28.259  51.345  0.00  0.00           H
ATOM    307  C   TYR X  22      13.895  25.061  49.988  0.00  0.00           C
ATOM    308  O   TYR X  22      14.769  25.883  50.339  0.00  0.00           O
ATOM    309  N   HIE X  23      14.064  24.106  49.050  0.00  0.00           N
ATOM    310  H   HIE X  23      13.310  23.442  48.944  0.00  0.00           H
ATOM    311  CA  HIE X  23      15.217  23.913  48.226  0.00  0.00           C
ATOM    312  HA  HIE X  23      16.180  23.793  48.723  0.00  0.00           H
ATOM    313  CB  HIE X  23      14.904  22.633  47.417  0.00  0.00           C
ATOM    314  HB2 HIE X  23      14.861  21.786  48.101  0.00  0.00           H
ATOM    315  HB3 HIE X  23      13.962  22.754  46.882  0.00  0.00           H
ATOM    316  CG  HIE X  23      15.945  22.368  46.464  0.00  0.00           C
ATOM    317  ND1 HIE X  23      17.191  21.956  46.866  0.00  0.00           N
ATOM    318  CE1 HIE X  23      18.051  22.023  45.771  0.00  0.00           C
ATOM    319  HE1 HIE X  23      19.109  21.852  45.903  0.00  0.00           H
ATOM    320  NE2 HIE X  23      17.390  22.645  44.823  0.00  0.00           N
ATOM    321  HE2 HIE X  23      17.791  23.058  43.993  0.00  0.00           H
ATOM    322  CD2 HIE X  23      16.090  22.835  45.139  0.00  0.00           C
ATOM    323  HD2 HIE X  23      15.386  23.270  44.445  0.00  0.00           H
ATOM    324  C   HIE X  23      15.306  25.096  47.236  0.00  0.00           C
ATOM    325  O   HIE X  23      14.467  25.200  46.390  0.00  0.00           O
ATOM    326  N   PHE X  24      16.390  25.888  47.336  0.00  0.00           N
ATOM    327  H   PHE X  24      16.968  25.783  48.157  0.00  0.00           H
ATOM    328  CA  PHE X  24      16.693  27.118  46.575  0.00  0.00           C
ATOM    329  HA  PHE X  24      15.836  27.259  45.916  0.00  0.00           H
ATOM    330  CB  PHE X  24      16.691  28.424  47.400  0.00  0.00           C
ATOM    331  HB2 PHE X  24      16.310  29.279  46.841  0.00  0.00           H
ATOM    332  HB3 PHE X  24      15.889  28.310  48.130  0.00  0.00           H
ATOM    333  CG  PHE X  24      18.005  28.765  48.078  0.00  0.00           C
ATOM    334  CD1 PHE X  24      19.009  29.587  47.499  0.00  0.00           C
ATOM    335  HD1 PHE X  24      18.810  30.182  46.619  0.00  0.00           H
ATOM    336  CE1 PHE X  24      20.254  29.755  48.122  0.00  0.00           C
ATOM    337  HE1 PHE X  24      21.042  30.313  47.638  0.00  0.00           H
ATOM    338  CZ  PHE X  24      20.475  29.078  49.367  0.00  0.00           C
ATOM    339  HZ  PHE X  24      21.456  29.066  49.818  0.00  0.00           H
ATOM    340  CE2 PHE X  24      19.489  28.300  49.945  0.00  0.00           C
ATOM    341  HE2 PHE X  24      19.652  27.786  50.881  0.00  0.00           H
ATOM    342  CD2 PHE X  24      18.283  28.137  49.357  0.00  0.00           C
ATOM    343  HD2 PHE X  24      17.489  27.589  49.843  0.00  0.00           H
ATOM    344  C   PHE X  24      17.954  26.952  45.692  0.00  0.00           C
ATOM    345  O   PHE X  24      18.094  27.635  44.670  0.00  0.00           O
ATOM    346  N   CYX X  25      18.847  25.945  46.110  0.00  0.00           N
ATOM    347  H   CYX X  25      18.588  25.454  46.954  0.00  0.00           H
ATOM    348  CA  CYX X  25      20.151  25.698  45.546  0.00  0.00           C
ATOM    349  HA  CYX X  25      20.036  25.633  44.464  0.00  0.00           H
ATOM    350  CB  CYX X  25      21.192  26.770  45.883  0.00  0.00           C
ATOM    351  HB2 CYX X  25      21.199  27.023  46.943  0.00  0.00           H
ATOM    352  HB3 CYX X  25      22.175  26.314  45.767  0.00  0.00           H
ATOM    353  SG  CYX X  25      21.219  28.261  45.004  0.00  0.00           S
ATOM    354  C   CYX X  25      20.852  24.383  45.935  0.00  0.00           C
ATOM    355  O   CYX X  25      20.450  23.743  46.909  0.00  0.00           O
ATOM    356  N   GLY X  26      21.798  23.974  45.137  0.00  0.00           N
ATOM    357  H   GLY X  26      21.994  24.495  44.295  0.00  0.00           H
ATOM    358  CA  GLY X  26      22.650  22.883  45.379  0.00  0.00           C
ATOM    359  HA2 GLY X  26      22.173  22.098  45.965  0.00  0.00           H
ATOM    360  HA3 GLY X  26      22.850  22.505  44.376  0.00  0.00           H
ATOM    361  C   GLY X  26      24.025  23.142  45.942  0.00  0.00           C
ATOM    362  O   GLY X  26      24.498  24.259  45.951  0.00  0.00           O
ATOM    363  N   GLY X  27      24.681  22.032  46.357  0.00  0.00           N
ATOM    364  H   GLY X  27      24.057  21.276  46.598  0.00  0.00           H
ATOM    365  CA  GLY X  27      26.013  22.008  47.011  0.00  0.00           C
ATOM    366  HA2 GLY X  27      26.560  22.861  46.610  0.00  0.00           H
ATOM    367  HA3 GLY X  27      25.989  22.060  48.099  0.00  0.00           H
ATOM    368  C   GLY X  27      26.701  20.695  46.790  0.00  0.00           C
ATOM    369  O   GLY X  27      26.080  19.850  46.133  0.00  0.00           O
ATOM    370  N   SER X  28      27.957  20.526  47.236  0.00  0.00           N
ATOM    371  H   SER X  28      28.388  21.367  47.591  0.00  0.00           H
ATOM    372  CA  SER X  28      28.737  19.271  47.298  0.00  0.00           C
ATOM    373  HA  SER X  28      28.034  18.442  47.373  0.00  0.00           H
ATOM    374  CB  SER X  28      29.630  19.202  46.004  0.00  0.00           C
ATOM    375  HB2 SER X  28      28.997  19.336  45.126  0.00  0.00           H
ATOM    376  HB3 SER X  28      30.451  19.914  46.085  0.00  0.00           H
ATOM    377  OG  SER X  28      30.201  17.942  45.811  0.00  0.00           O
ATOM    378  HG  SER X  28      30.792  17.706  46.530  0.00  0.00           H
ATOM    379  C   SER X  28      29.499  19.148  48.679  0.00  0.00           C
ATOM    380  O   SER X  28      30.116  20.117  49.077  0.00  0.00           O
ATOM    381  N   LEU X  29      29.490  17.987  49.315  0.00  0.00           N
ATOM    382  H   LEU X  29      28.830  17.258  49.085  0.00  0.00           H
ATOM    383  CA  LEU X  29      30.322  17.831  50.547  0.00  0.00           C
ATOM    384  HA  LEU X  29      30.297  18.789  51.066  0.00  0.00           H
ATOM    385  CB  LEU X  29      29.724  16.620  51.376  0.00  0.00           C
ATOM    386  HB2 LEU X  29      28.655  16.828  51.426  0.00  0.00           H
ATOM    387  HB3 LEU X  29      30.041  15.761  50.784  0.00  0.00           H
ATOM    388  CG  LEU X  29      30.383  16.508  52.793  0.00  0.00           C
ATOM    389  HG  LEU X  29      31.468  16.545  52.699  0.00  0.00           H
ATOM    390  CD1 LEU X  29      29.928  17.705  53.560  0.00  0.00           C
ATOM    391 HD11 LEU X  29      30.409  18.605  53.177  0.00  0.00           H
ATOM    392 HD12 LEU X  29      28.841  17.751  53.491  0.00  0.00           H
ATOM    393 HD13 LEU X  29      30.143  17.649  54.627  0.00  0.00           H
ATOM    394  CD2 LEU X  29      30.062  15.104  53.486  0.00  0.00           C
ATOM    395 HD21 LEU X  29      30.921  14.927  54.134  0.00  0.00           H
ATOM    396 HD22 LEU X  29      29.160  15.150  54.096  0.00  0.00           H
ATOM    397 HD23 LEU X  29      29.986  14.361  52.692  0.00  0.00           H
ATOM    398  C   LEU X  29      31.842  17.524  50.117  0.00  0.00           C
ATOM    399  O   LEU X  29      32.126  16.684  49.285  0.00  0.00           O
ATOM    400  N   ILE X  30      32.760  18.250  50.767  0.00  0.00           N
ATOM    401  H   ILE X  30      32.383  18.873  51.467  0.00  0.00           H
ATOM    402  CA  ILE X  30      34.224  18.206  50.469  0.00  0.00           C
ATOM    403  HA  ILE X  30      34.434  17.321  49.868  0.00  0.00           H
ATOM    404  CB  ILE X  30      34.604  19.459  49.629  0.00  0.00           C
ATOM    405  HB  ILE X  30      35.686  19.336  49.580  0.00  0.00           H
ATOM    406  CG2 ILE X  30      33.933  19.430  48.260  0.00  0.00           C
ATOM    407 HG21 ILE X  30      34.230  18.523  47.732  0.00  0.00           H
ATOM    408 HG22 ILE X  30      32.859  19.591  48.350  0.00  0.00           H
ATOM    409 HG23 ILE X  30      34.399  20.200  47.646  0.00  0.00           H
ATOM    410  CG1 ILE X  30      34.367  20.753  50.389  0.00  0.00           C
ATOM    411 HG12 ILE X  30      33.325  21.068  50.439  0.00  0.00           H
ATOM    412 HG13 ILE X  30      34.618  20.573  51.434  0.00  0.00           H
ATOM    413  CD1 ILE X  30      35.142  21.961  49.858  0.00  0.00           C
ATOM    414 HD11 ILE X  30      34.896  22.834  50.464  0.00  0.00           H
ATOM    415 HD12 ILE X  30      36.209  21.742  49.807  0.00  0.00           H
ATOM    416 HD13 ILE X  30      34.670  22.107  48.887  0.00  0.00           H
ATOM    417  C   ILE X  30      35.064  18.069  51.787  0.00  0.00           C
ATOM    418  O   ILE X  30      36.274  18.034  51.738  0.00  0.00           O
ATOM    419  N   ASN X  31      34.433  18.199  52.952  0.00  0.00           N
ATOM    420  H   ASN X  31      33.445  18.401  52.890  0.00  0.00           H
ATOM    421  CA  ASN X  31      34.856  17.786  54.341  0.00  0.00           C
ATOM    422  HA  ASN X  31      35.446  16.869  54.319  0.00  0.00           H
ATOM    423  CB  ASN X  31      35.793  18.900  54.814  0.00  0.00           C
ATOM    424  HB2 ASN X  31      36.723  18.912  54.246  0.00  0.00           H
ATOM    425  HB3 ASN X  31      35.444  19.927  54.705  0.00  0.00           H
ATOM    426  CG  ASN X  31      36.176  18.805  56.253  0.00  0.00           C
ATOM    427  OD1 ASN X  31      35.368  19.045  57.073  0.00  0.00           O
ATOM    428  ND2 ASN X  31      37.387  18.454  56.595  0.00  0.00           N
ATOM    429 HD21 ASN X  31      37.746  18.555  57.534  0.00  0.00           H
ATOM    430 HD22 ASN X  31      38.025  18.427  55.813  0.00  0.00           H
ATOM    431  C   ASN X  31      33.632  17.630  55.173  0.00  0.00           C
ATOM    432  O   ASN X  31      32.699  18.348  54.903  0.00  0.00           O
ATOM    433  N   SER X  32      33.575  16.796  56.285  0.00  0.00           N
ATOM    434  H   SER X  32      34.398  16.220  56.389  0.00  0.00           H
ATOM    435  CA  SER X  32      32.438  16.566  57.242  0.00  0.00           C
ATOM    436  HA  SER X  32      31.614  16.066  56.733  0.00  0.00           H
ATOM    437  CB  SER X  32      32.873  15.651  58.350  0.00  0.00           C
ATOM    438  HB2 SER X  32      32.062  15.466  59.055  0.00  0.00           H
ATOM    439  HB3 SER X  32      33.252  14.718  57.934  0.00  0.00           H
ATOM    440  OG  SER X  32      33.912  16.249  59.113  0.00  0.00           O
ATOM    441  HG  SER X  32      34.693  16.011  58.609  0.00  0.00           H
ATOM    442  C   SER X  32      31.810  17.822  57.849  0.00  0.00           C
ATOM    443  O   SER X  32      30.659  17.750  58.310  0.00  0.00           O
ATOM    444  N   GLN X  33      32.474  18.948  57.839  0.00  0.00           N
ATOM    445  H   GLN X  33      33.320  18.909  57.289  0.00  0.00           H
ATOM    446  CA  GLN X  33      31.908  20.284  58.268  0.00  0.00           C
ATOM    447  HA  GLN X  33      30.861  20.123  58.525  0.00  0.00           H
ATOM    448  CB  GLN X  33      32.741  20.707  59.550  0.00  0.00           C
ATOM    449  HB2 GLN X  33      32.914  19.906  60.269  0.00  0.00           H
ATOM    450  HB3 GLN X  33      33.683  21.101  59.171  0.00  0.00           H
ATOM    451  CG  GLN X  33      32.223  22.011  60.329  0.00  0.00           C
ATOM    452  HG2 GLN X  33      32.512  22.862  59.713  0.00  0.00           H
ATOM    453  HG3 GLN X  33      31.133  22.001  60.361  0.00  0.00           H
ATOM    454  CD  GLN X  33      32.767  22.159  61.787  0.00  0.00           C
ATOM    455  OE1 GLN X  33      33.809  21.658  62.190  0.00  0.00           O
ATOM    456  NE2 GLN X  33      32.084  22.943  62.554  0.00  0.00           N
ATOM    457 HE21 GLN X  33      32.470  23.266  63.430  0.00  0.00           H
ATOM    458 HE22 GLN X  33      31.360  23.478  62.096  0.00  0.00           H
ATOM    459  C   GLN X  33      31.935  21.358  57.161  0.00  0.00           C
ATOM    460  O   GLN X  33      31.557  22.476  57.494  0.00  0.00           O
ATOM    461  N   TRP X  34      32.145  21.075  55.873  0.00  0.00           N
ATOM    462  H   TRP X  34      32.396  20.123  55.646  0.00  0.00           H
ATOM    463  CA  TRP X  34      32.249  22.062  54.835  0.00  0.00           C
ATOM    464  HA  TRP X  34      31.679  22.956  55.091  0.00  0.00           H
ATOM    465  CB  TRP X  34      33.599  22.555  54.464  0.00  0.00           C
ATOM    466  HB2 TRP X  34      34.155  21.652  54.211  0.00  0.00           H
ATOM    467  HB3 TRP X  34      33.523  23.245  53.624  0.00  0.00           H
ATOM    468  CG  TRP X  34      34.352  23.259  55.604  0.00  0.00           C
ATOM    469  CD1 TRP X  34      34.970  22.705  56.643  0.00  0.00           C
ATOM    470  HD1 TRP X  34      35.140  21.654  56.822  0.00  0.00           H
ATOM    471  NE1 TRP X  34      35.479  23.704  57.416  0.00  0.00           N
ATOM    472  HE1 TRP X  34      36.044  23.521  58.233  0.00  0.00           H
ATOM    473  CE2 TRP X  34      35.345  24.944  56.934  0.00  0.00           C
ATOM    474  CZ2 TRP X  34      35.726  26.254  57.329  0.00  0.00           C
ATOM    475  HZ2 TRP X  34      36.316  26.412  58.219  0.00  0.00           H
ATOM    476  CH2 TRP X  34      35.374  27.320  56.486  0.00  0.00           C
ATOM    477  HH2 TRP X  34      35.798  28.270  56.777  0.00  0.00           H
ATOM    478  CZ3 TRP X  34      34.592  27.137  55.346  0.00  0.00           C
ATOM    479  HZ3 TRP X  34      34.203  27.961  54.767  0.00  0.00           H
ATOM    480  CE3 TRP X  34      34.110  25.857  55.010  0.00  0.00           C
ATOM    481  HE3 TRP X  34      33.442  25.743  54.170  0.00  0.00           H
ATOM    482  CD2 TRP X  34      34.537  24.709  55.802  0.00  0.00           C
ATOM    483  C   TRP X  34      31.722  21.551  53.462  0.00  0.00           C
ATOM    484  O   TRP X  34      32.101  20.559  52.825  0.00  0.00           O
ATOM    485  N   VAL X  35      30.779  22.321  52.937  0.00  0.00           N
ATOM    486  H   VAL X  35      30.538  23.175  53.419  0.00  0.00           H
ATOM    487  CA  VAL X  35      30.126  22.130  51.615  0.00  0.00           C
ATOM    488  HA  VAL X  35      30.512  21.213  51.170  0.00  0.00           H
ATOM    489  CB  VAL X  35      28.575  22.081  51.877  0.00  0.00           C
ATOM    490  HB  VAL X  35      28.302  22.916  52.522  0.00  0.00           H
ATOM    491  CG1 VAL X  35      27.647  22.183  50.619  0.00  0.00           C
ATOM    492 HG11 VAL X  35      27.881  22.926  49.857  0.00  0.00           H
ATOM    493 HG12 VAL X  35      27.680  21.265  50.033  0.00  0.00           H
ATOM    494 HG13 VAL X  35      26.601  22.360  50.867  0.00  0.00           H
ATOM    495  CG2 VAL X  35      28.187  20.775  52.628  0.00  0.00           C
ATOM    496 HG21 VAL X  35      27.149  20.861  52.949  0.00  0.00           H
ATOM    497 HG22 VAL X  35      28.309  19.849  52.067  0.00  0.00           H
ATOM    498 HG23 VAL X  35      28.856  20.672  53.482  0.00  0.00           H
ATOM    499  C   VAL X  35      30.605  23.233  50.731  0.00  0.00           C
ATOM    500  O   VAL X  35      30.941  24.401  51.120  0.00  0.00           O
ATOM    501  N   VAL X  36      30.738  22.931  49.425  0.00  0.00           N
ATOM    502  H   VAL X  36      30.523  21.959  49.254  0.00  0.00           H
ATOM    503  CA  VAL X  36      30.946  23.939  48.438  0.00  0.00           C
ATOM    504  HA  VAL X  36      31.374  24.793  48.964  0.00  0.00           H
ATOM    505  CB  VAL X  36      32.058  23.533  47.443  0.00  0.00           C
ATOM    506  HB  VAL X  36      32.981  23.356  47.995  0.00  0.00           H
ATOM    507  CG1 VAL X  36      31.631  22.231  46.778  0.00  0.00           C
ATOM    508 HG11 VAL X  36      30.695  22.373  46.237  0.00  0.00           H
ATOM    509 HG12 VAL X  36      32.316  21.961  45.974  0.00  0.00           H
ATOM    510 HG13 VAL X  36      31.573  21.405  47.488  0.00  0.00           H
ATOM    511  CG2 VAL X  36      32.272  24.624  46.355  0.00  0.00           C
ATOM    512 HG21 VAL X  36      33.228  24.421  45.873  0.00  0.00           H
ATOM    513 HG22 VAL X  36      31.494  24.644  45.592  0.00  0.00           H
ATOM    514 HG23 VAL X  36      32.249  25.645  46.737  0.00  0.00           H
ATOM    515  C   VAL X  36      29.617  24.392  47.750  0.00  0.00           C
ATOM    516  O   VAL X  36      28.793  23.462  47.523  0.00  0.00           O
ATOM    517  N   SER X  37      29.401  25.646  47.396  0.00  0.00           N
ATOM    518  H   SER X  37      30.144  26.291  47.624  0.00  0.00           H
ATOM    519  CA  SER X  37      28.404  25.993  46.433  0.00  0.00           C
ATOM    520  HA  SER X  37      28.388  25.144  45.750  0.00  0.00           H
ATOM    521  CB  SER X  37      27.039  26.269  47.073  0.00  0.00           C
ATOM    522  HB2 SER X  37      26.840  25.391  47.687  0.00  0.00           H
ATOM    523  HB3 SER X  37      27.066  27.275  47.492  0.00  0.00           H
ATOM    524  OG  SER X  37      26.044  26.330  46.076  0.00  0.00           O
ATOM    525  HG  SER X  37      25.608  25.479  46.159  0.00  0.00           H
ATOM    526  C   SER X  37      28.881  27.121  45.534  0.00  0.00           C
ATOM    527  O   SER X  37      30.039  27.493  45.664  0.00  0.00           O
ATOM    528  N   ALA X  38      27.979  27.714  44.740  0.00  0.00           N
ATOM    529  H   ALA X  38      27.015  27.423  44.824  0.00  0.00           H
ATOM    530  CA  ALA X  38      28.372  28.810  43.875  0.00  0.00           C
ATOM    531  HA  ALA X  38      29.420  28.754  43.579  0.00  0.00           H
ATOM    532  CB  ALA X  38      27.654  28.640  42.485  0.00  0.00           C
ATOM    533  HB1 ALA X  38      27.964  27.732  41.969  0.00  0.00           H
ATOM    534  HB2 ALA X  38      26.565  28.620  42.516  0.00  0.00           H
ATOM    535  HB3 ALA X  38      27.856  29.522  41.878  0.00  0.00           H
ATOM    536  C   ALA X  38      28.071  30.119  44.597  0.00  0.00           C
ATOM    537  O   ALA X  38      27.142  30.252  45.387  0.00  0.00           O
ATOM    538  N   ALA X  39      28.816  31.173  44.159  0.00  0.00           N
ATOM    539  H   ALA X  39      29.400  31.187  43.335  0.00  0.00           H
ATOM    540  CA  ALA X  39      28.725  32.448  44.917  0.00  0.00           C
ATOM    541  HA  ALA X  39      28.877  32.292  45.985  0.00  0.00           H
ATOM    542  CB  ALA X  39      29.754  33.390  44.281  0.00  0.00           C
ATOM    543  HB1 ALA X  39      29.887  34.327  44.821  0.00  0.00           H
ATOM    544  HB2 ALA X  39      30.707  32.877  44.411  0.00  0.00           H
ATOM    545  HB3 ALA X  39      29.522  33.626  43.242  0.00  0.00           H
ATOM    546  C   ALA X  39      27.334  33.206  44.799  0.00  0.00           C
ATOM    547  O   ALA X  39      26.825  33.799  45.723  0.00  0.00           O
ATOM    548  N   HID X  40      26.646  33.032  43.675  0.00  0.00           N
ATOM    549  H   HID X  40      27.009  32.702  42.792  0.00  0.00           H
ATOM    550  CA  HID X  40      25.349  33.628  43.518  0.00  0.00           C
ATOM    551  HA  HID X  40      25.344  34.665  43.854  0.00  0.00           H
ATOM    552  CB  HID X  40      24.950  33.513  42.015  0.00  0.00           C
ATOM    553  HB2 HID X  40      24.005  34.029  41.845  0.00  0.00           H
ATOM    554  HB3 HID X  40      25.675  34.025  41.382  0.00  0.00           H
ATOM    555  CG  HID X  40      24.771  32.061  41.579  0.00  0.00           C
ATOM    556  ND1 HID X  40      25.620  31.210  40.855  0.00  0.00           N
ATOM    557  HD1 HID X  40      26.613  31.377  40.769  0.00  0.00           H
ATOM    558  CE1 HID X  40      24.932  30.099  40.498  0.00  0.00           C
ATOM    559  HE1 HID X  40      25.285  29.273  39.899  0.00  0.00           H
ATOM    560  NE2 HID X  40      23.673  30.247  40.985  0.00  0.00           N
ATOM    561  CD2 HID X  40      23.606  31.370  41.748  0.00  0.00           C
ATOM    562  HD2 HID X  40      22.762  31.620  42.373  0.00  0.00           H
ATOM    563  C   HID X  40      24.296  32.933  44.429  0.00  0.00           C
ATOM    564  O   HID X  40      23.210  33.565  44.681  0.00  0.00           O
ATOM    565  N   CYX X  41      24.643  31.721  44.924  0.00  0.00           N
ATOM    566  H   CYX X  41      25.557  31.352  44.705  0.00  0.00           H
ATOM    567  CA  CYX X  41      23.690  31.023  45.925  0.00  0.00           C
ATOM    568  HA  CYX X  41      22.654  31.207  45.642  0.00  0.00           H
ATOM    569  CB  CYX X  41      23.929  29.553  45.857  0.00  0.00           C
ATOM    570  HB2 CYX X  41      24.996  29.340  45.781  0.00  0.00           H
ATOM    571  HB3 CYX X  41      23.616  29.085  46.791  0.00  0.00           H
ATOM    572  SG  CYX X  41      23.071  28.650  44.384  0.00  0.00           S
ATOM    573  C   CYX X  41      23.906  31.537  47.367  0.00  0.00           C
ATOM    574  O   CYX X  41      23.617  30.874  48.330  0.00  0.00           O
ATOM    575  N   TYR X  42      24.528  32.691  47.498  0.00  0.00           N
ATOM    576  H   TYR X  42      24.622  33.317  46.711  0.00  0.00           H
ATOM    577  CA  TYR X  42      24.774  33.375  48.819  0.00  0.00           C
ATOM    578  HA  TYR X  42      25.227  32.706  49.550  0.00  0.00           H
ATOM    579  CB  TYR X  42      25.805  34.544  48.612  0.00  0.00           C
ATOM    580  HB2 TYR X  42      26.714  34.009  48.336  0.00  0.00           H
ATOM    581  HB3 TYR X  42      25.514  35.104  47.723  0.00  0.00           H
ATOM    582  CG  TYR X  42      26.130  35.532  49.634  0.00  0.00           C
ATOM    583  CD1 TYR X  42      25.671  36.877  49.513  0.00  0.00           C
ATOM    584  HD1 TYR X  42      24.946  37.199  48.780  0.00  0.00           H
ATOM    585  CE1 TYR X  42      26.081  37.814  50.526  0.00  0.00           C
ATOM    586  HE1 TYR X  42      25.744  38.839  50.474  0.00  0.00           H
ATOM    587  CZ  TYR X  42      26.712  37.345  51.687  0.00  0.00           C
ATOM    588  OH  TYR X  42      26.889  38.217  52.829  0.00  0.00           O
ATOM    589  HH  TYR X  42      26.954  39.165  52.695  0.00  0.00           H
ATOM    590  CE2 TYR X  42      27.178  36.024  51.743  0.00  0.00           C
ATOM    591  HE2 TYR X  42      27.689  35.789  52.665  0.00  0.00           H
ATOM    592  CD2 TYR X  42      26.908  35.074  50.726  0.00  0.00           C
ATOM    593  HD2 TYR X  42      27.009  34.008  50.869  0.00  0.00           H
ATOM    594  C   TYR X  42      23.442  33.882  49.348  0.00  0.00           C
ATOM    595  O   TYR X  42      22.786  34.683  48.697  0.00  0.00           O
ATOM    596  N   LYS X  43      22.981  33.255  50.450  0.00  0.00           N
ATOM    597  H   LYS X  43      23.439  32.375  50.635  0.00  0.00           H
ATOM    598  CA  LYS X  43      21.807  33.433  51.207  0.00  0.00           C
ATOM    599  HA  LYS X  43      21.441  34.421  50.926  0.00  0.00           H
ATOM    600  CB  LYS X  43      20.649  32.539  50.548  0.00  0.00           C
ATOM    601  HB2 LYS X  43      20.673  32.614  49.460  0.00  0.00           H
ATOM    602  HB3 LYS X  43      20.732  31.497  50.856  0.00  0.00           H
ATOM    603  CG  LYS X  43      19.382  33.047  51.234  0.00  0.00           C
ATOM    604  HG2 LYS X  43      19.495  32.877  52.305  0.00  0.00           H
ATOM    605  HG3 LYS X  43      19.314  34.123  51.073  0.00  0.00           H
ATOM    606  CD  LYS X  43      18.214  32.218  50.674  0.00  0.00           C
ATOM    607  HD2 LYS X  43      18.332  32.341  49.597  0.00  0.00           H
ATOM    608  HD3 LYS X  43      18.334  31.156  50.888  0.00  0.00           H
ATOM    609  CE  LYS X  43      16.864  32.657  51.238  0.00  0.00           C
ATOM    610  HE2 LYS X  43      16.808  32.006  52.110  0.00  0.00           H
ATOM    611  HE3 LYS X  43      16.886  33.735  51.399  0.00  0.00           H
ATOM    612  NZ  LYS X  43      15.801  32.380  50.251  0.00  0.00           N
ATOM    613  HZ1 LYS X  43      16.108  32.599  49.314  0.00  0.00           H
ATOM    614  HZ2 LYS X  43      15.663  31.380  50.261  0.00  0.00           H
ATOM    615  HZ3 LYS X  43      14.908  32.808  50.448  0.00  0.00           H
ATOM    616  C   LYS X  43      22.093  33.389  52.720  0.00  0.00           C
ATOM    617  O   LYS X  43      22.766  32.505  53.209  0.00  0.00           O
ATOM    618  N   SER X  44      21.516  34.350  53.408  0.00  0.00           N
ATOM    619  H   SER X  44      20.911  34.981  52.902  0.00  0.00           H
ATOM    620  CA  SER X  44      21.649  34.414  54.860  0.00  0.00           C
ATOM    621  HA  SER X  44      22.703  34.223  55.064  0.00  0.00           H
ATOM    622  CB  SER X  44      21.196  35.783  55.378  0.00  0.00           C
ATOM    623  HB2 SER X  44      21.332  36.560  54.625  0.00  0.00           H
ATOM    624  HB3 SER X  44      20.127  35.854  55.577  0.00  0.00           H
ATOM    625  OG  SER X  44      21.980  36.117  56.539  0.00  0.00           O
ATOM    626  HG  SER X  44      22.456  36.941  56.407  0.00  0.00           H
ATOM    627  C   SER X  44      20.783  33.372  55.597  0.00  0.00           C
ATOM    628  O   SER X  44      19.653  32.988  55.317  0.00  0.00           O
ATOM    629  N   GLY X  45      21.480  32.817  56.603  0.00  0.00           N
ATOM    630  H   GLY X  45      22.359  33.296  56.734  0.00  0.00           H
ATOM    631  CA  GLY X  45      20.822  31.960  57.649  0.00  0.00           C
ATOM    632  HA2 GLY X  45      21.488  31.945  58.511  0.00  0.00           H
ATOM    633  HA3 GLY X  45      19.912  32.425  58.026  0.00  0.00           H
ATOM    634  C   GLY X  45      20.488  30.540  57.294  0.00  0.00           C
ATOM    635  O   GLY X  45      19.736  29.906  58.035  0.00  0.00           O
ATOM    636  N   ILE X  46      20.909  30.063  56.190  0.00  0.00           N
ATOM    637  H   ILE X  46      21.523  30.595  55.590  0.00  0.00           H
ATOM    638  CA  ILE X  46      20.441  28.871  55.504  0.00  0.00           C
ATOM    639  HA  ILE X  46      19.371  28.936  55.305  0.00  0.00           H
ATOM    640  CB  ILE X  46      21.111  28.696  54.060  0.00  0.00           C
ATOM    641  HB  ILE X  46      20.781  27.784  53.562  0.00  0.00           H
ATOM    642  CG2 ILE X  46      20.683  29.876  53.174  0.00  0.00           C
ATOM    643 HG21 ILE X  46      21.111  29.735  52.182  0.00  0.00           H
ATOM    644 HG22 ILE X  46      19.598  29.788  53.106  0.00  0.00           H
ATOM    645 HG23 ILE X  46      21.092  30.826  53.518  0.00  0.00           H
ATOM    646  CG1 ILE X  46      22.678  28.687  54.139  0.00  0.00           C
ATOM    647 HG12 ILE X  46      23.067  29.660  54.438  0.00  0.00           H
ATOM    648 HG13 ILE X  46      22.959  27.929  54.870  0.00  0.00           H
ATOM    649  CD1 ILE X  46      23.535  28.532  52.869  0.00  0.00           C
ATOM    650 HD11 ILE X  46      23.171  27.623  52.389  0.00  0.00           H
ATOM    651 HD12 ILE X  46      23.278  29.400  52.263  0.00  0.00           H
ATOM    652 HD13 ILE X  46      24.584  28.522  53.164  0.00  0.00           H
ATOM    653  C   ILE X  46      20.652  27.623  56.358  0.00  0.00           C
ATOM    654  O   ILE X  46      21.649  27.484  57.083  0.00  0.00           O
ATOM    655  N   GLN X  47      19.774  26.628  56.200  0.00  0.00           N
ATOM    656  H   GLN X  47      19.101  26.765  55.459  0.00  0.00           H
ATOM    657  CA  GLN X  47      19.956  25.200  56.574  0.00  0.00           C
ATOM    658  HA  GLN X  47      20.705  25.173  57.365  0.00  0.00           H
ATOM    659  CB  GLN X  47      18.612  24.605  57.009  0.00  0.00           C
ATOM    660  HB2 GLN X  47      18.161  25.228  57.782  0.00  0.00           H
ATOM    661  HB3 GLN X  47      18.035  24.626  56.085  0.00  0.00           H
ATOM    662  CG  GLN X  47      18.746  23.194  57.576  0.00  0.00           C
ATOM    663  HG2 GLN X  47      19.061  22.546  56.759  0.00  0.00           H
ATOM    664  HG3 GLN X  47      19.522  23.157  58.341  0.00  0.00           H
ATOM    665  CD  GLN X  47      17.558  22.573  58.196  0.00  0.00           C
ATOM    666  OE1 GLN X  47      16.750  22.038  57.479  0.00  0.00           O
ATOM    667  NE2 GLN X  47      17.368  22.717  59.454  0.00  0.00           N
ATOM    668 HE21 GLN X  47      16.591  22.257  59.908  0.00  0.00           H
ATOM    669 HE22 GLN X  47      18.000  23.198  60.078  0.00  0.00           H
ATOM    670  C   GLN X  47      20.727  24.434  55.439  0.00  0.00           C
ATOM    671  O   GLN X  47      20.346  24.580  54.244  0.00  0.00           O
ATOM    672  N   VAL X  48      21.607  23.493  55.787  0.00  0.00           N
ATOM    673  H   VAL X  48      22.004  23.534  56.715  0.00  0.00           H
ATOM    674  CA  VAL X  48      22.149  22.484  54.930  0.00  0.00           C
ATOM    675  HA  VAL X  48      21.956  22.865  53.927  0.00  0.00           H
ATOM    676  CB  VAL X  48      23.656  22.326  55.180  0.00  0.00           C
ATOM    677  HB  VAL X  48      23.656  21.931  56.196  0.00  0.00           H
ATOM    678  CG1 VAL X  48      24.341  21.320  54.105  0.00  0.00           C
ATOM    679 HG11 VAL X  48      24.179  21.632  53.074  0.00  0.00           H
ATOM    680 HG12 VAL X  48      25.410  21.165  54.255  0.00  0.00           H
ATOM    681 HG13 VAL X  48      23.907  20.321  54.149  0.00  0.00           H
ATOM    682  CG2 VAL X  48      24.373  23.656  55.075  0.00  0.00           C
ATOM    683 HG21 VAL X  48      24.088  24.217  54.185  0.00  0.00           H
ATOM    684 HG22 VAL X  48      24.120  24.184  55.995  0.00  0.00           H
ATOM    685 HG23 VAL X  48      25.427  23.383  55.037  0.00  0.00           H
ATOM    686  C   VAL X  48      21.407  21.099  55.069  0.00  0.00           C
ATOM    687  O   VAL X  48      21.080  20.711  56.190  0.00  0.00           O
ATOM    688  N   ARG X  49      21.226  20.346  53.957  0.00  0.00           N
ATOM    689  H   ARG X  49      21.510  20.745  53.074  0.00  0.00           H
ATOM    690  CA  ARG X  49      20.556  19.070  53.982  0.00  0.00           C
ATOM    691  HA  ARG X  49      20.423  18.742  55.013  0.00  0.00           H
ATOM    692  CB  ARG X  49      19.058  19.183  53.407  0.00  0.00           C
ATOM    693  HB2 ARG X  49      19.203  19.496  52.373  0.00  0.00           H
ATOM    694  HB3 ARG X  49      18.516  18.237  53.416  0.00  0.00           H
ATOM    695  CG  ARG X  49      18.228  20.290  54.127  0.00  0.00           C
ATOM    696  HG2 ARG X  49      18.411  20.254  55.201  0.00  0.00           H
ATOM    697  HG3 ARG X  49      18.645  21.208  53.711  0.00  0.00           H
ATOM    698  CD  ARG X  49      16.724  20.275  53.842  0.00  0.00           C
ATOM    699  HD2 ARG X  49      16.508  20.934  53.001  0.00  0.00           H
ATOM    700  HD3 ARG X  49      16.396  19.244  53.714  0.00  0.00           H
ATOM    701  NE  ARG X  49      15.951  20.809  54.983  0.00  0.00           N
ATOM    702  HE  ARG X  49      16.482  21.247  55.722  0.00  0.00           H
ATOM    703  CZ  ARG X  49      14.669  20.660  55.282  0.00  0.00           C
ATOM    704  NH1 ARG X  49      13.830  20.079  54.449  0.00  0.00           N
ATOM    705 HH11 ARG X  49      14.131  19.780  53.533  0.00  0.00           H
ATOM    706 HH12 ARG X  49      12.842  20.052  54.656  0.00  0.00           H
ATOM    707  NH2 ARG X  49      14.227  21.195  56.385  0.00  0.00           N
ATOM    708 HH21 ARG X  49      14.866  21.756  56.930  0.00  0.00           H
ATOM    709 HH22 ARG X  49      13.277  20.958  56.636  0.00  0.00           H
ATOM    710  C   ARG X  49      21.342  17.957  53.255  0.00  0.00           C
ATOM    711  O   ARG X  49      21.675  18.227  52.133  0.00  0.00           O
ATOM    712  N   LEU X  50      21.694  16.857  53.954  0.00  0.00           N
ATOM    713  H   LEU X  50      21.437  16.806  54.929  0.00  0.00           H
ATOM    714  CA  LEU X  50      22.565  15.702  53.504  0.00  0.00           C
ATOM    715  HA  LEU X  50      22.919  15.919  52.496  0.00  0.00           H
ATOM    716  CB  LEU X  50      23.833  15.562  54.386  0.00  0.00           C
ATOM    717  HB2 LEU X  50      23.574  15.052  55.314  0.00  0.00           H
ATOM    718  HB3 LEU X  50      24.281  14.742  53.825  0.00  0.00           H
ATOM    719  CG  LEU X  50      24.894  16.697  54.464  0.00  0.00           C
ATOM    720  HG  LEU X  50      25.010  17.242  53.526  0.00  0.00           H
ATOM    721  CD1 LEU X  50      24.505  17.767  55.605  0.00  0.00           C
ATOM    722 HD11 LEU X  50      25.221  18.581  55.719  0.00  0.00           H
ATOM    723 HD12 LEU X  50      23.549  18.201  55.310  0.00  0.00           H
ATOM    724 HD13 LEU X  50      24.503  17.228  56.552  0.00  0.00           H
ATOM    725  CD2 LEU X  50      26.256  16.129  54.836  0.00  0.00           C
ATOM    726 HD21 LEU X  50      26.884  17.017  54.903  0.00  0.00           H
ATOM    727 HD22 LEU X  50      26.122  15.695  55.826  0.00  0.00           H
ATOM    728 HD23 LEU X  50      26.648  15.432  54.095  0.00  0.00           H
ATOM    729  C   LEU X  50      21.765  14.457  53.423  0.00  0.00           C
ATOM    730  O   LEU X  50      20.783  14.319  54.132  0.00  0.00           O
ATOM    731  N   GLY X  51      22.072  13.510  52.506  0.00  0.00           N
ATOM    732  H   GLY X  51      22.875  13.743  51.939  0.00  0.00           H
ATOM    733  CA  GLY X  51      21.439  12.194  52.309  0.00  0.00           C
ATOM    734  HA2 GLY X  51      22.089  11.667  51.610  0.00  0.00           H
ATOM    735  HA3 GLY X  51      21.243  11.707  53.264  0.00  0.00           H
ATOM    736  C   GLY X  51      20.010  12.258  51.653  0.00  0.00           C
ATOM    737  O   GLY X  51      19.376  11.197  51.725  0.00  0.00           O
ATOM    738  N   GLU X  52      19.586  13.373  51.105  0.00  0.00           N
ATOM    739  H   GLU X  52      20.211  14.165  51.151  0.00  0.00           H
ATOM    740  CA  GLU X  52      18.360  13.518  50.372  0.00  0.00           C
ATOM    741  HA  GLU X  52      17.500  13.270  50.993  0.00  0.00           H
ATOM    742  CB  GLU X  52      18.150  14.965  49.916  0.00  0.00           C
ATOM    743  HB2 GLU X  52      19.066  15.402  49.519  0.00  0.00           H
ATOM    744  HB3 GLU X  52      17.392  15.004  49.133  0.00  0.00           H
ATOM    745  CG  GLU X  52      17.686  15.769  51.117  0.00  0.00           C
ATOM    746  HG2 GLU X  52      18.062  15.420  52.079  0.00  0.00           H
ATOM    747  HG3 GLU X  52      18.047  16.772  50.890  0.00  0.00           H
ATOM    748  CD  GLU X  52      16.217  15.838  51.153  0.00  0.00           C
ATOM    749  OE1 GLU X  52      15.511  14.919  50.725  0.00  0.00           O
ATOM    750  OE2 GLU X  52      15.682  16.794  51.690  0.00  0.00           O
ATOM    751  C   GLU X  52      18.225  12.590  49.123  0.00  0.00           C
ATOM    752  O   GLU X  52      19.221  11.922  48.721  0.00  0.00           O
ATOM    753  N   ASP X  53      17.075  12.567  48.432  0.00  0.00           N
ATOM    754  H   ASP X  53      16.325  13.037  48.919  0.00  0.00           H
ATOM    755  CA  ASP X  53      16.749  11.886  47.202  0.00  0.00           C
ATOM    756  HA  ASP X  53      17.570  12.180  46.547  0.00  0.00           H
ATOM    757  CB  ASP X  53      16.639  10.375  47.376  0.00  0.00           C
ATOM    758  HB2 ASP X  53      17.598  10.079  47.802  0.00  0.00           H
ATOM    759  HB3 ASP X  53      15.838  10.129  48.073  0.00  0.00           H
ATOM    760  CG  ASP X  53      16.481   9.632  46.041  0.00  0.00           C
ATOM    761  OD1 ASP X  53      16.883  10.151  45.003  0.00  0.00           O
ATOM    762  OD2 ASP X  53      15.877   8.542  46.055  0.00  0.00           O
ATOM    763  C   ASP X  53      15.450  12.525  46.499  0.00  0.00           C
ATOM    764  O   ASP X  53      15.582  13.345  45.553  0.00  0.00           O
ATOM    765  N   ASN X  54      14.336  12.289  47.177  0.00  0.00           N
ATOM    766  H   ASN X  54      14.271  11.505  47.810  0.00  0.00           H
ATOM    767  CA  ASN X  54      13.144  13.023  46.848  0.00  0.00           C
ATOM    768  HA  ASN X  54      13.270  13.391  45.830  0.00  0.00           H
ATOM    769  CB  ASN X  54      11.968  11.973  46.793  0.00  0.00           C
ATOM    770  HB2 ASN X  54      12.245  11.300  45.981  0.00  0.00           H
ATOM    771  HB3 ASN X  54      11.898  11.367  47.696  0.00  0.00           H
ATOM    772  CG  ASN X  54      10.605  12.570  46.464  0.00  0.00           C
ATOM    773  OD1 ASN X  54      10.348  13.753  46.705  0.00  0.00           O
ATOM    774  ND2 ASN X  54       9.691  11.771  45.839  0.00  0.00           N
ATOM    775 HD21 ASN X  54       8.842  12.241  45.557  0.00  0.00           H
ATOM    776 HD22 ASN X  54       9.870  10.800  45.630  0.00  0.00           H
ATOM    777  C   ASN X  54      12.895  14.225  47.712  0.00  0.00           C
ATOM    778  O   ASN X  54      12.734  14.094  48.959  0.00  0.00           O
ATOM    779  N   ILE X  55      13.123  15.389  47.136  0.00  0.00           N
ATOM    780  H   ILE X  55      13.029  15.468  46.133  0.00  0.00           H
ATOM    781  CA  ILE X  55      13.214  16.711  47.874  0.00  0.00           C
ATOM    782  HA  ILE X  55      13.886  16.542  48.715  0.00  0.00           H
ATOM    783  CB  ILE X  55      13.795  17.886  46.975  0.00  0.00           C
ATOM    784  HB  ILE X  55      14.638  17.462  46.428  0.00  0.00           H
ATOM    785  CG2 ILE X  55      12.769  18.348  45.943  0.00  0.00           C
ATOM    786 HG21 ILE X  55      13.300  18.898  45.166  0.00  0.00           H
ATOM    787 HG22 ILE X  55      12.358  17.488  45.414  0.00  0.00           H
ATOM    788 HG23 ILE X  55      11.929  18.899  46.368  0.00  0.00           H
ATOM    789  CG1 ILE X  55      14.481  19.074  47.638  0.00  0.00           C
ATOM    790 HG12 ILE X  55      14.776  19.808  46.888  0.00  0.00           H
ATOM    791 HG13 ILE X  55      13.738  19.629  48.211  0.00  0.00           H
ATOM    792  CD1 ILE X  55      15.680  18.769  48.509  0.00  0.00           C
ATOM    793 HD11 ILE X  55      16.584  18.565  47.935  0.00  0.00           H
ATOM    794 HD12 ILE X  55      16.003  19.652  49.059  0.00  0.00           H
ATOM    795 HD13 ILE X  55      15.590  17.874  49.125  0.00  0.00           H
ATOM    796  C   ILE X  55      11.797  17.116  48.346  0.00  0.00           C
ATOM    797  O   ILE X  55      11.776  17.989  49.256  0.00  0.00           O
ATOM    798  N   ASN X  56      10.739  16.547  47.777  0.00  0.00           N
ATOM    799  H   ASN X  56      11.046  15.845  47.119  0.00  0.00           H
ATOM    800  CA  ASN X  56       9.319  16.928  47.869  0.00  0.00           C
ATOM    801  HA  ASN X  56       9.173  18.006  47.929  0.00  0.00           H
ATOM    802  CB  ASN X  56       8.623  16.511  46.520  0.00  0.00           C
ATOM    803  HB2 ASN X  56       9.171  16.851  45.642  0.00  0.00           H
ATOM    804  HB3 ASN X  56       8.684  15.427  46.616  0.00  0.00           H
ATOM    805  CG  ASN X  56       7.204  16.937  46.455  0.00  0.00           C
ATOM    806  OD1 ASN X  56       6.869  18.123  46.515  0.00  0.00           O
ATOM    807  ND2 ASN X  56       6.362  15.984  46.502  0.00  0.00           N
ATOM    808 HD21 ASN X  56       5.372  16.121  46.357  0.00  0.00           H
ATOM    809 HD22 ASN X  56       6.684  15.039  46.353  0.00  0.00           H
ATOM    810  C   ASN X  56       8.661  16.197  49.021  0.00  0.00           C
ATOM    811  O   ASN X  56       7.611  16.711  49.560  0.00  0.00           O
ATOM    812  N   VAL X  57       9.282  15.178  49.657  0.00  0.00           N
ATOM    813  H   VAL X  57      10.155  14.860  49.262  0.00  0.00           H
ATOM    814  CA  VAL X  57       8.870  14.524  50.898  0.00  0.00           C
ATOM    815  HA  VAL X  57       8.107  15.144  51.369  0.00  0.00           H
ATOM    816  CB  VAL X  57       8.162  13.164  50.602  0.00  0.00           C
ATOM    817  HB  VAL X  57       7.879  12.830  51.600  0.00  0.00           H
ATOM    818  CG1 VAL X  57       6.793  13.359  49.843  0.00  0.00           C
ATOM    819 HG11 VAL X  57       6.264  14.181  50.325  0.00  0.00           H
ATOM    820 HG12 VAL X  57       7.013  13.559  48.794  0.00  0.00           H
ATOM    821 HG13 VAL X  57       6.288  12.407  50.006  0.00  0.00           H
ATOM    822  CG2 VAL X  57       8.966  12.123  49.899  0.00  0.00           C
ATOM    823 HG21 VAL X  57       8.920  12.340  48.832  0.00  0.00           H
ATOM    824 HG22 VAL X  57       9.983  12.112  50.292  0.00  0.00           H
ATOM    825 HG23 VAL X  57       8.404  11.238  50.195  0.00  0.00           H
ATOM    826  C   VAL X  57       9.991  14.245  51.873  0.00  0.00           C
ATOM    827  O   VAL X  57      11.182  14.361  51.470  0.00  0.00           O
ATOM    828  N   VAL X  58       9.717  14.045  53.152  0.00  0.00           N
ATOM    829  H   VAL X  58       8.761  13.854  53.415  0.00  0.00           H
ATOM    830  CA  VAL X  58      10.726  13.638  54.184  0.00  0.00           C
ATOM    831  HA  VAL X  58      11.736  13.868  53.843  0.00  0.00           H
ATOM    832  CB  VAL X  58      10.538  14.498  55.459  0.00  0.00           C
ATOM    833  HB  VAL X  58       9.599  14.258  55.956  0.00  0.00           H
ATOM    834  CG1 VAL X  58      11.645  14.261  56.473  0.00  0.00           C
ATOM    835 HG11 VAL X  58      12.671  14.366  56.120  0.00  0.00           H
ATOM    836 HG12 VAL X  58      11.636  14.883  57.368  0.00  0.00           H
ATOM    837 HG13 VAL X  58      11.512  13.272  56.911  0.00  0.00           H
ATOM    838  CG2 VAL X  58      10.479  16.027  55.098  0.00  0.00           C
ATOM    839 HG21 VAL X  58      11.442  16.402  54.750  0.00  0.00           H
ATOM    840 HG22 VAL X  58       9.735  16.280  54.342  0.00  0.00           H
ATOM    841 HG23 VAL X  58      10.208  16.705  55.906  0.00  0.00           H
ATOM    842  C   VAL X  58      10.697  12.119  54.489  0.00  0.00           C
ATOM    843  O   VAL X  58       9.644  11.537  54.786  0.00  0.00           O
ATOM    844  N   GLU X  59      11.850  11.399  54.419  0.00  0.00           N
ATOM    845  H   GLU X  59      12.634  11.930  54.067  0.00  0.00           H
ATOM    846  CA  GLU X  59      12.101   9.898  54.567  0.00  0.00           C
ATOM    847  HA  GLU X  59      11.125   9.430  54.688  0.00  0.00           H
ATOM    848  CB  GLU X  59      12.828   9.380  53.365  0.00  0.00           C
ATOM    849  HB2 GLU X  59      13.807   9.801  53.138  0.00  0.00           H
ATOM    850  HB3 GLU X  59      13.030   8.322  53.536  0.00  0.00           H
ATOM    851  CG  GLU X  59      11.881   9.506  52.111  0.00  0.00           C
ATOM    852  HG2 GLU X  59      11.900   8.541  51.604  0.00  0.00           H
ATOM    853  HG3 GLU X  59      10.826   9.753  52.235  0.00  0.00           H
ATOM    854  CD  GLU X  59      12.425  10.515  51.127  0.00  0.00           C
ATOM    855  OE1 GLU X  59      13.077  10.108  50.155  0.00  0.00           O
ATOM    856  OE2 GLU X  59      12.404  11.726  51.269  0.00  0.00           O
ATOM    857  C   GLU X  59      12.813   9.490  55.895  0.00  0.00           C
ATOM    858  O   GLU X  59      12.644   8.304  56.338  0.00  0.00           O
ATOM    859  N   GLY X  60      13.394  10.433  56.533  0.00  0.00           N
ATOM    860  H   GLY X  60      13.518  11.310  56.047  0.00  0.00           H
ATOM    861  CA  GLY X  60      13.990  10.342  57.939  0.00  0.00           C
ATOM    862  HA2 GLY X  60      13.872  11.282  58.478  0.00  0.00           H
ATOM    863  HA3 GLY X  60      13.480   9.558  58.498  0.00  0.00           H
ATOM    864  C   GLY X  60      15.470   9.895  57.892  0.00  0.00           C
ATOM    865  O   GLY X  60      16.062   9.699  58.966  0.00  0.00           O
ATOM    866  N   ASN X  61      16.016   9.629  56.688  0.00  0.00           N
ATOM    867  H   ASN X  61      15.449   9.815  55.873  0.00  0.00           H
ATOM    868  CA  ASN X  61      17.447   9.391  56.529  0.00  0.00           C
ATOM    869  HA  ASN X  61      17.787   8.874  57.427  0.00  0.00           H
ATOM    870  CB  ASN X  61      17.648   8.293  55.484  0.00  0.00           C
ATOM    871  HB2 ASN X  61      18.710   8.141  55.289  0.00  0.00           H
ATOM    872  HB3 ASN X  61      17.195   7.411  55.937  0.00  0.00           H
ATOM    873  CG  ASN X  61      16.897   8.601  54.094  0.00  0.00           C
ATOM    874  OD1 ASN X  61      16.616   9.742  53.782  0.00  0.00           O
ATOM    875  ND2 ASN X  61      16.752   7.711  53.173  0.00  0.00           N
ATOM    876 HD21 ASN X  61      16.427   8.075  52.289  0.00  0.00           H
ATOM    877 HD22 ASN X  61      17.056   6.747  53.186  0.00  0.00           H
ATOM    878  C   ASN X  61      18.349  10.646  56.204  0.00  0.00           C
ATOM    879  O   ASN X  61      19.560  10.560  56.268  0.00  0.00           O
ATOM    880  N   GLU X  62      17.775  11.773  55.863  0.00  0.00           N
ATOM    881  H   GLU X  62      16.790  11.793  55.640  0.00  0.00           H
ATOM    882  CA  GLU X  62      18.476  13.014  55.631  0.00  0.00           C
ATOM    883  HA  GLU X  62      19.255  12.737  54.920  0.00  0.00           H
ATOM    884  CB  GLU X  62      17.565  14.067  54.928  0.00  0.00           C
ATOM    885  HB2 GLU X  62      17.111  14.763  55.634  0.00  0.00           H
ATOM    886  HB3 GLU X  62      18.264  14.766  54.468  0.00  0.00           H
ATOM    887  CG  GLU X  62      16.613  13.474  53.815  0.00  0.00           C
ATOM    888  HG2 GLU X  62      16.378  14.259  53.096  0.00  0.00           H
ATOM    889  HG3 GLU X  62      17.016  12.684  53.181  0.00  0.00           H
ATOM    890  CD  GLU X  62      15.170  13.022  54.312  0.00  0.00           C
ATOM    891  OE1 GLU X  62      14.991  12.708  55.527  0.00  0.00           O
ATOM    892  OE2 GLU X  62      14.210  12.875  53.506  0.00  0.00           O
ATOM    893  C   GLU X  62      19.051  13.623  56.886  0.00  0.00           C
ATOM    894  O   GLU X  62      18.546  13.348  57.957  0.00  0.00           O
ATOM    895  N   GLN X  63      20.112  14.454  56.786  0.00  0.00           N
ATOM    896  H   GLN X  63      20.463  14.623  55.854  0.00  0.00           H
ATOM    897  CA  GLN X  63      20.698  15.173  57.939  0.00  0.00           C
ATOM    898  HA  GLN X  63      20.114  14.830  58.793  0.00  0.00           H
ATOM    899  CB  GLN X  63      22.196  14.914  58.161  0.00  0.00           C
ATOM    900  HB2 GLN X  63      22.802  15.245  57.318  0.00  0.00           H
ATOM    901  HB3 GLN X  63      22.668  15.474  58.968  0.00  0.00           H
ATOM    902  CG  GLN X  63      22.409  13.441  58.435  0.00  0.00           C
ATOM    903  HG2 GLN X  63      21.857  13.004  59.267  0.00  0.00           H
ATOM    904  HG3 GLN X  63      22.079  12.946  57.521  0.00  0.00           H
ATOM    905  CD  GLN X  63      23.905  13.157  58.675  0.00  0.00           C
ATOM    906  OE1 GLN X  63      24.556  13.865  59.329  0.00  0.00           O
ATOM    907  NE2 GLN X  63      24.447  12.051  58.145  0.00  0.00           N
ATOM    908 HE21 GLN X  63      25.324  11.676  58.477  0.00  0.00           H
ATOM    909 HE22 GLN X  63      23.888  11.468  57.538  0.00  0.00           H
ATOM    910  C   GLN X  63      20.457  16.668  57.708  0.00  0.00           C
ATOM    911  O   GLN X  63      20.878  17.071  56.657  0.00  0.00           O
ATOM    912  N   PHE X  64      19.869  17.424  58.637  0.00  0.00           N
ATOM    913  H   PHE X  64      19.669  17.003  59.533  0.00  0.00           H
ATOM    914  CA  PHE X  64      19.593  18.884  58.575  0.00  0.00           C
ATOM    915  HA  PHE X  64      19.807  19.275  57.580  0.00  0.00           H
ATOM    916  CB  PHE X  64      18.164  19.049  58.906  0.00  0.00           C
ATOM    917  HB2 PHE X  64      17.952  18.723  59.924  0.00  0.00           H
ATOM    918  HB3 PHE X  64      17.966  20.120  58.962  0.00  0.00           H
ATOM    919  CG  PHE X  64      17.097  18.454  57.989  0.00  0.00           C
ATOM    920  CD1 PHE X  64      15.752  18.499  58.431  0.00  0.00           C
ATOM    921  HD1 PHE X  64      15.525  18.878  59.417  0.00  0.00           H
ATOM    922  CE1 PHE X  64      14.685  17.955  57.652  0.00  0.00           C
ATOM    923  HE1 PHE X  64      13.684  18.035  58.050  0.00  0.00           H
ATOM    924  CZ  PHE X  64      15.042  17.467  56.401  0.00  0.00           C
ATOM    925  HZ  PHE X  64      14.172  17.078  55.893  0.00  0.00           H
ATOM    926  CE2 PHE X  64      16.385  17.360  55.940  0.00  0.00           C
ATOM    927  HE2 PHE X  64      16.552  16.965  54.949  0.00  0.00           H
ATOM    928  CD2 PHE X  64      17.454  17.870  56.751  0.00  0.00           C
ATOM    929  HD2 PHE X  64      18.488  17.807  56.444  0.00  0.00           H
ATOM    930  C   PHE X  64      20.547  19.638  59.547  0.00  0.00           C
ATOM    931  O   PHE X  64      20.486  19.370  60.738  0.00  0.00           O
ATOM    932  N   ILE X  65      21.388  20.589  59.015  0.00  0.00           N
ATOM    933  H   ILE X  65      21.211  20.782  58.040  0.00  0.00           H
ATOM    934  CA  ILE X  65      22.504  21.182  59.740  0.00  0.00           C
ATOM    935  HA  ILE X  65      22.297  21.137  60.809  0.00  0.00           H
ATOM    936  CB  ILE X  65      23.801  20.339  59.410  0.00  0.00           C
ATOM    937  HB  ILE X  65      24.204  20.579  58.426  0.00  0.00           H
ATOM    938  CG2 ILE X  65      24.909  20.872  60.356  0.00  0.00           C
ATOM    939 HG21 ILE X  65      24.775  20.564  61.393  0.00  0.00           H
ATOM    940 HG22 ILE X  65      25.805  20.351  60.020  0.00  0.00           H
ATOM    941 HG23 ILE X  65      25.087  21.947  60.373  0.00  0.00           H
ATOM    942  CG1 ILE X  65      23.614  18.786  59.515  0.00  0.00           C
ATOM    943 HG12 ILE X  65      23.091  18.688  60.467  0.00  0.00           H
ATOM    944 HG13 ILE X  65      23.052  18.555  58.610  0.00  0.00           H
ATOM    945  CD1 ILE X  65      24.902  17.904  59.458  0.00  0.00           C
ATOM    946 HD11 ILE X  65      24.537  16.879  59.390  0.00  0.00           H
ATOM    947 HD12 ILE X  65      25.314  18.171  58.485  0.00  0.00           H
ATOM    948 HD13 ILE X  65      25.645  18.120  60.226  0.00  0.00           H
ATOM    949  C   ILE X  65      22.693  22.640  59.348  0.00  0.00           C
ATOM    950  O   ILE X  65      22.809  22.969  58.194  0.00  0.00           O
ATOM    951  N   SER X  66      22.813  23.528  60.367  0.00  0.00           N
ATOM    952  H   SER X  66      22.578  23.224  61.301  0.00  0.00           H
ATOM    953  CA  SER X  66      22.852  24.941  60.062  0.00  0.00           C
ATOM    954  HA  SER X  66      22.114  25.169  59.292  0.00  0.00           H
ATOM    955  CB  SER X  66      22.517  25.633  61.358  0.00  0.00           C
ATOM    956  HB2 SER X  66      21.699  25.171  61.910  0.00  0.00           H
ATOM    957  HB3 SER X  66      23.403  25.371  61.936  0.00  0.00           H
ATOM    958  OG  SER X  66      22.360  26.990  61.152  0.00  0.00           O
ATOM    959  HG  SER X  66      21.479  27.117  60.794  0.00  0.00           H
ATOM    960  C   SER X  66      24.159  25.435  59.470  0.00  0.00           C
ATOM    961  O   SER X  66      25.250  24.851  59.762  0.00  0.00           O
ATOM    962  N   ALA X  67      24.234  26.337  58.508  0.00  0.00           N
ATOM    963  H   ALA X  67      23.338  26.744  58.278  0.00  0.00           H
ATOM    964  CA  ALA X  67      25.416  27.088  58.130  0.00  0.00           C
ATOM    965  HA  ALA X  67      26.212  26.358  57.979  0.00  0.00           H
ATOM    966  CB  ALA X  67      24.987  28.079  56.964  0.00  0.00           C
ATOM    967  HB1 ALA X  67      24.033  28.493  57.289  0.00  0.00           H
ATOM    968  HB2 ALA X  67      25.735  28.857  56.807  0.00  0.00           H
ATOM    969  HB3 ALA X  67      25.011  27.501  56.040  0.00  0.00           H
ATOM    970  C   ALA X  67      25.879  27.944  59.312  0.00  0.00           C
ATOM    971  O   ALA X  67      24.988  28.640  59.908  0.00  0.00           O
ATOM    972  N   SER X  68      27.216  28.230  59.372  0.00  0.00           N
ATOM    973  H   SER X  68      27.862  27.627  58.882  0.00  0.00           H
ATOM    974  CA  SER X  68      27.831  29.240  60.219  0.00  0.00           C
ATOM    975  HA  SER X  68      27.071  29.935  60.576  0.00  0.00           H
ATOM    976  CB  SER X  68      28.447  28.539  61.462  0.00  0.00           C
ATOM    977  HB2 SER X  68      28.847  29.317  62.113  0.00  0.00           H
ATOM    978  HB3 SER X  68      27.686  28.021  62.046  0.00  0.00           H
ATOM    979  OG  SER X  68      29.390  27.588  60.940  0.00  0.00           O
ATOM    980  HG  SER X  68      29.937  27.238  61.648  0.00  0.00           H
ATOM    981  C   SER X  68      28.755  30.184  59.532  0.00  0.00           C
ATOM    982  O   SER X  68      28.866  31.303  59.986  0.00  0.00           O
ATOM    983  N   LYS X  69      29.278  29.864  58.346  0.00  0.00           N
ATOM    984  H   LYS X  69      29.325  28.920  57.990  0.00  0.00           H
ATOM    985  CA  LYS X  69      29.840  30.933  57.455  0.00  0.00           C
ATOM    986  HA  LYS X  69      29.239  31.836  57.558  0.00  0.00           H
ATOM    987  CB  LYS X  69      31.259  31.353  57.837  0.00  0.00           C
ATOM    988  HB2 LYS X  69      31.177  31.450  58.920  0.00  0.00           H
ATOM    989  HB3 LYS X  69      31.981  30.586  57.554  0.00  0.00           H
ATOM    990  CG  LYS X  69      31.671  32.706  57.254  0.00  0.00           C
ATOM    991  HG2 LYS X  69      31.530  32.540  56.186  0.00  0.00           H
ATOM    992  HG3 LYS X  69      30.970  33.502  57.503  0.00  0.00           H
ATOM    993  CD  LYS X  69      33.055  33.067  57.803  0.00  0.00           C
ATOM    994  HD2 LYS X  69      32.978  32.958  58.885  0.00  0.00           H
ATOM    995  HD3 LYS X  69      33.804  32.397  57.380  0.00  0.00           H
ATOM    996  CE  LYS X  69      33.346  34.503  57.321  0.00  0.00           C
ATOM    997  HE2 LYS X  69      33.716  34.566  56.298  0.00  0.00           H
ATOM    998  HE3 LYS X  69      32.434  35.099  57.288  0.00  0.00           H
ATOM    999  NZ  LYS X  69      34.346  35.204  58.227  0.00  0.00           N
ATOM   1000  HZ1 LYS X  69      35.189  34.650  58.287  0.00  0.00           H
ATOM   1001  HZ2 LYS X  69      34.559  36.034  57.692  0.00  0.00           H
ATOM   1002  HZ3 LYS X  69      33.981  35.516  59.115  0.00  0.00           H
ATOM   1003  C   LYS X  69      29.838  30.525  55.975  0.00  0.00           C
ATOM   1004  O   LYS X  69      30.306  29.394  55.713  0.00  0.00           O
ATOM   1005  N   SER X  70      29.550  31.449  55.005  0.00  0.00           N
ATOM   1006  H   SER X  70      29.167  32.339  55.290  0.00  0.00           H
ATOM   1007  CA  SER X  70      29.641  31.220  53.498  0.00  0.00           C
ATOM   1008  HA  SER X  70      29.841  30.205  53.155  0.00  0.00           H
ATOM   1009  CB  SER X  70      28.329  31.624  52.906  0.00  0.00           C
ATOM   1010  HB2 SER X  70      28.103  32.624  53.275  0.00  0.00           H
ATOM   1011  HB3 SER X  70      28.460  31.643  51.824  0.00  0.00           H
ATOM   1012  OG  SER X  70      27.475  30.554  53.329  0.00  0.00           O
ATOM   1013  HG  SER X  70      27.227  30.757  54.234  0.00  0.00           H
ATOM   1014  C   SER X  70      30.742  32.010  52.901  0.00  0.00           C
ATOM   1015  O   SER X  70      30.634  33.246  52.819  0.00  0.00           O
ATOM   1016  N   ILE X  71      31.871  31.443  52.726  0.00  0.00           N
ATOM   1017  H   ILE X  71      31.955  30.443  52.838  0.00  0.00           H
ATOM   1018  CA  ILE X  71      33.076  32.230  52.423  0.00  0.00           C
ATOM   1019  HA  ILE X  71      32.914  33.234  52.815  0.00  0.00           H
ATOM   1020  CB  ILE X  71      34.352  31.546  53.011  0.00  0.00           C
ATOM   1021  HB  ILE X  71      34.486  30.544  52.603  0.00  0.00           H
ATOM   1022  CG2 ILE X  71      35.669  32.243  52.607  0.00  0.00           C
ATOM   1023 HG21 ILE X  71      35.746  33.277  52.941  0.00  0.00           H
ATOM   1024 HG22 ILE X  71      36.457  31.570  52.946  0.00  0.00           H
ATOM   1025 HG23 ILE X  71      35.784  32.115  51.531  0.00  0.00           H
ATOM   1026  CG1 ILE X  71      34.250  31.509  54.583  0.00  0.00           C
ATOM   1027 HG12 ILE X  71      34.380  32.502  55.013  0.00  0.00           H
ATOM   1028 HG13 ILE X  71      33.246  31.203  54.875  0.00  0.00           H
ATOM   1029  CD1 ILE X  71      35.309  30.668  55.295  0.00  0.00           C
ATOM   1030 HD11 ILE X  71      36.257  31.200  55.219  0.00  0.00           H
ATOM   1031 HD12 ILE X  71      35.086  30.515  56.351  0.00  0.00           H
ATOM   1032 HD13 ILE X  71      35.391  29.722  54.759  0.00  0.00           H
ATOM   1033  C   ILE X  71      33.072  32.333  50.921  0.00  0.00           C
ATOM   1034  O   ILE X  71      33.376  31.382  50.198  0.00  0.00           O
ATOM   1035  N   VAL X  72      32.658  33.523  50.411  0.00  0.00           N
ATOM   1036  H   VAL X  72      32.562  34.342  50.994  0.00  0.00           H
ATOM   1037  CA  VAL X  72      32.627  33.733  48.986  0.00  0.00           C
ATOM   1038  HA  VAL X  72      32.359  32.858  48.395  0.00  0.00           H
ATOM   1039  CB  VAL X  72      31.503  34.792  48.745  0.00  0.00           C
ATOM   1040  HB  VAL X  72      31.817  35.525  49.488  0.00  0.00           H
ATOM   1041  CG1 VAL X  72      31.569  35.502  47.361  0.00  0.00           C
ATOM   1042 HG11 VAL X  72      32.503  36.063  47.334  0.00  0.00           H
ATOM   1043 HG12 VAL X  72      31.533  34.739  46.585  0.00  0.00           H
ATOM   1044 HG13 VAL X  72      30.781  36.252  47.285  0.00  0.00           H
ATOM   1045  CG2 VAL X  72      30.087  34.293  49.076  0.00  0.00           C
ATOM   1046 HG21 VAL X  72      29.796  33.449  48.450  0.00  0.00           H
ATOM   1047 HG22 VAL X  72      30.116  33.956  50.113  0.00  0.00           H
ATOM   1048 HG23 VAL X  72      29.404  35.121  48.884  0.00  0.00           H
ATOM   1049  C   VAL X  72      33.999  34.115  48.394  0.00  0.00           C
ATOM   1050  O   VAL X  72      34.754  34.817  49.019  0.00  0.00           O
ATOM   1051  N   HIE X  73      34.277  33.698  47.141  0.00  0.00           N
ATOM   1052  H   HIE X  73      33.657  33.130  46.581  0.00  0.00           H
ATOM   1053  CA  HIE X  73      35.631  33.958  46.560  0.00  0.00           C
ATOM   1054  HA  HIE X  73      36.309  33.340  47.149  0.00  0.00           H
ATOM   1055  CB  HIE X  73      35.635  33.377  45.186  0.00  0.00           C
ATOM   1056  HB2 HIE X  73      35.301  32.340  45.210  0.00  0.00           H
ATOM   1057  HB3 HIE X  73      35.121  34.004  44.457  0.00  0.00           H
ATOM   1058  CG  HIE X  73      37.015  33.331  44.660  0.00  0.00           C
ATOM   1059  ND1 HIE X  73      37.780  34.472  44.187  0.00  0.00           N
ATOM   1060  CE1 HIE X  73      38.941  33.944  43.918  0.00  0.00           C
ATOM   1061  HE1 HIE X  73      39.732  34.566  43.527  0.00  0.00           H
ATOM   1062  NE2 HIE X  73      39.041  32.639  44.279  0.00  0.00           N
ATOM   1063  HE2 HIE X  73      39.888  32.110  44.129  0.00  0.00           H
ATOM   1064  CD2 HIE X  73      37.800  32.211  44.630  0.00  0.00           C
ATOM   1065  HD2 HIE X  73      37.569  31.296  45.156  0.00  0.00           H
ATOM   1066  C   HIE X  73      36.092  35.423  46.502  0.00  0.00           C
ATOM   1067  O   HIE X  73      35.373  36.269  46.039  0.00  0.00           O
ATOM   1068  N   PRO X  74      37.334  35.794  46.966  0.00  0.00           N
ATOM   1069  CD  PRO X  74      38.338  34.954  47.653  0.00  0.00           C
ATOM   1070  HD2 PRO X  74      38.707  34.081  47.115  0.00  0.00           H
ATOM   1071  HD3 PRO X  74      38.072  34.643  48.664  0.00  0.00           H
ATOM   1072  CG  PRO X  74      39.505  35.905  47.755  0.00  0.00           C
ATOM   1073  HG2 PRO X  74      39.923  35.828  46.751  0.00  0.00           H
ATOM   1074  HG3 PRO X  74      40.243  35.572  48.485  0.00  0.00           H
ATOM   1075  CB  PRO X  74      38.868  37.287  47.923  0.00  0.00           C
ATOM   1076  HB2 PRO X  74      39.511  38.126  47.659  0.00  0.00           H
ATOM   1077  HB3 PRO X  74      38.609  37.444  48.970  0.00  0.00           H
ATOM   1078  CA  PRO X  74      37.672  37.203  47.019  0.00  0.00           C
ATOM   1079  HA  PRO X  74      36.835  37.702  47.507  0.00  0.00           H
ATOM   1080  C   PRO X  74      37.791  37.991  45.738  0.00  0.00           C
ATOM   1081  O   PRO X  74      37.891  39.249  45.702  0.00  0.00           O
ATOM   1082  N   SER X  75      37.635  37.318  44.637  0.00  0.00           N
ATOM   1083  H   SER X  75      37.503  36.323  44.747  0.00  0.00           H
ATOM   1084  CA  SER X  75      37.659  37.842  43.225  0.00  0.00           C
ATOM   1085  HA  SER X  75      37.673  38.931  43.251  0.00  0.00           H
ATOM   1086  CB  SER X  75      38.995  37.377  42.444  0.00  0.00           C
ATOM   1087  HB2 SER X  75      39.024  36.312  42.216  0.00  0.00           H
ATOM   1088  HB3 SER X  75      39.113  37.880  41.484  0.00  0.00           H
ATOM   1089  OG  SER X  75      40.179  37.620  43.168  0.00  0.00           O
ATOM   1090  HG  SER X  75      40.256  38.576  43.135  0.00  0.00           H
ATOM   1091  C   SER X  75      36.482  37.425  42.344  0.00  0.00           C
ATOM   1092  O   SER X  75      36.414  37.535  41.106  0.00  0.00           O
ATOM   1093  N   TYR X  76      35.446  37.022  43.062  0.00  0.00           N
ATOM   1094  H   TYR X  76      35.582  37.066  44.062  0.00  0.00           H
ATOM   1095  CA  TYR X  76      34.021  37.071  42.608  0.00  0.00           C
ATOM   1096  HA  TYR X  76      33.875  36.336  41.816  0.00  0.00           H
ATOM   1097  CB  TYR X  76      33.042  36.634  43.694  0.00  0.00           C
ATOM   1098  HB2 TYR X  76      33.229  35.634  44.085  0.00  0.00           H
ATOM   1099  HB3 TYR X  76      33.242  37.193  44.608  0.00  0.00           H
ATOM   1100  CG  TYR X  76      31.633  36.754  43.218  0.00  0.00           C
ATOM   1101  CD1 TYR X  76      30.704  37.503  43.958  0.00  0.00           C
ATOM   1102  HD1 TYR X  76      31.031  37.997  44.861  0.00  0.00           H
ATOM   1103  CE1 TYR X  76      29.294  37.477  43.597  0.00  0.00           C
ATOM   1104  HE1 TYR X  76      28.613  38.052  44.208  0.00  0.00           H
ATOM   1105  CZ  TYR X  76      28.888  36.728  42.502  0.00  0.00           C
ATOM   1106  OH  TYR X  76      27.597  36.747  42.055  0.00  0.00           O
ATOM   1107  HH  TYR X  76      27.487  36.203  41.271  0.00  0.00           H
ATOM   1108  CE2 TYR X  76      29.862  35.963  41.823  0.00  0.00           C
ATOM   1109  HE2 TYR X  76      29.456  35.303  41.072  0.00  0.00           H
ATOM   1110  CD2 TYR X  76      31.213  35.931  42.129  0.00  0.00           C
ATOM   1111  HD2 TYR X  76      31.945  35.296  41.652  0.00  0.00           H
ATOM   1112  C   TYR X  76      33.664  38.416  41.996  0.00  0.00           C
ATOM   1113  O   TYR X  76      33.855  39.499  42.585  0.00  0.00           O
ATOM   1114  N   ASN X  77      33.005  38.350  40.867  0.00  0.00           N
ATOM   1115  H   ASN X  77      32.841  37.525  40.310  0.00  0.00           H
ATOM   1116  CA  ASN X  77      32.450  39.549  40.237  0.00  0.00           C
ATOM   1117  HA  ASN X  77      32.142  40.303  40.962  0.00  0.00           H
ATOM   1118  CB  ASN X  77      33.567  40.199  39.342  0.00  0.00           C
ATOM   1119  HB2 ASN X  77      34.336  40.482  40.062  0.00  0.00           H
ATOM   1120  HB3 ASN X  77      34.017  39.395  38.760  0.00  0.00           H
ATOM   1121  CG  ASN X  77      33.241  41.508  38.628  0.00  0.00           C
ATOM   1122  OD1 ASN X  77      32.130  41.955  38.610  0.00  0.00           O
ATOM   1123  ND2 ASN X  77      34.176  42.113  37.932  0.00  0.00           N
ATOM   1124 HD21 ASN X  77      33.968  42.951  37.407  0.00  0.00           H
ATOM   1125 HD22 ASN X  77      35.095  41.705  37.837  0.00  0.00           H
ATOM   1126  C   ASN X  77      31.210  39.160  39.361  0.00  0.00           C
ATOM   1127  O   ASN X  77      31.350  38.499  38.353  0.00  0.00           O
ATOM   1128  N   SER X  78      30.041  39.697  39.750  0.00  0.00           N
ATOM   1129  H   SER X  78      30.088  40.124  40.663  0.00  0.00           H
ATOM   1130  CA  SER X  78      28.707  39.470  39.111  0.00  0.00           C
ATOM   1131  HA  SER X  78      28.563  38.394  39.014  0.00  0.00           H
ATOM   1132  CB  SER X  78      27.616  39.941  40.047  0.00  0.00           C
ATOM   1133  HB2 SER X  78      26.695  39.439  39.750  0.00  0.00           H
ATOM   1134  HB3 SER X  78      27.834  39.605  41.061  0.00  0.00           H
ATOM   1135  OG  SER X  78      27.519  41.341  40.002  0.00  0.00           O
ATOM   1136  HG  SER X  78      28.167  41.708  40.609  0.00  0.00           H
ATOM   1137  C   SER X  78      28.569  40.137  37.670  0.00  0.00           C
ATOM   1138  O   SER X  78      27.927  39.577  36.813  0.00  0.00           O
ATOM   1139  N   ASN X  79      29.306  41.213  37.315  0.00  0.00           N
ATOM   1140  H   ASN X  79      29.902  41.650  38.003  0.00  0.00           H
ATOM   1141  CA  ASN X  79      29.303  41.803  35.992  0.00  0.00           C
ATOM   1142  HA  ASN X  79      28.286  41.996  35.649  0.00  0.00           H
ATOM   1143  CB  ASN X  79      30.091  43.123  36.017  0.00  0.00           C
ATOM   1144  HB2 ASN X  79      31.078  42.808  36.355  0.00  0.00           H
ATOM   1145  HB3 ASN X  79      30.155  43.634  35.057  0.00  0.00           H
ATOM   1146  CG  ASN X  79      29.531  44.030  37.080  0.00  0.00           C
ATOM   1147  OD1 ASN X  79      28.420  44.500  36.886  0.00  0.00           O
ATOM   1148  ND2 ASN X  79      30.167  44.071  38.250  0.00  0.00           N
ATOM   1149 HD21 ASN X  79      29.766  44.712  38.920  0.00  0.00           H
ATOM   1150 HD22 ASN X  79      31.049  43.609  38.422  0.00  0.00           H
ATOM   1151  C   ASN X  79      29.948  40.961  34.862  0.00  0.00           C
ATOM   1152  O   ASN X  79      29.490  41.074  33.701  0.00  0.00           O
ATOM   1153  N   THR X  80      30.925  40.137  35.190  0.00  0.00           N
ATOM   1154  H   THR X  80      31.108  40.146  36.184  0.00  0.00           H
ATOM   1155  CA  THR X  80      31.743  39.186  34.375  0.00  0.00           C
ATOM   1156  HA  THR X  80      31.431  39.291  33.336  0.00  0.00           H
ATOM   1157  CB  THR X  80      33.246  39.571  34.468  0.00  0.00           C
ATOM   1158  HB  THR X  80      33.940  38.864  34.015  0.00  0.00           H
ATOM   1159  CG2 THR X  80      33.541  40.945  33.959  0.00  0.00           C
ATOM   1160 HG21 THR X  80      34.359  40.807  33.252  0.00  0.00           H
ATOM   1161 HG22 THR X  80      32.703  41.338  33.384  0.00  0.00           H
ATOM   1162 HG23 THR X  80      33.695  41.663  34.764  0.00  0.00           H
ATOM   1163  OG1 THR X  80      33.509  39.494  35.840  0.00  0.00           O
ATOM   1164  HG1 THR X  80      34.467  39.552  35.842  0.00  0.00           H
ATOM   1165  C   THR X  80      31.596  37.656  34.788  0.00  0.00           C
ATOM   1166  O   THR X  80      32.136  36.756  34.137  0.00  0.00           O
ATOM   1167  N   LEU X  81      30.783  37.388  35.822  0.00  0.00           N
ATOM   1168  H   LEU X  81      30.282  38.194  36.168  0.00  0.00           H
ATOM   1169  CA  LEU X  81      30.577  36.063  36.448  0.00  0.00           C
ATOM   1170  HA  LEU X  81      30.037  36.250  37.376  0.00  0.00           H
ATOM   1171  CB  LEU X  81      29.706  35.212  35.547  0.00  0.00           C
ATOM   1172  HB2 LEU X  81      30.257  34.845  34.681  0.00  0.00           H
ATOM   1173  HB3 LEU X  81      29.501  34.366  36.203  0.00  0.00           H
ATOM   1174  CG  LEU X  81      28.403  35.896  35.138  0.00  0.00           C
ATOM   1175  HG  LEU X  81      28.693  36.890  34.795  0.00  0.00           H
ATOM   1176  CD1 LEU X  81      27.657  34.983  34.208  0.00  0.00           C
ATOM   1177 HD11 LEU X  81      27.352  34.109  34.783  0.00  0.00           H
ATOM   1178 HD12 LEU X  81      26.752  35.385  33.753  0.00  0.00           H
ATOM   1179 HD13 LEU X  81      28.329  34.809  33.369  0.00  0.00           H
ATOM   1180  CD2 LEU X  81      27.441  36.021  36.332  0.00  0.00           C
ATOM   1181 HD21 LEU X  81      27.820  36.756  37.041  0.00  0.00           H
ATOM   1182 HD22 LEU X  81      26.565  36.523  35.923  0.00  0.00           H
ATOM   1183 HD23 LEU X  81      27.174  35.103  36.857  0.00  0.00           H
ATOM   1184  C   LEU X  81      31.907  35.394  36.912  0.00  0.00           C
ATOM   1185  O   LEU X  81      31.957  34.155  37.048  0.00  0.00           O
ATOM   1186  N   ASN X  82      33.003  36.144  37.062  0.00  0.00           N
ATOM   1187  H   ASN X  82      32.858  37.135  37.194  0.00  0.00           H
ATOM   1188  CA  ASN X  82      34.284  35.545  37.340  0.00  0.00           C
ATOM   1189  HA  ASN X  82      34.375  34.704  36.652  0.00  0.00           H
ATOM   1190  CB  ASN X  82      35.408  36.564  37.099  0.00  0.00           C
ATOM   1191  HB2 ASN X  82      35.090  37.176  36.255  0.00  0.00           H
ATOM   1192  HB3 ASN X  82      35.518  37.231  37.954  0.00  0.00           H
ATOM   1193  CG  ASN X  82      36.721  36.031  36.673  0.00  0.00           C
ATOM   1194  OD1 ASN X  82      36.977  34.884  36.394  0.00  0.00           O
ATOM   1195  ND2 ASN X  82      37.509  36.999  36.293  0.00  0.00           N
ATOM   1196 HD21 ASN X  82      38.411  36.789  35.889  0.00  0.00           H
ATOM   1197 HD22 ASN X  82      37.366  37.892  36.742  0.00  0.00           H
ATOM   1198  C   ASN X  82      34.263  35.023  38.770  0.00  0.00           C
ATOM   1199  O   ASN X  82      33.723  35.631  39.718  0.00  0.00           O
ATOM   1200  N   ASN X  83      34.894  33.895  38.940  0.00  0.00           N
ATOM   1201  H   ASN X  83      35.249  33.418  38.124  0.00  0.00           H
ATOM   1202  CA  ASN X  83      35.074  33.147  40.158  0.00  0.00           C
ATOM   1203  HA  ASN X  83      35.450  32.162  39.883  0.00  0.00           H
ATOM   1204  CB  ASN X  83      36.074  33.853  41.073  0.00  0.00           C
ATOM   1205  HB2 ASN X  83      35.633  34.813  41.342  0.00  0.00           H
ATOM   1206  HB3 ASN X  83      36.329  33.336  41.998  0.00  0.00           H
ATOM   1207  CG  ASN X  83      37.411  34.060  40.427  0.00  0.00           C
ATOM   1208  OD1 ASN X  83      38.164  33.147  40.261  0.00  0.00           O
ATOM   1209  ND2 ASN X  83      37.736  35.289  39.975  0.00  0.00           N
ATOM   1210 HD21 ASN X  83      38.703  35.285  39.684  0.00  0.00           H
ATOM   1211 HD22 ASN X  83      37.179  36.115  40.139  0.00  0.00           H
ATOM   1212  C   ASN X  83      33.707  32.908  40.930  0.00  0.00           C
ATOM   1213  O   ASN X  83      33.641  33.179  42.109  0.00  0.00           O
ATOM   1214  N   ASP X  84      32.692  32.404  40.249  0.00  0.00           N
ATOM   1215  H   ASP X  84      32.654  32.257  39.250  0.00  0.00           H
ATOM   1216  CA  ASP X  84      31.390  32.096  40.930  0.00  0.00           C
ATOM   1217  HA  ASP X  84      31.011  32.894  41.569  0.00  0.00           H
ATOM   1218  CB  ASP X  84      30.347  31.872  39.849  0.00  0.00           C
ATOM   1219  HB2 ASP X  84      30.408  32.753  39.210  0.00  0.00           H
ATOM   1220  HB3 ASP X  84      30.675  31.062  39.197  0.00  0.00           H
ATOM   1221  CG  ASP X  84      28.900  31.663  40.334  0.00  0.00           C
ATOM   1222  OD1 ASP X  84      28.599  32.079  41.482  0.00  0.00           O
ATOM   1223  OD2 ASP X  84      28.082  31.125  39.565  0.00  0.00           O
ATOM   1224  C   ASP X  84      31.526  30.737  41.687  0.00  0.00           C
ATOM   1225  O   ASP X  84      31.062  29.736  41.258  0.00  0.00           O
ATOM   1226  N   ILE X  85      32.116  30.863  42.913  0.00  0.00           N
ATOM   1227  H   ILE X  85      32.356  31.824  43.109  0.00  0.00           H
ATOM   1228  CA  ILE X  85      32.413  29.849  43.941  0.00  0.00           C
ATOM   1229  HA  ILE X  85      31.619  29.102  43.936  0.00  0.00           H
ATOM   1230  CB  ILE X  85      33.553  29.000  43.521  0.00  0.00           C
ATOM   1231  HB  ILE X  85      33.388  28.756  42.471  0.00  0.00           H
ATOM   1232  CG2 ILE X  85      35.004  29.678  43.647  0.00  0.00           C
ATOM   1233 HG21 ILE X  85      35.780  29.098  43.148  0.00  0.00           H
ATOM   1234 HG22 ILE X  85      35.011  30.690  43.241  0.00  0.00           H
ATOM   1235 HG23 ILE X  85      35.282  29.795  44.694  0.00  0.00           H
ATOM   1236  CG1 ILE X  85      33.642  27.648  44.199  0.00  0.00           C
ATOM   1237 HG12 ILE X  85      33.992  27.767  45.225  0.00  0.00           H
ATOM   1238 HG13 ILE X  85      32.666  27.163  44.195  0.00  0.00           H
ATOM   1239  CD1 ILE X  85      34.558  26.710  43.440  0.00  0.00           C
ATOM   1240 HD11 ILE X  85      34.250  26.597  42.401  0.00  0.00           H
ATOM   1241 HD12 ILE X  85      35.595  26.990  43.629  0.00  0.00           H
ATOM   1242 HD13 ILE X  85      34.503  25.707  43.864  0.00  0.00           H
ATOM   1243  C   ILE X  85      32.325  30.387  45.390  0.00  0.00           C
ATOM   1244  O   ILE X  85      32.801  31.472  45.727  0.00  0.00           O
ATOM   1245  N   MET X  86      31.755  29.602  46.346  0.00  0.00           N
ATOM   1246  H   MET X  86      31.299  28.733  46.108  0.00  0.00           H
ATOM   1247  CA  MET X  86      31.715  29.851  47.821  0.00  0.00           C
ATOM   1248  HA  MET X  86      32.589  30.432  48.115  0.00  0.00           H
ATOM   1249  CB  MET X  86      30.577  30.819  48.143  0.00  0.00           C
ATOM   1250  HB2 MET X  86      30.741  31.337  49.088  0.00  0.00           H
ATOM   1251  HB3 MET X  86      30.464  31.665  47.467  0.00  0.00           H
ATOM   1252  CG  MET X  86      29.246  30.049  48.321  0.00  0.00           C
ATOM   1253  HG2 MET X  86      29.198  29.561  47.348  0.00  0.00           H
ATOM   1254  HG3 MET X  86      29.323  29.396  49.191  0.00  0.00           H
ATOM   1255  SD  MET X  86      27.852  31.273  48.723  0.00  0.00           S
ATOM   1256  CE  MET X  86      26.720  29.903  49.327  0.00  0.00           C
ATOM   1257  HE1 MET X  86      27.095  29.588  50.301  0.00  0.00           H
ATOM   1258  HE2 MET X  86      25.690  30.249  49.419  0.00  0.00           H
ATOM   1259  HE3 MET X  86      26.629  29.071  48.630  0.00  0.00           H
ATOM   1260  C   MET X  86      31.762  28.554  48.757  0.00  0.00           C
ATOM   1261  O   MET X  86      31.256  27.565  48.305  0.00  0.00           O
ATOM   1262  N   LEU X  87      32.323  28.573  49.960  0.00  0.00           N
ATOM   1263  H   LEU X  87      32.702  29.468  50.234  0.00  0.00           H
ATOM   1264  CA  LEU X  87      32.364  27.392  50.832  0.00  0.00           C
ATOM   1265  HA  LEU X  87      31.912  26.525  50.350  0.00  0.00           H
ATOM   1266  CB  LEU X  87      33.811  26.914  51.144  0.00  0.00           C
ATOM   1267  HB2 LEU X  87      34.476  27.764  50.989  0.00  0.00           H
ATOM   1268  HB3 LEU X  87      33.855  26.628  52.195  0.00  0.00           H
ATOM   1269  CG  LEU X  87      34.301  25.646  50.372  0.00  0.00           C
ATOM   1270  HG  LEU X  87      33.525  24.900  50.543  0.00  0.00           H
ATOM   1271  CD1 LEU X  87      34.442  25.920  48.890  0.00  0.00           C
ATOM   1272 HD11 LEU X  87      33.513  26.362  48.527  0.00  0.00           H
ATOM   1273 HD12 LEU X  87      35.311  26.558  48.732  0.00  0.00           H
ATOM   1274 HD13 LEU X  87      34.538  24.922  48.463  0.00  0.00           H
ATOM   1275  CD2 LEU X  87      35.728  25.404  50.940  0.00  0.00           C
ATOM   1276 HD21 LEU X  87      36.402  26.253  50.830  0.00  0.00           H
ATOM   1277 HD22 LEU X  87      35.735  25.066  51.976  0.00  0.00           H
ATOM   1278 HD23 LEU X  87      36.017  24.536  50.347  0.00  0.00           H
ATOM   1279  C   LEU X  87      31.597  27.724  52.105  0.00  0.00           C
ATOM   1280  O   LEU X  87      31.972  28.641  52.881  0.00  0.00           O
ATOM   1281  N   ILE X  88      30.589  26.904  52.380  0.00  0.00           N
ATOM   1282  H   ILE X  88      30.526  26.070  51.814  0.00  0.00           H
ATOM   1283  CA  ILE X  88      29.691  26.915  53.525  0.00  0.00           C
ATOM   1284  HA  ILE X  88      29.538  27.949  53.834  0.00  0.00           H
ATOM   1285  CB  ILE X  88      28.251  26.575  53.163  0.00  0.00           C
ATOM   1286  HB  ILE X  88      28.239  25.515  52.909  0.00  0.00           H
ATOM   1287  CG2 ILE X  88      27.248  26.914  54.259  0.00  0.00           C
ATOM   1288 HG21 ILE X  88      26.246  26.696  53.889  0.00  0.00           H
ATOM   1289 HG22 ILE X  88      27.331  26.374  55.203  0.00  0.00           H
ATOM   1290 HG23 ILE X  88      27.330  27.937  54.626  0.00  0.00           H
ATOM   1291  CG1 ILE X  88      27.798  27.261  51.835  0.00  0.00           C
ATOM   1292 HG12 ILE X  88      26.751  27.563  51.844  0.00  0.00           H
ATOM   1293 HG13 ILE X  88      28.240  28.257  51.837  0.00  0.00           H
ATOM   1294  CD1 ILE X  88      28.017  26.459  50.493  0.00  0.00           C
ATOM   1295 HD11 ILE X  88      27.713  27.120  49.681  0.00  0.00           H
ATOM   1296 HD12 ILE X  88      29.039  26.102  50.368  0.00  0.00           H
ATOM   1297 HD13 ILE X  88      27.344  25.602  50.498  0.00  0.00           H
ATOM   1298  C   ILE X  88      30.316  26.036  54.618  0.00  0.00           C
ATOM   1299  O   ILE X  88      30.446  24.835  54.522  0.00  0.00           O
ATOM   1300  N   LYS X  89      30.817  26.560  55.778  0.00  0.00           N
ATOM   1301  H   LYS X  89      31.016  27.547  55.694  0.00  0.00           H
ATOM   1302  CA  LYS X  89      30.984  25.946  57.119  0.00  0.00           C
ATOM   1303  HA  LYS X  89      31.402  24.955  56.943  0.00  0.00           H
ATOM   1304  CB  LYS X  89      31.845  26.798  58.048  0.00  0.00           C
ATOM   1305  HB2 LYS X  89      32.652  27.231  57.457  0.00  0.00           H
ATOM   1306  HB3 LYS X  89      31.197  27.513  58.553  0.00  0.00           H
ATOM   1307  CG  LYS X  89      32.544  25.921  59.197  0.00  0.00           C
ATOM   1308  HG2 LYS X  89      31.833  25.300  59.742  0.00  0.00           H
ATOM   1309  HG3 LYS X  89      33.111  25.202  58.605  0.00  0.00           H
ATOM   1310  CD  LYS X  89      33.483  26.714  60.105  0.00  0.00           C
ATOM   1311  HD2 LYS X  89      34.131  27.266  59.425  0.00  0.00           H
ATOM   1312  HD3 LYS X  89      32.908  27.466  60.645  0.00  0.00           H
ATOM   1313  CE  LYS X  89      34.216  25.739  60.962  0.00  0.00           C
ATOM   1314  HE2 LYS X  89      33.523  25.267  61.660  0.00  0.00           H
ATOM   1315  HE3 LYS X  89      34.666  24.964  60.341  0.00  0.00           H
ATOM   1316  NZ  LYS X  89      35.304  26.270  61.756  0.00  0.00           N
ATOM   1317  HZ1 LYS X  89      36.096  26.665  61.269  0.00  0.00           H
ATOM   1318  HZ2 LYS X  89      34.902  27.018  62.304  0.00  0.00           H
ATOM   1319  HZ3 LYS X  89      35.584  25.568  62.426  0.00  0.00           H
ATOM   1320  C   LYS X  89      29.663  25.566  57.697  0.00  0.00           C
ATOM   1321  O   LYS X  89      28.788  26.371  57.747  0.00  0.00           O
ATOM   1322  N   LEU X  90      29.568  24.307  58.124  0.00  0.00           N
ATOM   1323  H   LEU X  90      30.370  23.700  58.035  0.00  0.00           H
ATOM   1324  CA  LEU X  90      28.537  23.874  59.026  0.00  0.00           C
ATOM   1325  HA  LEU X  90      27.613  24.339  58.685  0.00  0.00           H
ATOM   1326  CB  LEU X  90      28.358  22.349  58.822  0.00  0.00           C
ATOM   1327  HB2 LEU X  90      29.348  21.894  58.856  0.00  0.00           H
ATOM   1328  HB3 LEU X  90      27.788  21.991  59.679  0.00  0.00           H
ATOM   1329  CG  LEU X  90      27.627  21.973  57.497  0.00  0.00           C
ATOM   1330  HG  LEU X  90      26.608  22.360  57.504  0.00  0.00           H
ATOM   1331  CD1 LEU X  90      28.222  22.468  56.180  0.00  0.00           C
ATOM   1332 HD11 LEU X  90      29.276  22.196  56.130  0.00  0.00           H
ATOM   1333 HD12 LEU X  90      27.683  22.091  55.310  0.00  0.00           H
ATOM   1334 HD13 LEU X  90      28.057  23.545  56.167  0.00  0.00           H
ATOM   1335  CD2 LEU X  90      27.674  20.471  57.420  0.00  0.00           C
ATOM   1336 HD21 LEU X  90      27.241  20.078  58.340  0.00  0.00           H
ATOM   1337 HD22 LEU X  90      27.171  20.046  56.552  0.00  0.00           H
ATOM   1338 HD23 LEU X  90      28.647  19.981  57.373  0.00  0.00           H
ATOM   1339  C   LEU X  90      28.903  24.144  60.530  0.00  0.00           C
ATOM   1340  O   LEU X  90      30.022  24.028  61.054  0.00  0.00           O
ATOM   1341  N   LYS X  91      27.872  24.427  61.352  0.00  0.00           N
ATOM   1342  H   LYS X  91      26.981  24.447  60.878  0.00  0.00           H
ATOM   1343  CA  LYS X  91      27.848  24.575  62.853  0.00  0.00           C
ATOM   1344  HA  LYS X  91      28.482  25.447  63.010  0.00  0.00           H
ATOM   1345  CB  LYS X  91      26.425  24.734  63.339  0.00  0.00           C
ATOM   1346  HB2 LYS X  91      25.785  25.222  62.604  0.00  0.00           H
ATOM   1347  HB3 LYS X  91      26.112  23.743  63.670  0.00  0.00           H
ATOM   1348  CG  LYS X  91      26.376  25.595  64.616  0.00  0.00           C
ATOM   1349  HG2 LYS X  91      26.791  25.189  65.538  0.00  0.00           H
ATOM   1350  HG3 LYS X  91      26.922  26.528  64.481  0.00  0.00           H
ATOM   1351  CD  LYS X  91      24.989  26.148  64.932  0.00  0.00           C
ATOM   1352  HD2 LYS X  91      24.471  26.387  64.003  0.00  0.00           H
ATOM   1353  HD3 LYS X  91      24.469  25.397  65.527  0.00  0.00           H
ATOM   1354  CE  LYS X  91      24.981  27.431  65.874  0.00  0.00           C
ATOM   1355  HE2 LYS X  91      25.415  27.317  66.868  0.00  0.00           H
ATOM   1356  HE3 LYS X  91      25.482  28.276  65.402  0.00  0.00           H
ATOM   1357  NZ  LYS X  91      23.635  28.043  65.953  0.00  0.00           N
ATOM   1358  HZ1 LYS X  91      22.987  27.496  66.501  0.00  0.00           H
ATOM   1359  HZ2 LYS X  91      23.736  28.969  66.343  0.00  0.00           H
ATOM   1360  HZ3 LYS X  91      23.172  28.253  65.081  0.00  0.00           H
ATOM   1361  C   LYS X  91      28.527  23.446  63.622  0.00  0.00           C
ATOM   1362  O   LYS X  91      28.817  23.668  64.832  0.00  0.00           O
ATOM   1363  N   SER X  92      28.456  22.205  63.138  0.00  0.00           N
ATOM   1364  H   SER X  92      27.781  22.156  62.388  0.00  0.00           H
ATOM   1365  CA  SER X  92      29.097  20.963  63.739  0.00  0.00           C
ATOM   1366  HA  SER X  92      30.129  21.188  64.009  0.00  0.00           H
ATOM   1367  CB  SER X  92      28.259  20.532  64.932  0.00  0.00           C
ATOM   1368  HB2 SER X  92      28.732  19.657  65.379  0.00  0.00           H
ATOM   1369  HB3 SER X  92      28.294  21.397  65.594  0.00  0.00           H
ATOM   1370  OG  SER X  92      26.901  20.325  64.473  0.00  0.00           O
ATOM   1371  HG  SER X  92      26.774  19.646  63.805  0.00  0.00           H
ATOM   1372  C   SER X  92      29.166  19.804  62.719  0.00  0.00           C
ATOM   1373  O   SER X  92      28.302  19.574  61.865  0.00  0.00           O
ATOM   1374  N   ALA X  93      30.198  18.906  62.731  0.00  0.00           N
ATOM   1375  H   ALA X  93      30.860  19.084  63.473  0.00  0.00           H
ATOM   1376  CA  ALA X  93      30.494  17.945  61.633  0.00  0.00           C
ATOM   1377  HA  ALA X  93      30.613  18.495  60.699  0.00  0.00           H
ATOM   1378  CB  ALA X  93      31.775  17.185  62.060  0.00  0.00           C
ATOM   1379  HB1 ALA X  93      31.621  16.430  62.832  0.00  0.00           H
ATOM   1380  HB2 ALA X  93      32.110  16.644  61.175  0.00  0.00           H
ATOM   1381  HB3 ALA X  93      32.641  17.830  62.206  0.00  0.00           H
ATOM   1382  C   ALA X  93      29.319  16.894  61.450  0.00  0.00           C
ATOM   1383  O   ALA X  93      28.888  16.277  62.430  0.00  0.00           O
ATOM   1384  N   ALA X  94      28.811  16.666  60.243  0.00  0.00           N
ATOM   1385  H   ALA X  94      29.204  17.176  59.465  0.00  0.00           H
ATOM   1386  CA  ALA X  94      27.916  15.585  59.815  0.00  0.00           C
ATOM   1387  HA  ALA X  94      27.004  15.754  60.388  0.00  0.00           H
ATOM   1388  CB  ALA X  94      27.725  15.797  58.324  0.00  0.00           C
ATOM   1389  HB1 ALA X  94      27.283  16.748  58.025  0.00  0.00           H
ATOM   1390  HB2 ALA X  94      28.669  15.818  57.780  0.00  0.00           H
ATOM   1391  HB3 ALA X  94      27.126  14.966  57.951  0.00  0.00           H
ATOM   1392  C   ALA X  94      28.461  14.226  60.194  0.00  0.00           C
ATOM   1393  O   ALA X  94      29.640  14.065  59.853  0.00  0.00           O
ATOM   1394  N   SER X  95      27.569  13.372  60.810  0.00  0.00           N
ATOM   1395  H   SER X  95      26.638  13.706  61.016  0.00  0.00           H
ATOM   1396  CA  SER X  95      27.906  11.938  60.929  0.00  0.00           C
ATOM   1397  HA  SER X  95      28.856  11.886  61.461  0.00  0.00           H
ATOM   1398  CB  SER X  95      26.792  11.259  61.775  0.00  0.00           C
ATOM   1399  HB2 SER X  95      26.664  11.798  62.713  0.00  0.00           H
ATOM   1400  HB3 SER X  95      25.831  11.318  61.264  0.00  0.00           H
ATOM   1401  OG  SER X  95      26.953   9.888  61.968  0.00  0.00           O
ATOM   1402  HG  SER X  95      26.271   9.666  62.607  0.00  0.00           H
ATOM   1403  C   SER X  95      27.960  11.167  59.586  0.00  0.00           C
ATOM   1404  O   SER X  95      26.912  10.868  58.954  0.00  0.00           O
ATOM   1405  N   LEU X  96      29.193  10.914  59.074  0.00  0.00           N
ATOM   1406  H   LEU X  96      29.985  11.342  59.531  0.00  0.00           H
ATOM   1407  CA  LEU X  96      29.369  10.451  57.708  0.00  0.00           C
ATOM   1408  HA  LEU X  96      28.791  11.078  57.028  0.00  0.00           H
ATOM   1409  CB  LEU X  96      30.767  10.717  57.125  0.00  0.00           C
ATOM   1410  HB2 LEU X  96      31.464  10.042  57.622  0.00  0.00           H
ATOM   1411  HB3 LEU X  96      30.744  10.449  56.068  0.00  0.00           H
ATOM   1412  CG  LEU X  96      31.310  12.132  57.312  0.00  0.00           C
ATOM   1413  HG  LEU X  96      31.367  12.424  58.361  0.00  0.00           H
ATOM   1414  CD1 LEU X  96      32.742  12.030  56.688  0.00  0.00           C
ATOM   1415 HD11 LEU X  96      32.652  11.589  55.696  0.00  0.00           H
ATOM   1416 HD12 LEU X  96      33.256  12.989  56.637  0.00  0.00           H
ATOM   1417 HD13 LEU X  96      33.425  11.394  57.252  0.00  0.00           H
ATOM   1418  CD2 LEU X  96      30.657  13.160  56.472  0.00  0.00           C
ATOM   1419 HD21 LEU X  96      30.521  12.761  55.467  0.00  0.00           H
ATOM   1420 HD22 LEU X  96      29.680  13.355  56.915  0.00  0.00           H
ATOM   1421 HD23 LEU X  96      31.197  14.105  56.414  0.00  0.00           H
ATOM   1422  C   LEU X  96      28.939   8.998  57.664  0.00  0.00           C
ATOM   1423  O   LEU X  96      29.090   8.250  58.620  0.00  0.00           O
ATOM   1424  N   ASN X  97      28.462   8.597  56.489  0.00  0.00           N
ATOM   1425  H   ASN X  97      28.434   9.237  55.708  0.00  0.00           H
ATOM   1426  CA  ASN X  97      28.029   7.203  56.295  0.00  0.00           C
ATOM   1427  HA  ASN X  97      28.765   6.610  56.838  0.00  0.00           H
ATOM   1428  CB  ASN X  97      26.642   7.114  56.965  0.00  0.00           C
ATOM   1429  HB2 ASN X  97      26.316   6.134  56.617  0.00  0.00           H
ATOM   1430  HB3 ASN X  97      26.487   6.981  58.035  0.00  0.00           H
ATOM   1431  CG  ASN X  97      25.635   8.048  56.489  0.00  0.00           C
ATOM   1432  OD1 ASN X  97      25.223   7.804  55.369  0.00  0.00           O
ATOM   1433  ND2 ASN X  97      25.065   9.052  57.113  0.00  0.00           N
ATOM   1434 HD21 ASN X  97      24.238   9.400  56.648  0.00  0.00           H
ATOM   1435 HD22 ASN X  97      25.404   9.366  58.011  0.00  0.00           H
ATOM   1436  C   ASN X  97      28.064   6.882  54.752  0.00  0.00           C
ATOM   1437  O   ASN X  97      28.328   7.744  53.896  0.00  0.00           O
ATOM   1438  N   SER X  98      27.688   5.725  54.378  0.00  0.00           N
ATOM   1439  H   SER X  98      27.589   5.039  55.112  0.00  0.00           H
ATOM   1440  CA  SER X  98      27.479   5.245  52.984  0.00  0.00           C
ATOM   1441  HA  SER X  98      28.512   5.317  52.643  0.00  0.00           H
ATOM   1442  CB  SER X  98      27.199   3.730  52.963  0.00  0.00           C
ATOM   1443  HB2 SER X  98      27.422   3.345  51.968  0.00  0.00           H
ATOM   1444  HB3 SER X  98      27.837   3.234  53.695  0.00  0.00           H
ATOM   1445  OG  SER X  98      25.836   3.503  53.148  0.00  0.00           O
ATOM   1446  HG  SER X  98      25.560   3.841  54.003  0.00  0.00           H
ATOM   1447  C   SER X  98      26.548   6.018  52.065  0.00  0.00           C
ATOM   1448  O   SER X  98      26.685   5.955  50.854  0.00  0.00           O
ATOM   1449  N   ARG X  99      25.621   6.814  52.627  0.00  0.00           N
ATOM   1450  H   ARG X  99      25.578   6.935  53.629  0.00  0.00           H
ATOM   1451  CA  ARG X  99      24.680   7.757  51.937  0.00  0.00           C
ATOM   1452  HA  ARG X  99      24.553   7.494  50.887  0.00  0.00           H
ATOM   1453  CB  ARG X  99      23.331   7.675  52.664  0.00  0.00           C
ATOM   1454  HB2 ARG X  99      23.088   6.621  52.803  0.00  0.00           H
ATOM   1455  HB3 ARG X  99      23.304   8.285  53.566  0.00  0.00           H
ATOM   1456  CG  ARG X  99      22.198   8.149  51.793  0.00  0.00           C
ATOM   1457  HG2 ARG X  99      22.266   9.189  51.474  0.00  0.00           H
ATOM   1458  HG3 ARG X  99      22.213   7.574  50.868  0.00  0.00           H
ATOM   1459  CD  ARG X  99      20.870   7.931  52.539  0.00  0.00           C
ATOM   1460  HD2 ARG X  99      20.822   6.860  52.739  0.00  0.00           H
ATOM   1461  HD3 ARG X  99      20.913   8.446  53.499  0.00  0.00           H
ATOM   1462  NE  ARG X  99      19.806   8.447  51.699  0.00  0.00           N
ATOM   1463  HE  ARG X  99      19.601   9.413  51.912  0.00  0.00           H
ATOM   1464  CZ  ARG X  99      19.133   7.896  50.721  0.00  0.00           C
ATOM   1465  NH1 ARG X  99      18.336   8.582  49.976  0.00  0.00           N
ATOM   1466 HH11 ARG X  99      18.103   9.527  50.247  0.00  0.00           H
ATOM   1467 HH12 ARG X  99      18.014   8.183  49.106  0.00  0.00           H
ATOM   1468  NH2 ARG X  99      19.283   6.664  50.364  0.00  0.00           N
ATOM   1469 HH21 ARG X  99      19.667   6.085  51.098  0.00  0.00           H
ATOM   1470 HH22 ARG X  99      18.817   6.229  49.580  0.00  0.00           H
ATOM   1471  C   ARG X  99      25.175   9.219  52.116  0.00  0.00           C
ATOM   1472  O   ARG X  99      24.578  10.132  51.523  0.00  0.00           O
ATOM   1473  N   VAL X 100      26.167   9.521  52.960  0.00  0.00           N
ATOM   1474  H   VAL X 100      26.629   8.753  53.425  0.00  0.00           H
ATOM   1475  CA  VAL X 100      26.695  10.828  53.308  0.00  0.00           C
ATOM   1476  HA  VAL X 100      26.275  11.586  52.646  0.00  0.00           H
ATOM   1477  CB  VAL X 100      26.060  11.247  54.705  0.00  0.00           C
ATOM   1478  HB  VAL X 100      26.361  10.483  55.421  0.00  0.00           H
ATOM   1479  CG1 VAL X 100      26.605  12.581  55.158  0.00  0.00           C
ATOM   1480 HG11 VAL X 100      26.207  13.315  54.456  0.00  0.00           H
ATOM   1481 HG12 VAL X 100      26.232  12.788  56.161  0.00  0.00           H
ATOM   1482 HG13 VAL X 100      27.692  12.506  55.201  0.00  0.00           H
ATOM   1483  CG2 VAL X 100      24.551  11.432  54.714  0.00  0.00           C
ATOM   1484 HG21 VAL X 100      24.039  10.527  54.388  0.00  0.00           H
ATOM   1485 HG22 VAL X 100      24.159  11.840  55.646  0.00  0.00           H
ATOM   1486 HG23 VAL X 100      24.237  12.076  53.893  0.00  0.00           H
ATOM   1487  C   VAL X 100      28.248  10.755  53.245  0.00  0.00           C
ATOM   1488  O   VAL X 100      28.888  10.184  54.112  0.00  0.00           O
ATOM   1489  N   ALA X 101      28.906  11.198  52.129  0.00  0.00           N
ATOM   1490  H   ALA X 101      28.350  11.706  51.457  0.00  0.00           H
ATOM   1491  CA  ALA X 101      30.359  11.048  51.924  0.00  0.00           C
ATOM   1492  HA  ALA X 101      30.936  11.130  52.846  0.00  0.00           H
ATOM   1493  CB  ALA X 101      30.608   9.672  51.379  0.00  0.00           C
ATOM   1494  HB1 ALA X 101      31.643   9.335  51.446  0.00  0.00           H
ATOM   1495  HB2 ALA X 101      30.085   8.964  52.021  0.00  0.00           H
ATOM   1496  HB3 ALA X 101      30.318   9.518  50.340  0.00  0.00           H
ATOM   1497  C   ALA X 101      30.852  12.210  50.956  0.00  0.00           C
ATOM   1498  O   ALA X 101      30.090  12.825  50.197  0.00  0.00           O
ATOM   1499  N   SER X 102      32.145  12.489  51.102  0.00  0.00           N
ATOM   1500  H   SER X 102      32.663  11.984  51.807  0.00  0.00           H
ATOM   1501  CA  SER X 102      32.782  13.623  50.492  0.00  0.00           C
ATOM   1502  HA  SER X 102      32.013  14.368  50.288  0.00  0.00           H
ATOM   1503  CB  SER X 102      33.856  14.235  51.451  0.00  0.00           C
ATOM   1504  HB2 SER X 102      34.707  13.555  51.412  0.00  0.00           H
ATOM   1505  HB3 SER X 102      34.113  15.199  51.013  0.00  0.00           H
ATOM   1506  OG  SER X 102      33.366  14.445  52.788  0.00  0.00           O
ATOM   1507  HG  SER X 102      33.470  13.590  53.212  0.00  0.00           H
ATOM   1508  C   SER X 102      33.392  13.245  49.163  0.00  0.00           C
ATOM   1509  O   SER X 102      33.936  12.179  49.083  0.00  0.00           O
ATOM   1510  N   ILE X 103      33.280  14.101  48.074  0.00  0.00           N
ATOM   1511  H   ILE X 103      32.857  14.987  48.309  0.00  0.00           H
ATOM   1512  CA  ILE X 103      33.911  13.892  46.773  0.00  0.00           C
ATOM   1513  HA  ILE X 103      33.743  12.861  46.461  0.00  0.00           H
ATOM   1514  CB  ILE X 103      33.221  14.819  45.778  0.00  0.00           C
ATOM   1515  HB  ILE X 103      32.186  14.497  45.897  0.00  0.00           H
ATOM   1516  CG2 ILE X 103      33.322  16.342  46.117  0.00  0.00           C
ATOM   1517 HG21 ILE X 103      32.611  16.899  45.507  0.00  0.00           H
ATOM   1518 HG22 ILE X 103      33.174  16.449  47.191  0.00  0.00           H
ATOM   1519 HG23 ILE X 103      34.333  16.682  45.895  0.00  0.00           H
ATOM   1520  CG1 ILE X 103      33.621  14.651  44.277  0.00  0.00           C
ATOM   1521 HG12 ILE X 103      32.964  15.345  43.752  0.00  0.00           H
ATOM   1522 HG13 ILE X 103      34.675  14.910  44.185  0.00  0.00           H
ATOM   1523  CD1 ILE X 103      33.376  13.236  43.689  0.00  0.00           C
ATOM   1524 HD11 ILE X 103      33.709  12.435  44.348  0.00  0.00           H
ATOM   1525 HD12 ILE X 103      32.305  13.035  43.697  0.00  0.00           H
ATOM   1526 HD13 ILE X 103      33.829  13.229  42.697  0.00  0.00           H
ATOM   1527  C   ILE X 103      35.386  14.154  46.723  0.00  0.00           C
ATOM   1528  O   ILE X 103      35.861  15.024  47.445  0.00  0.00           O
ATOM   1529  N   SER X 104      36.191  13.450  45.879  0.00  0.00           N
ATOM   1530  H   SER X 104      35.818  12.824  45.180  0.00  0.00           H
ATOM   1531  CA  SER X 104      37.586  13.826  45.824  0.00  0.00           C
ATOM   1532  HA  SER X 104      38.040  13.784  46.814  0.00  0.00           H
ATOM   1533  CB  SER X 104      38.376  12.676  45.140  0.00  0.00           C
ATOM   1534  HB2 SER X 104      38.178  11.795  45.751  0.00  0.00           H
ATOM   1535  HB3 SER X 104      38.122  12.450  44.105  0.00  0.00           H
ATOM   1536  OG  SER X 104      39.772  13.090  45.156  0.00  0.00           O
ATOM   1537  HG  SER X 104      40.340  12.341  44.961  0.00  0.00           H
ATOM   1538  C   SER X 104      37.816  15.140  45.091  0.00  0.00           C
ATOM   1539  O   SER X 104      37.157  15.541  44.071  0.00  0.00           O
ATOM   1540  N   LEU X 105      38.631  15.992  45.700  0.00  0.00           N
ATOM   1541  H   LEU X 105      39.152  15.631  46.487  0.00  0.00           H
ATOM   1542  CA  LEU X 105      39.043  17.279  45.145  0.00  0.00           C
ATOM   1543  HA  LEU X 105      38.198  17.837  44.743  0.00  0.00           H
ATOM   1544  CB  LEU X 105      39.626  18.141  46.275  0.00  0.00           C
ATOM   1545  HB2 LEU X 105      40.296  17.499  46.847  0.00  0.00           H
ATOM   1546  HB3 LEU X 105      40.377  18.843  45.915  0.00  0.00           H
ATOM   1547  CG  LEU X 105      38.682  18.709  47.338  0.00  0.00           C
ATOM   1548  HG  LEU X 105      38.134  17.849  47.723  0.00  0.00           H
ATOM   1549  CD1 LEU X 105      39.642  19.379  48.378  0.00  0.00           C
ATOM   1550 HD11 LEU X 105      40.414  19.850  47.770  0.00  0.00           H
ATOM   1551 HD12 LEU X 105      39.044  20.072  48.969  0.00  0.00           H
ATOM   1552 HD13 LEU X 105      40.149  18.720  49.083  0.00  0.00           H
ATOM   1553  CD2 LEU X 105      37.633  19.688  46.733  0.00  0.00           C
ATOM   1554 HD21 LEU X 105      38.131  20.544  46.278  0.00  0.00           H
ATOM   1555 HD22 LEU X 105      36.795  19.193  46.243  0.00  0.00           H
ATOM   1556 HD23 LEU X 105      37.113  20.197  47.544  0.00  0.00           H
ATOM   1557  C   LEU X 105      40.036  17.192  44.033  0.00  0.00           C
ATOM   1558  O   LEU X 105      40.915  16.280  43.976  0.00  0.00           O
ATOM   1559  N   PRO X 106      40.251  18.195  43.174  0.00  0.00           N
ATOM   1560  CD  PRO X 106      39.339  19.362  43.002  0.00  0.00           C
ATOM   1561  HD2 PRO X 106      39.469  20.209  43.676  0.00  0.00           H
ATOM   1562  HD3 PRO X 106      38.299  19.042  42.945  0.00  0.00           H
ATOM   1563  CG  PRO X 106      39.615  19.930  41.601  0.00  0.00           C
ATOM   1564  HG2 PRO X 106      39.435  21.005  41.578  0.00  0.00           H
ATOM   1565  HG3 PRO X 106      38.942  19.542  40.836  0.00  0.00           H
ATOM   1566  CB  PRO X 106      41.049  19.522  41.352  0.00  0.00           C
ATOM   1567  HB2 PRO X 106      41.692  20.338  41.682  0.00  0.00           H
ATOM   1568  HB3 PRO X 106      41.256  19.290  40.307  0.00  0.00           H
ATOM   1569  CA  PRO X 106      41.251  18.204  42.113  0.00  0.00           C
ATOM   1570  HA  PRO X 106      40.967  17.450  41.378  0.00  0.00           H
ATOM   1571  C   PRO X 106      42.751  18.097  42.504  0.00  0.00           C
ATOM   1572  O   PRO X 106      43.154  18.522  43.547  0.00  0.00           O
ATOM   1573  N   THR X 107      43.560  17.553  41.561  0.00  0.00           N
ATOM   1574  H   THR X 107      43.038  17.073  40.842  0.00  0.00           H
ATOM   1575  CA  THR X 107      45.025  17.285  41.610  0.00  0.00           C
ATOM   1576  HA  THR X 107      45.517  17.988  42.283  0.00  0.00           H
ATOM   1577  CB  THR X 107      45.353  15.838  42.059  0.00  0.00           C
ATOM   1578  HB  THR X 107      46.434  15.700  42.045  0.00  0.00           H
ATOM   1579  CG2 THR X 107      44.716  15.583  43.457  0.00  0.00           C
ATOM   1580 HG21 THR X 107      43.662  15.308  43.501  0.00  0.00           H
ATOM   1581 HG22 THR X 107      45.291  14.788  43.930  0.00  0.00           H
ATOM   1582 HG23 THR X 107      44.961  16.385  44.153  0.00  0.00           H
ATOM   1583  OG1 THR X 107      44.810  15.019  41.106  0.00  0.00           O
ATOM   1584  HG1 THR X 107      45.434  14.971  40.377  0.00  0.00           H
ATOM   1585  C   THR X 107      45.636  17.570  40.214  0.00  0.00           C
ATOM   1586  O   THR X 107      46.857  17.583  40.150  0.00  0.00           O
ATOM   1587  N   SER X 108      44.834  17.821  39.227  0.00  0.00           N
ATOM   1588  H   SER X 108      43.859  17.664  39.438  0.00  0.00           H
ATOM   1589  CA  SER X 108      45.086  18.369  37.905  0.00  0.00           C
ATOM   1590  HA  SER X 108      45.749  19.231  37.978  0.00  0.00           H
ATOM   1591  CB  SER X 108      45.766  17.353  36.961  0.00  0.00           C
ATOM   1592  HB2 SER X 108      46.609  16.920  37.500  0.00  0.00           H
ATOM   1593  HB3 SER X 108      45.016  16.571  36.839  0.00  0.00           H
ATOM   1594  OG  SER X 108      46.007  17.986  35.739  0.00  0.00           O
ATOM   1595  HG  SER X 108      46.706  18.630  35.874  0.00  0.00           H
ATOM   1596  C   SER X 108      43.772  18.985  37.265  0.00  0.00           C
ATOM   1597  O   SER X 108      42.690  18.727  37.808  0.00  0.00           O
ATOM   1598  N   CYX X 109      43.786  19.790  36.219  0.00  0.00           N
ATOM   1599  H   CYX X 109      44.598  19.726  35.620  0.00  0.00           H
ATOM   1600  CA  CYX X 109      42.575  20.354  35.453  0.00  0.00           C
ATOM   1601  HA  CYX X 109      41.856  20.616  36.229  0.00  0.00           H
ATOM   1602  CB  CYX X 109      42.957  21.693  34.773  0.00  0.00           C
ATOM   1603  HB2 CYX X 109      43.711  21.374  34.053  0.00  0.00           H
ATOM   1604  HB3 CYX X 109      42.144  22.129  34.193  0.00  0.00           H
ATOM   1605  SG  CYX X 109      43.552  22.854  36.002  0.00  0.00           S
ATOM   1606  C   CYX X 109      41.970  19.358  34.505  0.00  0.00           C
ATOM   1607  O   CYX X 109      42.697  18.532  33.916  0.00  0.00           O
ATOM   1608  N   ALA X 110      40.707  19.489  34.267  0.00  0.00           N
ATOM   1609  H   ALA X 110      40.164  20.101  34.860  0.00  0.00           H
ATOM   1610  CA  ALA X 110      39.950  18.735  33.190  0.00  0.00           C
ATOM   1611  HA  ALA X 110      40.292  17.700  33.194  0.00  0.00           H
ATOM   1612  CB  ALA X 110      38.471  18.689  33.515  0.00  0.00           C
ATOM   1613  HB1 ALA X 110      38.030  19.671  33.342  0.00  0.00           H
ATOM   1614  HB2 ALA X 110      38.034  17.893  32.914  0.00  0.00           H
ATOM   1615  HB3 ALA X 110      38.304  18.390  34.550  0.00  0.00           H
ATOM   1616  C   ALA X 110      40.124  19.216  31.759  0.00  0.00           C
ATOM   1617  O   ALA X 110      40.287  20.415  31.559  0.00  0.00           O
ATOM   1618  N   SER X 111      39.974  18.350  30.723  0.00  0.00           N
ATOM   1619  H   SER X 111      39.705  17.386  30.860  0.00  0.00           H
ATOM   1620  CA  SER X 111      40.313  18.687  29.360  0.00  0.00           C
ATOM   1621  HA  SER X 111      40.621  19.730  29.287  0.00  0.00           H
ATOM   1622  CB  SER X 111      41.433  17.680  28.909  0.00  0.00           C
ATOM   1623  HB2 SER X 111      42.232  17.625  29.648  0.00  0.00           H
ATOM   1624  HB3 SER X 111      40.997  16.723  28.621  0.00  0.00           H
ATOM   1625  OG  SER X 111      42.119  18.210  27.782  0.00  0.00           O
ATOM   1626  HG  SER X 111      42.702  17.598  27.327  0.00  0.00           H
ATOM   1627  C   SER X 111      39.100  18.620  28.398  0.00  0.00           C
ATOM   1628  O   SER X 111      38.150  17.865  28.641  0.00  0.00           O
ATOM   1629  N   ALA X 112      39.182  19.320  27.269  0.00  0.00           N
ATOM   1630  H   ALA X 112      39.873  20.043  27.134  0.00  0.00           H
ATOM   1631  CA  ALA X 112      38.066  19.236  26.239  0.00  0.00           C
ATOM   1632  HA  ALA X 112      37.180  19.698  26.674  0.00  0.00           H
ATOM   1633  CB  ALA X 112      38.369  20.017  24.941  0.00  0.00           C
ATOM   1634  HB1 ALA X 112      37.477  19.958  24.318  0.00  0.00           H
ATOM   1635  HB2 ALA X 112      38.616  21.035  25.244  0.00  0.00           H
ATOM   1636  HB3 ALA X 112      39.176  19.639  24.314  0.00  0.00           H
ATOM   1637  C   ALA X 112      37.836  17.712  25.903  0.00  0.00           C
ATOM   1638  O   ALA X 112      38.762  16.944  25.825  0.00  0.00           O
ATOM   1639  N   GLY X 113      36.630  17.303  25.769  0.00  0.00           N
ATOM   1640  H   GLY X 113      35.987  18.083  25.788  0.00  0.00           H
ATOM   1641  CA  GLY X 113      36.207  15.876  25.394  0.00  0.00           C
ATOM   1642  HA2 GLY X 113      35.279  15.949  24.828  0.00  0.00           H
ATOM   1643  HA3 GLY X 113      37.010  15.384  24.845  0.00  0.00           H
ATOM   1644  C   GLY X 113      35.898  14.989  26.627  0.00  0.00           C
ATOM   1645  O   GLY X 113      35.340  13.903  26.478  0.00  0.00           O
ATOM   1646  N   THR X 114      36.323  15.335  27.854  0.00  0.00           N
ATOM   1647  H   THR X 114      36.880  16.174  27.930  0.00  0.00           H
ATOM   1648  CA  THR X 114      36.189  14.595  29.067  0.00  0.00           C
ATOM   1649  HA  THR X 114      36.474  13.562  28.868  0.00  0.00           H
ATOM   1650  CB  THR X 114      36.924  15.226  30.309  0.00  0.00           C
ATOM   1651  HB  THR X 114      36.376  16.121  30.601  0.00  0.00           H
ATOM   1652  CG2 THR X 114      36.943  14.280  31.481  0.00  0.00           C
ATOM   1653 HG21 THR X 114      37.709  14.742  32.103  0.00  0.00           H
ATOM   1654 HG22 THR X 114      35.932  14.313  31.887  0.00  0.00           H
ATOM   1655 HG23 THR X 114      37.235  13.300  31.103  0.00  0.00           H
ATOM   1656  OG1 THR X 114      38.271  15.567  29.979  0.00  0.00           O
ATOM   1657  HG1 THR X 114      38.194  16.387  29.487  0.00  0.00           H
ATOM   1658  C   THR X 114      34.670  14.572  29.382  0.00  0.00           C
ATOM   1659  O   THR X 114      34.017  15.577  29.552  0.00  0.00           O
ATOM   1660  N   GLN X 115      34.030  13.421  29.417  0.00  0.00           N
ATOM   1661  H   GLN X 115      34.504  12.595  29.082  0.00  0.00           H
ATOM   1662  CA  GLN X 115      32.627  13.160  29.749  0.00  0.00           C
ATOM   1663  HA  GLN X 115      31.867  13.872  29.426  0.00  0.00           H
ATOM   1664  CB  GLN X 115      32.292  11.871  29.057  0.00  0.00           C
ATOM   1665  HB2 GLN X 115      32.636  11.870  28.023  0.00  0.00           H
ATOM   1666  HB3 GLN X 115      32.809  11.058  29.567  0.00  0.00           H
ATOM   1667  CG  GLN X 115      30.816  11.596  29.195  0.00  0.00           C
ATOM   1668  HG2 GLN X 115      30.809  10.506  29.207  0.00  0.00           H
ATOM   1669  HG3 GLN X 115      30.403  11.868  30.166  0.00  0.00           H
ATOM   1670  CD  GLN X 115      29.896  11.947  28.086  0.00  0.00           C
ATOM   1671  OE1 GLN X 115      28.949  12.640  28.296  0.00  0.00           O
ATOM   1672  NE2 GLN X 115      30.094  11.392  26.932  0.00  0.00           N
ATOM   1673 HE21 GLN X 115      29.471  11.675  26.189  0.00  0.00           H
ATOM   1674 HE22 GLN X 115      30.851  10.733  26.813  0.00  0.00           H
ATOM   1675  C   GLN X 115      32.484  13.035  31.330  0.00  0.00           C
ATOM   1676  O   GLN X 115      33.236  12.378  32.074  0.00  0.00           O
ATOM   1677  N   CYX X 116      31.607  13.848  31.861  0.00  0.00           N
ATOM   1678  H   CYX X 116      30.935  14.316  31.270  0.00  0.00           H
ATOM   1679  CA  CYX X 116      31.471  14.263  33.291  0.00  0.00           C
ATOM   1680  HA  CYX X 116      32.117  13.723  33.983  0.00  0.00           H
ATOM   1681  CB  CYX X 116      31.998  15.660  33.341  0.00  0.00           C
ATOM   1682  HB2 CYX X 116      31.429  16.135  32.541  0.00  0.00           H
ATOM   1683  HB3 CYX X 116      31.711  16.222  34.230  0.00  0.00           H
ATOM   1684  SG  CYX X 116      33.824  15.947  33.022  0.00  0.00           S
ATOM   1685  C   CYX X 116      29.963  14.283  33.742  0.00  0.00           C
ATOM   1686  O   CYX X 116      29.070  14.600  33.007  0.00  0.00           O
ATOM   1687  N   LEU X 117      29.750  13.887  34.991  0.00  0.00           N
ATOM   1688  H   LEU X 117      30.513  13.615  35.594  0.00  0.00           H
ATOM   1689  CA  LEU X 117      28.382  13.738  35.578  0.00  0.00           C
ATOM   1690  HA  LEU X 117      27.670  13.535  34.779  0.00  0.00           H
ATOM   1691  CB  LEU X 117      28.338  12.553  36.499  0.00  0.00           C
ATOM   1692  HB2 LEU X 117      28.667  11.682  35.933  0.00  0.00           H
ATOM   1693  HB3 LEU X 117      29.128  12.714  37.232  0.00  0.00           H
ATOM   1694  CG  LEU X 117      27.048  12.165  37.168  0.00  0.00           C
ATOM   1695  HG  LEU X 117      26.573  13.086  37.506  0.00  0.00           H
ATOM   1696  CD1 LEU X 117      26.064  11.440  36.155  0.00  0.00           C
ATOM   1697 HD11 LEU X 117      25.121  11.233  36.661  0.00  0.00           H
ATOM   1698 HD12 LEU X 117      25.840  12.133  35.344  0.00  0.00           H
ATOM   1699 HD13 LEU X 117      26.498  10.491  35.840  0.00  0.00           H
ATOM   1700  CD2 LEU X 117      27.286  11.292  38.426  0.00  0.00           C
ATOM   1701 HD21 LEU X 117      26.337  11.037  38.899  0.00  0.00           H
ATOM   1702 HD22 LEU X 117      27.807  10.381  38.134  0.00  0.00           H
ATOM   1703 HD23 LEU X 117      27.880  11.858  39.144  0.00  0.00           H
ATOM   1704  C   LEU X 117      28.075  15.011  36.220  0.00  0.00           C
ATOM   1705  O   LEU X 117      28.675  15.273  37.278  0.00  0.00           O
ATOM   1706  N   ILE X 118      27.067  15.780  35.755  0.00  0.00           N
ATOM   1707  H   ILE X 118      26.713  15.552  34.838  0.00  0.00           H
ATOM   1708  CA  ILE X 118      26.279  16.826  36.462  0.00  0.00           C
ATOM   1709  HA  ILE X 118      26.921  17.393  37.136  0.00  0.00           H
ATOM   1710  CB  ILE X 118      25.645  17.860  35.430  0.00  0.00           C
ATOM   1711  HB  ILE X 118      24.818  17.313  34.978  0.00  0.00           H
ATOM   1712  CG2 ILE X 118      24.916  19.038  36.197  0.00  0.00           C
ATOM   1713 HG21 ILE X 118      24.384  19.636  35.458  0.00  0.00           H
ATOM   1714 HG22 ILE X 118      24.161  18.602  36.852  0.00  0.00           H
ATOM   1715 HG23 ILE X 118      25.474  19.613  36.936  0.00  0.00           H
ATOM   1716  CG1 ILE X 118      26.569  18.294  34.289  0.00  0.00           C
ATOM   1717 HG12 ILE X 118      27.049  19.265  34.405  0.00  0.00           H
ATOM   1718 HG13 ILE X 118      27.397  17.593  34.183  0.00  0.00           H
ATOM   1719  CD1 ILE X 118      25.910  18.273  32.875  0.00  0.00           C
ATOM   1720 HD11 ILE X 118      25.326  19.162  32.637  0.00  0.00           H
ATOM   1721 HD12 ILE X 118      26.692  18.254  32.116  0.00  0.00           H
ATOM   1722 HD13 ILE X 118      25.284  17.404  32.674  0.00  0.00           H
ATOM   1723  C   ILE X 118      25.150  16.201  37.419  0.00  0.00           C
ATOM   1724  O   ILE X 118      24.669  15.125  37.081  0.00  0.00           O
ATOM   1725  N   SER X 119      24.606  16.940  38.392  0.00  0.00           N
ATOM   1726  H   SER X 119      24.993  17.811  38.726  0.00  0.00           H
ATOM   1727  CA  SER X 119      23.301  16.532  39.065  0.00  0.00           C
ATOM   1728  HA  SER X 119      22.669  16.147  38.264  0.00  0.00           H
ATOM   1729  CB  SER X 119      23.392  15.429  40.143  0.00  0.00           C
ATOM   1730  HB2 SER X 119      22.447  15.083  40.562  0.00  0.00           H
ATOM   1731  HB3 SER X 119      23.803  14.567  39.618  0.00  0.00           H
ATOM   1732  OG  SER X 119      24.302  15.764  41.184  0.00  0.00           O
ATOM   1733  HG  SER X 119      23.879  16.429  41.732  0.00  0.00           H
ATOM   1734  C   SER X 119      22.630  17.743  39.758  0.00  0.00           C
ATOM   1735  O   SER X 119      23.299  18.744  40.113  0.00  0.00           O
ATOM   1736  N   GLY X 120      21.323  17.624  39.947  0.00  0.00           N
ATOM   1737  H   GLY X 120      20.826  16.828  39.573  0.00  0.00           H
ATOM   1738  CA  GLY X 120      20.494  18.493  40.762  0.00  0.00           C
ATOM   1739  HA2 GLY X 120      20.831  18.584  41.794  0.00  0.00           H
ATOM   1740  HA3 GLY X 120      20.551  19.515  40.388  0.00  0.00           H
ATOM   1741  C   GLY X 120      18.970  18.217  40.779  0.00  0.00           C
ATOM   1742  O   GLY X 120      18.429  17.459  39.955  0.00  0.00           O
ATOM   1743  N   TRP X 121      18.290  19.023  41.605  0.00  0.00           N
ATOM   1744  H   TRP X 121      18.828  19.511  42.306  0.00  0.00           H
ATOM   1745  CA  TRP X 121      16.829  19.104  41.613  0.00  0.00           C
ATOM   1746  HA  TRP X 121      16.562  18.210  41.050  0.00  0.00           H
ATOM   1747  CB  TRP X 121      16.283  19.117  43.091  0.00  0.00           C
ATOM   1748  HB2 TRP X 121      16.606  20.028  43.595  0.00  0.00           H
ATOM   1749  HB3 TRP X 121      15.229  19.394  43.076  0.00  0.00           H
ATOM   1750  CG  TRP X 121      16.624  17.985  44.023  0.00  0.00           C
ATOM   1751  CD1 TRP X 121      15.795  16.935  44.251  0.00  0.00           C
ATOM   1752  HD1 TRP X 121      14.811  16.817  43.822  0.00  0.00           H
ATOM   1753  NE1 TRP X 121      16.363  16.026  45.046  0.00  0.00           N
ATOM   1754  HE1 TRP X 121      15.981  15.133  45.322  0.00  0.00           H
ATOM   1755  CE2 TRP X 121      17.567  16.471  45.579  0.00  0.00           C
ATOM   1756  CZ2 TRP X 121      18.439  16.063  46.602  0.00  0.00           C
ATOM   1757  HZ2 TRP X 121      18.157  15.211  47.203  0.00  0.00           H
ATOM   1758  CH2 TRP X 121      19.570  16.832  46.861  0.00  0.00           C
ATOM   1759  HH2 TRP X 121      20.218  16.655  47.706  0.00  0.00           H
ATOM   1760  CZ3 TRP X 121      19.791  18.012  46.179  0.00  0.00           C
ATOM   1761  HZ3 TRP X 121      20.735  18.517  46.318  0.00  0.00           H
ATOM   1762  CE3 TRP X 121      18.879  18.441  45.178  0.00  0.00           C
ATOM   1763  HE3 TRP X 121      19.178  19.362  44.701  0.00  0.00           H
ATOM   1764  CD2 TRP X 121      17.758  17.646  44.832  0.00  0.00           C
ATOM   1765  C   TRP X 121      16.279  20.447  40.954  0.00  0.00           C
ATOM   1766  O   TRP X 121      15.279  21.030  41.230  0.00  0.00           O
ATOM   1767  N   GLY X 122      16.993  20.837  39.898  0.00  0.00           N
ATOM   1768  H   GLY X 122      17.836  20.307  39.726  0.00  0.00           H
ATOM   1769  CA  GLY X 122      16.703  22.084  39.178  0.00  0.00           C
ATOM   1770  HA2 GLY X 122      16.331  22.855  39.853  0.00  0.00           H
ATOM   1771  HA3 GLY X 122      17.608  22.418  38.670  0.00  0.00           H
ATOM   1772  C   GLY X 122      15.598  21.952  38.114  0.00  0.00           C
ATOM   1773  O   GLY X 122      15.188  20.895  37.726  0.00  0.00           O
ATOM   1774  N   ASN X 123      15.135  23.038  37.548  0.00  0.00           N
ATOM   1775  H   ASN X 123      15.658  23.871  37.777  0.00  0.00           H
ATOM   1776  CA  ASN X 123      14.202  23.145  36.456  0.00  0.00           C
ATOM   1777  HA  ASN X 123      13.229  22.812  36.818  0.00  0.00           H
ATOM   1778  CB  ASN X 123      14.199  24.570  35.964  0.00  0.00           C
ATOM   1779  HB2 ASN X 123      13.951  25.207  36.813  0.00  0.00           H
ATOM   1780  HB3 ASN X 123      15.184  24.894  35.626  0.00  0.00           H
ATOM   1781  CG  ASN X 123      13.066  24.995  34.985  0.00  0.00           C
ATOM   1782  OD1 ASN X 123      12.125  24.257  34.754  0.00  0.00           O
ATOM   1783  ND2 ASN X 123      13.114  26.191  34.463  0.00  0.00           N
ATOM   1784 HD21 ASN X 123      12.350  26.524  33.891  0.00  0.00           H
ATOM   1785 HD22 ASN X 123      13.927  26.754  34.670  0.00  0.00           H
ATOM   1786  C   ASN X 123      14.431  22.176  35.205  0.00  0.00           C
ATOM   1787  O   ASN X 123      15.594  21.946  34.759  0.00  0.00           O
ATOM   1788  N   THR X 124      13.351  21.580  34.787  0.00  0.00           N
ATOM   1789  H   THR X 124      12.479  21.949  35.138  0.00  0.00           H
ATOM   1790  CA  THR X 124      13.340  20.591  33.686  0.00  0.00           C
ATOM   1791  HA  THR X 124      14.303  20.115  33.505  0.00  0.00           H
ATOM   1792  CB  THR X 124      12.539  19.320  34.048  0.00  0.00           C
ATOM   1793  HB  THR X 124      12.727  18.564  33.286  0.00  0.00           H
ATOM   1794  CG2 THR X 124      12.787  18.793  35.503  0.00  0.00           C
ATOM   1795 HG21 THR X 124      13.717  18.224  35.503  0.00  0.00           H
ATOM   1796 HG22 THR X 124      13.001  19.597  36.206  0.00  0.00           H
ATOM   1797 HG23 THR X 124      12.007  18.163  35.930  0.00  0.00           H
ATOM   1798  OG1 THR X 124      11.143  19.623  34.018  0.00  0.00           O
ATOM   1799  HG1 THR X 124      10.985  20.069  34.854  0.00  0.00           H
ATOM   1800  C   THR X 124      12.822  21.250  32.413  0.00  0.00           C
ATOM   1801  O   THR X 124      12.757  20.595  31.423  0.00  0.00           O
ATOM   1802  N   LYS X 125      12.540  22.559  32.366  0.00  0.00           N
ATOM   1803  H   LYS X 125      12.758  23.079  33.204  0.00  0.00           H
ATOM   1804  CA  LYS X 125      12.076  23.185  31.134  0.00  0.00           C
ATOM   1805  HA  LYS X 125      12.084  22.397  30.381  0.00  0.00           H
ATOM   1806  CB  LYS X 125      10.658  23.771  31.381  0.00  0.00           C
ATOM   1807  HB2 LYS X 125      10.867  24.369  32.268  0.00  0.00           H
ATOM   1808  HB3 LYS X 125      10.367  24.455  30.583  0.00  0.00           H
ATOM   1809  CG  LYS X 125       9.498  22.860  31.851  0.00  0.00           C
ATOM   1810  HG2 LYS X 125       9.514  22.706  32.930  0.00  0.00           H
ATOM   1811  HG3 LYS X 125       8.581  23.378  31.569  0.00  0.00           H
ATOM   1812  CD  LYS X 125       9.316  21.496  31.132  0.00  0.00           C
ATOM   1813  HD2 LYS X 125       9.554  21.568  30.070  0.00  0.00           H
ATOM   1814  HD3 LYS X 125       9.934  20.809  31.709  0.00  0.00           H
ATOM   1815  CE  LYS X 125       7.895  20.967  31.256  0.00  0.00           C
ATOM   1816  HE2 LYS X 125       7.591  20.919  32.301  0.00  0.00           H
ATOM   1817  HE3 LYS X 125       7.269  21.677  30.716  0.00  0.00           H
ATOM   1818  NZ  LYS X 125       7.699  19.591  30.685  0.00  0.00           N
ATOM   1819  HZ1 LYS X 125       8.113  18.890  31.284  0.00  0.00           H
ATOM   1820  HZ2 LYS X 125       6.696  19.467  30.698  0.00  0.00           H
ATOM   1821  HZ3 LYS X 125       7.905  19.515  29.700  0.00  0.00           H
ATOM   1822  C   LYS X 125      13.071  24.188  30.487  0.00  0.00           C
ATOM   1823  O   LYS X 125      13.696  25.034  31.176  0.00  0.00           O
ATOM   1824  N   SER X 126      13.214  24.027  29.124  0.00  0.00           N
ATOM   1825  H   SER X 126      12.736  23.261  28.671  0.00  0.00           H
ATOM   1826  CA  SER X 126      14.254  24.858  28.460  0.00  0.00           C
ATOM   1827  HA  SER X 126      15.120  24.747  29.113  0.00  0.00           H
ATOM   1828  CB  SER X 126      14.604  24.217  27.081  0.00  0.00           C
ATOM   1829  HB2 SER X 126      14.906  23.180  27.225  0.00  0.00           H
ATOM   1830  HB3 SER X 126      13.655  24.207  26.545  0.00  0.00           H
ATOM   1831  OG  SER X 126      15.505  24.942  26.307  0.00  0.00           O
ATOM   1832  HG  SER X 126      16.343  25.006  26.772  0.00  0.00           H
ATOM   1833  C   SER X 126      13.903  26.355  28.424  0.00  0.00           C
ATOM   1834  O   SER X 126      14.780  27.201  28.317  0.00  0.00           O
ATOM   1835  N   SER X 127      12.576  26.520  28.411  0.00  0.00           N
ATOM   1836  H   SER X 127      12.048  25.664  28.503  0.00  0.00           H
ATOM   1837  CA  SER X 127      11.883  27.843  28.532  0.00  0.00           C
ATOM   1838  HA  SER X 127      12.489  28.559  29.087  0.00  0.00           H
ATOM   1839  CB  SER X 127      11.583  28.297  27.042  0.00  0.00           C
ATOM   1840  HB2 SER X 127      12.374  28.011  26.348  0.00  0.00           H
ATOM   1841  HB3 SER X 127      10.709  27.719  26.743  0.00  0.00           H
ATOM   1842  OG  SER X 127      11.347  29.685  27.010  0.00  0.00           O
ATOM   1843  HG  SER X 127      10.579  29.957  27.517  0.00  0.00           H
ATOM   1844  C   SER X 127      10.590  27.767  29.218  0.00  0.00           C
ATOM   1845  O   SER X 127       9.803  26.867  28.944  0.00  0.00           O
ATOM   1846  N   GLY X 128      10.386  28.552  30.311  0.00  0.00           N
ATOM   1847  H   GLY X 128      11.070  29.270  30.500  0.00  0.00           H
ATOM   1848  CA  GLY X 128       9.341  28.278  31.336  0.00  0.00           C
ATOM   1849  HA2 GLY X 128       8.997  29.206  31.793  0.00  0.00           H
ATOM   1850  HA3 GLY X 128       8.554  27.632  30.946  0.00  0.00           H
ATOM   1851  C   GLY X 128       9.937  27.456  32.498  0.00  0.00           C
ATOM   1852  O   GLY X 128      11.172  27.244  32.541  0.00  0.00           O
ATOM   1853  N   THR X 129       9.049  27.083  33.419  0.00  0.00           N
ATOM   1854  H   THR X 129       8.057  27.256  33.336  0.00  0.00           H
ATOM   1855  CA  THR X 129       9.432  26.360  34.560  0.00  0.00           C
ATOM   1856  HA  THR X 129      10.459  26.013  34.445  0.00  0.00           H
ATOM   1857  CB  THR X 129       9.586  27.168  35.895  0.00  0.00           C
ATOM   1858  HB  THR X 129       8.620  27.580  36.185  0.00  0.00           H
ATOM   1859  CG2 THR X 129      10.209  26.398  37.097  0.00  0.00           C
ATOM   1860 HG21 THR X 129       9.571  25.563  37.386  0.00  0.00           H
ATOM   1861 HG22 THR X 129      11.229  26.068  36.898  0.00  0.00           H
ATOM   1862 HG23 THR X 129      10.091  27.098  37.924  0.00  0.00           H
ATOM   1863  OG1 THR X 129      10.403  28.272  35.607  0.00  0.00           O
ATOM   1864  HG1 THR X 129       9.798  28.953  35.306  0.00  0.00           H
ATOM   1865  C   THR X 129       8.545  25.137  34.917  0.00  0.00           C
ATOM   1866  O   THR X 129       7.321  25.233  35.064  0.00  0.00           O
ATOM   1867  N   SER X 130       9.202  24.005  35.280  0.00  0.00           N
ATOM   1868  H   SER X 130      10.207  24.038  35.186  0.00  0.00           H
ATOM   1869  CA  SER X 130       8.589  22.848  36.026  0.00  0.00           C
ATOM   1870  HA  SER X 130       7.965  23.228  36.835  0.00  0.00           H
ATOM   1871  CB  SER X 130       7.931  21.892  35.055  0.00  0.00           C
ATOM   1872  HB2 SER X 130       7.332  22.435  34.324  0.00  0.00           H
ATOM   1873  HB3 SER X 130       8.810  21.463  34.574  0.00  0.00           H
ATOM   1874  OG  SER X 130       7.123  20.867  35.694  0.00  0.00           O
ATOM   1875  HG  SER X 130       6.688  20.345  35.015  0.00  0.00           H
ATOM   1876  C   SER X 130       9.762  22.149  36.731  0.00  0.00           C
ATOM   1877  O   SER X 130      10.745  21.683  36.091  0.00  0.00           O
ATOM   1878  N   TYR X 131       9.646  22.023  38.040  0.00  0.00           N
ATOM   1879  H   TYR X 131       8.756  22.240  38.466  0.00  0.00           H
ATOM   1880  CA  TYR X 131      10.637  21.287  38.876  0.00  0.00           C
ATOM   1881  HA  TYR X 131      11.638  21.394  38.457  0.00  0.00           H
ATOM   1882  CB  TYR X 131      10.723  22.068  40.208  0.00  0.00           C
ATOM   1883  HB2 TYR X 131       9.774  22.079  40.743  0.00  0.00           H
ATOM   1884  HB3 TYR X 131      11.444  21.457  40.751  0.00  0.00           H
ATOM   1885  CG  TYR X 131      11.274  23.470  40.179  0.00  0.00           C
ATOM   1886  CD1 TYR X 131      12.703  23.576  40.022  0.00  0.00           C
ATOM   1887  HD1 TYR X 131      13.195  22.650  39.763  0.00  0.00           H
ATOM   1888  CE1 TYR X 131      13.281  24.807  40.013  0.00  0.00           C
ATOM   1889  HE1 TYR X 131      14.298  25.006  39.710  0.00  0.00           H
ATOM   1890  CZ  TYR X 131      12.449  25.964  40.146  0.00  0.00           C
ATOM   1891  OH  TYR X 131      12.930  27.162  39.800  0.00  0.00           O
ATOM   1892  HH  TYR X 131      12.208  27.763  39.998  0.00  0.00           H
ATOM   1893  CE2 TYR X 131      11.071  25.844  40.392  0.00  0.00           C
ATOM   1894  HE2 TYR X 131      10.481  26.749  40.396  0.00  0.00           H
ATOM   1895  CD2 TYR X 131      10.472  24.591  40.465  0.00  0.00           C
ATOM   1896  HD2 TYR X 131       9.399  24.482  40.417  0.00  0.00           H
ATOM   1897  C   TYR X 131      10.261  19.809  39.021  0.00  0.00           C
ATOM   1898  O   TYR X 131       9.080  19.455  39.027  0.00  0.00           O
ATOM   1899  N   PRO X 132      11.258  18.935  39.159  0.00  0.00           N
ATOM   1900  CD  PRO X 132      12.656  19.325  39.272  0.00  0.00           C
ATOM   1901  HD2 PRO X 132      12.794  19.944  40.158  0.00  0.00           H
ATOM   1902  HD3 PRO X 132      13.026  19.896  38.420  0.00  0.00           H
ATOM   1903  CG  PRO X 132      13.470  18.069  39.521  0.00  0.00           C
ATOM   1904  HG2 PRO X 132      13.948  18.092  40.500  0.00  0.00           H
ATOM   1905  HG3 PRO X 132      14.288  17.904  38.820  0.00  0.00           H
ATOM   1906  CB  PRO X 132      12.417  16.930  39.355  0.00  0.00           C
ATOM   1907  HB2 PRO X 132      12.613  16.004  39.895  0.00  0.00           H
ATOM   1908  HB3 PRO X 132      12.348  16.701  38.292  0.00  0.00           H
ATOM   1909  CA  PRO X 132      11.073  17.609  39.709  0.00  0.00           C
ATOM   1910  HA  PRO X 132      10.335  17.132  39.064  0.00  0.00           H
ATOM   1911  C   PRO X 132      10.718  17.499  41.172  0.00  0.00           C
ATOM   1912  O   PRO X 132      10.865  18.415  41.992  0.00  0.00           O
ATOM   1913  N   ASP X 133      10.591  16.236  41.592  0.00  0.00           N
ATOM   1914  H   ASP X 133      10.580  15.480  40.922  0.00  0.00           H
ATOM   1915  CA  ASP X 133      10.501  15.785  42.923  0.00  0.00           C
ATOM   1916  HA  ASP X 133      10.443  16.612  43.632  0.00  0.00           H
ATOM   1917  CB  ASP X 133       9.164  15.043  43.080  0.00  0.00           C
ATOM   1918  HB2 ASP X 133       8.987  14.374  42.238  0.00  0.00           H
ATOM   1919  HB3 ASP X 133       9.223  14.334  43.907  0.00  0.00           H
ATOM   1920  CG  ASP X 133       7.907  15.977  43.265  0.00  0.00           C
ATOM   1921  OD1 ASP X 133       7.998  17.190  43.417  0.00  0.00           O
ATOM   1922  OD2 ASP X 133       6.826  15.338  43.359  0.00  0.00           O
ATOM   1923  C   ASP X 133      11.736  14.992  43.331  0.00  0.00           C
ATOM   1924  O   ASP X 133      12.172  15.207  44.499  0.00  0.00           O
ATOM   1925  N   VAL X 134      12.270  14.150  42.454  0.00  0.00           N
ATOM   1926  H   VAL X 134      12.009  14.172  41.479  0.00  0.00           H
ATOM   1927  CA  VAL X 134      13.481  13.313  42.760  0.00  0.00           C
ATOM   1928  HA  VAL X 134      13.627  13.233  43.837  0.00  0.00           H
ATOM   1929  CB  VAL X 134      13.138  11.891  42.265  0.00  0.00           C
ATOM   1930  HB  VAL X 134      12.231  11.556  42.767  0.00  0.00           H
ATOM   1931  CG1 VAL X 134      13.052  11.726  40.748  0.00  0.00           C
ATOM   1932 HG11 VAL X 134      12.288  12.393  40.346  0.00  0.00           H
ATOM   1933 HG12 VAL X 134      14.048  11.834  40.320  0.00  0.00           H
ATOM   1934 HG13 VAL X 134      12.863  10.665  40.585  0.00  0.00           H
ATOM   1935  CG2 VAL X 134      14.172  10.813  42.610  0.00  0.00           C
ATOM   1936 HG21 VAL X 134      13.806   9.832  42.305  0.00  0.00           H
ATOM   1937 HG22 VAL X 134      15.089  11.033  42.063  0.00  0.00           H
ATOM   1938 HG23 VAL X 134      14.388  10.766  43.677  0.00  0.00           H
ATOM   1939  C   VAL X 134      14.798  13.754  42.120  0.00  0.00           C
ATOM   1940  O   VAL X 134      14.743  14.472  41.187  0.00  0.00           O
ATOM   1941  N   LEU X 135      15.895  13.465  42.719  0.00  0.00           N
ATOM   1942  H   LEU X 135      15.907  13.009  43.620  0.00  0.00           H
ATOM   1943  CA  LEU X 135      17.190  13.908  42.218  0.00  0.00           C
ATOM   1944  HA  LEU X 135      17.093  14.990  42.127  0.00  0.00           H
ATOM   1945  CB  LEU X 135      18.270  13.551  43.262  0.00  0.00           C
ATOM   1946  HB2 LEU X 135      18.069  14.161  44.142  0.00  0.00           H
ATOM   1947  HB3 LEU X 135      18.382  12.474  43.385  0.00  0.00           H
ATOM   1948  CG  LEU X 135      19.634  13.956  42.816  0.00  0.00           C
ATOM   1949  HG  LEU X 135      19.872  13.523  41.844  0.00  0.00           H
ATOM   1950  CD1 LEU X 135      19.767  15.494  42.514  0.00  0.00           C
ATOM   1951 HD11 LEU X 135      18.929  15.873  41.929  0.00  0.00           H
ATOM   1952 HD12 LEU X 135      19.890  16.105  43.409  0.00  0.00           H
ATOM   1953 HD13 LEU X 135      20.658  15.630  41.900  0.00  0.00           H
ATOM   1954  CD2 LEU X 135      20.797  13.640  43.763  0.00  0.00           C
ATOM   1955 HD21 LEU X 135      21.687  14.156  43.403  0.00  0.00           H
ATOM   1956 HD22 LEU X 135      20.596  14.142  44.710  0.00  0.00           H
ATOM   1957 HD23 LEU X 135      21.057  12.594  43.921  0.00  0.00           H
ATOM   1958  C   LEU X 135      17.453  13.405  40.782  0.00  0.00           C
ATOM   1959  O   LEU X 135      17.311  12.221  40.459  0.00  0.00           O
ATOM   1960  N   LYS X 136      17.878  14.337  39.958  0.00  0.00           N
ATOM   1961  H   LYS X 136      17.992  15.262  40.348  0.00  0.00           H
ATOM   1962  CA  LYS X 136      18.217  14.168  38.524  0.00  0.00           C
ATOM   1963  HA  LYS X 136      17.903  13.167  38.226  0.00  0.00           H
ATOM   1964  CB  LYS X 136      17.449  15.113  37.556  0.00  0.00           C
ATOM   1965  HB2 LYS X 136      17.801  16.113  37.809  0.00  0.00           H
ATOM   1966  HB3 LYS X 136      17.768  14.825  36.555  0.00  0.00           H
ATOM   1967  CG  LYS X 136      15.926  15.076  37.746  0.00  0.00           C
ATOM   1968  HG2 LYS X 136      15.672  15.458  38.734  0.00  0.00           H
ATOM   1969  HG3 LYS X 136      15.425  15.702  37.007  0.00  0.00           H
ATOM   1970  CD  LYS X 136      15.332  13.663  37.732  0.00  0.00           C
ATOM   1971  HD2 LYS X 136      15.547  13.109  36.819  0.00  0.00           H
ATOM   1972  HD3 LYS X 136      15.743  13.019  38.509  0.00  0.00           H
ATOM   1973  CE  LYS X 136      13.852  13.778  38.003  0.00  0.00           C
ATOM   1974  HE2 LYS X 136      13.756  13.861  39.086  0.00  0.00           H
ATOM   1975  HE3 LYS X 136      13.423  14.714  37.645  0.00  0.00           H
ATOM   1976  NZ  LYS X 136      13.112  12.596  37.428  0.00  0.00           N
ATOM   1977  HZ1 LYS X 136      13.613  11.752  37.669  0.00  0.00           H
ATOM   1978  HZ2 LYS X 136      12.158  12.544  37.756  0.00  0.00           H
ATOM   1979  HZ3 LYS X 136      13.149  12.728  36.427  0.00  0.00           H
ATOM   1980  C   LYS X 136      19.691  14.242  38.211  0.00  0.00           C
ATOM   1981  O   LYS X 136      20.457  14.991  38.856  0.00  0.00           O
ATOM   1982  N   CYX X 137      20.090  13.559  37.180  0.00  0.00           N
ATOM   1983  H   CYX X 137      19.419  12.903  36.806  0.00  0.00           H
ATOM   1984  CA  CYX X 137      21.458  13.430  36.689  0.00  0.00           C
ATOM   1985  HA  CYX X 137      22.102  14.203  37.108  0.00  0.00           H
ATOM   1986  CB  CYX X 137      21.956  12.010  37.175  0.00  0.00           C
ATOM   1987  HB2 CYX X 137      21.134  11.296  37.131  0.00  0.00           H
ATOM   1988  HB3 CYX X 137      22.846  11.816  36.576  0.00  0.00           H
ATOM   1989  SG  CYX X 137      22.619  11.989  38.850  0.00  0.00           S
ATOM   1990  C   CYX X 137      21.644  13.513  35.175  0.00  0.00           C
ATOM   1991  O   CYX X 137      20.638  13.296  34.416  0.00  0.00           O
ATOM   1992  N   LEU X 138      22.852  13.913  34.682  0.00  0.00           N
ATOM   1993  H   LEU X 138      23.478  14.237  35.405  0.00  0.00           H
ATOM   1994  CA  LEU X 138      23.181  14.102  33.219  0.00  0.00           C
ATOM   1995  HA  LEU X 138      22.630  13.350  32.654  0.00  0.00           H
ATOM   1996  CB  LEU X 138      22.669  15.547  32.757  0.00  0.00           C
ATOM   1997  HB2 LEU X 138      21.610  15.631  33.001  0.00  0.00           H
ATOM   1998  HB3 LEU X 138      23.253  16.281  33.314  0.00  0.00           H
ATOM   1999  CG  LEU X 138      22.921  15.726  31.232  0.00  0.00           C
ATOM   2000  HG  LEU X 138      23.993  15.622  31.065  0.00  0.00           H
ATOM   2001  CD1 LEU X 138      22.292  14.631  30.352  0.00  0.00           C
ATOM   2002 HD11 LEU X 138      22.943  13.772  30.514  0.00  0.00           H
ATOM   2003 HD12 LEU X 138      21.300  14.494  30.784  0.00  0.00           H
ATOM   2004 HD13 LEU X 138      22.215  14.895  29.298  0.00  0.00           H
ATOM   2005  CD2 LEU X 138      22.502  17.101  30.772  0.00  0.00           C
ATOM   2006 HD21 LEU X 138      22.900  17.177  29.760  0.00  0.00           H
ATOM   2007 HD22 LEU X 138      21.417  17.152  30.863  0.00  0.00           H
ATOM   2008 HD23 LEU X 138      22.987  17.903  31.328  0.00  0.00           H
ATOM   2009  C   LEU X 138      24.659  13.955  33.075  0.00  0.00           C
ATOM   2010  O   LEU X 138      25.437  14.509  33.802  0.00  0.00           O
ATOM   2011  N   LYS X 139      25.013  13.118  32.050  0.00  0.00           N
ATOM   2012  H   LYS X 139      24.252  12.556  31.696  0.00  0.00           H
ATOM   2013  CA  LYS X 139      26.447  13.065  31.557  0.00  0.00           C
ATOM   2014  HA  LYS X 139      27.120  13.403  32.345  0.00  0.00           H
ATOM   2015  CB  LYS X 139      26.858  11.609  31.194  0.00  0.00           C
ATOM   2016  HB2 LYS X 139      26.050  11.171  30.608  0.00  0.00           H
ATOM   2017  HB3 LYS X 139      27.843  11.476  30.745  0.00  0.00           H
ATOM   2018  CG  LYS X 139      27.036  10.816  32.465  0.00  0.00           C
ATOM   2019  HG2 LYS X 139      28.013  11.130  32.832  0.00  0.00           H
ATOM   2020  HG3 LYS X 139      26.320  11.078  33.244  0.00  0.00           H
ATOM   2021  CD  LYS X 139      27.036   9.269  32.317  0.00  0.00           C
ATOM   2022  HD2 LYS X 139      26.024   8.966  32.051  0.00  0.00           H
ATOM   2023  HD3 LYS X 139      27.788   8.957  31.592  0.00  0.00           H
ATOM   2024  CE  LYS X 139      27.288   8.574  33.618  0.00  0.00           C
ATOM   2025  HE2 LYS X 139      28.244   8.948  33.983  0.00  0.00           H
ATOM   2026  HE3 LYS X 139      26.512   8.879  34.320  0.00  0.00           H
ATOM   2027  NZ  LYS X 139      27.319   7.081  33.535  0.00  0.00           N
ATOM   2028  HZ1 LYS X 139      28.178   6.794  33.088  0.00  0.00           H
ATOM   2029  HZ2 LYS X 139      27.402   6.628  34.434  0.00  0.00           H
ATOM   2030  HZ3 LYS X 139      26.554   6.663  33.024  0.00  0.00           H
ATOM   2031  C   LYS X 139      26.578  13.996  30.430  0.00  0.00           C
ATOM   2032  O   LYS X 139      25.601  14.123  29.667  0.00  0.00           O
ATOM   2033  N   ALA X 140      27.687  14.699  30.238  0.00  0.00           N
ATOM   2034  H   ALA X 140      28.414  14.614  30.934  0.00  0.00           H
ATOM   2035  CA  ALA X 140      28.033  15.474  29.079  0.00  0.00           C
ATOM   2036  HA  ALA X 140      27.777  14.876  28.205  0.00  0.00           H
ATOM   2037  CB  ALA X 140      27.194  16.765  29.064  0.00  0.00           C
ATOM   2038  HB1 ALA X 140      27.175  17.057  28.014  0.00  0.00           H
ATOM   2039  HB2 ALA X 140      26.193  16.665  29.483  0.00  0.00           H
ATOM   2040  HB3 ALA X 140      27.839  17.433  29.636  0.00  0.00           H
ATOM   2041  C   ALA X 140      29.561  15.707  29.019  0.00  0.00           C
ATOM   2042  O   ALA X 140      30.215  15.633  30.064  0.00  0.00           O
ATOM   2043  N   PRO X 141      30.083  15.990  27.846  0.00  0.00           N
ATOM   2044  CD  PRO X 141      29.557  15.740  26.503  0.00  0.00           C
ATOM   2045  HD2 PRO X 141      29.060  16.650  26.166  0.00  0.00           H
ATOM   2046  HD3 PRO X 141      28.879  14.887  26.531  0.00  0.00           H
ATOM   2047  CG  PRO X 141      30.672  15.359  25.652  0.00  0.00           C
ATOM   2048  HG2 PRO X 141      30.399  15.449  24.600  0.00  0.00           H
ATOM   2049  HG3 PRO X 141      31.054  14.393  25.984  0.00  0.00           H
ATOM   2050  CB  PRO X 141      31.790  16.283  26.168  0.00  0.00           C
ATOM   2051  HB2 PRO X 141      31.678  17.268  25.717  0.00  0.00           H
ATOM   2052  HB3 PRO X 141      32.785  15.850  26.057  0.00  0.00           H
ATOM   2053  CA  PRO X 141      31.530  16.422  27.660  0.00  0.00           C
ATOM   2054  HA  PRO X 141      32.116  15.659  28.173  0.00  0.00           H
ATOM   2055  C   PRO X 141      31.820  17.848  28.092  0.00  0.00           C
ATOM   2056  O   PRO X 141      30.928  18.680  27.978  0.00  0.00           O
ATOM   2057  N   ILE X 142      33.085  18.166  28.397  0.00  0.00           N
ATOM   2058  H   ILE X 142      33.742  17.415  28.551  0.00  0.00           H
ATOM   2059  CA  ILE X 142      33.652  19.495  28.483  0.00  0.00           C
ATOM   2060  HA  ILE X 142      32.875  20.210  28.753  0.00  0.00           H
ATOM   2061  CB  ILE X 142      34.848  19.518  29.364  0.00  0.00           C
ATOM   2062  HB  ILE X 142      35.441  18.629  29.148  0.00  0.00           H
ATOM   2063  CG2 ILE X 142      35.639  20.810  29.276  0.00  0.00           C
ATOM   2064 HG21 ILE X 142      36.563  20.659  29.834  0.00  0.00           H
ATOM   2065 HG22 ILE X 142      36.031  20.980  28.273  0.00  0.00           H
ATOM   2066 HG23 ILE X 142      35.218  21.736  29.669  0.00  0.00           H
ATOM   2067  CG1 ILE X 142      34.429  19.355  30.825  0.00  0.00           C
ATOM   2068 HG12 ILE X 142      33.779  20.129  31.232  0.00  0.00           H
ATOM   2069 HG13 ILE X 142      33.821  18.450  30.824  0.00  0.00           H
ATOM   2070  CD1 ILE X 142      35.541  19.127  31.847  0.00  0.00           C
ATOM   2071 HD11 ILE X 142      36.164  18.313  31.477  0.00  0.00           H
ATOM   2072 HD12 ILE X 142      36.239  19.962  31.879  0.00  0.00           H
ATOM   2073 HD13 ILE X 142      35.068  18.914  32.806  0.00  0.00           H
ATOM   2074  C   ILE X 142      33.840  19.923  27.023  0.00  0.00           C
ATOM   2075  O   ILE X 142      34.600  19.366  26.239  0.00  0.00           O
ATOM   2076  N   LEU X 143      33.351  21.124  26.743  0.00  0.00           N
ATOM   2077  H   LEU X 143      32.980  21.726  27.464  0.00  0.00           H
ATOM   2078  CA  LEU X 143      33.489  21.721  25.373  0.00  0.00           C
ATOM   2079  HA  LEU X 143      33.513  20.975  24.579  0.00  0.00           H
ATOM   2080  CB  LEU X 143      32.403  22.788  25.165  0.00  0.00           C
ATOM   2081  HB2 LEU X 143      32.333  23.513  25.976  0.00  0.00           H
ATOM   2082  HB3 LEU X 143      32.721  23.358  24.292  0.00  0.00           H
ATOM   2083  CG  LEU X 143      31.033  22.059  24.962  0.00  0.00           C
ATOM   2084  HG  LEU X 143      30.926  21.331  25.766  0.00  0.00           H
ATOM   2085  CD1 LEU X 143      29.911  23.049  25.151  0.00  0.00           C
ATOM   2086 HD11 LEU X 143      29.609  23.233  26.182  0.00  0.00           H
ATOM   2087 HD12 LEU X 143      30.173  23.920  24.550  0.00  0.00           H
ATOM   2088 HD13 LEU X 143      29.039  22.619  24.658  0.00  0.00           H
ATOM   2089  CD2 LEU X 143      30.836  21.368  23.541  0.00  0.00           C
ATOM   2090 HD21 LEU X 143      29.891  20.833  23.441  0.00  0.00           H
ATOM   2091 HD22 LEU X 143      30.767  22.139  22.774  0.00  0.00           H
ATOM   2092 HD23 LEU X 143      31.637  20.689  23.249  0.00  0.00           H
ATOM   2093  C   LEU X 143      34.885  22.424  25.275  0.00  0.00           C
ATOM   2094  O   LEU X 143      35.511  22.847  26.276  0.00  0.00           O
ATOM   2095  N   SER X 144      35.389  22.628  24.032  0.00  0.00           N
ATOM   2096  H   SER X 144      34.885  22.392  23.189  0.00  0.00           H
ATOM   2097  CA  SER X 144      36.630  23.354  23.808  0.00  0.00           C
ATOM   2098  HA  SER X 144      37.460  22.812  24.259  0.00  0.00           H
ATOM   2099  CB  SER X 144      36.906  23.422  22.333  0.00  0.00           C
ATOM   2100  HB2 SER X 144      37.104  22.447  21.887  0.00  0.00           H
ATOM   2101  HB3 SER X 144      36.012  23.790  21.831  0.00  0.00           H
ATOM   2102  OG  SER X 144      38.071  24.298  22.117  0.00  0.00           O
ATOM   2103  HG  SER X 144      38.807  23.761  21.816  0.00  0.00           H
ATOM   2104  C   SER X 144      36.566  24.817  24.364  0.00  0.00           C
ATOM   2105  O   SER X 144      35.554  25.540  24.312  0.00  0.00           O
ATOM   2106  N   ASP X 145      37.706  25.259  24.895  0.00  0.00           N
ATOM   2107  H   ASP X 145      38.553  24.718  24.799  0.00  0.00           H
ATOM   2108  CA  ASP X 145      37.804  26.680  25.348  0.00  0.00           C
ATOM   2109  HA  ASP X 145      36.902  26.986  25.877  0.00  0.00           H
ATOM   2110  CB  ASP X 145      39.047  26.943  26.209  0.00  0.00           C
ATOM   2111  HB2 ASP X 145      39.980  26.842  25.655  0.00  0.00           H
ATOM   2112  HB3 ASP X 145      38.952  27.991  26.494  0.00  0.00           H
ATOM   2113  CG  ASP X 145      39.049  26.026  27.407  0.00  0.00           C
ATOM   2114  OD1 ASP X 145      37.981  25.537  27.916  0.00  0.00           O
ATOM   2115  OD2 ASP X 145      40.221  25.770  27.858  0.00  0.00           O
ATOM   2116  C   ASP X 145      37.729  27.618  24.131  0.00  0.00           C
ATOM   2117  O   ASP X 145      37.266  28.754  24.265  0.00  0.00           O
ATOM   2118  N   SER X 146      38.185  27.263  22.899  0.00  0.00           N
ATOM   2119  H   SER X 146      38.512  26.333  22.677  0.00  0.00           H
ATOM   2120  CA  SER X 146      37.914  28.182  21.714  0.00  0.00           C
ATOM   2121  HA  SER X 146      38.219  29.202  21.945  0.00  0.00           H
ATOM   2122  CB  SER X 146      38.875  27.590  20.633  0.00  0.00           C
ATOM   2123  HB2 SER X 146      38.708  28.127  19.699  0.00  0.00           H
ATOM   2124  HB3 SER X 146      39.848  27.880  21.029  0.00  0.00           H
ATOM   2125  OG  SER X 146      38.820  26.213  20.266  0.00  0.00           O
ATOM   2126  HG  SER X 146      39.702  25.926  20.017  0.00  0.00           H
ATOM   2127  C   SER X 146      36.423  28.132  21.254  0.00  0.00           C
ATOM   2128  O   SER X 146      35.858  29.130  20.939  0.00  0.00           O
ATOM   2129  N   SER X 147      35.813  26.921  21.342  0.00  0.00           N
ATOM   2130  H   SER X 147      36.324  26.115  21.674  0.00  0.00           H
ATOM   2131  CA  SER X 147      34.413  26.787  21.062  0.00  0.00           C
ATOM   2132  HA  SER X 147      34.207  27.223  20.084  0.00  0.00           H
ATOM   2133  CB  SER X 147      33.966  25.357  20.968  0.00  0.00           C
ATOM   2134  HB2 SER X 147      34.226  24.905  21.925  0.00  0.00           H
ATOM   2135  HB3 SER X 147      32.892  25.346  20.780  0.00  0.00           H
ATOM   2136  OG  SER X 147      34.715  24.757  19.940  0.00  0.00           O
ATOM   2137  HG  SER X 147      34.222  24.845  19.121  0.00  0.00           H
ATOM   2138  C   SER X 147      33.578  27.644  22.110  0.00  0.00           C
ATOM   2139  O   SER X 147      32.516  28.158  21.798  0.00  0.00           O
ATOM   2140  N   CYX X 148      33.924  27.643  23.358  0.00  0.00           N
ATOM   2141  H   CYX X 148      34.810  27.189  23.529  0.00  0.00           H
ATOM   2142  CA  CYX X 148      33.219  28.270  24.444  0.00  0.00           C
ATOM   2143  HA  CYX X 148      32.184  27.928  24.412  0.00  0.00           H
ATOM   2144  CB  CYX X 148      33.649  27.798  25.860  0.00  0.00           C
ATOM   2145  HB2 CYX X 148      33.631  26.709  25.912  0.00  0.00           H
ATOM   2146  HB3 CYX X 148      34.707  28.039  25.958  0.00  0.00           H
ATOM   2147  SG  CYX X 148      32.795  28.372  27.362  0.00  0.00           S
ATOM   2148  C   CYX X 148      33.342  29.843  24.341  0.00  0.00           C
ATOM   2149  O   CYX X 148      32.321  30.541  24.401  0.00  0.00           O
ATOM   2150  N   LYS X 149      34.593  30.362  24.146  0.00  0.00           N
ATOM   2151  H   LYS X 149      35.386  29.737  24.139  0.00  0.00           H
ATOM   2152  CA  LYS X 149      34.751  31.759  23.870  0.00  0.00           C
ATOM   2153  HA  LYS X 149      34.525  32.352  24.756  0.00  0.00           H
ATOM   2154  CB  LYS X 149      36.253  31.884  23.643  0.00  0.00           C
ATOM   2155  HB2 LYS X 149      36.677  31.119  22.992  0.00  0.00           H
ATOM   2156  HB3 LYS X 149      36.430  32.818  23.109  0.00  0.00           H
ATOM   2157  CG  LYS X 149      37.022  32.050  24.977  0.00  0.00           C
ATOM   2158  HG2 LYS X 149      36.710  33.046  25.290  0.00  0.00           H
ATOM   2159  HG3 LYS X 149      36.815  31.233  25.668  0.00  0.00           H
ATOM   2160  CD  LYS X 149      38.593  32.012  24.815  0.00  0.00           C
ATOM   2161  HD2 LYS X 149      39.003  32.136  25.817  0.00  0.00           H
ATOM   2162  HD3 LYS X 149      38.803  31.033  24.384  0.00  0.00           H
ATOM   2163  CE  LYS X 149      39.092  33.020  23.838  0.00  0.00           C
ATOM   2164  HE2 LYS X 149      38.759  32.836  22.816  0.00  0.00           H
ATOM   2165  HE3 LYS X 149      38.744  34.030  24.052  0.00  0.00           H
ATOM   2166  NZ  LYS X 149      40.514  32.998  23.905  0.00  0.00           N
ATOM   2167  HZ1 LYS X 149      41.004  32.172  23.592  0.00  0.00           H
ATOM   2168  HZ2 LYS X 149      40.866  33.760  23.344  0.00  0.00           H
ATOM   2169  HZ3 LYS X 149      40.892  33.298  24.792  0.00  0.00           H
ATOM   2170  C   LYS X 149      33.910  32.238  22.622  0.00  0.00           C
ATOM   2171  O   LYS X 149      33.058  33.132  22.708  0.00  0.00           O
ATOM   2172  N   SER X 150      34.023  31.542  21.460  0.00  0.00           N
ATOM   2173  H   SER X 150      34.695  30.788  21.439  0.00  0.00           H
ATOM   2174  CA  SER X 150      33.317  31.862  20.273  0.00  0.00           C
ATOM   2175  HA  SER X 150      33.337  32.945  20.154  0.00  0.00           H
ATOM   2176  CB  SER X 150      34.064  31.342  18.996  0.00  0.00           C
ATOM   2177  HB2 SER X 150      33.492  31.451  18.076  0.00  0.00           H
ATOM   2178  HB3 SER X 150      35.042  31.821  19.041  0.00  0.00           H
ATOM   2179  OG  SER X 150      34.213  29.856  18.991  0.00  0.00           O
ATOM   2180  HG  SER X 150      34.719  29.657  19.781  0.00  0.00           H
ATOM   2181  C   SER X 150      31.830  31.451  20.355  0.00  0.00           C
ATOM   2182  O   SER X 150      31.030  31.940  19.554  0.00  0.00           O
ATOM   2183  N   ALA X 151      31.346  30.736  21.344  0.00  0.00           N
ATOM   2184  H   ALA X 151      31.966  30.037  21.726  0.00  0.00           H
ATOM   2185  CA  ALA X 151      29.888  30.620  21.654  0.00  0.00           C
ATOM   2186  HA  ALA X 151      29.394  30.568  20.684  0.00  0.00           H
ATOM   2187  CB  ALA X 151      29.598  29.367  22.536  0.00  0.00           C
ATOM   2188  HB1 ALA X 151      29.995  28.431  22.142  0.00  0.00           H
ATOM   2189  HB2 ALA X 151      29.864  29.528  23.581  0.00  0.00           H
ATOM   2190  HB3 ALA X 151      28.514  29.257  22.572  0.00  0.00           H
ATOM   2191  C   ALA X 151      29.356  31.826  22.380  0.00  0.00           C
ATOM   2192  O   ALA X 151      28.229  32.270  22.046  0.00  0.00           O
ATOM   2193  N   TYR X 152      30.173  32.388  23.279  0.00  0.00           N
ATOM   2194  H   TYR X 152      31.160  32.173  23.280  0.00  0.00           H
ATOM   2195  CA  TYR X 152      29.787  33.554  24.072  0.00  0.00           C
ATOM   2196  HA  TYR X 152      28.795  33.931  23.826  0.00  0.00           H
ATOM   2197  CB  TYR X 152      29.718  33.039  25.487  0.00  0.00           C
ATOM   2198  HB2 TYR X 152      30.692  32.574  25.645  0.00  0.00           H
ATOM   2199  HB3 TYR X 152      29.576  33.949  26.069  0.00  0.00           H
ATOM   2200  CG  TYR X 152      28.638  32.052  25.847  0.00  0.00           C
ATOM   2201  CD1 TYR X 152      28.842  30.731  26.401  0.00  0.00           C
ATOM   2202  HD1 TYR X 152      29.821  30.397  26.710  0.00  0.00           H
ATOM   2203  CE1 TYR X 152      27.677  29.935  26.733  0.00  0.00           C
ATOM   2204  HE1 TYR X 152      27.899  29.006  27.237  0.00  0.00           H
ATOM   2205  CZ  TYR X 152      26.389  30.475  26.505  0.00  0.00           C
ATOM   2206  OH  TYR X 152      25.349  29.754  26.968  0.00  0.00           O
ATOM   2207  HH  TYR X 152      25.634  28.868  27.202  0.00  0.00           H
ATOM   2208  CE2 TYR X 152      26.220  31.709  25.793  0.00  0.00           C
ATOM   2209  HE2 TYR X 152      25.258  32.133  25.548  0.00  0.00           H
ATOM   2210  CD2 TYR X 152      27.334  32.512  25.552  0.00  0.00           C
ATOM   2211  HD2 TYR X 152      27.130  33.441  25.041  0.00  0.00           H
ATOM   2212  C   TYR X 152      30.878  34.651  23.869  0.00  0.00           C
ATOM   2213  O   TYR X 152      31.579  34.917  24.860  0.00  0.00           O
ATOM   2214  N   PRO X 153      30.850  35.404  22.769  0.00  0.00           N
ATOM   2215  CD  PRO X 153      29.884  35.454  21.726  0.00  0.00           C
ATOM   2216  HD2 PRO X 153      28.873  35.305  22.107  0.00  0.00           H
ATOM   2217  HD3 PRO X 153      30.065  34.514  21.205  0.00  0.00           H
ATOM   2218  CG  PRO X 153      30.122  36.642  20.870  0.00  0.00           C
ATOM   2219  HG2 PRO X 153      29.538  37.516  21.160  0.00  0.00           H
ATOM   2220  HG3 PRO X 153      29.755  36.573  19.846  0.00  0.00           H
ATOM   2221  CB  PRO X 153      31.631  36.716  20.951  0.00  0.00           C
ATOM   2222  HB2 PRO X 153      32.159  37.590  20.570  0.00  0.00           H
ATOM   2223  HB3 PRO X 153      31.953  35.937  20.262  0.00  0.00           H
ATOM   2224  CA  PRO X 153      31.928  36.310  22.414  0.00  0.00           C
ATOM   2225  HA  PRO X 153      32.838  35.712  22.381  0.00  0.00           H
ATOM   2226  C   PRO X 153      32.212  37.515  23.380  0.00  0.00           C
ATOM   2227  O   PRO X 153      31.281  38.279  23.744  0.00  0.00           O
ATOM   2228  N   GLY X 154      33.518  37.661  23.698  0.00  0.00           N
ATOM   2229  H   GLY X 154      34.159  37.011  23.265  0.00  0.00           H
ATOM   2230  CA  GLY X 154      34.053  38.521  24.772  0.00  0.00           C
ATOM   2231  HA2 GLY X 154      35.123  38.611  24.585  0.00  0.00           H
ATOM   2232  HA3 GLY X 154      33.543  39.480  24.680  0.00  0.00           H
ATOM   2233  C   GLY X 154      33.816  37.941  26.201  0.00  0.00           C
ATOM   2234  O   GLY X 154      34.430  38.425  27.175  0.00  0.00           O
ATOM   2235  N   GLN X 155      32.898  36.966  26.476  0.00  0.00           N
ATOM   2236  H   GLN X 155      32.398  36.609  25.674  0.00  0.00           H
ATOM   2237  CA  GLN X 155      32.394  36.655  27.889  0.00  0.00           C
ATOM   2238  HA  GLN X 155      32.397  37.590  28.450  0.00  0.00           H
ATOM   2239  CB  GLN X 155      30.998  35.996  27.767  0.00  0.00           C
ATOM   2240  HB2 GLN X 155      31.114  35.009  27.319  0.00  0.00           H
ATOM   2241  HB3 GLN X 155      30.560  35.968  28.765  0.00  0.00           H
ATOM   2242  CG  GLN X 155      30.075  36.986  27.093  0.00  0.00           C
ATOM   2243  HG2 GLN X 155      30.203  37.986  27.507  0.00  0.00           H
ATOM   2244  HG3 GLN X 155      30.305  37.078  26.031  0.00  0.00           H
ATOM   2245  CD  GLN X 155      28.596  36.625  27.120  0.00  0.00           C
ATOM   2246  OE1 GLN X 155      28.178  35.626  27.718  0.00  0.00           O
ATOM   2247  NE2 GLN X 155      27.771  37.357  26.380  0.00  0.00           N
ATOM   2248 HE21 GLN X 155      26.786  37.142  26.437  0.00  0.00           H
ATOM   2249 HE22 GLN X 155      28.162  38.188  25.961  0.00  0.00           H
ATOM   2250  C   GLN X 155      33.267  35.708  28.746  0.00  0.00           C
ATOM   2251  O   GLN X 155      33.245  35.717  29.947  0.00  0.00           O
ATOM   2252  N   ILE X 156      34.060  34.868  28.114  0.00  0.00           N
ATOM   2253  H   ILE X 156      34.199  34.869  27.114  0.00  0.00           H
ATOM   2254  CA  ILE X 156      34.696  33.735  28.843  0.00  0.00           C
ATOM   2255  HA  ILE X 156      34.030  33.498  29.673  0.00  0.00           H
ATOM   2256  CB  ILE X 156      34.834  32.562  27.804  0.00  0.00           C
ATOM   2257  HB  ILE X 156      35.479  32.864  26.979  0.00  0.00           H
ATOM   2258  CG2 ILE X 156      35.449  31.275  28.367  0.00  0.00           C
ATOM   2259 HG21 ILE X 156      35.362  30.466  27.641  0.00  0.00           H
ATOM   2260 HG22 ILE X 156      36.511  31.458  28.529  0.00  0.00           H
ATOM   2261 HG23 ILE X 156      34.950  31.154  29.329  0.00  0.00           H
ATOM   2262  CG1 ILE X 156      33.455  32.076  27.271  0.00  0.00           C
ATOM   2263 HG12 ILE X 156      32.996  32.857  26.665  0.00  0.00           H
ATOM   2264 HG13 ILE X 156      33.746  31.349  26.513  0.00  0.00           H
ATOM   2265  CD1 ILE X 156      32.452  31.656  28.295  0.00  0.00           C
ATOM   2266 HD11 ILE X 156      31.545  31.352  27.771  0.00  0.00           H
ATOM   2267 HD12 ILE X 156      32.809  30.774  28.828  0.00  0.00           H
ATOM   2268 HD13 ILE X 156      32.317  32.421  29.060  0.00  0.00           H
ATOM   2269  C   ILE X 156      36.109  34.108  29.462  0.00  0.00           C
ATOM   2270  O   ILE X 156      36.821  35.030  29.030  0.00  0.00           O
ATOM   2271  N   THR X 157      36.501  33.399  30.558  0.00  0.00           N
ATOM   2272  H   THR X 157      35.753  32.937  31.055  0.00  0.00           H
ATOM   2273  CA  THR X 157      37.769  33.575  31.330  0.00  0.00           C
ATOM   2274  HA  THR X 157      38.432  34.094  30.638  0.00  0.00           H
ATOM   2275  CB  THR X 157      37.612  34.435  32.602  0.00  0.00           C
ATOM   2276  HB  THR X 157      38.562  34.806  32.985  0.00  0.00           H
ATOM   2277  CG2 THR X 157      36.716  35.632  32.303  0.00  0.00           C
ATOM   2278 HG21 THR X 157      35.717  35.273  32.055  0.00  0.00           H
ATOM   2279 HG22 THR X 157      36.607  36.190  33.234  0.00  0.00           H
ATOM   2280 HG23 THR X 157      37.135  36.331  31.579  0.00  0.00           H
ATOM   2281  OG1 THR X 157      36.949  33.653  33.545  0.00  0.00           O
ATOM   2282  HG1 THR X 157      36.749  34.205  34.305  0.00  0.00           H
ATOM   2283  C   THR X 157      38.292  32.166  31.704  0.00  0.00           C
ATOM   2284  O   THR X 157      37.568  31.141  31.751  0.00  0.00           O
ATOM   2285  N   SER X 158      39.637  32.169  31.985  0.00  0.00           N
ATOM   2286  H   SER X 158      40.163  33.028  31.915  0.00  0.00           H
ATOM   2287  CA  SER X 158      40.306  30.866  32.238  0.00  0.00           C
ATOM   2288  HA  SER X 158      40.165  30.262  31.342  0.00  0.00           H
ATOM   2289  CB  SER X 158      41.825  31.111  32.518  0.00  0.00           C
ATOM   2290  HB2 SER X 158      42.195  30.109  32.735  0.00  0.00           H
ATOM   2291  HB3 SER X 158      42.257  31.469  31.583  0.00  0.00           H
ATOM   2292  OG  SER X 158      42.073  32.040  33.626  0.00  0.00           O
ATOM   2293  HG  SER X 158      42.925  31.841  34.021  0.00  0.00           H
ATOM   2294  C   SER X 158      39.782  30.225  33.497  0.00  0.00           C
ATOM   2295  O   SER X 158      40.029  29.008  33.724  0.00  0.00           O
ATOM   2296  N   ASN X 159      39.010  30.949  34.351  0.00  0.00           N
ATOM   2297  H   ASN X 159      38.854  31.914  34.096  0.00  0.00           H
ATOM   2298  CA  ASN X 159      38.326  30.521  35.580  0.00  0.00           C
ATOM   2299  HA  ASN X 159      38.991  29.825  36.091  0.00  0.00           H
ATOM   2300  CB  ASN X 159      38.125  31.721  36.491  0.00  0.00           C
ATOM   2301  HB2 ASN X 159      37.583  32.487  35.935  0.00  0.00           H
ATOM   2302  HB3 ASN X 159      37.630  31.380  37.400  0.00  0.00           H
ATOM   2303  CG  ASN X 159      39.412  32.311  37.032  0.00  0.00           C
ATOM   2304  OD1 ASN X 159      40.368  31.621  37.320  0.00  0.00           O
ATOM   2305  ND2 ASN X 159      39.561  33.628  37.228  0.00  0.00           N
ATOM   2306 HD21 ASN X 159      40.440  34.088  37.418  0.00  0.00           H
ATOM   2307 HD22 ASN X 159      38.846  34.232  36.848  0.00  0.00           H
ATOM   2308  C   ASN X 159      36.975  29.750  35.381  0.00  0.00           C
ATOM   2309  O   ASN X 159      36.305  29.403  36.331  0.00  0.00           O
ATOM   2310  N   MET X 160      36.624  29.444  34.126  0.00  0.00           N
ATOM   2311  H   MET X 160      37.118  29.823  33.330  0.00  0.00           H
ATOM   2312  CA  MET X 160      35.347  28.818  33.753  0.00  0.00           C
ATOM   2313  HA  MET X 160      35.115  28.156  34.587  0.00  0.00           H
ATOM   2314  CB  MET X 160      34.293  29.894  33.578  0.00  0.00           C
ATOM   2315  HB2 MET X 160      33.345  29.355  33.544  0.00  0.00           H
ATOM   2316  HB3 MET X 160      34.278  30.433  34.525  0.00  0.00           H
ATOM   2317  CG  MET X 160      34.481  30.801  32.387  0.00  0.00           C
ATOM   2318  HG2 MET X 160      35.341  31.409  32.668  0.00  0.00           H
ATOM   2319  HG3 MET X 160      34.482  30.169  31.499  0.00  0.00           H
ATOM   2320  SD  MET X 160      32.959  31.780  32.368  0.00  0.00           S
ATOM   2321  CE  MET X 160      33.052  32.927  33.771  0.00  0.00           C
ATOM   2322  HE1 MET X 160      34.001  33.437  33.605  0.00  0.00           H
ATOM   2323  HE2 MET X 160      32.276  33.693  33.773  0.00  0.00           H
ATOM   2324  HE3 MET X 160      33.096  32.483  34.765  0.00  0.00           H
ATOM   2325  C   MET X 160      35.413  27.873  32.558  0.00  0.00           C
ATOM   2326  O   MET X 160      36.346  27.981  31.761  0.00  0.00           O
ATOM   2327  N   PHE X 161      34.591  26.874  32.468  0.00  0.00           N
ATOM   2328  H   PHE X 161      33.802  26.908  33.098  0.00  0.00           H
ATOM   2329  CA  PHE X 161      34.452  25.989  31.300  0.00  0.00           C
ATOM   2330  HA  PHE X 161      35.050  26.406  30.490  0.00  0.00           H
ATOM   2331  CB  PHE X 161      35.058  24.567  31.526  0.00  0.00           C
ATOM   2332  HB2 PHE X 161      35.082  24.164  30.514  0.00  0.00           H
ATOM   2333  HB3 PHE X 161      36.028  24.721  32.000  0.00  0.00           H
ATOM   2334  CG  PHE X 161      34.325  23.714  32.642  0.00  0.00           C
ATOM   2335  CD1 PHE X 161      33.359  22.743  32.207  0.00  0.00           C
ATOM   2336  HD1 PHE X 161      33.170  22.527  31.166  0.00  0.00           H
ATOM   2337  CE1 PHE X 161      32.668  21.940  33.190  0.00  0.00           C
ATOM   2338  HE1 PHE X 161      31.920  21.242  32.844  0.00  0.00           H
ATOM   2339  CZ  PHE X 161      32.873  22.116  34.528  0.00  0.00           C
ATOM   2340  HZ  PHE X 161      32.260  21.566  35.227  0.00  0.00           H
ATOM   2341  CE2 PHE X 161      33.757  23.157  34.938  0.00  0.00           C
ATOM   2342  HE2 PHE X 161      33.896  23.231  36.006  0.00  0.00           H
ATOM   2343  CD2 PHE X 161      34.544  23.869  34.055  0.00  0.00           C
ATOM   2344  HD2 PHE X 161      35.213  24.598  34.489  0.00  0.00           H
ATOM   2345  C   PHE X 161      33.022  25.910  30.750  0.00  0.00           C
ATOM   2346  O   PHE X 161      32.119  26.047  31.536  0.00  0.00           O
ATOM   2347  N   CYX X 162      32.793  25.700  29.438  0.00  0.00           N
ATOM   2348  H   CYX X 162      33.592  25.610  28.828  0.00  0.00           H
ATOM   2349  CA  CYX X 162      31.465  25.285  29.018  0.00  0.00           C
ATOM   2350  HA  CYX X 162      30.739  25.742  29.690  0.00  0.00           H
ATOM   2351  CB  CYX X 162      31.299  25.582  27.560  0.00  0.00           C
ATOM   2352  HB2 CYX X 162      32.189  25.248  27.028  0.00  0.00           H
ATOM   2353  HB3 CYX X 162      30.371  25.172  27.161  0.00  0.00           H
ATOM   2354  SG  CYX X 162      31.110  27.363  27.074  0.00  0.00           S
ATOM   2355  C   CYX X 162      31.253  23.785  29.105  0.00  0.00           C
ATOM   2356  O   CYX X 162      32.301  23.092  28.903  0.00  0.00           O
ATOM   2357  N   ALA X 163      30.055  23.252  29.281  0.00  0.00           N
ATOM   2358  H   ALA X 163      29.265  23.876  29.369  0.00  0.00           H
ATOM   2359  CA  ALA X 163      29.835  21.823  29.101  0.00  0.00           C
ATOM   2360  HA  ALA X 163      30.557  21.395  28.406  0.00  0.00           H
ATOM   2361  CB  ALA X 163      30.110  21.123  30.505  0.00  0.00           C
ATOM   2362  HB1 ALA X 163      31.147  21.222  30.829  0.00  0.00           H
ATOM   2363  HB2 ALA X 163      29.365  21.528  31.190  0.00  0.00           H
ATOM   2364  HB3 ALA X 163      29.916  20.054  30.419  0.00  0.00           H
ATOM   2365  C   ALA X 163      28.380  21.590  28.504  0.00  0.00           C
ATOM   2366  O   ALA X 163      27.435  22.389  28.545  0.00  0.00           O
ATOM   2367  N   GLY X 164      28.174  20.447  27.821  0.00  0.00           N
ATOM   2368  H   GLY X 164      28.973  19.840  27.706  0.00  0.00           H
ATOM   2369  CA  GLY X 164      26.873  20.111  27.167  0.00  0.00           C
ATOM   2370  HA2 GLY X 164      26.306  19.306  27.634  0.00  0.00           H
ATOM   2371  HA3 GLY X 164      26.285  21.028  27.133  0.00  0.00           H
ATOM   2372  C   GLY X 164      27.200  19.754  25.706  0.00  0.00           C
ATOM   2373  O   GLY X 164      28.283  19.179  25.470  0.00  0.00           O
ATOM   2374  N   TYR X 165      26.219  20.072  24.843  0.00  0.00           N
ATOM   2375  H   TYR X 165      25.371  20.361  25.309  0.00  0.00           H
ATOM   2376  CA  TYR X 165      26.281  19.794  23.401  0.00  0.00           C
ATOM   2377  HA  TYR X 165      27.225  19.278  23.225  0.00  0.00           H
ATOM   2378  CB  TYR X 165      25.191  18.789  23.057  0.00  0.00           C
ATOM   2379  HB2 TYR X 165      24.192  19.174  23.265  0.00  0.00           H
ATOM   2380  HB3 TYR X 165      25.169  18.557  21.992  0.00  0.00           H
ATOM   2381  CG  TYR X 165      25.330  17.491  23.916  0.00  0.00           C
ATOM   2382  CD1 TYR X 165      24.814  17.381  25.235  0.00  0.00           C
ATOM   2383  HD1 TYR X 165      24.134  18.147  25.579  0.00  0.00           H
ATOM   2384  CE1 TYR X 165      25.112  16.275  26.052  0.00  0.00           C
ATOM   2385  HE1 TYR X 165      24.607  16.145  26.998  0.00  0.00           H
ATOM   2386  CZ  TYR X 165      25.960  15.282  25.592  0.00  0.00           C
ATOM   2387  OH  TYR X 165      26.309  14.239  26.396  0.00  0.00           O
ATOM   2388  HH  TYR X 165      27.118  13.777  26.162  0.00  0.00           H
ATOM   2389  CE2 TYR X 165      26.623  15.461  24.354  0.00  0.00           C
ATOM   2390  HE2 TYR X 165      27.409  14.803  24.013  0.00  0.00           H
ATOM   2391  CD2 TYR X 165      26.306  16.530  23.505  0.00  0.00           C
ATOM   2392  HD2 TYR X 165      26.820  16.674  22.566  0.00  0.00           H
ATOM   2393  C   TYR X 165      26.000  21.165  22.713  0.00  0.00           C
ATOM   2394  O   TYR X 165      25.134  21.912  23.132  0.00  0.00           O
ATOM   2395  N   LEU X 166      26.821  21.537  21.655  0.00  0.00           N
ATOM   2396  H   LEU X 166      27.573  20.970  21.289  0.00  0.00           H
ATOM   2397  CA  LEU X 166      26.408  22.827  20.934  0.00  0.00           C
ATOM   2398  HA  LEU X 166      26.131  23.622  21.626  0.00  0.00           H
ATOM   2399  CB  LEU X 166      27.502  23.371  20.042  0.00  0.00           C
ATOM   2400  HB2 LEU X 166      27.965  22.586  19.443  0.00  0.00           H
ATOM   2401  HB3 LEU X 166      27.095  24.128  19.372  0.00  0.00           H
ATOM   2402  CG  LEU X 166      28.603  24.028  20.851  0.00  0.00           C
ATOM   2403  HG  LEU X 166      28.960  23.364  21.639  0.00  0.00           H
ATOM   2404  CD1 LEU X 166      29.802  24.288  19.950  0.00  0.00           C
ATOM   2405 HD11 LEU X 166      30.591  24.894  20.396  0.00  0.00           H
ATOM   2406 HD12 LEU X 166      30.161  23.314  19.619  0.00  0.00           H
ATOM   2407 HD13 LEU X 166      29.511  24.844  19.058  0.00  0.00           H
ATOM   2408  CD2 LEU X 166      28.171  25.354  21.446  0.00  0.00           C
ATOM   2409 HD21 LEU X 166      27.401  25.179  22.197  0.00  0.00           H
ATOM   2410 HD22 LEU X 166      29.030  25.665  22.041  0.00  0.00           H
ATOM   2411 HD23 LEU X 166      27.959  26.110  20.690  0.00  0.00           H
ATOM   2412  C   LEU X 166      25.108  22.628  20.081  0.00  0.00           C
ATOM   2413  O   LEU X 166      24.558  23.551  19.560  0.00  0.00           O
ATOM   2414  N   GLU X 167      24.575  21.395  20.018  0.00  0.00           N
ATOM   2415  H   GLU X 167      25.116  20.599  20.322  0.00  0.00           H
ATOM   2416  CA  GLU X 167      23.194  21.156  19.586  0.00  0.00           C
ATOM   2417  HA  GLU X 167      22.906  21.783  18.743  0.00  0.00           H
ATOM   2418  CB  GLU X 167      23.084  19.644  19.269  0.00  0.00           C
ATOM   2419  HB2 GLU X 167      23.913  19.356  18.622  0.00  0.00           H
ATOM   2420  HB3 GLU X 167      23.168  19.018  20.157  0.00  0.00           H
ATOM   2421  CG  GLU X 167      21.836  19.127  18.624  0.00  0.00           C
ATOM   2422  HG2 GLU X 167      21.976  18.061  18.445  0.00  0.00           H
ATOM   2423  HG3 GLU X 167      21.075  19.338  19.376  0.00  0.00           H
ATOM   2424  CD  GLU X 167      21.387  19.839  17.351  0.00  0.00           C
ATOM   2425  OE1 GLU X 167      20.186  19.994  17.012  0.00  0.00           O
ATOM   2426  OE2 GLU X 167      22.309  20.325  16.645  0.00  0.00           O
ATOM   2427  C   GLU X 167      22.153  21.531  20.691  0.00  0.00           C
ATOM   2428  O   GLU X 167      20.978  21.635  20.370  0.00  0.00           O
ATOM   2429  N   GLY X 168      22.517  21.624  21.996  0.00  0.00           N
ATOM   2430  H   GLY X 168      23.480  21.493  22.270  0.00  0.00           H
ATOM   2431  CA  GLY X 168      21.553  21.894  23.042  0.00  0.00           C
ATOM   2432  HA2 GLY X 168      22.115  22.189  23.928  0.00  0.00           H
ATOM   2433  HA3 GLY X 168      20.832  22.625  22.676  0.00  0.00           H
ATOM   2434  C   GLY X 168      20.796  20.597  23.509  0.00  0.00           C
ATOM   2435  O   GLY X 168      21.342  19.538  23.670  0.00  0.00           O
ATOM   2436  N   GLY X 169      19.515  20.721  23.664  0.00  0.00           N
ATOM   2437  H   GLY X 169      19.120  21.640  23.526  0.00  0.00           H
ATOM   2438  CA  GLY X 169      18.503  19.708  24.057  0.00  0.00           C
ATOM   2439  HA2 GLY X 169      17.545  20.152  23.786  0.00  0.00           H
ATOM   2440  HA3 GLY X 169      18.613  18.809  23.450  0.00  0.00           H
ATOM   2441  C   GLY X 169      18.548  19.336  25.520  0.00  0.00           C
ATOM   2442  O   GLY X 169      17.523  19.352  26.206  0.00  0.00           O
ATOM   2443  N   LYS X 170      19.774  19.148  26.038  0.00  0.00           N
ATOM   2444  H   LYS X 170      20.532  19.198  25.372  0.00  0.00           H
ATOM   2445  CA  LYS X 170      19.878  18.673  27.412  0.00  0.00           C
ATOM   2446  HA  LYS X 170      18.933  18.872  27.917  0.00  0.00           H
ATOM   2447  CB  LYS X 170      20.167  17.163  27.409  0.00  0.00           C
ATOM   2448  HB2 LYS X 170      20.309  16.918  28.462  0.00  0.00           H
ATOM   2449  HB3 LYS X 170      19.225  16.706  27.105  0.00  0.00           H
ATOM   2450  CG  LYS X 170      21.271  16.706  26.450  0.00  0.00           C
ATOM   2451  HG2 LYS X 170      21.074  17.187  25.492  0.00  0.00           H
ATOM   2452  HG3 LYS X 170      22.209  17.169  26.755  0.00  0.00           H
ATOM   2453  CD  LYS X 170      21.405  15.195  26.286  0.00  0.00           C
ATOM   2454  HD2 LYS X 170      21.712  14.685  27.198  0.00  0.00           H
ATOM   2455  HD3 LYS X 170      20.425  14.750  26.116  0.00  0.00           H
ATOM   2456  CE  LYS X 170      22.288  14.919  25.095  0.00  0.00           C
ATOM   2457  HE2 LYS X 170      21.745  15.202  24.193  0.00  0.00           H
ATOM   2458  HE3 LYS X 170      23.141  15.596  25.139  0.00  0.00           H
ATOM   2459  NZ  LYS X 170      22.777  13.521  25.071  0.00  0.00           N
ATOM   2460  HZ1 LYS X 170      23.190  13.386  25.982  0.00  0.00           H
ATOM   2461  HZ2 LYS X 170      22.011  12.865  25.018  0.00  0.00           H
ATOM   2462  HZ3 LYS X 170      23.431  13.446  24.305  0.00  0.00           H
ATOM   2463  C   LYS X 170      21.026  19.382  28.126  0.00  0.00           C
ATOM   2464  O   LYS X 170      22.033  19.614  27.505  0.00  0.00           O
ATOM   2465  N   ASP X 171      20.772  19.764  29.411  0.00  0.00           N
ATOM   2466  H   ASP X 171      19.893  19.524  29.848  0.00  0.00           H
ATOM   2467  CA  ASP X 171      21.651  20.753  30.129  0.00  0.00           C
ATOM   2468  HA  ASP X 171      22.695  20.447  30.061  0.00  0.00           H
ATOM   2469  CB  ASP X 171      21.434  22.072  29.329  0.00  0.00           C
ATOM   2470  HB2 ASP X 171      21.296  21.873  28.266  0.00  0.00           H
ATOM   2471  HB3 ASP X 171      20.490  22.443  29.728  0.00  0.00           H
ATOM   2472  CG  ASP X 171      22.503  23.168  29.341  0.00  0.00           C
ATOM   2473  OD1 ASP X 171      22.239  24.244  28.680  0.00  0.00           O
ATOM   2474  OD2 ASP X 171      23.478  22.976  30.081  0.00  0.00           O
ATOM   2475  C   ASP X 171      21.213  20.900  31.569  0.00  0.00           C
ATOM   2476  O   ASP X 171      20.178  20.435  31.968  0.00  0.00           O
ATOM   2477  N   SER X 172      21.932  21.744  32.352  0.00  0.00           N
ATOM   2478  H   SER X 172      22.724  22.142  31.867  0.00  0.00           H
ATOM   2479  CA  SER X 172      21.515  22.164  33.705  0.00  0.00           C
ATOM   2480  HA  SER X 172      20.759  21.514  34.144  0.00  0.00           H
ATOM   2481  CB  SER X 172      22.760  22.137  34.623  0.00  0.00           C
ATOM   2482  HB2 SER X 172      22.434  22.454  35.613  0.00  0.00           H
ATOM   2483  HB3 SER X 172      23.052  21.112  34.854  0.00  0.00           H
ATOM   2484  OG  SER X 172      23.908  22.821  34.140  0.00  0.00           O
ATOM   2485  HG  SER X 172      24.274  22.372  33.374  0.00  0.00           H
ATOM   2486  C   SER X 172      20.710  23.506  33.669  0.00  0.00           C
ATOM   2487  O   SER X 172      20.773  24.224  32.629  0.00  0.00           O
ATOM   2488  N   CYX X 173      19.994  23.931  34.714  0.00  0.00           N
ATOM   2489  H   CYX X 173      20.006  23.379  35.559  0.00  0.00           H
ATOM   2490  CA  CYX X 173      19.040  24.990  34.776  0.00  0.00           C
ATOM   2491  HA  CYX X 173      19.441  25.792  34.157  0.00  0.00           H
ATOM   2492  CB  CYX X 173      17.727  24.498  34.062  0.00  0.00           C
ATOM   2493  HB2 CYX X 173      17.945  23.893  33.182  0.00  0.00           H
ATOM   2494  HB3 CYX X 173      17.158  23.929  34.797  0.00  0.00           H
ATOM   2495  SG  CYX X 173      16.667  25.774  33.414  0.00  0.00           S
ATOM   2496  C   CYX X 173      18.937  25.535  36.233  0.00  0.00           C
ATOM   2497  O   CYX X 173      19.602  24.909  37.080  0.00  0.00           O
ATOM   2498  N   GLN X 174      18.226  26.630  36.547  0.00  0.00           N
ATOM   2499  H   GLN X 174      17.850  27.195  35.799  0.00  0.00           H
ATOM   2500  CA  GLN X 174      18.123  27.093  37.900  0.00  0.00           C
ATOM   2501  HA  GLN X 174      19.157  27.226  38.218  0.00  0.00           H
ATOM   2502  CB  GLN X 174      17.443  28.471  38.094  0.00  0.00           C
ATOM   2503  HB2 GLN X 174      17.481  28.728  39.152  0.00  0.00           H
ATOM   2504  HB3 GLN X 174      17.875  29.305  37.541  0.00  0.00           H
ATOM   2505  CG  GLN X 174      15.994  28.477  37.626  0.00  0.00           C
ATOM   2506  HG2 GLN X 174      15.389  27.687  38.071  0.00  0.00           H
ATOM   2507  HG3 GLN X 174      15.575  29.366  38.097  0.00  0.00           H
ATOM   2508  CD  GLN X 174      15.754  28.678  36.122  0.00  0.00           C
ATOM   2509  OE1 GLN X 174      14.865  28.011  35.543  0.00  0.00           O
ATOM   2510  NE2 GLN X 174      16.531  29.457  35.400  0.00  0.00           N
ATOM   2511 HE21 GLN X 174      16.266  29.626  34.440  0.00  0.00           H
ATOM   2512 HE22 GLN X 174      17.122  30.055  35.960  0.00  0.00           H
ATOM   2513  C   GLN X 174      17.574  26.016  38.897  0.00  0.00           C
ATOM   2514  O   GLN X 174      16.702  25.271  38.508  0.00  0.00           O
ATOM   2515  N   GLY X 175      18.134  25.960  40.086  0.00  0.00           N
ATOM   2516  H   GLY X 175      18.668  26.772  40.361  0.00  0.00           H
ATOM   2517  CA  GLY X 175      17.993  24.857  41.000  0.00  0.00           C
ATOM   2518  HA2 GLY X 175      17.937  25.294  41.996  0.00  0.00           H
ATOM   2519  HA3 GLY X 175      17.006  24.396  40.953  0.00  0.00           H
ATOM   2520  C   GLY X 175      19.095  23.852  41.044  0.00  0.00           C
ATOM   2521  O   GLY X 175      19.427  23.372  42.135  0.00  0.00           O
ATOM   2522  N   ASP X 176      19.733  23.556  39.904  0.00  0.00           N
ATOM   2523  H   ASP X 176      19.316  23.812  39.021  0.00  0.00           H
ATOM   2524  CA  ASP X 176      20.978  22.749  39.897  0.00  0.00           C
ATOM   2525  HA  ASP X 176      20.797  21.877  40.526  0.00  0.00           H
ATOM   2526  CB  ASP X 176      21.178  22.415  38.371  0.00  0.00           C
ATOM   2527  HB2 ASP X 176      21.208  23.392  37.889  0.00  0.00           H
ATOM   2528  HB3 ASP X 176      22.189  22.009  38.412  0.00  0.00           H
ATOM   2529  CG  ASP X 176      20.112  21.594  37.667  0.00  0.00           C
ATOM   2530  OD1 ASP X 176      20.138  21.597  36.384  0.00  0.00           O
ATOM   2531  OD2 ASP X 176      19.206  20.918  38.227  0.00  0.00           O
ATOM   2532  C   ASP X 176      22.169  23.618  40.311  0.00  0.00           C
ATOM   2533  O   ASP X 176      23.213  23.039  40.665  0.00  0.00           O
ATOM   2534  N   SER X 177      21.921  24.915  40.468  0.00  0.00           N
ATOM   2535  H   SER X 177      21.027  25.219  40.108  0.00  0.00           H
ATOM   2536  CA  SER X 177      22.880  25.958  40.858  0.00  0.00           C
ATOM   2537  HA  SER X 177      23.578  26.142  40.042  0.00  0.00           H
ATOM   2538  CB  SER X 177      22.044  27.236  41.184  0.00  0.00           C
ATOM   2539  HB2 SER X 177      21.422  27.102  42.070  0.00  0.00           H
ATOM   2540  HB3 SER X 177      22.758  28.027  41.415  0.00  0.00           H
ATOM   2541  OG  SER X 177      21.085  27.491  40.153  0.00  0.00           O
ATOM   2542  HG  SER X 177      21.600  27.907  39.458  0.00  0.00           H
ATOM   2543  C   SER X 177      23.748  25.521  42.051  0.00  0.00           C
ATOM   2544  O   SER X 177      23.241  24.980  43.022  0.00  0.00           O
ATOM   2545  N   GLY X 178      25.043  25.806  41.962  0.00  0.00           N
ATOM   2546  H   GLY X 178      25.429  26.286  41.161  0.00  0.00           H
ATOM   2547  CA  GLY X 178      26.006  25.380  42.931  0.00  0.00           C
ATOM   2548  HA2 GLY X 178      26.960  25.788  42.598  0.00  0.00           H
ATOM   2549  HA3 GLY X 178      25.764  25.834  43.891  0.00  0.00           H
ATOM   2550  C   GLY X 178      26.330  23.882  42.942  0.00  0.00           C
ATOM   2551  O   GLY X 178      27.267  23.512  43.630  0.00  0.00           O
ATOM   2552  N   GLY X 179      25.598  22.965  42.279  0.00  0.00           N
ATOM   2553  H   GLY X 179      24.763  23.284  41.809  0.00  0.00           H
ATOM   2554  CA  GLY X 179      25.748  21.564  42.201  0.00  0.00           C
ATOM   2555  HA2 GLY X 179      25.492  21.162  43.181  0.00  0.00           H
ATOM   2556  HA3 GLY X 179      25.010  21.282  41.450  0.00  0.00           H
ATOM   2557  C   GLY X 179      27.166  21.120  41.675  0.00  0.00           C
ATOM   2558  O   GLY X 179      27.840  21.877  41.068  0.00  0.00           O
ATOM   2559  N   PRO X 180      27.461  19.764  41.751  0.00  0.00           N
ATOM   2560  CD  PRO X 180      26.670  18.839  42.482  0.00  0.00           C
ATOM   2561  HD2 PRO X 180      25.752  18.833  41.894  0.00  0.00           H
ATOM   2562  HD3 PRO X 180      26.719  19.109  43.537  0.00  0.00           H
ATOM   2563  CG  PRO X 180      27.270  17.485  42.300  0.00  0.00           C
ATOM   2564  HG2 PRO X 180      26.879  17.054  41.379  0.00  0.00           H
ATOM   2565  HG3 PRO X 180      27.094  16.930  43.222  0.00  0.00           H
ATOM   2566  CB  PRO X 180      28.777  17.718  42.091  0.00  0.00           C
ATOM   2567  HB2 PRO X 180      29.165  16.900  41.485  0.00  0.00           H
ATOM   2568  HB3 PRO X 180      29.281  17.798  43.055  0.00  0.00           H
ATOM   2569  CA  PRO X 180      28.608  19.060  41.259  0.00  0.00           C
ATOM   2570  HA  PRO X 180      29.521  19.605  41.497  0.00  0.00           H
ATOM   2571  C   PRO X 180      28.600  18.811  39.822  0.00  0.00           C
ATOM   2572  O   PRO X 180      27.551  18.565  39.245  0.00  0.00           O
ATOM   2573  N   VAL X 181      29.793  18.963  39.245  0.00  0.00           N
ATOM   2574  H   VAL X 181      30.536  19.451  39.723  0.00  0.00           H
ATOM   2575  CA  VAL X 181      30.173  18.264  38.040  0.00  0.00           C
ATOM   2576  HA  VAL X 181      29.401  17.545  37.763  0.00  0.00           H
ATOM   2577  CB  VAL X 181      30.346  19.188  36.888  0.00  0.00           C
ATOM   2578  HB  VAL X 181      31.149  19.862  37.186  0.00  0.00           H
ATOM   2579  CG1 VAL X 181      30.649  18.421  35.602  0.00  0.00           C
ATOM   2580 HG11 VAL X 181      29.949  17.588  35.537  0.00  0.00           H
ATOM   2581 HG12 VAL X 181      30.560  19.048  34.715  0.00  0.00           H
ATOM   2582 HG13 VAL X 181      31.670  18.039  35.591  0.00  0.00           H
ATOM   2583  CG2 VAL X 181      29.090  19.935  36.548  0.00  0.00           C
ATOM   2584 HG21 VAL X 181      29.274  20.666  35.760  0.00  0.00           H
ATOM   2585 HG22 VAL X 181      28.343  19.223  36.198  0.00  0.00           H
ATOM   2586 HG23 VAL X 181      28.765  20.553  37.384  0.00  0.00           H
ATOM   2587  C   VAL X 181      31.473  17.452  38.195  0.00  0.00           C
ATOM   2588  O   VAL X 181      32.576  17.965  38.378  0.00  0.00           O
ATOM   2589  N   VAL X 182      31.327  16.104  38.155  0.00  0.00           N
ATOM   2590  H   VAL X 182      30.466  15.622  37.940  0.00  0.00           H
ATOM   2591  CA  VAL X 182      32.466  15.211  38.603  0.00  0.00           C
ATOM   2592  HA  VAL X 182      33.338  15.765  38.950  0.00  0.00           H
ATOM   2593  CB  VAL X 182      31.965  14.189  39.634  0.00  0.00           C
ATOM   2594  HB  VAL X 182      31.040  13.656  39.410  0.00  0.00           H
ATOM   2595  CG1 VAL X 182      33.083  13.181  39.930  0.00  0.00           C
ATOM   2596 HG11 VAL X 182      32.820  12.421  40.666  0.00  0.00           H
ATOM   2597 HG12 VAL X 182      33.353  12.638  39.025  0.00  0.00           H
ATOM   2598 HG13 VAL X 182      33.973  13.657  40.344  0.00  0.00           H
ATOM   2599  CG2 VAL X 182      31.630  14.940  40.921  0.00  0.00           C
ATOM   2600 HG21 VAL X 182      31.150  14.259  41.624  0.00  0.00           H
ATOM   2601 HG22 VAL X 182      32.480  15.328  41.482  0.00  0.00           H
ATOM   2602 HG23 VAL X 182      30.792  15.608  40.724  0.00  0.00           H
ATOM   2603  C   VAL X 182      32.974  14.496  37.306  0.00  0.00           C
ATOM   2604  O   VAL X 182      32.162  13.845  36.552  0.00  0.00           O
ATOM   2605  N   CYX X 183      34.263  14.383  37.185  0.00  0.00           N
ATOM   2606  H   CYX X 183      34.899  14.917  37.760  0.00  0.00           H
ATOM   2607  CA  CYX X 183      34.890  13.684  36.116  0.00  0.00           C
ATOM   2608  HA  CYX X 183      34.104  13.213  35.526  0.00  0.00           H
ATOM   2609  CB  CYX X 183      35.625  14.671  35.276  0.00  0.00           C
ATOM   2610  HB2 CYX X 183      36.536  15.053  35.738  0.00  0.00           H
ATOM   2611  HB3 CYX X 183      35.953  14.280  34.312  0.00  0.00           H
ATOM   2612  SG  CYX X 183      34.612  16.154  34.935  0.00  0.00           S
ATOM   2613  C   CYX X 183      35.864  12.640  36.788  0.00  0.00           C
ATOM   2614  O   CYX X 183      36.755  13.100  37.463  0.00  0.00           O
ATOM   2615  N   SER X 184      35.775  11.355  36.451  0.00  0.00           N
ATOM   2616  H   SER X 184      35.156  11.099  35.695  0.00  0.00           H
ATOM   2617  CA  SER X 184      36.727  10.333  36.935  0.00  0.00           C
ATOM   2618  HA  SER X 184      36.133   9.422  36.862  0.00  0.00           H
ATOM   2619  CB  SER X 184      37.955  10.216  36.118  0.00  0.00           C
ATOM   2620  HB2 SER X 184      38.528  11.142  36.164  0.00  0.00           H
ATOM   2621  HB3 SER X 184      38.519   9.373  36.517  0.00  0.00           H
ATOM   2622  OG  SER X 184      37.614   9.959  34.789  0.00  0.00           O
ATOM   2623  HG  SER X 184      38.301  10.297  34.209  0.00  0.00           H
ATOM   2624  C   SER X 184      36.969  10.395  38.478  0.00  0.00           C
ATOM   2625  O   SER X 184      38.087  10.533  38.932  0.00  0.00           O
ATOM   2626  N   GLY X 185      35.823  10.495  39.292  0.00  0.00           N
ATOM   2627  H   GLY X 185      34.944  10.326  38.825  0.00  0.00           H
ATOM   2628  CA  GLY X 185      35.875  10.646  40.744  0.00  0.00           C
ATOM   2629  HA2 GLY X 185      34.833  10.609  41.061  0.00  0.00           H
ATOM   2630  HA3 GLY X 185      36.461   9.797  41.095  0.00  0.00           H
ATOM   2631  C   GLY X 185      36.330  12.033  41.352  0.00  0.00           C
ATOM   2632  O   GLY X 185      36.156  12.211  42.548  0.00  0.00           O
ATOM   2633  N   LYS X 186      36.909  12.987  40.624  0.00  0.00           N
ATOM   2634  H   LYS X 186      37.117  12.751  39.664  0.00  0.00           H
ATOM   2635  CA  LYS X 186      37.319  14.361  41.077  0.00  0.00           C
ATOM   2636  HA  LYS X 186      37.204  14.391  42.160  0.00  0.00           H
ATOM   2637  CB  LYS X 186      38.783  14.726  40.821  0.00  0.00           C
ATOM   2638  HB2 LYS X 186      38.939  14.680  39.744  0.00  0.00           H
ATOM   2639  HB3 LYS X 186      38.962  15.767  41.089  0.00  0.00           H
ATOM   2640  CG  LYS X 186      39.675  13.747  41.636  0.00  0.00           C
ATOM   2641  HG2 LYS X 186      39.398  14.024  42.653  0.00  0.00           H
ATOM   2642  HG3 LYS X 186      39.372  12.701  41.597  0.00  0.00           H
ATOM   2643  CD  LYS X 186      41.151  13.801  41.272  0.00  0.00           C
ATOM   2644  HD2 LYS X 186      41.174  13.487  40.229  0.00  0.00           H
ATOM   2645  HD3 LYS X 186      41.515  14.809  41.469  0.00  0.00           H
ATOM   2646  CE  LYS X 186      41.951  12.782  42.061  0.00  0.00           C
ATOM   2647  HE2 LYS X 186      41.925  12.903  43.144  0.00  0.00           H
ATOM   2648  HE3 LYS X 186      41.456  11.821  41.916  0.00  0.00           H
ATOM   2649  NZ  LYS X 186      43.341  12.658  41.597  0.00  0.00           N
ATOM   2650  HZ1 LYS X 186      43.658  13.518  41.173  0.00  0.00           H
ATOM   2651  HZ2 LYS X 186      43.950  12.369  42.350  0.00  0.00           H
ATOM   2652  HZ3 LYS X 186      43.404  11.888  40.947  0.00  0.00           H
ATOM   2653  C   LYS X 186      36.293  15.443  40.639  0.00  0.00           C
ATOM   2654  O   LYS X 186      35.873  15.481  39.510  0.00  0.00           O
ATOM   2655  N   LEU X 187      35.956  16.258  41.652  0.00  0.00           N
ATOM   2656  H   LEU X 187      36.393  16.233  42.562  0.00  0.00           H
ATOM   2657  CA  LEU X 187      35.097  17.421  41.406  0.00  0.00           C
ATOM   2658  HA  LEU X 187      34.243  16.993  40.881  0.00  0.00           H
ATOM   2659  CB  LEU X 187      34.688  17.979  42.779  0.00  0.00           C
ATOM   2660  HB2 LEU X 187      34.149  17.173  43.277  0.00  0.00           H
ATOM   2661  HB3 LEU X 187      35.514  18.333  43.395  0.00  0.00           H
ATOM   2662  CG  LEU X 187      33.749  19.188  42.685  0.00  0.00           C
ATOM   2663  HG  LEU X 187      34.212  20.019  42.153  0.00  0.00           H
ATOM   2664  CD1 LEU X 187      32.407  18.724  42.119  0.00  0.00           C
ATOM   2665 HD11 LEU X 187      31.915  17.940  42.695  0.00  0.00           H
ATOM   2666 HD12 LEU X 187      31.769  19.601  42.013  0.00  0.00           H
ATOM   2667 HD13 LEU X 187      32.438  18.274  41.127  0.00  0.00           H
ATOM   2668  CD2 LEU X 187      33.404  19.736  44.073  0.00  0.00           C
ATOM   2669 HD21 LEU X 187      32.484  20.315  43.998  0.00  0.00           H
ATOM   2670 HD22 LEU X 187      33.308  18.864  44.719  0.00  0.00           H
ATOM   2671 HD23 LEU X 187      34.174  20.426  44.420  0.00  0.00           H
ATOM   2672  C   LEU X 187      35.770  18.541  40.543  0.00  0.00           C
ATOM   2673  O   LEU X 187      36.435  19.414  41.058  0.00  0.00           O
ATOM   2674  N   GLN X 188      35.743  18.346  39.196  0.00  0.00           N
ATOM   2675  H   GLN X 188      35.182  17.591  38.828  0.00  0.00           H
ATOM   2676  CA  GLN X 188      36.184  19.398  38.260  0.00  0.00           C
ATOM   2677  HA  GLN X 188      37.116  19.911  38.499  0.00  0.00           H
ATOM   2678  CB  GLN X 188      36.469  18.720  36.936  0.00  0.00           C
ATOM   2679  HB2 GLN X 188      35.559  18.416  36.419  0.00  0.00           H
ATOM   2680  HB3 GLN X 188      36.892  19.499  36.301  0.00  0.00           H
ATOM   2681  CG  GLN X 188      37.569  17.604  36.988  0.00  0.00           C
ATOM   2682  HG2 GLN X 188      37.437  16.946  37.847  0.00  0.00           H
ATOM   2683  HG3 GLN X 188      37.604  17.065  36.042  0.00  0.00           H
ATOM   2684  CD  GLN X 188      38.946  18.228  37.224  0.00  0.00           C
ATOM   2685  OE1 GLN X 188      39.158  19.415  37.233  0.00  0.00           O
ATOM   2686  NE2 GLN X 188      40.070  17.499  37.318  0.00  0.00           N
ATOM   2687 HE21 GLN X 188      40.980  17.938  37.346  0.00  0.00           H
ATOM   2688 HE22 GLN X 188      40.065  16.511  37.109  0.00  0.00           H
ATOM   2689  C   GLN X 188      35.166  20.571  38.074  0.00  0.00           C
ATOM   2690  O   GLN X 188      35.572  21.546  37.439  0.00  0.00           O
ATOM   2691  N   GLY X 189      33.913  20.546  38.496  0.00  0.00           N
ATOM   2692  H   GLY X 189      33.631  19.626  38.801  0.00  0.00           H
ATOM   2693  CA  GLY X 189      33.052  21.717  38.231  0.00  0.00           C
ATOM   2694  HA2 GLY X 189      33.639  22.634  38.266  0.00  0.00           H
ATOM   2695  HA3 GLY X 189      32.547  21.661  37.267  0.00  0.00           H
ATOM   2696  C   GLY X 189      31.920  22.051  39.171  0.00  0.00           C
ATOM   2697  O   GLY X 189      31.389  21.165  39.800  0.00  0.00           O
ATOM   2698  N   ILE X 190      31.406  23.283  39.146  0.00  0.00           N
ATOM   2699  H   ILE X 190      31.700  23.832  38.351  0.00  0.00           H
ATOM   2700  CA  ILE X 190      30.209  23.784  39.874  0.00  0.00           C
ATOM   2701  HA  ILE X 190      29.764  22.896  40.322  0.00  0.00           H
ATOM   2702  CB  ILE X 190      30.690  24.837  41.005  0.00  0.00           C
ATOM   2703  HB  ILE X 190      31.329  25.651  40.659  0.00  0.00           H
ATOM   2704  CG2 ILE X 190      29.465  25.527  41.578  0.00  0.00           C
ATOM   2705 HG21 ILE X 190      29.785  26.184  42.387  0.00  0.00           H
ATOM   2706 HG22 ILE X 190      28.939  26.196  40.897  0.00  0.00           H
ATOM   2707 HG23 ILE X 190      28.846  24.821  42.132  0.00  0.00           H
ATOM   2708  CG1 ILE X 190      31.581  24.185  42.038  0.00  0.00           C
ATOM   2709 HG12 ILE X 190      32.421  23.698  41.544  0.00  0.00           H
ATOM   2710 HG13 ILE X 190      32.095  24.965  42.600  0.00  0.00           H
ATOM   2711  CD1 ILE X 190      30.928  23.205  43.010  0.00  0.00           C
ATOM   2712 HD11 ILE X 190      30.255  23.717  43.699  0.00  0.00           H
ATOM   2713 HD12 ILE X 190      30.378  22.422  42.487  0.00  0.00           H
ATOM   2714 HD13 ILE X 190      31.667  22.624  43.562  0.00  0.00           H
ATOM   2715  C   ILE X 190      29.230  24.440  38.933  0.00  0.00           C
ATOM   2716  O   ILE X 190      29.591  25.261  38.046  0.00  0.00           O
ATOM   2717  N   VAL X 191      27.926  24.114  39.095  0.00  0.00           N
ATOM   2718  H   VAL X 191      27.724  23.396  39.776  0.00  0.00           H
ATOM   2719  CA  VAL X 191      26.833  24.750  38.369  0.00  0.00           C
ATOM   2720  HA  VAL X 191      27.231  24.657  37.359  0.00  0.00           H
ATOM   2721  CB  VAL X 191      25.544  24.018  38.633  0.00  0.00           C
ATOM   2722  HB  VAL X 191      25.225  24.204  39.658  0.00  0.00           H
ATOM   2723  CG1 VAL X 191      24.351  24.557  37.722  0.00  0.00           C
ATOM   2724 HG11 VAL X 191      23.442  24.094  38.107  0.00  0.00           H
ATOM   2725 HG12 VAL X 191      24.285  25.633  37.885  0.00  0.00           H
ATOM   2726 HG13 VAL X 191      24.456  24.371  36.653  0.00  0.00           H
ATOM   2727  CG2 VAL X 191      25.602  22.535  38.241  0.00  0.00           C
ATOM   2728 HG21 VAL X 191      26.476  22.050  38.676  0.00  0.00           H
ATOM   2729 HG22 VAL X 191      24.748  21.910  38.503  0.00  0.00           H
ATOM   2730 HG23 VAL X 191      25.749  22.551  37.161  0.00  0.00           H
ATOM   2731  C   VAL X 191      26.738  26.258  38.531  0.00  0.00           C
ATOM   2732  O   VAL X 191      26.523  26.806  39.619  0.00  0.00           O
ATOM   2733  N   SER X 192      26.803  27.017  37.467  0.00  0.00           N
ATOM   2734  H   SER X 192      26.722  26.463  36.626  0.00  0.00           H
ATOM   2735  CA  SER X 192      26.983  28.417  37.410  0.00  0.00           C
ATOM   2736  HA  SER X 192      26.760  28.866  38.377  0.00  0.00           H
ATOM   2737  CB  SER X 192      28.382  28.805  37.119  0.00  0.00           C
ATOM   2738  HB2 SER X 192      28.979  28.254  37.845  0.00  0.00           H
ATOM   2739  HB3 SER X 192      28.729  28.476  36.139  0.00  0.00           H
ATOM   2740  OG  SER X 192      28.480  30.187  37.105  0.00  0.00           O
ATOM   2741  HG  SER X 192      28.170  30.512  37.953  0.00  0.00           H
ATOM   2742  C   SER X 192      25.891  29.096  36.543  0.00  0.00           C
ATOM   2743  O   SER X 192      24.934  29.612  37.138  0.00  0.00           O
ATOM   2744  N   TRP X 193      26.081  29.181  35.230  0.00  0.00           N
ATOM   2745  H   TRP X 193      26.983  28.822  34.954  0.00  0.00           H
ATOM   2746  CA  TRP X 193      25.289  30.013  34.298  0.00  0.00           C
ATOM   2747  HA  TRP X 193      24.324  30.309  34.709  0.00  0.00           H
ATOM   2748  CB  TRP X 193      26.011  31.362  34.220  0.00  0.00           C
ATOM   2749  HB2 TRP X 193      25.319  32.104  33.822  0.00  0.00           H
ATOM   2750  HB3 TRP X 193      26.148  31.762  35.224  0.00  0.00           H
ATOM   2751  CG  TRP X 193      27.250  31.469  33.422  0.00  0.00           C
ATOM   2752  CD1 TRP X 193      28.477  31.399  34.068  0.00  0.00           C
ATOM   2753  HD1 TRP X 193      28.651  31.141  35.102  0.00  0.00           H
ATOM   2754  NE1 TRP X 193      29.417  31.685  33.155  0.00  0.00           N
ATOM   2755  HE1 TRP X 193      30.414  31.646  33.316  0.00  0.00           H
ATOM   2756  CE2 TRP X 193      28.772  32.098  31.984  0.00  0.00           C
ATOM   2757  CZ2 TRP X 193      29.446  32.599  30.859  0.00  0.00           C
ATOM   2758  HZ2 TRP X 193      30.499  32.841  30.887  0.00  0.00           H
ATOM   2759  CH2 TRP X 193      28.611  32.824  29.722  0.00  0.00           C
ATOM   2760  HH2 TRP X 193      29.000  33.295  28.831  0.00  0.00           H
ATOM   2761  CZ3 TRP X 193      27.163  32.704  29.848  0.00  0.00           C
ATOM   2762  HZ3 TRP X 193      26.523  32.997  29.030  0.00  0.00           H
ATOM   2763  CE3 TRP X 193      26.582  32.182  31.016  0.00  0.00           C
ATOM   2764  HE3 TRP X 193      25.509  32.104  31.109  0.00  0.00           H
ATOM   2765  CD2 TRP X 193      27.398  31.810  32.106  0.00  0.00           C
ATOM   2766  C   TRP X 193      25.088  29.368  32.912  0.00  0.00           C
ATOM   2767  O   TRP X 193      25.464  28.230  32.631  0.00  0.00           O
ATOM   2768  N   GLY X 194      24.322  30.026  32.097  0.00  0.00           N
ATOM   2769  H   GLY X 194      23.942  30.888  32.463  0.00  0.00           H
ATOM   2770  CA  GLY X 194      24.107  29.660  30.624  0.00  0.00           C
ATOM   2771  HA2 GLY X 194      25.086  29.631  30.146  0.00  0.00           H
ATOM   2772  HA3 GLY X 194      23.678  28.666  30.493  0.00  0.00           H
ATOM   2773  C   GLY X 194      23.118  30.644  30.019  0.00  0.00           C
ATOM   2774  O   GLY X 194      22.141  30.989  30.710  0.00  0.00           O
ATOM   2775  N   SER X 195      23.290  31.073  28.736  0.00  0.00           N
ATOM   2776  H   SER X 195      24.052  30.688  28.197  0.00  0.00           H
ATOM   2777  CA  SER X 195      22.445  32.116  28.108  0.00  0.00           C
ATOM   2778  HA  SER X 195      22.348  33.033  28.688  0.00  0.00           H
ATOM   2779  CB  SER X 195      23.172  32.645  26.862  0.00  0.00           C
ATOM   2780  HB2 SER X 195      24.028  33.159  27.298  0.00  0.00           H
ATOM   2781  HB3 SER X 195      23.227  31.896  26.071  0.00  0.00           H
ATOM   2782  OG  SER X 195      22.515  33.662  26.186  0.00  0.00           O
ATOM   2783  HG  SER X 195      22.267  34.342  26.817  0.00  0.00           H
ATOM   2784  C   SER X 195      20.974  31.689  27.737  0.00  0.00           C
ATOM   2785  O   SER X 195      20.109  32.542  27.455  0.00  0.00           O
ATOM   2786  N   GLY X 196      20.678  30.427  27.878  0.00  0.00           N
ATOM   2787  H   GLY X 196      21.477  29.822  27.999  0.00  0.00           H
ATOM   2788  CA  GLY X 196      19.327  29.897  28.091  0.00  0.00           C
ATOM   2789  HA2 GLY X 196      18.844  30.284  28.988  0.00  0.00           H
ATOM   2790  HA3 GLY X 196      18.634  30.299  27.352  0.00  0.00           H
ATOM   2791  C   GLY X 196      19.264  28.379  28.166  0.00  0.00           C
ATOM   2792  O   GLY X 196      20.011  27.774  27.355  0.00  0.00           O
ATOM   2793  N   CYX X 197      18.641  27.779  29.192  0.00  0.00           N
ATOM   2794  H   CYX X 197      18.050  28.291  29.832  0.00  0.00           H
ATOM   2795  CA  CYX X 197      18.903  26.295  29.442  0.00  0.00           C
ATOM   2796  HA  CYX X 197      19.974  26.239  29.635  0.00  0.00           H
ATOM   2797  CB  CYX X 197      18.152  25.656  30.642  0.00  0.00           C
ATOM   2798  HB2 CYX X 197      17.218  25.187  30.329  0.00  0.00           H
ATOM   2799  HB3 CYX X 197      18.698  24.814  31.068  0.00  0.00           H
ATOM   2800  SG  CYX X 197      17.711  26.868  32.003  0.00  0.00           S
ATOM   2801  C   CYX X 197      18.583  25.485  28.236  0.00  0.00           C
ATOM   2802  O   CYX X 197      17.507  25.608  27.648  0.00  0.00           O
ATOM   2803  N   ALA X 198      19.422  24.536  27.912  0.00  0.00           N
ATOM   2804  H   ALA X 198      20.243  24.461  28.496  0.00  0.00           H
ATOM   2805  CA  ALA X 198      19.329  23.624  26.762  0.00  0.00           C
ATOM   2806  HA  ALA X 198      20.268  23.070  26.737  0.00  0.00           H
ATOM   2807  CB  ALA X 198      18.270  22.600  27.193  0.00  0.00           C
ATOM   2808  HB1 ALA X 198      17.321  23.073  27.447  0.00  0.00           H
ATOM   2809  HB2 ALA X 198      18.096  21.857  26.414  0.00  0.00           H
ATOM   2810  HB3 ALA X 198      18.673  22.124  28.086  0.00  0.00           H
ATOM   2811  C   ALA X 198      19.164  24.212  25.376  0.00  0.00           C
ATOM   2812  O   ALA X 198      18.820  23.405  24.507  0.00  0.00           O
ATOM   2813  N   GLN X 199      19.260  25.564  25.093  0.00  0.00           N
ATOM   2814  H   GLN X 199      19.469  26.230  25.823  0.00  0.00           H
ATOM   2815  CA  GLN X 199      19.144  26.120  23.696  0.00  0.00           C
ATOM   2816  HA  GLN X 199      18.353  25.714  23.065  0.00  0.00           H
ATOM   2817  CB  GLN X 199      18.785  27.685  23.833  0.00  0.00           C
ATOM   2818  HB2 GLN X 199      19.405  28.175  24.584  0.00  0.00           H
ATOM   2819  HB3 GLN X 199      18.909  28.213  22.887  0.00  0.00           H
ATOM   2820  CG  GLN X 199      17.369  27.833  24.360  0.00  0.00           C
ATOM   2821  HG2 GLN X 199      16.652  27.597  23.573  0.00  0.00           H
ATOM   2822  HG3 GLN X 199      17.138  27.124  25.155  0.00  0.00           H
ATOM   2823  CD  GLN X 199      17.128  29.185  25.023  0.00  0.00           C
ATOM   2824  OE1 GLN X 199      17.517  30.217  24.482  0.00  0.00           O
ATOM   2825  NE2 GLN X 199      16.381  29.232  26.070  0.00  0.00           N
ATOM   2826 HE21 GLN X 199      16.071  30.113  26.455  0.00  0.00           H
ATOM   2827 HE22 GLN X 199      16.088  28.431  26.611  0.00  0.00           H
ATOM   2828  C   GLN X 199      20.391  25.927  22.800  0.00  0.00           C
ATOM   2829  O   GLN X 199      21.521  25.548  23.235  0.00  0.00           O
ATOM   2830  N   LYS X 200      20.148  26.051  21.468  0.00  0.00           N
ATOM   2831  H   LYS X 200      19.279  26.470  21.168  0.00  0.00           H
ATOM   2832  CA  LYS X 200      21.194  25.588  20.486  0.00  0.00           C
ATOM   2833  HA  LYS X 200      21.553  24.643  20.896  0.00  0.00           H
ATOM   2834  CB  LYS X 200      20.503  25.298  19.109  0.00  0.00           C
ATOM   2835  HB2 LYS X 200      19.545  24.801  19.263  0.00  0.00           H
ATOM   2836  HB3 LYS X 200      20.208  26.222  18.613  0.00  0.00           H
ATOM   2837  CG  LYS X 200      21.387  24.482  18.096  0.00  0.00           C
ATOM   2838  HG2 LYS X 200      21.950  25.197  17.496  0.00  0.00           H
ATOM   2839  HG3 LYS X 200      22.095  23.848  18.630  0.00  0.00           H
ATOM   2840  CD  LYS X 200      20.556  23.647  17.181  0.00  0.00           C
ATOM   2841  HD2 LYS X 200      20.235  22.697  17.609  0.00  0.00           H
ATOM   2842  HD3 LYS X 200      19.635  24.169  16.923  0.00  0.00           H
ATOM   2843  CE  LYS X 200      21.345  23.437  15.948  0.00  0.00           C
ATOM   2844  HE2 LYS X 200      21.119  24.376  15.443  0.00  0.00           H
ATOM   2845  HE3 LYS X 200      22.420  23.411  16.127  0.00  0.00           H
ATOM   2846  NZ  LYS X 200      20.799  22.189  15.283  0.00  0.00           N
ATOM   2847  HZ1 LYS X 200      19.795  22.144  15.177  0.00  0.00           H
ATOM   2848  HZ2 LYS X 200      21.214  22.212  14.362  0.00  0.00           H
ATOM   2849  HZ3 LYS X 200      20.945  21.368  15.853  0.00  0.00           H
ATOM   2850  C   LYS X 200      22.317  26.567  20.387  0.00  0.00           C
ATOM   2851  O   LYS X 200      22.001  27.765  20.247  0.00  0.00           O
ATOM   2852  N   ASN X 201      23.560  26.153  20.422  0.00  0.00           N
ATOM   2853  H   ASN X 201      23.629  25.174  20.660  0.00  0.00           H
ATOM   2854  CA  ASN X 201      24.807  26.945  20.252  0.00  0.00           C
ATOM   2855  HA  ASN X 201      25.620  26.219  20.216  0.00  0.00           H
ATOM   2856  CB  ASN X 201      24.836  27.610  18.894  0.00  0.00           C
ATOM   2857  HB2 ASN X 201      24.667  26.805  18.179  0.00  0.00           H
ATOM   2858  HB3 ASN X 201      23.987  28.275  18.739  0.00  0.00           H
ATOM   2859  CG  ASN X 201      26.043  28.471  18.542  0.00  0.00           C
ATOM   2860  OD1 ASN X 201      27.239  28.060  18.768  0.00  0.00           O
ATOM   2861  ND2 ASN X 201      25.849  29.566  17.867  0.00  0.00           N
ATOM   2862 HD21 ASN X 201      26.671  30.131  17.706  0.00  0.00           H
ATOM   2863 HD22 ASN X 201      24.973  30.066  17.901  0.00  0.00           H
ATOM   2864  C   ASN X 201      24.905  27.908  21.462  0.00  0.00           C
ATOM   2865  O   ASN X 201      25.493  28.996  21.425  0.00  0.00           O
ATOM   2866  N   LYS X 202      24.280  27.455  22.618  0.00  0.00           N
ATOM   2867  H   LYS X 202      23.720  26.615  22.611  0.00  0.00           H
ATOM   2868  CA  LYS X 202      24.183  28.195  23.923  0.00  0.00           C
ATOM   2869  HA  LYS X 202      24.971  28.944  23.996  0.00  0.00           H
ATOM   2870  CB  LYS X 202      22.797  28.931  23.926  0.00  0.00           C
ATOM   2871  HB2 LYS X 202      21.965  28.297  23.619  0.00  0.00           H
ATOM   2872  HB3 LYS X 202      22.731  29.238  24.969  0.00  0.00           H
ATOM   2873  CG  LYS X 202      22.777  30.195  23.080  0.00  0.00           C
ATOM   2874  HG2 LYS X 202      23.705  30.754  23.199  0.00  0.00           H
ATOM   2875  HG3 LYS X 202      22.727  29.862  22.044  0.00  0.00           H
ATOM   2876  CD  LYS X 202      21.448  30.991  23.361  0.00  0.00           C
ATOM   2877  HD2 LYS X 202      20.713  30.197  23.227  0.00  0.00           H
ATOM   2878  HD3 LYS X 202      21.528  31.211  24.426  0.00  0.00           H
ATOM   2879  CE  LYS X 202      21.282  32.257  22.588  0.00  0.00           C
ATOM   2880  HE2 LYS X 202      22.044  32.945  22.952  0.00  0.00           H
ATOM   2881  HE3 LYS X 202      21.695  32.111  21.590  0.00  0.00           H
ATOM   2882  NZ  LYS X 202      19.896  32.773  22.548  0.00  0.00           N
ATOM   2883  HZ1 LYS X 202      19.764  33.517  21.878  0.00  0.00           H
ATOM   2884  HZ2 LYS X 202      19.241  32.041  22.314  0.00  0.00           H
ATOM   2885  HZ3 LYS X 202      19.525  33.079  23.436  0.00  0.00           H
ATOM   2886  C   LYS X 202      24.273  27.093  24.997  0.00  0.00           C
ATOM   2887  O   LYS X 202      23.267  26.718  25.593  0.00  0.00           O
ATOM   2888  N   PRO X 203      25.486  26.545  25.254  0.00  0.00           N
ATOM   2889  CD  PRO X 203      26.816  26.996  24.728  0.00  0.00           C
ATOM   2890  HD2 PRO X 203      27.005  28.041  24.972  0.00  0.00           H
ATOM   2891  HD3 PRO X 203      26.909  26.843  23.653  0.00  0.00           H
ATOM   2892  CG  PRO X 203      27.828  26.124  25.447  0.00  0.00           C
ATOM   2893  HG2 PRO X 203      28.327  26.706  26.220  0.00  0.00           H
ATOM   2894  HG3 PRO X 203      28.559  25.856  24.684  0.00  0.00           H
ATOM   2895  CB  PRO X 203      27.043  24.921  26.012  0.00  0.00           C
ATOM   2896  HB2 PRO X 203      27.420  24.407  26.896  0.00  0.00           H
ATOM   2897  HB3 PRO X 203      26.924  24.156  25.244  0.00  0.00           H
ATOM   2898  CA  PRO X 203      25.644  25.571  26.306  0.00  0.00           C
ATOM   2899  HA  PRO X 203      24.865  24.811  26.248  0.00  0.00           H
ATOM   2900  C   PRO X 203      25.675  26.051  27.743  0.00  0.00           C
ATOM   2901  O   PRO X 203      25.745  27.272  27.993  0.00  0.00           O
ATOM   2902  N   GLY X 204      25.788  25.123  28.675  0.00  0.00           N
ATOM   2903  H   GLY X 204      25.438  24.188  28.518  0.00  0.00           H
ATOM   2904  CA  GLY X 204      25.950  25.560  30.067  0.00  0.00           C
ATOM   2905  HA2 GLY X 204      25.274  26.386  30.288  0.00  0.00           H
ATOM   2906  HA3 GLY X 204      25.522  24.722  30.616  0.00  0.00           H
ATOM   2907  C   GLY X 204      27.384  25.904  30.385  0.00  0.00           C
ATOM   2908  O   GLY X 204      28.291  25.447  29.717  0.00  0.00           O
ATOM   2909  N   VAL X 205      27.573  26.825  31.394  0.00  0.00           N
ATOM   2910  H   VAL X 205      26.780  27.169  31.917  0.00  0.00           H
ATOM   2911  CA  VAL X 205      28.894  27.353  31.733  0.00  0.00           C
ATOM   2912  HA  VAL X 205      29.583  26.641  31.277  0.00  0.00           H
ATOM   2913  CB  VAL X 205      29.221  28.743  31.358  0.00  0.00           C
ATOM   2914  HB  VAL X 205      28.707  29.368  32.088  0.00  0.00           H
ATOM   2915  CG1 VAL X 205      30.689  28.950  31.239  0.00  0.00           C
ATOM   2916 HG11 VAL X 205      31.160  29.041  32.218  0.00  0.00           H
ATOM   2917 HG12 VAL X 205      31.237  28.374  30.492  0.00  0.00           H
ATOM   2918 HG13 VAL X 205      30.886  29.972  30.916  0.00  0.00           H
ATOM   2919  CG2 VAL X 205      28.730  29.012  29.935  0.00  0.00           C
ATOM   2920 HG21 VAL X 205      29.037  29.978  29.533  0.00  0.00           H
ATOM   2921 HG22 VAL X 205      29.028  28.218  29.251  0.00  0.00           H
ATOM   2922 HG23 VAL X 205      27.651  29.161  29.931  0.00  0.00           H
ATOM   2923  C   VAL X 205      29.118  27.157  33.226  0.00  0.00           C
ATOM   2924  O   VAL X 205      28.176  27.148  34.027  0.00  0.00           O
ATOM   2925  N   TYR X 206      30.358  26.954  33.674  0.00  0.00           N
ATOM   2926  H   TYR X 206      31.073  27.073  32.970  0.00  0.00           H
ATOM   2927  CA  TYR X 206      30.602  26.317  35.024  0.00  0.00           C
ATOM   2928  HA  TYR X 206      29.774  26.355  35.731  0.00  0.00           H
ATOM   2929  CB  TYR X 206      30.796  24.833  34.718  0.00  0.00           C
ATOM   2930  HB2 TYR X 206      31.604  24.687  34.002  0.00  0.00           H
ATOM   2931  HB3 TYR X 206      31.214  24.328  35.589  0.00  0.00           H
ATOM   2932  CG  TYR X 206      29.515  24.111  34.181  0.00  0.00           C
ATOM   2933  CD1 TYR X 206      28.718  23.507  35.171  0.00  0.00           C
ATOM   2934  HD1 TYR X 206      29.128  23.530  36.170  0.00  0.00           H
ATOM   2935  CE1 TYR X 206      27.635  22.708  34.805  0.00  0.00           C
ATOM   2936  HE1 TYR X 206      27.032  22.153  35.509  0.00  0.00           H
ATOM   2937  CZ  TYR X 206      27.277  22.674  33.395  0.00  0.00           C
ATOM   2938  OH  TYR X 206      26.285  21.808  33.031  0.00  0.00           O
ATOM   2939  HH  TYR X 206      26.177  21.855  32.078  0.00  0.00           H
ATOM   2940  CE2 TYR X 206      28.007  23.369  32.447  0.00  0.00           C
ATOM   2941  HE2 TYR X 206      27.716  23.306  31.409  0.00  0.00           H
ATOM   2942  CD2 TYR X 206      29.157  24.094  32.848  0.00  0.00           C
ATOM   2943  HD2 TYR X 206      29.819  24.488  32.090  0.00  0.00           H
ATOM   2944  C   TYR X 206      31.930  26.733  35.673  0.00  0.00           C
ATOM   2945  O   TYR X 206      32.884  26.888  34.891  0.00  0.00           O
ATOM   2946  N   THR X 207      32.038  26.717  36.965  0.00  0.00           N
ATOM   2947  H   THR X 207      31.273  26.391  37.539  0.00  0.00           H
ATOM   2948  CA  THR X 207      33.185  27.324  37.607  0.00  0.00           C
ATOM   2949  HA  THR X 207      33.603  28.081  36.944  0.00  0.00           H
ATOM   2950  CB  THR X 207      32.888  28.018  38.979  0.00  0.00           C
ATOM   2951  HB  THR X 207      32.781  27.255  39.750  0.00  0.00           H
ATOM   2952  CG2 THR X 207      33.945  28.921  39.446  0.00  0.00           C
ATOM   2953 HG21 THR X 207      34.607  29.250  38.645  0.00  0.00           H
ATOM   2954 HG22 THR X 207      33.405  29.754  39.896  0.00  0.00           H
ATOM   2955 HG23 THR X 207      34.557  28.333  40.131  0.00  0.00           H
ATOM   2956  OG1 THR X 207      31.651  28.772  38.714  0.00  0.00           O
ATOM   2957  HG1 THR X 207      31.328  29.112  39.552  0.00  0.00           H
ATOM   2958  C   THR X 207      34.281  26.300  37.871  0.00  0.00           C
ATOM   2959  O   THR X 207      33.967  25.258  38.386  0.00  0.00           O
ATOM   2960  N   LYS X 208      35.428  26.442  37.219  0.00  0.00           N
ATOM   2961  H   LYS X 208      35.708  27.364  36.914  0.00  0.00           H
ATOM   2962  CA  LYS X 208      36.541  25.406  37.031  0.00  0.00           C
ATOM   2963  HA  LYS X 208      36.176  24.438  36.690  0.00  0.00           H
ATOM   2964  CB  LYS X 208      37.427  26.115  36.043  0.00  0.00           C
ATOM   2965  HB2 LYS X 208      36.820  26.555  35.252  0.00  0.00           H
ATOM   2966  HB3 LYS X 208      38.019  26.895  36.522  0.00  0.00           H
ATOM   2967  CG  LYS X 208      38.362  25.112  35.339  0.00  0.00           C
ATOM   2968  HG2 LYS X 208      38.827  24.599  36.181  0.00  0.00           H
ATOM   2969  HG3 LYS X 208      37.744  24.399  34.793  0.00  0.00           H
ATOM   2970  CD  LYS X 208      39.348  25.808  34.321  0.00  0.00           C
ATOM   2971  HD2 LYS X 208      38.817  26.179  33.444  0.00  0.00           H
ATOM   2972  HD3 LYS X 208      39.649  26.751  34.778  0.00  0.00           H
ATOM   2973  CE  LYS X 208      40.457  24.976  33.849  0.00  0.00           C
ATOM   2974  HE2 LYS X 208      41.150  24.783  34.667  0.00  0.00           H
ATOM   2975  HE3 LYS X 208      40.102  23.986  33.563  0.00  0.00           H
ATOM   2976  NZ  LYS X 208      41.101  25.594  32.690  0.00  0.00           N
ATOM   2977  HZ1 LYS X 208      40.476  25.828  31.932  0.00  0.00           H
ATOM   2978  HZ2 LYS X 208      41.536  26.438  33.033  0.00  0.00           H
ATOM   2979  HZ3 LYS X 208      41.793  24.901  32.443  0.00  0.00           H
ATOM   2980  C   LYS X 208      37.306  25.086  38.308  0.00  0.00           C
ATOM   2981  O   LYS X 208      38.267  25.767  38.683  0.00  0.00           O
ATOM   2982  N   VAL X 209      36.938  23.996  39.045  0.00  0.00           N
ATOM   2983  H   VAL X 209      36.543  23.300  38.429  0.00  0.00           H
ATOM   2984  CA  VAL X 209      37.317  23.717  40.462  0.00  0.00           C
ATOM   2985  HA  VAL X 209      37.045  24.642  40.970  0.00  0.00           H
ATOM   2986  CB  VAL X 209      36.424  22.588  41.080  0.00  0.00           C
ATOM   2987  HB  VAL X 209      36.605  21.755  40.401  0.00  0.00           H
ATOM   2988  CG1 VAL X 209      36.628  22.215  42.549  0.00  0.00           C
ATOM   2989 HG11 VAL X 209      35.807  21.560  42.839  0.00  0.00           H
ATOM   2990 HG12 VAL X 209      37.569  21.706  42.758  0.00  0.00           H
ATOM   2991 HG13 VAL X 209      36.639  23.165  43.083  0.00  0.00           H
ATOM   2992  CG2 VAL X 209      34.930  22.987  41.026  0.00  0.00           C
ATOM   2993 HG21 VAL X 209      34.322  22.119  41.278  0.00  0.00           H
ATOM   2994 HG22 VAL X 209      34.884  23.832  41.713  0.00  0.00           H
ATOM   2995 HG23 VAL X 209      34.705  23.325  40.014  0.00  0.00           H
ATOM   2996  C   VAL X 209      38.861  23.509  40.613  0.00  0.00           C
ATOM   2997  O   VAL X 209      39.278  23.777  41.706  0.00  0.00           O
ATOM   2998  N   CYX X 210      39.682  23.183  39.568  0.00  0.00           N
ATOM   2999  H   CYX X 210      39.258  22.847  38.715  0.00  0.00           H
ATOM   3000  CA  CYX X 210      41.169  23.156  39.768  0.00  0.00           C
ATOM   3001  HA  CYX X 210      41.385  22.482  40.596  0.00  0.00           H
ATOM   3002  CB  CYX X 210      41.816  22.474  38.563  0.00  0.00           C
ATOM   3003  HB2 CYX X 210      42.881  22.307  38.725  0.00  0.00           H
ATOM   3004  HB3 CYX X 210      41.363  21.503  38.364  0.00  0.00           H
ATOM   3005  SG  CYX X 210      41.818  23.419  36.992  0.00  0.00           S
ATOM   3006  C   CYX X 210      41.737  24.510  40.039  0.00  0.00           C
ATOM   3007  O   CYX X 210      42.838  24.630  40.632  0.00  0.00           O
ATOM   3008  N   ASN X 211      41.007  25.584  39.682  0.00  0.00           N
ATOM   3009  H   ASN X 211      40.117  25.496  39.213  0.00  0.00           H
ATOM   3010  CA  ASN X 211      41.412  26.990  39.805  0.00  0.00           C
ATOM   3011  HA  ASN X 211      42.462  27.092  39.528  0.00  0.00           H
ATOM   3012  CB  ASN X 211      40.712  27.927  38.867  0.00  0.00           C
ATOM   3013  HB2 ASN X 211      39.639  27.734  38.841  0.00  0.00           H
ATOM   3014  HB3 ASN X 211      40.935  28.933  39.225  0.00  0.00           H
ATOM   3015  CG  ASN X 211      41.158  27.788  37.400  0.00  0.00           C
ATOM   3016  OD1 ASN X 211      41.296  26.758  36.769  0.00  0.00           O
ATOM   3017  ND2 ASN X 211      41.538  28.833  36.693  0.00  0.00           N
ATOM   3018 HD21 ASN X 211      41.551  28.712  35.691  0.00  0.00           H
ATOM   3019 HD22 ASN X 211      41.623  29.735  37.139  0.00  0.00           H
ATOM   3020  C   ASN X 211      41.410  27.474  41.308  0.00  0.00           C
ATOM   3021  O   ASN X 211      41.883  28.617  41.620  0.00  0.00           O
ATOM   3022  N   TYR X 212      40.909  26.661  42.227  0.00  0.00           N
ATOM   3023  H   TYR X 212      40.495  25.803  41.890  0.00  0.00           H
ATOM   3024  CA  TYR X 212      40.528  27.010  43.642  0.00  0.00           C
ATOM   3025  HA  TYR X 212      40.855  28.045  43.739  0.00  0.00           H
ATOM   3026  CB  TYR X 212      39.003  27.122  43.649  0.00  0.00           C
ATOM   3027  HB2 TYR X 212      38.582  26.146  43.406  0.00  0.00           H
ATOM   3028  HB3 TYR X 212      38.712  27.450  44.647  0.00  0.00           H
ATOM   3029  CG  TYR X 212      38.489  28.159  42.632  0.00  0.00           C
ATOM   3030  CD1 TYR X 212      38.527  29.509  42.915  0.00  0.00           C
ATOM   3031  HD1 TYR X 212      38.774  29.844  43.911  0.00  0.00           H
ATOM   3032  CE1 TYR X 212      38.074  30.401  41.947  0.00  0.00           C
ATOM   3033  HE1 TYR X 212      38.097  31.461  42.155  0.00  0.00           H
ATOM   3034  CZ  TYR X 212      37.607  29.903  40.630  0.00  0.00           C
ATOM   3035  OH  TYR X 212      37.310  30.761  39.686  0.00  0.00           O
ATOM   3036  HH  TYR X 212      37.718  31.624  39.795  0.00  0.00           H
ATOM   3037  CE2 TYR X 212      37.452  28.516  40.365  0.00  0.00           C
ATOM   3038  HE2 TYR X 212      37.189  28.129  39.392  0.00  0.00           H
ATOM   3039  CD2 TYR X 212      38.061  27.645  41.283  0.00  0.00           C
ATOM   3040  HD2 TYR X 212      38.240  26.595  41.102  0.00  0.00           H
ATOM   3041  C   TYR X 212      41.082  26.183  44.878  0.00  0.00           C
ATOM   3042  O   TYR X 212      40.716  26.463  45.999  0.00  0.00           O
ATOM   3043  N   VAL X 213      41.906  25.131  44.678  0.00  0.00           N
ATOM   3044  H   VAL X 213      42.288  24.954  43.760  0.00  0.00           H
ATOM   3045  CA  VAL X 213      42.325  24.161  45.716  0.00  0.00           C
ATOM   3046  HA  VAL X 213      41.439  23.882  46.287  0.00  0.00           H
ATOM   3047  CB  VAL X 213      42.871  22.802  45.191  0.00  0.00           C
ATOM   3048  HB  VAL X 213      43.768  23.069  44.634  0.00  0.00           H
ATOM   3049  CG1 VAL X 213      43.441  21.825  46.266  0.00  0.00           C
ATOM   3050 HG11 VAL X 213      44.121  22.397  46.897  0.00  0.00           H
ATOM   3051 HG12 VAL X 213      42.661  21.493  46.951  0.00  0.00           H
ATOM   3052 HG13 VAL X 213      44.101  21.103  45.786  0.00  0.00           H
ATOM   3053  CG2 VAL X 213      41.821  22.115  44.267  0.00  0.00           C
ATOM   3054 HG21 VAL X 213      41.057  21.679  44.911  0.00  0.00           H
ATOM   3055 HG22 VAL X 213      41.282  22.791  43.603  0.00  0.00           H
ATOM   3056 HG23 VAL X 213      42.229  21.310  43.656  0.00  0.00           H
ATOM   3057  C   VAL X 213      43.276  24.808  46.782  0.00  0.00           C
ATOM   3058  O   VAL X 213      43.173  24.461  47.942  0.00  0.00           O
ATOM   3059  N   SER X 214      44.136  25.773  46.420  0.00  0.00           N
ATOM   3060  H   SER X 214      44.278  25.970  45.440  0.00  0.00           H
ATOM   3061  CA  SER X 214      45.003  26.461  47.206  0.00  0.00           C
ATOM   3062  HA  SER X 214      45.456  25.719  47.864  0.00  0.00           H
ATOM   3063  CB  SER X 214      46.147  26.967  46.351  0.00  0.00           C
ATOM   3064  HB2 SER X 214      46.906  27.294  47.062  0.00  0.00           H
ATOM   3065  HB3 SER X 214      46.636  26.150  45.821  0.00  0.00           H
ATOM   3066  OG  SER X 214      45.716  28.029  45.443  0.00  0.00           O
ATOM   3067  HG  SER X 214      46.459  28.520  45.082  0.00  0.00           H
ATOM   3068  C   SER X 214      44.294  27.531  48.020  0.00  0.00           C
ATOM   3069  O   SER X 214      44.820  27.836  49.091  0.00  0.00           O
ATOM   3070  N   TRP X 215      43.159  27.969  47.573  0.00  0.00           N
ATOM   3071  H   TRP X 215      42.849  27.666  46.661  0.00  0.00           H
ATOM   3072  CA  TRP X 215      42.187  28.724  48.420  0.00  0.00           C
ATOM   3073  HA  TRP X 215      42.717  29.473  49.010  0.00  0.00           H
ATOM   3074  CB  TRP X 215      41.209  29.515  47.465  0.00  0.00           C
ATOM   3075  HB2 TRP X 215      41.907  30.221  47.013  0.00  0.00           H
ATOM   3076  HB3 TRP X 215      40.942  28.928  46.586  0.00  0.00           H
ATOM   3077  CG  TRP X 215      40.034  30.330  47.977  0.00  0.00           C
ATOM   3078  CD1 TRP X 215      40.022  31.438  48.825  0.00  0.00           C
ATOM   3079  HD1 TRP X 215      40.901  31.948  49.192  0.00  0.00           H
ATOM   3080  NE1 TRP X 215      38.752  31.804  49.160  0.00  0.00           N
ATOM   3081  HE1 TRP X 215      38.481  32.521  49.817  0.00  0.00           H
ATOM   3082  CE2 TRP X 215      37.829  31.068  48.468  0.00  0.00           C
ATOM   3083  CZ2 TRP X 215      36.428  31.080  48.514  0.00  0.00           C
ATOM   3084  HZ2 TRP X 215      35.996  31.875  49.104  0.00  0.00           H
ATOM   3085  CH2 TRP X 215      35.714  30.020  47.953  0.00  0.00           C
ATOM   3086  HH2 TRP X 215      34.636  29.961  47.991  0.00  0.00           H
ATOM   3087  CZ3 TRP X 215      36.436  28.997  47.218  0.00  0.00           C
ATOM   3088  HZ3 TRP X 215      35.857  28.183  46.807  0.00  0.00           H
ATOM   3089  CE3 TRP X 215      37.860  29.019  47.132  0.00  0.00           C
ATOM   3090  HE3 TRP X 215      38.341  28.330  46.453  0.00  0.00           H
ATOM   3091  CD2 TRP X 215      38.582  30.120  47.749  0.00  0.00           C
ATOM   3092  C   TRP X 215      41.316  27.821  49.311  0.00  0.00           C
ATOM   3093  O   TRP X 215      41.171  28.053  50.478  0.00  0.00           O
ATOM   3094  N   ILE X 216      40.821  26.705  48.720  0.00  0.00           N
ATOM   3095  H   ILE X 216      40.838  26.722  47.710  0.00  0.00           H
ATOM   3096  CA  ILE X 216      39.989  25.686  49.429  0.00  0.00           C
ATOM   3097  HA  ILE X 216      39.142  26.252  49.816  0.00  0.00           H
ATOM   3098  CB  ILE X 216      39.540  24.461  48.494  0.00  0.00           C
ATOM   3099  HB  ILE X 216      40.412  24.074  47.967  0.00  0.00           H
ATOM   3100  CG2 ILE X 216      39.071  23.252  49.246  0.00  0.00           C
ATOM   3101 HG21 ILE X 216      38.675  22.445  48.630  0.00  0.00           H
ATOM   3102 HG22 ILE X 216      39.928  22.777  49.725  0.00  0.00           H
ATOM   3103 HG23 ILE X 216      38.267  23.483  49.944  0.00  0.00           H
ATOM   3104  CG1 ILE X 216      38.430  24.962  47.504  0.00  0.00           C
ATOM   3105 HG12 ILE X 216      37.562  24.858  48.156  0.00  0.00           H
ATOM   3106 HG13 ILE X 216      38.662  26.010  47.311  0.00  0.00           H
ATOM   3107  CD1 ILE X 216      38.299  24.114  46.274  0.00  0.00           C
ATOM   3108 HD11 ILE X 216      39.277  23.836  45.881  0.00  0.00           H
ATOM   3109 HD12 ILE X 216      37.682  23.242  46.491  0.00  0.00           H
ATOM   3110 HD13 ILE X 216      37.809  24.652  45.462  0.00  0.00           H
ATOM   3111  C   ILE X 216      40.764  25.167  50.707  0.00  0.00           C
ATOM   3112  O   ILE X 216      40.126  25.120  51.764  0.00  0.00           O
ATOM   3113  N   LYS X 217      42.060  24.836  50.634  0.00  0.00           N
ATOM   3114  H   LYS X 217      42.513  24.965  49.741  0.00  0.00           H
ATOM   3115  CA  LYS X 217      42.956  24.478  51.765  0.00  0.00           C
ATOM   3116  HA  LYS X 217      42.664  23.498  52.143  0.00  0.00           H
ATOM   3117  CB  LYS X 217      44.411  24.213  51.347  0.00  0.00           C
ATOM   3118  HB2 LYS X 217      44.800  24.919  50.612  0.00  0.00           H
ATOM   3119  HB3 LYS X 217      45.144  24.206  52.154  0.00  0.00           H
ATOM   3120  CG  LYS X 217      44.486  22.873  50.592  0.00  0.00           C
ATOM   3121  HG2 LYS X 217      43.948  22.148  51.203  0.00  0.00           H
ATOM   3122  HG3 LYS X 217      44.013  22.975  49.615  0.00  0.00           H
ATOM   3123  CD  LYS X 217      45.987  22.543  50.473  0.00  0.00           C
ATOM   3124  HD2 LYS X 217      46.564  23.449  50.292  0.00  0.00           H
ATOM   3125  HD3 LYS X 217      46.256  22.232  51.483  0.00  0.00           H
ATOM   3126  CE  LYS X 217      46.402  21.518  49.438  0.00  0.00           C
ATOM   3127  HE2 LYS X 217      45.975  20.548  49.692  0.00  0.00           H
ATOM   3128  HE3 LYS X 217      45.914  21.746  48.490  0.00  0.00           H
ATOM   3129  NZ  LYS X 217      47.843  21.414  49.206  0.00  0.00           N
ATOM   3130  HZ1 LYS X 217      47.946  20.536  48.718  0.00  0.00           H
ATOM   3131  HZ2 LYS X 217      48.165  22.211  48.676  0.00  0.00           H
ATOM   3132  HZ3 LYS X 217      48.309  21.581  50.086  0.00  0.00           H
ATOM   3133  C   LYS X 217      42.958  25.439  52.952  0.00  0.00           C
ATOM   3134  O   LYS X 217      42.568  25.115  54.024  0.00  0.00           O
ATOM   3135  N   GLN X 218      43.362  26.722  52.747  0.00  0.00           N
ATOM   3136  H   GLN X 218      43.550  26.975  51.787  0.00  0.00           H
ATOM   3137  CA  GLN X 218      43.244  27.767  53.819  0.00  0.00           C
ATOM   3138  HA  GLN X 218      43.760  27.341  54.679  0.00  0.00           H
ATOM   3139  CB  GLN X 218      44.242  28.886  53.427  0.00  0.00           C
ATOM   3140  HB2 GLN X 218      44.336  29.464  54.346  0.00  0.00           H
ATOM   3141  HB3 GLN X 218      45.197  28.452  53.131  0.00  0.00           H
ATOM   3142  CG  GLN X 218      43.882  29.796  52.224  0.00  0.00           C
ATOM   3143  HG2 GLN X 218      44.818  30.257  51.911  0.00  0.00           H
ATOM   3144  HG3 GLN X 218      43.440  29.235  51.401  0.00  0.00           H
ATOM   3145  CD  GLN X 218      43.159  31.081  52.535  0.00  0.00           C
ATOM   3146  OE1 GLN X 218      42.662  31.227  53.651  0.00  0.00           O
ATOM   3147  NE2 GLN X 218      42.930  32.011  51.628  0.00  0.00           N
ATOM   3148 HE21 GLN X 218      42.485  32.829  52.017  0.00  0.00           H
ATOM   3149 HE22 GLN X 218      43.496  32.017  50.791  0.00  0.00           H
ATOM   3150  C   GLN X 218      41.794  28.218  54.084  0.00  0.00           C
ATOM   3151  O   GLN X 218      41.618  28.793  55.173  0.00  0.00           O
ATOM   3152  N   THR X 219      40.809  27.893  53.229  0.00  0.00           N
ATOM   3153  H   THR X 219      41.053  27.430  52.365  0.00  0.00           H
ATOM   3154  CA  THR X 219      39.354  28.096  53.587  0.00  0.00           C
ATOM   3155  HA  THR X 219      39.283  29.069  54.073  0.00  0.00           H
ATOM   3156  CB  THR X 219      38.446  28.075  52.446  0.00  0.00           C
ATOM   3157  HB  THR X 219      38.540  27.101  51.966  0.00  0.00           H
ATOM   3158  CG2 THR X 219      37.001  28.417  52.678  0.00  0.00           C
ATOM   3159 HG21 THR X 219      36.929  29.196  53.437  0.00  0.00           H
ATOM   3160 HG22 THR X 219      36.626  28.804  51.730  0.00  0.00           H
ATOM   3161 HG23 THR X 219      36.516  27.550  53.125  0.00  0.00           H
ATOM   3162  OG1 THR X 219      38.957  29.085  51.545  0.00  0.00           O
ATOM   3163  HG1 THR X 219      39.764  28.752  51.144  0.00  0.00           H
ATOM   3164  C   THR X 219      38.864  27.091  54.678  0.00  0.00           C
ATOM   3165  O   THR X 219      38.471  27.526  55.761  0.00  0.00           O
ATOM   3166  N   ILE X 220      39.076  25.813  54.460  0.00  0.00           N
ATOM   3167  H   ILE X 220      39.677  25.473  53.723  0.00  0.00           H
ATOM   3168  CA  ILE X 220      38.673  24.714  55.426  0.00  0.00           C
ATOM   3169  HA  ILE X 220      37.592  24.811  55.527  0.00  0.00           H
ATOM   3170  CB  ILE X 220      38.790  23.356  54.765  0.00  0.00           C
ATOM   3171  HB  ILE X 220      39.790  23.351  54.333  0.00  0.00           H
ATOM   3172  CG2 ILE X 220      38.648  22.067  55.613  0.00  0.00           C
ATOM   3173 HG21 ILE X 220      38.612  21.143  55.038  0.00  0.00           H
ATOM   3174 HG22 ILE X 220      39.434  22.000  56.365  0.00  0.00           H
ATOM   3175 HG23 ILE X 220      37.734  22.146  56.203  0.00  0.00           H
ATOM   3176  CG1 ILE X 220      37.781  23.385  53.559  0.00  0.00           C
ATOM   3177 HG12 ILE X 220      36.777  23.345  53.981  0.00  0.00           H
ATOM   3178 HG13 ILE X 220      37.889  24.282  52.949  0.00  0.00           H
ATOM   3179  CD1 ILE X 220      37.873  22.135  52.639  0.00  0.00           C
ATOM   3180 HD11 ILE X 220      37.410  21.298  53.161  0.00  0.00           H
ATOM   3181 HD12 ILE X 220      37.395  22.258  51.668  0.00  0.00           H
ATOM   3182 HD13 ILE X 220      38.947  21.969  52.550  0.00  0.00           H
ATOM   3183  C   ILE X 220      39.306  24.806  56.817  0.00  0.00           C
ATOM   3184  O   ILE X 220      38.703  24.396  57.792  0.00  0.00           O
ATOM   3185  N   ALA X 221      40.549  25.359  56.766  0.00  0.00           N
ATOM   3186  H   ALA X 221      40.908  25.622  55.860  0.00  0.00           H
ATOM   3187  CA  ALA X 221      41.424  25.753  57.893  0.00  0.00           C
ATOM   3188  HA  ALA X 221      41.513  24.880  58.539  0.00  0.00           H
ATOM   3189  CB  ALA X 221      42.866  26.056  57.417  0.00  0.00           C
ATOM   3190  HB1 ALA X 221      43.583  26.045  58.237  0.00  0.00           H
ATOM   3191  HB2 ALA X 221      43.237  25.309  56.716  0.00  0.00           H
ATOM   3192  HB3 ALA X 221      42.951  27.008  56.892  0.00  0.00           H
ATOM   3193  C   ALA X 221      40.819  26.795  58.822  0.00  0.00           C
ATOM   3194  O   ALA X 221      41.381  27.007  59.865  0.00  0.00           O
ATOM   3195  N   SER X 222      39.694  27.455  58.467  0.00  0.00           N
ATOM   3196  H   SER X 222      39.121  27.276  57.654  0.00  0.00           H
ATOM   3197  CA  SER X 222      39.050  28.450  59.387  0.00  0.00           C
ATOM   3198  HA  SER X 222      39.630  29.373  59.420  0.00  0.00           H
ATOM   3199  CB  SER X 222      37.769  29.002  58.811  0.00  0.00           C
ATOM   3200  HB2 SER X 222      37.006  28.224  58.792  0.00  0.00           H
ATOM   3201  HB3 SER X 222      37.462  29.869  59.395  0.00  0.00           H
ATOM   3202  OG  SER X 222      37.895  29.420  57.497  0.00  0.00           O
ATOM   3203  HG  SER X 222      37.955  28.664  56.909  0.00  0.00           H
ATOM   3204  C   SER X 222      38.702  28.060  60.796  0.00  0.00           C
ATOM   3205  O   SER X 222      37.936  27.088  60.922  0.00  0.00           O
ATOM   3206  N   ASN X 223      39.165  28.806  61.777  0.00  0.00           N
ATOM   3207  H   ASN X 223      39.504  29.709  61.478  0.00  0.00           H
ATOM   3208  CA  ASN X 223      38.901  28.540  63.170  0.00  0.00           C
ATOM   3209  HA  ASN X 223      39.400  27.615  63.457  0.00  0.00           H
ATOM   3210  CB  ASN X 223      39.642  29.671  63.931  0.00  0.00           C
ATOM   3211  HB2 ASN X 223      39.416  30.646  63.498  0.00  0.00           H
ATOM   3212  HB3 ASN X 223      39.201  29.596  64.925  0.00  0.00           H
ATOM   3213  CG  ASN X 223      41.159  29.635  64.026  0.00  0.00           C
ATOM   3214  OD1 ASN X 223      41.859  28.910  63.337  0.00  0.00           O
ATOM   3215  ND2 ASN X 223      41.616  30.418  64.908  0.00  0.00           N
ATOM   3216 HD21 ASN X 223      42.615  30.548  64.983  0.00  0.00           H
ATOM   3217 HD22 ASN X 223      41.023  30.909  65.561  0.00  0.00           H
ATOM   3218  C   ASN X 223      37.402  28.508  63.565  0.00  0.00           C
ATOM   3219  O   ASN X 223      36.998  27.566  64.312  0.00  0.00           O
ATOM   3220  OXT ASN X 223      36.728  29.611  63.409  0.00  0.00           O
ATOM   3221  CA  CA  X 224      13.547  13.836  51.340  0.00  0.00          CA
ATOM   3222  N1  BEN X 225      -2.686  51.512  71.232  0.00  0.00           N
ATOM   3223  H1  BEN X 225      -3.428  51.028  71.721  0.00  0.00           H
ATOM   3224  H2  BEN X 225      -2.342  52.177  71.912  0.00  0.00           H
ATOM   3225  C1  BEN X 225      -1.625  50.730  71.002  0.00  0.00           C
ATOM   3226  N2  BEN X 225      -2.017  50.170  69.843  0.00  0.00           N
ATOM   3227  H3  BEN X 225      -1.403  50.410  69.076  0.00  0.00           H
ATOM   3228  H4  BEN X 225      -2.968  50.485  69.701  0.00  0.00           H
ATOM   3229  C2  BEN X 225      -0.220  51.194  70.965  0.00  0.00           C
ATOM   3230  C3  BEN X 225       0.150  52.429  71.403  0.00  0.00           C
ATOM   3231  H5  BEN X 225      -0.582  53.093  71.854  0.00  0.00           H
ATOM   3232  C4  BEN X 225       1.458  52.883  71.224  0.00  0.00           C
ATOM   3233  H6  BEN X 225       1.780  53.872  71.536  0.00  0.00           H
ATOM   3234  C5  BEN X 225       2.428  52.041  70.690  0.00  0.00           C
ATOM   3235  H7  BEN X 225       3.437  52.443  70.719  0.00  0.00           H
ATOM   3236  C6  BEN X 225       2.074  50.766  70.204  0.00  0.00           C
ATOM   3237  H8  BEN X 225       2.847  50.253  69.639  0.00  0.00           H
ATOM   3238  C7  BEN X 225       0.729  50.386  70.336  0.00  0.00           C
ATOM   3239  H9  BEN X 225       0.455  49.431  69.897  0.00  0.00           H
ATOM   3240  N1  BEN X 226     -30.758  28.263  15.941  0.00  0.00           N
ATOM   3241  H1  BEN X 226     -31.690  28.656  15.945  0.00  0.00           H
ATOM   3242  H2  BEN X 226     -30.441  27.953  15.031  0.00  0.00           H
ATOM   3243  C1  BEN X 226     -30.630  27.322  16.908  0.00  0.00           C
ATOM   3244  N2  BEN X 226     -30.646  26.112  16.323  0.00  0.00           N
ATOM   3245  H3  BEN X 226     -31.543  25.985  15.873  0.00  0.00           H
ATOM   3246  H4  BEN X 226     -30.564  25.392  17.031  0.00  0.00           H
ATOM   3247  C2  BEN X 226     -31.114  27.618  18.255  0.00  0.00           C
ATOM   3248  C3  BEN X 226     -31.472  26.563  19.151  0.00  0.00           C
ATOM   3249  H5  BEN X 226     -31.288  25.549  18.808  0.00  0.00           H
ATOM   3250  C4  BEN X 226     -32.138  26.846  20.355  0.00  0.00           C
ATOM   3251  H6  BEN X 226     -32.327  26.060  21.081  0.00  0.00           H
ATOM   3252  C5  BEN X 226     -32.378  28.160  20.774  0.00  0.00           C
ATOM   3253  H7  BEN X 226     -32.894  28.451  21.684  0.00  0.00           H
ATOM   3254  C6  BEN X 226     -31.884  29.211  19.957  0.00  0.00           C
ATOM   3255  H8  BEN X 226     -32.039  30.221  20.326  0.00  0.00           H
ATOM   3256  C7  BEN X 226     -31.310  28.943  18.685  0.00  0.00           C
ATOM   3257  H9  BEN X 226     -30.945  29.752  18.060  0.00  0.00           H
ATOM   3258  N1  BEN X 227       7.915  20.251  44.929  0.00  0.00           N
ATOM   3259  H1  BEN X 227       7.693  21.053  45.505  0.00  0.00           H
ATOM   3260  H2  BEN X 227       7.460  19.392  45.210  0.00  0.00           H
ATOM   3261  C1  BEN X 227       9.249  20.164  44.575  0.00  0.00           C
ATOM   3262  N2  BEN X 227       9.818  18.991  44.585  0.00  0.00           N
ATOM   3263  H3  BEN X 227       9.083  18.336  44.350  0.00  0.00           H
ATOM   3264  H4  BEN X 227      10.459  18.911  43.806  0.00  0.00           H
ATOM   3265  C2  BEN X 227      10.020  21.398  44.277  0.00  0.00           C
ATOM   3266  C3  BEN X 227       9.347  22.593  44.073  0.00  0.00           C
ATOM   3267  H5  BEN X 227       8.275  22.665  44.234  0.00  0.00           H
ATOM   3268  C4  BEN X 227      10.099  23.744  43.649  0.00  0.00           C
ATOM   3269  H6  BEN X 227       9.645  24.682  43.343  0.00  0.00           H
ATOM   3270  C5  BEN X 227      11.502  23.600  43.390  0.00  0.00           C
ATOM   3271  H7  BEN X 227      11.965  24.464  42.921  0.00  0.00           H
ATOM   3272  C6  BEN X 227      12.125  22.405  43.614  0.00  0.00           C
ATOM   3273  H8  BEN X 227      13.184  22.331  43.384  0.00  0.00           H
ATOM   3274  C7  BEN X 227      11.418  21.374  44.158  0.00  0.00           C
ATOM   3275  H9  BEN X 227      11.995  20.478  44.364  0.00  0.00           H
ATOM   3276  N1  BEN X 228      23.175  25.527  32.415  0.00  0.00           N
ATOM   3277  H1  BEN X 228      22.242  25.149  32.518  0.00  0.00           H
ATOM   3278  H2  BEN X 228      23.172  26.082  31.568  0.00  0.00           H
ATOM   3279  C1  BEN X 228      23.424  26.376  33.458  0.00  0.00           C
ATOM   3280  N2  BEN X 228      23.757  25.553  34.443  0.00  0.00           N
ATOM   3281  H3  BEN X 228      24.678  25.702  34.834  0.00  0.00           H
ATOM   3282  H4  BEN X 228      23.791  24.601  34.101  0.00  0.00           H
ATOM   3283  C2  BEN X 228      22.307  27.306  33.873  0.00  0.00           C
ATOM   3284  C3  BEN X 228      21.397  27.735  32.914  0.00  0.00           C
ATOM   3285  H5  BEN X 228      21.445  27.441  31.869  0.00  0.00           H
ATOM   3286  C4  BEN X 228      20.387  28.625  33.271  0.00  0.00           C
ATOM   3287  H6  BEN X 228      19.782  29.127  32.521  0.00  0.00           H
ATOM   3288  C5  BEN X 228      20.152  28.949  34.591  0.00  0.00           C
ATOM   3289  H7  BEN X 228      19.422  29.750  34.657  0.00  0.00           H
ATOM   3290  C6  BEN X 228      20.965  28.481  35.609  0.00  0.00           C
ATOM   3291  H8  BEN X 228      20.747  28.756  36.637  0.00  0.00           H
ATOM   3292  C7  BEN X 228      21.991  27.615  35.257  0.00  0.00           C
ATOM   3293  H9  BEN X 228      22.609  27.165  36.029  0.00  0.00           H
ATOM   3294  Cl- Cl- X 229     -21.278  31.261  10.693  0.00  0.00          CL
ATOM   3295  Cl- Cl- X 230      -6.799  25.665  68.394  0.00  0.00          CL
ATOM   3296  Cl- Cl- X 231      -0.219   6.178  43.222  0.00  0.00          CL
ATOM   3297  Cl- Cl- X 232      30.592  46.647  16.812  0.00  0.00          CL
ATOM   3298  Cl- Cl- X 233     -22.057  20.202  40.927  0.00  0.00          CL
ATOM   3299  Cl- Cl- X 234     -33.156  41.600  49.468  0.00  0.00          CL
ATOM   3300  Cl- Cl- X 235     -11.731  38.218  67.671  0.00  0.00          CL
ATOM   3301  Cl- Cl- X 236       8.267  39.391  47.226  0.00  0.00          CL
ATOM   3302  Cl- Cl- X 237     -18.085  22.700  58.697  0.00  0.00          CL
ATOM   3303  Cl- Cl- X 238       5.357  53.286  80.421  0.00  0.00          CL
ATOM   3304  Cl- Cl- X 239     -35.636  55.980  52.485  0.00  0.00          CL
ATOM   3305  Cl- Cl- X 240      -3.062   4.998  39.807  0.00  0.00          CL
ATOM   3306  O   WAT X 241      20.734  19.602  70.783  0.00  0.00           O
ATOM   3307  H1  WAT X 241      20.275  18.943  70.262  0.00  0.00           H
ATOM   3308  H2  WAT X 241      21.216  19.096  71.438  0.00  0.00           H
ATOM   3309  O   WAT X 242     -24.354  68.779  33.901  0.00  0.00           O
ATOM   3310  H1  WAT X 242     -25.261  68.530  33.725  0.00  0.00           H
ATOM   3311  H2  WAT X 242     -23.860  67.964  33.815  0.00  0.00           H
ATOM   3312  O   WAT X 243      14.758  31.818  23.262  0.00  0.00           O
ATOM   3313  H1  WAT X 243      15.201  32.666  23.226  0.00  0.00           H
ATOM   3314  H2  WAT X 243      14.586  31.677  24.193  0.00  0.00           H
ATOM   3315  O   WAT X 244     -19.134  68.993  41.801  0.00  0.00           O
ATOM   3316  H1  WAT X 244     -19.340  68.220  41.275  0.00  0.00           H
ATOM   3317  H2  WAT X 244     -19.109  69.712  41.170  0.00  0.00           H
ATOM   3318  O   WAT X 245     -32.801  65.472  13.948  0.00  0.00           O
ATOM   3319  H1  WAT X 245     -33.317  64.747  14.299  0.00  0.00           H
ATOM   3320  H2  WAT X 245     -32.860  65.370  12.998  0.00  0.00           H
ATOM   3321  O   WAT X 246     -14.385  24.624  34.417  0.00  0.00           O
ATOM   3322  H1  WAT X 246     -15.092  23.987  34.309  0.00  0.00           H
ATOM   3323  H2  WAT X 246     -14.469  24.923  35.322  0.00  0.00           H
ATOM   3324  O   WAT X 247     -23.689  52.073   0.940  0.00  0.00           O
ATOM   3325  H1  WAT X 247     -24.386  51.419   0.888  0.00  0.00           H
ATOM   3326  H2  WAT X 247     -23.403  52.045   1.853  0.00  0.00           H
ATOM   3327  O   WAT X 248      37.089  63.277  62.690  0.00  0.00           O
ATOM   3328  H1  WAT X 248      38.010  63.318  62.435  0.00  0.00           H
ATOM   3329  H2  WAT X 248      36.702  64.071  62.320  0.00  0.00           H
ATOM   3330  O   WAT X 249      -1.081  60.987  59.068  0.00  0.00           O
ATOM   3331  H1  WAT X 249      -1.345  60.622  58.223  0.00  0.00           H
ATOM   3332  H2  WAT X 249      -1.894  61.318  59.450  0.00  0.00           H
ATOM   3333  O   WAT X 250      -9.695  17.092  46.441  0.00  0.00           O
ATOM   3334  H1  WAT X 250      -9.856  16.244  46.027  0.00  0.00           H
ATOM   3335  H2  WAT X 250     -10.530  17.554  46.373  0.00  0.00           H
ATOM   3336  O   WAT X 251     -30.624  32.948  88.218  0.00  0.00           O
ATOM   3337  H1  WAT X 251     -30.945  33.097  87.329  0.00  0.00           H
ATOM   3338  H2  WAT X 251     -29.958  33.623  88.348  0.00  0.00           H
ATOM   3339  O   WAT X 252      31.723  29.510  63.787  0.00  0.00           O
ATOM   3340  H1  WAT X 252      31.322  30.092  64.433  0.00  0.00           H
ATOM   3341  H2  WAT X 252      32.604  29.349  64.124  0.00  0.00           H
ATOM   3342  O   WAT X 253      -2.147  21.470  77.725  0.00  0.00           O
ATOM   3343  H1  WAT X 253      -2.464  22.364  77.599  0.00  0.00           H
ATOM   3344  H2  WAT X 253      -1.574  21.311  76.974  0.00  0.00           H
ATOM   3345  O   WAT X 254     -17.434  35.640  43.303  0.00  0.00           O
ATOM   3346  H1  WAT X 254     -18.095  36.308  43.485  0.00  0.00           H
ATOM   3347  H2  WAT X 254     -16.649  36.136  43.070  0.00  0.00           H
ATOM   3348  O   WAT X 255      -8.304  59.749  59.192  0.00  0.00           O
ATOM   3349  H1  WAT X 255      -8.786  58.960  59.441  0.00  0.00           H
ATOM   3350  H2  WAT X 255      -7.610  59.434  58.613  0.00  0.00           H
ATOM   3351  O   WAT X 256     -11.334  30.875  59.023  0.00  0.00           O
ATOM   3352  H1  WAT X 256     -11.647  29.982  59.170  0.00  0.00           H
ATOM   3353  H2  WAT X 256     -11.936  31.236  58.372  0.00  0.00           H
ATOM   3354  O   WAT X 257     -21.232  64.030  59.807  0.00  0.00           O
ATOM   3355  H1  WAT X 257     -21.905  64.385  59.226  0.00  0.00           H
ATOM   3356  H2  WAT X 257     -21.539  64.243  60.688  0.00  0.00           H
ATOM   3357  O   WAT X 258     -20.863   2.960  40.345  0.00  0.00           O
ATOM   3358  H1  WAT X 258     -21.506   2.285  40.126  0.00  0.00           H
ATOM   3359  H2  WAT X 258     -20.353   2.582  41.061  0.00  0.00           H
ATOM   3360  O   WAT X 259      38.298  45.143  35.012  0.00  0.00           O
ATOM   3361  H1  WAT X 259      38.858  45.769  35.472  0.00  0.00           H
ATOM   3362  H2  WAT X 259      38.703  44.292  35.179  0.00  0.00           H
ATOM   3363  O   WAT X 260     -38.767  27.120  10.609  0.00  0.00           O
ATOM   3364  H1  WAT X 260     -37.929  27.390  10.984  0.00  0.00           H
ATOM   3365  H2  WAT X 260     -38.893  26.225  10.924  0.00  0.00           H
ATOM   3366  O   WAT X 261     -22.730  53.884  74.353  0.00  0.00           O
ATOM   3367  H1  WAT X 261     -21.939  53.596  73.897  0.00  0.00           H
ATOM   3368  H2  WAT X 261     -22.582  54.814  74.526  0.00  0.00           H
ATOM   3369  O   WAT X 262      -2.185  30.853  94.669  0.00  0.00           O
ATOM   3370  H1  WAT X 262      -2.487  30.346  95.422  0.00  0.00           H
ATOM   3371  H2  WAT X 262      -1.671  30.232  94.152  0.00  0.00           H
ATOM   3372  O   WAT X 263     -10.021  60.378  63.232  0.00  0.00           O
ATOM   3373  H1  WAT X 263     -10.651  59.673  63.377  0.00  0.00           H
ATOM   3374  H2  WAT X 263      -9.167  59.946  63.261  0.00  0.00           H
ATOM   3375  O   WAT X 264      21.236  49.273  50.830  0.00  0.00           O
ATOM   3376  H1  WAT X 264      22.082  49.357  51.268  0.00  0.00           H
ATOM   3377  H2  WAT X 264      21.212  50.003  50.211  0.00  0.00           H
ATOM   3378  O   WAT X 265      -7.047  18.730  64.084  0.00  0.00           O
ATOM   3379  H1  WAT X 265      -6.288  19.299  64.214  0.00  0.00           H
ATOM   3380  H2  WAT X 265      -7.795  19.265  64.347  0.00  0.00           H
ATOM   3381  O   WAT X 266      -1.538  74.008  58.731  0.00  0.00           O
ATOM   3382  H1  WAT X 266      -1.515  74.011  59.688  0.00  0.00           H
ATOM   3383  H2  WAT X 266      -0.734  74.457  58.470  0.00  0.00           H
ATOM   3384  O   WAT X 267     -18.631  37.661  28.401  0.00  0.00           O
ATOM   3385  H1  WAT X 267     -18.672  37.794  27.454  0.00  0.00           H
ATOM   3386  H2  WAT X 267     -19.164  38.368  28.766  0.00  0.00           H
ATOM   3387  O   WAT X 268     -23.066  68.722  26.623  0.00  0.00           O
ATOM   3388  H1  WAT X 268     -23.807  68.875  26.036  0.00  0.00           H
ATOM   3389  H2  WAT X 268     -23.442  68.778  27.501  0.00  0.00           H
ATOM   3390  O   WAT X 269     -23.960  60.415  37.585  0.00  0.00           O
ATOM   3391  H1  WAT X 269     -23.104  60.581  37.979  0.00  0.00           H
ATOM   3392  H2  WAT X 269     -23.942  59.485  37.356  0.00  0.00           H
ATOM   3393  O   WAT X 270     -17.329  36.808  39.704  0.00  0.00           O
ATOM   3394  H1  WAT X 270     -17.068  37.556  40.240  0.00  0.00           H
ATOM   3395  H2  WAT X 270     -18.235  36.634  39.959  0.00  0.00           H
ATOM   3396  O   WAT X 271       7.629  20.760  27.995  0.00  0.00           O
ATOM   3397  H1  WAT X 271       7.150  21.567  28.178  0.00  0.00           H
ATOM   3398  H2  WAT X 271       7.632  20.694  27.040  0.00  0.00           H
ATOM   3399  O   WAT X 272      30.312  51.270  76.804  0.00  0.00           O
ATOM   3400  H1  WAT X 272      31.175  51.033  77.143  0.00  0.00           H
ATOM   3401  H2  WAT X 272      29.698  50.939  77.459  0.00  0.00           H
ATOM   3402  O   WAT X 273       7.348  67.217  37.309  0.00  0.00           O
ATOM   3403  H1  WAT X 273       6.709  67.164  36.598  0.00  0.00           H
ATOM   3404  H2  WAT X 273       6.865  67.611  38.036  0.00  0.00           H
ATOM   3405  O   WAT X 274     -22.403   5.451  31.226  0.00  0.00           O
ATOM   3406  H1  WAT X 274     -22.965   5.373  30.455  0.00  0.00           H
ATOM   3407  H2  WAT X 274     -21.621   5.901  30.908  0.00  0.00           H
ATOM   3408  O   WAT X 275      28.846  -2.272  45.100  0.00  0.00           O
ATOM   3409  H1  WAT X 275      28.902  -1.775  44.283  0.00  0.00           H
ATOM   3410  H2  WAT X 275      29.379  -1.773  45.720  0.00  0.00           H
ATOM   3411  O   WAT X 276      -3.632  46.871  40.494  0.00  0.00           O
ATOM   3412  H1  WAT X 276      -2.843  46.687  39.986  0.00  0.00           H
ATOM   3413  H2  WAT X 276      -4.322  46.969  39.838  0.00  0.00           H
ATOM   3414  O   WAT X 277      17.324  48.871  35.093  0.00  0.00           O
ATOM   3415  H1  WAT X 277      16.540  49.332  34.796  0.00  0.00           H
ATOM   3416  H2  WAT X 277      16.990  48.150  35.627  0.00  0.00           H
ATOM   3417  O   WAT X 278     -40.253  20.336  31.353  0.00  0.00           O
ATOM   3418  H1  WAT X 278     -41.087  20.773  31.526  0.00  0.00           H
ATOM   3419  H2  WAT X 278     -40.182  19.675  32.041  0.00  0.00           H
ATOM   3420  O   WAT X 279     -18.932  44.589   4.273  0.00  0.00           O
ATOM   3421  H1  WAT X 279     -18.690  44.354   5.168  0.00  0.00           H
ATOM   3422  H2  WAT X 279     -18.150  44.400   3.755  0.00  0.00           H
ATOM   3423  O   WAT X 280      27.997  14.744  39.853  0.00  0.00           O
ATOM   3424  H1  WAT X 280      27.079  14.892  40.078  0.00  0.00           H
ATOM   3425  H2  WAT X 280      28.069  15.027  38.942  0.00  0.00           H
ATOM   3426  O   WAT X 281      31.451  73.852  69.718  0.00  0.00           O
ATOM   3427  H1  WAT X 281      30.912  73.063  69.766  0.00  0.00           H
ATOM   3428  H2  WAT X 281      30.852  74.564  69.943  0.00  0.00           H
ATOM   3429  O   WAT X 282      36.639   5.359  45.551  0.00  0.00           O
ATOM   3430  H1  WAT X 282      35.906   5.269  44.942  0.00  0.00           H
ATOM   3431  H2  WAT X 282      36.929   6.265  45.444  0.00  0.00           H
ATOM   3432  O   WAT X 283      23.955  39.376  26.703  0.00  0.00           O
ATOM   3433  H1  WAT X 283      23.110  38.932  26.633  0.00  0.00           H
ATOM   3434  H2  WAT X 283      24.492  38.787  27.233  0.00  0.00           H
ATOM   3435  O   WAT X 284      -7.525  48.985  20.182  0.00  0.00           O
ATOM   3436  H1  WAT X 284      -6.586  49.111  20.311  0.00  0.00           H
ATOM   3437  H2  WAT X 284      -7.849  49.846  19.919  0.00  0.00           H
ATOM   3438  O   WAT X 285     -33.845  31.746  71.687  0.00  0.00           O
ATOM   3439  H1  WAT X 285     -34.656  31.345  72.000  0.00  0.00           H
ATOM   3440  H2  WAT X 285     -34.129  32.373  71.022  0.00  0.00           H
ATOM   3441  O   WAT X 286      -0.471  38.049  43.539  0.00  0.00           O
ATOM   3442  H1  WAT X 286      -0.454  38.258  42.605  0.00  0.00           H
ATOM   3443  H2  WAT X 286       0.302  38.486  43.896  0.00  0.00           H
ATOM   3444  O   WAT X 287      19.093  -3.495  41.778  0.00  0.00           O
ATOM   3445  H1  WAT X 287      19.801  -3.553  42.420  0.00  0.00           H
ATOM   3446  H2  WAT X 287      18.656  -2.667  41.977  0.00  0.00           H
ATOM   3447  O   WAT X 288       0.508  59.786  24.468  0.00  0.00           O
ATOM   3448  H1  WAT X 288       0.216  59.595  25.360  0.00  0.00           H
ATOM   3449  H2  WAT X 288      -0.073  60.486  24.171  0.00  0.00           H
ATOM   3450  O   WAT X 289     -28.741  42.878  65.660  0.00  0.00           O
ATOM   3451  H1  WAT X 289     -29.366  43.561  65.417  0.00  0.00           H
ATOM   3452  H2  WAT X 289     -27.978  43.356  65.986  0.00  0.00           H
ATOM   3453  O   WAT X 290     -24.285  35.372  48.609  0.00  0.00           O
ATOM   3454  H1  WAT X 290     -25.170  35.008  48.569  0.00  0.00           H
ATOM   3455  H2  WAT X 290     -23.877  34.927  49.351  0.00  0.00           H
ATOM   3456  O   WAT X 291     -29.862  46.723  79.479  0.00  0.00           O
ATOM   3457  H1  WAT X 291     -29.891  46.708  80.436  0.00  0.00           H
ATOM   3458  H2  WAT X 291     -29.694  47.639  79.259  0.00  0.00           H
ATOM   3459  O   WAT X 292      11.591  74.173  49.256  0.00  0.00           O
ATOM   3460  H1  WAT X 292      12.050  74.283  48.423  0.00  0.00           H
ATOM   3461  H2  WAT X 292      10.983  73.450  49.101  0.00  0.00           H
ATOM   3462  O   WAT X 293     -43.176  65.137  46.678  0.00  0.00           O
ATOM   3463  H1  WAT X 293     -43.939  65.414  47.184  0.00  0.00           H
ATOM   3464  H2  WAT X 293     -43.425  65.288  45.766  0.00  0.00           H
ATOM   3465  O   WAT X 294      -0.577  42.322  33.189  0.00  0.00           O
ATOM   3466  H1  WAT X 294       0.322  42.506  32.916  0.00  0.00           H
ATOM   3467  H2  WAT X 294      -0.952  43.183  33.373  0.00  0.00           H
ATOM   3468  O   WAT X 295      29.289  -3.925  50.658  0.00  0.00           O
ATOM   3469  H1  WAT X 295      29.834  -3.226  51.019  0.00  0.00           H
ATOM   3470  H2  WAT X 295      29.550  -3.982  49.739  0.00  0.00           H
ATOM   3471  O   WAT X 296     -49.232  50.832  66.717  0.00  0.00           O
ATOM   3472  H1  WAT X 296     -49.429  51.719  67.020  0.00  0.00           H
ATOM   3473  H2  WAT X 296     -48.423  50.925  66.214  0.00  0.00           H
ATOM   3474  O   WAT X 297      -2.750  59.945  71.554  0.00  0.00           O
ATOM   3475  H1  WAT X 297      -3.658  60.241  71.488  0.00  0.00           H
ATOM   3476  H2  WAT X 297      -2.767  59.273  72.236  0.00  0.00           H
ATOM   3477  O   WAT X 298     -16.020  14.253  48.914  0.00  0.00           O
ATOM   3478  H1  WAT X 298     -15.325  14.407  48.273  0.00  0.00           H
ATOM   3479  H2  WAT X 298     -16.816  14.172  48.388  0.00  0.00           H
ATOM   3480  O   WAT X 299      19.015  41.644  12.132  0.00  0.00           O
ATOM   3481  H1  WAT X 299      18.808  40.837  11.660  0.00  0.00           H
ATOM   3482  H2  WAT X 299      18.272  41.773  12.722  0.00  0.00           H
ATOM   3483  O   WAT X 300     -15.514  52.856  59.835  0.00  0.00           O
ATOM   3484  H1  WAT X 300     -16.193  53.483  59.585  0.00  0.00           H
ATOM   3485  H2  WAT X 300     -14.706  53.369  59.843  0.00  0.00           H
ATOM   3486  O   WAT X 301     -29.068  43.861  59.180  0.00  0.00           O
ATOM   3487  H1  WAT X 301     -28.885  43.026  59.611  0.00  0.00           H
ATOM   3488  H2  WAT X 301     -29.497  44.389  59.853  0.00  0.00           H
ATOM   3489  O   WAT X 302      31.375  62.064  47.008  0.00  0.00           O
ATOM   3490  H1  WAT X 302      31.201  61.130  46.890  0.00  0.00           H
ATOM   3491  H2  WAT X 302      32.268  62.184  46.684  0.00  0.00           H
ATOM   3492  O   WAT X 303      -6.299  52.755  65.221  0.00  0.00           O
ATOM   3493  H1  WAT X 303      -5.839  53.053  66.006  0.00  0.00           H
ATOM   3494  H2  WAT X 303      -7.221  52.937  65.400  0.00  0.00           H
ATOM   3495  O   WAT X 304       7.622  65.477  73.329  0.00  0.00           O
ATOM   3496  H1  WAT X 304       8.446  65.740  72.918  0.00  0.00           H
ATOM   3497  H2  WAT X 304       6.954  65.993  72.878  0.00  0.00           H
ATOM   3498  O   WAT X 305     -30.623  49.917   5.297  0.00  0.00           O
ATOM   3499  H1  WAT X 305     -29.757  50.175   4.982  0.00  0.00           H
ATOM   3500  H2  WAT X 305     -31.017  50.732   5.608  0.00  0.00           H
ATOM   3501  O   WAT X 306     -34.596  55.793  25.339  0.00  0.00           O
ATOM   3502  H1  WAT X 306     -34.183  56.033  24.509  0.00  0.00           H
ATOM   3503  H2  WAT X 306     -34.896  54.894  25.205  0.00  0.00           H
ATOM   3504  O   WAT X 307      -1.756  31.034  53.617  0.00  0.00           O
ATOM   3505  H1  WAT X 307      -2.128  30.153  53.581  0.00  0.00           H
ATOM   3506  H2  WAT X 307      -1.466  31.208  52.721  0.00  0.00           H
ATOM   3507  O   WAT X 308     -10.190  54.387  36.907  0.00  0.00           O
ATOM   3508  H1  WAT X 308     -10.635  54.737  36.135  0.00  0.00           H
ATOM   3509  H2  WAT X 308     -10.111  53.449  36.732  0.00  0.00           H
ATOM   3510  O   WAT X 309       4.200   3.794  48.969  0.00  0.00           O
ATOM   3511  H1  WAT X 309       3.481   3.164  49.005  0.00  0.00           H
ATOM   3512  H2  WAT X 309       4.256   4.042  48.046  0.00  0.00           H
ATOM   3513  O   WAT X 310     -16.354  45.651  47.923  0.00  0.00           O
ATOM   3514  H1  WAT X 310     -16.111  46.209  48.662  0.00  0.00           H
ATOM   3515  H2  WAT X 310     -15.564  45.609  47.384  0.00  0.00           H
ATOM   3516  O   WAT X 311       8.502  30.773  47.575  0.00  0.00           O
ATOM   3517  H1  WAT X 311       8.632  30.913  48.513  0.00  0.00           H
ATOM   3518  H2  WAT X 311       7.886  30.043  47.525  0.00  0.00           H
ATOM   3519  O   WAT X 312      20.529  30.537  38.560  0.00  0.00           O
ATOM   3520  H1  WAT X 312      20.289  31.461  38.485  0.00  0.00           H
ATOM   3521  H2  WAT X 312      20.232  30.283  39.434  0.00  0.00           H
ATOM   3522  O   WAT X 313       7.639  53.436  51.045  0.00  0.00           O
ATOM   3523  H1  WAT X 313       8.372  53.803  50.552  0.00  0.00           H
ATOM   3524  H2  WAT X 313       7.462  54.083  51.728  0.00  0.00           H
ATOM   3525  O   WAT X 314      11.556  68.518  46.757  0.00  0.00           O
ATOM   3526  H1  WAT X 314      12.092  69.280  46.975  0.00  0.00           H
ATOM   3527  H2  WAT X 314      10.833  68.546  47.384  0.00  0.00           H
ATOM   3528  O   WAT X 315      -6.609  38.114  58.954  0.00  0.00           O
ATOM   3529  H1  WAT X 315      -5.674  37.978  59.105  0.00  0.00           H
ATOM   3530  H2  WAT X 315      -7.031  37.358  59.361  0.00  0.00           H
ATOM   3531  O   WAT X 316      -8.442  12.219  65.427  0.00  0.00           O
ATOM   3532  H1  WAT X 316      -7.844  12.964  65.380  0.00  0.00           H
ATOM   3533  H2  WAT X 316      -8.366  11.908  66.329  0.00  0.00           H
ATOM   3534  O   WAT X 317      -5.238  59.220  53.522  0.00  0.00           O
ATOM   3535  H1  WAT X 317      -4.760  59.801  54.114  0.00  0.00           H
ATOM   3536  H2  WAT X 317      -5.538  59.792  52.815  0.00  0.00           H
ATOM   3537  O   WAT X 318     -37.839  52.898  35.478  0.00  0.00           O
ATOM   3538  H1  WAT X 318     -37.790  52.564  36.374  0.00  0.00           H
ATOM   3539  H2  WAT X 318     -37.011  53.361  35.350  0.00  0.00           H
ATOM   3540  O   WAT X 319     -16.043  62.399  68.252  0.00  0.00           O
ATOM   3541  H1  WAT X 319     -15.628  62.879  67.535  0.00  0.00           H
ATOM   3542  H2  WAT X 319     -16.677  63.017  68.618  0.00  0.00           H
ATOM   3543  O   WAT X 320     -38.555  26.240  26.381  0.00  0.00           O
ATOM   3544  H1  WAT X 320     -38.039  25.482  26.656  0.00  0.00           H
ATOM   3545  H2  WAT X 320     -37.990  26.992  26.560  0.00  0.00           H
ATOM   3546  O   WAT X 321      33.590   5.805  44.831  0.00  0.00           O
ATOM   3547  H1  WAT X 321      33.151   5.291  44.153  0.00  0.00           H
ATOM   3548  H2  WAT X 321      33.466   5.297  45.634  0.00  0.00           H
ATOM   3549  O   WAT X 322      -9.286  32.843  90.152  0.00  0.00           O
ATOM   3550  H1  WAT X 322      -9.894  32.122  89.992  0.00  0.00           H
ATOM   3551  H2  WAT X 322      -9.845  33.618  90.210  0.00  0.00           H
ATOM   3552  O   WAT X 323      14.422  40.234  53.135  0.00  0.00           O
ATOM   3553  H1  WAT X 323      14.667  40.866  52.458  0.00  0.00           H
ATOM   3554  H2  WAT X 323      13.467  40.187  53.084  0.00  0.00           H
ATOM   3555  O   WAT X 324     -27.534  49.576  30.397  0.00  0.00           O
ATOM   3556  H1  WAT X 324     -27.153  49.336  31.241  0.00  0.00           H
ATOM   3557  H2  WAT X 324     -26.875  50.135  29.986  0.00  0.00           H
ATOM   3558  O   WAT X 325     -12.846  71.309  64.553  0.00  0.00           O
ATOM   3559  H1  WAT X 325     -11.943  71.061  64.355  0.00  0.00           H
ATOM   3560  H2  WAT X 325     -13.082  70.770  65.308  0.00  0.00           H
ATOM   3561  O   WAT X 326       8.270  13.913  37.059  0.00  0.00           O
ATOM   3562  H1  WAT X 326       7.925  14.345  37.841  0.00  0.00           H
ATOM   3563  H2  WAT X 326       7.941  13.016  37.117  0.00  0.00           H
ATOM   3564  O   WAT X 327     -54.571  39.862  77.389  0.00  0.00           O
ATOM   3565  H1  WAT X 327     -54.931  40.613  77.861  0.00  0.00           H
ATOM   3566  H2  WAT X 327     -54.370  40.202  76.517  0.00  0.00           H
ATOM   3567  O   WAT X 328      19.243  73.744  64.062  0.00  0.00           O
ATOM   3568  H1  WAT X 328      18.305  73.926  63.997  0.00  0.00           H
ATOM   3569  H2  WAT X 328      19.583  73.924  63.186  0.00  0.00           H
ATOM   3570  O   WAT X 329     -20.875  49.876  40.973  0.00  0.00           O
ATOM   3571  H1  WAT X 329     -21.261  49.047  41.255  0.00  0.00           H
ATOM   3572  H2  WAT X 329     -20.090  49.970  41.513  0.00  0.00           H
ATOM   3573  O   WAT X 330     -37.392  58.426  34.964  0.00  0.00           O
ATOM   3574  H1  WAT X 330     -37.829  59.147  34.510  0.00  0.00           H
ATOM   3575  H2  WAT X 330     -37.194  57.793  34.273  0.00  0.00           H
ATOM   3576  O   WAT X 331      11.939  67.295  64.900  0.00  0.00           O
ATOM   3577  H1  WAT X 331      12.749  67.602  65.308  0.00  0.00           H
ATOM   3578  H2  WAT X 331      11.617  68.050  64.408  0.00  0.00           H
ATOM   3579  O   WAT X 332      15.364  64.225  59.880  0.00  0.00           O
ATOM   3580  H1  WAT X 332      14.690  63.697  59.453  0.00  0.00           H
ATOM   3581  H2  WAT X 332      15.427  63.864  60.764  0.00  0.00           H
ATOM   3582  O   WAT X 333     -28.569  46.470  76.750  0.00  0.00           O
ATOM   3583  H1  WAT X 333     -29.160  46.546  77.499  0.00  0.00           H
ATOM   3584  H2  WAT X 333     -28.104  47.306  76.726  0.00  0.00           H
ATOM   3585  O   WAT X 334     -11.782  66.770  58.604  0.00  0.00           O
ATOM   3586  H1  WAT X 334     -12.112  66.786  59.502  0.00  0.00           H
ATOM   3587  H2  WAT X 334     -12.189  67.529  58.186  0.00  0.00           H
ATOM   3588  O   WAT X 335      -6.005  51.475   3.973  0.00  0.00           O
ATOM   3589  H1  WAT X 335      -5.114  51.321   4.289  0.00  0.00           H
ATOM   3590  H2  WAT X 335      -6.017  52.401   3.731  0.00  0.00           H
ATOM   3591  O   WAT X 336       6.582  78.624  66.103  0.00  0.00           O
ATOM   3592  H1  WAT X 336       6.525  79.563  65.925  0.00  0.00           H
ATOM   3593  H2  WAT X 336       6.495  78.211  65.244  0.00  0.00           H
ATOM   3594  O   WAT X 337     -42.939  12.768  36.409  0.00  0.00           O
ATOM   3595  H1  WAT X 337     -41.997  12.826  36.567  0.00  0.00           H
ATOM   3596  H2  WAT X 337     -43.275  12.259  37.147  0.00  0.00           H
ATOM   3597  O   WAT X 338       6.580  25.830  86.674  0.00  0.00           O
ATOM   3598  H1  WAT X 338       6.238  24.997  86.349  0.00  0.00           H
ATOM   3599  H2  WAT X 338       7.268  25.582  87.292  0.00  0.00           H
ATOM   3600  O   WAT X 339     -19.856  33.668  23.562  0.00  0.00           O
ATOM   3601  H1  WAT X 339     -19.015  33.655  23.106  0.00  0.00           H
ATOM   3602  H2  WAT X 339     -20.132  34.584  23.529  0.00  0.00           H
ATOM   3603  O   WAT X 340      37.410  47.808  45.410  0.00  0.00           O
ATOM   3604  H1  WAT X 340      38.094  47.146  45.506  0.00  0.00           H
ATOM   3605  H2  WAT X 340      36.597  47.307  45.357  0.00  0.00           H
ATOM   3606  O   WAT X 341     -18.967  38.015  23.326  0.00  0.00           O
ATOM   3607  H1  WAT X 341     -18.506  37.771  22.523  0.00  0.00           H
ATOM   3608  H2  WAT X 341     -19.488  37.243  23.547  0.00  0.00           H
ATOM   3609  O   WAT X 342     -42.957  21.818  63.360  0.00  0.00           O
ATOM   3610  H1  WAT X 342     -42.057  21.792  63.686  0.00  0.00           H
ATOM   3611  H2  WAT X 342     -42.896  22.285  62.527  0.00  0.00           H
ATOM   3612  O   WAT X 343       8.653  22.809  85.099  0.00  0.00           O
ATOM   3613  H1  WAT X 343       9.497  22.411  85.314  0.00  0.00           H
ATOM   3614  H2  WAT X 343       8.860  23.726  84.916  0.00  0.00           H
ATOM   3615  O   WAT X 344     -23.682  44.332  23.700  0.00  0.00           O
ATOM   3616  H1  WAT X 344     -24.609  44.420  23.480  0.00  0.00           H
ATOM   3617  H2  WAT X 344     -23.415  45.212  23.966  0.00  0.00           H
ATOM   3618  O   WAT X 345      30.222  54.228  31.327  0.00  0.00           O
ATOM   3619  H1  WAT X 345      29.316  54.530  31.269  0.00  0.00           H
ATOM   3620  H2  WAT X 345      30.746  55.003  31.122  0.00  0.00           H
ATOM   3621  O   WAT X 346      33.111  45.467  39.458  0.00  0.00           O
ATOM   3622  H1  WAT X 346      33.265  45.930  40.281  0.00  0.00           H
ATOM   3623  H2  WAT X 346      32.592  46.076  38.933  0.00  0.00           H
ATOM   3624  O   WAT X 347      12.951  45.883  85.524  0.00  0.00           O
ATOM   3625  H1  WAT X 347      12.307  45.186  85.647  0.00  0.00           H
ATOM   3626  H2  WAT X 347      12.523  46.667  85.867  0.00  0.00           H
ATOM   3627  O   WAT X 348       0.870  44.977  36.212  0.00  0.00           O
ATOM   3628  H1  WAT X 348       0.861  44.374  36.955  0.00  0.00           H
ATOM   3629  H2  WAT X 348       0.859  45.847  36.609  0.00  0.00           H
ATOM   3630  O   WAT X 349      -2.669  57.806  61.961  0.00  0.00           O
ATOM   3631  H1  WAT X 349      -1.732  57.840  62.152  0.00  0.00           H
ATOM   3632  H2  WAT X 349      -3.077  58.300  62.673  0.00  0.00           H
ATOM   3633  O   WAT X 350      -8.491  28.221  24.016  0.00  0.00           O
ATOM   3634  H1  WAT X 350      -7.834  27.583  24.293  0.00  0.00           H
ATOM   3635  H2  WAT X 350      -9.192  28.139  24.662  0.00  0.00           H
ATOM   3636  O   WAT X 351      12.765  14.423  78.467  0.00  0.00           O
ATOM   3637  H1  WAT X 351      13.239  13.719  78.024  0.00  0.00           H
ATOM   3638  H2  WAT X 351      13.431  15.087  78.644  0.00  0.00           H
ATOM   3639  O   WAT X 352     -37.908  50.588  64.243  0.00  0.00           O
ATOM   3640  H1  WAT X 352     -38.357  49.944  63.695  0.00  0.00           H
ATOM   3641  H2  WAT X 352     -37.016  50.617  63.897  0.00  0.00           H
ATOM   3642  O   WAT X 353     -49.530  35.613  81.042  0.00  0.00           O
ATOM   3643  H1  WAT X 353     -49.517  35.644  80.086  0.00  0.00           H
ATOM   3644  H2  WAT X 353     -49.174  36.459  81.314  0.00  0.00           H
ATOM   3645  O   WAT X 354       1.439  40.726  90.838  0.00  0.00           O
ATOM   3646  H1  WAT X 354       1.992  41.065  90.134  0.00  0.00           H
ATOM   3647  H2  WAT X 354       1.119  41.508  91.288  0.00  0.00           H
ATOM   3648  O   WAT X 355      -8.589  45.819  49.581  0.00  0.00           O
ATOM   3649  H1  WAT X 355      -8.120  45.205  49.016  0.00  0.00           H
ATOM   3650  H2  WAT X 355      -8.252  46.679  49.332  0.00  0.00           H
ATOM   3651  O   WAT X 356       3.231  47.393  61.010  0.00  0.00           O
ATOM   3652  H1  WAT X 356       3.568  46.847  60.300  0.00  0.00           H
ATOM   3653  H2  WAT X 356       2.345  47.066  61.164  0.00  0.00           H
ATOM   3654  O   WAT X 357       6.288  20.615  55.724  0.00  0.00           O
ATOM   3655  H1  WAT X 357       6.335  21.164  56.507  0.00  0.00           H
ATOM   3656  H2  WAT X 357       6.764  21.109  55.056  0.00  0.00           H
ATOM   3657  O   WAT X 358       3.812  13.571  64.996  0.00  0.00           O
ATOM   3658  H1  WAT X 358       3.659  13.345  65.914  0.00  0.00           H
ATOM   3659  H2  WAT X 358       4.474  12.945  64.702  0.00  0.00           H
ATOM   3660  O   WAT X 359     -26.277  28.224  72.490  0.00  0.00           O
ATOM   3661  H1  WAT X 359     -26.090  28.399  71.567  0.00  0.00           H
ATOM   3662  H2  WAT X 359     -27.209  28.007  72.508  0.00  0.00           H
ATOM   3663  O   WAT X 360      -8.414  64.250  49.069  0.00  0.00           O
ATOM   3664  H1  WAT X 360      -8.236  64.101  49.998  0.00  0.00           H
ATOM   3665  H2  WAT X 360      -9.114  64.902  49.061  0.00  0.00           H
ATOM   3666  O   WAT X 361       7.091  69.778  50.448  0.00  0.00           O
ATOM   3667  H1  WAT X 361       7.435  69.081  51.007  0.00  0.00           H
ATOM   3668  H2  WAT X 361       6.986  69.368  49.590  0.00  0.00           H
ATOM   3669  O   WAT X 362     -32.787  51.049  15.112  0.00  0.00           O
ATOM   3670  H1  WAT X 362     -32.220  51.036  14.340  0.00  0.00           H
ATOM   3671  H2  WAT X 362     -32.901  51.979  15.308  0.00  0.00           H
ATOM   3672  O   WAT X 363     -29.793  18.525  52.811  0.00  0.00           O
ATOM   3673  H1  WAT X 363     -30.320  19.324  52.814  0.00  0.00           H
ATOM   3674  H2  WAT X 363     -30.288  17.910  53.352  0.00  0.00           H
ATOM   3675  O   WAT X 364     -34.491  43.282  73.625  0.00  0.00           O
ATOM   3676  H1  WAT X 364     -34.798  43.676  72.808  0.00  0.00           H
ATOM   3677  H2  WAT X 364     -33.794  43.865  73.925  0.00  0.00           H
ATOM   3678  O   WAT X 365      37.655  75.617  75.672  0.00  0.00           O
ATOM   3679  H1  WAT X 365      38.247  75.963  75.004  0.00  0.00           H
ATOM   3680  H2  WAT X 365      38.149  74.908  76.085  0.00  0.00           H
ATOM   3681  O   WAT X 366      18.608  54.667  35.606  0.00  0.00           O
ATOM   3682  H1  WAT X 366      17.854  54.295  36.063  0.00  0.00           H
ATOM   3683  H2  WAT X 366      19.219  53.936  35.518  0.00  0.00           H
ATOM   3684  O   WAT X 367      20.245  26.087  74.780  0.00  0.00           O
ATOM   3685  H1  WAT X 367      20.096  26.388  73.884  0.00  0.00           H
ATOM   3686  H2  WAT X 367      21.076  25.614  74.739  0.00  0.00           H
ATOM   3687  O   WAT X 368     -10.959  35.246  66.227  0.00  0.00           O
ATOM   3688  H1  WAT X 368     -11.156  36.139  66.511  0.00  0.00           H
ATOM   3689  H2  WAT X 368     -10.950  34.734  67.036  0.00  0.00           H
ATOM   3690  O   WAT X 369       9.100  51.383  10.798  0.00  0.00           O
ATOM   3691  H1  WAT X 369       9.538  51.883  10.109  0.00  0.00           H
ATOM   3692  H2  WAT X 369       8.185  51.661  10.751  0.00  0.00           H
ATOM   3693  O   WAT X 370     -42.939  19.037  49.589  0.00  0.00           O
ATOM   3694  H1  WAT X 370     -42.119  19.319  49.995  0.00  0.00           H
ATOM   3695  H2  WAT X 370     -43.417  19.850  49.425  0.00  0.00           H
ATOM   3696  O   WAT X 371      -0.808  20.876  68.855  0.00  0.00           O
ATOM   3697  H1  WAT X 371      -0.391  20.368  68.160  0.00  0.00           H
ATOM   3698  H2  WAT X 371      -0.343  21.712  68.853  0.00  0.00           H
ATOM   3699  O   WAT X 372      23.247  46.692  30.159  0.00  0.00           O
ATOM   3700  H1  WAT X 372      22.773  47.026  30.920  0.00  0.00           H
ATOM   3701  H2  WAT X 372      23.044  45.756  30.142  0.00  0.00           H
ATOM   3702  O   WAT X 373      25.963  38.549  65.587  0.00  0.00           O
ATOM   3703  H1  WAT X 373      25.294  38.956  66.138  0.00  0.00           H
ATOM   3704  H2  WAT X 373      26.368  37.891  66.151  0.00  0.00           H
ATOM   3705  O   WAT X 374     -38.460  16.003  48.840  0.00  0.00           O
ATOM   3706  H1  WAT X 374     -38.267  16.595  48.113  0.00  0.00           H
ATOM   3707  H2  WAT X 374     -38.164  16.475  49.618  0.00  0.00           H
ATOM   3708  O   WAT X 375     -23.402  41.390   4.548  0.00  0.00           O
ATOM   3709  H1  WAT X 375     -24.357  41.417   4.605  0.00  0.00           H
ATOM   3710  H2  WAT X 375     -23.193  40.460   4.460  0.00  0.00           H
ATOM   3711  O   WAT X 376     -37.888  49.678  23.373  0.00  0.00           O
ATOM   3712  H1  WAT X 376     -38.491  49.556  24.106  0.00  0.00           H
ATOM   3713  H2  WAT X 376     -37.271  48.950  23.447  0.00  0.00           H
ATOM   3714  O   WAT X 377     -47.403  21.430  51.668  0.00  0.00           O
ATOM   3715  H1  WAT X 377     -46.819  21.855  52.297  0.00  0.00           H
ATOM   3716  H2  WAT X 377     -47.136  21.780  50.818  0.00  0.00           H
ATOM   3717  O   WAT X 378     -26.119  28.112  43.071  0.00  0.00           O
ATOM   3718  H1  WAT X 378     -25.607  28.758  42.584  0.00  0.00           H
ATOM   3719  H2  WAT X 378     -25.832  28.214  43.979  0.00  0.00           H
ATOM   3720  O   WAT X 379      22.609  48.217  32.246  0.00  0.00           O
ATOM   3721  H1  WAT X 379      22.283  49.093  32.452  0.00  0.00           H
ATOM   3722  H2  WAT X 379      22.420  47.701  33.030  0.00  0.00           H
ATOM   3723  O   WAT X 380       1.824  73.882  48.284  0.00  0.00           O
ATOM   3724  H1  WAT X 380       1.325  73.124  48.587  0.00  0.00           H
ATOM   3725  H2  WAT X 380       2.128  74.306  49.087  0.00  0.00           H
ATOM   3726  O   WAT X 381      18.238  -1.703  49.700  0.00  0.00           O
ATOM   3727  H1  WAT X 381      18.827  -1.673  50.453  0.00  0.00           H
ATOM   3728  H2  WAT X 381      18.341  -2.588  49.350  0.00  0.00           H
ATOM   3729  O   WAT X 382     -18.985   2.391  26.401  0.00  0.00           O
ATOM   3730  H1  WAT X 382     -18.463   1.736  25.937  0.00  0.00           H
ATOM   3731  H2  WAT X 382     -18.344   3.024  26.722  0.00  0.00           H
ATOM   3732  O   WAT X 383     -52.675  41.312  69.647  0.00  0.00           O
ATOM   3733  H1  WAT X 383     -53.166  40.596  70.051  0.00  0.00           H
ATOM   3734  H2  WAT X 383     -51.976  41.505  70.272  0.00  0.00           H
ATOM   3735  O   WAT X 384      10.749  77.940  69.303  0.00  0.00           O
ATOM   3736  H1  WAT X 384      10.846  78.884  69.176  0.00  0.00           H
ATOM   3737  H2  WAT X 384      11.645  77.603  69.285  0.00  0.00           H
ATOM   3738  O   WAT X 385     -42.669  62.027  41.743  0.00  0.00           O
ATOM   3739  H1  WAT X 385     -42.206  61.257  41.415  0.00  0.00           H
ATOM   3740  H2  WAT X 385     -42.106  62.764  41.507  0.00  0.00           H
ATOM   3741  O   WAT X 386      -4.128  37.080  79.231  0.00  0.00           O
ATOM   3742  H1  WAT X 386      -4.931  37.236  78.735  0.00  0.00           H
ATOM   3743  H2  WAT X 386      -4.353  37.316  80.131  0.00  0.00           H
ATOM   3744  O   WAT X 387      -9.158   8.188  57.147  0.00  0.00           O
ATOM   3745  H1  WAT X 387      -8.603   7.793  56.474  0.00  0.00           H
ATOM   3746  H2  WAT X 387     -10.026   8.231  56.747  0.00  0.00           H
ATOM   3747  O   WAT X 388     -24.971  20.614  65.204  0.00  0.00           O
ATOM   3748  H1  WAT X 388     -24.589  21.336  64.705  0.00  0.00           H
ATOM   3749  H2  WAT X 388     -24.785  19.836  64.679  0.00  0.00           H
ATOM   3750  O   WAT X 389     -30.615  67.473  26.621  0.00  0.00           O
ATOM   3751  H1  WAT X 389     -31.199  67.009  27.220  0.00  0.00           H
ATOM   3752  H2  WAT X 389     -31.201  67.883  25.985  0.00  0.00           H
ATOM   3753  O   WAT X 390     -16.988  50.520  59.338  0.00  0.00           O
ATOM   3754  H1  WAT X 390     -16.718  49.911  60.025  0.00  0.00           H
ATOM   3755  H2  WAT X 390     -16.354  51.235  59.388  0.00  0.00           H
ATOM   3756  O   WAT X 391     -32.592  22.170  51.011  0.00  0.00           O
ATOM   3757  H1  WAT X 391     -31.785  22.198  51.525  0.00  0.00           H
ATOM   3758  H2  WAT X 391     -32.443  22.791  50.298  0.00  0.00           H
ATOM   3759  O   WAT X 392     -24.283  53.403  25.482  0.00  0.00           O
ATOM   3760  H1  WAT X 392     -24.042  52.477  25.457  0.00  0.00           H
ATOM   3761  H2  WAT X 392     -23.807  53.794  24.749  0.00  0.00           H
ATOM   3762  O   WAT X 393       2.087  18.923  23.140  0.00  0.00           O
ATOM   3763  H1  WAT X 393       1.888  19.852  23.255  0.00  0.00           H
ATOM   3764  H2  WAT X 393       1.471  18.628  22.469  0.00  0.00           H
ATOM   3765  O   WAT X 394     -30.379  56.744  35.062  0.00  0.00           O
ATOM   3766  H1  WAT X 394     -29.435  56.851  35.182  0.00  0.00           H
ATOM   3767  H2  WAT X 394     -30.605  57.372  34.377  0.00  0.00           H
ATOM   3768  O   WAT X 395     -24.285  76.913  55.764  0.00  0.00           O
ATOM   3769  H1  WAT X 395     -24.074  77.830  55.937  0.00  0.00           H
ATOM   3770  H2  WAT X 395     -23.574  76.606  55.201  0.00  0.00           H
ATOM   3771  O   WAT X 396       6.321  32.141  51.892  0.00  0.00           O
ATOM   3772  H1  WAT X 396       7.214  31.806  51.818  0.00  0.00           H
ATOM   3773  H2  WAT X 396       6.215  32.711  51.130  0.00  0.00           H
ATOM   3774  O   WAT X 397      33.113  66.913  59.995  0.00  0.00           O
ATOM   3775  H1  WAT X 397      32.172  66.740  59.990  0.00  0.00           H
ATOM   3776  H2  WAT X 397      33.476  66.282  59.373  0.00  0.00           H
ATOM   3777  O   WAT X 398     -23.333  48.852  50.534  0.00  0.00           O
ATOM   3778  H1  WAT X 398     -23.371  48.554  51.443  0.00  0.00           H
ATOM   3779  H2  WAT X 398     -24.130  49.369  50.418  0.00  0.00           H
ATOM   3780  O   WAT X 399     -25.764  46.229  -2.690  0.00  0.00           O
ATOM   3781  H1  WAT X 399     -25.167  45.512  -2.902  0.00  0.00           H
ATOM   3782  H2  WAT X 399     -25.819  46.742  -3.496  0.00  0.00           H
ATOM   3783  O   WAT X 400      11.033  46.523  12.838  0.00  0.00           O
ATOM   3784  H1  WAT X 400      10.565  47.127  13.414  0.00  0.00           H
ATOM   3785  H2  WAT X 400      11.538  47.091  12.255  0.00  0.00           H
ATOM   3786  O   WAT X 401     -40.529  39.484  52.965  0.00  0.00           O
ATOM   3787  H1  WAT X 401     -41.342  39.224  52.532  0.00  0.00           H
ATOM   3788  H2  WAT X 401     -39.954  38.725  52.870  0.00  0.00           H
ATOM   3789  O   WAT X 402     -21.324  33.035  56.782  0.00  0.00           O
ATOM   3790  H1  WAT X 402     -22.223  32.735  56.648  0.00  0.00           H
ATOM   3791  H2  WAT X 402     -20.872  32.280  57.160  0.00  0.00           H
ATOM   3792  O   WAT X 403     -25.244  17.818  31.803  0.00  0.00           O
ATOM   3793  H1  WAT X 403     -25.679  18.651  31.622  0.00  0.00           H
ATOM   3794  H2  WAT X 403     -24.310  18.026  31.779  0.00  0.00           H
ATOM   3795  O   WAT X 404      33.857  58.329  67.121  0.00  0.00           O
ATOM   3796  H1  WAT X 404      33.533  57.462  67.367  0.00  0.00           H
ATOM   3797  H2  WAT X 404      33.337  58.937  67.646  0.00  0.00           H
ATOM   3798  O   WAT X 405      15.330  49.869  29.116  0.00  0.00           O
ATOM   3799  H1  WAT X 405      14.724  49.449  29.727  0.00  0.00           H
ATOM   3800  H2  WAT X 405      16.025  50.221  29.672  0.00  0.00           H
ATOM   3801  O   WAT X 406     -52.347  41.268  81.147  0.00  0.00           O
ATOM   3802  H1  WAT X 406     -51.914  40.657  80.550  0.00  0.00           H
ATOM   3803  H2  WAT X 406     -53.277  41.051  81.079  0.00  0.00           H
ATOM   3804  O   WAT X 407       4.439  63.685  32.175  0.00  0.00           O
ATOM   3805  H1  WAT X 407       3.557  63.967  32.419  0.00  0.00           H
ATOM   3806  H2  WAT X 407       5.020  64.264  32.668  0.00  0.00           H
ATOM   3807  O   WAT X 408       1.357  20.071  42.014  0.00  0.00           O
ATOM   3808  H1  WAT X 408       1.359  19.150  41.754  0.00  0.00           H
ATOM   3809  H2  WAT X 408       2.121  20.161  42.583  0.00  0.00           H
ATOM   3810  O   WAT X 409      10.720  31.194  45.383  0.00  0.00           O
ATOM   3811  H1  WAT X 409      10.342  31.230  46.261  0.00  0.00           H
ATOM   3812  H2  WAT X 409      11.475  31.780  45.422  0.00  0.00           H
ATOM   3813  O   WAT X 410     -19.834  50.278  15.010  0.00  0.00           O
ATOM   3814  H1  WAT X 410     -20.097  49.978  14.140  0.00  0.00           H
ATOM   3815  H2  WAT X 410     -18.974  49.882  15.150  0.00  0.00           H
ATOM   3816  O   WAT X 411      24.109  51.358  62.039  0.00  0.00           O
ATOM   3817  H1  WAT X 411      23.279  51.623  61.643  0.00  0.00           H
ATOM   3818  H2  WAT X 411      24.019  51.592  62.963  0.00  0.00           H
ATOM   3819  O   WAT X 412      -2.175  44.353   9.508  0.00  0.00           O
ATOM   3820  H1  WAT X 412      -1.925  45.275   9.441  0.00  0.00           H
ATOM   3821  H2  WAT X 412      -3.081  44.328   9.203  0.00  0.00           H
ATOM   3822  O   WAT X 413     -43.440  33.409  71.059  0.00  0.00           O
ATOM   3823  H1  WAT X 413     -42.743  33.953  71.428  0.00  0.00           H
ATOM   3824  H2  WAT X 413     -43.397  33.571  70.117  0.00  0.00           H
ATOM   3825  O   WAT X 414     -14.179  55.668   5.838  0.00  0.00           O
ATOM   3826  H1  WAT X 414     -13.408  56.183   5.601  0.00  0.00           H
ATOM   3827  H2  WAT X 414     -14.100  55.539   6.783  0.00  0.00           H
ATOM   3828  O   WAT X 415      10.321  31.141 100.960  0.00  0.00           O
ATOM   3829  H1  WAT X 415      10.836  31.270 101.757  0.00  0.00           H
ATOM   3830  H2  WAT X 415      10.786  31.644 100.291  0.00  0.00           H
ATOM   3831  O   WAT X 416       5.300  30.068  86.632  0.00  0.00           O
ATOM   3832  H1  WAT X 416       4.593  30.469  87.138  0.00  0.00           H
ATOM   3833  H2  WAT X 416       4.868  29.719  85.852  0.00  0.00           H
ATOM   3834  O   WAT X 417      20.580  23.189  90.101  0.00  0.00           O
ATOM   3835  H1  WAT X 417      21.379  23.714  90.135  0.00  0.00           H
ATOM   3836  H2  WAT X 417      20.730  22.484  90.730  0.00  0.00           H
ATOM   3837  O   WAT X 418     -45.683  16.051  43.711  0.00  0.00           O
ATOM   3838  H1  WAT X 418     -45.639  15.315  44.321  0.00  0.00           H
ATOM   3839  H2  WAT X 418     -46.145  16.736  44.195  0.00  0.00           H
ATOM   3840  O   WAT X 419       2.084  13.459  58.881  0.00  0.00           O
ATOM   3841  H1  WAT X 419       2.695  13.973  59.408  0.00  0.00           H
ATOM   3842  H2  WAT X 419       2.113  13.867  58.015  0.00  0.00           H
ATOM   3843  O   WAT X 420      -4.776  34.149  67.586  0.00  0.00           O
ATOM   3844  H1  WAT X 420      -5.018  33.325  68.007  0.00  0.00           H
ATOM   3845  H2  WAT X 420      -5.583  34.663  67.582  0.00  0.00           H
ATOM   3846  O   WAT X 421     -12.317  36.499  33.200  0.00  0.00           O
ATOM   3847  H1  WAT X 421     -12.979  36.031  33.707  0.00  0.00           H
ATOM   3848  H2  WAT X 421     -12.180  35.955  32.424  0.00  0.00           H
ATOM   3849  O   WAT X 422     -27.692  87.239  53.476  0.00  0.00           O
ATOM   3850  H1  WAT X 422     -26.920  87.458  52.954  0.00  0.00           H
ATOM   3851  H2  WAT X 422     -27.791  87.977  54.077  0.00  0.00           H
ATOM   3852  O   WAT X 423     -42.642  41.952  75.744  0.00  0.00           O
ATOM   3853  H1  WAT X 423     -41.777  41.543  75.756  0.00  0.00           H
ATOM   3854  H2  WAT X 423     -42.930  41.879  74.834  0.00  0.00           H
ATOM   3855  O   WAT X 424     -25.293  21.463  72.308  0.00  0.00           O
ATOM   3856  H1  WAT X 424     -24.354  21.463  72.122  0.00  0.00           H
ATOM   3857  H2  WAT X 424     -25.677  21.977  71.598  0.00  0.00           H
ATOM   3858  O   WAT X 425     -18.200  46.454  80.843  0.00  0.00           O
ATOM   3859  H1  WAT X 425     -19.088  46.204  80.589  0.00  0.00           H
ATOM   3860  H2  WAT X 425     -17.640  46.066  80.170  0.00  0.00           H
ATOM   3861  O   WAT X 426     -32.980  45.136  21.226  0.00  0.00           O
ATOM   3862  H1  WAT X 426     -33.029  46.089  21.301  0.00  0.00           H
ATOM   3863  H2  WAT X 426     -32.350  44.982  20.522  0.00  0.00           H
ATOM   3864  O   WAT X 427      -8.399  55.005  77.230  0.00  0.00           O
ATOM   3865  H1  WAT X 427      -9.136  54.394  77.230  0.00  0.00           H
ATOM   3866  H2  WAT X 427      -8.538  55.548  78.006  0.00  0.00           H
ATOM   3867  O   WAT X 428     -16.774  30.787  45.609  0.00  0.00           O
ATOM   3868  H1  WAT X 428     -16.616  31.319  46.388  0.00  0.00           H
ATOM   3869  H2  WAT X 428     -16.173  30.047  45.698  0.00  0.00           H
ATOM   3870  O   WAT X 429      16.262  74.250  64.603  0.00  0.00           O
ATOM   3871  H1  WAT X 429      16.049  73.395  64.229  0.00  0.00           H
ATOM   3872  H2  WAT X 429      15.465  74.767  64.489  0.00  0.00           H
ATOM   3873  O   WAT X 430     -33.653  48.484  72.090  0.00  0.00           O
ATOM   3874  H1  WAT X 430     -32.782  48.445  72.485  0.00  0.00           H
ATOM   3875  H2  WAT X 430     -34.072  49.237  72.507  0.00  0.00           H
ATOM   3876  O   WAT X 431      36.349  50.750  38.588  0.00  0.00           O
ATOM   3877  H1  WAT X 431      36.080  50.685  39.504  0.00  0.00           H
ATOM   3878  H2  WAT X 431      36.279  49.856  38.254  0.00  0.00           H
ATOM   3879  O   WAT X 432     -18.312  49.968  37.446  0.00  0.00           O
ATOM   3880  H1  WAT X 432     -18.778  50.322  36.689  0.00  0.00           H
ATOM   3881  H2  WAT X 432     -18.696  50.421  38.197  0.00  0.00           H
ATOM   3882  O   WAT X 433     -50.693  42.825  70.712  0.00  0.00           O
ATOM   3883  H1  WAT X 433     -51.149  43.541  71.155  0.00  0.00           H
ATOM   3884  H2  WAT X 433     -50.351  42.283  71.423  0.00  0.00           H
ATOM   3885  O   WAT X 434      27.721  65.206  69.828  0.00  0.00           O
ATOM   3886  H1  WAT X 434      28.196  65.292  69.002  0.00  0.00           H
ATOM   3887  H2  WAT X 434      27.051  64.546  69.652  0.00  0.00           H
ATOM   3888  O   WAT X 435     -38.784  31.134  33.873  0.00  0.00           O
ATOM   3889  H1  WAT X 435     -39.218  30.893  33.054  0.00  0.00           H
ATOM   3890  H2  WAT X 435     -38.551  30.298  34.275  0.00  0.00           H
ATOM   3891  O   WAT X 436       7.757  18.250  70.583  0.00  0.00           O
ATOM   3892  H1  WAT X 436       6.874  17.885  70.637  0.00  0.00           H
ATOM   3893  H2  WAT X 436       7.625  19.155  70.299  0.00  0.00           H
ATOM   3894  O   WAT X 437     -11.678  69.266  38.298  0.00  0.00           O
ATOM   3895  H1  WAT X 437     -12.212  70.019  38.551  0.00  0.00           H
ATOM   3896  H2  WAT X 437     -11.906  68.587  38.933  0.00  0.00           H
ATOM   3897  O   WAT X 438      36.940  59.901  53.462  0.00  0.00           O
ATOM   3898  H1  WAT X 438      36.081  59.576  53.729  0.00  0.00           H
ATOM   3899  H2  WAT X 438      37.434  59.972  54.279  0.00  0.00           H
ATOM   3900  O   WAT X 439     -13.179  63.879  39.173  0.00  0.00           O
ATOM   3901  H1  WAT X 439     -13.386  64.034  38.252  0.00  0.00           H
ATOM   3902  H2  WAT X 439     -12.314  64.271  39.294  0.00  0.00           H
ATOM   3903  O   WAT X 440       3.068  20.288  52.477  0.00  0.00           O
ATOM   3904  H1  WAT X 440       2.929  19.541  51.896  0.00  0.00           H
ATOM   3905  H2  WAT X 440       2.901  19.943  53.354  0.00  0.00           H
ATOM   3906  O   WAT X 441      22.723  65.466  75.918  0.00  0.00           O
ATOM   3907  H1  WAT X 441      22.597  66.262  76.433  0.00  0.00           H
ATOM   3908  H2  WAT X 441      22.367  64.767  76.467  0.00  0.00           H
ATOM   3909  O   WAT X 442      -8.694  40.647  71.829  0.00  0.00           O
ATOM   3910  H1  WAT X 442      -8.830  41.351  72.464  0.00  0.00           H
ATOM   3911  H2  WAT X 442      -9.141  39.891  72.210  0.00  0.00           H
ATOM   3912  O   WAT X 443     -47.704  29.287  42.635  0.00  0.00           O
ATOM   3913  H1  WAT X 443     -46.763  29.313  42.459  0.00  0.00           H
ATOM   3914  H2  WAT X 443     -47.927  28.356  42.606  0.00  0.00           H
ATOM   3915  O   WAT X 444     -27.426  62.927  39.823  0.00  0.00           O
ATOM   3916  H1  WAT X 444     -26.812  63.557  39.446  0.00  0.00           H
ATOM   3917  H2  WAT X 444     -27.409  63.108  40.762  0.00  0.00           H
ATOM   3918  O   WAT X 445      -0.154  -4.705  36.787  0.00  0.00           O
ATOM   3919  H1  WAT X 445       0.164  -5.601  36.898  0.00  0.00           H
ATOM   3920  H2  WAT X 445      -1.106  -4.780  36.852  0.00  0.00           H
ATOM   3921  O   WAT X 446      -6.977  66.828  54.792  0.00  0.00           O
ATOM   3922  H1  WAT X 446      -7.322  67.394  55.482  0.00  0.00           H
ATOM   3923  H2  WAT X 446      -7.265  65.949  55.037  0.00  0.00           H
ATOM   3924  O   WAT X 447      -8.402  47.888  24.263  0.00  0.00           O
ATOM   3925  H1  WAT X 447      -8.858  47.506  25.013  0.00  0.00           H
ATOM   3926  H2  WAT X 447      -8.120  48.750  24.568  0.00  0.00           H
ATOM   3927  O   WAT X 448      -3.505  44.215  60.685  0.00  0.00           O
ATOM   3928  H1  WAT X 448      -2.899  43.606  61.109  0.00  0.00           H
ATOM   3929  H2  WAT X 448      -3.063  45.062  60.730  0.00  0.00           H
ATOM   3930  O   WAT X 449      -0.279  13.111  44.272  0.00  0.00           O
ATOM   3931  H1  WAT X 449      -0.629  12.656  43.506  0.00  0.00           H
ATOM   3932  H2  WAT X 449       0.278  13.799  43.908  0.00  0.00           H
ATOM   3933  O   WAT X 450     -33.399   5.713  23.688  0.00  0.00           O
ATOM   3934  H1  WAT X 450     -34.341   5.616  23.827  0.00  0.00           H
ATOM   3935  H2  WAT X 450     -33.057   4.821  23.740  0.00  0.00           H
ATOM   3936  O   WAT X 451      -5.773  26.417  65.648  0.00  0.00           O
ATOM   3937  H1  WAT X 451      -6.092  25.978  66.436  0.00  0.00           H
ATOM   3938  H2  WAT X 451      -6.537  26.462  65.073  0.00  0.00           H
ATOM   3939  O   WAT X 452     -39.824  60.998  53.407  0.00  0.00           O
ATOM   3940  H1  WAT X 452     -39.196  61.562  53.858  0.00  0.00           H
ATOM   3941  H2  WAT X 452     -39.284  60.345  52.962  0.00  0.00           H
ATOM   3942  O   WAT X 453       7.145  24.979  50.545  0.00  0.00           O
ATOM   3943  H1  WAT X 453       6.243  25.179  50.796  0.00  0.00           H
ATOM   3944  H2  WAT X 453       7.135  24.987  49.588  0.00  0.00           H
ATOM   3945  O   WAT X 454     -47.478  44.519  50.352  0.00  0.00           O
ATOM   3946  H1  WAT X 454     -47.328  44.973  51.181  0.00  0.00           H
ATOM   3947  H2  WAT X 454     -47.312  43.597  50.551  0.00  0.00           H
ATOM   3948  O   WAT X 455     -24.461  69.729  47.142  0.00  0.00           O
ATOM   3949  H1  WAT X 455     -23.845  69.679  46.411  0.00  0.00           H
ATOM   3950  H2  WAT X 455     -23.908  69.701  47.923  0.00  0.00           H
ATOM   3951  O   WAT X 456      37.837  79.045  73.453  0.00  0.00           O
ATOM   3952  H1  WAT X 456      38.398  79.540  74.050  0.00  0.00           H
ATOM   3953  H2  WAT X 456      37.053  79.586  73.355  0.00  0.00           H
ATOM   3954  O   WAT X 457     -16.863  50.666  23.577  0.00  0.00           O
ATOM   3955  H1  WAT X 457     -16.980  51.613  23.648  0.00  0.00           H
ATOM   3956  H2  WAT X 457     -16.074  50.561  23.045  0.00  0.00           H
ATOM   3957  O   WAT X 458     -33.765  15.272  24.612  0.00  0.00           O
ATOM   3958  H1  WAT X 458     -33.476  14.360  24.600  0.00  0.00           H
ATOM   3959  H2  WAT X 458     -34.720  15.222  24.565  0.00  0.00           H
ATOM   3960  O   WAT X 459       2.933  21.126  77.018  0.00  0.00           O
ATOM   3961  H1  WAT X 459       2.698  20.199  77.028  0.00  0.00           H
ATOM   3962  H2  WAT X 459       3.783  21.153  76.579  0.00  0.00           H
ATOM   3963  O   WAT X 460     -18.189  47.834  66.947  0.00  0.00           O
ATOM   3964  H1  WAT X 460     -19.114  47.877  66.703  0.00  0.00           H
ATOM   3965  H2  WAT X 460     -18.162  48.164  67.845  0.00  0.00           H
ATOM   3966  O   WAT X 461       5.010  55.080  82.949  0.00  0.00           O
ATOM   3967  H1  WAT X 461       5.173  54.396  82.299  0.00  0.00           H
ATOM   3968  H2  WAT X 461       4.065  55.228  82.909  0.00  0.00           H
ATOM   3969  O   WAT X 462     -13.865  57.869  53.997  0.00  0.00           O
ATOM   3970  H1  WAT X 462     -14.589  58.460  54.202  0.00  0.00           H
ATOM   3971  H2  WAT X 462     -13.607  57.504  54.844  0.00  0.00           H
ATOM   3972  O   WAT X 463      13.156  22.474  24.096  0.00  0.00           O
ATOM   3973  H1  WAT X 463      13.676  22.011  23.439  0.00  0.00           H
ATOM   3974  H2  WAT X 463      13.550  23.345  24.143  0.00  0.00           H
ATOM   3975  O   WAT X 464     -12.890  23.849  62.309  0.00  0.00           O
ATOM   3976  H1  WAT X 464     -12.138  24.360  62.010  0.00  0.00           H
ATOM   3977  H2  WAT X 464     -12.505  23.089  62.746  0.00  0.00           H
ATOM   3978  O   WAT X 465     -20.530  43.584   1.628  0.00  0.00           O
ATOM   3979  H1  WAT X 465     -20.301  42.917   2.275  0.00  0.00           H
ATOM   3980  H2  WAT X 465     -19.694  43.827   1.229  0.00  0.00           H
ATOM   3981  O   WAT X 466      -4.278  50.347  59.025  0.00  0.00           O
ATOM   3982  H1  WAT X 466      -4.523  49.869  59.817  0.00  0.00           H
ATOM   3983  H2  WAT X 466      -3.395  50.668  59.203  0.00  0.00           H
ATOM   3984  O   WAT X 467      17.530  21.010  80.243  0.00  0.00           O
ATOM   3985  H1  WAT X 467      16.597  20.809  80.168  0.00  0.00           H
ATOM   3986  H2  WAT X 467      17.561  21.957  80.379  0.00  0.00           H
ATOM   3987  O   WAT X 468      28.127  60.111  55.588  0.00  0.00           O
ATOM   3988  H1  WAT X 468      27.983  59.208  55.305  0.00  0.00           H
ATOM   3989  H2  WAT X 468      27.864  60.118  56.509  0.00  0.00           H
ATOM   3990  O   WAT X 469       1.779  10.640  62.599  0.00  0.00           O
ATOM   3991  H1  WAT X 469       2.582  10.118  62.586  0.00  0.00           H
ATOM   3992  H2  WAT X 469       1.361  10.415  63.431  0.00  0.00           H
ATOM   3993  O   WAT X 470       2.442  43.979  51.139  0.00  0.00           O
ATOM   3994  H1  WAT X 470       1.963  44.738  51.471  0.00  0.00           H
ATOM   3995  H2  WAT X 470       3.311  44.053  51.533  0.00  0.00           H
ATOM   3996  O   WAT X 471     -32.683  42.145  26.423  0.00  0.00           O
ATOM   3997  H1  WAT X 471     -32.638  42.994  26.865  0.00  0.00           H
ATOM   3998  H2  WAT X 471     -31.893  42.114  25.884  0.00  0.00           H
ATOM   3999  O   WAT X 472      20.495  58.716  72.702  0.00  0.00           O
ATOM   4000  H1  WAT X 472      19.568  58.480  72.692  0.00  0.00           H
ATOM   4001  H2  WAT X 472      20.676  58.942  73.614  0.00  0.00           H
ATOM   4002  O   WAT X 473     -25.184  48.479  14.204  0.00  0.00           O
ATOM   4003  H1  WAT X 473     -25.763  48.910  13.575  0.00  0.00           H
ATOM   4004  H2  WAT X 473     -24.860  49.189  14.758  0.00  0.00           H
ATOM   4005  O   WAT X 474     -30.372  20.841  33.440  0.00  0.00           O
ATOM   4006  H1  WAT X 474     -30.019  20.561  32.596  0.00  0.00           H
ATOM   4007  H2  WAT X 474     -29.666  21.351  33.837  0.00  0.00           H
ATOM   4008  O   WAT X 475     -11.110  26.480  42.508  0.00  0.00           O
ATOM   4009  H1  WAT X 475     -10.372  25.900  42.698  0.00  0.00           H
ATOM   4010  H2  WAT X 475     -10.962  26.770  41.608  0.00  0.00           H
ATOM   4011  O   WAT X 476      23.035  32.598  72.844  0.00  0.00           O
ATOM   4012  H1  WAT X 476      23.843  32.984  73.183  0.00  0.00           H
ATOM   4013  H2  WAT X 476      22.590  33.322  72.404  0.00  0.00           H
ATOM   4014  O   WAT X 477     -20.138  48.319  28.791  0.00  0.00           O
ATOM   4015  H1  WAT X 477     -19.941  47.607  28.183  0.00  0.00           H
ATOM   4016  H2  WAT X 477     -19.899  49.115  28.315  0.00  0.00           H
ATOM   4017  O   WAT X 478       0.547  51.916  42.676  0.00  0.00           O
ATOM   4018  H1  WAT X 478      -0.245  51.429  42.904  0.00  0.00           H
ATOM   4019  H2  WAT X 478       1.082  51.288  42.190  0.00  0.00           H
ATOM   4020  O   WAT X 479       9.527  49.624  50.613  0.00  0.00           O
ATOM   4021  H1  WAT X 479       9.317  49.011  49.909  0.00  0.00           H
ATOM   4022  H2  WAT X 479       9.794  50.425  50.161  0.00  0.00           H
ATOM   4023  O   WAT X 480       3.623  19.293  55.573  0.00  0.00           O
ATOM   4024  H1  WAT X 480       4.496  19.550  55.277  0.00  0.00           H
ATOM   4025  H2  WAT X 480       3.784  18.691  56.300  0.00  0.00           H
ATOM   4026  O   WAT X 481     -12.546  47.303  31.194  0.00  0.00           O
ATOM   4027  H1  WAT X 481     -13.260  47.707  31.688  0.00  0.00           H
ATOM   4028  H2  WAT X 481     -12.191  46.640  31.785  0.00  0.00           H
ATOM   4029  O   WAT X 482     -14.208  16.357  24.638  0.00  0.00           O
ATOM   4030  H1  WAT X 482     -14.037  15.985  23.773  0.00  0.00           H
ATOM   4031  H2  WAT X 482     -13.370  16.295  25.096  0.00  0.00           H
ATOM   4032  O   WAT X 483       1.927   3.471  43.781  0.00  0.00           O
ATOM   4033  H1  WAT X 483       1.299   4.193  43.795  0.00  0.00           H
ATOM   4034  H2  WAT X 483       1.948   3.189  42.866  0.00  0.00           H
ATOM   4035  O   WAT X 484       0.577  37.028  54.251  0.00  0.00           O
ATOM   4036  H1  WAT X 484       0.337  36.211  54.689  0.00  0.00           H
ATOM   4037  H2  WAT X 484       0.463  36.843  53.319  0.00  0.00           H
ATOM   4038  O   WAT X 485     -17.839  75.946  35.248  0.00  0.00           O
ATOM   4039  H1  WAT X 485     -17.752  76.895  35.346  0.00  0.00           H
ATOM   4040  H2  WAT X 485     -17.332  75.583  35.975  0.00  0.00           H
ATOM   4041  O   WAT X 486      16.419  46.333  47.766  0.00  0.00           O
ATOM   4042  H1  WAT X 486      17.349  46.512  47.631  0.00  0.00           H
ATOM   4043  H2  WAT X 486      16.035  46.388  46.891  0.00  0.00           H
ATOM   4044  O   WAT X 487       0.283  70.374  52.287  0.00  0.00           O
ATOM   4045  H1  WAT X 487      -0.305  70.010  51.624  0.00  0.00           H
ATOM   4046  H2  WAT X 487      -0.194  70.274  53.111  0.00  0.00           H
ATOM   4047  O   WAT X 488       9.470  53.201  32.681  0.00  0.00           O
ATOM   4048  H1  WAT X 488      10.313  53.647  32.597  0.00  0.00           H
ATOM   4049  H2  WAT X 488       9.389  53.018  33.616  0.00  0.00           H
ATOM   4050  O   WAT X 489      24.576  37.160  34.483  0.00  0.00           O
ATOM   4051  H1  WAT X 489      23.885  37.544  33.942  0.00  0.00           H
ATOM   4052  H2  WAT X 489      25.355  37.677  34.278  0.00  0.00           H
ATOM   4053  O   WAT X 490      -3.928  20.933  25.136  0.00  0.00           O
ATOM   4054  H1  WAT X 490      -4.012  20.295  24.427  0.00  0.00           H
ATOM   4055  H2  WAT X 490      -3.195  21.489  24.872  0.00  0.00           H
ATOM   4056  O   WAT X 491      16.926  46.576  27.471  0.00  0.00           O
ATOM   4057  H1  WAT X 491      16.207  46.818  28.055  0.00  0.00           H
ATOM   4058  H2  WAT X 491      17.654  46.375  28.060  0.00  0.00           H
ATOM   4059  O   WAT X 492      30.584  44.395  49.507  0.00  0.00           O
ATOM   4060  H1  WAT X 492      31.224  44.979  49.915  0.00  0.00           H
ATOM   4061  H2  WAT X 492      31.087  43.614  49.276  0.00  0.00           H
ATOM   4062  O   WAT X 493     -20.808  32.387  42.177  0.00  0.00           O
ATOM   4063  H1  WAT X 493     -20.342  33.205  42.002  0.00  0.00           H
ATOM   4064  H2  WAT X 493     -20.232  31.705  41.832  0.00  0.00           H
ATOM   4065  O   WAT X 494     -36.984  51.840  19.232  0.00  0.00           O
ATOM   4066  H1  WAT X 494     -37.132  52.774  19.383  0.00  0.00           H
ATOM   4067  H2  WAT X 494     -36.541  51.802  18.384  0.00  0.00           H
ATOM   4068  O   WAT X 495     -12.689  10.797  20.977  0.00  0.00           O
ATOM   4069  H1  WAT X 495     -12.310  11.363  20.305  0.00  0.00           H
ATOM   4070  H2  WAT X 495     -13.567  11.150  21.122  0.00  0.00           H
ATOM   4071  O   WAT X 496      -7.628  54.520   6.731  0.00  0.00           O
ATOM   4072  H1  WAT X 496      -8.283  53.839   6.881  0.00  0.00           H
ATOM   4073  H2  WAT X 496      -7.479  54.506   5.785  0.00  0.00           H
ATOM   4074  O   WAT X 497     -45.435  44.886  52.410  0.00  0.00           O
ATOM   4075  H1  WAT X 497     -44.788  45.020  51.718  0.00  0.00           H
ATOM   4076  H2  WAT X 497     -45.316  43.974  52.677  0.00  0.00           H
ATOM   4077  O   WAT X 498     -28.429  37.588  17.824  0.00  0.00           O
ATOM   4078  H1  WAT X 498     -28.919  38.363  17.551  0.00  0.00           H
ATOM   4079  H2  WAT X 498     -28.467  37.001  17.069  0.00  0.00           H
ATOM   4080  O   WAT X 499     -28.086  82.400  60.417  0.00  0.00           O
ATOM   4081  H1  WAT X 499     -28.665  81.672  60.645  0.00  0.00           H
ATOM   4082  H2  WAT X 499     -27.492  82.477  61.163  0.00  0.00           H
ATOM   4083  O   WAT X 500       7.787  49.473  80.625  0.00  0.00           O
ATOM   4084  H1  WAT X 500       6.999  49.270  80.120  0.00  0.00           H
ATOM   4085  H2  WAT X 500       7.618  49.103  81.491  0.00  0.00           H
ATOM   4086  O   WAT X 501     -18.977  48.850  21.349  0.00  0.00           O
ATOM   4087  H1  WAT X 501     -19.428  49.657  21.099  0.00  0.00           H
ATOM   4088  H2  WAT X 501     -18.432  49.101  22.095  0.00  0.00           H
ATOM   4089  O   WAT X 502      16.910  31.979  57.812  0.00  0.00           O
ATOM   4090  H1  WAT X 502      16.765  31.869  58.752  0.00  0.00           H
ATOM   4091  H2  WAT X 502      16.855  31.092  57.456  0.00  0.00           H
ATOM   4092  O   WAT X 503      25.837  -0.757  52.362  0.00  0.00           O
ATOM   4093  H1  WAT X 503      25.197  -0.071  52.553  0.00  0.00           H
ATOM   4094  H2  WAT X 503      25.829  -1.315  53.140  0.00  0.00           H
ATOM   4095  O   WAT X 504     -11.500  25.865  77.656  0.00  0.00           O
ATOM   4096  H1  WAT X 504     -11.384  24.915  77.626  0.00  0.00           H
ATOM   4097  H2  WAT X 504     -10.933  26.153  78.371  0.00  0.00           H
ATOM   4098  O   WAT X 505       9.136   5.295  51.836  0.00  0.00           O
ATOM   4099  H1  WAT X 505       8.969   4.360  51.714  0.00  0.00           H
ATOM   4100  H2  WAT X 505       9.331   5.384  52.768  0.00  0.00           H
ATOM   4101  O   WAT X 506      -3.931  60.276  79.151  0.00  0.00           O
ATOM   4102  H1  WAT X 506      -3.963  61.007  79.768  0.00  0.00           H
ATOM   4103  H2  WAT X 506      -3.308  60.555  78.480  0.00  0.00           H
ATOM   4104  O   WAT X 507     -17.101  20.277  19.306  0.00  0.00           O
ATOM   4105  H1  WAT X 507     -16.776  20.267  20.207  0.00  0.00           H
ATOM   4106  H2  WAT X 507     -16.409  19.852  18.799  0.00  0.00           H
ATOM   4107  O   WAT X 508     -23.607  50.393  25.338  0.00  0.00           O
ATOM   4108  H1  WAT X 508     -24.025  50.677  24.525  0.00  0.00           H
ATOM   4109  H2  WAT X 508     -22.669  50.450  25.157  0.00  0.00           H
ATOM   4110  O   WAT X 509     -34.206  46.127  28.711  0.00  0.00           O
ATOM   4111  H1  WAT X 509     -34.093  45.606  29.506  0.00  0.00           H
ATOM   4112  H2  WAT X 509     -33.976  45.529  27.999  0.00  0.00           H
ATOM   4113  O   WAT X 510     -27.928  57.179  35.914  0.00  0.00           O
ATOM   4114  H1  WAT X 510     -27.685  56.253  35.944  0.00  0.00           H
ATOM   4115  H2  WAT X 510     -27.993  57.439  36.833  0.00  0.00           H
ATOM   4116  O   WAT X 511     -10.010   4.455  51.203  0.00  0.00           O
ATOM   4117  H1  WAT X 511      -9.397   5.189  51.165  0.00  0.00           H
ATOM   4118  H2  WAT X 511     -10.869   4.853  51.061  0.00  0.00           H
ATOM   4119  O   WAT X 512      -0.949   2.227  40.185  0.00  0.00           O
ATOM   4120  H1  WAT X 512      -0.297   2.704  39.672  0.00  0.00           H
ATOM   4121  H2  WAT X 512      -1.618   2.880  40.389  0.00  0.00           H
ATOM   4122  O   WAT X 513     -10.073  28.128  53.527  0.00  0.00           O
ATOM   4123  H1  WAT X 513     -10.480  28.470  52.731  0.00  0.00           H
ATOM   4124  H2  WAT X 513     -10.676  28.372  54.229  0.00  0.00           H
ATOM   4125  O   WAT X 514     -42.988  28.281  44.420  0.00  0.00           O
ATOM   4126  H1  WAT X 514     -42.234  28.176  43.840  0.00  0.00           H
ATOM   4127  H2  WAT X 514     -43.207  29.211  44.362  0.00  0.00           H
ATOM   4128  O   WAT X 515      40.986  48.326  47.906  0.00  0.00           O
ATOM   4129  H1  WAT X 515      40.228  47.756  47.777  0.00  0.00           H
ATOM   4130  H2  WAT X 515      40.980  48.525  48.842  0.00  0.00           H
ATOM   4131  O   WAT X 516     -20.174  34.251  59.445  0.00  0.00           O
ATOM   4132  H1  WAT X 516     -19.848  34.585  58.609  0.00  0.00           H
ATOM   4133  H2  WAT X 516     -20.361  35.036  59.960  0.00  0.00           H
ATOM   4134  O   WAT X 517     -50.544  50.522  76.083  0.00  0.00           O
ATOM   4135  H1  WAT X 517     -50.761  49.633  75.801  0.00  0.00           H
ATOM   4136  H2  WAT X 517     -50.562  51.040  75.278  0.00  0.00           H
ATOM   4137  O   WAT X 518       6.712  45.821   7.614  0.00  0.00           O
ATOM   4138  H1  WAT X 518       6.765  45.685   6.668  0.00  0.00           H
ATOM   4139  H2  WAT X 518       6.525  46.755   7.712  0.00  0.00           H
ATOM   4140  O   WAT X 519      22.518  36.244  24.510  0.00  0.00           O
ATOM   4141  H1  WAT X 519      22.532  35.337  24.816  0.00  0.00           H
ATOM   4142  H2  WAT X 519      23.430  36.440  24.298  0.00  0.00           H
ATOM   4143  O   WAT X 520      34.359  53.390  30.322  0.00  0.00           O
ATOM   4144  H1  WAT X 520      34.594  54.285  30.076  0.00  0.00           H
ATOM   4145  H2  WAT X 520      33.446  53.298  30.048  0.00  0.00           H
ATOM   4146  O   WAT X 521     -28.889  35.756   4.540  0.00  0.00           O
ATOM   4147  H1  WAT X 521     -28.656  36.593   4.139  0.00  0.00           H
ATOM   4148  H2  WAT X 521     -29.728  35.922   4.971  0.00  0.00           H
ATOM   4149  O   WAT X 522      -8.048  35.277  23.177  0.00  0.00           O
ATOM   4150  H1  WAT X 522      -7.591  36.117  23.132  0.00  0.00           H
ATOM   4151  H2  WAT X 522      -7.773  34.900  24.013  0.00  0.00           H
ATOM   4152  O   WAT X 523       9.256  50.129  38.559  0.00  0.00           O
ATOM   4153  H1  WAT X 523       9.104  50.975  38.980  0.00  0.00           H
ATOM   4154  H2  WAT X 523       8.445  49.641  38.700  0.00  0.00           H
ATOM   4155  O   WAT X 524      -4.207  12.396  40.999  0.00  0.00           O
ATOM   4156  H1  WAT X 524      -3.947  11.490  40.829  0.00  0.00           H
ATOM   4157  H2  WAT X 524      -3.904  12.881  40.232  0.00  0.00           H
ATOM   4158  O   WAT X 525      -1.668  36.805  81.097  0.00  0.00           O
ATOM   4159  H1  WAT X 525      -2.104  35.958  81.192  0.00  0.00           H
ATOM   4160  H2  WAT X 525      -0.831  36.598  80.681  0.00  0.00           H
ATOM   4161  O   WAT X 526      34.060  55.920  35.735  0.00  0.00           O
ATOM   4162  H1  WAT X 526      34.317  55.682  36.626  0.00  0.00           H
ATOM   4163  H2  WAT X 526      34.874  55.877  35.232  0.00  0.00           H
ATOM   4164  O   WAT X 527     -50.022  18.097  51.948  0.00  0.00           O
ATOM   4165  H1  WAT X 527     -49.375  18.250  52.636  0.00  0.00           H
ATOM   4166  H2  WAT X 527     -50.378  18.964  51.755  0.00  0.00           H
ATOM   4167  O   WAT X 528     -25.859  31.740   4.912  0.00  0.00           O
ATOM   4168  H1  WAT X 528     -25.807  32.021   3.998  0.00  0.00           H
ATOM   4169  H2  WAT X 528     -25.261  32.324   5.377  0.00  0.00           H
ATOM   4170  O   WAT X 529     -16.727  28.091  73.801  0.00  0.00           O
ATOM   4171  H1  WAT X 529     -17.362  28.622  74.282  0.00  0.00           H
ATOM   4172  H2  WAT X 529     -15.940  28.635  73.764  0.00  0.00           H
ATOM   4173  O   WAT X 530     -20.957  51.934  46.071  0.00  0.00           O
ATOM   4174  H1  WAT X 530     -21.290  51.199  46.587  0.00  0.00           H
ATOM   4175  H2  WAT X 530     -20.062  52.061  46.386  0.00  0.00           H
ATOM   4176  O   WAT X 531       9.028  46.728  60.196  0.00  0.00           O
ATOM   4177  H1  WAT X 531       8.851  45.972  59.635  0.00  0.00           H
ATOM   4178  H2  WAT X 531       8.187  47.180  60.262  0.00  0.00           H
ATOM   4179  O   WAT X 532     -19.611   9.716  47.171  0.00  0.00           O
ATOM   4180  H1  WAT X 532     -19.702   9.916  46.239  0.00  0.00           H
ATOM   4181  H2  WAT X 532     -18.665   9.663  47.313  0.00  0.00           H
ATOM   4182  O   WAT X 533      -7.787   0.001  31.022  0.00  0.00           O
ATOM   4183  H1  WAT X 533      -8.343   0.143  30.255  0.00  0.00           H
ATOM   4184  H2  WAT X 533      -7.156  -0.661  30.741  0.00  0.00           H
ATOM   4185  O   WAT X 534     -29.787  52.201  30.474  0.00  0.00           O
ATOM   4186  H1  WAT X 534     -28.850  52.134  30.290  0.00  0.00           H
ATOM   4187  H2  WAT X 534     -30.189  52.352  29.618  0.00  0.00           H
ATOM   4188  O   WAT X 535      -5.244  42.503  15.027  0.00  0.00           O
ATOM   4189  H1  WAT X 535      -5.378  43.447  15.111  0.00  0.00           H
ATOM   4190  H2  WAT X 535      -4.295  42.390  15.074  0.00  0.00           H
ATOM   4191  O   WAT X 536      29.125  -1.662  62.231  0.00  0.00           O
ATOM   4192  H1  WAT X 536      29.163  -0.818  61.782  0.00  0.00           H
ATOM   4193  H2  WAT X 536      29.149  -2.309  61.526  0.00  0.00           H
ATOM   4194  O   WAT X 537     -13.747  41.743  76.017  0.00  0.00           O
ATOM   4195  H1  WAT X 537     -13.001  41.435  75.503  0.00  0.00           H
ATOM   4196  H2  WAT X 537     -14.065  40.962  76.470  0.00  0.00           H
ATOM   4197  O   WAT X 538     -39.507  84.797  56.749  0.00  0.00           O
ATOM   4198  H1  WAT X 538     -39.878  85.427  56.132  0.00  0.00           H
ATOM   4199  H2  WAT X 538     -38.755  84.425  56.288  0.00  0.00           H
ATOM   4200  O   WAT X 539      26.032  47.521  45.598  0.00  0.00           O
ATOM   4201  H1  WAT X 539      26.836  47.541  45.079  0.00  0.00           H
ATOM   4202  H2  WAT X 539      25.403  48.030  45.086  0.00  0.00           H
ATOM   4203  O   WAT X 540     -47.465  26.581  42.774  0.00  0.00           O
ATOM   4204  H1  WAT X 540     -46.514  26.484  42.724  0.00  0.00           H
ATOM   4205  H2  WAT X 540     -47.789  26.181  41.967  0.00  0.00           H
ATOM   4206  O   WAT X 541      18.233  46.643  66.205  0.00  0.00           O
ATOM   4207  H1  WAT X 541      17.535  46.240  66.722  0.00  0.00           H
ATOM   4208  H2  WAT X 541      18.617  47.297  66.789  0.00  0.00           H
ATOM   4209  O   WAT X 542      27.770  40.508  81.058  0.00  0.00           O
ATOM   4210  H1  WAT X 542      28.248  41.157  81.573  0.00  0.00           H
ATOM   4211  H2  WAT X 542      27.833  40.824  80.156  0.00  0.00           H
ATOM   4212  O   WAT X 543      13.792  63.101  46.555  0.00  0.00           O
ATOM   4213  H1  WAT X 543      13.781  63.679  45.792  0.00  0.00           H
ATOM   4214  H2  WAT X 543      14.271  63.594  47.222  0.00  0.00           H
ATOM   4215  O   WAT X 544     -46.097  33.755  52.582  0.00  0.00           O
ATOM   4216  H1  WAT X 544     -46.455  33.056  53.129  0.00  0.00           H
ATOM   4217  H2  WAT X 544     -46.783  33.931  51.938  0.00  0.00           H
ATOM   4218  O   WAT X 545     -14.788  75.921  58.440  0.00  0.00           O
ATOM   4219  H1  WAT X 545     -14.659  75.125  58.956  0.00  0.00           H
ATOM   4220  H2  WAT X 545     -14.439  76.622  58.989  0.00  0.00           H
ATOM   4221  O   WAT X 546      22.651  32.622  88.304  0.00  0.00           O
ATOM   4222  H1  WAT X 546      21.735  32.351  88.240  0.00  0.00           H
ATOM   4223  H2  WAT X 546      23.049  32.315  87.490  0.00  0.00           H
ATOM   4224  O   WAT X 547      19.637  11.154  59.610  0.00  0.00           O
ATOM   4225  H1  WAT X 547      19.553  11.349  60.543  0.00  0.00           H
ATOM   4226  H2  WAT X 547      19.089  11.809  59.178  0.00  0.00           H
ATOM   4227  O   WAT X 548     -23.380  40.071  68.198  0.00  0.00           O
ATOM   4228  H1  WAT X 548     -24.321  40.172  68.054  0.00  0.00           H
ATOM   4229  H2  WAT X 548     -23.085  39.523  67.471  0.00  0.00           H
ATOM   4230  O   WAT X 549     -12.256  62.993  27.797  0.00  0.00           O
ATOM   4231  H1  WAT X 549     -11.932  63.080  28.693  0.00  0.00           H
ATOM   4232  H2  WAT X 549     -11.800  62.227  27.450  0.00  0.00           H
ATOM   4233  O   WAT X 550       9.312  16.952  29.448  0.00  0.00           O
ATOM   4234  H1  WAT X 550       9.689  16.515  28.684  0.00  0.00           H
ATOM   4235  H2  WAT X 550       9.683  16.487  30.198  0.00  0.00           H
ATOM   4236  O   WAT X 551     -25.885  58.780  73.707  0.00  0.00           O
ATOM   4237  H1  WAT X 551     -25.532  59.560  73.278  0.00  0.00           H
ATOM   4238  H2  WAT X 551     -25.908  59.008  74.636  0.00  0.00           H
ATOM   4239  O   WAT X 552     -35.112  15.219  36.491  0.00  0.00           O
ATOM   4240  H1  WAT X 552     -35.245  15.179  35.544  0.00  0.00           H
ATOM   4241  H2  WAT X 552     -34.460  15.910  36.611  0.00  0.00           H
ATOM   4242  O   WAT X 553     -25.682  50.456  57.623  0.00  0.00           O
ATOM   4243  H1  WAT X 553     -25.010  49.858  57.948  0.00  0.00           H
ATOM   4244  H2  WAT X 553     -26.503  49.976  57.731  0.00  0.00           H
ATOM   4245  O   WAT X 554      -7.827  54.974  59.543  0.00  0.00           O
ATOM   4246  H1  WAT X 554      -8.500  55.644  59.658  0.00  0.00           H
ATOM   4247  H2  WAT X 554      -8.197  54.190  59.950  0.00  0.00           H
ATOM   4248  O   WAT X 555     -52.714  37.262  70.047  0.00  0.00           O
ATOM   4249  H1  WAT X 555     -52.568  36.335  70.238  0.00  0.00           H
ATOM   4250  H2  WAT X 555     -52.635  37.327  69.096  0.00  0.00           H
ATOM   4251  O   WAT X 556      38.300  39.373  30.681  0.00  0.00           O
ATOM   4252  H1  WAT X 556      37.417  39.062  30.480  0.00  0.00           H
ATOM   4253  H2  WAT X 556      38.556  39.881  29.911  0.00  0.00           H
ATOM   4254  O   WAT X 557      -8.740  79.436  60.124  0.00  0.00           O
ATOM   4255  H1  WAT X 557      -9.284  78.779  59.691  0.00  0.00           H
ATOM   4256  H2  WAT X 557      -8.507  80.051  59.429  0.00  0.00           H
ATOM   4257  O   WAT X 558     -10.639  51.121  39.446  0.00  0.00           O
ATOM   4258  H1  WAT X 558     -10.772  50.493  40.156  0.00  0.00           H
ATOM   4259  H2  WAT X 558     -11.202  51.862  39.673  0.00  0.00           H
ATOM   4260  O   WAT X 559      -8.519  66.399  64.767  0.00  0.00           O
ATOM   4261  H1  WAT X 559      -8.510  67.334  64.564  0.00  0.00           H
ATOM   4262  H2  WAT X 559      -9.448  66.168  64.792  0.00  0.00           H
ATOM   4263  O   WAT X 560      26.348  31.068  80.215  0.00  0.00           O
ATOM   4264  H1  WAT X 560      25.882  31.105  81.050  0.00  0.00           H
ATOM   4265  H2  WAT X 560      27.066  31.693  80.313  0.00  0.00           H
ATOM   4266  O   WAT X 561     -29.280  80.002  61.050  0.00  0.00           O
ATOM   4267  H1  WAT X 561     -28.757  79.373  61.548  0.00  0.00           H
ATOM   4268  H2  WAT X 561     -29.844  80.415  61.704  0.00  0.00           H
ATOM   4269  O   WAT X 562      19.547  45.224  17.018  0.00  0.00           O
ATOM   4270  H1  WAT X 562      19.775  46.130  17.226  0.00  0.00           H
ATOM   4271  H2  WAT X 562      20.330  44.870  16.596  0.00  0.00           H
ATOM   4272  O   WAT X 563     -29.818  61.406  17.275  0.00  0.00           O
ATOM   4273  H1  WAT X 563     -29.974  62.348  17.338  0.00  0.00           H
ATOM   4274  H2  WAT X 563     -29.342  61.187  18.075  0.00  0.00           H
ATOM   4275  O   WAT X 564     -38.101  43.361  80.993  0.00  0.00           O
ATOM   4276  H1  WAT X 564     -38.648  42.910  81.636  0.00  0.00           H
ATOM   4277  H2  WAT X 564     -38.416  43.044  80.146  0.00  0.00           H
ATOM   4278  O   WAT X 565     -23.077  41.637  -1.380  0.00  0.00           O
ATOM   4279  H1  WAT X 565     -23.409  40.872  -1.849  0.00  0.00           H
ATOM   4280  H2  WAT X 565     -23.266  41.456  -0.460  0.00  0.00           H
ATOM   4281  O   WAT X 566      15.701  46.943  84.810  0.00  0.00           O
ATOM   4282  H1  WAT X 566      15.787  47.896  84.808  0.00  0.00           H
ATOM   4283  H2  WAT X 566      14.786  46.785  85.044  0.00  0.00           H
ATOM   4284  O   WAT X 567     -34.089  28.657  26.568  0.00  0.00           O
ATOM   4285  H1  WAT X 567     -34.935  28.590  26.124  0.00  0.00           H
ATOM   4286  H2  WAT X 567     -34.311  28.714  27.498  0.00  0.00           H
ATOM   4287  O   WAT X 568     -26.493  31.060  20.159  0.00  0.00           O
ATOM   4288  H1  WAT X 568     -26.489  31.770  20.802  0.00  0.00           H
ATOM   4289  H2  WAT X 568     -26.325  31.494  19.322  0.00  0.00           H
ATOM   4290  O   WAT X 569      37.660  45.526  15.812  0.00  0.00           O
ATOM   4291  H1  WAT X 569      37.334  44.682  15.499  0.00  0.00           H
ATOM   4292  H2  WAT X 569      37.235  46.171  15.247  0.00  0.00           H
ATOM   4293  O   WAT X 570      -8.497  36.729  86.517  0.00  0.00           O
ATOM   4294  H1  WAT X 570      -9.250  36.896  87.084  0.00  0.00           H
ATOM   4295  H2  WAT X 570      -8.851  36.206  85.797  0.00  0.00           H
ATOM   4296  O   WAT X 571     -26.533  73.717  32.447  0.00  0.00           O
ATOM   4297  H1  WAT X 571     -26.287  74.427  31.854  0.00  0.00           H
ATOM   4298  H2  WAT X 571     -26.087  73.926  33.268  0.00  0.00           H
ATOM   4299  O   WAT X 572     -35.225  46.637  64.075  0.00  0.00           O
ATOM   4300  H1  WAT X 572     -35.711  46.142  64.735  0.00  0.00           H
ATOM   4301  H2  WAT X 572     -35.902  47.023  63.520  0.00  0.00           H
ATOM   4302  O   WAT X 573      -5.901   5.431  40.751  0.00  0.00           O
ATOM   4303  H1  WAT X 573      -5.073   5.306  40.287  0.00  0.00           H
ATOM   4304  H2  WAT X 573      -5.829   4.871  41.523  0.00  0.00           H
ATOM   4305  O   WAT X 574       9.098  44.230   7.635  0.00  0.00           O
ATOM   4306  H1  WAT X 574       8.940  43.484   8.213  0.00  0.00           H
ATOM   4307  H2  WAT X 574       8.460  44.887   7.912  0.00  0.00           H
ATOM   4308  O   WAT X 575     -21.479  70.899  42.672  0.00  0.00           O
ATOM   4309  H1  WAT X 575     -20.553  70.658  42.701  0.00  0.00           H
ATOM   4310  H2  WAT X 575     -21.484  71.847  42.804  0.00  0.00           H
ATOM   4311  O   WAT X 576      -1.911  71.930  46.623  0.00  0.00           O
ATOM   4312  H1  WAT X 576      -2.475  72.539  46.146  0.00  0.00           H
ATOM   4313  H2  WAT X 576      -1.318  71.582  45.957  0.00  0.00           H
ATOM   4314  O   WAT X 577      -0.821  18.759  71.425  0.00  0.00           O
ATOM   4315  H1  WAT X 577      -1.140  18.069  72.008  0.00  0.00           H
ATOM   4316  H2  WAT X 577       0.121  18.795  71.590  0.00  0.00           H
ATOM   4317  O   WAT X 578      14.367  53.529  20.486  0.00  0.00           O
ATOM   4318  H1  WAT X 578      14.396  53.306  19.556  0.00  0.00           H
ATOM   4319  H2  WAT X 578      15.227  53.276  20.820  0.00  0.00           H
ATOM   4320  O   WAT X 579     -27.397  66.310  63.219  0.00  0.00           O
ATOM   4321  H1  WAT X 579     -28.252  66.522  62.845  0.00  0.00           H
ATOM   4322  H2  WAT X 579     -26.866  67.090  63.060  0.00  0.00           H
ATOM   4323  O   WAT X 580     -34.653  65.725  43.044  0.00  0.00           O
ATOM   4324  H1  WAT X 580     -33.816  65.720  43.508  0.00  0.00           H
ATOM   4325  H2  WAT X 580     -35.168  65.041  43.471  0.00  0.00           H
ATOM   4326  O   WAT X 581      16.589  69.573  76.060  0.00  0.00           O
ATOM   4327  H1  WAT X 581      16.750  69.032  75.287  0.00  0.00           H
ATOM   4328  H2  WAT X 581      16.606  68.957  76.792  0.00  0.00           H
ATOM   4329  O   WAT X 582     -35.689  43.602  11.250  0.00  0.00           O
ATOM   4330  H1  WAT X 582     -35.173  44.386  11.439  0.00  0.00           H
ATOM   4331  H2  WAT X 582     -35.142  42.877  11.553  0.00  0.00           H
ATOM   4332  O   WAT X 583      26.827  50.484  53.760  0.00  0.00           O
ATOM   4333  H1  WAT X 583      26.029  50.749  54.217  0.00  0.00           H
ATOM   4334  H2  WAT X 583      27.249  51.308  53.516  0.00  0.00           H
ATOM   4335  O   WAT X 584     -25.385  37.073  42.286  0.00  0.00           O
ATOM   4336  H1  WAT X 584     -24.710  36.414  42.122  0.00  0.00           H
ATOM   4337  H2  WAT X 584     -25.969  37.012  41.530  0.00  0.00           H
ATOM   4338  O   WAT X 585     -29.460  45.307  21.296  0.00  0.00           O
ATOM   4339  H1  WAT X 585     -29.722  46.138  20.899  0.00  0.00           H
ATOM   4340  H2  WAT X 585     -29.533  45.459  22.239  0.00  0.00           H
ATOM   4341  O   WAT X 586      -4.575  77.399  67.501  0.00  0.00           O
ATOM   4342  H1  WAT X 586      -5.294  78.024  67.599  0.00  0.00           H
ATOM   4343  H2  WAT X 586      -3.828  77.826  67.920  0.00  0.00           H
ATOM   4344  O   WAT X 587     -39.983  20.479  28.043  0.00  0.00           O
ATOM   4345  H1  WAT X 587     -40.792  20.146  28.430  0.00  0.00           H
ATOM   4346  H2  WAT X 587     -39.539  20.928  28.762  0.00  0.00           H
ATOM   4347  O   WAT X 588      -7.489  51.528  58.262  0.00  0.00           O
ATOM   4348  H1  WAT X 588      -7.895  50.749  58.642  0.00  0.00           H
ATOM   4349  H2  WAT X 588      -6.552  51.410  58.419  0.00  0.00           H
ATOM   4350  O   WAT X 589     -22.283  66.785  48.576  0.00  0.00           O
ATOM   4351  H1  WAT X 589     -21.585  66.277  48.991  0.00  0.00           H
ATOM   4352  H2  WAT X 589     -21.874  67.162  47.797  0.00  0.00           H
ATOM   4353  O   WAT X 590      28.884  45.047  31.471  0.00  0.00           O
ATOM   4354  H1  WAT X 590      29.733  44.673  31.704  0.00  0.00           H
ATOM   4355  H2  WAT X 590      28.293  44.751  32.163  0.00  0.00           H
ATOM   4356  O   WAT X 591      27.324  50.393  40.726  0.00  0.00           O
ATOM   4357  H1  WAT X 591      28.184  50.353  40.308  0.00  0.00           H
ATOM   4358  H2  WAT X 591      26.825  49.687  40.315  0.00  0.00           H
ATOM   4359  O   WAT X 592      -2.415  36.406  22.104  0.00  0.00           O
ATOM   4360  H1  WAT X 592      -2.794  37.185  21.696  0.00  0.00           H
ATOM   4361  H2  WAT X 592      -1.571  36.293  21.666  0.00  0.00           H
ATOM   4362  O   WAT X 593      31.118  54.257  69.928  0.00  0.00           O
ATOM   4363  H1  WAT X 593      31.963  53.810  69.872  0.00  0.00           H
ATOM   4364  H2  WAT X 593      30.844  54.137  70.837  0.00  0.00           H
ATOM   4365  O   WAT X 594      18.340  58.519  58.896  0.00  0.00           O
ATOM   4366  H1  WAT X 594      17.730  59.244  59.033  0.00  0.00           H
ATOM   4367  H2  WAT X 594      19.181  58.942  58.726  0.00  0.00           H
ATOM   4368  O   WAT X 595     -12.725   4.850  36.430  0.00  0.00           O
ATOM   4369  H1  WAT X 595     -11.912   5.205  36.069  0.00  0.00           H
ATOM   4370  H2  WAT X 595     -12.445   4.324  37.178  0.00  0.00           H
ATOM   4371  O   WAT X 596      13.227  50.931   9.633  0.00  0.00           O
ATOM   4372  H1  WAT X 596      13.112  49.990   9.501  0.00  0.00           H
ATOM   4373  H2  WAT X 596      12.366  51.306   9.446  0.00  0.00           H
ATOM   4374  O   WAT X 597      21.314  36.850  65.691  0.00  0.00           O
ATOM   4375  H1  WAT X 597      22.117  36.890  65.172  0.00  0.00           H
ATOM   4376  H2  WAT X 597      20.612  37.003  65.058  0.00  0.00           H
ATOM   4377  O   WAT X 598      -8.341  -1.074  38.171  0.00  0.00           O
ATOM   4378  H1  WAT X 598      -9.001  -0.472  37.828  0.00  0.00           H
ATOM   4379  H2  WAT X 598      -7.516  -0.595  38.091  0.00  0.00           H
ATOM   4380  O   WAT X 599     -16.715  45.281  63.782  0.00  0.00           O
ATOM   4381  H1  WAT X 599     -17.050  46.132  64.067  0.00  0.00           H
ATOM   4382  H2  WAT X 599     -15.888  45.484  63.345  0.00  0.00           H
ATOM   4383  O   WAT X 600      24.719  14.830  83.321  0.00  0.00           O
ATOM   4384  H1  WAT X 600      24.746  15.352  84.123  0.00  0.00           H
ATOM   4385  H2  WAT X 600      23.847  14.437  83.321  0.00  0.00           H
ATOM   4386  O   WAT X 601      -9.760  21.382  15.631  0.00  0.00           O
ATOM   4387  H1  WAT X 601      -8.838  21.593  15.484  0.00  0.00           H
ATOM   4388  H2  WAT X 601     -10.113  22.152  16.077  0.00  0.00           H
ATOM   4389  O   WAT X 602     -10.061  43.217  33.239  0.00  0.00           O
ATOM   4390  H1  WAT X 602     -10.272  44.078  33.599  0.00  0.00           H
ATOM   4391  H2  WAT X 602     -10.781  43.026  32.637  0.00  0.00           H
ATOM   4392  O   WAT X 603       5.322  39.561  11.011  0.00  0.00           O
ATOM   4393  H1  WAT X 603       4.954  39.161  10.223  0.00  0.00           H
ATOM   4394  H2  WAT X 603       5.292  40.502  10.838  0.00  0.00           H
ATOM   4395  O   WAT X 604       3.952  41.050  44.610  0.00  0.00           O
ATOM   4396  H1  WAT X 604       4.179  41.559  45.388  0.00  0.00           H
ATOM   4397  H2  WAT X 604       3.044  40.784  44.754  0.00  0.00           H
ATOM   4398  O   WAT X 605     -14.331  37.260  57.343  0.00  0.00           O
ATOM   4399  H1  WAT X 605     -15.166  37.088  57.778  0.00  0.00           H
ATOM   4400  H2  WAT X 605     -14.364  36.734  56.544  0.00  0.00           H
ATOM   4401  O   WAT X 606      -2.795  65.335  69.015  0.00  0.00           O
ATOM   4402  H1  WAT X 606      -3.669  64.980  68.854  0.00  0.00           H
ATOM   4403  H2  WAT X 606      -2.199  64.640  68.735  0.00  0.00           H
ATOM   4404  O   WAT X 607     -23.615  34.159  50.876  0.00  0.00           O
ATOM   4405  H1  WAT X 607     -24.525  34.455  50.865  0.00  0.00           H
ATOM   4406  H2  WAT X 607     -23.393  34.100  51.805  0.00  0.00           H
ATOM   4407  O   WAT X 608     -42.616  25.486  39.980  0.00  0.00           O
ATOM   4408  H1  WAT X 608     -43.032  24.658  40.222  0.00  0.00           H
ATOM   4409  H2  WAT X 608     -41.686  25.349  40.160  0.00  0.00           H
ATOM   4410  O   WAT X 609     -12.406  27.036  31.003  0.00  0.00           O
ATOM   4411  H1  WAT X 609     -12.760  26.283  30.531  0.00  0.00           H
ATOM   4412  H2  WAT X 609     -11.756  26.662  31.598  0.00  0.00           H
ATOM   4413  O   WAT X 610     -19.497  61.886  67.796  0.00  0.00           O
ATOM   4414  H1  WAT X 610     -20.140  61.241  68.090  0.00  0.00           H
ATOM   4415  H2  WAT X 610     -19.999  62.496  67.255  0.00  0.00           H
ATOM   4416  O   WAT X 611     -31.494  69.088  22.293  0.00  0.00           O
ATOM   4417  H1  WAT X 611     -32.237  69.144  21.692  0.00  0.00           H
ATOM   4418  H2  WAT X 611     -31.890  69.117  23.165  0.00  0.00           H
ATOM   4419  O   WAT X 612     -24.113  63.256  15.063  0.00  0.00           O
ATOM   4420  H1  WAT X 612     -24.306  64.134  15.392  0.00  0.00           H
ATOM   4421  H2  WAT X 612     -24.950  62.793  15.109  0.00  0.00           H
ATOM   4422  O   WAT X 613       5.158  35.543  38.218  0.00  0.00           O
ATOM   4423  H1  WAT X 613       4.777  35.471  37.343  0.00  0.00           H
ATOM   4424  H2  WAT X 613       5.003  34.687  38.618  0.00  0.00           H
ATOM   4425  O   WAT X 614      11.750  22.340  48.378  0.00  0.00           O
ATOM   4426  H1  WAT X 614      10.879  21.992  48.570  0.00  0.00           H
ATOM   4427  H2  WAT X 614      11.598  23.008  47.709  0.00  0.00           H
ATOM   4428  O   WAT X 615      -0.640  48.506  36.148  0.00  0.00           O
ATOM   4429  H1  WAT X 615      -1.000  49.179  36.727  0.00  0.00           H
ATOM   4430  H2  WAT X 615       0.281  48.440  36.401  0.00  0.00           H
ATOM   4431  O   WAT X 616      -2.690  19.547  19.506  0.00  0.00           O
ATOM   4432  H1  WAT X 616      -2.091  19.080  20.089  0.00  0.00           H
ATOM   4433  H2  WAT X 616      -2.880  18.923  18.806  0.00  0.00           H
ATOM   4434  O   WAT X 617      -9.880  41.000  82.399  0.00  0.00           O
ATOM   4435  H1  WAT X 617     -10.532  40.313  82.260  0.00  0.00           H
ATOM   4436  H2  WAT X 617     -10.308  41.801  82.095  0.00  0.00           H
ATOM   4437  O   WAT X 618     -31.306  14.255  46.021  0.00  0.00           O
ATOM   4438  H1  WAT X 618     -31.571  13.949  45.154  0.00  0.00           H
ATOM   4439  H2  WAT X 618     -30.622  13.643  46.293  0.00  0.00           H
ATOM   4440  O   WAT X 619      -2.361  58.092  22.447  0.00  0.00           O
ATOM   4441  H1  WAT X 619      -2.995  57.375  22.473  0.00  0.00           H
ATOM   4442  H2  WAT X 619      -2.871  58.870  22.670  0.00  0.00           H
ATOM   4443  O   WAT X 620     -16.460  22.795  33.028  0.00  0.00           O
ATOM   4444  H1  WAT X 620     -16.340  22.118  33.694  0.00  0.00           H
ATOM   4445  H2  WAT X 620     -16.244  22.360  32.203  0.00  0.00           H
ATOM   4446  O   WAT X 621       3.608  64.785  62.949  0.00  0.00           O
ATOM   4447  H1  WAT X 621       4.513  64.528  63.128  0.00  0.00           H
ATOM   4448  H2  WAT X 621       3.443  65.512  63.549  0.00  0.00           H
ATOM   4449  O   WAT X 622      -4.148  30.732  97.250  0.00  0.00           O
ATOM   4450  H1  WAT X 622      -3.933  31.651  97.415  0.00  0.00           H
ATOM   4451  H2  WAT X 622      -4.703  30.752  96.471  0.00  0.00           H
ATOM   4452  O   WAT X 623     -30.668  87.456  49.490  0.00  0.00           O
ATOM   4453  H1  WAT X 623     -30.907  88.278  49.061  0.00  0.00           H
ATOM   4454  H2  WAT X 623     -29.958  87.104  48.953  0.00  0.00           H
ATOM   4455  O   WAT X 624       9.860  21.050  67.158  0.00  0.00           O
ATOM   4456  H1  WAT X 624       9.848  20.108  67.324  0.00  0.00           H
ATOM   4457  H2  WAT X 624      10.260  21.136  66.292  0.00  0.00           H
ATOM   4458  O   WAT X 625     -39.976  48.921  63.328  0.00  0.00           O
ATOM   4459  H1  WAT X 625     -40.752  48.633  63.808  0.00  0.00           H
ATOM   4460  H2  WAT X 625     -39.941  48.348  62.562  0.00  0.00           H
ATOM   4461  O   WAT X 626     -27.947  16.205  46.508  0.00  0.00           O
ATOM   4462  H1  WAT X 626     -27.975  15.356  46.950  0.00  0.00           H
ATOM   4463  H2  WAT X 626     -27.424  16.760  47.086  0.00  0.00           H
ATOM   4464  O   WAT X 627      -3.664  80.629  55.618  0.00  0.00           O
ATOM   4465  H1  WAT X 627      -3.838  79.695  55.499  0.00  0.00           H
ATOM   4466  H2  WAT X 627      -4.279  81.064  55.028  0.00  0.00           H
ATOM   4467  O   WAT X 628     -21.328  27.998  10.476  0.00  0.00           O
ATOM   4468  H1  WAT X 628     -20.540  27.735  10.952  0.00  0.00           H
ATOM   4469  H2  WAT X 628     -21.396  28.941  10.629  0.00  0.00           H
ATOM   4470  O   WAT X 629      29.328  71.134  56.867  0.00  0.00           O
ATOM   4471  H1  WAT X 629      30.103  71.079  57.425  0.00  0.00           H
ATOM   4472  H2  WAT X 629      29.395  71.992  56.448  0.00  0.00           H
ATOM   4473  O   WAT X 630      -2.577  23.243  21.714  0.00  0.00           O
ATOM   4474  H1  WAT X 630      -2.728  24.026  22.243  0.00  0.00           H
ATOM   4475  H2  WAT X 630      -3.208  23.312  20.998  0.00  0.00           H
ATOM   4476  O   WAT X 631      33.081  58.384  62.399  0.00  0.00           O
ATOM   4477  H1  WAT X 631      32.445  58.059  63.036  0.00  0.00           H
ATOM   4478  H2  WAT X 631      33.404  59.201  62.778  0.00  0.00           H
ATOM   4479  O   WAT X 632     -45.222  58.498  68.051  0.00  0.00           O
ATOM   4480  H1  WAT X 632     -44.899  57.930  67.352  0.00  0.00           H
ATOM   4481  H2  WAT X 632     -44.431  58.828  68.476  0.00  0.00           H
ATOM   4482  O   WAT X 633      42.069  53.345  31.890  0.00  0.00           O
ATOM   4483  H1  WAT X 633      41.427  54.045  31.773  0.00  0.00           H
ATOM   4484  H2  WAT X 633      42.865  53.796  32.171  0.00  0.00           H
ATOM   4485  O   WAT X 634      23.879   1.824  40.856  0.00  0.00           O
ATOM   4486  H1  WAT X 634      24.277   1.031  41.216  0.00  0.00           H
ATOM   4487  H2  WAT X 634      23.404   2.209  41.593  0.00  0.00           H
ATOM   4488  O   WAT X 635      33.076  48.444  16.589  0.00  0.00           O
ATOM   4489  H1  WAT X 635      32.373  47.829  16.802  0.00  0.00           H
ATOM   4490  H2  WAT X 635      32.676  49.308  16.688  0.00  0.00           H
ATOM   4491  O   WAT X 636      11.828  38.233  66.303  0.00  0.00           O
ATOM   4492  H1  WAT X 636      12.388  37.960  67.030  0.00  0.00           H
ATOM   4493  H2  WAT X 636      12.171  37.757  65.546  0.00  0.00           H
ATOM   4494  O   WAT X 637     -24.956  22.009  27.698  0.00  0.00           O
ATOM   4495  H1  WAT X 637     -25.240  22.256  26.818  0.00  0.00           H
ATOM   4496  H2  WAT X 637     -24.630  22.824  28.082  0.00  0.00           H
ATOM   4497  O   WAT X 638       6.127  54.010  64.495  0.00  0.00           O
ATOM   4498  H1  WAT X 638       5.400  54.632  64.468  0.00  0.00           H
ATOM   4499  H2  WAT X 638       6.902  54.539  64.303  0.00  0.00           H
ATOM   4500  O   WAT X 639     -32.761  15.091  30.492  0.00  0.00           O
ATOM   4501  H1  WAT X 639     -33.450  15.756  30.494  0.00  0.00           H
ATOM   4502  H2  WAT X 639     -32.297  15.230  29.666  0.00  0.00           H
ATOM   4503  O   WAT X 640      27.548  25.176  80.522  0.00  0.00           O
ATOM   4504  H1  WAT X 640      26.749  24.673  80.366  0.00  0.00           H
ATOM   4505  H2  WAT X 640      27.383  26.023  80.110  0.00  0.00           H
ATOM   4506  O   WAT X 641     -31.900  33.615  44.991  0.00  0.00           O
ATOM   4507  H1  WAT X 641     -31.884  32.664  44.881  0.00  0.00           H
ATOM   4508  H2  WAT X 641     -31.201  33.794  45.621  0.00  0.00           H
ATOM   4509  O   WAT X 642     -40.259  68.194  61.446  0.00  0.00           O
ATOM   4510  H1  WAT X 642     -40.987  67.742  61.873  0.00  0.00           H
ATOM   4511  H2  WAT X 642     -40.653  68.612  60.681  0.00  0.00           H
ATOM   4512  O   WAT X 643      39.209  34.554  27.263  0.00  0.00           O
ATOM   4513  H1  WAT X 643      38.454  34.852  27.770  0.00  0.00           H
ATOM   4514  H2  WAT X 643      39.932  34.548  27.890  0.00  0.00           H
ATOM   4515  O   WAT X 644      -3.018  42.866   5.516  0.00  0.00           O
ATOM   4516  H1  WAT X 644      -3.478  42.782   4.680  0.00  0.00           H
ATOM   4517  H2  WAT X 644      -3.296  42.102   6.020  0.00  0.00           H
ATOM   4518  O   WAT X 645      -0.849   9.144  50.533  0.00  0.00           O
ATOM   4519  H1  WAT X 645      -1.013   9.441  49.638  0.00  0.00           H
ATOM   4520  H2  WAT X 645      -1.535   8.498  50.701  0.00  0.00           H
ATOM   4521  O   WAT X 646     -20.283  45.272  24.980  0.00  0.00           O
ATOM   4522  H1  WAT X 646     -21.196  45.524  24.841  0.00  0.00           H
ATOM   4523  H2  WAT X 646     -20.180  44.461  24.483  0.00  0.00           H
ATOM   4524  O   WAT X 647      10.306  35.017  70.719  0.00  0.00           O
ATOM   4525  H1  WAT X 647      10.628  34.300  71.266  0.00  0.00           H
ATOM   4526  H2  WAT X 647       9.664  34.606  70.140  0.00  0.00           H
ATOM   4527  O   WAT X 648     -47.749  33.816  65.146  0.00  0.00           O
ATOM   4528  H1  WAT X 648     -47.749  32.917  65.472  0.00  0.00           H
ATOM   4529  H2  WAT X 648     -46.876  34.148  65.358  0.00  0.00           H
ATOM   4530  O   WAT X 649     -39.179  65.942  35.221  0.00  0.00           O
ATOM   4531  H1  WAT X 649     -38.872  66.412  35.996  0.00  0.00           H
ATOM   4532  H2  WAT X 649     -39.460  65.089  35.553  0.00  0.00           H
ATOM   4533  O   WAT X 650      -9.413  35.895  73.737  0.00  0.00           O
ATOM   4534  H1  WAT X 650      -9.349  35.821  72.785  0.00  0.00           H
ATOM   4535  H2  WAT X 650      -8.507  35.975  74.033  0.00  0.00           H
ATOM   4536  O   WAT X 651      18.261  52.104  84.820  0.00  0.00           O
ATOM   4537  H1  WAT X 651      18.620  52.713  85.466  0.00  0.00           H
ATOM   4538  H2  WAT X 651      19.007  51.875  84.266  0.00  0.00           H
ATOM   4539  O   WAT X 652     -44.797  16.780  31.027  0.00  0.00           O
ATOM   4540  H1  WAT X 652     -45.456  17.045  30.384  0.00  0.00           H
ATOM   4541  H2  WAT X 652     -43.960  16.936  30.590  0.00  0.00           H
ATOM   4542  O   WAT X 653       0.885  69.840  45.345  0.00  0.00           O
ATOM   4543  H1  WAT X 653       0.132  69.638  44.791  0.00  0.00           H
ATOM   4544  H2  WAT X 653       0.982  70.790  45.280  0.00  0.00           H
ATOM   4545  O   WAT X 654      -0.290  26.982  84.552  0.00  0.00           O
ATOM   4546  H1  WAT X 654      -0.268  27.424  83.703  0.00  0.00           H
ATOM   4547  H2  WAT X 654      -0.450  27.684  85.183  0.00  0.00           H
ATOM   4548  O   WAT X 655      -2.551  45.335  14.282  0.00  0.00           O
ATOM   4549  H1  WAT X 655      -2.442  46.062  14.894  0.00  0.00           H
ATOM   4550  H2  WAT X 655      -2.827  44.600  14.830  0.00  0.00           H
ATOM   4551  O   WAT X 656      -9.228  25.371  49.446  0.00  0.00           O
ATOM   4552  H1  WAT X 656      -8.366  25.452  49.854  0.00  0.00           H
ATOM   4553  H2  WAT X 656      -9.365  26.210  49.007  0.00  0.00           H
ATOM   4554  O   WAT X 657       2.956  30.085  47.157  0.00  0.00           O
ATOM   4555  H1  WAT X 657       3.088  31.014  46.967  0.00  0.00           H
ATOM   4556  H2  WAT X 657       3.178  29.996  48.084  0.00  0.00           H
ATOM   4557  O   WAT X 658      -4.928  59.275  21.328  0.00  0.00           O
ATOM   4558  H1  WAT X 658      -5.605  59.936  21.179  0.00  0.00           H
ATOM   4559  H2  WAT X 658      -4.278  59.716  21.874  0.00  0.00           H
ATOM   4560  O   WAT X 659     -19.369  39.722  43.706  0.00  0.00           O
ATOM   4561  H1  WAT X 659     -18.573  39.431  44.151  0.00  0.00           H
ATOM   4562  H2  WAT X 659     -19.576  40.564  44.111  0.00  0.00           H
ATOM   4563  O   WAT X 660     -15.406  27.206  67.627  0.00  0.00           O
ATOM   4564  H1  WAT X 660     -15.913  26.452  67.928  0.00  0.00           H
ATOM   4565  H2  WAT X 660     -15.891  27.966  67.949  0.00  0.00           H
ATOM   4566  O   WAT X 661      13.143  58.624  43.679  0.00  0.00           O
ATOM   4567  H1  WAT X 661      13.834  57.987  43.862  0.00  0.00           H
ATOM   4568  H2  WAT X 661      13.160  59.218  44.429  0.00  0.00           H
ATOM   4569  O   WAT X 662      -4.694  45.146   6.316  0.00  0.00           O
ATOM   4570  H1  WAT X 662      -5.445  45.081   6.906  0.00  0.00           H
ATOM   4571  H2  WAT X 662      -4.471  44.238   6.110  0.00  0.00           H
ATOM   4572  O   WAT X 663     -15.399  -4.005  32.723  0.00  0.00           O
ATOM   4573  H1  WAT X 663     -14.462  -4.172  32.824  0.00  0.00           H
ATOM   4574  H2  WAT X 663     -15.538  -3.157  33.145  0.00  0.00           H
ATOM   4575  O   WAT X 664      16.722  44.686  80.295  0.00  0.00           O
ATOM   4576  H1  WAT X 664      17.127  45.508  80.571  0.00  0.00           H
ATOM   4577  H2  WAT X 664      17.217  44.009  80.756  0.00  0.00           H
ATOM   4578  O   WAT X 665     -53.653  33.812  73.012  0.00  0.00           O
ATOM   4579  H1  WAT X 665     -54.433  34.294  72.738  0.00  0.00           H
ATOM   4580  H2  WAT X 665     -52.994  34.029  72.353  0.00  0.00           H
ATOM   4581  O   WAT X 666     -23.721  12.492  47.437  0.00  0.00           O
ATOM   4582  H1  WAT X 666     -23.186  12.757  46.689  0.00  0.00           H
ATOM   4583  H2  WAT X 666     -23.134  11.958  47.973  0.00  0.00           H
ATOM   4584  O   WAT X 667      11.801  30.924  78.967  0.00  0.00           O
ATOM   4585  H1  WAT X 667      12.032  31.769  79.352  0.00  0.00           H
ATOM   4586  H2  WAT X 667      11.508  31.137  78.081  0.00  0.00           H
ATOM   4587  O   WAT X 668      21.564  31.640  75.293  0.00  0.00           O
ATOM   4588  H1  WAT X 668      21.312  32.014  74.449  0.00  0.00           H
ATOM   4589  H2  WAT X 668      22.400  31.207  75.124  0.00  0.00           H
ATOM   4590  O   WAT X 669     -39.221  19.890  15.162  0.00  0.00           O
ATOM   4591  H1  WAT X 669     -39.492  19.946  14.245  0.00  0.00           H
ATOM   4592  H2  WAT X 669     -38.640  19.130  15.194  0.00  0.00           H
ATOM   4593  O   WAT X 670     -37.409  34.241  30.809  0.00  0.00           O
ATOM   4594  H1  WAT X 670     -37.588  35.172  30.938  0.00  0.00           H
ATOM   4595  H2  WAT X 670     -37.056  33.946  31.649  0.00  0.00           H
ATOM   4596  O   WAT X 671      24.828  44.639  71.466  0.00  0.00           O
ATOM   4597  H1  WAT X 671      23.996  44.302  71.799  0.00  0.00           H
ATOM   4598  H2  WAT X 671      24.630  44.928  70.575  0.00  0.00           H
ATOM   4599  O   WAT X 672      18.033  45.292  50.301  0.00  0.00           O
ATOM   4600  H1  WAT X 672      18.258  46.198  50.512  0.00  0.00           H
ATOM   4601  H2  WAT X 672      17.126  45.197  50.591  0.00  0.00           H
ATOM   4602  O   WAT X 673     -23.483  32.256  28.954  0.00  0.00           O
ATOM   4603  H1  WAT X 673     -23.412  32.656  29.821  0.00  0.00           H
ATOM   4604  H2  WAT X 673     -23.002  32.849  28.377  0.00  0.00           H
ATOM   4605  O   WAT X 674      17.019  27.689  82.796  0.00  0.00           O
ATOM   4606  H1  WAT X 674      17.217  26.821  82.444  0.00  0.00           H
ATOM   4607  H2  WAT X 674      16.851  28.228  82.024  0.00  0.00           H
ATOM   4608  O   WAT X 675      20.850  62.527  44.274  0.00  0.00           O
ATOM   4609  H1  WAT X 675      20.063  62.546  43.731  0.00  0.00           H
ATOM   4610  H2  WAT X 675      21.573  62.493  43.647  0.00  0.00           H
ATOM   4611  O   WAT X 676      10.160  24.937  81.432  0.00  0.00           O
ATOM   4612  H1  WAT X 676       9.516  25.422  80.916  0.00  0.00           H
ATOM   4613  H2  WAT X 676      10.740  25.611  81.786  0.00  0.00           H
ATOM   4614  O   WAT X 677      20.548  12.090  27.569  0.00  0.00           O
ATOM   4615  H1  WAT X 677      21.365  11.601  27.668  0.00  0.00           H
ATOM   4616  H2  WAT X 677      20.398  12.117  26.625  0.00  0.00           H
ATOM   4617  O   WAT X 678     -11.090  86.122  61.301  0.00  0.00           O
ATOM   4618  H1  WAT X 678     -10.968  85.175  61.235  0.00  0.00           H
ATOM   4619  H2  WAT X 678     -11.720  86.234  62.013  0.00  0.00           H
ATOM   4620  O   WAT X 679      31.563  56.727  34.627  0.00  0.00           O
ATOM   4621  H1  WAT X 679      31.096  56.024  34.176  0.00  0.00           H
ATOM   4622  H2  WAT X 679      32.370  56.317  34.939  0.00  0.00           H
ATOM   4623  O   WAT X 680       2.484   7.977  39.169  0.00  0.00           O
ATOM   4624  H1  WAT X 680       1.604   8.140  38.829  0.00  0.00           H
ATOM   4625  H2  WAT X 680       2.790   8.834  39.464  0.00  0.00           H
ATOM   4626  O   WAT X 681      19.603  38.138  19.129  0.00  0.00           O
ATOM   4627  H1  WAT X 681      19.263  38.259  18.243  0.00  0.00           H
ATOM   4628  H2  WAT X 681      20.248  37.435  19.044  0.00  0.00           H
ATOM   4629  O   WAT X 682      23.181  26.253  74.054  0.00  0.00           O
ATOM   4630  H1  WAT X 682      23.249  25.461  74.586  0.00  0.00           H
ATOM   4631  H2  WAT X 682      23.516  25.994  73.195  0.00  0.00           H
ATOM   4632  O   WAT X 683      36.980  46.710  18.712  0.00  0.00           O
ATOM   4633  H1  WAT X 683      36.033  46.727  18.571  0.00  0.00           H
ATOM   4634  H2  WAT X 683      37.351  46.611  17.835  0.00  0.00           H
ATOM   4635  O   WAT X 684      24.919  14.258  50.869  0.00  0.00           O
ATOM   4636  H1  WAT X 684      24.948  15.011  50.279  0.00  0.00           H
ATOM   4637  H2  WAT X 684      25.811  14.186  51.210  0.00  0.00           H
ATOM   4638  O   WAT X 685     -17.059  20.296  44.176  0.00  0.00           O
ATOM   4639  H1  WAT X 685     -17.305  20.712  43.350  0.00  0.00           H
ATOM   4640  H2  WAT X 685     -17.533  19.465  44.176  0.00  0.00           H
ATOM   4641  O   WAT X 686      15.343  37.798  14.798  0.00  0.00           O
ATOM   4642  H1  WAT X 686      16.208  38.011  14.448  0.00  0.00           H
ATOM   4643  H2  WAT X 686      14.753  38.421  14.375  0.00  0.00           H
ATOM   4644  O   WAT X 687      -8.776  21.099  29.311  0.00  0.00           O
ATOM   4645  H1  WAT X 687      -9.019  21.366  28.424  0.00  0.00           H
ATOM   4646  H2  WAT X 687      -9.611  20.919  29.744  0.00  0.00           H
ATOM   4647  O   WAT X 688      28.241  73.529  68.152  0.00  0.00           O
ATOM   4648  H1  WAT X 688      27.777  73.832  67.372  0.00  0.00           H
ATOM   4649  H2  WAT X 688      27.562  73.464  68.824  0.00  0.00           H
ATOM   4650  O   WAT X 689      -1.939  70.905  65.070  0.00  0.00           O
ATOM   4651  H1  WAT X 689      -1.139  70.701  65.555  0.00  0.00           H
ATOM   4652  H2  WAT X 689      -1.659  70.954  64.156  0.00  0.00           H
ATOM   4653  O   WAT X 690       2.302  21.958  48.448  0.00  0.00           O
ATOM   4654  H1  WAT X 690       2.459  22.736  47.913  0.00  0.00           H
ATOM   4655  H2  WAT X 690       2.235  22.291  49.342  0.00  0.00           H
ATOM   4656  O   WAT X 691      -4.562  26.816  21.818  0.00  0.00           O
ATOM   4657  H1  WAT X 691      -4.588  27.771  21.866  0.00  0.00           H
ATOM   4658  H2  WAT X 691      -4.780  26.615  20.908  0.00  0.00           H
ATOM   4659  O   WAT X 692     -34.618  34.848  74.760  0.00  0.00           O
ATOM   4660  H1  WAT X 692     -35.386  34.480  75.197  0.00  0.00           H
ATOM   4661  H2  WAT X 692     -34.062  34.091  74.575  0.00  0.00           H
ATOM   4662  O   WAT X 693      29.730  28.634  17.515  0.00  0.00           O
ATOM   4663  H1  WAT X 693      30.492  28.375  18.033  0.00  0.00           H
ATOM   4664  H2  WAT X 693      29.002  28.623  18.136  0.00  0.00           H
ATOM   4665  O   WAT X 694      -6.810  15.178  30.997  0.00  0.00           O
ATOM   4666  H1  WAT X 694      -7.053  15.617  31.812  0.00  0.00           H
ATOM   4667  H2  WAT X 694      -5.961  15.554  30.767  0.00  0.00           H
ATOM   4668  O   WAT X 695     -29.821  68.497  40.399  0.00  0.00           O
ATOM   4669  H1  WAT X 695     -28.925  68.814  40.520  0.00  0.00           H
ATOM   4670  H2  WAT X 695     -29.835  68.157  39.505  0.00  0.00           H
ATOM   4671  O   WAT X 696     -17.751  59.450  75.495  0.00  0.00           O
ATOM   4672  H1  WAT X 696     -17.571  58.602  75.088  0.00  0.00           H
ATOM   4673  H2  WAT X 696     -17.028  59.580  76.108  0.00  0.00           H
ATOM   4674  O   WAT X 697      10.575  70.722  59.836  0.00  0.00           O
ATOM   4675  H1  WAT X 697      11.337  70.490  59.305  0.00  0.00           H
ATOM   4676  H2  WAT X 697       9.923  71.020  59.202  0.00  0.00           H
ATOM   4677  O   WAT X 698      30.969  -9.749  47.129  0.00  0.00           O
ATOM   4678  H1  WAT X 698      31.443  -9.005  47.501  0.00  0.00           H
ATOM   4679  H2  WAT X 698      31.599 -10.469  47.150  0.00  0.00           H
ATOM   4680  O   WAT X 699      -8.613  80.467  62.651  0.00  0.00           O
ATOM   4681  H1  WAT X 699      -7.812  79.949  62.729  0.00  0.00           H
ATOM   4682  H2  WAT X 699      -8.872  80.370  61.734  0.00  0.00           H
ATOM   4683  O   WAT X 700     -31.603  51.276  80.113  0.00  0.00           O
ATOM   4684  H1  WAT X 700     -31.480  50.687  80.858  0.00  0.00           H
ATOM   4685  H2  WAT X 700     -32.468  51.052  79.771  0.00  0.00           H
ATOM   4686  O   WAT X 701     -24.492  69.336  41.602  0.00  0.00           O
ATOM   4687  H1  WAT X 701     -23.562  69.470  41.421  0.00  0.00           H
ATOM   4688  H2  WAT X 701     -24.539  68.457  41.978  0.00  0.00           H
ATOM   4689  O   WAT X 702     -11.703  43.552  46.827  0.00  0.00           O
ATOM   4690  H1  WAT X 702     -11.064  43.064  46.309  0.00  0.00           H
ATOM   4691  H2  WAT X 702     -12.516  43.054  46.738  0.00  0.00           H
ATOM   4692  O   WAT X 703      17.397  50.128  63.016  0.00  0.00           O
ATOM   4693  H1  WAT X 703      17.753  50.836  63.553  0.00  0.00           H
ATOM   4694  H2  WAT X 703      17.903  49.357  63.270  0.00  0.00           H
ATOM   4695  O   WAT X 704     -15.416  60.975  15.809  0.00  0.00           O
ATOM   4696  H1  WAT X 704     -15.418  60.581  14.936  0.00  0.00           H
ATOM   4697  H2  WAT X 704     -16.046  60.454  16.308  0.00  0.00           H
ATOM   4698  O   WAT X 705      21.363  67.944  64.814  0.00  0.00           O
ATOM   4699  H1  WAT X 705      20.672  67.663  64.214  0.00  0.00           H
ATOM   4700  H2  WAT X 705      21.310  68.900  64.811  0.00  0.00           H
ATOM   4701  O   WAT X 706     -36.610  51.045  55.523  0.00  0.00           O
ATOM   4702  H1  WAT X 706     -35.914  51.431  54.991  0.00  0.00           H
ATOM   4703  H2  WAT X 706     -37.198  50.637  54.887  0.00  0.00           H
ATOM   4704  O   WAT X 707     -23.651  29.697  28.769  0.00  0.00           O
ATOM   4705  H1  WAT X 707     -23.552  30.649  28.774  0.00  0.00           H
ATOM   4706  H2  WAT X 707     -22.795  29.369  28.492  0.00  0.00           H
ATOM   4707  O   WAT X 708       5.029  56.072  28.394  0.00  0.00           O
ATOM   4708  H1  WAT X 708       4.453  56.166  29.152  0.00  0.00           H
ATOM   4709  H2  WAT X 708       5.733  55.499  28.698  0.00  0.00           H
ATOM   4710  O   WAT X 709      20.833  -3.724  53.296  0.00  0.00           O
ATOM   4711  H1  WAT X 709      20.931  -3.687  54.247  0.00  0.00           H
ATOM   4712  H2  WAT X 709      19.916  -3.962  53.159  0.00  0.00           H
ATOM   4713  O   WAT X 710      13.018  67.611  57.508  0.00  0.00           O
ATOM   4714  H1  WAT X 710      12.709  66.805  57.921  0.00  0.00           H
ATOM   4715  H2  WAT X 710      13.889  67.391  57.176  0.00  0.00           H
ATOM   4716  O   WAT X 711      18.988  35.340  64.305  0.00  0.00           O
ATOM   4717  H1  WAT X 711      18.780  35.066  63.412  0.00  0.00           H
ATOM   4718  H2  WAT X 711      19.666  34.729  64.592  0.00  0.00           H
ATOM   4719  O   WAT X 712       8.942  34.442  75.488  0.00  0.00           O
ATOM   4720  H1  WAT X 712       8.838  34.624  74.554  0.00  0.00           H
ATOM   4721  H2  WAT X 712       9.879  34.551  75.651  0.00  0.00           H
ATOM   4722  O   WAT X 713     -31.078  72.153  37.798  0.00  0.00           O
ATOM   4723  H1  WAT X 713     -30.317  72.685  37.568  0.00  0.00           H
ATOM   4724  H2  WAT X 713     -30.961  71.957  38.728  0.00  0.00           H
ATOM   4725  O   WAT X 714      -5.537  20.586  20.402  0.00  0.00           O
ATOM   4726  H1  WAT X 714      -4.710  20.105  20.431  0.00  0.00           H
ATOM   4727  H2  WAT X 714      -5.907  20.375  19.545  0.00  0.00           H
ATOM   4728  O   WAT X 715      12.606  24.356  96.519  0.00  0.00           O
ATOM   4729  H1  WAT X 715      13.398  24.233  97.042  0.00  0.00           H
ATOM   4730  H2  WAT X 715      12.459  23.507  96.102  0.00  0.00           H
ATOM   4731  O   WAT X 716      27.207  41.469  67.542  0.00  0.00           O
ATOM   4732  H1  WAT X 716      26.783  41.633  68.385  0.00  0.00           H
ATOM   4733  H2  WAT X 716      27.012  40.553  67.349  0.00  0.00           H
ATOM   4734  O   WAT X 717     -11.723  35.502  44.082  0.00  0.00           O
ATOM   4735  H1  WAT X 717     -11.610  34.599  43.784  0.00  0.00           H
ATOM   4736  H2  WAT X 717     -10.838  35.796  44.298  0.00  0.00           H
ATOM   4737  O   WAT X 718     -38.833  71.521  50.675  0.00  0.00           O
ATOM   4738  H1  WAT X 718     -39.574  70.936  50.516  0.00  0.00           H
ATOM   4739  H2  WAT X 718     -38.680  71.948  49.832  0.00  0.00           H
ATOM   4740  O   WAT X 719      12.108  42.107  63.006  0.00  0.00           O
ATOM   4741  H1  WAT X 719      11.440  42.780  63.133  0.00  0.00           H
ATOM   4742  H2  WAT X 719      12.434  42.257  62.118  0.00  0.00           H
ATOM   4743  O   WAT X 720     -31.370  42.609  73.348  0.00  0.00           O
ATOM   4744  H1  WAT X 720     -31.410  43.561  73.442  0.00  0.00           H
ATOM   4745  H2  WAT X 720     -31.089  42.295  74.207  0.00  0.00           H
ATOM   4746  O   WAT X 721     -46.952  18.844  38.034  0.00  0.00           O
ATOM   4747  H1  WAT X 721     -47.488  18.755  38.821  0.00  0.00           H
ATOM   4748  H2  WAT X 721     -46.363  18.090  38.057  0.00  0.00           H
ATOM   4749  O   WAT X 722      38.804  58.398  48.307  0.00  0.00           O
ATOM   4750  H1  WAT X 722      39.497  58.288  48.957  0.00  0.00           H
ATOM   4751  H2  WAT X 722      38.533  57.505  48.092  0.00  0.00           H
ATOM   4752  O   WAT X 723     -32.797  67.463  55.181  0.00  0.00           O
ATOM   4753  H1  WAT X 723     -33.420  66.802  55.483  0.00  0.00           H
ATOM   4754  H2  WAT X 723     -32.022  66.963  54.924  0.00  0.00           H
ATOM   4755  O   WAT X 724     -16.974  39.357  40.538  0.00  0.00           O
ATOM   4756  H1  WAT X 724     -17.681  39.904  40.879  0.00  0.00           H
ATOM   4757  H2  WAT X 724     -16.340  39.979  40.182  0.00  0.00           H
ATOM   4758  O   WAT X 725     -25.021  19.146  35.425  0.00  0.00           O
ATOM   4759  H1  WAT X 725     -25.319  19.777  36.079  0.00  0.00           H
ATOM   4760  H2  WAT X 725     -24.807  18.361  35.929  0.00  0.00           H
ATOM   4761  O   WAT X 726      21.253  50.911  76.585  0.00  0.00           O
ATOM   4762  H1  WAT X 726      20.895  50.041  76.410  0.00  0.00           H
ATOM   4763  H2  WAT X 726      20.830  51.478  75.940  0.00  0.00           H
ATOM   4764  O   WAT X 727       8.473  82.685  60.665  0.00  0.00           O
ATOM   4765  H1  WAT X 727       7.895  81.922  60.648  0.00  0.00           H
ATOM   4766  H2  WAT X 727       8.531  82.961  59.750  0.00  0.00           H
ATOM   4767  O   WAT X 728      18.221  39.448  53.391  0.00  0.00           O
ATOM   4768  H1  WAT X 728      18.012  39.780  52.518  0.00  0.00           H
ATOM   4769  H2  WAT X 728      19.128  39.716  53.539  0.00  0.00           H
ATOM   4770  O   WAT X 729     -31.831  36.731  66.237  0.00  0.00           O
ATOM   4771  H1  WAT X 729     -32.609  36.929  65.716  0.00  0.00           H
ATOM   4772  H2  WAT X 729     -32.073  35.956  66.745  0.00  0.00           H
ATOM   4773  O   WAT X 730      27.784  63.211  83.071  0.00  0.00           O
ATOM   4774  H1  WAT X 730      28.495  62.627  83.335  0.00  0.00           H
ATOM   4775  H2  WAT X 730      27.102  62.625  82.743  0.00  0.00           H
ATOM   4776  O   WAT X 731     -36.407  63.611  43.990  0.00  0.00           O
ATOM   4777  H1  WAT X 731     -36.647  62.783  44.407  0.00  0.00           H
ATOM   4778  H2  WAT X 731     -36.602  63.477  43.062  0.00  0.00           H
ATOM   4779  O   WAT X 732      -3.500  29.615  22.446  0.00  0.00           O
ATOM   4780  H1  WAT X 732      -4.041  29.628  23.235  0.00  0.00           H
ATOM   4781  H2  WAT X 732      -2.610  29.466  22.767  0.00  0.00           H
ATOM   4782  O   WAT X 733       8.503  52.495  14.168  0.00  0.00           O
ATOM   4783  H1  WAT X 733       9.220  52.930  14.628  0.00  0.00           H
ATOM   4784  H2  WAT X 733       8.815  52.407  13.267  0.00  0.00           H
ATOM   4785  O   WAT X 734      27.167  69.412  57.360  0.00  0.00           O
ATOM   4786  H1  WAT X 734      26.683  69.638  58.154  0.00  0.00           H
ATOM   4787  H2  WAT X 734      27.878  70.052  57.322  0.00  0.00           H
ATOM   4788  O   WAT X 735      26.912  13.227  83.156  0.00  0.00           O
ATOM   4789  H1  WAT X 735      26.064  13.671  83.161  0.00  0.00           H
ATOM   4790  H2  WAT X 735      26.820  12.544  82.492  0.00  0.00           H
ATOM   4791  O   WAT X 736      21.781  41.812  49.841  0.00  0.00           O
ATOM   4792  H1  WAT X 736      21.360  41.244  49.196  0.00  0.00           H
ATOM   4793  H2  WAT X 736      21.221  42.588  49.878  0.00  0.00           H
ATOM   4794  O   WAT X 737     -15.638  28.346  51.192  0.00  0.00           O
ATOM   4795  H1  WAT X 737     -15.582  29.164  50.698  0.00  0.00           H
ATOM   4796  H2  WAT X 737     -14.824  28.313  51.694  0.00  0.00           H
ATOM   4797  O   WAT X 738       8.137  44.075  11.270  0.00  0.00           O
ATOM   4798  H1  WAT X 738       8.459  43.242  10.924  0.00  0.00           H
ATOM   4799  H2  WAT X 738       8.232  43.992  12.219  0.00  0.00           H
ATOM   4800  O   WAT X 739       5.524  33.641  22.020  0.00  0.00           O
ATOM   4801  H1  WAT X 739       6.184  33.799  22.695  0.00  0.00           H
ATOM   4802  H2  WAT X 739       4.691  33.653  22.492  0.00  0.00           H
ATOM   4803  O   WAT X 740      41.910  26.009  29.727  0.00  0.00           O
ATOM   4804  H1  WAT X 740      42.270  25.127  29.644  0.00  0.00           H
ATOM   4805  H2  WAT X 740      40.996  25.922  29.455  0.00  0.00           H
ATOM   4806  O   WAT X 741     -21.533  21.543  38.282  0.00  0.00           O
ATOM   4807  H1  WAT X 741     -21.873  21.399  39.165  0.00  0.00           H
ATOM   4808  H2  WAT X 741     -20.606  21.314  38.342  0.00  0.00           H
ATOM   4809  O   WAT X 742      24.684  45.708  60.037  0.00  0.00           O
ATOM   4810  H1  WAT X 742      25.442  45.924  59.494  0.00  0.00           H
ATOM   4811  H2  WAT X 742      24.264  44.978  59.583  0.00  0.00           H
ATOM   4812  O   WAT X 743     -14.698  10.036  37.373  0.00  0.00           O
ATOM   4813  H1  WAT X 743     -15.464   9.463  37.328  0.00  0.00           H
ATOM   4814  H2  WAT X 743     -15.062  10.919  37.433  0.00  0.00           H
ATOM   4815  O   WAT X 744      12.700  33.862  91.476  0.00  0.00           O
ATOM   4816  H1  WAT X 744      12.255  33.018  91.399  0.00  0.00           H
ATOM   4817  H2  WAT X 744      13.595  33.689  91.184  0.00  0.00           H
ATOM   4818  O   WAT X 745      -9.404  46.409  56.188  0.00  0.00           O
ATOM   4819  H1  WAT X 745      -8.516  46.667  56.433  0.00  0.00           H
ATOM   4820  H2  WAT X 745      -9.739  47.152  55.685  0.00  0.00           H
ATOM   4821  O   WAT X 746     -12.826  46.818  15.101  0.00  0.00           O
ATOM   4822  H1  WAT X 746     -12.335  46.108  15.514  0.00  0.00           H
ATOM   4823  H2  WAT X 746     -12.538  46.809  14.188  0.00  0.00           H
ATOM   4824  O   WAT X 747       2.026  18.018  71.400  0.00  0.00           O
ATOM   4825  H1  WAT X 747       2.093  17.715  70.494  0.00  0.00           H
ATOM   4826  H2  WAT X 747       1.942  17.215  71.915  0.00  0.00           H
ATOM   4827  O   WAT X 748     -19.043  11.071  54.890  0.00  0.00           O
ATOM   4828  H1  WAT X 748     -19.380  11.500  55.676  0.00  0.00           H
ATOM   4829  H2  WAT X 748     -18.129  11.349  54.838  0.00  0.00           H
ATOM   4830  O   WAT X 749      28.506   9.227  75.023  0.00  0.00           O
ATOM   4831  H1  WAT X 749      28.348   9.683  74.196  0.00  0.00           H
ATOM   4832  H2  WAT X 749      29.025   9.843  75.540  0.00  0.00           H
ATOM   4833  O   WAT X 750     -28.260  30.727  81.780  0.00  0.00           O
ATOM   4834  H1  WAT X 750     -28.188  29.783  81.642  0.00  0.00           H
ATOM   4835  H2  WAT X 750     -28.455  30.818  82.713  0.00  0.00           H
ATOM   4836  O   WAT X 751     -31.521  14.426  35.214  0.00  0.00           O
ATOM   4837  H1  WAT X 751     -31.140  14.988  34.539  0.00  0.00           H
ATOM   4838  H2  WAT X 751     -31.836  13.659  34.736  0.00  0.00           H
ATOM   4839  O   WAT X 752     -10.867  53.884  27.231  0.00  0.00           O
ATOM   4840  H1  WAT X 752     -11.588  53.797  26.608  0.00  0.00           H
ATOM   4841  H2  WAT X 752     -10.083  53.938  26.685  0.00  0.00           H
ATOM   4842  O   WAT X 753     -10.809  35.565  37.123  0.00  0.00           O
ATOM   4843  H1  WAT X 753     -11.196  35.124  36.366  0.00  0.00           H
ATOM   4844  H2  WAT X 753     -11.537  35.675  37.734  0.00  0.00           H
ATOM   4845  O   WAT X 754      18.128  62.461  43.343  0.00  0.00           O
ATOM   4846  H1  WAT X 754      17.809  62.823  44.170  0.00  0.00           H
ATOM   4847  H2  WAT X 754      17.673  62.967  42.669  0.00  0.00           H
ATOM   4848  O   WAT X 755     -36.919  66.135  45.069  0.00  0.00           O
ATOM   4849  H1  WAT X 755     -36.739  66.054  46.005  0.00  0.00           H
ATOM   4850  H2  WAT X 755     -36.868  65.239  44.736  0.00  0.00           H
ATOM   4851  O   WAT X 756      20.975  24.638 101.785  0.00  0.00           O
ATOM   4852  H1  WAT X 756      21.621  25.256 101.443  0.00  0.00           H
ATOM   4853  H2  WAT X 756      21.464  24.100 102.408  0.00  0.00           H
ATOM   4854  O   WAT X 757      25.608  60.534  76.935  0.00  0.00           O
ATOM   4855  H1  WAT X 757      25.940  61.206  77.531  0.00  0.00           H
ATOM   4856  H2  WAT X 757      26.301  59.874  76.910  0.00  0.00           H
ATOM   4857  O   WAT X 758      28.805   6.904  68.028  0.00  0.00           O
ATOM   4858  H1  WAT X 758      28.288   7.558  67.558  0.00  0.00           H
ATOM   4859  H2  WAT X 758      28.582   7.039  68.949  0.00  0.00           H
ATOM   4860  O   WAT X 759     -46.138  57.942  62.274  0.00  0.00           O
ATOM   4861  H1  WAT X 759     -45.579  57.997  63.050  0.00  0.00           H
ATOM   4862  H2  WAT X 759     -46.971  57.604  62.603  0.00  0.00           H
ATOM   4863  O   WAT X 760      11.566  27.912  85.043  0.00  0.00           O
ATOM   4864  H1  WAT X 760      12.352  27.367  85.022  0.00  0.00           H
ATOM   4865  H2  WAT X 760      11.645  28.415  85.853  0.00  0.00           H
ATOM   4866  O   WAT X 761     -21.884   9.788  39.687  0.00  0.00           O
ATOM   4867  H1  WAT X 761     -22.597  10.408  39.840  0.00  0.00           H
ATOM   4868  H2  WAT X 761     -21.691   9.427  40.553  0.00  0.00           H
ATOM   4869  O   WAT X 762      -0.047  58.224  67.576  0.00  0.00           O
ATOM   4870  H1  WAT X 762      -0.160  58.574  66.693  0.00  0.00           H
ATOM   4871  H2  WAT X 762      -0.936  58.153  67.922  0.00  0.00           H
ATOM   4872  O   WAT X 763     -11.944  50.438  32.810  0.00  0.00           O
ATOM   4873  H1  WAT X 763     -11.308  50.493  32.096  0.00  0.00           H
ATOM   4874  H2  WAT X 763     -12.727  50.064  32.406  0.00  0.00           H
ATOM   4875  O   WAT X 764     -35.116  73.392  60.384  0.00  0.00           O
ATOM   4876  H1  WAT X 764     -34.547  72.698  60.051  0.00  0.00           H
ATOM   4877  H2  WAT X 764     -34.514  74.077  60.675  0.00  0.00           H
ATOM   4878  O   WAT X 765      -9.561  24.356  62.968  0.00  0.00           O
ATOM   4879  H1  WAT X 765      -9.618  25.184  63.446  0.00  0.00           H
ATOM   4880  H2  WAT X 765      -8.667  24.052  63.122  0.00  0.00           H
ATOM   4881  O   WAT X 766      -4.196  34.165  38.210  0.00  0.00           O
ATOM   4882  H1  WAT X 766      -4.937  34.190  38.814  0.00  0.00           H
ATOM   4883  H2  WAT X 766      -3.424  34.182  38.776  0.00  0.00           H
ATOM   4884  O   WAT X 767       8.795  -3.822  44.815  0.00  0.00           O
ATOM   4885  H1  WAT X 767       7.887  -3.549  44.686  0.00  0.00           H
ATOM   4886  H2  WAT X 767       8.815  -4.173  45.706  0.00  0.00           H
ATOM   4887  O   WAT X 768     -33.893  65.134  56.107  0.00  0.00           O
ATOM   4888  H1  WAT X 768     -33.905  64.486  55.402  0.00  0.00           H
ATOM   4889  H2  WAT X 768     -33.670  64.632  56.890  0.00  0.00           H
ATOM   4890  O   WAT X 769      24.093  49.077  78.094  0.00  0.00           O
ATOM   4891  H1  WAT X 769      24.006  49.911  78.556  0.00  0.00           H
ATOM   4892  H2  WAT X 769      23.922  49.293  77.177  0.00  0.00           H
ATOM   4893  O   WAT X 770     -10.826  15.318  41.377  0.00  0.00           O
ATOM   4894  H1  WAT X 770     -10.290  15.762  42.034  0.00  0.00           H
ATOM   4895  H2  WAT X 770     -11.395  16.004  41.028  0.00  0.00           H
ATOM   4896  O   WAT X 771     -37.917  50.022  46.360  0.00  0.00           O
ATOM   4897  H1  WAT X 771     -37.285  49.987  45.642  0.00  0.00           H
ATOM   4898  H2  WAT X 771     -38.202  50.936  46.384  0.00  0.00           H
ATOM   4899  O   WAT X 772      10.260  53.488  79.057  0.00  0.00           O
ATOM   4900  H1  WAT X 772      10.033  53.695  79.964  0.00  0.00           H
ATOM   4901  H2  WAT X 772      10.046  52.560  78.962  0.00  0.00           H
ATOM   4902  O   WAT X 773      15.550  61.792  37.399  0.00  0.00           O
ATOM   4903  H1  WAT X 773      16.478  61.593  37.272  0.00  0.00           H
ATOM   4904  H2  WAT X 773      15.155  61.652  36.538  0.00  0.00           H
ATOM   4905  O   WAT X 774       7.376  73.984  52.227  0.00  0.00           O
ATOM   4906  H1  WAT X 774       8.074  73.506  51.779  0.00  0.00           H
ATOM   4907  H2  WAT X 774       6.601  73.841  51.684  0.00  0.00           H
ATOM   4908  O   WAT X 775     -39.951   5.703  19.904  0.00  0.00           O
ATOM   4909  H1  WAT X 775     -39.044   6.004  19.963  0.00  0.00           H
ATOM   4910  H2  WAT X 775     -40.244   5.993  19.040  0.00  0.00           H
ATOM   4911  O   WAT X 776       3.088   5.312  34.974  0.00  0.00           O
ATOM   4912  H1  WAT X 776       2.290   5.827  34.851  0.00  0.00           H
ATOM   4913  H2  WAT X 776       3.395   5.551  35.848  0.00  0.00           H
ATOM   4914  O   WAT X 777      14.243   9.677  69.369  0.00  0.00           O
ATOM   4915  H1  WAT X 777      14.624   9.346  68.555  0.00  0.00           H
ATOM   4916  H2  WAT X 777      13.407  10.060  69.103  0.00  0.00           H
ATOM   4917  O   WAT X 778      36.151  27.993  28.287  0.00  0.00           O
ATOM   4918  H1  WAT X 778      35.438  28.466  28.717  0.00  0.00           H
ATOM   4919  H2  WAT X 778      35.745  27.187  27.969  0.00  0.00           H
ATOM   4920  O   WAT X 779       4.421  29.566  73.751  0.00  0.00           O
ATOM   4921  H1  WAT X 779       4.350  30.385  73.261  0.00  0.00           H
ATOM   4922  H2  WAT X 779       5.362  29.394  73.795  0.00  0.00           H
ATOM   4923  O   WAT X 780      11.935  55.864  43.899  0.00  0.00           O
ATOM   4924  H1  WAT X 780      11.955  55.149  44.535  0.00  0.00           H
ATOM   4925  H2  WAT X 780      12.842  56.166  43.851  0.00  0.00           H
ATOM   4926  O   WAT X 781      33.219  77.223  74.905  0.00  0.00           O
ATOM   4927  H1  WAT X 781      33.741  78.009  75.068  0.00  0.00           H
ATOM   4928  H2  WAT X 781      32.383  77.554  74.577  0.00  0.00           H
ATOM   4929  O   WAT X 782     -21.786  62.859  56.870  0.00  0.00           O
ATOM   4930  H1  WAT X 782     -21.627  63.320  56.047  0.00  0.00           H
ATOM   4931  H2  WAT X 782     -21.587  63.504  57.549  0.00  0.00           H
ATOM   4932  O   WAT X 783     -14.060  35.152  55.520  0.00  0.00           O
ATOM   4933  H1  WAT X 783     -14.443  34.304  55.295  0.00  0.00           H
ATOM   4934  H2  WAT X 783     -14.136  35.670  54.719  0.00  0.00           H
ATOM   4935  O   WAT X 784     -27.995  30.337  48.057  0.00  0.00           O
ATOM   4936  H1  WAT X 784     -27.162  30.458  48.514  0.00  0.00           H
ATOM   4937  H2  WAT X 784     -28.644  30.270  48.757  0.00  0.00           H
ATOM   4938  O   WAT X 785      10.903  45.547  22.327  0.00  0.00           O
ATOM   4939  H1  WAT X 785      10.760  46.444  22.630  0.00  0.00           H
ATOM   4940  H2  WAT X 785      10.595  44.998  23.048  0.00  0.00           H
ATOM   4941  O   WAT X 786     -26.819  31.895  77.499  0.00  0.00           O
ATOM   4942  H1  WAT X 786     -26.296  32.064  76.716  0.00  0.00           H
ATOM   4943  H2  WAT X 786     -27.720  32.069  77.228  0.00  0.00           H
ATOM   4944  O   WAT X 787     -39.662  29.081  70.246  0.00  0.00           O
ATOM   4945  H1  WAT X 787     -40.581  28.857  70.389  0.00  0.00           H
ATOM   4946  H2  WAT X 787     -39.687  29.940  69.825  0.00  0.00           H
ATOM   4947  O   WAT X 788      -2.222  31.823  76.869  0.00  0.00           O
ATOM   4948  H1  WAT X 788      -2.746  32.600  76.676  0.00  0.00           H
ATOM   4949  H2  WAT X 788      -1.418  31.945  76.363  0.00  0.00           H
ATOM   4950  O   WAT X 789      20.496  36.104  93.042  0.00  0.00           O
ATOM   4951  H1  WAT X 789      19.933  35.973  92.279  0.00  0.00           H
ATOM   4952  H2  WAT X 789      21.373  36.213  92.676  0.00  0.00           H
ATOM   4953  O   WAT X 790     -28.735  57.087  70.133  0.00  0.00           O
ATOM   4954  H1  WAT X 790     -28.172  56.407  69.763  0.00  0.00           H
ATOM   4955  H2  WAT X 790     -29.604  56.896  69.780  0.00  0.00           H
ATOM   4956  O   WAT X 791     -36.486  38.951  84.399  0.00  0.00           O
ATOM   4957  H1  WAT X 791     -36.942  38.991  83.558  0.00  0.00           H
ATOM   4958  H2  WAT X 791     -36.618  38.053  84.701  0.00  0.00           H
ATOM   4959  O   WAT X 792       9.825  38.337  23.110  0.00  0.00           O
ATOM   4960  H1  WAT X 792       9.654  39.213  22.763  0.00  0.00           H
ATOM   4961  H2  WAT X 792       9.215  38.246  23.842  0.00  0.00           H
ATOM   4962  O   WAT X 793     -37.270  72.786  33.352  0.00  0.00           O
ATOM   4963  H1  WAT X 793     -37.792  73.334  32.767  0.00  0.00           H
ATOM   4964  H2  WAT X 793     -37.798  71.997  33.477  0.00  0.00           H
ATOM   4965  O   WAT X 794     -18.123  41.706  31.411  0.00  0.00           O
ATOM   4966  H1  WAT X 794     -18.339  42.591  31.706  0.00  0.00           H
ATOM   4967  H2  WAT X 794     -17.861  41.245  32.208  0.00  0.00           H
ATOM   4968  O   WAT X 795     -12.162  68.396  51.700  0.00  0.00           O
ATOM   4969  H1  WAT X 795     -12.855  68.164  51.081  0.00  0.00           H
ATOM   4970  H2  WAT X 795     -11.686  67.578  51.844  0.00  0.00           H
ATOM   4971  O   WAT X 796      19.968  52.427  74.849  0.00  0.00           O
ATOM   4972  H1  WAT X 796      20.482  52.951  74.236  0.00  0.00           H
ATOM   4973  H2  WAT X 796      19.108  52.846  74.860  0.00  0.00           H
ATOM   4974  O   WAT X 797       7.907  16.865  35.162  0.00  0.00           O
ATOM   4975  H1  WAT X 797       7.455  16.026  35.078  0.00  0.00           H
ATOM   4976  H2  WAT X 797       7.395  17.350  35.808  0.00  0.00           H
ATOM   4977  O   WAT X 798       3.130  18.944  62.441  0.00  0.00           O
ATOM   4978  H1  WAT X 798       3.621  18.852  63.258  0.00  0.00           H
ATOM   4979  H2  WAT X 798       2.217  18.808  62.695  0.00  0.00           H
ATOM   4980  O   WAT X 799     -17.390  56.784  25.257  0.00  0.00           O
ATOM   4981  H1  WAT X 799     -17.564  56.272  24.467  0.00  0.00           H
ATOM   4982  H2  WAT X 799     -18.076  57.451  25.266  0.00  0.00           H
ATOM   4983  O   WAT X 800       7.093  39.227  21.015  0.00  0.00           O
ATOM   4984  H1  WAT X 800       7.823  39.815  21.209  0.00  0.00           H
ATOM   4985  H2  WAT X 800       6.618  39.154  21.843  0.00  0.00           H
ATOM   4986  O   WAT X 801     -33.729  54.314  45.129  0.00  0.00           O
ATOM   4987  H1  WAT X 801     -33.168  54.672  44.441  0.00  0.00           H
ATOM   4988  H2  WAT X 801     -34.234  55.065  45.440  0.00  0.00           H
ATOM   4989  O   WAT X 802     -31.728  82.942  46.449  0.00  0.00           O
ATOM   4990  H1  WAT X 802     -32.134  82.358  47.089  0.00  0.00           H
ATOM   4991  H2  WAT X 802     -30.839  83.077  46.778  0.00  0.00           H
ATOM   4992  O   WAT X 803      15.021  41.920  33.929  0.00  0.00           O
ATOM   4993  H1  WAT X 803      14.777  41.563  34.783  0.00  0.00           H
ATOM   4994  H2  WAT X 803      14.977  41.171  33.335  0.00  0.00           H
ATOM   4995  O   WAT X 804     -23.544  16.959  54.110  0.00  0.00           O
ATOM   4996  H1  WAT X 804     -23.440  16.595  53.231  0.00  0.00           H
ATOM   4997  H2  WAT X 804     -23.226  16.270  54.694  0.00  0.00           H
ATOM   4998  O   WAT X 805     -31.378  58.623  65.180  0.00  0.00           O
ATOM   4999  H1  WAT X 805     -31.377  58.047  64.415  0.00  0.00           H
ATOM   5000  H2  WAT X 805     -30.835  58.168  65.823  0.00  0.00           H
ATOM   5001  O   WAT X 806     -36.904  40.570  19.950  0.00  0.00           O
ATOM   5002  H1  WAT X 806     -37.024  40.274  19.047  0.00  0.00           H
ATOM   5003  H2  WAT X 806     -36.079  40.171  20.225  0.00  0.00           H
ATOM   5004  O   WAT X 807      31.414   7.350  56.789  0.00  0.00           O
ATOM   5005  H1  WAT X 807      31.252   7.361  57.732  0.00  0.00           H
ATOM   5006  H2  WAT X 807      31.366   6.425  56.548  0.00  0.00           H
ATOM   5007  O   WAT X 808     -33.437  48.705  53.252  0.00  0.00           O
ATOM   5008  H1  WAT X 808     -34.046  48.578  53.979  0.00  0.00           H
ATOM   5009  H2  WAT X 808     -32.685  49.148  53.645  0.00  0.00           H
ATOM   5010  O   WAT X 809       5.266  55.820  45.958  0.00  0.00           O
ATOM   5011  H1  WAT X 809       4.729  56.091  45.214  0.00  0.00           H
ATOM   5012  H2  WAT X 809       5.428  56.628  46.444  0.00  0.00           H
ATOM   5013  O   WAT X 810      10.706  12.752  65.434  0.00  0.00           O
ATOM   5014  H1  WAT X 810       9.862  12.798  64.985  0.00  0.00           H
ATOM   5015  H2  WAT X 810      10.767  11.846  65.738  0.00  0.00           H
ATOM   5016  O   WAT X 811      -7.887  45.564  34.471  0.00  0.00           O
ATOM   5017  H1  WAT X 811      -8.333  46.174  33.884  0.00  0.00           H
ATOM   5018  H2  WAT X 811      -7.823  44.752  33.968  0.00  0.00           H
ATOM   5019  O   WAT X 812      11.595  53.917  69.294  0.00  0.00           O
ATOM   5020  H1  WAT X 812      11.840  54.174  70.183  0.00  0.00           H
ATOM   5021  H2  WAT X 812      11.129  54.676  68.945  0.00  0.00           H
ATOM   5022  O   WAT X 813     -24.043  51.795  22.803  0.00  0.00           O
ATOM   5023  H1  WAT X 813     -24.200  50.993  22.305  0.00  0.00           H
ATOM   5024  H2  WAT X 813     -24.759  52.378  22.550  0.00  0.00           H
ATOM   5025  O   WAT X 814      20.593  47.598  18.079  0.00  0.00           O
ATOM   5026  H1  WAT X 814      21.531  47.731  18.218  0.00  0.00           H
ATOM   5027  H2  WAT X 814      20.182  47.947  18.870  0.00  0.00           H
ATOM   5028  O   WAT X 815     -14.745  69.201  39.084  0.00  0.00           O
ATOM   5029  H1  WAT X 815     -14.253  70.021  39.043  0.00  0.00           H
ATOM   5030  H2  WAT X 815     -15.362  69.255  38.354  0.00  0.00           H
ATOM   5031  O   WAT X 816       9.681  54.816  49.846  0.00  0.00           O
ATOM   5032  H1  WAT X 816       9.184  55.069  49.068  0.00  0.00           H
ATOM   5033  H2  WAT X 816       9.884  55.645  50.280  0.00  0.00           H
ATOM   5034  O   WAT X 817     -19.327  46.092  76.125  0.00  0.00           O
ATOM   5035  H1  WAT X 817     -18.608  45.845  75.543  0.00  0.00           H
ATOM   5036  H2  WAT X 817     -19.932  45.352  76.086  0.00  0.00           H
ATOM   5037  O   WAT X 818     -34.668  38.563  37.285  0.00  0.00           O
ATOM   5038  H1  WAT X 818     -34.575  39.339  36.732  0.00  0.00           H
ATOM   5039  H2  WAT X 818     -33.936  38.000  37.033  0.00  0.00           H
ATOM   5040  O   WAT X 819      -9.233  17.124  43.121  0.00  0.00           O
ATOM   5041  H1  WAT X 819     -10.104  17.240  43.499  0.00  0.00           H
ATOM   5042  H2  WAT X 819      -8.997  17.991  42.791  0.00  0.00           H
ATOM   5043  O   WAT X 820      -8.425  42.027  66.093  0.00  0.00           O
ATOM   5044  H1  WAT X 820      -8.180  41.356  66.731  0.00  0.00           H
ATOM   5045  H2  WAT X 820      -7.598  42.279  65.682  0.00  0.00           H
ATOM   5046  O   WAT X 821      43.413  33.795  30.853  0.00  0.00           O
ATOM   5047  H1  WAT X 821      43.875  33.097  31.318  0.00  0.00           H
ATOM   5048  H2  WAT X 821      42.702  33.347  30.396  0.00  0.00           H
ATOM   5049  O   WAT X 822      31.524  44.247  12.213  0.00  0.00           O
ATOM   5050  H1  WAT X 822      30.842  44.848  12.513  0.00  0.00           H
ATOM   5051  H2  WAT X 822      32.304  44.506  12.703  0.00  0.00           H
ATOM   5052  O   WAT X 823      10.282  53.692  53.402  0.00  0.00           O
ATOM   5053  H1  WAT X 823      10.239  53.573  54.351  0.00  0.00           H
ATOM   5054  H2  WAT X 823      10.359  52.804  53.053  0.00  0.00           H
ATOM   5055  O   WAT X 824     -19.283  44.484  37.583  0.00  0.00           O
ATOM   5056  H1  WAT X 824     -20.193  44.255  37.771  0.00  0.00           H
ATOM   5057  H2  WAT X 824     -19.304  44.839  36.695  0.00  0.00           H
ATOM   5058  O   WAT X 825       4.275  16.286  75.943  0.00  0.00           O
ATOM   5059  H1  WAT X 825       4.119  16.213  76.885  0.00  0.00           H
ATOM   5060  H2  WAT X 825       3.484  15.930  75.541  0.00  0.00           H
ATOM   5061  O   WAT X 826       2.145  47.835  72.610  0.00  0.00           O
ATOM   5062  H1  WAT X 826       1.771  48.309  73.353  0.00  0.00           H
[truncated: 2,835,315 more chars]
