# Supplementary material for: Changes in Protonation States of In-Pathway Residues can Alter Ligand Binding Pathways Obtained From Spontaneous Binding Molecular Dynamics Simulations
Source: Front Mol Biosci. 2022 Jul 4;9:922361. doi: 10.3389/fmolb.2022.922361 (PMC9289141; doi:10.3389/fmolb.2022.922361)
Supplement: Supplementary file 2 [file DataSheet1.ZIP › binding-pathways/hid57/hid_I2_3.pdb]

CRYST1   65.320   84.603   74.466  90.00  90.00  90.00 P 1           1
ATOM      1  N   ILE X   1      17.690  20.260  35.478  0.00  0.00           N
ATOM      2  H1  ILE X   1      17.187  19.830  36.240  0.00  0.00           H
ATOM      3  H2  ILE X   1      17.090  20.947  35.045  0.00  0.00           H
ATOM      4  H3  ILE X   1      18.358  20.880  35.915  0.00  0.00           H
ATOM      5  CA  ILE X   1      18.283  19.561  34.376  0.00  0.00           C
ATOM      6  HA  ILE X   1      18.978  20.214  33.848  0.00  0.00           H
ATOM      7  CB  ILE X   1      19.094  18.270  34.824  0.00  0.00           C
ATOM      8  HB  ILE X   1      18.508  17.790  35.608  0.00  0.00           H
ATOM      9  CG2 ILE X   1      19.178  17.172  33.779  0.00  0.00           C
ATOM     10 HG21 ILE X   1      19.871  16.400  34.114  0.00  0.00           H
ATOM     11 HG22 ILE X   1      18.236  16.682  33.538  0.00  0.00           H
ATOM     12 HG23 ILE X   1      19.746  17.606  32.956  0.00  0.00           H
ATOM     13  CG1 ILE X   1      20.551  18.720  35.307  0.00  0.00           C
ATOM     14 HG12 ILE X   1      20.762  19.760  35.059  0.00  0.00           H
ATOM     15 HG13 ILE X   1      21.339  18.244  34.724  0.00  0.00           H
ATOM     16  CD1 ILE X   1      20.813  18.456  36.773  0.00  0.00           C
ATOM     17 HD11 ILE X   1      21.096  17.422  36.972  0.00  0.00           H
ATOM     18 HD12 ILE X   1      21.691  18.977  37.154  0.00  0.00           H
ATOM     19 HD13 ILE X   1      19.937  18.640  37.396  0.00  0.00           H
ATOM     20  C   ILE X   1      17.286  19.119  33.340  0.00  0.00           C
ATOM     21  O   ILE X   1      16.353  18.452  33.690  0.00  0.00           O
ATOM     22  N   VAL X   2      17.520  19.464  32.033  0.00  0.00           N
ATOM     23  H   VAL X   2      18.384  19.902  31.747  0.00  0.00           H
ATOM     24  CA  VAL X   2      16.604  18.996  30.886  0.00  0.00           C
ATOM     25  HA  VAL X   2      15.561  18.906  31.189  0.00  0.00           H
ATOM     26  CB  VAL X   2      16.600  20.112  29.809  0.00  0.00           C
ATOM     27  HB  VAL X   2      17.572  20.124  29.317  0.00  0.00           H
ATOM     28  CG1 VAL X   2      15.470  19.882  28.783  0.00  0.00           C
ATOM     29 HG11 VAL X   2      15.575  18.883  28.361  0.00  0.00           H
ATOM     30 HG12 VAL X   2      14.502  19.847  29.284  0.00  0.00           H
ATOM     31 HG13 VAL X   2      15.515  20.639  28.000  0.00  0.00           H
ATOM     32  CG2 VAL X   2      16.369  21.469  30.483  0.00  0.00           C
ATOM     33 HG21 VAL X   2      16.310  22.281  29.759  0.00  0.00           H
ATOM     34 HG22 VAL X   2      15.477  21.297  31.086  0.00  0.00           H
ATOM     35 HG23 VAL X   2      17.180  21.703  31.173  0.00  0.00           H
ATOM     36  C   VAL X   2      17.171  17.710  30.236  0.00  0.00           C
ATOM     37  O   VAL X   2      18.364  17.598  29.963  0.00  0.00           O
ATOM     38  N   GLY X   3      16.233  16.705  30.105  0.00  0.00           N
ATOM     39  H   GLY X   3      15.323  16.898  30.499  0.00  0.00           H
ATOM     40  CA  GLY X   3      16.451  15.468  29.301  0.00  0.00           C
ATOM     41  HA2 GLY X   3      15.483  14.970  29.249  0.00  0.00           H
ATOM     42  HA3 GLY X   3      16.801  15.754  28.309  0.00  0.00           H
ATOM     43  C   GLY X   3      17.399  14.519  29.955  0.00  0.00           C
ATOM     44  O   GLY X   3      18.023  13.663  29.322  0.00  0.00           O
ATOM     45  N   GLY X   4      17.494  14.598  31.319  0.00  0.00           N
ATOM     46  H   GLY X   4      16.938  15.345  31.709  0.00  0.00           H
ATOM     47  CA  GLY X   4      18.438  13.858  32.225  0.00  0.00           C
ATOM     48  HA2 GLY X   4      19.479  14.021  31.945  0.00  0.00           H
ATOM     49  HA3 GLY X   4      18.514  14.406  33.164  0.00  0.00           H
ATOM     50  C   GLY X   4      18.135  12.373  32.493  0.00  0.00           C
ATOM     51  O   GLY X   4      16.955  12.036  32.234  0.00  0.00           O
ATOM     52  N   TYR X   5      18.913  11.595  33.199  0.00  0.00           N
ATOM     53  H   TYR X   5      19.778  11.932  33.598  0.00  0.00           H
ATOM     54  CA  TYR X   5      18.497  10.401  33.870  0.00  0.00           C
ATOM     55  HA  TYR X   5      17.600   9.999  33.397  0.00  0.00           H
ATOM     56  CB  TYR X   5      19.572   9.329  33.677  0.00  0.00           C
ATOM     57  HB2 TYR X   5      19.092   8.352  33.726  0.00  0.00           H
ATOM     58  HB3 TYR X   5      19.875   9.257  32.632  0.00  0.00           H
ATOM     59  CG  TYR X   5      20.898   9.406  34.451  0.00  0.00           C
ATOM     60  CD1 TYR X   5      21.030   8.658  35.607  0.00  0.00           C
ATOM     61  HD1 TYR X   5      20.209   8.069  35.986  0.00  0.00           H
ATOM     62  CE1 TYR X   5      22.317   8.561  36.183  0.00  0.00           C
ATOM     63  HE1 TYR X   5      22.457   8.046  37.122  0.00  0.00           H
ATOM     64  CZ  TYR X   5      23.505   9.226  35.616  0.00  0.00           C
ATOM     65  OH  TYR X   5      24.613   9.394  36.279  0.00  0.00           O
ATOM     66  HH  TYR X   5      24.492   9.268  37.223  0.00  0.00           H
ATOM     67  CE2 TYR X   5      23.303   9.940  34.404  0.00  0.00           C
ATOM     68  HE2 TYR X   5      24.087  10.477  33.889  0.00  0.00           H
ATOM     69  CD2 TYR X   5      22.005  10.092  33.905  0.00  0.00           C
ATOM     70  HD2 TYR X   5      21.757  10.802  33.130  0.00  0.00           H
ATOM     71  C   TYR X   5      18.286  10.770  35.325  0.00  0.00           C
ATOM     72  O   TYR X   5      19.029  11.556  35.901  0.00  0.00           O
ATOM     73  N   THR X   6      17.341  10.133  36.005  0.00  0.00           N
ATOM     74  H   THR X   6      16.827   9.385  35.562  0.00  0.00           H
ATOM     75  CA  THR X   6      17.297  10.145  37.506  0.00  0.00           C
ATOM     76  HA  THR X   6      17.295  11.166  37.888  0.00  0.00           H
ATOM     77  CB  THR X   6      15.989   9.586  37.997  0.00  0.00           C
ATOM     78  HB  THR X   6      15.953   8.528  37.738  0.00  0.00           H
ATOM     79  CG2 THR X   6      15.874   9.721  39.518  0.00  0.00           C
ATOM     80 HG21 THR X   6      14.855   9.697  39.905  0.00  0.00           H
ATOM     81 HG22 THR X   6      16.512   8.975  39.992  0.00  0.00           H
ATOM     82 HG23 THR X   6      16.156  10.736  39.795  0.00  0.00           H
ATOM     83  OG1 THR X   6      14.938  10.324  37.423  0.00  0.00           O
ATOM     84  HG1 THR X   6      14.816   9.961  36.542  0.00  0.00           H
ATOM     85  C   THR X   6      18.486   9.327  38.122  0.00  0.00           C
ATOM     86  O   THR X   6      18.690   8.197  37.780  0.00  0.00           O
ATOM     87  N   CYX X   7      19.288   9.972  38.929  0.00  0.00           N
ATOM     88  H   CYX X   7      18.917  10.886  39.143  0.00  0.00           H
ATOM     89  CA  CYX X   7      20.674   9.529  39.318  0.00  0.00           C
ATOM     90  HA  CYX X   7      21.268   9.571  38.405  0.00  0.00           H
ATOM     91  CB  CYX X   7      21.218  10.450  40.415  0.00  0.00           C
ATOM     92  HB2 CYX X   7      20.467  10.445  41.205  0.00  0.00           H
ATOM     93  HB3 CYX X   7      22.118  10.098  40.919  0.00  0.00           H
ATOM     94  SG  CYX X   7      21.517  12.162  39.916  0.00  0.00           S
ATOM     95  C   CYX X   7      20.702   8.114  39.967  0.00  0.00           C
ATOM     96  O   CYX X   7      21.593   7.396  39.758  0.00  0.00           O
ATOM     97  N   GLY X   8      19.632   7.646  40.652  0.00  0.00           N
ATOM     98  H   GLY X   8      18.775   8.171  40.744  0.00  0.00           H
ATOM     99  CA  GLY X   8      19.760   6.531  41.584  0.00  0.00           C
ATOM    100  HA2 GLY X   8      18.769   6.104  41.736  0.00  0.00           H
ATOM    101  HA3 GLY X   8      20.413   5.769  41.156  0.00  0.00           H
ATOM    102  C   GLY X   8      20.254   6.825  43.039  0.00  0.00           C
ATOM    103  O   GLY X   8      21.031   7.744  43.293  0.00  0.00           O
ATOM    104  N   ALA X   9      19.683   6.071  43.983  0.00  0.00           N
ATOM    105  H   ALA X   9      19.054   5.310  43.771  0.00  0.00           H
ATOM    106  CA  ALA X   9      19.983   6.206  45.384  0.00  0.00           C
ATOM    107  HA  ALA X   9      19.777   7.245  45.641  0.00  0.00           H
ATOM    108  CB  ALA X   9      19.060   5.278  46.042  0.00  0.00           C
ATOM    109  HB1 ALA X   9      18.042   5.436  45.686  0.00  0.00           H
ATOM    110  HB2 ALA X   9      19.314   4.249  45.786  0.00  0.00           H
ATOM    111  HB3 ALA X   9      19.123   5.474  47.112  0.00  0.00           H
ATOM    112  C   ALA X   9      21.421   5.812  45.695  0.00  0.00           C
ATOM    113  O   ALA X   9      22.022   4.888  45.159  0.00  0.00           O
ATOM    114  N   ASN X  10      22.024   6.597  46.613  0.00  0.00           N
ATOM    115  H   ASN X  10      21.437   7.227  47.141  0.00  0.00           H
ATOM    116  CA  ASN X  10      23.506   6.422  47.028  0.00  0.00           C
ATOM    117  HA  ASN X  10      23.601   7.290  47.681  0.00  0.00           H
ATOM    118  CB  ASN X  10      23.734   5.135  47.768  0.00  0.00           C
ATOM    119  HB2 ASN X  10      23.692   4.361  47.002  0.00  0.00           H
ATOM    120  HB3 ASN X  10      24.647   5.295  48.342  0.00  0.00           H
ATOM    121  CG  ASN X  10      22.685   4.787  48.826  0.00  0.00           C
ATOM    122  OD1 ASN X  10      21.691   4.128  48.610  0.00  0.00           O
ATOM    123  ND2 ASN X  10      22.897   5.327  50.022  0.00  0.00           N
ATOM    124 HD21 ASN X  10      22.394   4.849  50.757  0.00  0.00           H
ATOM    125 HD22 ASN X  10      23.680   5.958  50.114  0.00  0.00           H
ATOM    126  C   ASN X  10      24.553   6.706  45.927  0.00  0.00           C
ATOM    127  O   ASN X  10      25.735   6.649  46.208  0.00  0.00           O
ATOM    128  N   THR X  11      24.206   7.080  44.719  0.00  0.00           N
ATOM    129  H   THR X  11      23.285   7.443  44.518  0.00  0.00           H
ATOM    130  CA  THR X  11      25.138   7.284  43.616  0.00  0.00           C
ATOM    131  HA  THR X  11      25.855   6.472  43.496  0.00  0.00           H
ATOM    132  CB  THR X  11      24.414   7.208  42.228  0.00  0.00           C
ATOM    133  HB  THR X  11      25.136   7.430  41.443  0.00  0.00           H
ATOM    134  CG2 THR X  11      23.877   5.879  41.821  0.00  0.00           C
ATOM    135 HG21 THR X  11      23.034   5.891  41.130  0.00  0.00           H
ATOM    136 HG22 THR X  11      24.670   5.280  41.374  0.00  0.00           H
ATOM    137 HG23 THR X  11      23.553   5.355  42.720  0.00  0.00           H
ATOM    138  OG1 THR X  11      23.412   8.224  42.091  0.00  0.00           O
ATOM    139  HG1 THR X  11      22.634   7.947  42.581  0.00  0.00           H
ATOM    140  C   THR X  11      25.963   8.560  43.726  0.00  0.00           C
ATOM    141  O   THR X  11      27.071   8.585  43.251  0.00  0.00           O
ATOM    142  N   VAL X  12      25.575   9.550  44.495  0.00  0.00           N
ATOM    143  H   VAL X  12      24.627   9.459  44.831  0.00  0.00           H
ATOM    144  CA  VAL X  12      26.156  10.889  44.464  0.00  0.00           C
ATOM    145  HA  VAL X  12      27.183  10.941  44.103  0.00  0.00           H
ATOM    146  CB  VAL X  12      25.447  11.740  43.452  0.00  0.00           C
ATOM    147  HB  VAL X  12      25.855  12.715  43.717  0.00  0.00           H
ATOM    148  CG1 VAL X  12      25.789  11.335  41.933  0.00  0.00           C
ATOM    149 HG11 VAL X  12      26.866  11.474  41.833  0.00  0.00           H
ATOM    150 HG12 VAL X  12      25.567  10.280  41.770  0.00  0.00           H
ATOM    151 HG13 VAL X  12      25.172  11.904  41.239  0.00  0.00           H
ATOM    152  CG2 VAL X  12      23.952  11.909  43.536  0.00  0.00           C
ATOM    153 HG21 VAL X  12      23.583  12.473  42.679  0.00  0.00           H
ATOM    154 HG22 VAL X  12      23.471  10.932  43.582  0.00  0.00           H
ATOM    155 HG23 VAL X  12      23.725  12.476  44.439  0.00  0.00           H
ATOM    156  C   VAL X  12      26.123  11.377  45.933  0.00  0.00           C
ATOM    157  O   VAL X  12      25.573  12.362  46.306  0.00  0.00           O
ATOM    158  N   PRO X  13      26.853  10.695  46.812  0.00  0.00           N
ATOM    159  CD  PRO X  13      27.826   9.603  46.650  0.00  0.00           C
ATOM    160  HD2 PRO X  13      28.374   9.722  45.715  0.00  0.00           H
ATOM    161  HD3 PRO X  13      27.229   8.691  46.676  0.00  0.00           H
ATOM    162  CG  PRO X  13      28.795   9.721  47.759  0.00  0.00           C
ATOM    163  HG2 PRO X  13      29.502  10.526  47.559  0.00  0.00           H
ATOM    164  HG3 PRO X  13      29.344   8.782  47.835  0.00  0.00           H
ATOM    165  CB  PRO X  13      27.785   9.872  48.951  0.00  0.00           C
ATOM    166  HB2 PRO X  13      28.209  10.055  49.939  0.00  0.00           H
ATOM    167  HB3 PRO X  13      27.310   8.894  49.029  0.00  0.00           H
ATOM    168  CA  PRO X  13      26.914  10.978  48.284  0.00  0.00           C
ATOM    169  HA  PRO X  13      25.931  10.979  48.756  0.00  0.00           H
ATOM    170  C   PRO X  13      27.421  12.325  48.685  0.00  0.00           C
ATOM    171  O   PRO X  13      27.202  12.686  49.846  0.00  0.00           O
ATOM    172  N   TYR X  14      28.090  13.009  47.768  0.00  0.00           N
ATOM    173  H   TYR X  14      28.096  12.584  46.851  0.00  0.00           H
ATOM    174  CA  TYR X  14      28.743  14.290  48.001  0.00  0.00           C
ATOM    175  HA  TYR X  14      28.909  14.340  49.077  0.00  0.00           H
ATOM    176  CB  TYR X  14      29.994  14.439  47.064  0.00  0.00           C
ATOM    177  HB2 TYR X  14      30.241  15.493  47.191  0.00  0.00           H
ATOM    178  HB3 TYR X  14      30.799  13.787  47.405  0.00  0.00           H
ATOM    179  CG  TYR X  14      29.766  14.107  45.607  0.00  0.00           C
ATOM    180  CD1 TYR X  14      29.209  15.058  44.712  0.00  0.00           C
ATOM    181  HD1 TYR X  14      29.039  16.047  45.112  0.00  0.00           H
ATOM    182  CE1 TYR X  14      29.025  14.786  43.329  0.00  0.00           C
ATOM    183  HE1 TYR X  14      28.651  15.489  42.599  0.00  0.00           H
ATOM    184  CZ  TYR X  14      29.114  13.471  42.938  0.00  0.00           C
ATOM    185  OH  TYR X  14      28.885  13.124  41.659  0.00  0.00           O
ATOM    186  HH  TYR X  14      28.619  13.840  41.078  0.00  0.00           H
ATOM    187  CE2 TYR X  14      29.733  12.474  43.803  0.00  0.00           C
ATOM    188  HE2 TYR X  14      29.891  11.473  43.428  0.00  0.00           H
ATOM    189  CD2 TYR X  14      30.045  12.795  45.146  0.00  0.00           C
ATOM    190  HD2 TYR X  14      30.564  12.002  45.663  0.00  0.00           H
ATOM    191  C   TYR X  14      27.691  15.452  47.688  0.00  0.00           C
ATOM    192  O   TYR X  14      27.854  16.519  48.185  0.00  0.00           O
ATOM    193  N   GLN X  15      26.654  15.121  46.925  0.00  0.00           N
ATOM    194  H   GLN X  15      26.684  14.193  46.528  0.00  0.00           H
ATOM    195  CA  GLN X  15      25.579  16.008  46.601  0.00  0.00           C
ATOM    196  HA  GLN X  15      25.864  16.924  46.084  0.00  0.00           H
ATOM    197  CB  GLN X  15      24.637  15.269  45.599  0.00  0.00           C
ATOM    198  HB2 GLN X  15      25.162  14.929  44.706  0.00  0.00           H
ATOM    199  HB3 GLN X  15      24.223  14.416  46.137  0.00  0.00           H
ATOM    200  CG  GLN X  15      23.338  16.049  45.229  0.00  0.00           C
ATOM    201  HG2 GLN X  15      22.750  15.256  44.766  0.00  0.00           H
ATOM    202  HG3 GLN X  15      22.940  16.419  46.174  0.00  0.00           H
ATOM    203  CD  GLN X  15      23.482  17.130  44.203  0.00  0.00           C
ATOM    204  OE1 GLN X  15      23.692  16.937  43.028  0.00  0.00           O
ATOM    205  NE2 GLN X  15      23.253  18.389  44.574  0.00  0.00           N
ATOM    206 HE21 GLN X  15      23.189  19.021  43.789  0.00  0.00           H
ATOM    207 HE22 GLN X  15      23.021  18.659  45.519  0.00  0.00           H
ATOM    208  C   GLN X  15      24.792  16.553  47.840  0.00  0.00           C
ATOM    209  O   GLN X  15      24.502  15.780  48.718  0.00  0.00           O
ATOM    210  N   VAL X  16      24.666  17.877  48.002  0.00  0.00           N
ATOM    211  H   VAL X  16      25.130  18.468  47.327  0.00  0.00           H
ATOM    212  CA  VAL X  16      23.926  18.584  49.139  0.00  0.00           C
ATOM    213  HA  VAL X  16      23.353  17.965  49.829  0.00  0.00           H
ATOM    214  CB  VAL X  16      25.111  19.191  49.995  0.00  0.00           C
ATOM    215  HB  VAL X  16      25.786  19.782  49.377  0.00  0.00           H
ATOM    216  CG1 VAL X  16      24.583  20.125  51.059  0.00  0.00           C
ATOM    217 HG11 VAL X  16      25.420  20.644  51.527  0.00  0.00           H
ATOM    218 HG12 VAL X  16      24.043  20.954  50.601  0.00  0.00           H
ATOM    219 HG13 VAL X  16      23.876  19.643  51.733  0.00  0.00           H
ATOM    220  CG2 VAL X  16      25.789  18.059  50.741  0.00  0.00           C
ATOM    221 HG21 VAL X  16      25.037  17.427  51.213  0.00  0.00           H
ATOM    222 HG22 VAL X  16      26.376  17.398  50.103  0.00  0.00           H
ATOM    223 HG23 VAL X  16      26.423  18.407  51.556  0.00  0.00           H
ATOM    224  C   VAL X  16      22.923  19.554  48.537  0.00  0.00           C
ATOM    225  O   VAL X  16      22.982  19.930  47.359  0.00  0.00           O
ATOM    226  N   SER X  17      22.030  19.977  49.478  0.00  0.00           N
ATOM    227  H   SER X  17      22.043  19.620  50.423  0.00  0.00           H
ATOM    228  CA  SER X  17      21.029  21.046  49.193  0.00  0.00           C
ATOM    229  HA  SER X  17      21.176  21.482  48.205  0.00  0.00           H
ATOM    230  CB  SER X  17      19.641  20.387  49.161  0.00  0.00           C
ATOM    231  HB2 SER X  17      19.704  19.680  48.334  0.00  0.00           H
ATOM    232  HB3 SER X  17      19.499  19.854  50.101  0.00  0.00           H
ATOM    233  OG  SER X  17      18.602  21.373  49.100  0.00  0.00           O
ATOM    234  HG  SER X  17      18.390  21.684  48.217  0.00  0.00           H
ATOM    235  C   SER X  17      21.089  22.159  50.238  0.00  0.00           C
ATOM    236  O   SER X  17      21.474  21.951  51.390  0.00  0.00           O
ATOM    237  N   LEU X  18      20.784  23.351  49.717  0.00  0.00           N
ATOM    238  H   LEU X  18      20.398  23.377  48.784  0.00  0.00           H
ATOM    239  CA  LEU X  18      20.598  24.593  50.465  0.00  0.00           C
ATOM    240  HA  LEU X  18      21.043  24.476  51.453  0.00  0.00           H
ATOM    241  CB  LEU X  18      21.314  25.781  49.843  0.00  0.00           C
ATOM    242  HB2 LEU X  18      20.745  26.036  48.949  0.00  0.00           H
ATOM    243  HB3 LEU X  18      21.332  26.580  50.584  0.00  0.00           H
ATOM    244  CG  LEU X  18      22.756  25.442  49.395  0.00  0.00           C
ATOM    245  HG  LEU X  18      22.620  24.611  48.703  0.00  0.00           H
ATOM    246  CD1 LEU X  18      23.432  26.761  48.850  0.00  0.00           C
ATOM    247 HD11 LEU X  18      23.516  27.449  49.691  0.00  0.00           H
ATOM    248 HD12 LEU X  18      24.449  26.485  48.570  0.00  0.00           H
ATOM    249 HD13 LEU X  18      22.978  27.148  47.937  0.00  0.00           H
ATOM    250  CD2 LEU X  18      23.496  24.845  50.601  0.00  0.00           C
ATOM    251 HD21 LEU X  18      24.538  24.657  50.338  0.00  0.00           H
ATOM    252 HD22 LEU X  18      23.515  25.557  51.426  0.00  0.00           H
ATOM    253 HD23 LEU X  18      22.969  23.936  50.890  0.00  0.00           H
ATOM    254  C   LEU X  18      19.158  24.930  50.663  0.00  0.00           C
ATOM    255  O   LEU X  18      18.384  24.794  49.715  0.00  0.00           O
ATOM    256  N   ASN X  19      18.774  25.501  51.776  0.00  0.00           N
ATOM    257  H   ASN X  19      19.338  25.505  52.614  0.00  0.00           H
ATOM    258  CA  ASN X  19      17.375  25.844  51.966  0.00  0.00           C
ATOM    259  HA  ASN X  19      16.825  26.156  51.078  0.00  0.00           H
ATOM    260  CB  ASN X  19      16.893  24.525  52.633  0.00  0.00           C
ATOM    261  HB2 ASN X  19      17.206  23.714  51.976  0.00  0.00           H
ATOM    262  HB3 ASN X  19      17.504  24.325  53.514  0.00  0.00           H
ATOM    263  CG  ASN X  19      15.392  24.466  52.974  0.00  0.00           C
ATOM    264  OD1 ASN X  19      14.968  25.248  53.826  0.00  0.00           O
ATOM    265  ND2 ASN X  19      14.538  23.646  52.358  0.00  0.00           N
ATOM    266 HD21 ASN X  19      13.604  23.697  52.739  0.00  0.00           H
ATOM    267 HD22 ASN X  19      14.878  22.893  51.777  0.00  0.00           H
ATOM    268  C   ASN X  19      17.155  27.132  52.821  0.00  0.00           C
ATOM    269  O   ASN X  19      17.677  27.360  53.879  0.00  0.00           O
ATOM    270  N   SER X  20      16.305  27.982  52.281  0.00  0.00           N
ATOM    271  H   SER X  20      15.862  27.859  51.382  0.00  0.00           H
ATOM    272  CA  SER X  20      15.655  29.156  52.854  0.00  0.00           C
ATOM    273  HA  SER X  20      16.159  29.412  53.786  0.00  0.00           H
ATOM    274  CB  SER X  20      16.001  30.421  51.961  0.00  0.00           C
ATOM    275  HB2 SER X  20      15.723  31.373  52.412  0.00  0.00           H
ATOM    276  HB3 SER X  20      17.067  30.578  51.794  0.00  0.00           H
ATOM    277  OG  SER X  20      15.401  30.216  50.756  0.00  0.00           O
ATOM    278  HG  SER X  20      14.533  30.618  50.681  0.00  0.00           H
ATOM    279  C   SER X  20      14.180  29.018  53.199  0.00  0.00           C
ATOM    280  O   SER X  20      13.430  30.014  53.249  0.00  0.00           O
ATOM    281  N   GLY X  21      13.764  27.760  53.372  0.00  0.00           N
ATOM    282  H   GLY X  21      14.404  26.982  53.310  0.00  0.00           H
ATOM    283  CA  GLY X  21      12.341  27.386  53.416  0.00  0.00           C
ATOM    284  HA2 GLY X  21      12.258  26.832  54.350  0.00  0.00           H
ATOM    285  HA3 GLY X  21      11.726  28.286  53.388  0.00  0.00           H
ATOM    286  C   GLY X  21      11.944  26.530  52.211  0.00  0.00           C
ATOM    287  O   GLY X  21      11.327  25.417  52.361  0.00  0.00           O
ATOM    288  N   TYR X  22      12.413  26.875  51.013  0.00  0.00           N
ATOM    289  H   TYR X  22      12.879  27.764  50.900  0.00  0.00           H
ATOM    290  CA  TYR X  22      12.403  26.019  49.768  0.00  0.00           C
ATOM    291  HA  TYR X  22      12.030  25.051  50.101  0.00  0.00           H
ATOM    292  CB  TYR X  22      11.457  26.678  48.778  0.00  0.00           C
ATOM    293  HB2 TYR X  22      11.529  26.090  47.863  0.00  0.00           H
ATOM    294  HB3 TYR X  22      10.453  26.493  49.160  0.00  0.00           H
ATOM    295  CG  TYR X  22      11.744  28.091  48.410  0.00  0.00           C
ATOM    296  CD1 TYR X  22      12.739  28.398  47.429  0.00  0.00           C
ATOM    297  HD1 TYR X  22      13.258  27.609  46.906  0.00  0.00           H
ATOM    298  CE1 TYR X  22      13.035  29.714  47.039  0.00  0.00           C
ATOM    299  HE1 TYR X  22      13.712  30.037  46.261  0.00  0.00           H
ATOM    300  CZ  TYR X  22      12.277  30.765  47.644  0.00  0.00           C
ATOM    301  OH  TYR X  22      12.429  32.064  47.238  0.00  0.00           O
ATOM    302  HH  TYR X  22      11.925  32.730  47.713  0.00  0.00           H
ATOM    303  CE2 TYR X  22      11.441  30.477  48.777  0.00  0.00           C
ATOM    304  HE2 TYR X  22      10.900  31.217  49.349  0.00  0.00           H
ATOM    305  CD2 TYR X  22      11.137  29.135  49.165  0.00  0.00           C
ATOM    306  HD2 TYR X  22      10.348  28.972  49.885  0.00  0.00           H
ATOM    307  C   TYR X  22      13.843  25.822  49.265  0.00  0.00           C
ATOM    308  O   TYR X  22      14.708  26.703  49.373  0.00  0.00           O
ATOM    309  N   HIE X  23      14.022  24.646  48.647  0.00  0.00           N
ATOM    310  H   HIE X  23      13.279  23.965  48.715  0.00  0.00           H
ATOM    311  CA  HIE X  23      15.255  24.360  47.842  0.00  0.00           C
ATOM    312  HA  HIE X  23      16.081  24.377  48.553  0.00  0.00           H
ATOM    313  CB  HIE X  23      15.314  22.972  47.184  0.00  0.00           C
ATOM    314  HB2 HIE X  23      15.566  22.243  47.954  0.00  0.00           H
ATOM    315  HB3 HIE X  23      14.400  22.641  46.691  0.00  0.00           H
ATOM    316  CG  HIE X  23      16.462  22.719  46.179  0.00  0.00           C
ATOM    317  ND1 HIE X  23      17.786  22.281  46.521  0.00  0.00           N
ATOM    318  CE1 HIE X  23      18.553  22.456  45.422  0.00  0.00           C
ATOM    319  HE1 HIE X  23      19.569  22.111  45.299  0.00  0.00           H
ATOM    320  NE2 HIE X  23      17.841  22.857  44.385  0.00  0.00           N
ATOM    321  HE2 HIE X  23      18.185  23.033  43.452  0.00  0.00           H
ATOM    322  CD2 HIE X  23      16.572  23.032  44.833  0.00  0.00           C
ATOM    323  HD2 HIE X  23      15.738  23.463  44.299  0.00  0.00           H
ATOM    324  C   HIE X  23      15.536  25.358  46.791  0.00  0.00           C
ATOM    325  O   HIE X  23      14.700  25.720  45.907  0.00  0.00           O
ATOM    326  N   PHE X  24      16.802  25.817  46.622  0.00  0.00           N
ATOM    327  H   PHE X  24      17.456  25.583  47.355  0.00  0.00           H
ATOM    328  CA  PHE X  24      17.138  26.826  45.602  0.00  0.00           C
ATOM    329  HA  PHE X  24      16.351  26.799  44.848  0.00  0.00           H
ATOM    330  CB  PHE X  24      16.968  28.189  46.298  0.00  0.00           C
ATOM    331  HB2 PHE X  24      16.965  29.006  45.577  0.00  0.00           H
ATOM    332  HB3 PHE X  24      16.024  28.175  46.842  0.00  0.00           H
ATOM    333  CG  PHE X  24      18.076  28.589  47.253  0.00  0.00           C
ATOM    334  CD1 PHE X  24      19.274  29.174  46.745  0.00  0.00           C
ATOM    335  HD1 PHE X  24      19.419  29.338  45.687  0.00  0.00           H
ATOM    336  CE1 PHE X  24      20.376  29.358  47.559  0.00  0.00           C
ATOM    337  HE1 PHE X  24      21.290  29.669  47.075  0.00  0.00           H
ATOM    338  CZ  PHE X  24      20.309  29.050  48.961  0.00  0.00           C
ATOM    339  HZ  PHE X  24      21.123  29.397  49.580  0.00  0.00           H
ATOM    340  CE2 PHE X  24      19.085  28.572  49.519  0.00  0.00           C
ATOM    341  HE2 PHE X  24      19.051  28.303  50.564  0.00  0.00           H
ATOM    342  CD2 PHE X  24      18.005  28.339  48.639  0.00  0.00           C
ATOM    343  HD2 PHE X  24      17.105  27.926  49.068  0.00  0.00           H
ATOM    344  C   PHE X  24      18.483  26.533  44.859  0.00  0.00           C
ATOM    345  O   PHE X  24      18.716  27.009  43.732  0.00  0.00           O
ATOM    346  N   CYX X  25      19.348  25.703  45.434  0.00  0.00           N
ATOM    347  H   CYX X  25      19.105  25.268  46.313  0.00  0.00           H
ATOM    348  CA  CYX X  25      20.762  25.581  45.052  0.00  0.00           C
ATOM    349  HA  CYX X  25      20.758  25.568  43.963  0.00  0.00           H
ATOM    350  CB  CYX X  25      21.704  26.651  45.562  0.00  0.00           C
ATOM    351  HB2 CYX X  25      21.394  26.963  46.560  0.00  0.00           H
ATOM    352  HB3 CYX X  25      22.720  26.266  45.477  0.00  0.00           H
ATOM    353  SG  CYX X  25      21.825  28.152  44.743  0.00  0.00           S
ATOM    354  C   CYX X  25      21.327  24.274  45.597  0.00  0.00           C
ATOM    355  O   CYX X  25      20.887  23.814  46.624  0.00  0.00           O
ATOM    356  N   GLY X  26      22.202  23.574  44.925  0.00  0.00           N
ATOM    357  H   GLY X  26      22.579  23.961  44.072  0.00  0.00           H
ATOM    358  CA  GLY X  26      22.952  22.457  45.336  0.00  0.00           C
ATOM    359  HA2 GLY X  26      22.266  22.004  46.051  0.00  0.00           H
ATOM    360  HA3 GLY X  26      23.009  21.744  44.514  0.00  0.00           H
ATOM    361  C   GLY X  26      24.320  22.787  46.024  0.00  0.00           C
ATOM    362  O   GLY X  26      24.592  23.928  46.501  0.00  0.00           O
ATOM    363  N   GLY X  27      25.114  21.734  46.226  0.00  0.00           N
ATOM    364  H   GLY X  27      24.842  20.828  45.873  0.00  0.00           H
ATOM    365  CA  GLY X  27      26.365  21.872  46.909  0.00  0.00           C
ATOM    366  HA2 GLY X  27      27.067  22.480  46.339  0.00  0.00           H
ATOM    367  HA3 GLY X  27      26.288  22.203  47.945  0.00  0.00           H
ATOM    368  C   GLY X  27      27.102  20.587  47.046  0.00  0.00           C
ATOM    369  O   GLY X  27      26.594  19.576  46.686  0.00  0.00           O
ATOM    370  N   SER X  28      28.357  20.667  47.466  0.00  0.00           N
ATOM    371  H   SER X  28      28.807  21.541  47.700  0.00  0.00           H
ATOM    372  CA  SER X  28      29.246  19.519  47.420  0.00  0.00           C
ATOM    373  HA  SER X  28      28.730  18.590  47.179  0.00  0.00           H
ATOM    374  CB  SER X  28      30.328  19.765  46.290  0.00  0.00           C
ATOM    375  HB2 SER X  28      29.933  19.721  45.275  0.00  0.00           H
ATOM    376  HB3 SER X  28      30.702  20.768  46.494  0.00  0.00           H
ATOM    377  OG  SER X  28      31.315  18.742  46.434  0.00  0.00           O
ATOM    378  HG  SER X  28      31.346  18.689  47.392  0.00  0.00           H
ATOM    379  C   SER X  28      29.905  19.343  48.827  0.00  0.00           C
ATOM    380  O   SER X  28      30.793  20.149  49.169  0.00  0.00           O
ATOM    381  N   LEU X  29      29.514  18.369  49.667  0.00  0.00           N
ATOM    382  H   LEU X  29      28.793  17.703  49.431  0.00  0.00           H
ATOM    383  CA  LEU X  29      30.337  18.082  50.827  0.00  0.00           C
ATOM    384  HA  LEU X  29      30.335  18.980  51.445  0.00  0.00           H
ATOM    385  CB  LEU X  29      29.608  16.931  51.604  0.00  0.00           C
ATOM    386  HB2 LEU X  29      28.532  17.102  51.640  0.00  0.00           H
ATOM    387  HB3 LEU X  29      29.776  16.023  51.024  0.00  0.00           H
ATOM    388  CG  LEU X  29      30.231  16.851  52.962  0.00  0.00           C
ATOM    389  HG  LEU X  29      31.275  17.152  52.883  0.00  0.00           H
ATOM    390  CD1 LEU X  29      29.554  17.708  54.017  0.00  0.00           C
ATOM    391 HD11 LEU X  29      29.646  18.700  53.575  0.00  0.00           H
ATOM    392 HD12 LEU X  29      28.529  17.438  54.268  0.00  0.00           H
ATOM    393 HD13 LEU X  29      30.181  17.712  54.909  0.00  0.00           H
ATOM    394  CD2 LEU X  29      30.192  15.366  53.445  0.00  0.00           C
ATOM    395 HD21 LEU X  29      30.824  14.832  52.736  0.00  0.00           H
ATOM    396 HD22 LEU X  29      30.695  15.175  54.393  0.00  0.00           H
ATOM    397 HD23 LEU X  29      29.165  15.002  53.411  0.00  0.00           H
ATOM    398  C   LEU X  29      31.791  17.624  50.483  0.00  0.00           C
ATOM    399  O   LEU X  29      31.880  16.650  49.706  0.00  0.00           O
ATOM    400  N   ILE X  30      32.884  18.278  50.968  0.00  0.00           N
ATOM    401  H   ILE X  30      32.558  18.844  51.738  0.00  0.00           H
ATOM    402  CA  ILE X  30      34.320  18.033  50.683  0.00  0.00           C
ATOM    403  HA  ILE X  30      34.193  17.094  50.145  0.00  0.00           H
ATOM    404  CB  ILE X  30      34.979  19.067  49.705  0.00  0.00           C
ATOM    405  HB  ILE X  30      35.886  18.537  49.415  0.00  0.00           H
ATOM    406  CG2 ILE X  30      34.072  19.382  48.479  0.00  0.00           C
ATOM    407 HG21 ILE X  30      33.593  18.445  48.197  0.00  0.00           H
ATOM    408 HG22 ILE X  30      33.308  20.149  48.607  0.00  0.00           H
ATOM    409 HG23 ILE X  30      34.753  19.668  47.677  0.00  0.00           H
ATOM    410  CG1 ILE X  30      35.552  20.327  50.416  0.00  0.00           C
ATOM    411 HG12 ILE X  30      36.200  20.023  51.238  0.00  0.00           H
ATOM    412 HG13 ILE X  30      35.969  20.956  49.630  0.00  0.00           H
ATOM    413  CD1 ILE X  30      34.418  21.184  51.010  0.00  0.00           C
ATOM    414 HD11 ILE X  30      33.740  21.610  50.270  0.00  0.00           H
ATOM    415 HD12 ILE X  30      33.924  20.604  51.789  0.00  0.00           H
ATOM    416 HD13 ILE X  30      34.864  22.081  51.439  0.00  0.00           H
ATOM    417  C   ILE X  30      35.142  17.807  51.894  0.00  0.00           C
ATOM    418  O   ILE X  30      36.334  17.506  51.851  0.00  0.00           O
ATOM    419  N   ASN X  31      34.549  17.981  53.069  0.00  0.00           N
ATOM    420  H   ASN X  31      33.570  18.229  53.043  0.00  0.00           H
ATOM    421  CA  ASN X  31      35.005  17.489  54.365  0.00  0.00           C
ATOM    422  HA  ASN X  31      35.531  16.556  54.158  0.00  0.00           H
ATOM    423  CB  ASN X  31      36.031  18.482  54.953  0.00  0.00           C
ATOM    424  HB2 ASN X  31      36.946  18.412  54.365  0.00  0.00           H
ATOM    425  HB3 ASN X  31      35.514  19.441  54.975  0.00  0.00           H
ATOM    426  CG  ASN X  31      36.276  18.107  56.395  0.00  0.00           C
ATOM    427  OD1 ASN X  31      35.865  18.775  57.306  0.00  0.00           O
ATOM    428  ND2 ASN X  31      36.961  17.012  56.618  0.00  0.00           N
ATOM    429 HD21 ASN X  31      36.916  16.584  57.531  0.00  0.00           H
ATOM    430 HD22 ASN X  31      37.609  16.690  55.914  0.00  0.00           H
ATOM    431  C   ASN X  31      33.707  17.335  55.250  0.00  0.00           C
ATOM    432  O   ASN X  31      32.831  18.175  55.089  0.00  0.00           O
ATOM    433  N   SER X  32      33.658  16.420  56.275  0.00  0.00           N
ATOM    434  H   SER X  32      34.525  15.987  56.561  0.00  0.00           H
ATOM    435  CA  SER X  32      32.469  16.395  57.212  0.00  0.00           C
ATOM    436  HA  SER X  32      31.719  15.797  56.694  0.00  0.00           H
ATOM    437  CB  SER X  32      32.731  15.626  58.524  0.00  0.00           C
ATOM    438  HB2 SER X  32      31.968  15.847  59.270  0.00  0.00           H
ATOM    439  HB3 SER X  32      32.620  14.561  58.318  0.00  0.00           H
ATOM    440  OG  SER X  32      33.972  15.981  59.088  0.00  0.00           O
ATOM    441  HG  SER X  32      34.594  15.405  58.636  0.00  0.00           H
ATOM    442  C   SER X  32      31.857  17.766  57.578  0.00  0.00           C
ATOM    443  O   SER X  32      30.626  17.845  57.456  0.00  0.00           O
ATOM    444  N   GLN X  33      32.613  18.865  57.774  0.00  0.00           N
ATOM    445  H   GLN X  33      33.621  18.840  57.732  0.00  0.00           H
ATOM    446  CA  GLN X  33      32.048  20.183  58.220  0.00  0.00           C
ATOM    447  HA  GLN X  33      30.997  20.049  58.474  0.00  0.00           H
ATOM    448  CB  GLN X  33      32.875  20.643  59.497  0.00  0.00           C
ATOM    449  HB2 GLN X  33      32.892  19.773  60.153  0.00  0.00           H
ATOM    450  HB3 GLN X  33      33.907  20.927  59.291  0.00  0.00           H
ATOM    451  CG  GLN X  33      32.165  21.640  60.371  0.00  0.00           C
ATOM    452  HG2 GLN X  33      32.509  22.622  60.047  0.00  0.00           H
ATOM    453  HG3 GLN X  33      31.081  21.536  60.309  0.00  0.00           H
ATOM    454  CD  GLN X  33      32.550  21.596  61.819  0.00  0.00           C
ATOM    455  OE1 GLN X  33      33.411  20.869  62.311  0.00  0.00           O
ATOM    456  NE2 GLN X  33      31.833  22.411  62.587  0.00  0.00           N
ATOM    457 HE21 GLN X  33      31.943  22.482  63.589  0.00  0.00           H
ATOM    458 HE22 GLN X  33      31.132  23.089  62.322  0.00  0.00           H
ATOM    459  C   GLN X  33      32.023  21.277  57.175  0.00  0.00           C
ATOM    460  O   GLN X  33      31.871  22.435  57.467  0.00  0.00           O
ATOM    461  N   TRP X  34      32.315  20.915  55.899  0.00  0.00           N
ATOM    462  H   TRP X  34      32.434  19.924  55.745  0.00  0.00           H
ATOM    463  CA  TRP X  34      32.383  21.894  54.837  0.00  0.00           C
ATOM    464  HA  TRP X  34      32.004  22.854  55.187  0.00  0.00           H
ATOM    465  CB  TRP X  34      33.920  22.109  54.569  0.00  0.00           C
ATOM    466  HB2 TRP X  34      34.487  21.186  54.450  0.00  0.00           H
ATOM    467  HB3 TRP X  34      34.098  22.541  53.584  0.00  0.00           H
ATOM    468  CG  TRP X  34      34.614  22.912  55.594  0.00  0.00           C
ATOM    469  CD1 TRP X  34      35.388  22.379  56.548  0.00  0.00           C
ATOM    470  HD1 TRP X  34      35.604  21.324  56.637  0.00  0.00           H
ATOM    471  NE1 TRP X  34      35.949  23.386  57.310  0.00  0.00           N
ATOM    472  HE1 TRP X  34      36.555  23.217  58.100  0.00  0.00           H
ATOM    473  CE2 TRP X  34      35.471  24.631  56.899  0.00  0.00           C
ATOM    474  CZ2 TRP X  34      35.808  25.897  57.263  0.00  0.00           C
ATOM    475  HZ2 TRP X  34      36.507  26.082  58.065  0.00  0.00           H
ATOM    476  CH2 TRP X  34      35.242  26.956  56.584  0.00  0.00           C
ATOM    477  HH2 TRP X  34      35.513  27.987  56.756  0.00  0.00           H
ATOM    478  CZ3 TRP X  34      34.262  26.759  55.545  0.00  0.00           C
ATOM    479  HZ3 TRP X  34      33.978  27.572  54.892  0.00  0.00           H
ATOM    480  CE3 TRP X  34      34.023  25.436  55.144  0.00  0.00           C
ATOM    481  HE3 TRP X  34      33.472  25.174  54.253  0.00  0.00           H
ATOM    482  CD2 TRP X  34      34.545  24.353  55.844  0.00  0.00           C
ATOM    483  C   TRP X  34      31.697  21.440  53.527  0.00  0.00           C
ATOM    484  O   TRP X  34      31.915  20.322  53.104  0.00  0.00           O
ATOM    485  N   VAL X  35      30.908  22.342  52.966  0.00  0.00           N
ATOM    486  H   VAL X  35      31.011  23.286  53.312  0.00  0.00           H
ATOM    487  CA  VAL X  35      30.136  22.211  51.703  0.00  0.00           C
ATOM    488  HA  VAL X  35      30.386  21.275  51.203  0.00  0.00           H
ATOM    489  CB  VAL X  35      28.648  22.336  51.920  0.00  0.00           C
ATOM    490  HB  VAL X  35      28.428  23.262  52.450  0.00  0.00           H
ATOM    491  CG1 VAL X  35      27.820  22.299  50.595  0.00  0.00           C
ATOM    492 HG11 VAL X  35      26.758  22.408  50.815  0.00  0.00           H
ATOM    493 HG12 VAL X  35      28.028  23.094  49.879  0.00  0.00           H
ATOM    494 HG13 VAL X  35      28.051  21.339  50.134  0.00  0.00           H
ATOM    495  CG2 VAL X  35      28.088  21.169  52.765  0.00  0.00           C
ATOM    496 HG21 VAL X  35      28.623  21.030  53.704  0.00  0.00           H
ATOM    497 HG22 VAL X  35      27.051  21.388  53.018  0.00  0.00           H
ATOM    498 HG23 VAL X  35      28.141  20.241  52.196  0.00  0.00           H
ATOM    499  C   VAL X  35      30.651  23.330  50.815  0.00  0.00           C
ATOM    500  O   VAL X  35      30.428  24.471  51.101  0.00  0.00           O
ATOM    501  N   VAL X  36      31.255  23.046  49.663  0.00  0.00           N
ATOM    502  H   VAL X  36      31.428  22.085  49.405  0.00  0.00           H
ATOM    503  CA  VAL X  36      31.323  24.001  48.566  0.00  0.00           C
ATOM    504  HA  VAL X  36      31.524  24.963  49.037  0.00  0.00           H
ATOM    505  CB  VAL X  36      32.636  23.715  47.769  0.00  0.00           C
ATOM    506  HB  VAL X  36      33.458  23.530  48.460  0.00  0.00           H
ATOM    507  CG1 VAL X  36      32.495  22.507  46.783  0.00  0.00           C
ATOM    508 HG11 VAL X  36      31.658  22.601  46.092  0.00  0.00           H
ATOM    509 HG12 VAL X  36      33.293  22.440  46.043  0.00  0.00           H
ATOM    510 HG13 VAL X  36      32.412  21.625  47.419  0.00  0.00           H
ATOM    511  CG2 VAL X  36      33.111  24.972  46.990  0.00  0.00           C
ATOM    512 HG21 VAL X  36      34.133  24.718  46.710  0.00  0.00           H
ATOM    513 HG22 VAL X  36      32.588  25.297  46.090  0.00  0.00           H
ATOM    514 HG23 VAL X  36      33.046  25.835  47.653  0.00  0.00           H
ATOM    515  C   VAL X  36      30.088  24.156  47.709  0.00  0.00           C
ATOM    516  O   VAL X  36      29.425  23.150  47.459  0.00  0.00           O
ATOM    517  N   SER X  37      29.753  25.329  47.243  0.00  0.00           N
ATOM    518  H   SER X  37      30.253  26.149  47.557  0.00  0.00           H
ATOM    519  CA  SER X  37      28.667  25.622  46.258  0.00  0.00           C
ATOM    520  HA  SER X  37      28.515  24.816  45.541  0.00  0.00           H
ATOM    521  CB  SER X  37      27.361  25.852  47.086  0.00  0.00           C
ATOM    522  HB2 SER X  37      27.116  25.045  47.777  0.00  0.00           H
ATOM    523  HB3 SER X  37      27.399  26.737  47.720  0.00  0.00           H
ATOM    524  OG  SER X  37      26.375  25.930  46.102  0.00  0.00           O
ATOM    525  HG  SER X  37      25.838  25.139  46.189  0.00  0.00           H
ATOM    526  C   SER X  37      29.164  26.853  45.422  0.00  0.00           C
ATOM    527  O   SER X  37      30.336  27.203  45.616  0.00  0.00           O
ATOM    528  N   ALA X  38      28.290  27.527  44.679  0.00  0.00           N
ATOM    529  H   ALA X  38      27.322  27.261  44.792  0.00  0.00           H
ATOM    530  CA  ALA X  38      28.570  28.742  43.927  0.00  0.00           C
ATOM    531  HA  ALA X  38      29.557  28.610  43.483  0.00  0.00           H
ATOM    532  CB  ALA X  38      27.542  28.775  42.782  0.00  0.00           C
ATOM    533  HB1 ALA X  38      26.514  28.587  43.092  0.00  0.00           H
ATOM    534  HB2 ALA X  38      27.645  29.750  42.304  0.00  0.00           H
ATOM    535  HB3 ALA X  38      27.793  28.028  42.029  0.00  0.00           H
ATOM    536  C   ALA X  38      28.400  30.063  44.745  0.00  0.00           C
ATOM    537  O   ALA X  38      27.641  30.065  45.720  0.00  0.00           O
ATOM    538  N   ALA X  39      28.991  31.125  44.313  0.00  0.00           N
ATOM    539  H   ALA X  39      29.396  31.122  43.388  0.00  0.00           H
ATOM    540  CA  ALA X  39      28.834  32.479  44.947  0.00  0.00           C
ATOM    541  HA  ALA X  39      29.049  32.468  46.016  0.00  0.00           H
ATOM    542  CB  ALA X  39      29.826  33.505  44.373  0.00  0.00           C
ATOM    543  HB1 ALA X  39      29.579  33.473  43.312  0.00  0.00           H
ATOM    544  HB2 ALA X  39      29.513  34.518  44.625  0.00  0.00           H
ATOM    545  HB3 ALA X  39      30.883  33.373  44.605  0.00  0.00           H
ATOM    546  C   ALA X  39      27.400  33.100  44.819  0.00  0.00           C
ATOM    547  O   ALA X  39      26.876  33.610  45.842  0.00  0.00           O
ATOM    548  N   HID X  40      26.692  32.940  43.648  0.00  0.00           N
ATOM    549  H   HID X  40      27.220  32.789  42.801  0.00  0.00           H
ATOM    550  CA  HID X  40      25.206  33.282  43.651  0.00  0.00           C
ATOM    551  HA  HID X  40      25.027  34.273  44.070  0.00  0.00           H
ATOM    552  CB  HID X  40      24.777  33.145  42.204  0.00  0.00           C
ATOM    553  HB2 HID X  40      23.790  33.608  42.210  0.00  0.00           H
ATOM    554  HB3 HID X  40      25.368  33.688  41.466  0.00  0.00           H
ATOM    555  CG  HID X  40      24.683  31.764  41.659  0.00  0.00           C
ATOM    556  ND1 HID X  40      25.733  31.063  40.984  0.00  0.00           N
ATOM    557  HD1 HID X  40      26.702  31.309  40.838  0.00  0.00           H
ATOM    558  CE1 HID X  40      25.302  29.807  40.734  0.00  0.00           C
ATOM    559  HE1 HID X  40      25.879  29.060  40.209  0.00  0.00           H
ATOM    560  NE2 HID X  40      24.033  29.652  41.112  0.00  0.00           N
ATOM    561  CD2 HID X  40      23.645  30.862  41.711  0.00  0.00           C
ATOM    562  HD2 HID X  40      22.631  31.066  42.021  0.00  0.00           H
ATOM    563  C   HID X  40      24.334  32.458  44.609  0.00  0.00           C
ATOM    564  O   HID X  40      23.210  32.897  44.904  0.00  0.00           O
ATOM    565  N   CYX X  41      24.826  31.315  45.082  0.00  0.00           N
ATOM    566  H   CYX X  41      25.769  31.071  44.815  0.00  0.00           H
ATOM    567  CA  CYX X  41      24.077  30.639  46.182  0.00  0.00           C
ATOM    568  HA  CYX X  41      23.019  30.700  45.924  0.00  0.00           H
ATOM    569  CB  CYX X  41      24.354  29.143  46.112  0.00  0.00           C
ATOM    570  HB2 CYX X  41      25.413  29.046  46.351  0.00  0.00           H
ATOM    571  HB3 CYX X  41      23.716  28.646  46.843  0.00  0.00           H
ATOM    572  SG  CYX X  41      23.829  28.337  44.508  0.00  0.00           S
ATOM    573  C   CYX X  41      24.106  31.268  47.556  0.00  0.00           C
ATOM    574  O   CYX X  41      23.387  30.704  48.364  0.00  0.00           O
ATOM    575  N   TYR X  42      24.840  32.318  47.890  0.00  0.00           N
ATOM    576  H   TYR X  42      25.426  32.699  47.162  0.00  0.00           H
ATOM    577  CA  TYR X  42      24.646  33.077  49.089  0.00  0.00           C
ATOM    578  HA  TYR X  42      24.967  32.475  49.939  0.00  0.00           H
ATOM    579  CB  TYR X  42      25.656  34.276  49.068  0.00  0.00           C
ATOM    580  HB2 TYR X  42      26.636  33.847  48.859  0.00  0.00           H
ATOM    581  HB3 TYR X  42      25.246  34.925  48.295  0.00  0.00           H
ATOM    582  CG  TYR X  42      25.735  34.961  50.432  0.00  0.00           C
ATOM    583  CD1 TYR X  42      24.805  36.038  50.663  0.00  0.00           C
ATOM    584  HD1 TYR X  42      24.067  36.318  49.925  0.00  0.00           H
ATOM    585  CE1 TYR X  42      24.816  36.701  51.885  0.00  0.00           C
ATOM    586  HE1 TYR X  42      24.223  37.582  52.083  0.00  0.00           H
ATOM    587  CZ  TYR X  42      25.752  36.323  52.868  0.00  0.00           C
ATOM    588  OH  TYR X  42      25.657  36.903  54.056  0.00  0.00           O
ATOM    589  HH  TYR X  42      24.885  37.472  54.104  0.00  0.00           H
ATOM    590  CE2 TYR X  42      26.706  35.281  52.673  0.00  0.00           C
ATOM    591  HE2 TYR X  42      27.415  35.066  53.459  0.00  0.00           H
ATOM    592  CD2 TYR X  42      26.679  34.652  51.394  0.00  0.00           C
ATOM    593  HD2 TYR X  42      27.420  33.883  51.230  0.00  0.00           H
ATOM    594  C   TYR X  42      23.177  33.532  49.244  0.00  0.00           C
ATOM    595  O   TYR X  42      22.598  34.210  48.375  0.00  0.00           O
ATOM    596  N   LYS X  43      22.674  33.208  50.446  0.00  0.00           N
ATOM    597  H   LYS X  43      23.174  32.494  50.956  0.00  0.00           H
ATOM    598  CA  LYS X  43      21.484  33.772  51.216  0.00  0.00           C
ATOM    599  HA  LYS X  43      21.171  34.763  50.888  0.00  0.00           H
ATOM    600  CB  LYS X  43      20.246  32.853  51.024  0.00  0.00           C
ATOM    601  HB2 LYS X  43      20.565  31.840  51.270  0.00  0.00           H
ATOM    602  HB3 LYS X  43      19.415  33.107  51.682  0.00  0.00           H
ATOM    603  CG  LYS X  43      19.749  32.794  49.602  0.00  0.00           C
ATOM    604  HG2 LYS X  43      19.677  33.843  49.314  0.00  0.00           H
ATOM    605  HG3 LYS X  43      20.407  32.161  49.006  0.00  0.00           H
ATOM    606  CD  LYS X  43      18.297  32.327  49.552  0.00  0.00           C
ATOM    607  HD2 LYS X  43      18.089  31.486  50.214  0.00  0.00           H
ATOM    608  HD3 LYS X  43      17.752  33.232  49.821  0.00  0.00           H
ATOM    609  CE  LYS X  43      17.800  31.807  48.241  0.00  0.00           C
ATOM    610  HE2 LYS X  43      18.073  32.563  47.504  0.00  0.00           H
ATOM    611  HE3 LYS X  43      18.395  30.925  48.004  0.00  0.00           H
ATOM    612  NZ  LYS X  43      16.337  31.364  48.212  0.00  0.00           N
ATOM    613  HZ1 LYS X  43      16.123  30.808  49.027  0.00  0.00           H
ATOM    614  HZ2 LYS X  43      15.738  32.177  48.175  0.00  0.00           H
ATOM    615  HZ3 LYS X  43      16.032  30.915  47.360  0.00  0.00           H
ATOM    616  C   LYS X  43      21.868  34.037  52.687  0.00  0.00           C
ATOM    617  O   LYS X  43      22.913  33.512  53.137  0.00  0.00           O
ATOM    618  N   SER X  44      21.035  34.759  53.484  0.00  0.00           N
ATOM    619  H   SER X  44      20.120  34.994  53.126  0.00  0.00           H
ATOM    620  CA  SER X  44      21.057  34.774  54.932  0.00  0.00           C
ATOM    621  HA  SER X  44      22.027  34.943  55.400  0.00  0.00           H
ATOM    622  CB  SER X  44      20.210  36.008  55.323  0.00  0.00           C
ATOM    623  HB2 SER X  44      20.462  36.969  54.874  0.00  0.00           H
ATOM    624  HB3 SER X  44      19.134  35.939  55.159  0.00  0.00           H
ATOM    625  OG  SER X  44      20.428  36.101  56.732  0.00  0.00           O
ATOM    626  HG  SER X  44      20.263  37.015  56.976  0.00  0.00           H
ATOM    627  C   SER X  44      20.513  33.517  55.531  0.00  0.00           C
ATOM    628  O   SER X  44      19.474  33.065  55.100  0.00  0.00           O
ATOM    629  N   GLY X  45      21.138  33.000  56.612  0.00  0.00           N
ATOM    630  H   GLY X  45      22.023  33.428  56.844  0.00  0.00           H
ATOM    631  CA  GLY X  45      20.571  32.157  57.622  0.00  0.00           C
ATOM    632  HA2 GLY X  45      21.119  32.141  58.564  0.00  0.00           H
ATOM    633  HA3 GLY X  45      19.595  32.534  57.930  0.00  0.00           H
ATOM    634  C   GLY X  45      20.137  30.782  57.209  0.00  0.00           C
ATOM    635  O   GLY X  45      19.240  30.184  57.859  0.00  0.00           O
ATOM    636  N   ILE X  46      20.709  30.175  56.134  0.00  0.00           N
ATOM    637  H   ILE X  46      21.355  30.765  55.629  0.00  0.00           H
ATOM    638  CA  ILE X  46      20.132  29.027  55.508  0.00  0.00           C
ATOM    639  HA  ILE X  46      19.060  29.165  55.369  0.00  0.00           H
ATOM    640  CB  ILE X  46      20.810  28.831  54.124  0.00  0.00           C
ATOM    641  HB  ILE X  46      20.552  27.830  53.778  0.00  0.00           H
ATOM    642  CG2 ILE X  46      20.144  29.845  53.234  0.00  0.00           C
ATOM    643 HG21 ILE X  46      19.070  29.825  53.417  0.00  0.00           H
ATOM    644 HG22 ILE X  46      20.558  30.838  53.405  0.00  0.00           H
ATOM    645 HG23 ILE X  46      20.253  29.537  52.194  0.00  0.00           H
ATOM    646  CG1 ILE X  46      22.355  28.911  54.163  0.00  0.00           C
ATOM    647 HG12 ILE X  46      22.708  29.908  53.899  0.00  0.00           H
ATOM    648 HG13 ILE X  46      22.677  28.803  55.199  0.00  0.00           H
ATOM    649  CD1 ILE X  46      23.027  27.750  53.399  0.00  0.00           C
ATOM    650 HD11 ILE X  46      22.721  27.662  52.357  0.00  0.00           H
ATOM    651 HD12 ILE X  46      24.101  27.902  53.290  0.00  0.00           H
ATOM    652 HD13 ILE X  46      22.825  26.795  53.885  0.00  0.00           H
ATOM    653  C   ILE X  46      20.294  27.748  56.375  0.00  0.00           C
ATOM    654  O   ILE X  46      21.191  27.673  57.198  0.00  0.00           O
ATOM    655  N   GLN X  47      19.350  26.786  56.184  0.00  0.00           N
ATOM    656  H   GLN X  47      18.719  26.937  55.411  0.00  0.00           H
ATOM    657  CA  GLN X  47      19.584  25.377  56.479  0.00  0.00           C
ATOM    658  HA  GLN X  47      20.266  25.355  57.329  0.00  0.00           H
ATOM    659  CB  GLN X  47      18.252  24.734  56.738  0.00  0.00           C
ATOM    660  HB2 GLN X  47      17.635  25.317  57.422  0.00  0.00           H
ATOM    661  HB3 GLN X  47      17.657  24.698  55.826  0.00  0.00           H
ATOM    662  CG  GLN X  47      18.452  23.295  57.201  0.00  0.00           C
ATOM    663  HG2 GLN X  47      18.914  22.691  56.420  0.00  0.00           H
ATOM    664  HG3 GLN X  47      19.218  23.395  57.971  0.00  0.00           H
ATOM    665  CD  GLN X  47      17.128  22.742  57.647  0.00  0.00           C
ATOM    666  OE1 GLN X  47      16.112  22.964  57.005  0.00  0.00           O
ATOM    667  NE2 GLN X  47      16.924  22.148  58.792  0.00  0.00           N
ATOM    668 HE21 GLN X  47      15.932  22.066  58.961  0.00  0.00           H
ATOM    669 HE22 GLN X  47      17.690  22.123  59.450  0.00  0.00           H
ATOM    670  C   GLN X  47      20.309  24.695  55.347  0.00  0.00           C
ATOM    671  O   GLN X  47      20.160  25.057  54.150  0.00  0.00           O
ATOM    672  N   VAL X  48      21.107  23.663  55.690  0.00  0.00           N
ATOM    673  H   VAL X  48      21.178  23.371  56.654  0.00  0.00           H
ATOM    674  CA  VAL X  48      21.822  22.768  54.801  0.00  0.00           C
ATOM    675  HA  VAL X  48      21.689  23.080  53.765  0.00  0.00           H
ATOM    676  CB  VAL X  48      23.360  22.628  55.126  0.00  0.00           C
ATOM    677  HB  VAL X  48      23.437  22.290  56.160  0.00  0.00           H
ATOM    678  CG1 VAL X  48      24.018  21.714  54.110  0.00  0.00           C
ATOM    679 HG11 VAL X  48      23.844  20.660  54.322  0.00  0.00           H
ATOM    680 HG12 VAL X  48      23.568  21.883  53.131  0.00  0.00           H
ATOM    681 HG13 VAL X  48      25.094  21.866  54.020  0.00  0.00           H
ATOM    682  CG2 VAL X  48      24.093  24.035  54.992  0.00  0.00           C
ATOM    683 HG21 VAL X  48      24.056  24.426  53.975  0.00  0.00           H
ATOM    684 HG22 VAL X  48      23.651  24.756  55.680  0.00  0.00           H
ATOM    685 HG23 VAL X  48      25.156  24.084  55.226  0.00  0.00           H
ATOM    686  C   VAL X  48      21.166  21.394  54.957  0.00  0.00           C
ATOM    687  O   VAL X  48      21.267  20.714  55.961  0.00  0.00           O
ATOM    688  N   ARG X  49      20.660  20.841  53.859  0.00  0.00           N
ATOM    689  H   ARG X  49      20.494  21.353  53.005  0.00  0.00           H
ATOM    690  CA  ARG X  49      20.093  19.516  53.712  0.00  0.00           C
ATOM    691  HA  ARG X  49      20.158  19.070  54.705  0.00  0.00           H
ATOM    692  CB  ARG X  49      18.685  19.570  53.176  0.00  0.00           C
ATOM    693  HB2 ARG X  49      18.574  20.075  52.217  0.00  0.00           H
ATOM    694  HB3 ARG X  49      18.359  18.553  52.956  0.00  0.00           H
ATOM    695  CG  ARG X  49      17.804  20.266  54.201  0.00  0.00           C
ATOM    696  HG2 ARG X  49      17.985  19.823  55.180  0.00  0.00           H
ATOM    697  HG3 ARG X  49      17.981  21.338  54.284  0.00  0.00           H
ATOM    698  CD  ARG X  49      16.328  20.212  53.941  0.00  0.00           C
ATOM    699  HD2 ARG X  49      16.192  20.884  53.094  0.00  0.00           H
ATOM    700  HD3 ARG X  49      16.035  19.199  53.669  0.00  0.00           H
ATOM    701  NE  ARG X  49      15.496  20.841  54.990  0.00  0.00           N
ATOM    702  HE  ARG X  49      16.030  21.257  55.739  0.00  0.00           H
ATOM    703  CZ  ARG X  49      14.164  20.966  55.056  0.00  0.00           C
ATOM    704  NH1 ARG X  49      13.374  20.455  54.118  0.00  0.00           N
ATOM    705 HH11 ARG X  49      13.683  19.888  53.341  0.00  0.00           H
ATOM    706 HH12 ARG X  49      12.384  20.653  54.156  0.00  0.00           H
ATOM    707  NH2 ARG X  49      13.673  21.645  56.071  0.00  0.00           N
ATOM    708 HH21 ARG X  49      14.310  22.162  56.661  0.00  0.00           H
ATOM    709 HH22 ARG X  49      12.702  21.754  56.328  0.00  0.00           H
ATOM    710  C   ARG X  49      20.965  18.559  52.879  0.00  0.00           C
ATOM    711  O   ARG X  49      21.059  18.559  51.638  0.00  0.00           O
ATOM    712  N   LEU X  50      21.395  17.505  53.627  0.00  0.00           N
ATOM    713  H   LEU X  50      21.193  17.582  54.613  0.00  0.00           H
ATOM    714  CA  LEU X  50      22.366  16.468  53.280  0.00  0.00           C
ATOM    715  HA  LEU X  50      22.770  16.814  52.329  0.00  0.00           H
ATOM    716  CB  LEU X  50      23.540  16.488  54.264  0.00  0.00           C
ATOM    717  HB2 LEU X  50      23.215  16.082  55.222  0.00  0.00           H
ATOM    718  HB3 LEU X  50      24.228  15.806  53.764  0.00  0.00           H
ATOM    719  CG  LEU X  50      24.344  17.782  54.508  0.00  0.00           C
ATOM    720  HG  LEU X  50      24.163  18.357  53.600  0.00  0.00           H
ATOM    721  CD1 LEU X  50      24.151  18.423  55.899  0.00  0.00           C
ATOM    722 HD11 LEU X  50      24.727  19.335  56.053  0.00  0.00           H
ATOM    723 HD12 LEU X  50      23.087  18.658  55.908  0.00  0.00           H
ATOM    724 HD13 LEU X  50      24.369  17.765  56.740  0.00  0.00           H
ATOM    725  CD2 LEU X  50      25.783  17.427  54.308  0.00  0.00           C
ATOM    726 HD21 LEU X  50      26.357  18.280  54.671  0.00  0.00           H
ATOM    727 HD22 LEU X  50      26.048  16.729  55.103  0.00  0.00           H
ATOM    728 HD23 LEU X  50      25.982  17.071  53.297  0.00  0.00           H
ATOM    729  C   LEU X  50      21.766  15.069  53.105  0.00  0.00           C
ATOM    730  O   LEU X  50      20.907  14.698  53.875  0.00  0.00           O
ATOM    731  N   GLY X  51      22.227  14.178  52.221  0.00  0.00           N
ATOM    732  H   GLY X  51      23.051  14.418  51.688  0.00  0.00           H
ATOM    733  CA  GLY X  51      21.550  12.870  51.959  0.00  0.00           C
ATOM    734  HA2 GLY X  51      22.133  12.190  51.338  0.00  0.00           H
ATOM    735  HA3 GLY X  51      21.509  12.392  52.938  0.00  0.00           H
ATOM    736  C   GLY X  51      20.228  13.045  51.226  0.00  0.00           C
ATOM    737  O   GLY X  51      19.550  12.069  51.113  0.00  0.00           O
ATOM    738  N   GLU X  52      19.979  14.202  50.545  0.00  0.00           N
ATOM    739  H   GLU X  52      20.636  14.967  50.612  0.00  0.00           H
ATOM    740  CA  GLU X  52      18.684  14.348  49.895  0.00  0.00           C
ATOM    741  HA  GLU X  52      17.914  13.997  50.583  0.00  0.00           H
ATOM    742  CB  GLU X  52      18.388  15.833  49.689  0.00  0.00           C
ATOM    743  HB2 GLU X  52      19.274  16.250  49.210  0.00  0.00           H
ATOM    744  HB3 GLU X  52      17.554  15.973  49.001  0.00  0.00           H
ATOM    745  CG  GLU X  52      18.010  16.579  50.991  0.00  0.00           C
ATOM    746  HG2 GLU X  52      18.638  16.176  51.785  0.00  0.00           H
ATOM    747  HG3 GLU X  52      18.357  17.575  50.714  0.00  0.00           H
ATOM    748  CD  GLU X  52      16.495  16.514  51.220  0.00  0.00           C
ATOM    749  OE1 GLU X  52      15.826  15.550  50.882  0.00  0.00           O
ATOM    750  OE2 GLU X  52      15.947  17.474  51.801  0.00  0.00           O
ATOM    751  C   GLU X  52      18.541  13.660  48.548  0.00  0.00           C
ATOM    752  O   GLU X  52      19.538  13.604  47.800  0.00  0.00           O
ATOM    753  N   ASP X  53      17.371  13.063  48.323  0.00  0.00           N
ATOM    754  H   ASP X  53      16.676  13.115  49.055  0.00  0.00           H
ATOM    755  CA  ASP X  53      17.107  12.446  47.055  0.00  0.00           C
ATOM    756  HA  ASP X  53      17.853  12.765  46.328  0.00  0.00           H
ATOM    757  CB  ASP X  53      17.125  10.895  47.352  0.00  0.00           C
ATOM    758  HB2 ASP X  53      18.063  10.488  47.731  0.00  0.00           H
ATOM    759  HB3 ASP X  53      16.231  10.673  47.935  0.00  0.00           H
ATOM    760  CG  ASP X  53      16.959  10.245  45.999  0.00  0.00           C
ATOM    761  OD1 ASP X  53      17.606  10.559  44.969  0.00  0.00           O
ATOM    762  OD2 ASP X  53      16.164   9.306  45.989  0.00  0.00           O
ATOM    763  C   ASP X  53      15.703  12.859  46.517  0.00  0.00           C
ATOM    764  O   ASP X  53      15.676  13.466  45.476  0.00  0.00           O
ATOM    765  N   ASN X  54      14.644  12.522  47.237  0.00  0.00           N
ATOM    766  H   ASN X  54      14.877  12.044  48.096  0.00  0.00           H
ATOM    767  CA  ASN X  54      13.357  13.232  47.129  0.00  0.00           C
ATOM    768  HA  ASN X  54      13.205  13.457  46.073  0.00  0.00           H
ATOM    769  CB  ASN X  54      12.256  12.278  47.595  0.00  0.00           C
ATOM    770  HB2 ASN X  54      12.391  11.304  47.123  0.00  0.00           H
ATOM    771  HB3 ASN X  54      12.303  12.259  48.684  0.00  0.00           H
ATOM    772  CG  ASN X  54      10.951  12.871  47.181  0.00  0.00           C
ATOM    773  OD1 ASN X  54      10.555  14.002  47.545  0.00  0.00           O
ATOM    774  ND2 ASN X  54      10.272  12.196  46.347  0.00  0.00           N
ATOM    775 HD21 ASN X  54       9.414  12.713  46.219  0.00  0.00           H
ATOM    776 HD22 ASN X  54      10.473  11.223  46.165  0.00  0.00           H
ATOM    777  C   ASN X  54      13.372  14.581  47.879  0.00  0.00           C
ATOM    778  O   ASN X  54      13.409  14.695  49.096  0.00  0.00           O
ATOM    779  N   ILE X  55      13.431  15.668  47.089  0.00  0.00           N
ATOM    780  H   ILE X  55      13.358  15.504  46.095  0.00  0.00           H
ATOM    781  CA  ILE X  55      13.407  17.001  47.656  0.00  0.00           C
ATOM    782  HA  ILE X  55      13.943  16.987  48.605  0.00  0.00           H
ATOM    783  CB  ILE X  55      14.150  17.957  46.631  0.00  0.00           C
ATOM    784  HB  ILE X  55      14.974  17.415  46.167  0.00  0.00           H
ATOM    785  CG2 ILE X  55      13.332  18.452  45.459  0.00  0.00           C
ATOM    786 HG21 ILE X  55      13.929  18.738  44.593  0.00  0.00           H
ATOM    787 HG22 ILE X  55      12.721  17.631  45.085  0.00  0.00           H
ATOM    788 HG23 ILE X  55      12.665  19.287  45.675  0.00  0.00           H
ATOM    789  CG1 ILE X  55      14.829  19.104  47.331  0.00  0.00           C
ATOM    790 HG12 ILE X  55      15.301  19.754  46.594  0.00  0.00           H
ATOM    791 HG13 ILE X  55      14.107  19.678  47.912  0.00  0.00           H
ATOM    792  CD1 ILE X  55      16.006  18.758  48.203  0.00  0.00           C
ATOM    793 HD11 ILE X  55      16.386  19.752  48.438  0.00  0.00           H
ATOM    794 HD12 ILE X  55      15.663  18.191  49.068  0.00  0.00           H
ATOM    795 HD13 ILE X  55      16.726  18.197  47.608  0.00  0.00           H
ATOM    796  C   ILE X  55      12.082  17.615  48.140  0.00  0.00           C
ATOM    797  O   ILE X  55      12.009  18.607  48.872  0.00  0.00           O
ATOM    798  N   ASN X  56      10.944  17.012  47.836  0.00  0.00           N
ATOM    799  H   ASN X  56      11.088  16.181  47.281  0.00  0.00           H
ATOM    800  CA  ASN X  56       9.572  17.270  48.275  0.00  0.00           C
ATOM    801  HA  ASN X  56       9.399  18.346  48.254  0.00  0.00           H
ATOM    802  CB  ASN X  56       8.617  16.744  47.216  0.00  0.00           C
ATOM    803  HB2 ASN X  56       9.067  16.999  46.257  0.00  0.00           H
ATOM    804  HB3 ASN X  56       8.455  15.666  47.249  0.00  0.00           H
ATOM    805  CG  ASN X  56       7.251  17.499  47.299  0.00  0.00           C
ATOM    806  OD1 ASN X  56       6.720  17.785  48.361  0.00  0.00           O
ATOM    807  ND2 ASN X  56       6.734  17.984  46.189  0.00  0.00           N
ATOM    808 HD21 ASN X  56       5.778  18.310  46.205  0.00  0.00           H
ATOM    809 HD22 ASN X  56       7.185  17.686  45.336  0.00  0.00           H
ATOM    810  C   ASN X  56       9.347  16.780  49.736  0.00  0.00           C
ATOM    811  O   ASN X  56       8.855  17.494  50.562  0.00  0.00           O
ATOM    812  N   VAL X  57       9.652  15.514  50.043  0.00  0.00           N
ATOM    813  H   VAL X  57      10.011  14.931  49.300  0.00  0.00           H
ATOM    814  CA  VAL X  57       9.255  14.859  51.301  0.00  0.00           C
ATOM    815  HA  VAL X  57       8.657  15.498  51.951  0.00  0.00           H
ATOM    816  CB  VAL X  57       8.342  13.622  51.107  0.00  0.00           C
ATOM    817  HB  VAL X  57       7.949  13.347  52.086  0.00  0.00           H
ATOM    818  CG1 VAL X  57       7.208  13.790  50.083  0.00  0.00           C
ATOM    819 HG11 VAL X  57       6.747  14.776  50.143  0.00  0.00           H
ATOM    820 HG12 VAL X  57       7.522  13.831  49.040  0.00  0.00           H
ATOM    821 HG13 VAL X  57       6.486  12.989  50.240  0.00  0.00           H
ATOM    822  CG2 VAL X  57       9.107  12.409  50.495  0.00  0.00           C
ATOM    823 HG21 VAL X  57       8.470  11.555  50.265  0.00  0.00           H
ATOM    824 HG22 VAL X  57       9.671  12.802  49.650  0.00  0.00           H
ATOM    825 HG23 VAL X  57       9.822  11.969  51.190  0.00  0.00           H
ATOM    826  C   VAL X  57      10.472  14.443  52.043  0.00  0.00           C
ATOM    827  O   VAL X  57      11.571  14.378  51.549  0.00  0.00           O
ATOM    828  N   VAL X  58      10.318  14.173  53.314  0.00  0.00           N
ATOM    829  H   VAL X  58       9.368  14.281  53.638  0.00  0.00           H
ATOM    830  CA  VAL X  58      11.377  13.777  54.222  0.00  0.00           C
ATOM    831  HA  VAL X  58      12.332  14.118  53.822  0.00  0.00           H
ATOM    832  CB  VAL X  58      11.282  14.566  55.594  0.00  0.00           C
ATOM    833  HB  VAL X  58      10.363  14.320  56.126  0.00  0.00           H
ATOM    834  CG1 VAL X  58      12.439  14.298  56.561  0.00  0.00           C
ATOM    835 HG11 VAL X  58      12.229  13.316  56.985  0.00  0.00           H
ATOM    836 HG12 VAL X  58      13.408  14.366  56.067  0.00  0.00           H
ATOM    837 HG13 VAL X  58      12.484  14.916  57.458  0.00  0.00           H
ATOM    838  CG2 VAL X  58      11.153  16.100  55.474  0.00  0.00           C
ATOM    839 HG21 VAL X  58      10.868  16.470  56.459  0.00  0.00           H
ATOM    840 HG22 VAL X  58      11.984  16.637  55.017  0.00  0.00           H
ATOM    841 HG23 VAL X  58      10.348  16.308  54.769  0.00  0.00           H
ATOM    842  C   VAL X  58      11.353  12.289  54.464  0.00  0.00           C
ATOM    843  O   VAL X  58      10.393  11.817  55.058  0.00  0.00           O
ATOM    844  N   GLU X  59      12.362  11.505  53.972  0.00  0.00           N
ATOM    845  H   GLU X  59      13.174  11.860  53.487  0.00  0.00           H
ATOM    846  CA  GLU X  59      12.308   9.964  54.007  0.00  0.00           C
ATOM    847  HA  GLU X  59      11.272   9.627  53.961  0.00  0.00           H
ATOM    848  CB  GLU X  59      13.089   9.325  52.796  0.00  0.00           C
ATOM    849  HB2 GLU X  59      14.096   9.705  52.968  0.00  0.00           H
ATOM    850  HB3 GLU X  59      13.109   8.243  52.925  0.00  0.00           H
ATOM    851  CG  GLU X  59      12.594   9.617  51.360  0.00  0.00           C
ATOM    852  HG2 GLU X  59      12.617   8.735  50.719  0.00  0.00           H
ATOM    853  HG3 GLU X  59      11.543   9.905  51.365  0.00  0.00           H
ATOM    854  CD  GLU X  59      13.261  10.889  50.779  0.00  0.00           C
ATOM    855  OE1 GLU X  59      13.973  10.686  49.801  0.00  0.00           O
ATOM    856  OE2 GLU X  59      13.004  12.027  51.183  0.00  0.00           O
ATOM    857  C   GLU X  59      13.004   9.471  55.307  0.00  0.00           C
ATOM    858  O   GLU X  59      13.185   8.268  55.385  0.00  0.00           O
ATOM    859  N   GLY X  60      13.364  10.356  56.198  0.00  0.00           N
ATOM    860  H   GLY X  60      13.497  11.331  55.970  0.00  0.00           H
ATOM    861  CA  GLY X  60      13.853   9.875  57.524  0.00  0.00           C
ATOM    862  HA2 GLY X  60      13.815  10.661  58.278  0.00  0.00           H
ATOM    863  HA3 GLY X  60      13.139   9.082  57.748  0.00  0.00           H
ATOM    864  C   GLY X  60      15.266   9.228  57.525  0.00  0.00           C
ATOM    865  O   GLY X  60      15.538   8.373  58.279  0.00  0.00           O
ATOM    866  N   ASN X  61      16.077   9.747  56.589  0.00  0.00           N
ATOM    867  H   ASN X  61      15.739  10.589  56.145  0.00  0.00           H
ATOM    868  CA  ASN X  61      17.447   9.361  56.397  0.00  0.00           C
ATOM    869  HA  ASN X  61      17.858   9.093  57.370  0.00  0.00           H
ATOM    870  CB  ASN X  61      17.521   8.079  55.571  0.00  0.00           C
ATOM    871  HB2 ASN X  61      18.586   7.916  55.406  0.00  0.00           H
ATOM    872  HB3 ASN X  61      16.943   7.238  55.954  0.00  0.00           H
ATOM    873  CG  ASN X  61      17.126   8.314  54.140  0.00  0.00           C
ATOM    874  OD1 ASN X  61      17.718   9.047  53.384  0.00  0.00           O
ATOM    875  ND2 ASN X  61      16.142   7.565  53.705  0.00  0.00           N
ATOM    876 HD21 ASN X  61      15.841   7.533  52.742  0.00  0.00           H
ATOM    877 HD22 ASN X  61      15.686   6.916  54.330  0.00  0.00           H
ATOM    878  C   ASN X  61      18.392  10.510  55.919  0.00  0.00           C
ATOM    879  O   ASN X  61      19.588  10.290  56.006  0.00  0.00           O
ATOM    880  N   GLU X  62      17.871  11.703  55.608  0.00  0.00           N
ATOM    881  H   GLU X  62      16.869  11.756  55.487  0.00  0.00           H
ATOM    882  CA  GLU X  62      18.730  12.931  55.512  0.00  0.00           C
ATOM    883  HA  GLU X  62      19.452  12.822  54.702  0.00  0.00           H
ATOM    884  CB  GLU X  62      17.760  14.054  55.139  0.00  0.00           C
ATOM    885  HB2 GLU X  62      17.229  14.397  56.026  0.00  0.00           H
ATOM    886  HB3 GLU X  62      18.280  15.008  55.054  0.00  0.00           H
ATOM    887  CG  GLU X  62      16.751  13.966  54.029  0.00  0.00           C
ATOM    888  HG2 GLU X  62      16.495  15.008  53.842  0.00  0.00           H
ATOM    889  HG3 GLU X  62      17.207  13.632  53.097  0.00  0.00           H
ATOM    890  CD  GLU X  62      15.442  13.216  54.314  0.00  0.00           C
ATOM    891  OE1 GLU X  62      15.286  12.356  55.247  0.00  0.00           O
ATOM    892  OE2 GLU X  62      14.607  13.520  53.503  0.00  0.00           O
ATOM    893  C   GLU X  62      19.495  13.314  56.768  0.00  0.00           C
ATOM    894  O   GLU X  62      19.068  13.041  57.865  0.00  0.00           O
ATOM    895  N   GLN X  63      20.518  14.155  56.646  0.00  0.00           N
ATOM    896  H   GLN X  63      20.827  14.409  55.718  0.00  0.00           H
ATOM    897  CA  GLN X  63      21.039  14.957  57.819  0.00  0.00           C
ATOM    898  HA  GLN X  63      20.582  14.693  58.773  0.00  0.00           H
ATOM    899  CB  GLN X  63      22.503  14.716  57.959  0.00  0.00           C
ATOM    900  HB2 GLN X  63      22.984  14.793  56.984  0.00  0.00           H
ATOM    901  HB3 GLN X  63      23.001  15.449  58.594  0.00  0.00           H
ATOM    902  CG  GLN X  63      22.752  13.332  58.537  0.00  0.00           C
ATOM    903  HG2 GLN X  63      22.368  13.124  59.536  0.00  0.00           H
ATOM    904  HG3 GLN X  63      22.185  12.592  57.972  0.00  0.00           H
ATOM    905  CD  GLN X  63      24.240  12.997  58.442  0.00  0.00           C
ATOM    906  OE1 GLN X  63      25.032  13.534  59.247  0.00  0.00           O
ATOM    907  NE2 GLN X  63      24.667  12.057  57.674  0.00  0.00           N
ATOM    908 HE21 GLN X  63      25.673  11.976  57.659  0.00  0.00           H
ATOM    909 HE22 GLN X  63      24.108  11.494  57.048  0.00  0.00           H
ATOM    910  C   GLN X  63      20.668  16.437  57.554  0.00  0.00           C
ATOM    911  O   GLN X  63      20.822  16.954  56.489  0.00  0.00           O
ATOM    912  N   PHE X  64      20.125  17.103  58.606  0.00  0.00           N
ATOM    913  H   PHE X  64      19.790  16.566  59.393  0.00  0.00           H
ATOM    914  CA  PHE X  64      19.775  18.550  58.606  0.00  0.00           C
ATOM    915  HA  PHE X  64      19.902  18.987  57.616  0.00  0.00           H
ATOM    916  CB  PHE X  64      18.349  18.735  59.147  0.00  0.00           C
ATOM    917  HB2 PHE X  64      18.321  17.966  59.918  0.00  0.00           H
ATOM    918  HB3 PHE X  64      18.252  19.753  59.525  0.00  0.00           H
ATOM    919  CG  PHE X  64      17.214  18.591  58.182  0.00  0.00           C
ATOM    920  CD1 PHE X  64      15.929  18.958  58.618  0.00  0.00           C
ATOM    921  HD1 PHE X  64      15.756  19.443  59.567  0.00  0.00           H
ATOM    922  CE1 PHE X  64      14.797  18.827  57.840  0.00  0.00           C
ATOM    923  HE1 PHE X  64      13.813  19.088  58.199  0.00  0.00           H
ATOM    924  CZ  PHE X  64      14.951  18.205  56.596  0.00  0.00           C
ATOM    925  HZ  PHE X  64      14.077  17.986  56.001  0.00  0.00           H
ATOM    926  CE2 PHE X  64      16.146  17.852  56.113  0.00  0.00           C
ATOM    927  HE2 PHE X  64      16.232  17.266  55.210  0.00  0.00           H
ATOM    928  CD2 PHE X  64      17.313  18.035  56.868  0.00  0.00           C
ATOM    929  HD2 PHE X  64      18.316  17.790  56.551  0.00  0.00           H
ATOM    930  C   PHE X  64      20.827  19.221  59.591  0.00  0.00           C
ATOM    931  O   PHE X  64      21.038  18.699  60.746  0.00  0.00           O
ATOM    932  N   ILE X  65      21.412  20.317  59.101  0.00  0.00           N
ATOM    933  H   ILE X  65      21.165  20.739  58.218  0.00  0.00           H
ATOM    934  CA  ILE X  65      22.485  21.021  59.752  0.00  0.00           C
ATOM    935  HA  ILE X  65      22.310  21.150  60.820  0.00  0.00           H
ATOM    936  CB  ILE X  65      23.919  20.452  59.417  0.00  0.00           C
ATOM    937  HB  ILE X  65      24.155  20.469  58.353  0.00  0.00           H
ATOM    938  CG2 ILE X  65      24.928  21.231  60.270  0.00  0.00           C
ATOM    939 HG21 ILE X  65      25.029  22.187  59.756  0.00  0.00           H
ATOM    940 HG22 ILE X  65      24.501  21.295  61.271  0.00  0.00           H
ATOM    941 HG23 ILE X  65      25.879  20.718  60.125  0.00  0.00           H
ATOM    942  CG1 ILE X  65      24.033  18.938  59.821  0.00  0.00           C
ATOM    943 HG12 ILE X  65      23.898  18.838  60.898  0.00  0.00           H
ATOM    944 HG13 ILE X  65      23.239  18.410  59.293  0.00  0.00           H
ATOM    945  CD1 ILE X  65      25.420  18.328  59.324  0.00  0.00           C
ATOM    946 HD11 ILE X  65      26.112  18.593  60.123  0.00  0.00           H
ATOM    947 HD12 ILE X  65      25.397  17.240  59.257  0.00  0.00           H
ATOM    948 HD13 ILE X  65      25.804  18.738  58.389  0.00  0.00           H
ATOM    949  C   ILE X  65      22.420  22.484  59.205  0.00  0.00           C
ATOM    950  O   ILE X  65      22.133  22.823  58.007  0.00  0.00           O
ATOM    951  N   SER X  66      22.572  23.417  60.148  0.00  0.00           N
ATOM    952  H   SER X  66      22.602  23.105  61.108  0.00  0.00           H
ATOM    953  CA  SER X  66      22.733  24.832  59.854  0.00  0.00           C
ATOM    954  HA  SER X  66      21.958  25.140  59.152  0.00  0.00           H
ATOM    955  CB  SER X  66      22.470  25.587  61.145  0.00  0.00           C
ATOM    956  HB2 SER X  66      23.270  25.501  61.880  0.00  0.00           H
ATOM    957  HB3 SER X  66      22.465  26.629  60.824  0.00  0.00           H
ATOM    958  OG  SER X  66      21.215  25.159  61.701  0.00  0.00           O
ATOM    959  HG  SER X  66      20.632  25.339  60.960  0.00  0.00           H
ATOM    960  C   SER X  66      24.194  25.250  59.456  0.00  0.00           C
ATOM    961  O   SER X  66      25.156  24.648  59.966  0.00  0.00           O
ATOM    962  N   ALA X  67      24.330  26.146  58.462  0.00  0.00           N
ATOM    963  H   ALA X  67      23.440  26.454  58.098  0.00  0.00           H
ATOM    964  CA  ALA X  67      25.559  26.973  58.196  0.00  0.00           C
ATOM    965  HA  ALA X  67      26.449  26.370  58.015  0.00  0.00           H
ATOM    966  CB  ALA X  67      25.343  27.737  56.878  0.00  0.00           C
ATOM    967  HB1 ALA X  67      24.438  28.341  56.948  0.00  0.00           H
ATOM    968  HB2 ALA X  67      26.223  28.349  56.684  0.00  0.00           H
ATOM    969  HB3 ALA X  67      25.158  27.068  56.037  0.00  0.00           H
ATOM    970  C   ALA X  67      25.762  27.969  59.340  0.00  0.00           C
ATOM    971  O   ALA X  67      24.779  28.542  59.898  0.00  0.00           O
ATOM    972  N   SER X  68      26.952  28.091  59.901  0.00  0.00           N
ATOM    973  H   SER X  68      27.730  27.621  59.460  0.00  0.00           H
ATOM    974  CA  SER X  68      27.283  29.186  60.901  0.00  0.00           C
ATOM    975  HA  SER X  68      26.323  29.422  61.360  0.00  0.00           H
ATOM    976  CB  SER X  68      28.281  28.668  61.971  0.00  0.00           C
ATOM    977  HB2 SER X  68      29.242  28.469  61.496  0.00  0.00           H
ATOM    978  HB3 SER X  68      28.495  29.378  62.770  0.00  0.00           H
ATOM    979  OG  SER X  68      27.860  27.518  62.711  0.00  0.00           O
ATOM    980  HG  SER X  68      28.438  27.464  63.476  0.00  0.00           H
ATOM    981  C   SER X  68      27.785  30.466  60.296  0.00  0.00           C
ATOM    982  O   SER X  68      27.697  31.647  60.718  0.00  0.00           O
ATOM    983  N   LYS X  69      28.410  30.310  59.156  0.00  0.00           N
ATOM    984  H   LYS X  69      28.653  29.354  58.939  0.00  0.00           H
ATOM    985  CA  LYS X  69      29.188  31.272  58.392  0.00  0.00           C
ATOM    986  HA  LYS X  69      28.752  32.264  58.278  0.00  0.00           H
ATOM    987  CB  LYS X  69      30.583  31.302  58.873  0.00  0.00           C
ATOM    988  HB2 LYS X  69      30.502  31.781  59.849  0.00  0.00           H
ATOM    989  HB3 LYS X  69      30.989  30.291  58.823  0.00  0.00           H
ATOM    990  CG  LYS X  69      31.604  32.284  58.151  0.00  0.00           C
ATOM    991  HG2 LYS X  69      31.741  31.939  57.127  0.00  0.00           H
ATOM    992  HG3 LYS X  69      31.141  33.271  58.161  0.00  0.00           H
ATOM    993  CD  LYS X  69      32.965  32.342  58.927  0.00  0.00           C
ATOM    994  HD2 LYS X  69      32.840  32.663  59.961  0.00  0.00           H
ATOM    995  HD3 LYS X  69      33.454  31.367  58.908  0.00  0.00           H
ATOM    996  CE  LYS X  69      33.916  33.372  58.365  0.00  0.00           C
ATOM    997  HE2 LYS X  69      34.132  32.994  57.366  0.00  0.00           H
ATOM    998  HE3 LYS X  69      33.628  34.422  58.326  0.00  0.00           H
ATOM    999  NZ  LYS X  69      35.214  33.377  59.103  0.00  0.00           N
ATOM   1000  HZ1 LYS X  69      35.503  32.447  59.372  0.00  0.00           H
ATOM   1001  HZ2 LYS X  69      35.939  33.923  58.660  0.00  0.00           H
ATOM   1002  HZ3 LYS X  69      35.140  33.727  60.048  0.00  0.00           H
ATOM   1003  C   LYS X  69      29.202  30.787  56.955  0.00  0.00           C
ATOM   1004  O   LYS X  69      29.497  29.600  56.812  0.00  0.00           O
ATOM   1005  N   SER X  70      29.241  31.700  56.003  0.00  0.00           N
ATOM   1006  H   SER X  70      28.858  32.618  56.174  0.00  0.00           H
ATOM   1007  CA  SER X  70      29.572  31.330  54.578  0.00  0.00           C
ATOM   1008  HA  SER X  70      30.037  30.346  54.616  0.00  0.00           H
ATOM   1009  CB  SER X  70      28.326  31.218  53.740  0.00  0.00           C
ATOM   1010  HB2 SER X  70      27.838  32.191  53.694  0.00  0.00           H
ATOM   1011  HB3 SER X  70      28.595  31.034  52.700  0.00  0.00           H
ATOM   1012  OG  SER X  70      27.400  30.296  54.074  0.00  0.00           O
ATOM   1013  HG  SER X  70      26.964  30.539  54.894  0.00  0.00           H
ATOM   1014  C   SER X  70      30.568  32.270  53.930  0.00  0.00           C
ATOM   1015  O   SER X  70      30.433  33.453  54.284  0.00  0.00           O
ATOM   1016  N   ILE X  71      31.532  31.747  53.227  0.00  0.00           N
ATOM   1017  H   ILE X  71      31.494  30.751  53.065  0.00  0.00           H
ATOM   1018  CA  ILE X  71      32.684  32.440  52.750  0.00  0.00           C
ATOM   1019  HA  ILE X  71      32.660  33.487  53.050  0.00  0.00           H
ATOM   1020  CB  ILE X  71      33.950  31.715  53.213  0.00  0.00           C
ATOM   1021  HB  ILE X  71      33.869  30.712  52.795  0.00  0.00           H
ATOM   1022  CG2 ILE X  71      35.206  32.383  52.642  0.00  0.00           C
ATOM   1023 HG21 ILE X  71      35.451  33.288  53.198  0.00  0.00           H
ATOM   1024 HG22 ILE X  71      36.077  31.728  52.686  0.00  0.00           H
ATOM   1025 HG23 ILE X  71      34.970  32.853  51.687  0.00  0.00           H
ATOM   1026  CG1 ILE X  71      33.986  31.700  54.784  0.00  0.00           C
ATOM   1027 HG12 ILE X  71      34.078  32.709  55.187  0.00  0.00           H
ATOM   1028 HG13 ILE X  71      33.009  31.339  55.105  0.00  0.00           H
ATOM   1029  CD1 ILE X  71      35.115  30.897  55.386  0.00  0.00           C
ATOM   1030 HD11 ILE X  71      35.128  31.210  56.430  0.00  0.00           H
ATOM   1031 HD12 ILE X  71      34.849  29.850  55.238  0.00  0.00           H
ATOM   1032 HD13 ILE X  71      36.056  31.108  54.879  0.00  0.00           H
ATOM   1033  C   ILE X  71      32.628  32.411  51.207  0.00  0.00           C
ATOM   1034  O   ILE X  71      32.791  31.364  50.563  0.00  0.00           O
ATOM   1035  N   VAL X  72      32.462  33.579  50.588  0.00  0.00           N
ATOM   1036  H   VAL X  72      32.470  34.415  51.155  0.00  0.00           H
ATOM   1037  CA  VAL X  72      32.455  33.849  49.137  0.00  0.00           C
ATOM   1038  HA  VAL X  72      32.334  32.876  48.662  0.00  0.00           H
ATOM   1039  CB  VAL X  72      31.279  34.767  48.806  0.00  0.00           C
ATOM   1040  HB  VAL X  72      31.413  35.725  49.308  0.00  0.00           H
ATOM   1041  CG1 VAL X  72      31.231  34.950  47.296  0.00  0.00           C
ATOM   1042 HG11 VAL X  72      30.340  35.521  47.034  0.00  0.00           H
ATOM   1043 HG12 VAL X  72      32.014  35.611  46.925  0.00  0.00           H
ATOM   1044 HG13 VAL X  72      31.110  34.098  46.627  0.00  0.00           H
ATOM   1045  CG2 VAL X  72      30.024  34.143  49.166  0.00  0.00           C
ATOM   1046 HG21 VAL X  72      29.137  34.768  49.060  0.00  0.00           H
ATOM   1047 HG22 VAL X  72      29.864  33.262  48.544  0.00  0.00           H
ATOM   1048 HG23 VAL X  72      30.075  33.824  50.206  0.00  0.00           H
ATOM   1049  C   VAL X  72      33.864  34.272  48.813  0.00  0.00           C
ATOM   1050  O   VAL X  72      34.555  34.995  49.521  0.00  0.00           O
ATOM   1051  N   HIE X  73      34.199  33.768  47.611  0.00  0.00           N
ATOM   1052  H   HIE X  73      33.620  33.086  47.142  0.00  0.00           H
ATOM   1053  CA  HIE X  73      35.503  34.077  46.976  0.00  0.00           C
ATOM   1054  HA  HIE X  73      36.174  33.337  47.411  0.00  0.00           H
ATOM   1055  CB  HIE X  73      35.448  33.747  45.489  0.00  0.00           C
ATOM   1056  HB2 HIE X  73      34.936  32.800  45.315  0.00  0.00           H
ATOM   1057  HB3 HIE X  73      35.082  34.610  44.934  0.00  0.00           H
ATOM   1058  CG  HIE X  73      36.794  33.612  44.879  0.00  0.00           C
ATOM   1059  ND1 HIE X  73      37.554  34.599  44.280  0.00  0.00           N
ATOM   1060  CE1 HIE X  73      38.774  34.129  44.038  0.00  0.00           C
ATOM   1061  HE1 HIE X  73      39.598  34.637  43.558  0.00  0.00           H
ATOM   1062  NE2 HIE X  73      38.878  32.999  44.684  0.00  0.00           N
ATOM   1063  HE2 HIE X  73      39.730  32.459  44.639  0.00  0.00           H
ATOM   1064  CD2 HIE X  73      37.696  32.679  45.220  0.00  0.00           C
ATOM   1065  HD2 HIE X  73      37.495  31.826  45.852  0.00  0.00           H
ATOM   1066  C   HIE X  73      36.005  35.584  47.081  0.00  0.00           C
ATOM   1067  O   HIE X  73      35.238  36.469  46.736  0.00  0.00           O
ATOM   1068  N   PRO X  74      37.202  35.952  47.527  0.00  0.00           N
ATOM   1069  CD  PRO X  74      38.192  35.008  48.053  0.00  0.00           C
ATOM   1070  HD2 PRO X  74      38.364  34.137  47.420  0.00  0.00           H
ATOM   1071  HD3 PRO X  74      37.960  34.698  49.072  0.00  0.00           H
ATOM   1072  CG  PRO X  74      39.467  35.818  48.091  0.00  0.00           C
ATOM   1073  HG2 PRO X  74      39.937  35.910  47.112  0.00  0.00           H
ATOM   1074  HG3 PRO X  74      40.168  35.358  48.788  0.00  0.00           H
ATOM   1075  CB  PRO X  74      38.894  37.169  48.555  0.00  0.00           C
ATOM   1076  HB2 PRO X  74      39.568  38.007  48.378  0.00  0.00           H
ATOM   1077  HB3 PRO X  74      38.646  37.089  49.613  0.00  0.00           H
ATOM   1078  CA  PRO X  74      37.574  37.290  47.789  0.00  0.00           C
ATOM   1079  HA  PRO X  74      36.805  37.722  48.430  0.00  0.00           H
ATOM   1080  C   PRO X  74      37.712  38.109  46.508  0.00  0.00           C
ATOM   1081  O   PRO X  74      37.950  39.319  46.515  0.00  0.00           O
ATOM   1082  N   SER X  75      37.445  37.474  45.288  0.00  0.00           N
ATOM   1083  H   SER X  75      37.247  36.484  45.280  0.00  0.00           H
ATOM   1084  CA  SER X  75      37.433  38.151  44.003  0.00  0.00           C
ATOM   1085  HA  SER X  75      37.387  39.226  44.175  0.00  0.00           H
ATOM   1086  CB  SER X  75      38.840  37.963  43.312  0.00  0.00           C
ATOM   1087  HB2 SER X  75      39.670  38.036  44.015  0.00  0.00           H
ATOM   1088  HB3 SER X  75      38.879  36.994  42.814  0.00  0.00           H
ATOM   1089  OG  SER X  75      38.976  39.006  42.395  0.00  0.00           O
ATOM   1090  HG  SER X  75      39.866  38.925  42.043  0.00  0.00           H
ATOM   1091  C   SER X  75      36.223  37.810  43.134  0.00  0.00           C
ATOM   1092  O   SER X  75      36.238  37.857  41.967  0.00  0.00           O
ATOM   1093  N   TYR X  76      35.122  37.371  43.757  0.00  0.00           N
ATOM   1094  H   TYR X  76      35.127  37.396  44.767  0.00  0.00           H
ATOM   1095  CA  TYR X  76      33.860  37.121  43.096  0.00  0.00           C
ATOM   1096  HA  TYR X  76      34.056  36.502  42.221  0.00  0.00           H
ATOM   1097  CB  TYR X  76      32.760  36.498  43.936  0.00  0.00           C
ATOM   1098  HB2 TYR X  76      32.976  35.475  44.243  0.00  0.00           H
ATOM   1099  HB3 TYR X  76      32.673  37.065  44.862  0.00  0.00           H
ATOM   1100  CG  TYR X  76      31.385  36.384  43.303  0.00  0.00           C
ATOM   1101  CD1 TYR X  76      30.148  36.959  43.814  0.00  0.00           C
ATOM   1102  HD1 TYR X  76      30.158  37.455  44.773  0.00  0.00           H
ATOM   1103  CE1 TYR X  76      28.955  36.835  43.163  0.00  0.00           C
ATOM   1104  HE1 TYR X  76      28.142  37.457  43.509  0.00  0.00           H
ATOM   1105  CZ  TYR X  76      28.832  36.031  41.992  0.00  0.00           C
ATOM   1106  OH  TYR X  76      27.642  35.949  41.288  0.00  0.00           O
ATOM   1107  HH  TYR X  76      27.710  35.279  40.604  0.00  0.00           H
ATOM   1108  CE2 TYR X  76      30.081  35.485  41.444  0.00  0.00           C
ATOM   1109  HE2 TYR X  76      30.219  34.887  40.555  0.00  0.00           H
ATOM   1110  CD2 TYR X  76      31.299  35.658  42.066  0.00  0.00           C
ATOM   1111  HD2 TYR X  76      32.255  35.382  41.647  0.00  0.00           H
ATOM   1112  C   TYR X  76      33.346  38.429  42.503  0.00  0.00           C
ATOM   1113  O   TYR X  76      33.559  39.461  43.216  0.00  0.00           O
ATOM   1114  N   ASN X  77      32.707  38.467  41.386  0.00  0.00           N
ATOM   1115  H   ASN X  77      32.416  37.575  41.011  0.00  0.00           H
ATOM   1116  CA  ASN X  77      32.279  39.647  40.784  0.00  0.00           C
ATOM   1117  HA  ASN X  77      31.964  40.348  41.557  0.00  0.00           H
ATOM   1118  CB  ASN X  77      33.259  40.271  39.797  0.00  0.00           C
ATOM   1119  HB2 ASN X  77      34.211  40.484  40.283  0.00  0.00           H
ATOM   1120  HB3 ASN X  77      33.462  39.495  39.058  0.00  0.00           H
ATOM   1121  CG  ASN X  77      32.641  41.531  39.020  0.00  0.00           C
ATOM   1122  OD1 ASN X  77      31.427  41.560  38.765  0.00  0.00           O
ATOM   1123  ND2 ASN X  77      33.498  42.418  38.604  0.00  0.00           N
ATOM   1124 HD21 ASN X  77      33.188  43.262  38.145  0.00  0.00           H
ATOM   1125 HD22 ASN X  77      34.474  42.264  38.814  0.00  0.00           H
ATOM   1126  C   ASN X  77      30.921  39.251  40.048  0.00  0.00           C
ATOM   1127  O   ASN X  77      30.880  38.425  39.097  0.00  0.00           O
ATOM   1128  N   SER X  78      29.793  39.821  40.450  0.00  0.00           N
ATOM   1129  H   SER X  78      29.915  40.673  40.978  0.00  0.00           H
ATOM   1130  CA  SER X  78      28.460  39.434  39.977  0.00  0.00           C
ATOM   1131  HA  SER X  78      28.384  38.361  39.806  0.00  0.00           H
ATOM   1132  CB  SER X  78      27.423  39.921  41.024  0.00  0.00           C
ATOM   1133  HB2 SER X  78      26.406  39.662  40.728  0.00  0.00           H
ATOM   1134  HB3 SER X  78      27.568  39.388  41.963  0.00  0.00           H
ATOM   1135  OG  SER X  78      27.592  41.293  41.232  0.00  0.00           O
ATOM   1136  HG  SER X  78      28.465  41.505  41.570  0.00  0.00           H
ATOM   1137  C   SER X  78      28.160  40.073  38.554  0.00  0.00           C
ATOM   1138  O   SER X  78      27.408  39.463  37.753  0.00  0.00           O
ATOM   1139  N   ASN X  79      28.721  41.238  38.165  0.00  0.00           N
ATOM   1140  H   ASN X  79      29.204  41.642  38.954  0.00  0.00           H
ATOM   1141  CA  ASN X  79      28.711  41.855  36.878  0.00  0.00           C
ATOM   1142  HA  ASN X  79      27.659  42.049  36.667  0.00  0.00           H
ATOM   1143  CB  ASN X  79      29.278  43.293  36.968  0.00  0.00           C
ATOM   1144  HB2 ASN X  79      30.359  43.284  37.104  0.00  0.00           H
ATOM   1145  HB3 ASN X  79      29.079  43.804  36.026  0.00  0.00           H
ATOM   1146  CG  ASN X  79      28.654  44.146  38.023  0.00  0.00           C
ATOM   1147  OD1 ASN X  79      27.742  44.964  37.754  0.00  0.00           O
ATOM   1148  ND2 ASN X  79      29.214  44.032  39.224  0.00  0.00           N
ATOM   1149 HD21 ASN X  79      28.806  44.483  40.030  0.00  0.00           H
ATOM   1150 HD22 ASN X  79      29.981  43.380  39.307  0.00  0.00           H
ATOM   1151  C   ASN X  79      29.322  40.993  35.783  0.00  0.00           C
ATOM   1152  O   ASN X  79      28.757  41.094  34.672  0.00  0.00           O
ATOM   1153  N   THR X  80      30.376  40.260  36.144  0.00  0.00           N
ATOM   1154  H   THR X  80      30.833  40.455  37.024  0.00  0.00           H
ATOM   1155  CA  THR X  80      31.188  39.519  35.156  0.00  0.00           C
ATOM   1156  HA  THR X  80      30.936  39.856  34.151  0.00  0.00           H
ATOM   1157  CB  THR X  80      32.668  39.793  35.340  0.00  0.00           C
ATOM   1158  HB  THR X  80      33.262  39.349  34.542  0.00  0.00           H
ATOM   1159  CG2 THR X  80      33.137  41.353  35.321  0.00  0.00           C
ATOM   1160 HG21 THR X  80      32.904  41.699  34.314  0.00  0.00           H
ATOM   1161 HG22 THR X  80      32.616  42.029  35.999  0.00  0.00           H
ATOM   1162 HG23 THR X  80      34.189  41.351  35.606  0.00  0.00           H
ATOM   1163  OG1 THR X  80      33.124  39.241  36.563  0.00  0.00           O
ATOM   1164  HG1 THR X  80      34.081  39.252  36.499  0.00  0.00           H
ATOM   1165  C   THR X  80      30.905  38.013  35.215  0.00  0.00           C
ATOM   1166  O   THR X  80      31.147  37.309  34.236  0.00  0.00           O
ATOM   1167  N   LEU X  81      30.199  37.605  36.273  0.00  0.00           N
ATOM   1168  H   LEU X  81      30.059  38.294  36.998  0.00  0.00           H
ATOM   1169  CA  LEU X  81      30.136  36.174  36.638  0.00  0.00           C
ATOM   1170  HA  LEU X  81      29.687  36.175  37.631  0.00  0.00           H
ATOM   1171  CB  LEU X  81      29.131  35.406  35.732  0.00  0.00           C
ATOM   1172  HB2 LEU X  81      29.692  35.070  34.859  0.00  0.00           H
ATOM   1173  HB3 LEU X  81      28.777  34.631  36.411  0.00  0.00           H
ATOM   1174  CG  LEU X  81      27.962  36.230  35.067  0.00  0.00           C
ATOM   1175  HG  LEU X  81      28.346  37.194  34.735  0.00  0.00           H
ATOM   1176  CD1 LEU X  81      27.148  35.548  33.956  0.00  0.00           C
ATOM   1177 HD11 LEU X  81      27.842  35.370  33.135  0.00  0.00           H
ATOM   1178 HD12 LEU X  81      26.734  34.578  34.229  0.00  0.00           H
ATOM   1179 HD13 LEU X  81      26.408  36.228  33.535  0.00  0.00           H
ATOM   1180  CD2 LEU X  81      27.002  36.542  36.180  0.00  0.00           C
ATOM   1181 HD21 LEU X  81      27.428  36.805  37.148  0.00  0.00           H
ATOM   1182 HD22 LEU X  81      26.329  37.358  35.915  0.00  0.00           H
ATOM   1183 HD23 LEU X  81      26.297  35.722  36.317  0.00  0.00           H
ATOM   1184  C   LEU X  81      31.495  35.432  36.751  0.00  0.00           C
ATOM   1185  O   LEU X  81      31.569  34.151  36.705  0.00  0.00           O
ATOM   1186  N   ASN X  82      32.630  36.081  36.976  0.00  0.00           N
ATOM   1187  H   ASN X  82      32.624  37.088  37.050  0.00  0.00           H
ATOM   1188  CA  ASN X  82      33.884  35.394  37.181  0.00  0.00           C
ATOM   1189  HA  ASN X  82      33.791  34.442  36.660  0.00  0.00           H
ATOM   1190  CB  ASN X  82      34.997  36.324  36.749  0.00  0.00           C
ATOM   1191  HB2 ASN X  82      34.851  36.600  35.705  0.00  0.00           H
ATOM   1192  HB3 ASN X  82      34.853  37.228  37.341  0.00  0.00           H
ATOM   1193  CG  ASN X  82      36.398  35.787  37.023  0.00  0.00           C
ATOM   1194  OD1 ASN X  82      36.825  34.677  36.916  0.00  0.00           O
ATOM   1195  ND2 ASN X  82      37.264  36.619  37.545  0.00  0.00           N
ATOM   1196 HD21 ASN X  82      38.173  36.308  37.857  0.00  0.00           H
ATOM   1197 HD22 ASN X  82      37.071  37.594  37.724  0.00  0.00           H
ATOM   1198  C   ASN X  82      34.124  35.021  38.678  0.00  0.00           C
ATOM   1199  O   ASN X  82      33.860  35.815  39.568  0.00  0.00           O
ATOM   1200  N   ASN X  83      34.743  33.885  38.926  0.00  0.00           N
ATOM   1201  H   ASN X  83      35.076  33.334  38.148  0.00  0.00           H
ATOM   1202  CA  ASN X  83      35.054  33.449  40.334  0.00  0.00           C
ATOM   1203  HA  ASN X  83      35.470  32.448  40.224  0.00  0.00           H
ATOM   1204  CB  ASN X  83      35.988  34.257  41.140  0.00  0.00           C
ATOM   1205  HB2 ASN X  83      35.490  35.166  41.478  0.00  0.00           H
ATOM   1206  HB3 ASN X  83      36.353  33.721  42.016  0.00  0.00           H
ATOM   1207  CG  ASN X  83      37.242  34.577  40.382  0.00  0.00           C
ATOM   1208  OD1 ASN X  83      37.954  33.670  39.969  0.00  0.00           O
ATOM   1209  ND2 ASN X  83      37.454  35.822  40.152  0.00  0.00           N
ATOM   1210 HD21 ASN X  83      38.278  36.174  39.686  0.00  0.00           H
ATOM   1211 HD22 ASN X  83      36.778  36.533  40.391  0.00  0.00           H
ATOM   1212  C   ASN X  83      33.841  32.984  41.183  0.00  0.00           C
ATOM   1213  O   ASN X  83      33.833  32.942  42.418  0.00  0.00           O
ATOM   1214  N   ASP X  84      32.760  32.506  40.524  0.00  0.00           N
ATOM   1215  H   ASP X  84      32.879  32.496  39.521  0.00  0.00           H
ATOM   1216  CA  ASP X  84      31.492  31.965  41.128  0.00  0.00           C
ATOM   1217  HA  ASP X  84      31.178  32.791  41.765  0.00  0.00           H
ATOM   1218  CB  ASP X  84      30.541  31.929  39.863  0.00  0.00           C
ATOM   1219  HB2 ASP X  84      30.710  32.912  39.424  0.00  0.00           H
ATOM   1220  HB3 ASP X  84      30.822  31.106  39.205  0.00  0.00           H
ATOM   1221  CG  ASP X  84      29.068  31.730  40.307  0.00  0.00           C
ATOM   1222  OD1 ASP X  84      28.823  31.769  41.503  0.00  0.00           O
ATOM   1223  OD2 ASP X  84      28.208  31.652  39.437  0.00  0.00           O
ATOM   1224  C   ASP X  84      31.626  30.598  41.858  0.00  0.00           C
ATOM   1225  O   ASP X  84      31.549  29.488  41.368  0.00  0.00           O
ATOM   1226  N   ILE X  85      32.073  30.775  43.142  0.00  0.00           N
ATOM   1227  H   ILE X  85      32.278  31.747  43.326  0.00  0.00           H
ATOM   1228  CA  ILE X  85      32.311  29.697  44.177  0.00  0.00           C
ATOM   1229  HA  ILE X  85      31.461  29.018  44.109  0.00  0.00           H
ATOM   1230  CB  ILE X  85      33.579  28.966  43.753  0.00  0.00           C
ATOM   1231  HB  ILE X  85      33.577  28.817  42.673  0.00  0.00           H
ATOM   1232  CG2 ILE X  85      34.911  29.668  44.047  0.00  0.00           C
ATOM   1233 HG21 ILE X  85      34.863  30.652  43.583  0.00  0.00           H
ATOM   1234 HG22 ILE X  85      35.193  29.749  45.097  0.00  0.00           H
ATOM   1235 HG23 ILE X  85      35.760  29.172  43.576  0.00  0.00           H
ATOM   1236  CG1 ILE X  85      33.627  27.582  44.439  0.00  0.00           C
ATOM   1237 HG12 ILE X  85      34.037  27.714  45.440  0.00  0.00           H
ATOM   1238 HG13 ILE X  85      32.608  27.194  44.434  0.00  0.00           H
ATOM   1239  CD1 ILE X  85      34.409  26.565  43.540  0.00  0.00           C
ATOM   1240 HD11 ILE X  85      34.431  25.611  44.068  0.00  0.00           H
ATOM   1241 HD12 ILE X  85      33.820  26.542  42.623  0.00  0.00           H
ATOM   1242 HD13 ILE X  85      35.417  26.881  43.271  0.00  0.00           H
ATOM   1243  C   ILE X  85      32.389  30.234  45.634  0.00  0.00           C
ATOM   1244  O   ILE X  85      32.736  31.369  45.876  0.00  0.00           O
ATOM   1245  N   MET X  86      31.880  29.380  46.477  0.00  0.00           N
ATOM   1246  H   MET X  86      31.555  28.502  46.099  0.00  0.00           H
ATOM   1247  CA  MET X  86      31.622  29.670  47.949  0.00  0.00           C
ATOM   1248  HA  MET X  86      32.263  30.473  48.312  0.00  0.00           H
ATOM   1249  CB  MET X  86      30.284  30.401  48.100  0.00  0.00           C
ATOM   1250  HB2 MET X  86      30.312  31.334  47.538  0.00  0.00           H
ATOM   1251  HB3 MET X  86      29.487  29.824  47.631  0.00  0.00           H
ATOM   1252  CG  MET X  86      29.825  30.605  49.539  0.00  0.00           C
ATOM   1253  HG2 MET X  86      29.865  29.643  50.050  0.00  0.00           H
ATOM   1254  HG3 MET X  86      30.467  31.402  49.915  0.00  0.00           H
ATOM   1255  SD  MET X  86      28.209  31.265  49.862  0.00  0.00           S
ATOM   1256  CE  MET X  86      27.236  29.968  49.144  0.00  0.00           C
ATOM   1257  HE1 MET X  86      27.561  28.978  49.466  0.00  0.00           H
ATOM   1258  HE2 MET X  86      26.224  30.117  49.521  0.00  0.00           H
ATOM   1259  HE3 MET X  86      27.245  29.883  48.057  0.00  0.00           H
ATOM   1260  C   MET X  86      31.751  28.426  48.866  0.00  0.00           C
ATOM   1261  O   MET X  86      31.194  27.420  48.471  0.00  0.00           O
ATOM   1262  N   LEU X  87      32.437  28.459  49.996  0.00  0.00           N
ATOM   1263  H   LEU X  87      32.908  29.317  50.244  0.00  0.00           H
ATOM   1264  CA  LEU X  87      32.440  27.397  51.015  0.00  0.00           C
ATOM   1265  HA  LEU X  87      32.116  26.445  50.593  0.00  0.00           H
ATOM   1266  CB  LEU X  87      33.842  27.274  51.532  0.00  0.00           C
ATOM   1267  HB2 LEU X  87      34.357  28.230  51.626  0.00  0.00           H
ATOM   1268  HB3 LEU X  87      33.872  26.812  52.518  0.00  0.00           H
ATOM   1269  CG  LEU X  87      34.700  26.424  50.572  0.00  0.00           C
ATOM   1270  HG  LEU X  87      34.468  26.620  49.525  0.00  0.00           H
ATOM   1271  CD1 LEU X  87      36.189  26.575  50.925  0.00  0.00           C
ATOM   1272 HD11 LEU X  87      36.460  26.212  51.916  0.00  0.00           H
ATOM   1273 HD12 LEU X  87      36.782  25.968  50.241  0.00  0.00           H
ATOM   1274 HD13 LEU X  87      36.554  27.578  50.703  0.00  0.00           H
ATOM   1275  CD2 LEU X  87      34.568  24.875  50.964  0.00  0.00           C
ATOM   1276 HD21 LEU X  87      34.855  24.162  50.191  0.00  0.00           H
ATOM   1277 HD22 LEU X  87      35.095  24.532  51.854  0.00  0.00           H
ATOM   1278 HD23 LEU X  87      33.553  24.597  51.248  0.00  0.00           H
ATOM   1279  C   LEU X  87      31.507  27.823  52.171  0.00  0.00           C
ATOM   1280  O   LEU X  87      31.756  28.846  52.820  0.00  0.00           O
ATOM   1281  N   ILE X  88      30.503  26.998  52.461  0.00  0.00           N
ATOM   1282  H   ILE X  88      30.547  26.136  51.936  0.00  0.00           H
ATOM   1283  CA  ILE X  88      29.594  27.112  53.656  0.00  0.00           C
ATOM   1284  HA  ILE X  88      29.250  28.123  53.873  0.00  0.00           H
ATOM   1285  CB  ILE X  88      28.272  26.466  53.282  0.00  0.00           C
ATOM   1286  HB  ILE X  88      28.465  25.435  52.984  0.00  0.00           H
ATOM   1287  CG2 ILE X  88      27.438  26.403  54.528  0.00  0.00           C
ATOM   1288 HG21 ILE X  88      27.792  25.596  55.170  0.00  0.00           H
ATOM   1289 HG22 ILE X  88      27.266  27.387  54.963  0.00  0.00           H
ATOM   1290 HG23 ILE X  88      26.418  26.126  54.261  0.00  0.00           H
ATOM   1291  CG1 ILE X  88      27.567  27.221  52.092  0.00  0.00           C
ATOM   1292 HG12 ILE X  88      27.141  28.089  52.596  0.00  0.00           H
ATOM   1293 HG13 ILE X  88      28.291  27.544  51.344  0.00  0.00           H
ATOM   1294  CD1 ILE X  88      26.430  26.348  51.388  0.00  0.00           C
ATOM   1295 HD11 ILE X  88      26.792  25.322  51.323  0.00  0.00           H
ATOM   1296 HD12 ILE X  88      25.549  26.489  52.014  0.00  0.00           H
ATOM   1297 HD13 ILE X  88      26.129  26.677  50.394  0.00  0.00           H
ATOM   1298  C   ILE X  88      30.361  26.420  54.780  0.00  0.00           C
ATOM   1299  O   ILE X  88      30.953  25.364  54.506  0.00  0.00           O
ATOM   1300  N   LYS X  89      30.383  26.974  55.971  0.00  0.00           N
ATOM   1301  H   LYS X  89      29.961  27.890  56.003  0.00  0.00           H
ATOM   1302  CA  LYS X  89      30.860  26.274  57.207  0.00  0.00           C
ATOM   1303  HA  LYS X  89      31.475  25.457  56.830  0.00  0.00           H
ATOM   1304  CB  LYS X  89      31.544  27.315  58.117  0.00  0.00           C
ATOM   1305  HB2 LYS X  89      32.278  27.884  57.546  0.00  0.00           H
ATOM   1306  HB3 LYS X  89      30.789  28.000  58.503  0.00  0.00           H
ATOM   1307  CG  LYS X  89      32.306  26.596  59.251  0.00  0.00           C
ATOM   1308  HG2 LYS X  89      31.685  25.952  59.873  0.00  0.00           H
ATOM   1309  HG3 LYS X  89      33.009  25.836  58.912  0.00  0.00           H
ATOM   1310  CD  LYS X  89      33.052  27.620  60.099  0.00  0.00           C
ATOM   1311  HD2 LYS X  89      33.800  28.188  59.544  0.00  0.00           H
ATOM   1312  HD3 LYS X  89      32.409  28.366  60.567  0.00  0.00           H
ATOM   1313  CE  LYS X  89      33.690  26.858  61.271  0.00  0.00           C
ATOM   1314  HE2 LYS X  89      32.813  26.447  61.772  0.00  0.00           H
ATOM   1315  HE3 LYS X  89      34.319  26.026  60.953  0.00  0.00           H
ATOM   1316  NZ  LYS X  89      34.493  27.668  62.285  0.00  0.00           N
ATOM   1317  HZ1 LYS X  89      33.853  28.340  62.683  0.00  0.00           H
ATOM   1318  HZ2 LYS X  89      34.870  27.063  63.001  0.00  0.00           H
ATOM   1319  HZ3 LYS X  89      35.269  28.097  61.800  0.00  0.00           H
ATOM   1320  C   LYS X  89      29.678  25.636  57.968  0.00  0.00           C
ATOM   1321  O   LYS X  89      28.807  26.489  58.257  0.00  0.00           O
ATOM   1322  N   LEU X  90      29.615  24.358  58.237  0.00  0.00           N
ATOM   1323  H   LEU X  90      30.453  23.821  58.065  0.00  0.00           H
ATOM   1324  CA  LEU X  90      28.481  23.682  59.002  0.00  0.00           C
ATOM   1325  HA  LEU X  90      27.577  24.235  58.746  0.00  0.00           H
ATOM   1326  CB  LEU X  90      28.369  22.231  58.552  0.00  0.00           C
ATOM   1327  HB2 LEU X  90      29.248  21.657  58.843  0.00  0.00           H
ATOM   1328  HB3 LEU X  90      27.606  21.760  59.172  0.00  0.00           H
ATOM   1329  CG  LEU X  90      28.273  21.931  57.073  0.00  0.00           C
ATOM   1330  HG  LEU X  90      29.126  22.200  56.449  0.00  0.00           H
ATOM   1331  CD1 LEU X  90      28.082  20.381  57.110  0.00  0.00           C
ATOM   1332 HD11 LEU X  90      28.972  19.862  57.467  0.00  0.00           H
ATOM   1333 HD12 LEU X  90      27.328  20.141  57.859  0.00  0.00           H
ATOM   1334 HD13 LEU X  90      27.869  19.911  56.150  0.00  0.00           H
ATOM   1335  CD2 LEU X  90      26.965  22.321  56.391  0.00  0.00           C
ATOM   1336 HD21 LEU X  90      27.038  22.136  55.320  0.00  0.00           H
ATOM   1337 HD22 LEU X  90      26.096  21.803  56.798  0.00  0.00           H
ATOM   1338 HD23 LEU X  90      26.936  23.402  56.528  0.00  0.00           H
ATOM   1339  C   LEU X  90      28.669  23.721  60.572  0.00  0.00           C
ATOM   1340  O   LEU X  90      29.758  23.839  61.071  0.00  0.00           O
ATOM   1341  N   LYS X  91      27.578  23.892  61.350  0.00  0.00           N
ATOM   1342  H   LYS X  91      26.736  23.838  60.796  0.00  0.00           H
ATOM   1343  CA  LYS X  91      27.615  24.155  62.826  0.00  0.00           C
ATOM   1344  HA  LYS X  91      28.214  25.018  63.114  0.00  0.00           H
ATOM   1345  CB  LYS X  91      26.193  24.277  63.351  0.00  0.00           C
ATOM   1346  HB2 LYS X  91      25.724  25.074  62.773  0.00  0.00           H
ATOM   1347  HB3 LYS X  91      25.562  23.426  63.094  0.00  0.00           H
ATOM   1348  CG  LYS X  91      26.020  24.595  64.873  0.00  0.00           C
ATOM   1349  HG2 LYS X  91      26.262  23.710  65.460  0.00  0.00           H
ATOM   1350  HG3 LYS X  91      26.636  25.441  65.176  0.00  0.00           H
ATOM   1351  CD  LYS X  91      24.533  25.063  65.093  0.00  0.00           C
ATOM   1352  HD2 LYS X  91      24.253  25.764  64.307  0.00  0.00           H
ATOM   1353  HD3 LYS X  91      23.901  24.193  64.911  0.00  0.00           H
ATOM   1354  CE  LYS X  91      24.248  25.637  66.496  0.00  0.00           C
ATOM   1355  HE2 LYS X  91      24.594  24.946  67.265  0.00  0.00           H
ATOM   1356  HE3 LYS X  91      24.906  26.502  66.583  0.00  0.00           H
ATOM   1357  NZ  LYS X  91      22.814  26.154  66.642  0.00  0.00           N
ATOM   1358  HZ1 LYS X  91      22.519  26.478  67.552  0.00  0.00           H
ATOM   1359  HZ2 LYS X  91      22.621  26.960  66.064  0.00  0.00           H
ATOM   1360  HZ3 LYS X  91      22.233  25.365  66.397  0.00  0.00           H
ATOM   1361  C   LYS X  91      28.283  23.068  63.650  0.00  0.00           C
ATOM   1362  O   LYS X  91      28.789  23.395  64.670  0.00  0.00           O
ATOM   1363  N   SER X  92      28.293  21.845  63.085  0.00  0.00           N
ATOM   1364  H   SER X  92      27.692  21.736  62.280  0.00  0.00           H
ATOM   1365  CA  SER X  92      29.114  20.745  63.566  0.00  0.00           C
ATOM   1366  HA  SER X  92      30.129  21.082  63.780  0.00  0.00           H
ATOM   1367  CB  SER X  92      28.537  20.188  64.886  0.00  0.00           C
ATOM   1368  HB2 SER X  92      28.725  20.983  65.608  0.00  0.00           H
ATOM   1369  HB3 SER X  92      27.472  20.043  64.701  0.00  0.00           H
ATOM   1370  OG  SER X  92      29.012  18.886  65.134  0.00  0.00           O
ATOM   1371  HG  SER X  92      29.507  18.999  65.948  0.00  0.00           H
ATOM   1372  C   SER X  92      29.289  19.695  62.483  0.00  0.00           C
ATOM   1373  O   SER X  92      28.567  19.644  61.471  0.00  0.00           O
ATOM   1374  N   ALA X  93      30.442  18.951  62.545  0.00  0.00           N
ATOM   1375  H   ALA X  93      31.039  19.096  63.346  0.00  0.00           H
ATOM   1376  CA  ALA X  93      30.951  18.061  61.475  0.00  0.00           C
ATOM   1377  HA  ALA X  93      31.227  18.608  60.573  0.00  0.00           H
ATOM   1378  CB  ALA X  93      32.216  17.375  62.006  0.00  0.00           C
ATOM   1379  HB1 ALA X  93      32.521  16.587  61.318  0.00  0.00           H
ATOM   1380  HB2 ALA X  93      32.915  18.184  62.220  0.00  0.00           H
ATOM   1381  HB3 ALA X  93      32.043  16.950  62.995  0.00  0.00           H
ATOM   1382  C   ALA X  93      29.770  17.040  61.177  0.00  0.00           C
ATOM   1383  O   ALA X  93      29.238  16.516  62.151  0.00  0.00           O
ATOM   1384  N   ALA X  94      29.422  16.733  59.960  0.00  0.00           N
ATOM   1385  H   ALA X  94      29.856  17.165  59.158  0.00  0.00           H
ATOM   1386  CA  ALA X  94      28.372  15.695  59.664  0.00  0.00           C
ATOM   1387  HA  ALA X  94      27.496  15.954  60.259  0.00  0.00           H
ATOM   1388  CB  ALA X  94      27.828  15.842  58.251  0.00  0.00           C
ATOM   1389  HB1 ALA X  94      26.844  15.398  58.103  0.00  0.00           H
ATOM   1390  HB2 ALA X  94      27.822  16.893  57.962  0.00  0.00           H
ATOM   1391  HB3 ALA X  94      28.498  15.240  57.638  0.00  0.00           H
ATOM   1392  C   ALA X  94      28.838  14.271  60.122  0.00  0.00           C
ATOM   1393  O   ALA X  94      30.006  13.945  60.222  0.00  0.00           O
ATOM   1394  N   SER X  95      27.850  13.357  60.293  0.00  0.00           N
ATOM   1395  H   SER X  95      26.934  13.683  60.017  0.00  0.00           H
ATOM   1396  CA  SER X  95      28.106  11.913  60.381  0.00  0.00           C
ATOM   1397  HA  SER X  95      28.948  11.724  61.047  0.00  0.00           H
ATOM   1398  CB  SER X  95      26.903  11.184  61.086  0.00  0.00           C
ATOM   1399  HB2 SER X  95      25.965  11.622  60.745  0.00  0.00           H
ATOM   1400  HB3 SER X  95      26.993  10.120  60.871  0.00  0.00           H
ATOM   1401  OG  SER X  95      27.069  11.253  62.487  0.00  0.00           O
ATOM   1402  HG  SER X  95      27.079  12.165  62.787  0.00  0.00           H
ATOM   1403  C   SER X  95      28.320  11.326  58.904  0.00  0.00           C
ATOM   1404  O   SER X  95      27.417  11.448  58.069  0.00  0.00           O
ATOM   1405  N   LEU X  96      29.463  10.612  58.668  0.00  0.00           N
ATOM   1406  H   LEU X  96      29.984  10.214  59.436  0.00  0.00           H
ATOM   1407  CA  LEU X  96      29.768  10.038  57.393  0.00  0.00           C
ATOM   1408  HA  LEU X  96      29.342  10.647  56.595  0.00  0.00           H
ATOM   1409  CB  LEU X  96      31.369  10.055  57.154  0.00  0.00           C
ATOM   1410  HB2 LEU X  96      31.938   9.454  57.862  0.00  0.00           H
ATOM   1411  HB3 LEU X  96      31.635   9.683  56.164  0.00  0.00           H
ATOM   1412  CG  LEU X  96      31.907  11.516  57.215  0.00  0.00           C
ATOM   1413  HG  LEU X  96      31.879  11.895  58.237  0.00  0.00           H
ATOM   1414  CD1 LEU X  96      33.408  11.491  56.895  0.00  0.00           C
ATOM   1415 HD11 LEU X  96      34.049  10.964  57.602  0.00  0.00           H
ATOM   1416 HD12 LEU X  96      33.347  10.849  56.017  0.00  0.00           H
ATOM   1417 HD13 LEU X  96      33.912  12.457  56.853  0.00  0.00           H
ATOM   1418  CD2 LEU X  96      31.248  12.499  56.184  0.00  0.00           C
ATOM   1419 HD21 LEU X  96      30.187  12.705  56.327  0.00  0.00           H
ATOM   1420 HD22 LEU X  96      31.866  13.397  56.180  0.00  0.00           H
ATOM   1421 HD23 LEU X  96      31.235  11.901  55.273  0.00  0.00           H
ATOM   1422  C   LEU X  96      29.074   8.649  57.141  0.00  0.00           C
ATOM   1423  O   LEU X  96      29.171   7.752  58.049  0.00  0.00           O
ATOM   1424  N   ASN X  97      28.378   8.439  56.031  0.00  0.00           N
ATOM   1425  H   ASN X  97      28.442   9.168  55.336  0.00  0.00           H
ATOM   1426  CA  ASN X  97      27.699   7.242  55.698  0.00  0.00           C
ATOM   1427  HA  ASN X  97      28.225   6.385  56.119  0.00  0.00           H
ATOM   1428  CB  ASN X  97      26.352   7.160  56.386  0.00  0.00           C
ATOM   1429  HB2 ASN X  97      25.946   6.149  56.353  0.00  0.00           H
ATOM   1430  HB3 ASN X  97      26.450   7.212  57.470  0.00  0.00           H
ATOM   1431  CG  ASN X  97      25.291   8.202  55.885  0.00  0.00           C
ATOM   1432  OD1 ASN X  97      25.248   8.567  54.726  0.00  0.00           O
ATOM   1433  ND2 ASN X  97      24.455   8.566  56.825  0.00  0.00           N
ATOM   1434 HD21 ASN X  97      23.845   9.331  56.574  0.00  0.00           H
ATOM   1435 HD22 ASN X  97      24.477   8.198  57.765  0.00  0.00           H
ATOM   1436  C   ASN X  97      27.631   7.004  54.190  0.00  0.00           C
ATOM   1437  O   ASN X  97      28.311   7.673  53.386  0.00  0.00           O
ATOM   1438  N   SER X  98      26.726   6.121  53.784  0.00  0.00           N
ATOM   1439  H   SER X  98      26.059   5.750  54.445  0.00  0.00           H
ATOM   1440  CA  SER X  98      26.443   5.672  52.440  0.00  0.00           C
ATOM   1441  HA  SER X  98      27.371   5.286  52.017  0.00  0.00           H
ATOM   1442  CB  SER X  98      25.488   4.498  52.470  0.00  0.00           C
ATOM   1443  HB2 SER X  98      25.461   4.077  51.465  0.00  0.00           H
ATOM   1444  HB3 SER X  98      25.961   3.836  53.196  0.00  0.00           H
ATOM   1445  OG  SER X  98      24.167   4.681  52.954  0.00  0.00           O
ATOM   1446  HG  SER X  98      23.561   4.058  52.547  0.00  0.00           H
ATOM   1447  C   SER X  98      25.806   6.679  51.514  0.00  0.00           C
ATOM   1448  O   SER X  98      25.618   6.367  50.336  0.00  0.00           O
ATOM   1449  N   ARG X  99      25.332   7.814  52.037  0.00  0.00           N
ATOM   1450  H   ARG X  99      25.549   7.981  53.009  0.00  0.00           H
ATOM   1451  CA  ARG X  99      24.774   8.970  51.301  0.00  0.00           C
ATOM   1452  HA  ARG X  99      25.122   8.871  50.273  0.00  0.00           H
ATOM   1453  CB  ARG X  99      23.311   8.803  51.128  0.00  0.00           C
ATOM   1454  HB2 ARG X  99      22.974   9.554  50.413  0.00  0.00           H
ATOM   1455  HB3 ARG X  99      23.091   7.844  50.659  0.00  0.00           H
ATOM   1456  CG  ARG X  99      22.606   8.906  52.496  0.00  0.00           C
ATOM   1457  HG2 ARG X  99      22.921   8.091  53.148  0.00  0.00           H
ATOM   1458  HG3 ARG X  99      22.693   9.866  53.006  0.00  0.00           H
ATOM   1459  CD  ARG X  99      21.095   8.693  52.330  0.00  0.00           C
ATOM   1460  HD2 ARG X  99      20.650   8.670  53.325  0.00  0.00           H
ATOM   1461  HD3 ARG X  99      20.636   9.533  51.809  0.00  0.00           H
ATOM   1462  NE  ARG X  99      20.722   7.443  51.662  0.00  0.00           N
ATOM   1463  HE  ARG X  99      20.732   7.494  50.653  0.00  0.00           H
ATOM   1464  CZ  ARG X  99      20.217   6.344  52.081  0.00  0.00           C
ATOM   1465  NH1 ARG X  99      19.911   5.372  51.312  0.00  0.00           N
ATOM   1466 HH11 ARG X  99      20.133   5.546  50.343  0.00  0.00           H
ATOM   1467 HH12 ARG X  99      19.571   4.487  51.661  0.00  0.00           H
ATOM   1468  NH2 ARG X  99      20.064   6.105  53.300  0.00  0.00           N
ATOM   1469 HH21 ARG X  99      20.431   6.721  54.012  0.00  0.00           H
ATOM   1470 HH22 ARG X  99      19.784   5.179  53.592  0.00  0.00           H
ATOM   1471  C   ARG X  99      25.286  10.370  51.679  0.00  0.00           C
ATOM   1472  O   ARG X  99      24.938  11.436  51.088  0.00  0.00           O
ATOM   1473  N   VAL X 100      26.126  10.521  52.716  0.00  0.00           N
ATOM   1474  H   VAL X 100      26.261   9.745  53.348  0.00  0.00           H
ATOM   1475  CA  VAL X 100      26.841  11.655  53.164  0.00  0.00           C
ATOM   1476  HA  VAL X 100      26.881  12.451  52.421  0.00  0.00           H
ATOM   1477  CB  VAL X 100      26.205  12.151  54.514  0.00  0.00           C
ATOM   1478  HB  VAL X 100      26.131  11.312  55.206  0.00  0.00           H
ATOM   1479  CG1 VAL X 100      27.083  13.148  55.210  0.00  0.00           C
ATOM   1480 HG11 VAL X 100      26.547  13.899  55.791  0.00  0.00           H
ATOM   1481 HG12 VAL X 100      27.789  12.593  55.828  0.00  0.00           H
ATOM   1482 HG13 VAL X 100      27.553  13.771  54.449  0.00  0.00           H
ATOM   1483  CG2 VAL X 100      24.903  12.854  54.208  0.00  0.00           C
ATOM   1484 HG21 VAL X 100      24.035  12.206  54.078  0.00  0.00           H
ATOM   1485 HG22 VAL X 100      24.626  13.498  55.043  0.00  0.00           H
ATOM   1486 HG23 VAL X 100      25.084  13.558  53.397  0.00  0.00           H
ATOM   1487  C   VAL X 100      28.309  11.225  53.347  0.00  0.00           C
ATOM   1488  O   VAL X 100      28.741  10.590  54.251  0.00  0.00           O
ATOM   1489  N   ALA X 101      29.051  11.584  52.261  0.00  0.00           N
ATOM   1490  H   ALA X 101      28.573  12.156  51.580  0.00  0.00           H
ATOM   1491  CA  ALA X 101      30.513  11.334  52.114  0.00  0.00           C
ATOM   1492  HA  ALA X 101      30.861  11.351  53.147  0.00  0.00           H
ATOM   1493  CB  ALA X 101      30.801   9.923  51.596  0.00  0.00           C
ATOM   1494  HB1 ALA X 101      30.797   9.865  50.507  0.00  0.00           H
ATOM   1495  HB2 ALA X 101      31.823   9.680  51.888  0.00  0.00           H
ATOM   1496  HB3 ALA X 101      30.100   9.159  51.932  0.00  0.00           H
ATOM   1497  C   ALA X 101      31.160  12.399  51.281  0.00  0.00           C
ATOM   1498  O   ALA X 101      30.505  12.971  50.379  0.00  0.00           O
ATOM   1499  N   SER X 102      32.434  12.654  51.488  0.00  0.00           N
ATOM   1500  H   SER X 102      33.014  12.139  52.135  0.00  0.00           H
ATOM   1501  CA  SER X 102      33.162  13.753  50.779  0.00  0.00           C
ATOM   1502  HA  SER X 102      32.509  14.603  50.579  0.00  0.00           H
ATOM   1503  CB  SER X 102      34.107  14.481  51.642  0.00  0.00           C
ATOM   1504  HB2 SER X 102      34.793  13.735  52.044  0.00  0.00           H
ATOM   1505  HB3 SER X 102      34.684  15.227  51.095  0.00  0.00           H
ATOM   1506  OG  SER X 102      33.480  15.032  52.715  0.00  0.00           O
ATOM   1507  HG  SER X 102      33.830  14.645  53.521  0.00  0.00           H
ATOM   1508  C   SER X 102      33.874  13.339  49.421  0.00  0.00           C
ATOM   1509  O   SER X 102      34.430  12.223  49.277  0.00  0.00           O
ATOM   1510  N   ILE X 103      33.869  14.319  48.494  0.00  0.00           N
ATOM   1511  H   ILE X 103      33.389  15.176  48.730  0.00  0.00           H
ATOM   1512  CA  ILE X 103      34.475  14.077  47.193  0.00  0.00           C
ATOM   1513  HA  ILE X 103      34.415  13.009  46.979  0.00  0.00           H
ATOM   1514  CB  ILE X 103      33.626  14.655  46.016  0.00  0.00           C
ATOM   1515  HB  ILE X 103      32.644  14.189  46.089  0.00  0.00           H
ATOM   1516  CG2 ILE X 103      33.375  16.132  46.216  0.00  0.00           C
ATOM   1517 HG21 ILE X 103      32.744  16.539  45.425  0.00  0.00           H
ATOM   1518 HG22 ILE X 103      32.865  16.399  47.141  0.00  0.00           H
ATOM   1519 HG23 ILE X 103      34.306  16.699  46.214  0.00  0.00           H
ATOM   1520  CG1 ILE X 103      34.092  14.434  44.576  0.00  0.00           C
ATOM   1521 HG12 ILE X 103      33.526  15.124  43.950  0.00  0.00           H
ATOM   1522 HG13 ILE X 103      35.138  14.719  44.474  0.00  0.00           H
ATOM   1523  CD1 ILE X 103      33.955  13.025  44.031  0.00  0.00           C
ATOM   1524 HD11 ILE X 103      34.623  12.345  44.558  0.00  0.00           H
ATOM   1525 HD12 ILE X 103      32.934  12.644  44.019  0.00  0.00           H
ATOM   1526 HD13 ILE X 103      34.192  12.918  42.973  0.00  0.00           H
ATOM   1527  C   ILE X 103      35.883  14.623  47.203  0.00  0.00           C
ATOM   1528  O   ILE X 103      36.097  15.691  47.864  0.00  0.00           O
ATOM   1529  N   SER X 104      36.800  13.934  46.575  0.00  0.00           N
ATOM   1530  H   SER X 104      36.508  13.109  46.071  0.00  0.00           H
ATOM   1531  CA  SER X 104      38.146  14.434  46.422  0.00  0.00           C
ATOM   1532  HA  SER X 104      38.727  14.555  47.336  0.00  0.00           H
ATOM   1533  CB  SER X 104      38.957  13.354  45.674  0.00  0.00           C
ATOM   1534  HB2 SER X 104      39.219  12.612  46.427  0.00  0.00           H
ATOM   1535  HB3 SER X 104      38.342  12.943  44.873  0.00  0.00           H
ATOM   1536  OG  SER X 104      40.204  13.721  45.251  0.00  0.00           O
ATOM   1537  HG  SER X 104      40.741  13.803  46.043  0.00  0.00           H
ATOM   1538  C   SER X 104      38.134  15.756  45.677  0.00  0.00           C
ATOM   1539  O   SER X 104      37.537  15.958  44.611  0.00  0.00           O
ATOM   1540  N   LEU X 105      38.959  16.743  46.113  0.00  0.00           N
ATOM   1541  H   LEU X 105      39.565  16.642  46.915  0.00  0.00           H
ATOM   1542  CA  LEU X 105      39.326  17.850  45.221  0.00  0.00           C
ATOM   1543  HA  LEU X 105      38.441  18.253  44.727  0.00  0.00           H
ATOM   1544  CB  LEU X 105      40.020  19.032  45.983  0.00  0.00           C
ATOM   1545  HB2 LEU X 105      40.841  18.654  46.592  0.00  0.00           H
ATOM   1546  HB3 LEU X 105      40.522  19.720  45.303  0.00  0.00           H
ATOM   1547  CG  LEU X 105      39.165  19.967  46.858  0.00  0.00           C
ATOM   1548  HG  LEU X 105      39.783  20.786  47.226  0.00  0.00           H
ATOM   1549  CD1 LEU X 105      37.948  20.540  46.180  0.00  0.00           C
ATOM   1550 HD11 LEU X 105      37.304  19.750  45.795  0.00  0.00           H
ATOM   1551 HD12 LEU X 105      37.294  21.120  46.832  0.00  0.00           H
ATOM   1552 HD13 LEU X 105      38.082  21.177  45.306  0.00  0.00           H
ATOM   1553  CD2 LEU X 105      38.732  19.214  48.160  0.00  0.00           C
ATOM   1554 HD21 LEU X 105      38.287  18.229  48.025  0.00  0.00           H
ATOM   1555 HD22 LEU X 105      39.558  18.829  48.758  0.00  0.00           H
ATOM   1556 HD23 LEU X 105      38.065  19.798  48.794  0.00  0.00           H
ATOM   1557  C   LEU X 105      40.183  17.368  44.017  0.00  0.00           C
ATOM   1558  O   LEU X 105      40.893  16.361  44.093  0.00  0.00           O
ATOM   1559  N   PRO X 106      40.117  18.037  42.876  0.00  0.00           N
ATOM   1560  CD  PRO X 106      39.453  19.322  42.694  0.00  0.00           C
ATOM   1561  HD2 PRO X 106      39.745  20.109  43.388  0.00  0.00           H
ATOM   1562  HD3 PRO X 106      38.390  19.079  42.677  0.00  0.00           H
ATOM   1563  CG  PRO X 106      39.852  19.692  41.254  0.00  0.00           C
ATOM   1564  HG2 PRO X 106      40.808  20.210  41.182  0.00  0.00           H
ATOM   1565  HG3 PRO X 106      39.062  20.216  40.715  0.00  0.00           H
ATOM   1566  CB  PRO X 106      40.073  18.409  40.538  0.00  0.00           C
ATOM   1567  HB2 PRO X 106      40.879  18.455  39.806  0.00  0.00           H
ATOM   1568  HB3 PRO X 106      39.162  17.938  40.170  0.00  0.00           H
ATOM   1569  CA  PRO X 106      40.631  17.512  41.616  0.00  0.00           C
ATOM   1570  HA  PRO X 106      40.284  16.482  41.539  0.00  0.00           H
ATOM   1571  C   PRO X 106      42.144  17.487  41.652  0.00  0.00           C
ATOM   1572  O   PRO X 106      42.860  18.500  41.932  0.00  0.00           O
ATOM   1573  N   THR X 107      42.783  16.350  41.318  0.00  0.00           N
ATOM   1574  H   THR X 107      42.298  15.500  41.068  0.00  0.00           H
ATOM   1575  CA  THR X 107      44.251  16.270  41.368  0.00  0.00           C
ATOM   1576  HA  THR X 107      44.583  16.821  42.248  0.00  0.00           H
ATOM   1577  CB  THR X 107      44.787  14.808  41.582  0.00  0.00           C
ATOM   1578  HB  THR X 107      45.786  14.599  41.200  0.00  0.00           H
ATOM   1579  CG2 THR X 107      44.698  14.263  43.009  0.00  0.00           C
ATOM   1580 HG21 THR X 107      45.228  13.320  42.878  0.00  0.00           H
ATOM   1581 HG22 THR X 107      45.259  14.951  43.642  0.00  0.00           H
ATOM   1582 HG23 THR X 107      43.620  14.161  43.134  0.00  0.00           H
ATOM   1583  OG1 THR X 107      43.949  13.933  40.840  0.00  0.00           O
ATOM   1584  HG1 THR X 107      44.263  14.051  39.940  0.00  0.00           H
ATOM   1585  C   THR X 107      44.836  16.927  40.158  0.00  0.00           C
ATOM   1586  O   THR X 107      46.006  17.269  40.147  0.00  0.00           O
ATOM   1587  N   SER X 108      44.110  17.080  39.086  0.00  0.00           N
ATOM   1588  H   SER X 108      43.217  16.612  39.142  0.00  0.00           H
ATOM   1589  CA  SER X 108      44.538  17.799  37.841  0.00  0.00           C
ATOM   1590  HA  SER X 108      45.343  18.512  38.019  0.00  0.00           H
ATOM   1591  CB  SER X 108      45.165  16.772  36.833  0.00  0.00           C
ATOM   1592  HB2 SER X 108      45.486  17.340  35.960  0.00  0.00           H
ATOM   1593  HB3 SER X 108      46.106  16.398  37.237  0.00  0.00           H
ATOM   1594  OG  SER X 108      44.355  15.650  36.456  0.00  0.00           O
ATOM   1595  HG  SER X 108      44.590  15.075  37.188  0.00  0.00           H
ATOM   1596  C   SER X 108      43.337  18.572  37.168  0.00  0.00           C
ATOM   1597  O   SER X 108      42.216  18.284  37.355  0.00  0.00           O
ATOM   1598  N   CYX X 109      43.652  19.687  36.435  0.00  0.00           N
ATOM   1599  H   CYX X 109      44.621  19.934  36.296  0.00  0.00           H
ATOM   1600  CA  CYX X 109      42.624  20.371  35.585  0.00  0.00           C
ATOM   1601  HA  CYX X 109      41.765  20.556  36.231  0.00  0.00           H
ATOM   1602  CB  CYX X 109      43.211  21.801  35.264  0.00  0.00           C
ATOM   1603  HB2 CYX X 109      44.095  21.661  34.642  0.00  0.00           H
ATOM   1604  HB3 CYX X 109      42.404  22.377  34.811  0.00  0.00           H
ATOM   1605  SG  CYX X 109      43.361  22.664  36.861  0.00  0.00           S
ATOM   1606  C   CYX X 109      42.254  19.451  34.414  0.00  0.00           C
ATOM   1607  O   CYX X 109      43.129  18.695  33.962  0.00  0.00           O
ATOM   1608  N   ALA X 110      41.018  19.395  33.934  0.00  0.00           N
ATOM   1609  H   ALA X 110      40.305  19.937  34.401  0.00  0.00           H
ATOM   1610  CA  ALA X 110      40.490  18.465  32.954  0.00  0.00           C
ATOM   1611  HA  ALA X 110      40.972  17.488  33.007  0.00  0.00           H
ATOM   1612  CB  ALA X 110      39.042  18.250  33.389  0.00  0.00           C
ATOM   1613  HB1 ALA X 110      38.987  17.974  34.442  0.00  0.00           H
ATOM   1614  HB2 ALA X 110      38.541  19.212  33.277  0.00  0.00           H
ATOM   1615  HB3 ALA X 110      38.595  17.490  32.747  0.00  0.00           H
ATOM   1616  C   ALA X 110      40.606  18.854  31.457  0.00  0.00           C
ATOM   1617  O   ALA X 110      40.572  20.073  31.141  0.00  0.00           O
ATOM   1618  N   SER X 111      40.579  17.889  30.578  0.00  0.00           N
ATOM   1619  H   SER X 111      40.401  16.965  30.945  0.00  0.00           H
ATOM   1620  CA  SER X 111      40.402  17.917  29.138  0.00  0.00           C
ATOM   1621  HA  SER X 111      40.882  18.844  28.825  0.00  0.00           H
ATOM   1622  CB  SER X 111      41.231  16.670  28.487  0.00  0.00           C
ATOM   1623  HB2 SER X 111      40.838  15.795  29.005  0.00  0.00           H
ATOM   1624  HB3 SER X 111      41.112  16.585  27.407  0.00  0.00           H
ATOM   1625  OG  SER X 111      42.631  16.723  28.652  0.00  0.00           O
ATOM   1626  HG  SER X 111      42.850  16.451  29.546  0.00  0.00           H
ATOM   1627  C   SER X 111      38.971  17.892  28.562  0.00  0.00           C
ATOM   1628  O   SER X 111      38.153  17.217  29.151  0.00  0.00           O
ATOM   1629  N   ALA X 112      38.759  18.519  27.401  0.00  0.00           N
ATOM   1630  H   ALA X 112      39.600  18.981  27.085  0.00  0.00           H
ATOM   1631  CA  ALA X 112      37.554  18.409  26.577  0.00  0.00           C
ATOM   1632  HA  ALA X 112      36.679  18.675  27.170  0.00  0.00           H
ATOM   1633  CB  ALA X 112      37.694  19.381  25.421  0.00  0.00           C
ATOM   1634  HB1 ALA X 112      37.519  20.348  25.891  0.00  0.00           H
ATOM   1635  HB2 ALA X 112      38.723  19.328  25.064  0.00  0.00           H
ATOM   1636  HB3 ALA X 112      37.092  19.198  24.530  0.00  0.00           H
ATOM   1637  C   ALA X 112      37.252  16.944  26.161  0.00  0.00           C
ATOM   1638  O   ALA X 112      38.126  16.056  26.306  0.00  0.00           O
ATOM   1639  N   GLY X 113      35.971  16.696  25.779  0.00  0.00           N
ATOM   1640  H   GLY X 113      35.390  17.491  25.555  0.00  0.00           H
ATOM   1641  CA  GLY X 113      35.482  15.318  25.500  0.00  0.00           C
ATOM   1642  HA2 GLY X 113      34.429  15.309  25.220  0.00  0.00           H
ATOM   1643  HA3 GLY X 113      35.998  14.897  24.637  0.00  0.00           H
ATOM   1644  C   GLY X 113      35.486  14.342  26.677  0.00  0.00           C
ATOM   1645  O   GLY X 113      34.995  13.208  26.548  0.00  0.00           O
ATOM   1646  N   THR X 114      35.902  14.775  27.875  0.00  0.00           N
ATOM   1647  H   THR X 114      36.231  15.729  27.919  0.00  0.00           H
ATOM   1648  CA  THR X 114      35.678  14.003  29.144  0.00  0.00           C
ATOM   1649  HA  THR X 114      35.801  12.931  28.987  0.00  0.00           H
ATOM   1650  CB  THR X 114      36.615  14.425  30.290  0.00  0.00           C
ATOM   1651  HB  THR X 114      36.096  15.341  30.571  0.00  0.00           H
ATOM   1652  CG2 THR X 114      36.576  13.507  31.470  0.00  0.00           C
ATOM   1653 HG21 THR X 114      37.350  13.940  32.104  0.00  0.00           H
ATOM   1654 HG22 THR X 114      35.618  13.459  31.988  0.00  0.00           H
ATOM   1655 HG23 THR X 114      37.027  12.549  31.209  0.00  0.00           H
ATOM   1656  OG1 THR X 114      37.895  14.718  29.879  0.00  0.00           O
ATOM   1657  HG1 THR X 114      37.964  15.650  29.658  0.00  0.00           H
ATOM   1658  C   THR X 114      34.154  14.199  29.538  0.00  0.00           C
ATOM   1659  O   THR X 114      33.784  15.348  29.897  0.00  0.00           O
ATOM   1660  N   GLN X 115      33.316  13.174  29.443  0.00  0.00           N
ATOM   1661  H   GLN X 115      33.752  12.381  28.995  0.00  0.00           H
ATOM   1662  CA  GLN X 115      31.980  13.097  29.988  0.00  0.00           C
ATOM   1663  HA  GLN X 115      31.328  13.905  29.656  0.00  0.00           H
ATOM   1664  CB  GLN X 115      31.176  11.843  29.609  0.00  0.00           C
ATOM   1665  HB2 GLN X 115      31.853  10.992  29.537  0.00  0.00           H
ATOM   1666  HB3 GLN X 115      30.413  11.598  30.348  0.00  0.00           H
ATOM   1667  CG  GLN X 115      30.384  12.099  28.318  0.00  0.00           C
ATOM   1668  HG2 GLN X 115      29.712  12.955  28.379  0.00  0.00           H
ATOM   1669  HG3 GLN X 115      30.977  12.296  27.425  0.00  0.00           H
ATOM   1670  CD  GLN X 115      29.486  10.881  28.164  0.00  0.00           C
ATOM   1671  OE1 GLN X 115      29.901   9.768  27.833  0.00  0.00           O
ATOM   1672  NE2 GLN X 115      28.217  10.996  28.260  0.00  0.00           N
ATOM   1673 HE21 GLN X 115      27.621  10.186  28.165  0.00  0.00           H
ATOM   1674 HE22 GLN X 115      27.877  11.935  28.411  0.00  0.00           H
ATOM   1675  C   GLN X 115      31.986  13.250  31.507  0.00  0.00           C
ATOM   1676  O   GLN X 115      32.752  12.534  32.187  0.00  0.00           O
ATOM   1677  N   CYX X 116      31.231  14.142  32.044  0.00  0.00           N
ATOM   1678  H   CYX X 116      30.732  14.777  31.438  0.00  0.00           H
ATOM   1679  CA  CYX X 116      31.253  14.550  33.463  0.00  0.00           C
ATOM   1680  HA  CYX X 116      31.796  13.762  33.984  0.00  0.00           H
ATOM   1681  CB  CYX X 116      31.959  15.880  33.614  0.00  0.00           C
ATOM   1682  HB2 CYX X 116      31.548  16.677  32.995  0.00  0.00           H
ATOM   1683  HB3 CYX X 116      31.739  16.170  34.641  0.00  0.00           H
ATOM   1684  SG  CYX X 116      33.695  15.830  33.167  0.00  0.00           S
ATOM   1685  C   CYX X 116      29.750  14.560  33.973  0.00  0.00           C
ATOM   1686  O   CYX X 116      28.802  14.974  33.261  0.00  0.00           O
ATOM   1687  N   LEU X 117      29.580  14.159  35.189  0.00  0.00           N
ATOM   1688  H   LEU X 117      30.404  13.984  35.746  0.00  0.00           H
ATOM   1689  CA  LEU X 117      28.270  14.150  35.810  0.00  0.00           C
ATOM   1690  HA  LEU X 117      27.534  13.799  35.086  0.00  0.00           H
ATOM   1691  CB  LEU X 117      28.225  13.065  36.909  0.00  0.00           C
ATOM   1692  HB2 LEU X 117      28.499  12.111  36.459  0.00  0.00           H
ATOM   1693  HB3 LEU X 117      29.006  13.213  37.654  0.00  0.00           H
ATOM   1694  CG  LEU X 117      26.764  12.884  37.473  0.00  0.00           C
ATOM   1695  HG  LEU X 117      26.449  13.790  37.991  0.00  0.00           H
ATOM   1696  CD1 LEU X 117      25.763  12.474  36.414  0.00  0.00           C
ATOM   1697 HD11 LEU X 117      26.150  11.750  35.697  0.00  0.00           H
ATOM   1698 HD12 LEU X 117      24.951  12.004  36.969  0.00  0.00           H
ATOM   1699 HD13 LEU X 117      25.417  13.361  35.884  0.00  0.00           H
ATOM   1700  CD2 LEU X 117      26.766  11.718  38.470  0.00  0.00           C
ATOM   1701 HD21 LEU X 117      25.743  11.683  38.846  0.00  0.00           H
ATOM   1702 HD22 LEU X 117      27.062  10.905  37.807  0.00  0.00           H
ATOM   1703 HD23 LEU X 117      27.519  11.756  39.257  0.00  0.00           H
ATOM   1704  C   LEU X 117      27.804  15.468  36.491  0.00  0.00           C
ATOM   1705  O   LEU X 117      28.280  15.813  37.578  0.00  0.00           O
ATOM   1706  N   ILE X 118      26.745  16.061  35.970  0.00  0.00           N
ATOM   1707  H   ILE X 118      26.286  15.619  35.186  0.00  0.00           H
ATOM   1708  CA  ILE X 118      26.000  17.193  36.507  0.00  0.00           C
ATOM   1709  HA  ILE X 118      26.502  17.964  37.092  0.00  0.00           H
ATOM   1710  CB  ILE X 118      25.393  18.056  35.380  0.00  0.00           C
ATOM   1711  HB  ILE X 118      24.771  17.416  34.753  0.00  0.00           H
ATOM   1712  CG2 ILE X 118      24.624  19.281  35.974  0.00  0.00           C
ATOM   1713 HG21 ILE X 118      23.632  19.358  35.529  0.00  0.00           H
ATOM   1714 HG22 ILE X 118      24.567  19.254  37.062  0.00  0.00           H
ATOM   1715 HG23 ILE X 118      25.123  20.198  35.659  0.00  0.00           H
ATOM   1716  CG1 ILE X 118      26.404  18.623  34.442  0.00  0.00           C
ATOM   1717 HG12 ILE X 118      26.931  19.446  34.924  0.00  0.00           H
ATOM   1718 HG13 ILE X 118      27.070  17.813  34.145  0.00  0.00           H
ATOM   1719  CD1 ILE X 118      25.775  19.089  33.121  0.00  0.00           C
ATOM   1720 HD11 ILE X 118      25.241  18.227  32.720  0.00  0.00           H
ATOM   1721 HD12 ILE X 118      25.012  19.853  33.267  0.00  0.00           H
ATOM   1722 HD13 ILE X 118      26.509  19.533  32.449  0.00  0.00           H
ATOM   1723  C   ILE X 118      24.897  16.617  37.312  0.00  0.00           C
ATOM   1724  O   ILE X 118      24.232  15.726  36.880  0.00  0.00           O
ATOM   1725  N   SER X 119      24.614  17.184  38.508  0.00  0.00           N
ATOM   1726  H   SER X 119      25.081  17.986  38.906  0.00  0.00           H
ATOM   1727  CA  SER X 119      23.379  16.731  39.134  0.00  0.00           C
ATOM   1728  HA  SER X 119      22.612  16.434  38.419  0.00  0.00           H
ATOM   1729  CB  SER X 119      23.737  15.548  40.081  0.00  0.00           C
ATOM   1730  HB2 SER X 119      22.805  15.399  40.627  0.00  0.00           H
ATOM   1731  HB3 SER X 119      23.993  14.649  39.521  0.00  0.00           H
ATOM   1732  OG  SER X 119      24.821  15.900  40.943  0.00  0.00           O
ATOM   1733  HG  SER X 119      24.380  16.308  41.691  0.00  0.00           H
ATOM   1734  C   SER X 119      22.682  17.818  39.933  0.00  0.00           C
ATOM   1735  O   SER X 119      23.348  18.760  40.323  0.00  0.00           O
ATOM   1736  N   GLY X 120      21.332  17.718  39.980  0.00  0.00           N
ATOM   1737  H   GLY X 120      20.943  16.819  39.734  0.00  0.00           H
ATOM   1738  CA  GLY X 120      20.498  18.661  40.667  0.00  0.00           C
ATOM   1739  HA2 GLY X 120      20.640  18.590  41.745  0.00  0.00           H
ATOM   1740  HA3 GLY X 120      20.761  19.669  40.347  0.00  0.00           H
ATOM   1741  C   GLY X 120      18.950  18.496  40.632  0.00  0.00           C
ATOM   1742  O   GLY X 120      18.467  17.593  39.912  0.00  0.00           O
ATOM   1743  N   TRP X 121      18.274  19.428  41.309  0.00  0.00           N
ATOM   1744  H   TRP X 121      18.743  20.166  41.814  0.00  0.00           H
ATOM   1745  CA  TRP X 121      16.783  19.515  41.265  0.00  0.00           C
ATOM   1746  HA  TRP X 121      16.395  18.758  40.584  0.00  0.00           H
ATOM   1747  CB  TRP X 121      16.038  19.288  42.616  0.00  0.00           C
ATOM   1748  HB2 TRP X 121      16.188  20.215  43.169  0.00  0.00           H
ATOM   1749  HB3 TRP X 121      14.987  19.142  42.366  0.00  0.00           H
ATOM   1750  CG  TRP X 121      16.353  18.097  43.513  0.00  0.00           C
ATOM   1751  CD1 TRP X 121      15.700  16.919  43.666  0.00  0.00           C
ATOM   1752  HD1 TRP X 121      14.808  16.604  43.145  0.00  0.00           H
ATOM   1753  NE1 TRP X 121      16.252  16.191  44.612  0.00  0.00           N
ATOM   1754  HE1 TRP X 121      15.897  15.274  44.844  0.00  0.00           H
ATOM   1755  CE2 TRP X 121      17.462  16.722  45.103  0.00  0.00           C
ATOM   1756  CZ2 TRP X 121      18.357  16.364  46.090  0.00  0.00           C
ATOM   1757  HZ2 TRP X 121      18.279  15.402  46.574  0.00  0.00           H
ATOM   1758  CH2 TRP X 121      19.476  17.206  46.372  0.00  0.00           C
ATOM   1759  HH2 TRP X 121      20.204  16.860  47.090  0.00  0.00           H
ATOM   1760  CZ3 TRP X 121      19.617  18.425  45.630  0.00  0.00           C
ATOM   1761  HZ3 TRP X 121      20.470  19.069  45.788  0.00  0.00           H
ATOM   1762  CE3 TRP X 121      18.681  18.772  44.664  0.00  0.00           C
ATOM   1763  HE3 TRP X 121      18.760  19.732  44.176  0.00  0.00           H
ATOM   1764  CD2 TRP X 121      17.581  17.925  44.386  0.00  0.00           C
ATOM   1765  C   TRP X 121      16.238  20.809  40.574  0.00  0.00           C
ATOM   1766  O   TRP X 121      15.099  21.132  40.867  0.00  0.00           O
ATOM   1767  N   GLY X 122      16.953  21.402  39.631  0.00  0.00           N
ATOM   1768  H   GLY X 122      17.856  21.055  39.343  0.00  0.00           H
ATOM   1769  CA  GLY X 122      16.474  22.489  38.836  0.00  0.00           C
ATOM   1770  HA2 GLY X 122      16.152  23.314  39.473  0.00  0.00           H
ATOM   1771  HA3 GLY X 122      17.332  22.888  38.294  0.00  0.00           H
ATOM   1772  C   GLY X 122      15.540  22.154  37.682  0.00  0.00           C
ATOM   1773  O   GLY X 122      15.121  21.059  37.487  0.00  0.00           O
ATOM   1774  N   ASN X 123      15.254  23.179  36.848  0.00  0.00           N
ATOM   1775  H   ASN X 123      15.583  24.123  36.996  0.00  0.00           H
ATOM   1776  CA  ASN X 123      14.137  23.121  35.899  0.00  0.00           C
ATOM   1777  HA  ASN X 123      13.261  22.809  36.467  0.00  0.00           H
ATOM   1778  CB  ASN X 123      13.684  24.566  35.450  0.00  0.00           C
ATOM   1779  HB2 ASN X 123      13.353  25.214  36.262  0.00  0.00           H
ATOM   1780  HB3 ASN X 123      14.446  25.142  34.924  0.00  0.00           H
ATOM   1781  CG  ASN X 123      12.461  24.737  34.556  0.00  0.00           C
ATOM   1782  OD1 ASN X 123      11.660  23.906  34.448  0.00  0.00           O
ATOM   1783  ND2 ASN X 123      12.401  25.835  33.781  0.00  0.00           N
ATOM   1784 HD21 ASN X 123      11.685  25.992  33.086  0.00  0.00           H
ATOM   1785 HD22 ASN X 123      13.171  26.479  33.888  0.00  0.00           H
ATOM   1786  C   ASN X 123      14.426  22.104  34.747  0.00  0.00           C
ATOM   1787  O   ASN X 123      15.561  21.736  34.345  0.00  0.00           O
ATOM   1788  N   THR X 124      13.288  21.474  34.336  0.00  0.00           N
ATOM   1789  H   THR X 124      12.387  21.877  34.550  0.00  0.00           H
ATOM   1790  CA  THR X 124      13.272  20.408  33.387  0.00  0.00           C
ATOM   1791  HA  THR X 124      14.291  20.020  33.378  0.00  0.00           H
ATOM   1792  CB  THR X 124      12.321  19.315  33.960  0.00  0.00           C
ATOM   1793  HB  THR X 124      12.174  18.477  33.280  0.00  0.00           H
ATOM   1794  CG2 THR X 124      12.853  18.643  35.251  0.00  0.00           C
ATOM   1795 HG21 THR X 124      13.894  18.390  35.047  0.00  0.00           H
ATOM   1796 HG22 THR X 124      12.715  19.368  36.053  0.00  0.00           H
ATOM   1797 HG23 THR X 124      12.369  17.694  35.483  0.00  0.00           H
ATOM   1798  OG1 THR X 124      11.013  19.879  34.163  0.00  0.00           O
ATOM   1799  HG1 THR X 124      11.011  20.434  34.947  0.00  0.00           H
ATOM   1800  C   THR X 124      12.752  20.836  32.076  0.00  0.00           C
ATOM   1801  O   THR X 124      12.929  20.128  31.059  0.00  0.00           O
ATOM   1802  N   LYS X 125      12.274  22.090  31.949  0.00  0.00           N
ATOM   1803  H   LYS X 125      12.331  22.677  32.769  0.00  0.00           H
ATOM   1804  CA  LYS X 125      11.735  22.689  30.768  0.00  0.00           C
ATOM   1805  HA  LYS X 125      11.498  21.934  30.018  0.00  0.00           H
ATOM   1806  CB  LYS X 125      10.386  23.311  31.097  0.00  0.00           C
ATOM   1807  HB2 LYS X 125      10.460  24.081  31.865  0.00  0.00           H
ATOM   1808  HB3 LYS X 125      10.256  23.838  30.152  0.00  0.00           H
ATOM   1809  CG  LYS X 125       9.235  22.296  31.219  0.00  0.00           C
ATOM   1810  HG2 LYS X 125       9.061  21.810  30.259  0.00  0.00           H
ATOM   1811  HG3 LYS X 125       9.371  21.513  31.966  0.00  0.00           H
ATOM   1812  CD  LYS X 125       7.934  22.975  31.682  0.00  0.00           C
ATOM   1813  HD2 LYS X 125       8.053  23.270  32.724  0.00  0.00           H
ATOM   1814  HD3 LYS X 125       7.750  23.903  31.141  0.00  0.00           H
ATOM   1815  CE  LYS X 125       6.736  22.071  31.702  0.00  0.00           C
ATOM   1816  HE2 LYS X 125       7.001  21.052  31.419  0.00  0.00           H
ATOM   1817  HE3 LYS X 125       6.343  22.051  32.719  0.00  0.00           H
ATOM   1818  NZ  LYS X 125       5.704  22.439  30.702  0.00  0.00           N
ATOM   1819  HZ1 LYS X 125       5.992  22.367  29.736  0.00  0.00           H
ATOM   1820  HZ2 LYS X 125       4.887  21.872  30.880  0.00  0.00           H
ATOM   1821  HZ3 LYS X 125       5.279  23.347  30.820  0.00  0.00           H
ATOM   1822  C   LYS X 125      12.850  23.518  30.154  0.00  0.00           C
ATOM   1823  O   LYS X 125      13.613  24.182  30.860  0.00  0.00           O
ATOM   1824  N   SER X 126      12.945  23.504  28.796  0.00  0.00           N
ATOM   1825  H   SER X 126      12.442  22.888  28.175  0.00  0.00           H
ATOM   1826  CA  SER X 126      13.597  24.557  28.038  0.00  0.00           C
ATOM   1827  HA  SER X 126      14.543  24.855  28.490  0.00  0.00           H
ATOM   1828  CB  SER X 126      13.766  24.047  26.580  0.00  0.00           C
ATOM   1829  HB2 SER X 126      13.958  22.980  26.691  0.00  0.00           H
ATOM   1830  HB3 SER X 126      12.810  24.207  26.080  0.00  0.00           H
ATOM   1831  OG  SER X 126      14.717  24.792  25.843  0.00  0.00           O
ATOM   1832  HG  SER X 126      15.541  24.891  26.326  0.00  0.00           H
ATOM   1833  C   SER X 126      12.731  25.848  28.113  0.00  0.00           C
ATOM   1834  O   SER X 126      13.305  26.995  28.102  0.00  0.00           O
ATOM   1835  N   SER X 127      11.388  25.792  28.242  0.00  0.00           N
ATOM   1836  H   SER X 127      10.857  24.936  28.167  0.00  0.00           H
ATOM   1837  CA  SER X 127      10.609  27.074  28.361  0.00  0.00           C
ATOM   1838  HA  SER X 127      11.265  27.743  28.918  0.00  0.00           H
ATOM   1839  CB  SER X 127      10.180  27.650  27.025  0.00  0.00           C
ATOM   1840  HB2 SER X 127       9.676  28.580  27.289  0.00  0.00           H
ATOM   1841  HB3 SER X 127      11.047  27.831  26.389  0.00  0.00           H
ATOM   1842  OG  SER X 127       9.445  26.650  26.336  0.00  0.00           O
ATOM   1843  HG  SER X 127       8.709  27.134  25.953  0.00  0.00           H
ATOM   1844  C   SER X 127       9.326  26.741  29.165  0.00  0.00           C
ATOM   1845  O   SER X 127       8.867  25.604  29.188  0.00  0.00           O
ATOM   1846  N   GLY X 128       8.845  27.748  30.001  0.00  0.00           N
ATOM   1847  H   GLY X 128       9.232  28.677  29.911  0.00  0.00           H
ATOM   1848  CA  GLY X 128       7.993  27.373  31.154  0.00  0.00           C
ATOM   1849  HA2 GLY X 128       7.530  28.274  31.557  0.00  0.00           H
ATOM   1850  HA3 GLY X 128       7.245  26.623  30.897  0.00  0.00           H
ATOM   1851  C   GLY X 128       8.817  26.874  32.325  0.00  0.00           C
ATOM   1852  O   GLY X 128      10.051  26.847  32.210  0.00  0.00           O
ATOM   1853  N   THR X 129       8.112  26.463  33.359  0.00  0.00           N
ATOM   1854  H   THR X 129       7.109  26.570  33.326  0.00  0.00           H
ATOM   1855  CA  THR X 129       8.719  26.003  34.623  0.00  0.00           C
ATOM   1856  HA  THR X 129       9.772  25.836  34.394  0.00  0.00           H
ATOM   1857  CB  THR X 129       8.492  27.068  35.692  0.00  0.00           C
ATOM   1858  HB  THR X 129       7.488  26.856  36.059  0.00  0.00           H
ATOM   1859  CG2 THR X 129       9.520  26.894  36.866  0.00  0.00           C
ATOM   1860 HG21 THR X 129       9.284  26.003  37.448  0.00  0.00           H
ATOM   1861 HG22 THR X 129      10.557  27.050  36.567  0.00  0.00           H
ATOM   1862 HG23 THR X 129       9.235  27.609  37.637  0.00  0.00           H
ATOM   1863  OG1 THR X 129       8.741  28.402  35.125  0.00  0.00           O
ATOM   1864  HG1 THR X 129       7.866  28.738  34.917  0.00  0.00           H
ATOM   1865  C   THR X 129       8.242  24.669  35.144  0.00  0.00           C
ATOM   1866  O   THR X 129       7.062  24.417  35.369  0.00  0.00           O
ATOM   1867  N   SER X 130       9.113  23.759  35.527  0.00  0.00           N
ATOM   1868  H   SER X 130      10.075  23.866  35.239  0.00  0.00           H
ATOM   1869  CA  SER X 130       8.751  22.527  36.304  0.00  0.00           C
ATOM   1870  HA  SER X 130       8.018  22.697  37.092  0.00  0.00           H
ATOM   1871  CB  SER X 130       8.177  21.472  35.342  0.00  0.00           C
ATOM   1872  HB2 SER X 130       7.161  21.767  35.078  0.00  0.00           H
ATOM   1873  HB3 SER X 130       8.849  21.285  34.505  0.00  0.00           H
ATOM   1874  OG  SER X 130       7.956  20.319  36.076  0.00  0.00           O
ATOM   1875  HG  SER X 130       7.221  20.549  36.649  0.00  0.00           H
ATOM   1876  C   SER X 130       9.966  21.922  36.930  0.00  0.00           C
ATOM   1877  O   SER X 130      10.847  21.555  36.186  0.00  0.00           O
ATOM   1878  N   TYR X 131      10.010  21.748  38.225  0.00  0.00           N
ATOM   1879  H   TYR X 131       9.168  21.895  38.762  0.00  0.00           H
ATOM   1880  CA  TYR X 131      11.143  21.177  38.994  0.00  0.00           C
ATOM   1881  HA  TYR X 131      12.046  21.224  38.386  0.00  0.00           H
ATOM   1882  CB  TYR X 131      11.517  22.057  40.253  0.00  0.00           C
ATOM   1883  HB2 TYR X 131      10.765  22.041  41.042  0.00  0.00           H
ATOM   1884  HB3 TYR X 131      12.354  21.537  40.719  0.00  0.00           H
ATOM   1885  CG  TYR X 131      11.928  23.437  39.930  0.00  0.00           C
ATOM   1886  CD1 TYR X 131      13.254  23.806  39.789  0.00  0.00           C
ATOM   1887  HD1 TYR X 131      13.979  23.017  39.920  0.00  0.00           H
ATOM   1888  CE1 TYR X 131      13.592  25.172  39.479  0.00  0.00           C
ATOM   1889  HE1 TYR X 131      14.613  25.405  39.213  0.00  0.00           H
ATOM   1890  CZ  TYR X 131      12.624  26.183  39.366  0.00  0.00           C
ATOM   1891  OH  TYR X 131      12.965  27.498  39.185  0.00  0.00           O
ATOM   1892  HH  TYR X 131      12.160  28.020  39.142  0.00  0.00           H
ATOM   1893  CE2 TYR X 131      11.265  25.849  39.549  0.00  0.00           C
ATOM   1894  HE2 TYR X 131      10.513  26.607  39.712  0.00  0.00           H
ATOM   1895  CD2 TYR X 131      10.954  24.455  39.806  0.00  0.00           C
ATOM   1896  HD2 TYR X 131       9.931  24.181  40.018  0.00  0.00           H
ATOM   1897  C   TYR X 131      10.834  19.734  39.399  0.00  0.00           C
ATOM   1898  O   TYR X 131       9.708  19.412  39.738  0.00  0.00           O
ATOM   1899  N   PRO X 132      11.766  18.840  39.479  0.00  0.00           N
ATOM   1900  CD  PRO X 132      13.196  19.057  39.375  0.00  0.00           C
ATOM   1901  HD2 PRO X 132      13.696  19.336  40.303  0.00  0.00           H
ATOM   1902  HD3 PRO X 132      13.490  19.775  38.610  0.00  0.00           H
ATOM   1903  CG  PRO X 132      13.725  17.705  38.863  0.00  0.00           C
ATOM   1904  HG2 PRO X 132      14.788  17.589  39.075  0.00  0.00           H
ATOM   1905  HG3 PRO X 132      13.535  17.693  37.790  0.00  0.00           H
ATOM   1906  CB  PRO X 132      12.795  16.681  39.498  0.00  0.00           C
ATOM   1907  HB2 PRO X 132      13.309  16.251  40.358  0.00  0.00           H
ATOM   1908  HB3 PRO X 132      12.611  15.883  38.778  0.00  0.00           H
ATOM   1909  CA  PRO X 132      11.507  17.427  39.915  0.00  0.00           C
ATOM   1910  HA  PRO X 132      10.714  16.913  39.371  0.00  0.00           H
ATOM   1911  C   PRO X 132      11.291  17.272  41.418  0.00  0.00           C
ATOM   1912  O   PRO X 132      11.603  18.169  42.239  0.00  0.00           O
ATOM   1913  N   ASP X 133      10.617  16.184  41.853  0.00  0.00           N
ATOM   1914  H   ASP X 133      10.164  15.663  41.116  0.00  0.00           H
ATOM   1915  CA  ASP X 133      10.743  15.694  43.195  0.00  0.00           C
ATOM   1916  HA  ASP X 133      10.750  16.538  43.885  0.00  0.00           H
ATOM   1917  CB  ASP X 133       9.490  14.866  43.529  0.00  0.00           C
ATOM   1918  HB2 ASP X 133       9.374  13.888  43.063  0.00  0.00           H
ATOM   1919  HB3 ASP X 133       9.551  14.718  44.608  0.00  0.00           H
ATOM   1920  CG  ASP X 133       8.186  15.704  43.205  0.00  0.00           C
ATOM   1921  OD1 ASP X 133       8.055  16.772  43.816  0.00  0.00           O
ATOM   1922  OD2 ASP X 133       7.311  15.337  42.395  0.00  0.00           O
ATOM   1923  C   ASP X 133      12.028  14.824  43.352  0.00  0.00           C
ATOM   1924  O   ASP X 133      12.621  14.887  44.393  0.00  0.00           O
ATOM   1925  N   VAL X 134      12.412  13.966  42.413  0.00  0.00           N
ATOM   1926  H   VAL X 134      11.924  13.985  41.528  0.00  0.00           H
ATOM   1927  CA  VAL X 134      13.573  12.963  42.547  0.00  0.00           C
ATOM   1928  HA  VAL X 134      13.864  12.967  43.597  0.00  0.00           H
ATOM   1929  CB  VAL X 134      13.187  11.525  42.208  0.00  0.00           C
ATOM   1930  HB  VAL X 134      12.208  11.421  42.677  0.00  0.00           H
ATOM   1931  CG1 VAL X 134      12.979  11.431  40.700  0.00  0.00           C
ATOM   1932 HG11 VAL X 134      12.605  10.453  40.397  0.00  0.00           H
ATOM   1933 HG12 VAL X 134      12.241  12.174  40.398  0.00  0.00           H
ATOM   1934 HG13 VAL X 134      13.939  11.692  40.255  0.00  0.00           H
ATOM   1935  CG2 VAL X 134      14.178  10.432  42.688  0.00  0.00           C
ATOM   1936 HG21 VAL X 134      15.107  10.390  42.120  0.00  0.00           H
ATOM   1937 HG22 VAL X 134      14.450  10.667  43.717  0.00  0.00           H
ATOM   1938 HG23 VAL X 134      13.725   9.441  42.651  0.00  0.00           H
ATOM   1939  C   VAL X 134      14.837  13.518  41.801  0.00  0.00           C
ATOM   1940  O   VAL X 134      14.744  14.192  40.781  0.00  0.00           O
ATOM   1941  N   LEU X 135      16.023  13.191  42.311  0.00  0.00           N
ATOM   1942  H   LEU X 135      16.037  12.783  43.235  0.00  0.00           H
ATOM   1943  CA  LEU X 135      17.288  13.872  41.906  0.00  0.00           C
ATOM   1944  HA  LEU X 135      17.176  14.956  41.951  0.00  0.00           H
ATOM   1945  CB  LEU X 135      18.361  13.568  42.931  0.00  0.00           C
ATOM   1946  HB2 LEU X 135      18.051  14.003  43.881  0.00  0.00           H
ATOM   1947  HB3 LEU X 135      18.334  12.490  43.093  0.00  0.00           H
ATOM   1948  CG  LEU X 135      19.806  13.986  42.626  0.00  0.00           C
ATOM   1949  HG  LEU X 135      20.171  13.506  41.717  0.00  0.00           H
ATOM   1950  CD1 LEU X 135      19.821  15.566  42.566  0.00  0.00           C
ATOM   1951 HD11 LEU X 135      20.746  15.998  42.184  0.00  0.00           H
ATOM   1952 HD12 LEU X 135      19.026  15.986  41.948  0.00  0.00           H
ATOM   1953 HD13 LEU X 135      19.654  15.917  43.584  0.00  0.00           H
ATOM   1954  CD2 LEU X 135      20.830  13.497  43.622  0.00  0.00           C
ATOM   1955 HD21 LEU X 135      21.817  13.910  43.415  0.00  0.00           H
ATOM   1956 HD22 LEU X 135      20.547  13.844  44.617  0.00  0.00           H
ATOM   1957 HD23 LEU X 135      20.758  12.410  43.664  0.00  0.00           H
ATOM   1958  C   LEU X 135      17.831  13.463  40.497  0.00  0.00           C
ATOM   1959  O   LEU X 135      18.094  12.292  40.164  0.00  0.00           O
ATOM   1960  N   LYS X 136      17.827  14.465  39.585  0.00  0.00           N
ATOM   1961  H   LYS X 136      17.713  15.399  39.952  0.00  0.00           H
ATOM   1962  CA  LYS X 136      18.207  14.271  38.102  0.00  0.00           C
ATOM   1963  HA  LYS X 136      17.977  13.238  37.841  0.00  0.00           H
ATOM   1964  CB  LYS X 136      17.457  15.256  37.123  0.00  0.00           C
ATOM   1965  HB2 LYS X 136      17.803  16.268  37.332  0.00  0.00           H
ATOM   1966  HB3 LYS X 136      17.711  15.148  36.068  0.00  0.00           H
ATOM   1967  CG  LYS X 136      15.944  15.211  37.395  0.00  0.00           C
ATOM   1968  HG2 LYS X 136      15.648  15.323  38.438  0.00  0.00           H
ATOM   1969  HG3 LYS X 136      15.545  15.986  36.741  0.00  0.00           H
ATOM   1970  CD  LYS X 136      15.423  13.908  36.791  0.00  0.00           C
ATOM   1971  HD2 LYS X 136      16.020  13.810  35.884  0.00  0.00           H
ATOM   1972  HD3 LYS X 136      15.587  13.136  37.542  0.00  0.00           H
ATOM   1973  CE  LYS X 136      13.910  13.991  36.539  0.00  0.00           C
ATOM   1974  HE2 LYS X 136      13.380  14.333  37.428  0.00  0.00           H
ATOM   1975  HE3 LYS X 136      13.765  14.703  35.726  0.00  0.00           H
ATOM   1976  NZ  LYS X 136      13.376  12.669  36.157  0.00  0.00           N
ATOM   1977  HZ1 LYS X 136      13.364  11.974  36.890  0.00  0.00           H
ATOM   1978  HZ2 LYS X 136      12.443  12.709  35.772  0.00  0.00           H
ATOM   1979  HZ3 LYS X 136      13.994  12.289  35.455  0.00  0.00           H
ATOM   1980  C   LYS X 136      19.676  14.484  37.956  0.00  0.00           C
ATOM   1981  O   LYS X 136      20.311  15.402  38.557  0.00  0.00           O
ATOM   1982  N   CYX X 137      20.270  13.664  37.088  0.00  0.00           N
ATOM   1983  H   CYX X 137      19.662  12.959  36.695  0.00  0.00           H
ATOM   1984  CA  CYX X 137      21.670  13.684  36.636  0.00  0.00           C
ATOM   1985  HA  CYX X 137      22.249  14.420  37.194  0.00  0.00           H
ATOM   1986  CB  CYX X 137      22.208  12.283  36.977  0.00  0.00           C
ATOM   1987  HB2 CYX X 137      21.311  11.673  36.867  0.00  0.00           H
ATOM   1988  HB3 CYX X 137      22.929  12.096  36.181  0.00  0.00           H
ATOM   1989  SG  CYX X 137      23.036  12.079  38.551  0.00  0.00           S
ATOM   1990  C   CYX X 137      21.801  13.856  35.114  0.00  0.00           C
ATOM   1991  O   CYX X 137      20.959  13.481  34.348  0.00  0.00           O
ATOM   1992  N   LEU X 138      22.951  14.343  34.564  0.00  0.00           N
ATOM   1993  H   LEU X 138      23.736  14.644  35.124  0.00  0.00           H
ATOM   1994  CA  LEU X 138      23.327  14.267  33.145  0.00  0.00           C
ATOM   1995  HA  LEU X 138      22.762  13.463  32.674  0.00  0.00           H
ATOM   1996  CB  LEU X 138      22.813  15.544  32.420  0.00  0.00           C
ATOM   1997  HB2 LEU X 138      21.723  15.549  32.429  0.00  0.00           H
ATOM   1998  HB3 LEU X 138      23.047  16.438  32.998  0.00  0.00           H
ATOM   1999  CG  LEU X 138      23.259  15.915  30.972  0.00  0.00           C
ATOM   2000  HG  LEU X 138      24.343  15.851  30.874  0.00  0.00           H
ATOM   2001  CD1 LEU X 138      22.734  15.047  29.863  0.00  0.00           C
ATOM   2002 HD11 LEU X 138      21.664  14.881  29.991  0.00  0.00           H
ATOM   2003 HD12 LEU X 138      22.878  15.422  28.850  0.00  0.00           H
ATOM   2004 HD13 LEU X 138      23.120  14.038  30.011  0.00  0.00           H
ATOM   2005  CD2 LEU X 138      22.715  17.296  30.602  0.00  0.00           C
ATOM   2006 HD21 LEU X 138      23.167  17.687  29.691  0.00  0.00           H
ATOM   2007 HD22 LEU X 138      21.642  17.347  30.416  0.00  0.00           H
ATOM   2008 HD23 LEU X 138      22.970  18.030  31.367  0.00  0.00           H
ATOM   2009  C   LEU X 138      24.829  14.108  32.908  0.00  0.00           C
ATOM   2010  O   LEU X 138      25.658  14.730  33.596  0.00  0.00           O
ATOM   2011  N   LYS X 139      25.224  13.164  32.046  0.00  0.00           N
ATOM   2012  H   LYS X 139      24.579  12.520  31.612  0.00  0.00           H
ATOM   2013  CA  LYS X 139      26.643  13.017  31.668  0.00  0.00           C
ATOM   2014  HA  LYS X 139      27.284  13.246  32.519  0.00  0.00           H
ATOM   2015  CB  LYS X 139      26.928  11.546  31.427  0.00  0.00           C
ATOM   2016  HB2 LYS X 139      26.202  11.117  30.736  0.00  0.00           H
ATOM   2017  HB3 LYS X 139      27.880  11.447  30.904  0.00  0.00           H
ATOM   2018  CG  LYS X 139      27.014  10.716  32.707  0.00  0.00           C
ATOM   2019  HG2 LYS X 139      27.884  10.901  33.337  0.00  0.00           H
ATOM   2020  HG3 LYS X 139      26.224  11.040  33.384  0.00  0.00           H
ATOM   2021  CD  LYS X 139      27.036   9.236  32.423  0.00  0.00           C
ATOM   2022  HD2 LYS X 139      26.334   8.976  31.631  0.00  0.00           H
ATOM   2023  HD3 LYS X 139      28.019   9.053  31.990  0.00  0.00           H
ATOM   2024  CE  LYS X 139      26.691   8.393  33.711  0.00  0.00           C
ATOM   2025  HE2 LYS X 139      27.477   8.523  34.455  0.00  0.00           H
ATOM   2026  HE3 LYS X 139      25.740   8.672  34.164  0.00  0.00           H
ATOM   2027  NZ  LYS X 139      26.582   6.948  33.302  0.00  0.00           N
ATOM   2028  HZ1 LYS X 139      27.469   6.559  33.014  0.00  0.00           H
ATOM   2029  HZ2 LYS X 139      26.143   6.345  33.983  0.00  0.00           H
ATOM   2030  HZ3 LYS X 139      26.057   6.889  32.441  0.00  0.00           H
ATOM   2031  C   LYS X 139      26.954  13.847  30.383  0.00  0.00           C
ATOM   2032  O   LYS X 139      27.099  13.344  29.313  0.00  0.00           O
ATOM   2033  N   ALA X 140      27.162  15.202  30.507  0.00  0.00           N
ATOM   2034  H   ALA X 140      27.042  15.500  31.465  0.00  0.00           H
ATOM   2035  CA  ALA X 140      27.672  16.094  29.465  0.00  0.00           C
ATOM   2036  HA  ALA X 140      27.099  15.870  28.565  0.00  0.00           H
ATOM   2037  CB  ALA X 140      27.341  17.542  29.946  0.00  0.00           C
ATOM   2038  HB1 ALA X 140      27.788  17.473  30.938  0.00  0.00           H
ATOM   2039  HB2 ALA X 140      27.882  18.229  29.295  0.00  0.00           H
ATOM   2040  HB3 ALA X 140      26.256  17.641  29.966  0.00  0.00           H
ATOM   2041  C   ALA X 140      29.198  15.928  29.110  0.00  0.00           C
ATOM   2042  O   ALA X 140      29.959  15.884  30.075  0.00  0.00           O
ATOM   2043  N   PRO X 141      29.626  15.913  27.849  0.00  0.00           N
ATOM   2044  CD  PRO X 141      28.789  15.807  26.631  0.00  0.00           C
ATOM   2045  HD2 PRO X 141      27.997  16.554  26.669  0.00  0.00           H
ATOM   2046  HD3 PRO X 141      28.460  14.776  26.498  0.00  0.00           H
ATOM   2047  CG  PRO X 141      29.674  16.180  25.425  0.00  0.00           C
ATOM   2048  HG2 PRO X 141      29.653  17.243  25.184  0.00  0.00           H
ATOM   2049  HG3 PRO X 141      29.342  15.608  24.559  0.00  0.00           H
ATOM   2050  CB  PRO X 141      31.120  15.925  25.942  0.00  0.00           C
ATOM   2051  HB2 PRO X 141      31.850  16.613  25.517  0.00  0.00           H
ATOM   2052  HB3 PRO X 141      31.381  14.879  25.784  0.00  0.00           H
ATOM   2053  CA  PRO X 141      31.042  16.148  27.500  0.00  0.00           C
ATOM   2054  HA  PRO X 141      31.606  15.383  28.034  0.00  0.00           H
ATOM   2055  C   PRO X 141      31.584  17.569  27.865  0.00  0.00           C
ATOM   2056  O   PRO X 141      30.953  18.602  27.524  0.00  0.00           O
ATOM   2057  N   ILE X 142      32.783  17.768  28.447  0.00  0.00           N
ATOM   2058  H   ILE X 142      33.175  16.985  28.951  0.00  0.00           H
ATOM   2059  CA  ILE X 142      33.481  19.015  28.301  0.00  0.00           C
ATOM   2060  HA  ILE X 142      32.950  19.835  28.784  0.00  0.00           H
ATOM   2061  CB  ILE X 142      34.824  18.966  29.119  0.00  0.00           C
ATOM   2062  HB  ILE X 142      35.386  18.114  28.736  0.00  0.00           H
ATOM   2063  CG2 ILE X 142      35.659  20.296  28.907  0.00  0.00           C
ATOM   2064 HG21 ILE X 142      35.067  21.093  29.358  0.00  0.00           H
ATOM   2065 HG22 ILE X 142      36.632  20.320  29.398  0.00  0.00           H
ATOM   2066 HG23 ILE X 142      35.901  20.547  27.874  0.00  0.00           H
ATOM   2067  CG1 ILE X 142      34.573  18.788  30.660  0.00  0.00           C
ATOM   2068 HG12 ILE X 142      33.796  19.479  30.986  0.00  0.00           H
ATOM   2069 HG13 ILE X 142      34.254  17.746  30.697  0.00  0.00           H
ATOM   2070  CD1 ILE X 142      35.835  19.060  31.482  0.00  0.00           C
ATOM   2071 HD11 ILE X 142      35.804  20.111  31.768  0.00  0.00           H
ATOM   2072 HD12 ILE X 142      35.910  18.371  32.323  0.00  0.00           H
ATOM   2073 HD13 ILE X 142      36.752  18.902  30.913  0.00  0.00           H
ATOM   2074  C   ILE X 142      33.656  19.528  26.803  0.00  0.00           C
ATOM   2075  O   ILE X 142      33.899  18.728  25.925  0.00  0.00           O
ATOM   2076  N   LEU X 143      33.458  20.784  26.505  0.00  0.00           N
ATOM   2077  H   LEU X 143      33.100  21.345  27.265  0.00  0.00           H
ATOM   2078  CA  LEU X 143      33.728  21.475  25.226  0.00  0.00           C
ATOM   2079  HA  LEU X 143      33.599  20.801  24.379  0.00  0.00           H
ATOM   2080  CB  LEU X 143      32.664  22.562  25.128  0.00  0.00           C
ATOM   2081  HB2 LEU X 143      32.263  22.901  26.083  0.00  0.00           H
ATOM   2082  HB3 LEU X 143      33.111  23.499  24.798  0.00  0.00           H
ATOM   2083  CG  LEU X 143      31.570  22.266  24.095  0.00  0.00           C
ATOM   2084  HG  LEU X 143      31.824  21.431  23.443  0.00  0.00           H
ATOM   2085  CD1 LEU X 143      30.286  21.977  24.793  0.00  0.00           C
ATOM   2086 HD11 LEU X 143      29.635  21.676  23.972  0.00  0.00           H
ATOM   2087 HD12 LEU X 143      30.467  21.083  25.390  0.00  0.00           H
ATOM   2088 HD13 LEU X 143      29.868  22.811  25.357  0.00  0.00           H
ATOM   2089  CD2 LEU X 143      31.297  23.361  23.056  0.00  0.00           C
ATOM   2090 HD21 LEU X 143      32.121  23.596  22.381  0.00  0.00           H
ATOM   2091 HD22 LEU X 143      30.396  23.065  22.519  0.00  0.00           H
ATOM   2092 HD23 LEU X 143      31.003  24.281  23.561  0.00  0.00           H
ATOM   2093  C   LEU X 143      35.158  22.159  25.124  0.00  0.00           C
ATOM   2094  O   LEU X 143      35.682  22.645  26.112  0.00  0.00           O
ATOM   2095  N   SER X 144      35.707  22.139  23.905  0.00  0.00           N
ATOM   2096  H   SER X 144      35.212  21.618  23.195  0.00  0.00           H
ATOM   2097  CA  SER X 144      36.878  23.013  23.695  0.00  0.00           C
ATOM   2098  HA  SER X 144      37.644  22.703  24.405  0.00  0.00           H
ATOM   2099  CB  SER X 144      37.389  22.843  22.262  0.00  0.00           C
ATOM   2100  HB2 SER X 144      37.340  21.774  22.057  0.00  0.00           H
ATOM   2101  HB3 SER X 144      36.790  23.327  21.491  0.00  0.00           H
ATOM   2102  OG  SER X 144      38.638  23.482  22.197  0.00  0.00           O
ATOM   2103  HG  SER X 144      39.197  22.884  21.696  0.00  0.00           H
ATOM   2104  C   SER X 144      36.568  24.490  23.922  0.00  0.00           C
ATOM   2105  O   SER X 144      35.638  25.045  23.298  0.00  0.00           O
ATOM   2106  N   ASP X 145      37.373  25.064  24.734  0.00  0.00           N
ATOM   2107  H   ASP X 145      38.237  24.639  25.040  0.00  0.00           H
ATOM   2108  CA  ASP X 145      37.315  26.442  25.053  0.00  0.00           C
ATOM   2109  HA  ASP X 145      36.367  26.699  25.526  0.00  0.00           H
ATOM   2110  CB  ASP X 145      38.454  26.872  26.010  0.00  0.00           C
ATOM   2111  HB2 ASP X 145      39.334  26.993  25.378  0.00  0.00           H
ATOM   2112  HB3 ASP X 145      38.256  27.853  26.442  0.00  0.00           H
ATOM   2113  CG  ASP X 145      38.861  26.021  27.212  0.00  0.00           C
ATOM   2114  OD1 ASP X 145      38.000  25.231  27.661  0.00  0.00           O
ATOM   2115  OD2 ASP X 145      40.052  26.004  27.715  0.00  0.00           O
ATOM   2116  C   ASP X 145      37.367  27.420  23.852  0.00  0.00           C
ATOM   2117  O   ASP X 145      36.742  28.488  23.901  0.00  0.00           O
ATOM   2118  N   SER X 146      38.045  27.106  22.740  0.00  0.00           N
ATOM   2119  H   SER X 146      38.598  26.262  22.694  0.00  0.00           H
ATOM   2120  CA  SER X 146      37.898  27.920  21.520  0.00  0.00           C
ATOM   2121  HA  SER X 146      38.263  28.931  21.700  0.00  0.00           H
ATOM   2122  CB  SER X 146      38.740  27.420  20.327  0.00  0.00           C
ATOM   2123  HB2 SER X 146      38.539  28.022  19.441  0.00  0.00           H
ATOM   2124  HB3 SER X 146      39.783  27.578  20.605  0.00  0.00           H
ATOM   2125  OG  SER X 146      38.662  25.966  20.158  0.00  0.00           O
ATOM   2126  HG  SER X 146      39.314  25.764  19.482  0.00  0.00           H
ATOM   2127  C   SER X 146      36.434  28.070  21.162  0.00  0.00           C
ATOM   2128  O   SER X 146      35.995  29.218  21.057  0.00  0.00           O
ATOM   2129  N   SER X 147      35.672  26.973  20.986  0.00  0.00           N
ATOM   2130  H   SER X 147      36.098  26.059  21.051  0.00  0.00           H
ATOM   2131  CA  SER X 147      34.226  27.042  20.670  0.00  0.00           C
ATOM   2132  HA  SER X 147      34.025  27.647  19.786  0.00  0.00           H
ATOM   2133  CB  SER X 147      33.767  25.622  20.375  0.00  0.00           C
ATOM   2134  HB2 SER X 147      34.077  24.856  21.085  0.00  0.00           H
ATOM   2135  HB3 SER X 147      32.693  25.550  20.204  0.00  0.00           H
ATOM   2136  OG  SER X 147      34.420  25.198  19.206  0.00  0.00           O
ATOM   2137  HG  SER X 147      34.267  24.253  19.132  0.00  0.00           H
ATOM   2138  C   SER X 147      33.448  27.590  21.856  0.00  0.00           C
ATOM   2139  O   SER X 147      32.545  28.380  21.659  0.00  0.00           O
ATOM   2140  N   CYX X 148      33.906  27.439  23.092  0.00  0.00           N
ATOM   2141  H   CYX X 148      34.618  26.751  23.291  0.00  0.00           H
ATOM   2142  CA  CYX X 148      33.208  28.126  24.245  0.00  0.00           C
ATOM   2143  HA  CYX X 148      32.184  27.756  24.286  0.00  0.00           H
ATOM   2144  CB  CYX X 148      33.863  27.629  25.527  0.00  0.00           C
ATOM   2145  HB2 CYX X 148      33.885  26.540  25.496  0.00  0.00           H
ATOM   2146  HB3 CYX X 148      34.897  27.957  25.637  0.00  0.00           H
ATOM   2147  SG  CYX X 148      32.950  28.029  27.039  0.00  0.00           S
ATOM   2148  C   CYX X 148      33.204  29.695  24.187  0.00  0.00           C
ATOM   2149  O   CYX X 148      32.230  30.409  24.298  0.00  0.00           O
ATOM   2150  N   LYS X 149      34.358  30.245  23.766  0.00  0.00           N
ATOM   2151  H   LYS X 149      35.116  29.635  23.493  0.00  0.00           H
ATOM   2152  CA  LYS X 149      34.627  31.640  23.483  0.00  0.00           C
ATOM   2153  HA  LYS X 149      34.193  32.162  24.336  0.00  0.00           H
ATOM   2154  CB  LYS X 149      36.144  31.929  23.459  0.00  0.00           C
ATOM   2155  HB2 LYS X 149      36.563  31.418  22.592  0.00  0.00           H
ATOM   2156  HB3 LYS X 149      36.411  32.952  23.193  0.00  0.00           H
ATOM   2157  CG  LYS X 149      36.843  31.621  24.769  0.00  0.00           C
ATOM   2158  HG2 LYS X 149      36.629  32.471  25.418  0.00  0.00           H
ATOM   2159  HG3 LYS X 149      36.602  30.725  25.341  0.00  0.00           H
ATOM   2160  CD  LYS X 149      38.405  31.877  24.571  0.00  0.00           C
ATOM   2161  HD2 LYS X 149      38.598  32.823  24.067  0.00  0.00           H
ATOM   2162  HD3 LYS X 149      38.834  31.897  25.573  0.00  0.00           H
ATOM   2163  CE  LYS X 149      38.933  30.733  23.741  0.00  0.00           C
ATOM   2164  HE2 LYS X 149      38.440  29.898  24.239  0.00  0.00           H
ATOM   2165  HE3 LYS X 149      38.498  30.955  22.766  0.00  0.00           H
ATOM   2166  NZ  LYS X 149      40.451  30.633  23.665  0.00  0.00           N
ATOM   2167  HZ1 LYS X 149      40.880  31.516  23.427  0.00  0.00           H
ATOM   2168  HZ2 LYS X 149      40.903  30.332  24.517  0.00  0.00           H
ATOM   2169  HZ3 LYS X 149      40.697  30.011  22.908  0.00  0.00           H
ATOM   2170  C   LYS X 149      33.872  32.097  22.245  0.00  0.00           C
ATOM   2171  O   LYS X 149      33.814  33.298  22.034  0.00  0.00           O
ATOM   2172  N   SER X 150      33.231  31.163  21.527  0.00  0.00           N
ATOM   2173  H   SER X 150      33.304  30.188  21.780  0.00  0.00           H
ATOM   2174  CA  SER X 150      32.384  31.536  20.363  0.00  0.00           C
ATOM   2175  HA  SER X 150      32.578  32.561  20.045  0.00  0.00           H
ATOM   2176  CB  SER X 150      32.650  30.559  19.217  0.00  0.00           C
ATOM   2177  HB2 SER X 150      33.711  30.399  19.026  0.00  0.00           H
ATOM   2178  HB3 SER X 150      32.206  29.620  19.546  0.00  0.00           H
ATOM   2179  OG  SER X 150      31.958  31.007  18.074  0.00  0.00           O
ATOM   2180  HG  SER X 150      31.016  30.844  18.161  0.00  0.00           H
ATOM   2181  C   SER X 150      30.846  31.493  20.629  0.00  0.00           C
ATOM   2182  O   SER X 150      29.987  31.918  19.865  0.00  0.00           O
ATOM   2183  N   ALA X 151      30.517  30.862  21.763  0.00  0.00           N
ATOM   2184  H   ALA X 151      31.190  30.287  22.248  0.00  0.00           H
ATOM   2185  CA  ALA X 151      29.134  30.908  22.314  0.00  0.00           C
ATOM   2186  HA  ALA X 151      28.455  30.860  21.463  0.00  0.00           H
ATOM   2187  CB  ALA X 151      28.882  29.691  23.212  0.00  0.00           C
ATOM   2188  HB1 ALA X 151      29.208  28.782  22.707  0.00  0.00           H
ATOM   2189  HB2 ALA X 151      29.342  29.648  24.200  0.00  0.00           H
ATOM   2190  HB3 ALA X 151      27.815  29.730  23.431  0.00  0.00           H
ATOM   2191  C   ALA X 151      28.955  32.138  23.083  0.00  0.00           C
ATOM   2192  O   ALA X 151      27.836  32.655  22.964  0.00  0.00           O
ATOM   2193  N   TYR X 152      30.007  32.552  23.852  0.00  0.00           N
ATOM   2194  H   TYR X 152      30.780  31.901  23.879  0.00  0.00           H
ATOM   2195  CA  TYR X 152      30.086  33.696  24.710  0.00  0.00           C
ATOM   2196  HA  TYR X 152      29.147  34.217  24.526  0.00  0.00           H
ATOM   2197  CB  TYR X 152      29.840  33.218  26.183  0.00  0.00           C
ATOM   2198  HB2 TYR X 152      30.722  32.784  26.656  0.00  0.00           H
ATOM   2199  HB3 TYR X 152      29.477  34.031  26.812  0.00  0.00           H
ATOM   2200  CG  TYR X 152      28.724  32.228  26.354  0.00  0.00           C
ATOM   2201  CD1 TYR X 152      29.003  30.867  26.713  0.00  0.00           C
ATOM   2202  HD1 TYR X 152      30.039  30.565  26.751  0.00  0.00           H
ATOM   2203  CE1 TYR X 152      28.018  29.912  27.011  0.00  0.00           C
ATOM   2204  HE1 TYR X 152      28.322  28.876  27.034  0.00  0.00           H
ATOM   2205  CZ  TYR X 152      26.622  30.273  26.825  0.00  0.00           C
ATOM   2206  OH  TYR X 152      25.621  29.328  26.941  0.00  0.00           O
ATOM   2207  HH  TYR X 152      26.046  28.563  27.337  0.00  0.00           H
ATOM   2208  CE2 TYR X 152      26.335  31.615  26.521  0.00  0.00           C
ATOM   2209  HE2 TYR X 152      25.337  31.861  26.193  0.00  0.00           H
ATOM   2210  CD2 TYR X 152      27.362  32.567  26.248  0.00  0.00           C
ATOM   2211  HD2 TYR X 152      27.074  33.564  25.948  0.00  0.00           H
ATOM   2212  C   TYR X 152      31.321  34.627  24.437  0.00  0.00           C
ATOM   2213  O   TYR X 152      32.205  34.663  25.344  0.00  0.00           O
ATOM   2214  N   PRO X 153      31.450  35.215  23.269  0.00  0.00           N
ATOM   2215  CD  PRO X 153      30.389  35.288  22.190  0.00  0.00           C
ATOM   2216  HD2 PRO X 153      29.375  35.480  22.541  0.00  0.00           H
ATOM   2217  HD3 PRO X 153      30.347  34.295  21.742  0.00  0.00           H
ATOM   2218  CG  PRO X 153      30.928  36.378  21.313  0.00  0.00           C
ATOM   2219  HG2 PRO X 153      30.517  37.333  21.641  0.00  0.00           H
ATOM   2220  HG3 PRO X 153      30.552  36.361  20.290  0.00  0.00           H
ATOM   2221  CB  PRO X 153      32.437  36.470  21.499  0.00  0.00           C
ATOM   2222  HB2 PRO X 153      32.665  37.528  21.368  0.00  0.00           H
ATOM   2223  HB3 PRO X 153      33.015  35.704  20.982  0.00  0.00           H
ATOM   2224  CA  PRO X 153      32.587  36.103  22.953  0.00  0.00           C
ATOM   2225  HA  PRO X 153      33.478  35.478  23.021  0.00  0.00           H
ATOM   2226  C   PRO X 153      32.768  37.273  23.979  0.00  0.00           C
ATOM   2227  O   PRO X 153      31.736  37.920  24.216  0.00  0.00           O
ATOM   2228  N   GLY X 154      33.957  37.516  24.491  0.00  0.00           N
ATOM   2229  H   GLY X 154      34.757  37.073  24.062  0.00  0.00           H
ATOM   2230  CA  GLY X 154      34.060  38.568  25.483  0.00  0.00           C
ATOM   2231  HA2 GLY X 154      35.142  38.669  25.566  0.00  0.00           H
ATOM   2232  HA3 GLY X 154      33.607  39.467  25.066  0.00  0.00           H
ATOM   2233  C   GLY X 154      33.568  38.347  26.959  0.00  0.00           C
ATOM   2234  O   GLY X 154      33.650  39.200  27.840  0.00  0.00           O
ATOM   2235  N   GLN X 155      32.941  37.226  27.154  0.00  0.00           N
ATOM   2236  H   GLN X 155      32.790  36.582  26.391  0.00  0.00           H
ATOM   2237  CA  GLN X 155      32.433  36.854  28.496  0.00  0.00           C
ATOM   2238  HA  GLN X 155      32.545  37.688  29.189  0.00  0.00           H
ATOM   2239  CB  GLN X 155      30.989  36.421  28.322  0.00  0.00           C
ATOM   2240  HB2 GLN X 155      30.486  37.307  27.935  0.00  0.00           H
ATOM   2241  HB3 GLN X 155      30.822  35.710  27.512  0.00  0.00           H
ATOM   2242  CG  GLN X 155      30.180  35.913  29.550  0.00  0.00           C
ATOM   2243  HG2 GLN X 155      29.159  35.647  29.277  0.00  0.00           H
ATOM   2244  HG3 GLN X 155      30.654  34.944  29.708  0.00  0.00           H
ATOM   2245  CD  GLN X 155      30.361  36.707  30.837  0.00  0.00           C
ATOM   2246  OE1 GLN X 155      30.341  37.923  30.847  0.00  0.00           O
ATOM   2247  NE2 GLN X 155      30.516  35.987  31.948  0.00  0.00           N
ATOM   2248 HE21 GLN X 155      30.901  36.494  32.733  0.00  0.00           H
ATOM   2249 HE22 GLN X 155      30.390  34.986  31.911  0.00  0.00           H
ATOM   2250  C   GLN X 155      33.311  35.755  29.222  0.00  0.00           C
ATOM   2251  O   GLN X 155      33.458  35.794  30.464  0.00  0.00           O
ATOM   2252  N   ILE X 156      33.841  34.770  28.499  0.00  0.00           N
ATOM   2253  H   ILE X 156      33.701  34.760  27.498  0.00  0.00           H
ATOM   2254  CA  ILE X 156      34.701  33.647  29.061  0.00  0.00           C
ATOM   2255  HA  ILE X 156      34.110  33.292  29.905  0.00  0.00           H
ATOM   2256  CB  ILE X 156      34.817  32.532  28.000  0.00  0.00           C
ATOM   2257  HB  ILE X 156      35.338  32.943  27.136  0.00  0.00           H
ATOM   2258  CG2 ILE X 156      35.790  31.353  28.414  0.00  0.00           C
ATOM   2259 HG21 ILE X 156      35.629  30.444  27.835  0.00  0.00           H
ATOM   2260 HG22 ILE X 156      36.833  31.663  28.360  0.00  0.00           H
ATOM   2261 HG23 ILE X 156      35.648  31.122  29.470  0.00  0.00           H
ATOM   2262  CG1 ILE X 156      33.446  31.904  27.683  0.00  0.00           C
ATOM   2263 HG12 ILE X 156      32.808  32.696  27.291  0.00  0.00           H
ATOM   2264 HG13 ILE X 156      33.568  31.169  26.887  0.00  0.00           H
ATOM   2265  CD1 ILE X 156      32.640  31.226  28.760  0.00  0.00           C
ATOM   2266 HD11 ILE X 156      32.415  31.897  29.589  0.00  0.00           H
ATOM   2267 HD12 ILE X 156      31.730  30.844  28.296  0.00  0.00           H
ATOM   2268 HD13 ILE X 156      33.228  30.388  29.135  0.00  0.00           H
ATOM   2269  C   ILE X 156      36.085  34.148  29.566  0.00  0.00           C
ATOM   2270  O   ILE X 156      36.759  34.903  28.801  0.00  0.00           O
ATOM   2271  N   THR X 157      36.470  33.779  30.819  0.00  0.00           N
ATOM   2272  H   THR X 157      35.737  33.367  31.379  0.00  0.00           H
ATOM   2273  CA  THR X 157      37.792  33.653  31.351  0.00  0.00           C
ATOM   2274  HA  THR X 157      38.437  34.202  30.666  0.00  0.00           H
ATOM   2275  CB  THR X 157      37.936  34.341  32.721  0.00  0.00           C
ATOM   2276  HB  THR X 157      38.977  34.445  33.024  0.00  0.00           H
ATOM   2277  CG2 THR X 157      37.331  35.734  32.655  0.00  0.00           C
ATOM   2278 HG21 THR X 157      37.584  36.328  33.533  0.00  0.00           H
ATOM   2279 HG22 THR X 157      37.776  36.295  31.833  0.00  0.00           H
ATOM   2280 HG23 THR X 157      36.255  35.609  32.530  0.00  0.00           H
ATOM   2281  OG1 THR X 157      37.293  33.580  33.749  0.00  0.00           O
ATOM   2282  HG1 THR X 157      37.304  34.165  34.510  0.00  0.00           H
ATOM   2283  C   THR X 157      38.190  32.158  31.448  0.00  0.00           C
ATOM   2284  O   THR X 157      37.336  31.257  31.444  0.00  0.00           O
ATOM   2285  N   SER X 158      39.464  31.884  31.750  0.00  0.00           N
ATOM   2286  H   SER X 158      40.201  32.575  31.771  0.00  0.00           H
ATOM   2287  CA  SER X 158      39.911  30.533  31.979  0.00  0.00           C
ATOM   2288  HA  SER X 158      39.663  29.893  31.132  0.00  0.00           H
ATOM   2289  CB  SER X 158      41.499  30.368  32.095  0.00  0.00           C
ATOM   2290  HB2 SER X 158      41.812  31.034  32.899  0.00  0.00           H
ATOM   2291  HB3 SER X 158      41.703  29.320  32.314  0.00  0.00           H
ATOM   2292  OG  SER X 158      42.133  30.849  30.917  0.00  0.00           O
ATOM   2293  HG  SER X 158      42.377  31.710  31.266  0.00  0.00           H
ATOM   2294  C   SER X 158      39.437  29.910  33.323  0.00  0.00           C
ATOM   2295  O   SER X 158      39.382  28.752  33.518  0.00  0.00           O
ATOM   2296  N   ASN X 159      38.899  30.701  34.170  0.00  0.00           N
ATOM   2297  H   ASN X 159      38.961  31.701  34.042  0.00  0.00           H
ATOM   2298  CA  ASN X 159      38.228  30.260  35.383  0.00  0.00           C
ATOM   2299  HA  ASN X 159      38.827  29.494  35.874  0.00  0.00           H
ATOM   2300  CB  ASN X 159      38.109  31.530  36.279  0.00  0.00           C
ATOM   2301  HB2 ASN X 159      37.654  32.343  35.714  0.00  0.00           H
ATOM   2302  HB3 ASN X 159      37.418  31.348  37.102  0.00  0.00           H
ATOM   2303  CG  ASN X 159      39.398  31.995  37.022  0.00  0.00           C
ATOM   2304  OD1 ASN X 159      40.361  31.302  37.182  0.00  0.00           O
ATOM   2305  ND2 ASN X 159      39.422  33.252  37.403  0.00  0.00           N
ATOM   2306 HD21 ASN X 159      40.171  33.606  37.980  0.00  0.00           H
ATOM   2307 HD22 ASN X 159      38.571  33.766  37.225  0.00  0.00           H
ATOM   2308  C   ASN X 159      36.833  29.590  35.173  0.00  0.00           C
ATOM   2309  O   ASN X 159      36.246  29.149  36.161  0.00  0.00           O
ATOM   2310  N   MET X 160      36.221  29.537  33.971  0.00  0.00           N
ATOM   2311  H   MET X 160      36.596  30.099  33.221  0.00  0.00           H
ATOM   2312  CA  MET X 160      34.966  28.907  33.690  0.00  0.00           C
ATOM   2313  HA  MET X 160      34.641  28.204  34.458  0.00  0.00           H
ATOM   2314  CB  MET X 160      33.806  29.937  33.628  0.00  0.00           C
ATOM   2315  HB2 MET X 160      32.905  29.392  33.346  0.00  0.00           H
ATOM   2316  HB3 MET X 160      33.560  30.369  34.598  0.00  0.00           H
ATOM   2317  CG  MET X 160      34.113  31.101  32.644  0.00  0.00           C
ATOM   2318  HG2 MET X 160      35.094  31.464  32.949  0.00  0.00           H
ATOM   2319  HG3 MET X 160      34.045  30.692  31.636  0.00  0.00           H
ATOM   2320  SD  MET X 160      33.050  32.560  32.653  0.00  0.00           S
ATOM   2321  CE  MET X 160      33.396  33.410  34.165  0.00  0.00           C
ATOM   2322  HE1 MET X 160      34.479  33.506  34.241  0.00  0.00           H
ATOM   2323  HE2 MET X 160      32.934  34.397  34.133  0.00  0.00           H
ATOM   2324  HE3 MET X 160      32.928  32.877  34.992  0.00  0.00           H
ATOM   2325  C   MET X 160      35.055  28.082  32.397  0.00  0.00           C
ATOM   2326  O   MET X 160      35.805  28.469  31.482  0.00  0.00           O
ATOM   2327  N   PHE X 161      34.209  27.077  32.185  0.00  0.00           N
ATOM   2328  H   PHE X 161      33.551  26.783  32.892  0.00  0.00           H
ATOM   2329  CA  PHE X 161      34.230  26.207  30.978  0.00  0.00           C
ATOM   2330  HA  PHE X 161      34.649  26.805  30.168  0.00  0.00           H
ATOM   2331  CB  PHE X 161      35.179  24.986  31.118  0.00  0.00           C
ATOM   2332  HB2 PHE X 161      35.209  24.386  30.209  0.00  0.00           H
ATOM   2333  HB3 PHE X 161      36.194  25.259  31.407  0.00  0.00           H
ATOM   2334  CG  PHE X 161      34.822  24.018  32.237  0.00  0.00           C
ATOM   2335  CD1 PHE X 161      34.039  22.874  31.956  0.00  0.00           C
ATOM   2336  HD1 PHE X 161      33.715  22.702  30.940  0.00  0.00           H
ATOM   2337  CE1 PHE X 161      33.626  21.968  32.951  0.00  0.00           C
ATOM   2338  HE1 PHE X 161      33.152  21.013  32.774  0.00  0.00           H
ATOM   2339  CZ  PHE X 161      33.933  22.214  34.282  0.00  0.00           C
ATOM   2340  HZ  PHE X 161      33.558  21.481  34.981  0.00  0.00           H
ATOM   2341  CE2 PHE X 161      34.658  23.377  34.646  0.00  0.00           C
ATOM   2342  HE2 PHE X 161      34.785  23.541  35.706  0.00  0.00           H
ATOM   2343  CD2 PHE X 161      35.166  24.203  33.583  0.00  0.00           C
ATOM   2344  HD2 PHE X 161      35.668  25.152  33.702  0.00  0.00           H
ATOM   2345  C   PHE X 161      32.870  25.726  30.442  0.00  0.00           C
ATOM   2346  O   PHE X 161      31.944  25.452  31.228  0.00  0.00           O
ATOM   2347  N   CYX X 162      32.774  25.376  29.136  0.00  0.00           N
ATOM   2348  H   CYX X 162      33.558  25.442  28.503  0.00  0.00           H
ATOM   2349  CA  CYX X 162      31.518  24.874  28.660  0.00  0.00           C
ATOM   2350  HA  CYX X 162      30.631  25.264  29.158  0.00  0.00           H
ATOM   2351  CB  CYX X 162      31.296  25.322  27.197  0.00  0.00           C
ATOM   2352  HB2 CYX X 162      32.061  24.903  26.543  0.00  0.00           H
ATOM   2353  HB3 CYX X 162      30.327  24.929  26.888  0.00  0.00           H
ATOM   2354  SG  CYX X 162      31.058  27.098  26.850  0.00  0.00           S
ATOM   2355  C   CYX X 162      31.391  23.317  28.844  0.00  0.00           C
ATOM   2356  O   CYX X 162      32.379  22.592  28.710  0.00  0.00           O
ATOM   2357  N   ALA X 163      30.177  22.742  28.946  0.00  0.00           N
ATOM   2358  H   ALA X 163      29.340  23.284  29.108  0.00  0.00           H
ATOM   2359  CA  ALA X 163      29.987  21.275  28.741  0.00  0.00           C
ATOM   2360  HA  ALA X 163      30.733  20.862  28.062  0.00  0.00           H
ATOM   2361  CB  ALA X 163      30.224  20.515  30.055  0.00  0.00           C
ATOM   2362  HB1 ALA X 163      29.546  21.010  30.750  0.00  0.00           H
ATOM   2363  HB2 ALA X 163      29.989  19.458  29.926  0.00  0.00           H
ATOM   2364  HB3 ALA X 163      31.234  20.644  30.444  0.00  0.00           H
ATOM   2365  C   ALA X 163      28.594  21.035  28.186  0.00  0.00           C
ATOM   2366  O   ALA X 163      27.719  21.878  28.465  0.00  0.00           O
ATOM   2367  N   GLY X 164      28.382  19.941  27.477  0.00  0.00           N
ATOM   2368  H   GLY X 164      29.156  19.309  27.330  0.00  0.00           H
ATOM   2369  CA  GLY X 164      27.110  19.653  26.878  0.00  0.00           C
ATOM   2370  HA2 GLY X 164      26.724  18.756  27.363  0.00  0.00           H
ATOM   2371  HA3 GLY X 164      26.381  20.455  26.989  0.00  0.00           H
ATOM   2372  C   GLY X 164      27.086  19.526  25.336  0.00  0.00           C
ATOM   2373  O   GLY X 164      28.067  18.943  24.871  0.00  0.00           O
ATOM   2374  N   TYR X 165      26.032  19.973  24.655  0.00  0.00           N
ATOM   2375  H   TYR X 165      25.222  20.249  25.191  0.00  0.00           H
ATOM   2376  CA  TYR X 165      25.807  19.664  23.191  0.00  0.00           C
ATOM   2377  HA  TYR X 165      26.726  19.336  22.705  0.00  0.00           H
ATOM   2378  CB  TYR X 165      24.573  18.669  23.158  0.00  0.00           C
ATOM   2379  HB2 TYR X 165      23.704  19.183  23.570  0.00  0.00           H
ATOM   2380  HB3 TYR X 165      24.445  18.340  22.127  0.00  0.00           H
ATOM   2381  CG  TYR X 165      24.893  17.380  23.977  0.00  0.00           C
ATOM   2382  CD1 TYR X 165      24.400  17.285  25.301  0.00  0.00           C
ATOM   2383  HD1 TYR X 165      23.745  18.064  25.661  0.00  0.00           H
ATOM   2384  CE1 TYR X 165      24.757  16.149  26.061  0.00  0.00           C
ATOM   2385  HE1 TYR X 165      24.242  15.880  26.972  0.00  0.00           H
ATOM   2386  CZ  TYR X 165      25.533  15.151  25.551  0.00  0.00           C
ATOM   2387  OH  TYR X 165      25.822  14.059  26.343  0.00  0.00           O
ATOM   2388  HH  TYR X 165      26.495  13.564  25.869  0.00  0.00           H
ATOM   2389  CE2 TYR X 165      26.069  15.282  24.254  0.00  0.00           C
ATOM   2390  HE2 TYR X 165      26.601  14.418  23.883  0.00  0.00           H
ATOM   2391  CD2 TYR X 165      25.748  16.358  23.440  0.00  0.00           C
ATOM   2392  HD2 TYR X 165      26.183  16.377  22.452  0.00  0.00           H
ATOM   2393  C   TYR X 165      25.515  21.050  22.582  0.00  0.00           C
ATOM   2394  O   TYR X 165      24.552  21.723  22.888  0.00  0.00           O
ATOM   2395  N   LEU X 166      26.214  21.412  21.498  0.00  0.00           N
ATOM   2396  H   LEU X 166      27.007  20.837  21.252  0.00  0.00           H
ATOM   2397  CA  LEU X 166      25.946  22.601  20.624  0.00  0.00           C
ATOM   2398  HA  LEU X 166      25.762  23.458  21.271  0.00  0.00           H
ATOM   2399  CB  LEU X 166      27.134  22.893  19.657  0.00  0.00           C
ATOM   2400  HB2 LEU X 166      27.368  21.958  19.148  0.00  0.00           H
ATOM   2401  HB3 LEU X 166      26.825  23.686  18.976  0.00  0.00           H
ATOM   2402  CG  LEU X 166      28.456  23.372  20.249  0.00  0.00           C
ATOM   2403  HG  LEU X 166      28.836  22.654  20.976  0.00  0.00           H
ATOM   2404  CD1 LEU X 166      29.448  23.422  19.058  0.00  0.00           C
ATOM   2405 HD11 LEU X 166      29.680  22.378  18.850  0.00  0.00           H
ATOM   2406 HD12 LEU X 166      28.993  23.944  18.216  0.00  0.00           H
ATOM   2407 HD13 LEU X 166      30.400  23.887  19.313  0.00  0.00           H
ATOM   2408  CD2 LEU X 166      28.313  24.687  20.956  0.00  0.00           C
ATOM   2409 HD21 LEU X 166      29.316  25.044  21.190  0.00  0.00           H
ATOM   2410 HD22 LEU X 166      27.877  25.399  20.255  0.00  0.00           H
ATOM   2411 HD23 LEU X 166      27.706  24.672  21.861  0.00  0.00           H
ATOM   2412  C   LEU X 166      24.648  22.451  19.815  0.00  0.00           C
ATOM   2413  O   LEU X 166      24.243  23.434  19.253  0.00  0.00           O
ATOM   2414  N   GLU X 167      24.121  21.236  19.597  0.00  0.00           N
ATOM   2415  H   GLU X 167      24.622  20.378  19.777  0.00  0.00           H
ATOM   2416  CA  GLU X 167      22.799  21.057  19.111  0.00  0.00           C
ATOM   2417  HA  GLU X 167      22.710  21.747  18.272  0.00  0.00           H
ATOM   2418  CB  GLU X 167      22.825  19.633  18.637  0.00  0.00           C
ATOM   2419  HB2 GLU X 167      23.610  19.515  17.890  0.00  0.00           H
ATOM   2420  HB3 GLU X 167      23.017  18.986  19.492  0.00  0.00           H
ATOM   2421  CG  GLU X 167      21.546  18.977  17.945  0.00  0.00           C
ATOM   2422  HG2 GLU X 167      21.821  18.019  17.505  0.00  0.00           H
ATOM   2423  HG3 GLU X 167      20.826  18.830  18.750  0.00  0.00           H
ATOM   2424  CD  GLU X 167      20.838  19.820  16.798  0.00  0.00           C
ATOM   2425  OE1 GLU X 167      21.542  20.692  16.270  0.00  0.00           O
ATOM   2426  OE2 GLU X 167      19.715  19.533  16.370  0.00  0.00           O
ATOM   2427  C   GLU X 167      21.681  21.261  20.155  0.00  0.00           C
ATOM   2428  O   GLU X 167      20.546  21.139  19.700  0.00  0.00           O
ATOM   2429  N   GLY X 168      21.915  21.564  21.484  0.00  0.00           N
ATOM   2430  H   GLY X 168      22.876  21.698  21.766  0.00  0.00           H
ATOM   2431  CA  GLY X 168      20.848  21.806  22.462  0.00  0.00           C
ATOM   2432  HA2 GLY X 168      21.089  22.538  23.233  0.00  0.00           H
ATOM   2433  HA3 GLY X 168      19.954  22.149  21.940  0.00  0.00           H
ATOM   2434  C   GLY X 168      20.364  20.523  23.184  0.00  0.00           C
ATOM   2435  O   GLY X 168      21.048  19.509  23.226  0.00  0.00           O
ATOM   2436  N   GLY X 169      19.053  20.484  23.556  0.00  0.00           N
ATOM   2437  H   GLY X 169      18.488  21.305  23.393  0.00  0.00           H
ATOM   2438  CA  GLY X 169      18.312  19.297  23.966  0.00  0.00           C
ATOM   2439  HA2 GLY X 169      17.299  19.441  23.589  0.00  0.00           H
ATOM   2440  HA3 GLY X 169      18.641  18.422  23.406  0.00  0.00           H
ATOM   2441  C   GLY X 169      18.359  18.824  25.404  0.00  0.00           C
ATOM   2442  O   GLY X 169      17.369  18.527  26.060  0.00  0.00           O
ATOM   2443  N   LYS X 170      19.569  18.758  25.925  0.00  0.00           N
ATOM   2444  H   LYS X 170      20.282  19.084  25.289  0.00  0.00           H
ATOM   2445  CA  LYS X 170      19.974  18.296  27.257  0.00  0.00           C
ATOM   2446  HA  LYS X 170      19.127  18.360  27.940  0.00  0.00           H
ATOM   2447  CB  LYS X 170      20.627  16.909  27.043  0.00  0.00           C
ATOM   2448  HB2 LYS X 170      21.251  16.865  26.150  0.00  0.00           H
ATOM   2449  HB3 LYS X 170      21.376  16.760  27.820  0.00  0.00           H
ATOM   2450  CG  LYS X 170      19.742  15.628  27.137  0.00  0.00           C
ATOM   2451  HG2 LYS X 170      19.473  15.382  28.165  0.00  0.00           H
ATOM   2452  HG3 LYS X 170      18.790  15.863  26.662  0.00  0.00           H
ATOM   2453  CD  LYS X 170      20.290  14.227  26.714  0.00  0.00           C
ATOM   2454  HD2 LYS X 170      21.251  14.174  27.225  0.00  0.00           H
ATOM   2455  HD3 LYS X 170      19.707  13.341  26.966  0.00  0.00           H
ATOM   2456  CE  LYS X 170      20.589  14.301  25.165  0.00  0.00           C
ATOM   2457  HE2 LYS X 170      21.115  15.233  24.962  0.00  0.00           H
ATOM   2458  HE3 LYS X 170      21.274  13.498  24.894  0.00  0.00           H
ATOM   2459  NZ  LYS X 170      19.448  14.309  24.270  0.00  0.00           N
ATOM   2460  HZ1 LYS X 170      18.866  13.505  24.457  0.00  0.00           H
ATOM   2461  HZ2 LYS X 170      18.882  15.142  24.345  0.00  0.00           H
ATOM   2462  HZ3 LYS X 170      19.738  14.146  23.317  0.00  0.00           H
ATOM   2463  C   LYS X 170      21.060  19.199  27.841  0.00  0.00           C
ATOM   2464  O   LYS X 170      22.020  19.573  27.160  0.00  0.00           O
ATOM   2465  N   ASP X 171      20.821  19.687  29.060  0.00  0.00           N
ATOM   2466  H   ASP X 171      20.083  19.329  29.649  0.00  0.00           H
ATOM   2467  CA  ASP X 171      21.609  20.736  29.677  0.00  0.00           C
ATOM   2468  HA  ASP X 171      22.670  20.489  29.639  0.00  0.00           H
ATOM   2469  CB  ASP X 171      21.325  22.103  28.942  0.00  0.00           C
ATOM   2470  HB2 ASP X 171      21.236  22.014  27.860  0.00  0.00           H
ATOM   2471  HB3 ASP X 171      20.444  22.570  29.380  0.00  0.00           H
ATOM   2472  CG  ASP X 171      22.370  23.190  29.150  0.00  0.00           C
ATOM   2473  OD1 ASP X 171      21.925  24.298  28.645  0.00  0.00           O
ATOM   2474  OD2 ASP X 171      23.513  23.104  29.792  0.00  0.00           O
ATOM   2475  C   ASP X 171      21.210  20.908  31.139  0.00  0.00           C
ATOM   2476  O   ASP X 171      20.338  20.228  31.669  0.00  0.00           O
ATOM   2477  N   SER X 172      21.889  21.860  31.824  0.00  0.00           N
ATOM   2478  H   SER X 172      22.742  22.123  31.351  0.00  0.00           H
ATOM   2479  CA  SER X 172      21.560  22.418  33.150  0.00  0.00           C
ATOM   2480  HA  SER X 172      20.997  21.618  33.630  0.00  0.00           H
ATOM   2481  CB  SER X 172      22.831  22.663  33.995  0.00  0.00           C
ATOM   2482  HB2 SER X 172      22.530  23.037  34.973  0.00  0.00           H
ATOM   2483  HB3 SER X 172      23.473  21.786  34.079  0.00  0.00           H
ATOM   2484  OG  SER X 172      23.550  23.689  33.285  0.00  0.00           O
ATOM   2485  HG  SER X 172      24.165  23.222  32.715  0.00  0.00           H
ATOM   2486  C   SER X 172      20.620  23.654  32.969  0.00  0.00           C
ATOM   2487  O   SER X 172      20.447  24.148  31.827  0.00  0.00           O
ATOM   2488  N   CYX X 173      20.022  23.995  34.016  0.00  0.00           N
ATOM   2489  H   CYX X 173      20.261  23.476  34.849  0.00  0.00           H
ATOM   2490  CA  CYX X 173      18.971  24.976  34.102  0.00  0.00           C
ATOM   2491  HA  CYX X 173      19.312  25.694  33.356  0.00  0.00           H
ATOM   2492  CB  CYX X 173      17.750  24.315  33.677  0.00  0.00           C
ATOM   2493  HB2 CYX X 173      18.004  23.655  32.847  0.00  0.00           H
ATOM   2494  HB3 CYX X 173      17.453  23.685  34.515  0.00  0.00           H
ATOM   2495  SG  CYX X 173      16.422  25.413  33.070  0.00  0.00           S
ATOM   2496  C   CYX X 173      18.885  25.741  35.463  0.00  0.00           C
ATOM   2497  O   CYX X 173      19.726  25.352  36.341  0.00  0.00           O
ATOM   2498  N   GLN X 174      18.049  26.757  35.590  0.00  0.00           N
ATOM   2499  H   GLN X 174      17.363  26.948  34.874  0.00  0.00           H
ATOM   2500  CA  GLN X 174      17.887  27.399  36.944  0.00  0.00           C
ATOM   2501  HA  GLN X 174      18.797  27.942  37.198  0.00  0.00           H
ATOM   2502  CB  GLN X 174      16.651  28.355  36.883  0.00  0.00           C
ATOM   2503  HB2 GLN X 174      16.899  29.025  36.060  0.00  0.00           H
ATOM   2504  HB3 GLN X 174      15.688  27.861  36.750  0.00  0.00           H
ATOM   2505  CG  GLN X 174      16.566  29.246  38.183  0.00  0.00           C
ATOM   2506  HG2 GLN X 174      16.082  28.663  38.967  0.00  0.00           H
ATOM   2507  HG3 GLN X 174      17.522  29.618  38.552  0.00  0.00           H
ATOM   2508  CD  GLN X 174      15.689  30.480  37.983  0.00  0.00           C
ATOM   2509  OE1 GLN X 174      15.166  30.727  36.897  0.00  0.00           O
ATOM   2510  NE2 GLN X 174      15.508  31.280  38.987  0.00  0.00           N
ATOM   2511 HE21 GLN X 174      14.948  32.103  38.816  0.00  0.00           H
ATOM   2512 HE22 GLN X 174      15.782  30.957  39.905  0.00  0.00           H
ATOM   2513  C   GLN X 174      17.586  26.334  38.052  0.00  0.00           C
ATOM   2514  O   GLN X 174      16.719  25.454  37.746  0.00  0.00           O
ATOM   2515  N   GLY X 175      18.224  26.445  39.198  0.00  0.00           N
ATOM   2516  H   GLY X 175      18.993  27.090  39.311  0.00  0.00           H
ATOM   2517  CA  GLY X 175      18.118  25.599  40.380  0.00  0.00           C
ATOM   2518  HA2 GLY X 175      18.312  26.327  41.168  0.00  0.00           H
ATOM   2519  HA3 GLY X 175      17.095  25.244  40.508  0.00  0.00           H
ATOM   2520  C   GLY X 175      19.085  24.414  40.418  0.00  0.00           C
ATOM   2521  O   GLY X 175      19.354  23.812  41.471  0.00  0.00           O
ATOM   2522  N   ASP X 176      19.724  24.071  39.302  0.00  0.00           N
ATOM   2523  H   ASP X 176      19.590  24.576  38.438  0.00  0.00           H
ATOM   2524  CA  ASP X 176      20.946  23.183  39.348  0.00  0.00           C
ATOM   2525  HA  ASP X 176      20.671  22.285  39.901  0.00  0.00           H
ATOM   2526  CB  ASP X 176      21.250  22.719  37.938  0.00  0.00           C
ATOM   2527  HB2 ASP X 176      21.482  23.536  37.254  0.00  0.00           H
ATOM   2528  HB3 ASP X 176      22.130  22.076  37.971  0.00  0.00           H
ATOM   2529  CG  ASP X 176      20.143  21.918  37.317  0.00  0.00           C
ATOM   2530  OD1 ASP X 176      20.099  22.099  36.072  0.00  0.00           O
ATOM   2531  OD2 ASP X 176      19.303  21.192  37.921  0.00  0.00           O
ATOM   2532  C   ASP X 176      22.155  23.807  40.047  0.00  0.00           C
ATOM   2533  O   ASP X 176      22.856  23.208  40.887  0.00  0.00           O
ATOM   2534  N   SER X 177      22.327  25.089  39.815  0.00  0.00           N
ATOM   2535  H   SER X 177      21.795  25.500  39.062  0.00  0.00           H
ATOM   2536  CA  SER X 177      22.766  26.213  40.723  0.00  0.00           C
ATOM   2537  HA  SER X 177      23.322  26.911  40.097  0.00  0.00           H
ATOM   2538  CB  SER X 177      21.602  27.029  41.319  0.00  0.00           C
ATOM   2539  HB2 SER X 177      20.926  26.402  41.901  0.00  0.00           H
ATOM   2540  HB3 SER X 177      21.984  27.850  41.927  0.00  0.00           H
ATOM   2541  OG  SER X 177      20.834  27.614  40.256  0.00  0.00           O
ATOM   2542  HG  SER X 177      21.271  28.451  40.082  0.00  0.00           H
ATOM   2543  C   SER X 177      23.679  25.790  41.857  0.00  0.00           C
ATOM   2544  O   SER X 177      23.159  25.220  42.836  0.00  0.00           O
ATOM   2545  N   GLY X 178      24.945  25.995  41.699  0.00  0.00           N
ATOM   2546  H   GLY X 178      25.327  26.381  40.847  0.00  0.00           H
ATOM   2547  CA  GLY X 178      25.925  25.673  42.798  0.00  0.00           C
ATOM   2548  HA2 GLY X 178      26.861  26.188  42.579  0.00  0.00           H
ATOM   2549  HA3 GLY X 178      25.593  26.117  43.736  0.00  0.00           H
ATOM   2550  C   GLY X 178      26.186  24.242  43.117  0.00  0.00           C
ATOM   2551  O   GLY X 178      27.103  23.950  43.922  0.00  0.00           O
ATOM   2552  N   GLY X 179      25.429  23.343  42.477  0.00  0.00           N
ATOM   2553  H   GLY X 179      24.544  23.701  42.146  0.00  0.00           H
ATOM   2554  CA  GLY X 179      25.582  21.916  42.464  0.00  0.00           C
ATOM   2555  HA2 GLY X 179      25.731  21.619  43.503  0.00  0.00           H
ATOM   2556  HA3 GLY X 179      24.644  21.407  42.241  0.00  0.00           H
ATOM   2557  C   GLY X 179      26.747  21.383  41.682  0.00  0.00           C
ATOM   2558  O   GLY X 179      27.537  22.126  41.112  0.00  0.00           O
ATOM   2559  N   PRO X 180      27.025  20.064  41.898  0.00  0.00           N
ATOM   2560  CD  PRO X 180      26.154  19.132  42.580  0.00  0.00           C
ATOM   2561  HD2 PRO X 180      25.184  18.979  42.108  0.00  0.00           H
ATOM   2562  HD3 PRO X 180      25.961  19.560  43.563  0.00  0.00           H
ATOM   2563  CG  PRO X 180      26.940  17.835  42.747  0.00  0.00           C
ATOM   2564  HG2 PRO X 180      26.769  17.100  41.961  0.00  0.00           H
ATOM   2565  HG3 PRO X 180      26.524  17.371  43.641  0.00  0.00           H
ATOM   2566  CB  PRO X 180      28.434  18.336  42.842  0.00  0.00           C
ATOM   2567  HB2 PRO X 180      29.176  17.579  42.587  0.00  0.00           H
ATOM   2568  HB3 PRO X 180      28.534  18.811  43.818  0.00  0.00           H
ATOM   2569  CA  PRO X 180      28.367  19.489  41.811  0.00  0.00           C
ATOM   2570  HA  PRO X 180      29.100  20.199  42.193  0.00  0.00           H
ATOM   2571  C   PRO X 180      28.570  19.118  40.335  0.00  0.00           C
ATOM   2572  O   PRO X 180      27.564  18.788  39.640  0.00  0.00           O
ATOM   2573  N   VAL X 181      29.812  19.191  39.769  0.00  0.00           N
ATOM   2574  H   VAL X 181      30.558  19.457  40.396  0.00  0.00           H
ATOM   2575  CA  VAL X 181      30.174  18.492  38.527  0.00  0.00           C
ATOM   2576  HA  VAL X 181      29.378  17.816  38.216  0.00  0.00           H
ATOM   2577  CB  VAL X 181      30.326  19.571  37.413  0.00  0.00           C
ATOM   2578  HB  VAL X 181      30.899  20.428  37.767  0.00  0.00           H
ATOM   2579  CG1 VAL X 181      30.964  19.000  36.184  0.00  0.00           C
ATOM   2580 HG11 VAL X 181      30.884  19.584  35.268  0.00  0.00           H
ATOM   2581 HG12 VAL X 181      32.016  18.892  36.446  0.00  0.00           H
ATOM   2582 HG13 VAL X 181      30.391  18.102  35.952  0.00  0.00           H
ATOM   2583  CG2 VAL X 181      29.001  20.282  37.010  0.00  0.00           C
ATOM   2584 HG21 VAL X 181      29.187  20.928  36.152  0.00  0.00           H
ATOM   2585 HG22 VAL X 181      28.371  19.489  36.605  0.00  0.00           H
ATOM   2586 HG23 VAL X 181      28.498  20.726  37.868  0.00  0.00           H
ATOM   2587  C   VAL X 181      31.467  17.697  38.691  0.00  0.00           C
ATOM   2588  O   VAL X 181      32.476  18.277  39.025  0.00  0.00           O
ATOM   2589  N   VAL X 182      31.336  16.399  38.417  0.00  0.00           N
ATOM   2590  H   VAL X 182      30.381  16.079  38.349  0.00  0.00           H
ATOM   2591  CA  VAL X 182      32.371  15.386  38.786  0.00  0.00           C
ATOM   2592  HA  VAL X 182      33.231  15.755  39.344  0.00  0.00           H
ATOM   2593  CB  VAL X 182      31.795  14.452  39.835  0.00  0.00           C
ATOM   2594  HB  VAL X 182      30.849  13.981  39.567  0.00  0.00           H
ATOM   2595  CG1 VAL X 182      32.765  13.351  40.265  0.00  0.00           C
ATOM   2596 HG11 VAL X 182      33.742  13.699  40.600  0.00  0.00           H
ATOM   2597 HG12 VAL X 182      32.373  12.676  41.026  0.00  0.00           H
ATOM   2598 HG13 VAL X 182      33.033  12.827  39.348  0.00  0.00           H
ATOM   2599  CG2 VAL X 182      31.495  15.205  41.127  0.00  0.00           C
ATOM   2600 HG21 VAL X 182      31.200  14.551  41.948  0.00  0.00           H
ATOM   2601 HG22 VAL X 182      32.375  15.759  41.454  0.00  0.00           H
ATOM   2602 HG23 VAL X 182      30.632  15.822  40.879  0.00  0.00           H
ATOM   2603  C   VAL X 182      32.857  14.727  37.499  0.00  0.00           C
ATOM   2604  O   VAL X 182      32.018  14.435  36.668  0.00  0.00           O
ATOM   2605  N   CYX X 183      34.148  14.522  37.410  0.00  0.00           N
ATOM   2606  H   CYX X 183      34.666  14.930  38.174  0.00  0.00           H
ATOM   2607  CA  CYX X 183      34.807  13.843  36.332  0.00  0.00           C
ATOM   2608  HA  CYX X 183      34.170  13.369  35.585  0.00  0.00           H
ATOM   2609  CB  CYX X 183      35.543  14.926  35.488  0.00  0.00           C
ATOM   2610  HB2 CYX X 183      36.397  15.214  36.100  0.00  0.00           H
ATOM   2611  HB3 CYX X 183      35.997  14.446  34.621  0.00  0.00           H
ATOM   2612  SG  CYX X 183      34.765  16.395  34.793  0.00  0.00           S
ATOM   2613  C   CYX X 183      35.833  12.881  36.915  0.00  0.00           C
ATOM   2614  O   CYX X 183      36.578  13.220  37.827  0.00  0.00           O
ATOM   2615  N   SER X 184      36.050  11.757  36.273  0.00  0.00           N
ATOM   2616  H   SER X 184      35.440  11.485  35.515  0.00  0.00           H
ATOM   2617  CA  SER X 184      36.838  10.563  36.662  0.00  0.00           C
ATOM   2618  HA  SER X 184      36.269   9.704  36.306  0.00  0.00           H
ATOM   2619  CB  SER X 184      38.163  10.517  35.956  0.00  0.00           C
ATOM   2620  HB2 SER X 184      38.886  11.205  36.393  0.00  0.00           H
ATOM   2621  HB3 SER X 184      38.617   9.552  36.183  0.00  0.00           H
ATOM   2622  OG  SER X 184      38.011  10.635  34.559  0.00  0.00           O
ATOM   2623  HG  SER X 184      37.731   9.759  34.284  0.00  0.00           H
ATOM   2624  C   SER X 184      36.899  10.394  38.184  0.00  0.00           C
ATOM   2625  O   SER X 184      37.970  10.091  38.722  0.00  0.00           O
ATOM   2626  N   GLY X 185      35.837  10.557  38.888  0.00  0.00           N
ATOM   2627  H   GLY X 185      34.995  10.407  38.352  0.00  0.00           H
ATOM   2628  CA  GLY X 185      35.696  10.546  40.384  0.00  0.00           C
ATOM   2629  HA2 GLY X 185      34.687  10.391  40.767  0.00  0.00           H
ATOM   2630  HA3 GLY X 185      36.335   9.782  40.825  0.00  0.00           H
ATOM   2631  C   GLY X 185      36.203  11.728  41.231  0.00  0.00           C
ATOM   2632  O   GLY X 185      36.390  11.535  42.453  0.00  0.00           O
ATOM   2633  N   LYS X 186      36.358  12.880  40.655  0.00  0.00           N
ATOM   2634  H   LYS X 186      36.011  12.925  39.708  0.00  0.00           H
ATOM   2635  CA  LYS X 186      36.830  14.173  41.320  0.00  0.00           C
ATOM   2636  HA  LYS X 186      36.718  14.039  42.396  0.00  0.00           H
ATOM   2637  CB  LYS X 186      38.319  14.253  40.971  0.00  0.00           C
ATOM   2638  HB2 LYS X 186      38.459  14.218  39.890  0.00  0.00           H
ATOM   2639  HB3 LYS X 186      38.565  15.234  41.378  0.00  0.00           H
ATOM   2640  CG  LYS X 186      39.106  13.196  41.680  0.00  0.00           C
ATOM   2641  HG2 LYS X 186      38.587  12.975  42.613  0.00  0.00           H
ATOM   2642  HG3 LYS X 186      39.022  12.278  41.098  0.00  0.00           H
ATOM   2643  CD  LYS X 186      40.626  13.473  41.884  0.00  0.00           C
ATOM   2644  HD2 LYS X 186      40.972  13.991  40.990  0.00  0.00           H
ATOM   2645  HD3 LYS X 186      40.773  14.129  42.741  0.00  0.00           H
ATOM   2646  CE  LYS X 186      41.376  12.186  42.159  0.00  0.00           C
ATOM   2647  HE2 LYS X 186      41.150  11.468  41.371  0.00  0.00           H
ATOM   2648  HE3 LYS X 186      42.458  12.314  42.208  0.00  0.00           H
ATOM   2649  NZ  LYS X 186      40.948  11.581  43.440  0.00  0.00           N
ATOM   2650  HZ1 LYS X 186      41.682  11.116  43.954  0.00  0.00           H
ATOM   2651  HZ2 LYS X 186      40.612  12.323  44.037  0.00  0.00           H
ATOM   2652  HZ3 LYS X 186      40.250  10.852  43.475  0.00  0.00           H
ATOM   2653  C   LYS X 186      35.999  15.375  40.908  0.00  0.00           C
ATOM   2654  O   LYS X 186      35.488  15.363  39.789  0.00  0.00           O
ATOM   2655  N   LEU X 187      35.947  16.332  41.819  0.00  0.00           N
ATOM   2656  H   LEU X 187      36.483  16.207  42.666  0.00  0.00           H
ATOM   2657  CA  LEU X 187      35.075  17.570  41.634  0.00  0.00           C
ATOM   2658  HA  LEU X 187      34.111  17.255  41.234  0.00  0.00           H
ATOM   2659  CB  LEU X 187      34.767  18.160  42.970  0.00  0.00           C
ATOM   2660  HB2 LEU X 187      34.358  17.367  43.596  0.00  0.00           H
ATOM   2661  HB3 LEU X 187      35.697  18.467  43.451  0.00  0.00           H
ATOM   2662  CG  LEU X 187      33.733  19.239  43.045  0.00  0.00           C
ATOM   2663  HG  LEU X 187      34.154  20.063  42.469  0.00  0.00           H
ATOM   2664  CD1 LEU X 187      32.320  18.790  42.658  0.00  0.00           C
ATOM   2665 HD11 LEU X 187      32.144  17.910  43.277  0.00  0.00           H
ATOM   2666 HD12 LEU X 187      31.686  19.627  42.949  0.00  0.00           H
ATOM   2667 HD13 LEU X 187      32.257  18.480  41.615  0.00  0.00           H
ATOM   2668  CD2 LEU X 187      33.730  19.779  44.466  0.00  0.00           C
ATOM   2669 HD21 LEU X 187      33.202  19.128  45.163  0.00  0.00           H
ATOM   2670 HD22 LEU X 187      34.725  19.983  44.860  0.00  0.00           H
ATOM   2671 HD23 LEU X 187      33.047  20.628  44.493  0.00  0.00           H
ATOM   2672  C   LEU X 187      35.714  18.599  40.757  0.00  0.00           C
ATOM   2673  O   LEU X 187      36.629  19.296  41.092  0.00  0.00           O
ATOM   2674  N   GLN X 188      35.209  18.701  39.507  0.00  0.00           N
ATOM   2675  H   GLN X 188      34.375  18.144  39.385  0.00  0.00           H
ATOM   2676  CA  GLN X 188      35.933  19.506  38.519  0.00  0.00           C
ATOM   2677  HA  GLN X 188      36.895  19.781  38.951  0.00  0.00           H
ATOM   2678  CB  GLN X 188      36.216  18.714  37.278  0.00  0.00           C
ATOM   2679  HB2 GLN X 188      35.292  18.204  37.003  0.00  0.00           H
ATOM   2680  HB3 GLN X 188      36.437  19.388  36.451  0.00  0.00           H
ATOM   2681  CG  GLN X 188      37.314  17.678  37.260  0.00  0.00           C
ATOM   2682  HG2 GLN X 188      37.067  16.893  37.974  0.00  0.00           H
ATOM   2683  HG3 GLN X 188      37.303  17.187  36.287  0.00  0.00           H
ATOM   2684  CD  GLN X 188      38.710  18.249  37.498  0.00  0.00           C
ATOM   2685  OE1 GLN X 188      39.023  19.431  37.712  0.00  0.00           O
ATOM   2686  NE2 GLN X 188      39.709  17.401  37.321  0.00  0.00           N
ATOM   2687 HE21 GLN X 188      40.623  17.830  37.344  0.00  0.00           H
ATOM   2688 HE22 GLN X 188      39.640  16.429  37.057  0.00  0.00           H
ATOM   2689  C   GLN X 188      35.104  20.765  38.102  0.00  0.00           C
ATOM   2690  O   GLN X 188      35.707  21.709  37.609  0.00  0.00           O
ATOM   2691  N   GLY X 189      33.832  20.807  38.304  0.00  0.00           N
ATOM   2692  H   GLY X 189      33.331  20.115  38.842  0.00  0.00           H
ATOM   2693  CA  GLY X 189      32.970  21.935  38.054  0.00  0.00           C
ATOM   2694  HA2 GLY X 189      33.597  22.764  37.724  0.00  0.00           H
ATOM   2695  HA3 GLY X 189      32.326  21.803  37.185  0.00  0.00           H
ATOM   2696  C   GLY X 189      32.076  22.264  39.200  0.00  0.00           C
ATOM   2697  O   GLY X 189      31.957  21.415  40.117  0.00  0.00           O
ATOM   2698  N   ILE X 190      31.462  23.416  39.191  0.00  0.00           N
ATOM   2699  H   ILE X 190      31.736  24.122  38.523  0.00  0.00           H
ATOM   2700  CA  ILE X 190      30.344  23.770  40.000  0.00  0.00           C
ATOM   2701  HA  ILE X 190      29.851  22.893  40.418  0.00  0.00           H
ATOM   2702  CB  ILE X 190      30.815  24.818  41.158  0.00  0.00           C
ATOM   2703  HB  ILE X 190      31.416  25.614  40.719  0.00  0.00           H
ATOM   2704  CG2 ILE X 190      29.640  25.545  41.729  0.00  0.00           C
ATOM   2705 HG21 ILE X 190      29.157  26.182  40.988  0.00  0.00           H
ATOM   2706 HG22 ILE X 190      28.951  24.828  42.175  0.00  0.00           H
ATOM   2707 HG23 ILE X 190      29.969  26.226  42.514  0.00  0.00           H
ATOM   2708  CG1 ILE X 190      31.533  24.247  42.397  0.00  0.00           C
ATOM   2709 HG12 ILE X 190      32.445  23.710  42.136  0.00  0.00           H
ATOM   2710 HG13 ILE X 190      31.770  25.076  43.064  0.00  0.00           H
ATOM   2711  CD1 ILE X 190      30.782  23.170  43.177  0.00  0.00           C
ATOM   2712 HD11 ILE X 190      31.477  22.509  43.694  0.00  0.00           H
ATOM   2713 HD12 ILE X 190      30.118  23.658  43.890  0.00  0.00           H
ATOM   2714 HD13 ILE X 190      30.191  22.489  42.565  0.00  0.00           H
ATOM   2715  C   ILE X 190      29.289  24.442  39.005  0.00  0.00           C
ATOM   2716  O   ILE X 190      29.737  25.124  38.071  0.00  0.00           O
ATOM   2717  N   VAL X 191      27.963  24.292  39.176  0.00  0.00           N
ATOM   2718  H   VAL X 191      27.578  23.807  39.974  0.00  0.00           H
ATOM   2719  CA  VAL X 191      27.009  24.854  38.161  0.00  0.00           C
ATOM   2720  HA  VAL X 191      27.454  24.660  37.185  0.00  0.00           H
ATOM   2721  CB  VAL X 191      25.609  24.235  38.346  0.00  0.00           C
ATOM   2722  HB  VAL X 191      25.211  24.450  39.338  0.00  0.00           H
ATOM   2723  CG1 VAL X 191      24.597  24.653  37.266  0.00  0.00           C
ATOM   2724 HG11 VAL X 191      24.204  25.622  37.573  0.00  0.00           H
ATOM   2725 HG12 VAL X 191      25.069  24.477  36.299  0.00  0.00           H
ATOM   2726 HG13 VAL X 191      23.725  24.003  37.342  0.00  0.00           H
ATOM   2727  CG2 VAL X 191      25.813  22.726  38.206  0.00  0.00           C
ATOM   2728 HG21 VAL X 191      24.835  22.248  38.155  0.00  0.00           H
ATOM   2729 HG22 VAL X 191      26.378  22.488  37.305  0.00  0.00           H
ATOM   2730 HG23 VAL X 191      26.132  22.422  39.203  0.00  0.00           H
ATOM   2731  C   VAL X 191      27.008  26.311  38.344  0.00  0.00           C
ATOM   2732  O   VAL X 191      26.664  26.749  39.436  0.00  0.00           O
ATOM   2733  N   SER X 192      27.387  27.080  37.318  0.00  0.00           N
ATOM   2734  H   SER X 192      27.599  26.653  36.427  0.00  0.00           H
ATOM   2735  CA  SER X 192      27.490  28.578  37.340  0.00  0.00           C
ATOM   2736  HA  SER X 192      27.335  28.996  38.335  0.00  0.00           H
ATOM   2737  CB  SER X 192      28.977  29.017  37.074  0.00  0.00           C
ATOM   2738  HB2 SER X 192      29.785  28.504  37.595  0.00  0.00           H
ATOM   2739  HB3 SER X 192      29.091  28.711  36.034  0.00  0.00           H
ATOM   2740  OG  SER X 192      29.101  30.404  37.237  0.00  0.00           O
ATOM   2741  HG  SER X 192      28.521  30.718  37.934  0.00  0.00           H
ATOM   2742  C   SER X 192      26.419  29.304  36.523  0.00  0.00           C
ATOM   2743  O   SER X 192      25.522  29.867  37.163  0.00  0.00           O
ATOM   2744  N   TRP X 193      26.355  29.288  35.185  0.00  0.00           N
ATOM   2745  H   TRP X 193      27.033  28.622  34.844  0.00  0.00           H
ATOM   2746  CA  TRP X 193      25.425  29.998  34.312  0.00  0.00           C
ATOM   2747  HA  TRP X 193      24.489  30.218  34.826  0.00  0.00           H
ATOM   2748  CB  TRP X 193      25.928  31.450  34.164  0.00  0.00           C
ATOM   2749  HB2 TRP X 193      25.164  32.014  33.630  0.00  0.00           H
ATOM   2750  HB3 TRP X 193      25.885  31.909  35.151  0.00  0.00           H
ATOM   2751  CG  TRP X 193      27.287  31.729  33.630  0.00  0.00           C
ATOM   2752  CD1 TRP X 193      28.458  31.969  34.321  0.00  0.00           C
ATOM   2753  HD1 TRP X 193      28.580  31.869  35.390  0.00  0.00           H
ATOM   2754  NE1 TRP X 193      29.419  32.323  33.424  0.00  0.00           N
ATOM   2755  HE1 TRP X 193      30.405  32.387  33.634  0.00  0.00           H
ATOM   2756  CE2 TRP X 193      28.961  32.393  32.122  0.00  0.00           C
ATOM   2757  CZ2 TRP X 193      29.585  32.756  30.990  0.00  0.00           C
ATOM   2758  HZ2 TRP X 193      30.611  33.093  30.964  0.00  0.00           H
ATOM   2759  CH2 TRP X 193      28.918  32.750  29.727  0.00  0.00           C
ATOM   2760  HH2 TRP X 193      29.467  32.983  28.827  0.00  0.00           H
ATOM   2761  CZ3 TRP X 193      27.575  32.338  29.703  0.00  0.00           C
ATOM   2762  HZ3 TRP X 193      27.044  32.248  28.767  0.00  0.00           H
ATOM   2763  CE3 TRP X 193      26.982  31.975  30.948  0.00  0.00           C
ATOM   2764  HE3 TRP X 193      25.998  31.535  30.878  0.00  0.00           H
ATOM   2765  CD2 TRP X 193      27.619  31.977  32.195  0.00  0.00           C
ATOM   2766  C   TRP X 193      25.233  29.373  32.893  0.00  0.00           C
ATOM   2767  O   TRP X 193      25.940  28.385  32.654  0.00  0.00           O
ATOM   2768  N   GLY X 194      24.283  29.891  32.117  0.00  0.00           N
ATOM   2769  H   GLY X 194      23.660  30.622  32.432  0.00  0.00           H
ATOM   2770  CA  GLY X 194      24.000  29.313  30.809  0.00  0.00           C
ATOM   2771  HA2 GLY X 194      24.922  29.291  30.228  0.00  0.00           H
ATOM   2772  HA3 GLY X 194      23.774  28.260  30.640  0.00  0.00           H
ATOM   2773  C   GLY X 194      22.848  30.111  30.133  0.00  0.00           C
ATOM   2774  O   GLY X 194      21.732  30.141  30.614  0.00  0.00           O
ATOM   2775  N   SER X 195      23.150  30.695  28.900  0.00  0.00           N
ATOM   2776  H   SER X 195      24.103  30.776  28.577  0.00  0.00           H
ATOM   2777  CA  SER X 195      22.199  31.699  28.291  0.00  0.00           C
ATOM   2778  HA  SER X 195      21.818  32.343  29.084  0.00  0.00           H
ATOM   2779  CB  SER X 195      22.846  32.544  27.264  0.00  0.00           C
ATOM   2780  HB2 SER X 195      23.314  31.823  26.594  0.00  0.00           H
ATOM   2781  HB3 SER X 195      22.157  33.088  26.618  0.00  0.00           H
ATOM   2782  OG  SER X 195      23.867  33.230  27.905  0.00  0.00           O
ATOM   2783  HG  SER X 195      24.122  33.976  27.357  0.00  0.00           H
ATOM   2784  C   SER X 195      20.889  31.060  27.702  0.00  0.00           C
ATOM   2785  O   SER X 195      20.121  31.798  27.155  0.00  0.00           O
ATOM   2786  N   GLY X 196      20.662  29.785  27.824  0.00  0.00           N
ATOM   2787  H   GLY X 196      21.318  29.105  28.180  0.00  0.00           H
ATOM   2788  CA  GLY X 196      19.297  29.261  27.643  0.00  0.00           C
ATOM   2789  HA2 GLY X 196      18.460  29.761  28.130  0.00  0.00           H
ATOM   2790  HA3 GLY X 196      18.973  29.343  26.606  0.00  0.00           H
ATOM   2791  C   GLY X 196      19.254  27.721  27.878  0.00  0.00           C
ATOM   2792  O   GLY X 196      19.806  27.025  27.056  0.00  0.00           O
ATOM   2793  N   CYX X 197      18.702  27.221  28.938  0.00  0.00           N
ATOM   2794  H   CYX X 197      18.384  27.857  29.655  0.00  0.00           H
ATOM   2795  CA  CYX X 197      18.602  25.756  29.184  0.00  0.00           C
ATOM   2796  HA  CYX X 197      19.579  25.452  29.560  0.00  0.00           H
ATOM   2797  CB  CYX X 197      17.482  25.472  30.267  0.00  0.00           C
ATOM   2798  HB2 CYX X 197      16.480  25.570  29.851  0.00  0.00           H
ATOM   2799  HB3 CYX X 197      17.537  24.424  30.562  0.00  0.00           H
ATOM   2800  SG  CYX X 197      17.382  26.628  31.684  0.00  0.00           S
ATOM   2801  C   CYX X 197      18.237  24.851  27.943  0.00  0.00           C
ATOM   2802  O   CYX X 197      17.100  24.887  27.502  0.00  0.00           O
ATOM   2803  N   ALA X 198      19.167  24.070  27.462  0.00  0.00           N
ATOM   2804  H   ALA X 198      20.070  24.143  27.908  0.00  0.00           H
ATOM   2805  CA  ALA X 198      19.017  23.203  26.305  0.00  0.00           C
ATOM   2806  HA  ALA X 198      19.951  22.713  26.029  0.00  0.00           H
ATOM   2807  CB  ALA X 198      17.979  22.136  26.749  0.00  0.00           C
ATOM   2808  HB1 ALA X 198      17.067  22.510  27.214  0.00  0.00           H
ATOM   2809  HB2 ALA X 198      17.715  21.489  25.912  0.00  0.00           H
ATOM   2810  HB3 ALA X 198      18.487  21.571  27.531  0.00  0.00           H
ATOM   2811  C   ALA X 198      18.689  23.951  24.989  0.00  0.00           C
ATOM   2812  O   ALA X 198      18.210  23.316  24.011  0.00  0.00           O
ATOM   2813  N   GLN X 199      18.983  25.213  24.872  0.00  0.00           N
ATOM   2814  H   GLN X 199      19.505  25.699  25.587  0.00  0.00           H
ATOM   2815  CA  GLN X 199      19.031  25.888  23.539  0.00  0.00           C
ATOM   2816  HA  GLN X 199      18.186  25.580  22.923  0.00  0.00           H
ATOM   2817  CB  GLN X 199      18.968  27.375  23.718  0.00  0.00           C
ATOM   2818  HB2 GLN X 199      19.667  27.682  24.495  0.00  0.00           H
ATOM   2819  HB3 GLN X 199      19.210  27.830  22.757  0.00  0.00           H
ATOM   2820  CG  GLN X 199      17.581  27.805  24.181  0.00  0.00           C
ATOM   2821  HG2 GLN X 199      16.808  27.443  23.504  0.00  0.00           H
ATOM   2822  HG3 GLN X 199      17.512  27.425  25.200  0.00  0.00           H
ATOM   2823  CD  GLN X 199      17.481  29.320  24.173  0.00  0.00           C
ATOM   2824  OE1 GLN X 199      18.146  29.929  23.395  0.00  0.00           O
ATOM   2825  NE2 GLN X 199      16.802  29.928  25.105  0.00  0.00           N
ATOM   2826 HE21 GLN X 199      16.716  30.932  25.035  0.00  0.00           H
ATOM   2827 HE22 GLN X 199      16.267  29.367  25.753  0.00  0.00           H
ATOM   2828  C   GLN X 199      20.312  25.503  22.707  0.00  0.00           C
ATOM   2829  O   GLN X 199      21.355  25.140  23.272  0.00  0.00           O
ATOM   2830  N   LYS X 200      20.258  25.643  21.402  0.00  0.00           N
ATOM   2831  H   LYS X 200      19.342  25.911  21.072  0.00  0.00           H
ATOM   2832  CA  LYS X 200      21.333  25.427  20.377  0.00  0.00           C
ATOM   2833  HA  LYS X 200      21.859  24.473  20.416  0.00  0.00           H
ATOM   2834  CB  LYS X 200      20.567  25.450  19.030  0.00  0.00           C
ATOM   2835  HB2 LYS X 200      19.838  24.639  18.999  0.00  0.00           H
ATOM   2836  HB3 LYS X 200      20.064  26.402  18.865  0.00  0.00           H
ATOM   2837  CG  LYS X 200      21.594  25.175  17.857  0.00  0.00           C
ATOM   2838  HG2 LYS X 200      22.333  25.976  17.881  0.00  0.00           H
ATOM   2839  HG3 LYS X 200      22.078  24.198  17.886  0.00  0.00           H
ATOM   2840  CD  LYS X 200      20.890  25.323  16.506  0.00  0.00           C
ATOM   2841  HD2 LYS X 200      20.104  24.570  16.436  0.00  0.00           H
ATOM   2842  HD3 LYS X 200      20.408  26.300  16.504  0.00  0.00           H
ATOM   2843  CE  LYS X 200      21.883  25.232  15.338  0.00  0.00           C
ATOM   2844  HE2 LYS X 200      22.571  26.076  15.273  0.00  0.00           H
ATOM   2845  HE3 LYS X 200      22.347  24.255  15.478  0.00  0.00           H
ATOM   2846  NZ  LYS X 200      21.297  25.083  13.957  0.00  0.00           N
ATOM   2847  HZ1 LYS X 200      22.038  24.985  13.278  0.00  0.00           H
ATOM   2848  HZ2 LYS X 200      20.650  24.311  14.036  0.00  0.00           H
ATOM   2849  HZ3 LYS X 200      20.891  25.985  13.753  0.00  0.00           H
ATOM   2850  C   LYS X 200      22.389  26.488  20.497  0.00  0.00           C
ATOM   2851  O   LYS X 200      22.016  27.677  20.660  0.00  0.00           O
ATOM   2852  N   ASN X 201      23.706  26.120  20.408  0.00  0.00           N
ATOM   2853  H   ASN X 201      24.009  25.161  20.499  0.00  0.00           H
ATOM   2854  CA  ASN X 201      24.852  26.992  20.647  0.00  0.00           C
ATOM   2855  HA  ASN X 201      25.744  26.382  20.791  0.00  0.00           H
ATOM   2856  CB  ASN X 201      25.139  27.874  19.460  0.00  0.00           C
ATOM   2857  HB2 ASN X 201      24.278  28.500  19.228  0.00  0.00           H
ATOM   2858  HB3 ASN X 201      25.996  28.519  19.649  0.00  0.00           H
ATOM   2859  CG  ASN X 201      25.565  27.168  18.207  0.00  0.00           C
ATOM   2860  OD1 ASN X 201      26.607  26.600  18.119  0.00  0.00           O
ATOM   2861  ND2 ASN X 201      24.714  27.341  17.152  0.00  0.00           N
ATOM   2862 HD21 ASN X 201      25.128  27.091  16.266  0.00  0.00           H
ATOM   2863 HD22 ASN X 201      23.778  27.721  17.166  0.00  0.00           H
ATOM   2864  C   ASN X 201      24.869  27.808  22.001  0.00  0.00           C
ATOM   2865  O   ASN X 201      25.376  28.953  22.121  0.00  0.00           O
ATOM   2866  N   LYS X 202      24.275  27.274  23.075  0.00  0.00           N
ATOM   2867  H   LYS X 202      23.970  26.318  22.954  0.00  0.00           H
ATOM   2868  CA  LYS X 202      24.265  27.773  24.368  0.00  0.00           C
ATOM   2869  HA  LYS X 202      25.009  28.558  24.499  0.00  0.00           H
ATOM   2870  CB  LYS X 202      22.934  28.581  24.735  0.00  0.00           C
ATOM   2871  HB2 LYS X 202      22.064  27.925  24.768  0.00  0.00           H
ATOM   2872  HB3 LYS X 202      22.937  29.011  25.737  0.00  0.00           H
ATOM   2873  CG  LYS X 202      22.766  29.730  23.696  0.00  0.00           C
ATOM   2874  HG2 LYS X 202      23.672  30.333  23.757  0.00  0.00           H
ATOM   2875  HG3 LYS X 202      22.572  29.314  22.707  0.00  0.00           H
ATOM   2876  CD  LYS X 202      21.489  30.583  24.110  0.00  0.00           C
ATOM   2877  HD2 LYS X 202      20.672  29.863  24.164  0.00  0.00           H
ATOM   2878  HD3 LYS X 202      21.587  31.127  25.049  0.00  0.00           H
ATOM   2879  CE  LYS X 202      21.013  31.471  22.917  0.00  0.00           C
ATOM   2880  HE2 LYS X 202      20.903  30.954  21.964  0.00  0.00           H
ATOM   2881  HE3 LYS X 202      20.022  31.800  23.231  0.00  0.00           H
ATOM   2882  NZ  LYS X 202      22.000  32.594  22.633  0.00  0.00           N
ATOM   2883  HZ1 LYS X 202      22.961  32.287  22.692  0.00  0.00           H
ATOM   2884  HZ2 LYS X 202      21.929  32.986  21.705  0.00  0.00           H
ATOM   2885  HZ3 LYS X 202      21.813  33.356  23.270  0.00  0.00           H
ATOM   2886  C   LYS X 202      24.607  26.604  25.312  0.00  0.00           C
ATOM   2887  O   LYS X 202      23.722  26.171  26.055  0.00  0.00           O
ATOM   2888  N   PRO X 203      25.834  26.076  25.394  0.00  0.00           N
ATOM   2889  CD  PRO X 203      27.007  26.513  24.605  0.00  0.00           C
ATOM   2890  HD2 PRO X 203      27.299  27.537  24.838  0.00  0.00           H
ATOM   2891  HD3 PRO X 203      26.870  26.411  23.529  0.00  0.00           H
ATOM   2892  CG  PRO X 203      28.089  25.656  25.159  0.00  0.00           C
ATOM   2893  HG2 PRO X 203      28.755  26.292  25.742  0.00  0.00           H
ATOM   2894  HG3 PRO X 203      28.635  25.266  24.299  0.00  0.00           H
ATOM   2895  CB  PRO X 203      27.479  24.613  26.062  0.00  0.00           C
ATOM   2896  HB2 PRO X 203      28.094  24.657  26.961  0.00  0.00           H
ATOM   2897  HB3 PRO X 203      27.476  23.608  25.640  0.00  0.00           H
ATOM   2898  CA  PRO X 203      26.148  25.132  26.406  0.00  0.00           C
ATOM   2899  HA  PRO X 203      25.330  24.415  26.481  0.00  0.00           H
ATOM   2900  C   PRO X 203      26.113  25.815  27.763  0.00  0.00           C
ATOM   2901  O   PRO X 203      26.552  26.953  27.887  0.00  0.00           O
ATOM   2902  N   GLY X 204      25.808  25.119  28.820  0.00  0.00           N
ATOM   2903  H   GLY X 204      25.466  24.174  28.713  0.00  0.00           H
ATOM   2904  CA  GLY X 204      25.977  25.638  30.179  0.00  0.00           C
ATOM   2905  HA2 GLY X 204      25.519  26.624  30.257  0.00  0.00           H
ATOM   2906  HA3 GLY X 204      25.606  24.946  30.934  0.00  0.00           H
ATOM   2907  C   GLY X 204      27.468  25.781  30.489  0.00  0.00           C
ATOM   2908  O   GLY X 204      28.290  25.212  29.820  0.00  0.00           O
ATOM   2909  N   VAL X 205      27.829  26.582  31.495  0.00  0.00           N
ATOM   2910  H   VAL X 205      27.136  26.969  32.120  0.00  0.00           H
ATOM   2911  CA  VAL X 205      29.124  27.159  31.733  0.00  0.00           C
ATOM   2912  HA  VAL X 205      29.855  26.579  31.170  0.00  0.00           H
ATOM   2913  CB  VAL X 205      29.209  28.694  31.367  0.00  0.00           C
ATOM   2914  HB  VAL X 205      28.537  29.176  32.077  0.00  0.00           H
ATOM   2915  CG1 VAL X 205      30.621  29.205  31.574  0.00  0.00           C
ATOM   2916 HG11 VAL X 205      30.568  30.234  31.219  0.00  0.00           H
ATOM   2917 HG12 VAL X 205      30.850  29.263  32.638  0.00  0.00           H
ATOM   2918 HG13 VAL X 205      31.354  28.593  31.049  0.00  0.00           H
ATOM   2919  CG2 VAL X 205      28.832  28.984  29.938  0.00  0.00           C
ATOM   2920 HG21 VAL X 205      27.760  28.828  29.812  0.00  0.00           H
ATOM   2921 HG22 VAL X 205      29.083  30.011  29.669  0.00  0.00           H
ATOM   2922 HG23 VAL X 205      29.249  28.203  29.302  0.00  0.00           H
ATOM   2923  C   VAL X 205      29.320  26.977  33.251  0.00  0.00           C
ATOM   2924  O   VAL X 205      28.474  27.378  34.068  0.00  0.00           O
ATOM   2925  N   TYR X 206      30.479  26.451  33.630  0.00  0.00           N
ATOM   2926  H   TYR X 206      31.028  26.105  32.856  0.00  0.00           H
ATOM   2927  CA  TYR X 206      30.737  25.852  34.922  0.00  0.00           C
ATOM   2928  HA  TYR X 206      29.915  25.927  35.633  0.00  0.00           H
ATOM   2929  CB  TYR X 206      30.885  24.345  34.685  0.00  0.00           C
ATOM   2930  HB2 TYR X 206      31.811  24.181  34.132  0.00  0.00           H
ATOM   2931  HB3 TYR X 206      31.152  23.948  35.665  0.00  0.00           H
ATOM   2932  CG  TYR X 206      29.680  23.677  34.088  0.00  0.00           C
ATOM   2933  CD1 TYR X 206      28.669  23.381  35.001  0.00  0.00           C
ATOM   2934  HD1 TYR X 206      28.797  23.528  36.063  0.00  0.00           H
ATOM   2935  CE1 TYR X 206      27.490  22.847  34.460  0.00  0.00           C
ATOM   2936  HE1 TYR X 206      26.763  22.543  35.199  0.00  0.00           H
ATOM   2937  CZ  TYR X 206      27.219  22.695  33.101  0.00  0.00           C
ATOM   2938  OH  TYR X 206      26.053  22.178  32.697  0.00  0.00           O
ATOM   2939  HH  TYR X 206      26.072  21.876  31.786  0.00  0.00           H
ATOM   2940  CE2 TYR X 206      28.237  23.022  32.218  0.00  0.00           C
ATOM   2941  HE2 TYR X 206      28.068  22.843  31.167  0.00  0.00           H
ATOM   2942  CD2 TYR X 206      29.524  23.539  32.667  0.00  0.00           C
ATOM   2943  HD2 TYR X 206      30.284  23.696  31.915  0.00  0.00           H
ATOM   2944  C   TYR X 206      31.999  26.459  35.520  0.00  0.00           C
ATOM   2945  O   TYR X 206      32.923  26.618  34.742  0.00  0.00           O
ATOM   2946  N   THR X 207      32.043  26.836  36.828  0.00  0.00           N
ATOM   2947  H   THR X 207      31.209  26.689  37.378  0.00  0.00           H
ATOM   2948  CA  THR X 207      33.274  27.374  37.478  0.00  0.00           C
ATOM   2949  HA  THR X 207      33.681  28.168  36.853  0.00  0.00           H
ATOM   2950  CB  THR X 207      33.032  27.967  38.911  0.00  0.00           C
ATOM   2951  HB  THR X 207      32.911  27.202  39.678  0.00  0.00           H
ATOM   2952  CG2 THR X 207      34.203  28.831  39.364  0.00  0.00           C
ATOM   2953 HG21 THR X 207      34.565  29.397  38.505  0.00  0.00           H
ATOM   2954 HG22 THR X 207      33.876  29.495  40.164  0.00  0.00           H
ATOM   2955 HG23 THR X 207      35.023  28.160  39.620  0.00  0.00           H
ATOM   2956  OG1 THR X 207      31.835  28.799  38.834  0.00  0.00           O
ATOM   2957  HG1 THR X 207      31.462  28.713  39.714  0.00  0.00           H
ATOM   2958  C   THR X 207      34.337  26.244  37.728  0.00  0.00           C
ATOM   2959  O   THR X 207      33.955  25.229  38.286  0.00  0.00           O
ATOM   2960  N   LYS X 208      35.600  26.569  37.361  0.00  0.00           N
ATOM   2961  H   LYS X 208      35.733  27.509  37.017  0.00  0.00           H
ATOM   2962  CA  LYS X 208      36.711  25.589  37.163  0.00  0.00           C
ATOM   2963  HA  LYS X 208      36.178  24.678  36.889  0.00  0.00           H
ATOM   2964  CB  LYS X 208      37.681  26.149  36.025  0.00  0.00           C
ATOM   2965  HB2 LYS X 208      37.039  26.587  35.260  0.00  0.00           H
ATOM   2966  HB3 LYS X 208      38.248  26.976  36.454  0.00  0.00           H
ATOM   2967  CG  LYS X 208      38.561  25.052  35.482  0.00  0.00           C
ATOM   2968  HG2 LYS X 208      39.181  24.639  36.278  0.00  0.00           H
ATOM   2969  HG3 LYS X 208      38.025  24.152  35.178  0.00  0.00           H
ATOM   2970  CD  LYS X 208      39.348  25.520  34.272  0.00  0.00           C
ATOM   2971  HD2 LYS X 208      38.599  25.947  33.605  0.00  0.00           H
ATOM   2972  HD3 LYS X 208      40.150  26.150  34.656  0.00  0.00           H
ATOM   2973  CE  LYS X 208      40.032  24.378  33.566  0.00  0.00           C
ATOM   2974  HE2 LYS X 208      40.641  23.820  34.277  0.00  0.00           H
ATOM   2975  HE3 LYS X 208      39.249  23.858  33.014  0.00  0.00           H
ATOM   2976  NZ  LYS X 208      40.863  24.812  32.460  0.00  0.00           N
ATOM   2977  HZ1 LYS X 208      40.349  25.365  31.788  0.00  0.00           H
ATOM   2978  HZ2 LYS X 208      41.587  25.430  32.799  0.00  0.00           H
ATOM   2979  HZ3 LYS X 208      41.269  24.049  31.937  0.00  0.00           H
ATOM   2980  C   LYS X 208      37.334  25.294  38.558  0.00  0.00           C
ATOM   2981  O   LYS X 208      38.302  25.980  38.845  0.00  0.00           O
ATOM   2982  N   VAL X 209      36.856  24.278  39.366  0.00  0.00           N
ATOM   2983  H   VAL X 209      36.028  23.885  38.942  0.00  0.00           H
ATOM   2984  CA  VAL X 209      37.238  24.102  40.821  0.00  0.00           C
ATOM   2985  HA  VAL X 209      36.859  25.031  41.248  0.00  0.00           H
ATOM   2986  CB  VAL X 209      36.476  22.974  41.434  0.00  0.00           C
ATOM   2987  HB  VAL X 209      36.838  22.045  40.993  0.00  0.00           H
ATOM   2988  CG1 VAL X 209      36.759  22.765  42.951  0.00  0.00           C
ATOM   2989 HG11 VAL X 209      36.136  23.457  43.518  0.00  0.00           H
ATOM   2990 HG12 VAL X 209      36.581  21.748  43.301  0.00  0.00           H
ATOM   2991 HG13 VAL X 209      37.768  23.055  43.243  0.00  0.00           H
ATOM   2992  CG2 VAL X 209      34.949  23.180  41.366  0.00  0.00           C
ATOM   2993 HG21 VAL X 209      34.452  22.653  42.179  0.00  0.00           H
ATOM   2994 HG22 VAL X 209      34.754  24.228  41.595  0.00  0.00           H
ATOM   2995 HG23 VAL X 209      34.481  22.900  40.422  0.00  0.00           H
ATOM   2996  C   VAL X 209      38.711  24.004  41.003  0.00  0.00           C
ATOM   2997  O   VAL X 209      39.266  24.547  41.949  0.00  0.00           O
ATOM   2998  N   CYX X 210      39.451  23.439  39.982  0.00  0.00           N
ATOM   2999  H   CYX X 210      38.965  23.219  39.125  0.00  0.00           H
ATOM   3000  CA  CYX X 210      40.890  23.216  40.113  0.00  0.00           C
ATOM   3001  HA  CYX X 210      40.917  22.592  41.005  0.00  0.00           H
ATOM   3002  CB  CYX X 210      41.378  22.353  39.011  0.00  0.00           C
ATOM   3003  HB2 CYX X 210      42.388  22.073  39.310  0.00  0.00           H
ATOM   3004  HB3 CYX X 210      40.754  21.465  38.906  0.00  0.00           H
ATOM   3005  SG  CYX X 210      41.528  23.167  37.395  0.00  0.00           S
ATOM   3006  C   CYX X 210      41.744  24.489  40.222  0.00  0.00           C
ATOM   3007  O   CYX X 210      42.734  24.335  40.875  0.00  0.00           O
ATOM   3008  N   ASN X 211      41.288  25.641  39.784  0.00  0.00           N
ATOM   3009  H   ASN X 211      40.375  25.689  39.353  0.00  0.00           H
ATOM   3010  CA  ASN X 211      42.020  26.923  39.909  0.00  0.00           C
ATOM   3011  HA  ASN X 211      43.083  26.853  39.675  0.00  0.00           H
ATOM   3012  CB  ASN X 211      41.400  27.978  38.924  0.00  0.00           C
ATOM   3013  HB2 ASN X 211      40.357  28.198  39.151  0.00  0.00           H
ATOM   3014  HB3 ASN X 211      41.997  28.885  39.014  0.00  0.00           H
ATOM   3015  CG  ASN X 211      41.482  27.499  37.400  0.00  0.00           C
ATOM   3016  OD1 ASN X 211      42.219  26.602  37.086  0.00  0.00           O
ATOM   3017  ND2 ASN X 211      40.715  28.128  36.496  0.00  0.00           N
ATOM   3018 HD21 ASN X 211      40.758  27.872  35.519  0.00  0.00           H
ATOM   3019 HD22 ASN X 211      40.430  29.089  36.621  0.00  0.00           H
ATOM   3020  C   ASN X 211      41.995  27.545  41.308  0.00  0.00           C
ATOM   3021  O   ASN X 211      42.751  28.500  41.504  0.00  0.00           O
ATOM   3022  N   TYR X 212      41.117  27.073  42.257  0.00  0.00           N
ATOM   3023  H   TYR X 212      40.701  26.196  41.981  0.00  0.00           H
ATOM   3024  CA  TYR X 212      40.735  27.583  43.558  0.00  0.00           C
ATOM   3025  HA  TYR X 212      41.116  28.602  43.611  0.00  0.00           H
ATOM   3026  CB  TYR X 212      39.179  27.598  43.629  0.00  0.00           C
ATOM   3027  HB2 TYR X 212      38.705  26.617  43.629  0.00  0.00           H
ATOM   3028  HB3 TYR X 212      38.831  27.982  44.588  0.00  0.00           H
ATOM   3029  CG  TYR X 212      38.529  28.505  42.611  0.00  0.00           C
ATOM   3030  CD1 TYR X 212      38.314  29.849  42.903  0.00  0.00           C
ATOM   3031  HD1 TYR X 212      38.642  30.290  43.833  0.00  0.00           H
ATOM   3032  CE1 TYR X 212      37.641  30.637  41.972  0.00  0.00           C
ATOM   3033  HE1 TYR X 212      37.676  31.675  42.269  0.00  0.00           H
ATOM   3034  CZ  TYR X 212      37.377  30.173  40.691  0.00  0.00           C
ATOM   3035  OH  TYR X 212      37.206  31.073  39.730  0.00  0.00           O
ATOM   3036  HH  TYR X 212      37.507  31.948  39.987  0.00  0.00           H
ATOM   3037  CE2 TYR X 212      37.630  28.823  40.385  0.00  0.00           C
ATOM   3038  HE2 TYR X 212      37.591  28.565  39.337  0.00  0.00           H
ATOM   3039  CD2 TYR X 212      38.262  28.035  41.377  0.00  0.00           C
ATOM   3040  HD2 TYR X 212      38.512  26.998  41.210  0.00  0.00           H
ATOM   3041  C   TYR X 212      41.199  26.706  44.720  0.00  0.00           C
ATOM   3042  O   TYR X 212      40.901  26.947  45.924  0.00  0.00           O
ATOM   3043  N   VAL X 213      41.690  25.532  44.455  0.00  0.00           N
ATOM   3044  H   VAL X 213      41.966  25.374  43.497  0.00  0.00           H
ATOM   3045  CA  VAL X 213      42.043  24.508  45.434  0.00  0.00           C
ATOM   3046  HA  VAL X 213      41.076  24.311  45.897  0.00  0.00           H
ATOM   3047  CB  VAL X 213      42.490  23.217  44.668  0.00  0.00           C
ATOM   3048  HB  VAL X 213      43.177  23.512  43.875  0.00  0.00           H
ATOM   3049  CG1 VAL X 213      43.111  22.246  45.608  0.00  0.00           C
ATOM   3050 HG11 VAL X 213      42.516  21.926  46.463  0.00  0.00           H
ATOM   3051 HG12 VAL X 213      43.346  21.313  45.096  0.00  0.00           H
ATOM   3052 HG13 VAL X 213      44.078  22.618  45.947  0.00  0.00           H
ATOM   3053  CG2 VAL X 213      41.239  22.515  44.049  0.00  0.00           C
ATOM   3054 HG21 VAL X 213      40.891  23.191  43.269  0.00  0.00           H
ATOM   3055 HG22 VAL X 213      41.625  21.619  43.563  0.00  0.00           H
ATOM   3056 HG23 VAL X 213      40.466  22.279  44.780  0.00  0.00           H
ATOM   3057  C   VAL X 213      42.966  24.954  46.617  0.00  0.00           C
ATOM   3058  O   VAL X 213      42.764  24.456  47.751  0.00  0.00           O
ATOM   3059  N   SER X 214      43.826  25.906  46.417  0.00  0.00           N
ATOM   3060  H   SER X 214      43.979  26.293  45.497  0.00  0.00           H
ATOM   3061  CA  SER X 214      44.716  26.484  47.525  0.00  0.00           C
ATOM   3062  HA  SER X 214      45.107  25.683  48.153  0.00  0.00           H
ATOM   3063  CB  SER X 214      45.895  27.248  46.951  0.00  0.00           C
ATOM   3064  HB2 SER X 214      46.318  26.789  46.057  0.00  0.00           H
ATOM   3065  HB3 SER X 214      45.578  28.253  46.674  0.00  0.00           H
ATOM   3066  OG  SER X 214      46.934  27.376  47.921  0.00  0.00           O
ATOM   3067  HG  SER X 214      46.737  28.137  48.472  0.00  0.00           H
ATOM   3068  C   SER X 214      43.819  27.289  48.563  0.00  0.00           C
ATOM   3069  O   SER X 214      43.762  26.803  49.712  0.00  0.00           O
ATOM   3070  N   TRP X 215      43.064  28.321  48.131  0.00  0.00           N
ATOM   3071  H   TRP X 215      43.136  28.690  47.194  0.00  0.00           H
ATOM   3072  CA  TRP X 215      41.965  28.984  48.845  0.00  0.00           C
ATOM   3073  HA  TRP X 215      42.436  29.596  49.614  0.00  0.00           H
ATOM   3074  CB  TRP X 215      41.277  30.010  47.953  0.00  0.00           C
ATOM   3075  HB2 TRP X 215      41.995  30.830  47.911  0.00  0.00           H
ATOM   3076  HB3 TRP X 215      40.968  29.611  46.987  0.00  0.00           H
ATOM   3077  CG  TRP X 215      39.989  30.651  48.488  0.00  0.00           C
ATOM   3078  CD1 TRP X 215      39.889  31.882  49.085  0.00  0.00           C
ATOM   3079  HD1 TRP X 215      40.662  32.620  49.240  0.00  0.00           H
ATOM   3080  NE1 TRP X 215      38.574  32.134  49.479  0.00  0.00           N
ATOM   3081  HE1 TRP X 215      38.263  32.909  50.047  0.00  0.00           H
ATOM   3082  CE2 TRP X 215      37.739  31.196  48.990  0.00  0.00           C
ATOM   3083  CZ2 TRP X 215      36.410  30.935  49.086  0.00  0.00           C
ATOM   3084  HZ2 TRP X 215      35.727  31.592  49.604  0.00  0.00           H
ATOM   3085  CH2 TRP X 215      35.808  29.808  48.454  0.00  0.00           C
ATOM   3086  HH2 TRP X 215      34.733  29.714  48.441  0.00  0.00           H
ATOM   3087  CZ3 TRP X 215      36.628  28.900  47.755  0.00  0.00           C
ATOM   3088  HZ3 TRP X 215      36.248  28.048  47.211  0.00  0.00           H
ATOM   3089  CE3 TRP X 215      38.009  29.120  47.742  0.00  0.00           C
ATOM   3090  HE3 TRP X 215      38.509  28.352  47.170  0.00  0.00           H
ATOM   3091  CD2 TRP X 215      38.614  30.246  48.346  0.00  0.00           C
ATOM   3092  C   TRP X 215      40.923  28.010  49.487  0.00  0.00           C
ATOM   3093  O   TRP X 215      40.547  28.264  50.596  0.00  0.00           O
ATOM   3094  N   ILE X 216      40.589  26.898  48.910  0.00  0.00           N
ATOM   3095  H   ILE X 216      40.880  26.705  47.963  0.00  0.00           H
ATOM   3096  CA  ILE X 216      39.681  25.826  49.431  0.00  0.00           C
ATOM   3097  HA  ILE X 216      38.760  26.370  49.639  0.00  0.00           H
ATOM   3098  CB  ILE X 216      39.226  24.801  48.390  0.00  0.00           C
ATOM   3099  HB  ILE X 216      40.080  24.435  47.821  0.00  0.00           H
ATOM   3100  CG2 ILE X 216      38.658  23.525  48.986  0.00  0.00           C
ATOM   3101 HG21 ILE X 216      37.679  23.630  49.454  0.00  0.00           H
ATOM   3102 HG22 ILE X 216      38.619  22.790  48.183  0.00  0.00           H
ATOM   3103 HG23 ILE X 216      39.309  23.033  49.709  0.00  0.00           H
ATOM   3104  CG1 ILE X 216      38.102  25.398  47.437  0.00  0.00           C
ATOM   3105 HG12 ILE X 216      37.224  25.627  48.041  0.00  0.00           H
ATOM   3106 HG13 ILE X 216      38.528  26.301  47.001  0.00  0.00           H
ATOM   3107  CD1 ILE X 216      37.639  24.582  46.178  0.00  0.00           C
ATOM   3108 HD11 ILE X 216      38.516  24.286  45.601  0.00  0.00           H
ATOM   3109 HD12 ILE X 216      37.134  23.684  46.533  0.00  0.00           H
ATOM   3110 HD13 ILE X 216      36.901  25.114  45.579  0.00  0.00           H
ATOM   3111  C   ILE X 216      40.306  25.219  50.737  0.00  0.00           C
ATOM   3112  O   ILE X 216      39.720  25.364  51.780  0.00  0.00           O
ATOM   3113  N   LYS X 217      41.425  24.603  50.514  0.00  0.00           N
ATOM   3114  H   LYS X 217      41.834  24.591  49.590  0.00  0.00           H
ATOM   3115  CA  LYS X 217      42.167  23.911  51.612  0.00  0.00           C
ATOM   3116  HA  LYS X 217      41.547  23.184  52.137  0.00  0.00           H
ATOM   3117  CB  LYS X 217      43.475  23.160  51.103  0.00  0.00           C
ATOM   3118  HB2 LYS X 217      43.989  23.922  50.518  0.00  0.00           H
ATOM   3119  HB3 LYS X 217      44.104  22.972  51.974  0.00  0.00           H
ATOM   3120  CG  LYS X 217      43.024  22.048  50.112  0.00  0.00           C
ATOM   3121  HG2 LYS X 217      42.630  21.186  50.650  0.00  0.00           H
ATOM   3122  HG3 LYS X 217      42.223  22.395  49.460  0.00  0.00           H
ATOM   3123  CD  LYS X 217      44.164  21.596  49.213  0.00  0.00           C
ATOM   3124  HD2 LYS X 217      43.846  20.922  48.418  0.00  0.00           H
ATOM   3125  HD3 LYS X 217      44.427  22.466  48.611  0.00  0.00           H
ATOM   3126  CE  LYS X 217      45.403  20.960  49.805  0.00  0.00           C
ATOM   3127  HE2 LYS X 217      45.969  21.700  50.371  0.00  0.00           H
ATOM   3128  HE3 LYS X 217      45.152  20.135  50.471  0.00  0.00           H
ATOM   3129  NZ  LYS X 217      46.226  20.321  48.733  0.00  0.00           N
ATOM   3130  HZ1 LYS X 217      47.166  20.252  49.097  0.00  0.00           H
ATOM   3131  HZ2 LYS X 217      45.910  19.412  48.426  0.00  0.00           H
ATOM   3132  HZ3 LYS X 217      46.273  20.900  47.907  0.00  0.00           H
ATOM   3133  C   LYS X 217      42.592  24.944  52.668  0.00  0.00           C
ATOM   3134  O   LYS X 217      42.424  24.701  53.844  0.00  0.00           O
ATOM   3135  N   GLN X 218      43.087  26.124  52.239  0.00  0.00           N
ATOM   3136  H   GLN X 218      43.265  26.214  51.249  0.00  0.00           H
ATOM   3137  CA  GLN X 218      43.413  27.263  53.154  0.00  0.00           C
ATOM   3138  HA  GLN X 218      44.302  26.925  53.686  0.00  0.00           H
ATOM   3139  CB  GLN X 218      43.856  28.462  52.387  0.00  0.00           C
ATOM   3140  HB2 GLN X 218      44.679  28.219  51.715  0.00  0.00           H
ATOM   3141  HB3 GLN X 218      42.969  28.658  51.785  0.00  0.00           H
ATOM   3142  CG  GLN X 218      44.259  29.748  53.156  0.00  0.00           C
ATOM   3143  HG2 GLN X 218      43.397  30.109  53.717  0.00  0.00           H
ATOM   3144  HG3 GLN X 218      45.070  29.596  53.868  0.00  0.00           H
ATOM   3145  CD  GLN X 218      44.669  30.860  52.064  0.00  0.00           C
ATOM   3146  OE1 GLN X 218      44.322  30.803  50.869  0.00  0.00           O
ATOM   3147  NE2 GLN X 218      45.501  31.858  52.441  0.00  0.00           N
ATOM   3148 HE21 GLN X 218      45.791  32.612  51.835  0.00  0.00           H
ATOM   3149 HE22 GLN X 218      45.900  31.833  53.368  0.00  0.00           H
ATOM   3150  C   GLN X 218      42.247  27.633  54.032  0.00  0.00           C
ATOM   3151  O   GLN X 218      42.373  27.975  55.278  0.00  0.00           O
ATOM   3152  N   THR X 219      40.988  27.651  53.492  0.00  0.00           N
ATOM   3153  H   THR X 219      40.906  27.333  52.537  0.00  0.00           H
ATOM   3154  CA  THR X 219      39.760  27.994  54.187  0.00  0.00           C
ATOM   3155  HA  THR X 219      39.914  28.797  54.907  0.00  0.00           H
ATOM   3156  CB  THR X 219      38.611  28.373  53.167  0.00  0.00           C
ATOM   3157  HB  THR X 219      38.490  27.546  52.467  0.00  0.00           H
ATOM   3158  CG2 THR X 219      37.280  28.684  53.802  0.00  0.00           C
ATOM   3159 HG21 THR X 219      36.524  28.950  53.062  0.00  0.00           H
ATOM   3160 HG22 THR X 219      36.903  27.830  54.364  0.00  0.00           H
ATOM   3161 HG23 THR X 219      37.315  29.462  54.564  0.00  0.00           H
ATOM   3162  OG1 THR X 219      39.047  29.504  52.451  0.00  0.00           O
ATOM   3163  HG1 THR X 219      39.500  29.117  51.699  0.00  0.00           H
ATOM   3164  C   THR X 219      39.189  26.863  55.074  0.00  0.00           C
ATOM   3165  O   THR X 219      38.931  27.138  56.238  0.00  0.00           O
ATOM   3166  N   ILE X 220      39.281  25.588  54.729  0.00  0.00           N
ATOM   3167  H   ILE X 220      39.599  25.389  53.792  0.00  0.00           H
ATOM   3168  CA  ILE X 220      38.976  24.367  55.483  0.00  0.00           C
ATOM   3169  HA  ILE X 220      37.999  24.666  55.863  0.00  0.00           H
ATOM   3170  CB  ILE X 220      38.936  23.142  54.579  0.00  0.00           C
ATOM   3171  HB  ILE X 220      39.908  23.188  54.088  0.00  0.00           H
ATOM   3172  CG2 ILE X 220      39.032  21.803  55.393  0.00  0.00           C
ATOM   3173 HG21 ILE X 220      39.166  20.940  54.741  0.00  0.00           H
ATOM   3174 HG22 ILE X 220      39.846  21.978  56.097  0.00  0.00           H
ATOM   3175 HG23 ILE X 220      38.112  21.551  55.920  0.00  0.00           H
ATOM   3176  CG1 ILE X 220      37.819  23.155  53.490  0.00  0.00           C
ATOM   3177 HG12 ILE X 220      36.848  23.052  53.974  0.00  0.00           H
ATOM   3178 HG13 ILE X 220      37.833  24.079  52.912  0.00  0.00           H
ATOM   3179  CD1 ILE X 220      37.912  21.965  52.555  0.00  0.00           C
ATOM   3180 HD11 ILE X 220      38.908  21.834  52.133  0.00  0.00           H
ATOM   3181 HD12 ILE X 220      37.497  21.085  53.046  0.00  0.00           H
ATOM   3182 HD13 ILE X 220      37.246  22.271  51.748  0.00  0.00           H
ATOM   3183  C   ILE X 220      39.894  24.316  56.757  0.00  0.00           C
ATOM   3184  O   ILE X 220      39.442  23.831  57.822  0.00  0.00           O
ATOM   3185  N   ALA X 221      41.123  24.795  56.738  0.00  0.00           N
ATOM   3186  H   ALA X 221      41.453  25.086  55.829  0.00  0.00           H
ATOM   3187  CA  ALA X 221      42.139  24.811  57.785  0.00  0.00           C
ATOM   3188  HA  ALA X 221      42.253  23.896  58.368  0.00  0.00           H
ATOM   3189  CB  ALA X 221      43.530  24.844  57.107  0.00  0.00           C
ATOM   3190  HB1 ALA X 221      43.574  25.795  56.577  0.00  0.00           H
ATOM   3191  HB2 ALA X 221      44.336  24.820  57.841  0.00  0.00           H
ATOM   3192  HB3 ALA X 221      43.691  23.990  56.450  0.00  0.00           H
ATOM   3193  C   ALA X 221      41.996  25.934  58.810  0.00  0.00           C
ATOM   3194  O   ALA X 221      42.708  25.907  59.790  0.00  0.00           O
ATOM   3195  N   SER X 222      41.212  26.945  58.538  0.00  0.00           N
ATOM   3196  H   SER X 222      40.760  27.051  57.641  0.00  0.00           H
ATOM   3197  CA  SER X 222      41.004  28.127  59.368  0.00  0.00           C
ATOM   3198  HA  SER X 222      41.727  28.235  60.177  0.00  0.00           H
ATOM   3199  CB  SER X 222      41.200  29.353  58.402  0.00  0.00           C
ATOM   3200  HB2 SER X 222      40.420  29.374  57.641  0.00  0.00           H
ATOM   3201  HB3 SER X 222      41.163  30.276  58.982  0.00  0.00           H
ATOM   3202  OG  SER X 222      42.460  29.261  57.755  0.00  0.00           O
ATOM   3203  HG  SER X 222      42.240  28.876  56.904  0.00  0.00           H
ATOM   3204  C   SER X 222      39.707  28.175  60.099  0.00  0.00           C
ATOM   3205  O   SER X 222      38.758  27.533  59.574  0.00  0.00           O
ATOM   3206  N   ASN X 223      39.727  28.783  61.280  0.00  0.00           N
ATOM   3207  H   ASN X 223      40.514  29.373  61.507  0.00  0.00           H
ATOM   3208  CA  ASN X 223      38.660  28.605  62.252  0.00  0.00           C
ATOM   3209  HA  ASN X 223      38.114  27.668  62.134  0.00  0.00           H
ATOM   3210  CB  ASN X 223      39.366  28.682  63.706  0.00  0.00           C
ATOM   3211  HB2 ASN X 223      39.635  29.715  63.923  0.00  0.00           H
ATOM   3212  HB3 ASN X 223      38.708  28.338  64.504  0.00  0.00           H
ATOM   3213  CG  ASN X 223      40.674  27.913  63.863  0.00  0.00           C
ATOM   3214  OD1 ASN X 223      41.792  28.470  63.990  0.00  0.00           O
ATOM   3215  ND2 ASN X 223      40.534  26.629  63.859  0.00  0.00           N
ATOM   3216 HD21 ASN X 223      41.361  26.058  63.753  0.00  0.00           H
ATOM   3217 HD22 ASN X 223      39.647  26.163  63.734  0.00  0.00           H
ATOM   3218  C   ASN X 223      37.582  29.735  62.131  0.00  0.00           C
ATOM   3219  O   ASN X 223      37.991  30.930  62.182  0.00  0.00           O
ATOM   3220  OXT ASN X 223      36.375  29.444  61.843  0.00  0.00           O
ATOM   3221  CA  CA  X 224      13.923  14.224  51.390  0.00  0.00          CA
ATOM   3222  N1  BEN X 225     -25.334  58.679  46.221  0.00  0.00           N
ATOM   3223  H1  BEN X 225     -24.695  58.427  45.478  0.00  0.00           H
ATOM   3224  H2  BEN X 225     -25.089  58.200  47.079  0.00  0.00           H
ATOM   3225  C1  BEN X 225     -25.299  60.024  46.336  0.00  0.00           C
ATOM   3226  N2  BEN X 225     -26.557  60.395  46.693  0.00  0.00           N
ATOM   3227  H3  BEN X 225     -26.512  60.873  47.584  0.00  0.00           H
ATOM   3228  H4  BEN X 225     -27.214  59.630  46.777  0.00  0.00           H
ATOM   3229  C2  BEN X 225     -24.051  60.720  46.704  0.00  0.00           C
ATOM   3230  C3  BEN X 225     -22.810  60.076  46.360  0.00  0.00           C
ATOM   3231  H5  BEN X 225     -22.757  59.253  45.654  0.00  0.00           H
ATOM   3232  C4  BEN X 225     -21.628  60.654  46.804  0.00  0.00           C
ATOM   3233  H6  BEN X 225     -20.717  60.203  46.422  0.00  0.00           H
ATOM   3234  C5  BEN X 225     -21.651  61.886  47.531  0.00  0.00           C
ATOM   3235  H7  BEN X 225     -20.722  62.306  47.905  0.00  0.00           H
ATOM   3236  C6  BEN X 225     -22.844  62.450  47.823  0.00  0.00           C
ATOM   3237  H8  BEN X 225     -22.804  63.390  48.365  0.00  0.00           H
ATOM   3238  C7  BEN X 225     -24.084  61.919  47.441  0.00  0.00           C
ATOM   3239  H9  BEN X 225     -24.985  62.476  47.680  0.00  0.00           H
ATOM   3240  N1  BEN X 226      -4.938  -5.162  50.249  0.00  0.00           N
ATOM   3241  H1  BEN X 226      -5.842  -5.591  50.403  0.00  0.00           H
ATOM   3242  H2  BEN X 226      -4.218  -5.465  50.893  0.00  0.00           H
ATOM   3243  C1  BEN X 226      -4.523  -5.180  48.973  0.00  0.00           C
ATOM   3244  N2  BEN X 226      -3.185  -5.279  49.085  0.00  0.00           N
ATOM   3245  H3  BEN X 226      -2.682  -5.349  48.210  0.00  0.00           H
ATOM   3246  H4  BEN X 226      -2.802  -4.536  49.656  0.00  0.00           H
ATOM   3247  C2  BEN X 226      -5.405  -5.689  47.895  0.00  0.00           C
ATOM   3248  C3  BEN X 226      -4.923  -6.277  46.704  0.00  0.00           C
ATOM   3249  H5  BEN X 226      -3.866  -6.475  46.550  0.00  0.00           H
ATOM   3250  C4  BEN X 226      -5.819  -6.786  45.720  0.00  0.00           C
ATOM   3251  H6  BEN X 226      -5.498  -7.224  44.780  0.00  0.00           H
ATOM   3252  C5  BEN X 226      -7.161  -6.593  45.864  0.00  0.00           C
ATOM   3253  H7  BEN X 226      -7.892  -6.912  45.128  0.00  0.00           H
ATOM   3254  C6  BEN X 226      -7.680  -5.926  47.060  0.00  0.00           C
ATOM   3255  H8  BEN X 226      -8.749  -5.753  47.149  0.00  0.00           H
ATOM   3256  C7  BEN X 226      -6.818  -5.532  48.059  0.00  0.00           C
ATOM   3257  H9  BEN X 226      -7.247  -5.093  48.955  0.00  0.00           H
ATOM   3258  N1  BEN X 227       8.091  20.098  44.368  0.00  0.00           N
ATOM   3259  H1  BEN X 227       7.407  20.668  43.887  0.00  0.00           H
ATOM   3260  H2  BEN X 227       8.254  20.413  45.316  0.00  0.00           H
ATOM   3261  C1  BEN X 227       9.240  20.042  43.711  0.00  0.00           C
ATOM   3262  N2  BEN X 227       9.844  18.990  44.149  0.00  0.00           N
ATOM   3263  H3  BEN X 227       9.225  18.189  44.130  0.00  0.00           H
ATOM   3264  H4  BEN X 227      10.672  18.849  43.584  0.00  0.00           H
ATOM   3265  C2  BEN X 227      10.037  21.286  43.569  0.00  0.00           C
ATOM   3266  C3  BEN X 227       9.277  22.496  43.514  0.00  0.00           C
ATOM   3267  H5  BEN X 227       8.200  22.501  43.373  0.00  0.00           H
ATOM   3268  C4  BEN X 227      10.046  23.642  43.463  0.00  0.00           C
ATOM   3269  H6  BEN X 227       9.578  24.622  43.472  0.00  0.00           H
ATOM   3270  C5  BEN X 227      11.467  23.687  43.525  0.00  0.00           C
ATOM   3271  H7  BEN X 227      12.040  24.610  43.490  0.00  0.00           H
ATOM   3272  C6  BEN X 227      12.166  22.462  43.510  0.00  0.00           C
ATOM   3273  H8  BEN X 227      13.249  22.412  43.454  0.00  0.00           H
ATOM   3274  C7  BEN X 227      11.436  21.282  43.534  0.00  0.00           C
ATOM   3275  H9  BEN X 227      12.119  20.440  43.591  0.00  0.00           H
ATOM   3276  N1  BEN X 228      23.167  28.844  38.140  0.00  0.00           N
ATOM   3277  H1  BEN X 228      24.029  28.888  37.612  0.00  0.00           H
ATOM   3278  H2  BEN X 228      22.596  28.020  37.999  0.00  0.00           H
ATOM   3279  C1  BEN X 228      22.348  29.904  37.989  0.00  0.00           C
ATOM   3280  N2  BEN X 228      21.871  30.259  39.184  0.00  0.00           N
ATOM   3281  H3  BEN X 228      22.596  30.083  39.868  0.00  0.00           H
ATOM   3282  H4  BEN X 228      21.660  31.241  39.056  0.00  0.00           H
ATOM   3283  C2  BEN X 228      21.395  29.987  36.820  0.00  0.00           C
ATOM   3284  C3  BEN X 228      21.786  29.271  35.639  0.00  0.00           C
ATOM   3285  H5  BEN X 228      22.745  28.769  35.550  0.00  0.00           H
ATOM   3286  C4  BEN X 228      20.994  29.311  34.479  0.00  0.00           C
ATOM   3287  H6  BEN X 228      21.222  28.644  33.652  0.00  0.00           H
ATOM   3288  C5  BEN X 228      19.750  29.914  34.519  0.00  0.00           C
ATOM   3289  H7  BEN X 228      19.125  29.962  33.632  0.00  0.00           H
ATOM   3290  C6  BEN X 228      19.432  30.726  35.618  0.00  0.00           C
ATOM   3291  H8  BEN X 228      18.466  31.219  35.677  0.00  0.00           H
ATOM   3292  C7  BEN X 228      20.201  30.703  36.779  0.00  0.00           C
ATOM   3293  H9  BEN X 228      19.869  31.227  37.671  0.00  0.00           H
ATOM   3294  Cl- Cl- X 229      -8.833  34.009  55.425  0.00  0.00          CL
ATOM   3295  Cl- Cl- X 230      17.269  54.746  57.938  0.00  0.00          CL
ATOM   3296  Cl- Cl- X 231      13.365  34.371  71.956  0.00  0.00          CL
ATOM   3297  Cl- Cl- X 232     -34.801  17.567  53.668  0.00  0.00          CL
ATOM   3298  Cl- Cl- X 233      39.926  26.586  10.162  0.00  0.00          CL
ATOM   3299  Cl- Cl- X 234      -7.543  61.712  56.134  0.00  0.00          CL
ATOM   3300  Cl- Cl- X 235      -3.136  34.175  34.991  0.00  0.00          CL
ATOM   3301  Cl- Cl- X 236      10.371  22.614   5.468  0.00  0.00          CL
ATOM   3302  Cl- Cl- X 237     -33.515  18.515  67.934  0.00  0.00          CL
ATOM   3303  Cl- Cl- X 238     -22.225 -13.966  25.144  0.00  0.00          CL
ATOM   3304  Cl- Cl- X 239      40.034  37.686  38.841  0.00  0.00          CL
ATOM   3305  Cl- Cl- X 240      28.621  44.795  25.924  0.00  0.00          CL
ATOM   3306  O   WAT X 241     -23.364  -7.959  47.497  0.00  0.00           O
ATOM   3307  H1  WAT X 241     -22.678  -7.975  48.165  0.00  0.00           H
ATOM   3308  H2  WAT X 241     -23.318  -8.822  47.086  0.00  0.00           H
ATOM   3309  O   WAT X 242     -26.577  -1.021  46.179  0.00  0.00           O
ATOM   3310  H1  WAT X 242     -27.176  -0.586  46.786  0.00  0.00           H
ATOM   3311  H2  WAT X 242     -26.615  -1.945  46.426  0.00  0.00           H
ATOM   3312  O   WAT X 243       5.072  52.365  52.532  0.00  0.00           O
ATOM   3313  H1  WAT X 243       5.434  53.205  52.814  0.00  0.00           H
ATOM   3314  H2  WAT X 243       5.838  51.814  52.375  0.00  0.00           H
ATOM   3315  O   WAT X 244      -1.505  -9.031  30.013  0.00  0.00           O
ATOM   3316  H1  WAT X 244      -1.154  -9.710  30.589  0.00  0.00           H
ATOM   3317  H2  WAT X 244      -1.123  -9.222  29.156  0.00  0.00           H
ATOM   3318  O   WAT X 245     -24.182 -16.997  17.341  0.00  0.00           O
ATOM   3319  H1  WAT X 245     -24.127 -16.282  16.708  0.00  0.00           H
ATOM   3320  H2  WAT X 245     -24.647 -16.621  18.088  0.00  0.00           H
ATOM   3321  O   WAT X 246     -13.628  15.315   1.008  0.00  0.00           O
ATOM   3322  H1  WAT X 246     -14.377  14.816   0.684  0.00  0.00           H
ATOM   3323  H2  WAT X 246     -12.992  15.283   0.294  0.00  0.00           H
ATOM   3324  O   WAT X 247     -25.478  57.838  51.990  0.00  0.00           O
ATOM   3325  H1  WAT X 247     -25.372  58.759  52.226  0.00  0.00           H
ATOM   3326  H2  WAT X 247     -24.827  57.688  51.305  0.00  0.00           H
ATOM   3327  O   WAT X 248      12.941 -19.942  32.972  0.00  0.00           O
ATOM   3328  H1  WAT X 248      12.145 -20.368  33.291  0.00  0.00           H
ATOM   3329  H2  WAT X 248      13.599 -20.135  33.640  0.00  0.00           H
ATOM   3330  O   WAT X 249      35.456  34.916  90.069  0.00  0.00           O
ATOM   3331  H1  WAT X 249      34.996  35.216  89.285  0.00  0.00           H
ATOM   3332  H2  WAT X 249      35.356  35.634  90.694  0.00  0.00           H
ATOM   3333  O   WAT X 250      37.113  39.246  39.450  0.00  0.00           O
ATOM   3334  H1  WAT X 250      37.970  38.900  39.203  0.00  0.00           H
ATOM   3335  H2  WAT X 250      36.844  38.711  40.197  0.00  0.00           H
ATOM   3336  O   WAT X 251      31.998  -2.394  47.438  0.00  0.00           O
ATOM   3337  H1  WAT X 251      31.512  -1.632  47.753  0.00  0.00           H
ATOM   3338  H2  WAT X 251      31.524  -2.674  46.655  0.00  0.00           H
ATOM   3339  O   WAT X 252     -32.462  23.155  25.297  0.00  0.00           O
ATOM   3340  H1  WAT X 252     -31.936  22.698  25.953  0.00  0.00           H
ATOM   3341  H2  WAT X 252     -32.653  22.488  24.637  0.00  0.00           H
ATOM   3342  O   WAT X 253     -20.454  13.867  16.834  0.00  0.00           O
ATOM   3343  H1  WAT X 253     -20.755  13.922  17.741  0.00  0.00           H
ATOM   3344  H2  WAT X 253     -21.029  13.217  16.430  0.00  0.00           H
ATOM   3345  O   WAT X 254       8.186  11.257  78.952  0.00  0.00           O
ATOM   3346  H1  WAT X 254       9.008  11.518  79.367  0.00  0.00           H
ATOM   3347  H2  WAT X 254       7.619  12.024  79.039  0.00  0.00           H
ATOM   3348  O   WAT X 255      15.736   4.539  64.987  0.00  0.00           O
ATOM   3349  H1  WAT X 255      16.093   5.290  64.514  0.00  0.00           H
ATOM   3350  H2  WAT X 255      15.751   3.825  64.349  0.00  0.00           H
ATOM   3351  O   WAT X 256      39.455  37.521   6.355  0.00  0.00           O
ATOM   3352  H1  WAT X 256      39.257  38.156   7.044  0.00  0.00           H
ATOM   3353  H2  WAT X 256      39.824  38.045   5.645  0.00  0.00           H
ATOM   3354  O   WAT X 257      -1.974  42.463  55.847  0.00  0.00           O
ATOM   3355  H1  WAT X 257      -1.561  43.112  56.416  0.00  0.00           H
ATOM   3356  H2  WAT X 257      -1.333  42.311  55.153  0.00  0.00           H
ATOM   3357  O   WAT X 258      -1.365  15.931  38.387  0.00  0.00           O
ATOM   3358  H1  WAT X 258      -1.326  15.992  39.342  0.00  0.00           H
ATOM   3359  H2  WAT X 258      -1.763  16.757  38.112  0.00  0.00           H
ATOM   3360  O   WAT X 259     -32.230  18.004  39.157  0.00  0.00           O
ATOM   3361  H1  WAT X 259     -31.359  17.698  39.408  0.00  0.00           H
ATOM   3362  H2  WAT X 259     -32.438  17.508  38.364  0.00  0.00           H
ATOM   3363  O   WAT X 260     -10.080  47.861  59.694  0.00  0.00           O
ATOM   3364  H1  WAT X 260     -10.683  48.422  59.208  0.00  0.00           H
ATOM   3365  H2  WAT X 260     -10.648  47.282  60.202  0.00  0.00           H
ATOM   3366  O   WAT X 261     -10.981  28.306  66.320  0.00  0.00           O
ATOM   3367  H1  WAT X 261     -10.458  27.560  66.026  0.00  0.00           H
ATOM   3368  H2  WAT X 261     -10.575  28.572  67.146  0.00  0.00           H
ATOM   3369  O   WAT X 262      39.563  37.758  11.625  0.00  0.00           O
ATOM   3370  H1  WAT X 262      39.860  38.484  11.076  0.00  0.00           H
ATOM   3371  H2  WAT X 262      38.685  37.557  11.301  0.00  0.00           H
ATOM   3372  O   WAT X 263      35.046  45.841  24.267  0.00  0.00           O
ATOM   3373  H1  WAT X 263      34.617  45.981  23.423  0.00  0.00           H
ATOM   3374  H2  WAT X 263      34.774  44.962  24.532  0.00  0.00           H
ATOM   3375  O   WAT X 264      37.575   3.339  47.444  0.00  0.00           O
ATOM   3376  H1  WAT X 264      37.645   3.090  48.366  0.00  0.00           H
ATOM   3377  H2  WAT X 264      36.657   3.183  47.223  0.00  0.00           H
ATOM   3378  O   WAT X 265       3.798  19.905  11.239  0.00  0.00           O
ATOM   3379  H1  WAT X 265       3.602  19.416  12.038  0.00  0.00           H
ATOM   3380  H2  WAT X 265       3.317  20.727  11.338  0.00  0.00           H
ATOM   3381  O   WAT X 266      -0.772  65.140  58.330  0.00  0.00           O
ATOM   3382  H1  WAT X 266      -1.439  64.534  58.653  0.00  0.00           H
ATOM   3383  H2  WAT X 266      -1.177  65.559  57.570  0.00  0.00           H
ATOM   3384  O   WAT X 267      41.221  38.001  16.132  0.00  0.00           O
ATOM   3385  H1  WAT X 267      40.579  37.530  15.600  0.00  0.00           H
ATOM   3386  H2  WAT X 267      41.376  37.428  16.883  0.00  0.00           H
ATOM   3387  O   WAT X 268     -18.709   0.547  34.781  0.00  0.00           O
ATOM   3388  H1  WAT X 268     -19.664   0.544  34.715  0.00  0.00           H
ATOM   3389  H2  WAT X 268     -18.418   1.074  34.037  0.00  0.00           H
ATOM   3390  O   WAT X 269       3.547 -12.579  33.614  0.00  0.00           O
ATOM   3391  H1  WAT X 269       3.668 -12.099  34.433  0.00  0.00           H
ATOM   3392  H2  WAT X 269       4.218 -13.261  33.634  0.00  0.00           H
ATOM   3393  O   WAT X 270      13.871  27.293  58.246  0.00  0.00           O
ATOM   3394  H1  WAT X 270      12.949  27.412  58.016  0.00  0.00           H
ATOM   3395  H2  WAT X 270      14.148  26.530  57.739  0.00  0.00           H
ATOM   3396  O   WAT X 271      -0.997 -15.812  36.070  0.00  0.00           O
ATOM   3397  H1  WAT X 271      -0.575 -15.797  35.211  0.00  0.00           H
ATOM   3398  H2  WAT X 271      -1.500 -16.626  36.075  0.00  0.00           H
ATOM   3399  O   WAT X 272     -15.025  49.358  34.409  0.00  0.00           O
ATOM   3400  H1  WAT X 272     -15.082  49.868  35.217  0.00  0.00           H
ATOM   3401  H2  WAT X 272     -15.836  49.557  33.942  0.00  0.00           H
ATOM   3402  O   WAT X 273     -29.851  56.048  48.190  0.00  0.00           O
ATOM   3403  H1  WAT X 273     -29.499  55.164  48.294  0.00  0.00           H
ATOM   3404  H2  WAT X 273     -29.708  56.465  49.039  0.00  0.00           H
ATOM   3405  O   WAT X 274      44.835   8.602  27.127  0.00  0.00           O
ATOM   3406  H1  WAT X 274      43.889   8.512  27.013  0.00  0.00           H
ATOM   3407  H2  WAT X 274      45.200   7.799  26.756  0.00  0.00           H
ATOM   3408  O   WAT X 275     -30.926  39.146  57.205  0.00  0.00           O
ATOM   3409  H1  WAT X 275     -30.960  38.419  56.584  0.00  0.00           H
ATOM   3410  H2  WAT X 275     -31.648  39.718  56.944  0.00  0.00           H
ATOM   3411  O   WAT X 276     -25.520  44.748  41.221  0.00  0.00           O
ATOM   3412  H1  WAT X 276     -25.331  45.093  42.094  0.00  0.00           H
ATOM   3413  H2  WAT X 276     -26.468  44.618  41.215  0.00  0.00           H
ATOM   3414  O   WAT X 277     -14.513  24.906  65.106  0.00  0.00           O
ATOM   3415  H1  WAT X 277     -14.579  25.605  65.755  0.00  0.00           H
ATOM   3416  H2  WAT X 277     -13.617  24.581  65.193  0.00  0.00           H
ATOM   3417  O   WAT X 278     -35.686   8.281  60.569  0.00  0.00           O
ATOM   3418  H1  WAT X 278     -36.092   9.015  60.108  0.00  0.00           H
ATOM   3419  H2  WAT X 278     -35.226   7.794  59.885  0.00  0.00           H
ATOM   3420  O   WAT X 279     -39.245  46.382  59.744  0.00  0.00           O
ATOM   3421  H1  WAT X 279     -39.606  47.163  59.326  0.00  0.00           H
ATOM   3422  H2  WAT X 279     -38.626  46.720  60.391  0.00  0.00           H
ATOM   3423  O   WAT X 280      27.961  15.283  40.168  0.00  0.00           O
ATOM   3424  H1  WAT X 280      28.056  15.504  39.242  0.00  0.00           H
ATOM   3425  H2  WAT X 280      27.053  15.503  40.376  0.00  0.00           H
ATOM   3426  O   WAT X 281     -14.302   7.351  35.106  0.00  0.00           O
ATOM   3427  H1  WAT X 281     -14.864   6.757  35.604  0.00  0.00           H
ATOM   3428  H2  WAT X 281     -13.962   7.962  35.758  0.00  0.00           H
ATOM   3429  O   WAT X 282      42.466  12.287  21.909  0.00  0.00           O
ATOM   3430  H1  WAT X 282      42.010  11.687  21.319  0.00  0.00           H
ATOM   3431  H2  WAT X 282      41.987  12.221  22.735  0.00  0.00           H
ATOM   3432  O   WAT X 283      27.872  43.495  58.517  0.00  0.00           O
ATOM   3433  H1  WAT X 283      28.615  43.961  58.901  0.00  0.00           H
ATOM   3434  H2  WAT X 283      27.339  43.233  59.269  0.00  0.00           H
ATOM   3435  O   WAT X 284       8.319  33.721  83.060  0.00  0.00           O
ATOM   3436  H1  WAT X 284       8.102  33.692  82.128  0.00  0.00           H
ATOM   3437  H2  WAT X 284       7.853  32.975  83.437  0.00  0.00           H
ATOM   3438  O   WAT X 285      26.617  70.082  54.559  0.00  0.00           O
ATOM   3439  H1  WAT X 285      25.669  70.100  54.693  0.00  0.00           H
ATOM   3440  H2  WAT X 285      26.880  69.203  54.832  0.00  0.00           H
ATOM   3441  O   WAT X 286       0.466  31.632  37.665  0.00  0.00           O
ATOM   3442  H1  WAT X 286       0.751  32.546  37.648  0.00  0.00           H
ATOM   3443  H2  WAT X 286       0.093  31.482  36.796  0.00  0.00           H
ATOM   3444  O   WAT X 287      -2.024  -1.437  20.806  0.00  0.00           O
ATOM   3445  H1  WAT X 287      -1.152  -1.832  20.817  0.00  0.00           H
ATOM   3446  H2  WAT X 287      -2.103  -1.008  21.658  0.00  0.00           H
ATOM   3447  O   WAT X 288     -24.059  31.926  34.205  0.00  0.00           O
ATOM   3448  H1  WAT X 288     -23.650  32.274  33.412  0.00  0.00           H
ATOM   3449  H2  WAT X 288     -24.092  32.671  34.804  0.00  0.00           H
ATOM   3450  O   WAT X 289      14.886  -3.488  57.021  0.00  0.00           O
ATOM   3451  H1  WAT X 289      15.717  -3.229  57.419  0.00  0.00           H
ATOM   3452  H2  WAT X 289      15.080  -3.561  56.087  0.00  0.00           H
ATOM   3453  O   WAT X 290     -38.121  17.909  65.614  0.00  0.00           O
ATOM   3454  H1  WAT X 290     -37.289  18.290  65.894  0.00  0.00           H
ATOM   3455  H2  WAT X 290     -38.783  18.373  66.126  0.00  0.00           H
ATOM   3456  O   WAT X 291      -5.114  13.570  59.637  0.00  0.00           O
ATOM   3457  H1  WAT X 291      -6.063  13.592  59.515  0.00  0.00           H
ATOM   3458  H2  WAT X 291      -4.784  13.106  58.866  0.00  0.00           H
ATOM   3459  O   WAT X 292      40.471  11.097  68.611  0.00  0.00           O
ATOM   3460  H1  WAT X 292      41.375  11.345  68.414  0.00  0.00           H
ATOM   3461  H2  WAT X 292      40.061  11.907  68.915  0.00  0.00           H
ATOM   3462  O   WAT X 293      -5.020  16.707   5.404  0.00  0.00           O
ATOM   3463  H1  WAT X 293      -5.495  16.103   4.833  0.00  0.00           H
ATOM   3464  H2  WAT X 293      -4.185  16.270   5.574  0.00  0.00           H
ATOM   3465  O   WAT X 294      10.408  44.049  69.810  0.00  0.00           O
ATOM   3466  H1  WAT X 294      10.064  43.362  70.381  0.00  0.00           H
ATOM   3467  H2  WAT X 294      10.720  44.726  70.411  0.00  0.00           H
ATOM   3468  O   WAT X 295       9.884  -2.772  21.791  0.00  0.00           O
ATOM   3469  H1  WAT X 295      10.263  -3.441  22.361  0.00  0.00           H
ATOM   3470  H2  WAT X 295      10.243  -2.964  20.924  0.00  0.00           H
ATOM   3471  O   WAT X 296     -28.917  19.712  64.212  0.00  0.00           O
ATOM   3472  H1  WAT X 296     -29.544  20.330  64.589  0.00  0.00           H
ATOM   3473  H2  WAT X 296     -29.271  18.850  64.427  0.00  0.00           H
ATOM   3474  O   WAT X 297      34.808  40.154  68.889  0.00  0.00           O
ATOM   3475  H1  WAT X 297      34.794  39.722  68.035  0.00  0.00           H
ATOM   3476  H2  WAT X 297      35.303  39.559  69.451  0.00  0.00           H
ATOM   3477  O   WAT X 298     -17.764  35.466  56.846  0.00  0.00           O
ATOM   3478  H1  WAT X 298     -17.320  35.527  57.692  0.00  0.00           H
ATOM   3479  H2  WAT X 298     -17.078  35.202  56.234  0.00  0.00           H
ATOM   3480  O   WAT X 299     -24.469   5.927   3.744  0.00  0.00           O
ATOM   3481  H1  WAT X 299     -24.663   6.821   3.462  0.00  0.00           H
ATOM   3482  H2  WAT X 299     -25.261   5.642   4.199  0.00  0.00           H
ATOM   3483  O   WAT X 300       1.806  54.385  30.323  0.00  0.00           O
ATOM   3484  H1  WAT X 300       2.259  55.227  30.278  0.00  0.00           H
ATOM   3485  H2  WAT X 300       2.454  53.784  30.690  0.00  0.00           H
ATOM   3486  O   WAT X 301     -38.992  25.345  33.319  0.00  0.00           O
ATOM   3487  H1  WAT X 301     -38.855  24.439  33.042  0.00  0.00           H
ATOM   3488  H2  WAT X 301     -39.417  25.272  34.174  0.00  0.00           H
ATOM   3489  O   WAT X 302      10.886  39.296  57.784  0.00  0.00           O
ATOM   3490  H1  WAT X 302      10.184  38.700  58.045  0.00  0.00           H
ATOM   3491  H2  WAT X 302      10.749  40.076  58.321  0.00  0.00           H
ATOM   3492  O   WAT X 303       9.310  31.801   6.316  0.00  0.00           O
ATOM   3493  H1  WAT X 303      10.240  31.637   6.158  0.00  0.00           H
ATOM   3494  H2  WAT X 303       8.872  31.475   5.529  0.00  0.00           H
ATOM   3495  O   WAT X 304     -22.234  -0.188  15.909  0.00  0.00           O
ATOM   3496  H1  WAT X 304     -22.406  -0.955  16.455  0.00  0.00           H
ATOM   3497  H2  WAT X 304     -21.791   0.427  16.492  0.00  0.00           H
ATOM   3498  O   WAT X 305     -21.796  11.081  53.600  0.00  0.00           O
ATOM   3499  H1  WAT X 305     -22.269  10.363  54.020  0.00  0.00           H
ATOM   3500  H2  WAT X 305     -22.483  11.658  53.266  0.00  0.00           H
ATOM   3501  O   WAT X 306      36.836  52.825  50.470  0.00  0.00           O
ATOM   3502  H1  WAT X 306      37.678  52.431  50.242  0.00  0.00           H
ATOM   3503  H2  WAT X 306      36.320  52.770  49.666  0.00  0.00           H
ATOM   3504  O   WAT X 307      31.993  45.485  10.723  0.00  0.00           O
ATOM   3505  H1  WAT X 307      32.215  45.047   9.901  0.00  0.00           H
ATOM   3506  H2  WAT X 307      31.176  45.946  10.536  0.00  0.00           H
ATOM   3507  O   WAT X 308     -29.139  -6.134  45.630  0.00  0.00           O
ATOM   3508  H1  WAT X 308     -29.759  -6.624  46.170  0.00  0.00           H
ATOM   3509  H2  WAT X 308     -29.534  -6.127  44.758  0.00  0.00           H
ATOM   3510  O   WAT X 309      27.530  33.893  56.432  0.00  0.00           O
ATOM   3511  H1  WAT X 309      26.719  33.831  56.935  0.00  0.00           H
ATOM   3512  H2  WAT X 309      27.247  34.131  55.549  0.00  0.00           H
ATOM   3513  O   WAT X 310      22.383  56.049  60.603  0.00  0.00           O
ATOM   3514  H1  WAT X 310      21.644  55.984  61.208  0.00  0.00           H
ATOM   3515  H2  WAT X 310      22.188  56.818  60.068  0.00  0.00           H
ATOM   3516  O   WAT X 311      20.908  34.637  30.222  0.00  0.00           O
ATOM   3517  H1  WAT X 311      20.824  34.720  29.273  0.00  0.00           H
ATOM   3518  H2  WAT X 311      21.309  35.461  30.500  0.00  0.00           H
ATOM   3519  O   WAT X 312       8.757  30.386  75.638  0.00  0.00           O
ATOM   3520  H1  WAT X 312       8.698  29.576  75.132  0.00  0.00           H
ATOM   3521  H2  WAT X 312       7.860  30.718  75.665  0.00  0.00           H
ATOM   3522  O   WAT X 313      27.771  60.715  64.614  0.00  0.00           O
ATOM   3523  H1  WAT X 313      27.572  60.193  63.837  0.00  0.00           H
ATOM   3524  H2  WAT X 313      28.167  60.094  65.226  0.00  0.00           H
ATOM   3525  O   WAT X 314       4.854  41.879  25.371  0.00  0.00           O
ATOM   3526  H1  WAT X 314       3.972  41.756  25.724  0.00  0.00           H
ATOM   3527  H2  WAT X 314       5.268  42.498  25.973  0.00  0.00           H
ATOM   3528  O   WAT X 315      18.965  48.924  30.537  0.00  0.00           O
ATOM   3529  H1  WAT X 315      18.435  49.029  31.327  0.00  0.00           H
ATOM   3530  H2  WAT X 315      18.749  49.687  30.001  0.00  0.00           H
ATOM   3531  O   WAT X 316     -17.608 -23.081  41.228  0.00  0.00           O
ATOM   3532  H1  WAT X 316     -17.423 -23.585  42.020  0.00  0.00           H
ATOM   3533  H2  WAT X 316     -17.100 -23.516  40.543  0.00  0.00           H
ATOM   3534  O   WAT X 317     -21.284 -26.602  28.101  0.00  0.00           O
ATOM   3535  H1  WAT X 317     -21.697 -26.577  28.964  0.00  0.00           H
ATOM   3536  H2  WAT X 317     -20.364 -26.397  28.269  0.00  0.00           H
ATOM   3537  O   WAT X 318     -23.106  -0.944   7.248  0.00  0.00           O
ATOM   3538  H1  WAT X 318     -23.149  -1.836   6.905  0.00  0.00           H
ATOM   3539  H2  WAT X 318     -23.258  -1.041   8.188  0.00  0.00           H
ATOM   3540  O   WAT X 319       0.591  58.656  59.016  0.00  0.00           O
ATOM   3541  H1  WAT X 319      -0.218  58.151  59.090  0.00  0.00           H
ATOM   3542  H2  WAT X 319       0.313  59.568  59.106  0.00  0.00           H
ATOM   3543  O   WAT X 320       5.217  32.844  46.110  0.00  0.00           O
ATOM   3544  H1  WAT X 320       4.893  33.288  45.326  0.00  0.00           H
ATOM   3545  H2  WAT X 320       5.975  32.345  45.805  0.00  0.00           H
ATOM   3546  O   WAT X 321      36.309   8.281  34.233  0.00  0.00           O
ATOM   3547  H1  WAT X 321      36.364   7.679  34.976  0.00  0.00           H
ATOM   3548  H2  WAT X 321      36.464   7.730  33.466  0.00  0.00           H
ATOM   3549  O   WAT X 322      37.780  10.754  21.855  0.00  0.00           O
ATOM   3550  H1  WAT X 322      37.752   9.913  22.312  0.00  0.00           H
ATOM   3551  H2  WAT X 322      37.608  10.535  20.940  0.00  0.00           H
ATOM   3552  O   WAT X 323     -14.854  54.031  40.958  0.00  0.00           O
ATOM   3553  H1  WAT X 323     -15.602  54.471  40.552  0.00  0.00           H
ATOM   3554  H2  WAT X 323     -14.215  54.730  41.101  0.00  0.00           H
ATOM   3555  O   WAT X 324     -23.750   7.860   0.351  0.00  0.00           O
ATOM   3556  H1  WAT X 324     -23.476   8.001   1.257  0.00  0.00           H
ATOM   3557  H2  WAT X 324     -22.968   8.048  -0.168  0.00  0.00           H
ATOM   3558  O   WAT X 325     -37.837  28.822  35.155  0.00  0.00           O
ATOM   3559  H1  WAT X 325     -37.057  29.212  35.550  0.00  0.00           H
ATOM   3560  H2  WAT X 325     -38.428  29.561  35.011  0.00  0.00           H
ATOM   3561  O   WAT X 326       8.535  16.396  81.361  0.00  0.00           O
ATOM   3562  H1  WAT X 326       8.112  17.252  81.427  0.00  0.00           H
ATOM   3563  H2  WAT X 326       9.111  16.472  80.600  0.00  0.00           H
ATOM   3564  O   WAT X 327      -1.853  61.409  45.552  0.00  0.00           O
ATOM   3565  H1  WAT X 327      -1.678  60.708  44.924  0.00  0.00           H
ATOM   3566  H2  WAT X 327      -1.043  61.919  45.572  0.00  0.00           H
ATOM   3567  O   WAT X 328      19.466  43.597  13.358  0.00  0.00           O
ATOM   3568  H1  WAT X 328      19.963  42.835  13.062  0.00  0.00           H
ATOM   3569  H2  WAT X 328      19.987  43.959  14.075  0.00  0.00           H
ATOM   3570  O   WAT X 329      12.445  26.246  13.237  0.00  0.00           O
ATOM   3571  H1  WAT X 329      13.059  26.670  13.836  0.00  0.00           H
ATOM   3572  H2  WAT X 329      12.387  26.843  12.491  0.00  0.00           H
ATOM   3573  O   WAT X 330      -8.814   4.926  61.132  0.00  0.00           O
ATOM   3574  H1  WAT X 330      -9.405   5.063  61.873  0.00  0.00           H
ATOM   3575  H2  WAT X 330      -7.939   5.060  61.496  0.00  0.00           H
ATOM   3576  O   WAT X 331       8.877  23.652  26.947  0.00  0.00           O
ATOM   3577  H1  WAT X 331       8.066  23.578  26.443  0.00  0.00           H
ATOM   3578  H2  WAT X 331       9.092  24.584  26.919  0.00  0.00           H
ATOM   3579  O   WAT X 332     -23.626   7.506  71.594  0.00  0.00           O
ATOM   3580  H1  WAT X 332     -23.068   6.868  71.149  0.00  0.00           H
ATOM   3581  H2  WAT X 332     -24.043   7.009  72.298  0.00  0.00           H
ATOM   3582  O   WAT X 333      -2.384  66.480  50.981  0.00  0.00           O
ATOM   3583  H1  WAT X 333      -1.842  66.090  50.296  0.00  0.00           H
ATOM   3584  H2  WAT X 333      -3.278  66.417  50.645  0.00  0.00           H
ATOM   3585  O   WAT X 334       7.678  17.624  29.895  0.00  0.00           O
ATOM   3586  H1  WAT X 334       7.601  18.294  29.216  0.00  0.00           H
ATOM   3587  H2  WAT X 334       8.041  16.864  29.442  0.00  0.00           H
ATOM   3588  O   WAT X 335       2.069   2.064  56.323  0.00  0.00           O
ATOM   3589  H1  WAT X 335       2.983   2.224  56.089  0.00  0.00           H
ATOM   3590  H2  WAT X 335       1.569   2.629  55.735  0.00  0.00           H
ATOM   3591  O   WAT X 336      39.473   5.293  59.738  0.00  0.00           O
ATOM   3592  H1  WAT X 336      39.401   5.983  60.398  0.00  0.00           H
ATOM   3593  H2  WAT X 336      38.951   4.571  60.089  0.00  0.00           H
ATOM   3594  O   WAT X 337      40.149  22.382  76.919  0.00  0.00           O
ATOM   3595  H1  WAT X 337      39.764  21.977  77.697  0.00  0.00           H
ATOM   3596  H2  WAT X 337      40.351  21.647  76.341  0.00  0.00           H
ATOM   3597  O   WAT X 338     -26.788  24.396  69.704  0.00  0.00           O
ATOM   3598  H1  WAT X 338     -26.409  23.709  70.253  0.00  0.00           H
ATOM   3599  H2  WAT X 338     -26.037  24.788  69.259  0.00  0.00           H
ATOM   3600  O   WAT X 339      12.429  16.727   9.490  0.00  0.00           O
ATOM   3601  H1  WAT X 339      12.993  16.034   9.145  0.00  0.00           H
ATOM   3602  H2  WAT X 339      12.909  17.536   9.314  0.00  0.00           H
ATOM   3603  O   WAT X 340      -6.035  16.545  26.060  0.00  0.00           O
ATOM   3604  H1  WAT X 340      -6.032  16.817  26.978  0.00  0.00           H
ATOM   3605  H2  WAT X 340      -6.836  16.925  25.700  0.00  0.00           H
ATOM   3606  O   WAT X 341     -17.862  28.280  67.979  0.00  0.00           O
ATOM   3607  H1  WAT X 341     -18.074  29.128  68.368  0.00  0.00           H
ATOM   3608  H2  WAT X 341     -16.909  28.219  68.041  0.00  0.00           H
ATOM   3609  O   WAT X 342      39.241   8.436  53.444  0.00  0.00           O
ATOM   3610  H1  WAT X 342      39.386   9.183  54.024  0.00  0.00           H
ATOM   3611  H2  WAT X 342      38.902   7.749  54.018  0.00  0.00           H
ATOM   3612  O   WAT X 343     -24.175   8.186  79.899  0.00  0.00           O
ATOM   3613  H1  WAT X 343     -24.981   7.890  80.321  0.00  0.00           H
ATOM   3614  H2  WAT X 343     -23.814   7.399  79.492  0.00  0.00           H
ATOM   3615  O   WAT X 344      26.570  14.152  20.114  0.00  0.00           O
ATOM   3616  H1  WAT X 344      26.623  13.849  19.207  0.00  0.00           H
ATOM   3617  H2  WAT X 344      27.013  15.000  20.109  0.00  0.00           H
ATOM   3618  O   WAT X 345      25.889 -12.234  41.785  0.00  0.00           O
ATOM   3619  H1  WAT X 345      25.538 -11.420  41.424  0.00  0.00           H
ATOM   3620  H2  WAT X 345      26.585 -11.952  42.379  0.00  0.00           H
ATOM   3621  O   WAT X 346      -0.798  17.343  18.892  0.00  0.00           O
ATOM   3622  H1  WAT X 346       0.016  17.743  19.199  0.00  0.00           H
ATOM   3623  H2  WAT X 346      -1.180  17.995  18.306  0.00  0.00           H
ATOM   3624  O   WAT X 347      14.763  41.207  45.086  0.00  0.00           O
ATOM   3625  H1  WAT X 347      15.086  41.905  44.516  0.00  0.00           H
ATOM   3626  H2  WAT X 347      15.116  41.422  45.950  0.00  0.00           H
ATOM   3627  O   WAT X 348     -29.024 -13.536  44.046  0.00  0.00           O
ATOM   3628  H1  WAT X 348     -29.309 -14.313  43.565  0.00  0.00           H
ATOM   3629  H2  WAT X 348     -28.581 -12.998  43.390  0.00  0.00           H
ATOM   3630  O   WAT X 349     -13.655 -24.877  35.764  0.00  0.00           O
ATOM   3631  H1  WAT X 349     -12.882 -25.409  35.577  0.00  0.00           H
ATOM   3632  H2  WAT X 349     -14.331 -25.512  36.001  0.00  0.00           H
ATOM   3633  O   WAT X 350     -34.305  15.128  40.567  0.00  0.00           O
ATOM   3634  H1  WAT X 350     -34.634  15.144  39.668  0.00  0.00           H
ATOM   3635  H2  WAT X 350     -34.893  15.712  41.047  0.00  0.00           H
ATOM   3636  O   WAT X 351       5.558  35.998  82.225  0.00  0.00           O
ATOM   3637  H1  WAT X 351       6.479  35.738  82.225  0.00  0.00           H
ATOM   3638  H2  WAT X 351       5.382  36.257  81.320  0.00  0.00           H
ATOM   3639  O   WAT X 352      28.889  18.246  78.740  0.00  0.00           O
ATOM   3640  H1  WAT X 352      29.261  17.650  79.390  0.00  0.00           H
ATOM   3641  H2  WAT X 352      29.312  19.086  78.915  0.00  0.00           H
ATOM   3642  O   WAT X 353     -17.915  47.388  64.815  0.00  0.00           O
ATOM   3643  H1  WAT X 353     -17.811  48.052  65.496  0.00  0.00           H
ATOM   3644  H2  WAT X 353     -18.605  47.732  64.248  0.00  0.00           H
ATOM   3645  O   WAT X 354       8.891  68.920  58.598  0.00  0.00           O
ATOM   3646  H1  WAT X 354       8.495  69.761  58.372  0.00  0.00           H
ATOM   3647  H2  WAT X 354       9.501  68.742  57.882  0.00  0.00           H
ATOM   3648  O   WAT X 355     -29.246  46.313  43.713  0.00  0.00           O
ATOM   3649  H1  WAT X 355     -29.910  46.125  44.376  0.00  0.00           H
ATOM   3650  H2  WAT X 355     -28.419  46.309  44.194  0.00  0.00           H
ATOM   3651  O   WAT X 356      -9.047  41.148  46.877  0.00  0.00           O
ATOM   3652  H1  WAT X 356      -9.075  40.492  46.181  0.00  0.00           H
ATOM   3653  H2  WAT X 356      -8.124  41.192  47.128  0.00  0.00           H
ATOM   3654  O   WAT X 357      29.011   6.820  50.667  0.00  0.00           O
ATOM   3655  H1  WAT X 357      29.953   6.932  50.539  0.00  0.00           H
ATOM   3656  H2  WAT X 357      28.791   7.431  51.371  0.00  0.00           H
ATOM   3657  O   WAT X 358      -5.314  10.748   4.803  0.00  0.00           O
ATOM   3658  H1  WAT X 358      -4.467  10.505   5.177  0.00  0.00           H
ATOM   3659  H2  WAT X 358      -5.734  11.275   5.483  0.00  0.00           H
ATOM   3660  O   WAT X 359       6.041  49.749  25.648  0.00  0.00           O
ATOM   3661  H1  WAT X 359       6.873  50.224  25.646  0.00  0.00           H
ATOM   3662  H2  WAT X 359       5.999  49.337  24.785  0.00  0.00           H
ATOM   3663  O   WAT X 360      21.277  16.210  71.008  0.00  0.00           O
ATOM   3664  H1  WAT X 360      22.097  16.701  71.071  0.00  0.00           H
ATOM   3665  H2  WAT X 360      21.060  16.228  70.076  0.00  0.00           H
ATOM   3666  O   WAT X 361      -6.398  34.889  26.091  0.00  0.00           O
ATOM   3667  H1  WAT X 361      -6.935  34.661  26.850  0.00  0.00           H
ATOM   3668  H2  WAT X 361      -5.506  34.934  26.435  0.00  0.00           H
ATOM   3669  O   WAT X 362      11.386  27.798  76.805  0.00  0.00           O
ATOM   3670  H1  WAT X 362      10.835  27.032  76.971  0.00  0.00           H
ATOM   3671  H2  WAT X 362      11.244  27.999  75.880  0.00  0.00           H
ATOM   3672  O   WAT X 363      11.208  15.067  79.354  0.00  0.00           O
ATOM   3673  H1  WAT X 363      10.729  15.872  79.156  0.00  0.00           H
ATOM   3674  H2  WAT X 363      11.646  14.842  78.533  0.00  0.00           H
ATOM   3675  O   WAT X 364      35.153  46.950  47.448  0.00  0.00           O
ATOM   3676  H1  WAT X 364      34.289  46.928  47.037  0.00  0.00           H
ATOM   3677  H2  WAT X 364      35.736  46.552  46.801  0.00  0.00           H
ATOM   3678  O   WAT X 365     -17.138  12.499   6.538  0.00  0.00           O
ATOM   3679  H1  WAT X 365     -16.188  12.383   6.570  0.00  0.00           H
ATOM   3680  H2  WAT X 365     -17.304  13.268   7.082  0.00  0.00           H
ATOM   3681  O   WAT X 366      37.530   4.157  40.055  0.00  0.00           O
ATOM   3682  H1  WAT X 366      36.698   4.554  40.315  0.00  0.00           H
ATOM   3683  H2  WAT X 366      38.057   4.891  39.740  0.00  0.00           H
ATOM   3684  O   WAT X 367       2.423  39.562  38.781  0.00  0.00           O
ATOM   3685  H1  WAT X 367       1.959  38.879  38.297  0.00  0.00           H
ATOM   3686  H2  WAT X 367       3.168  39.110  39.178  0.00  0.00           H
ATOM   3687  O   WAT X 368       7.712  36.533  46.186  0.00  0.00           O
ATOM   3688  H1  WAT X 368       7.842  36.289  47.102  0.00  0.00           H
ATOM   3689  H2  WAT X 368       8.466  36.160  45.729  0.00  0.00           H
ATOM   3690  O   WAT X 369      12.505  11.208  18.262  0.00  0.00           O
ATOM   3691  H1  WAT X 369      13.445  11.234  18.439  0.00  0.00           H
ATOM   3692  H2  WAT X 369      12.386  11.791  17.512  0.00  0.00           H
ATOM   3693  O   WAT X 370     -31.129  36.251  64.273  0.00  0.00           O
ATOM   3694  H1  WAT X 370     -31.894  36.416  64.824  0.00  0.00           H
ATOM   3695  H2  WAT X 370     -30.839  35.373  64.522  0.00  0.00           H
ATOM   3696  O   WAT X 371      49.342   8.896  35.002  0.00  0.00           O
ATOM   3697  H1  WAT X 371      49.236   8.747  34.062  0.00  0.00           H
ATOM   3698  H2  WAT X 371      49.907   9.667  35.060  0.00  0.00           H
ATOM   3699  O   WAT X 372      23.503  37.068   0.570  0.00  0.00           O
ATOM   3700  H1  WAT X 372      22.753  36.671   0.127  0.00  0.00           H
ATOM   3701  H2  WAT X 372      23.393  38.009   0.428  0.00  0.00           H
ATOM   3702  O   WAT X 373      15.215  34.273  40.259  0.00  0.00           O
ATOM   3703  H1  WAT X 373      15.954  34.802  40.560  0.00  0.00           H
ATOM   3704  H2  WAT X 373      14.489  34.531  40.827  0.00  0.00           H
ATOM   3705  O   WAT X 374      10.634  39.358  24.734  0.00  0.00           O
ATOM   3706  H1  WAT X 374      11.473  39.716  24.446  0.00  0.00           H
ATOM   3707  H2  WAT X 374      10.160  40.112  25.085  0.00  0.00           H
ATOM   3708  O   WAT X 375      30.599  41.835  11.827  0.00  0.00           O
ATOM   3709  H1  WAT X 375      31.554  41.848  11.887  0.00  0.00           H
ATOM   3710  H2  WAT X 375      30.368  40.907  11.874  0.00  0.00           H
ATOM   3711  O   WAT X 376       8.131  32.639  22.269  0.00  0.00           O
ATOM   3712  H1  WAT X 376       8.027  33.589  22.318  0.00  0.00           H
ATOM   3713  H2  WAT X 376       9.068  32.507  22.129  0.00  0.00           H
ATOM   3714  O   WAT X 377      26.692  48.822  72.316  0.00  0.00           O
ATOM   3715  H1  WAT X 377      26.484  47.923  72.061  0.00  0.00           H
ATOM   3716  H2  WAT X 377      26.879  48.767  73.253  0.00  0.00           H
ATOM   3717  O   WAT X 378       4.788  45.012  34.627  0.00  0.00           O
ATOM   3718  H1  WAT X 378       4.741  45.842  34.153  0.00  0.00           H
ATOM   3719  H2  WAT X 378       5.375  44.469  34.101  0.00  0.00           H
ATOM   3720  O   WAT X 379      15.591  61.121  68.246  0.00  0.00           O
ATOM   3721  H1  WAT X 379      15.933  61.753  68.878  0.00  0.00           H
ATOM   3722  H2  WAT X 379      15.056  60.524  68.770  0.00  0.00           H
ATOM   3723  O   WAT X 380      27.852  52.961  51.721  0.00  0.00           O
ATOM   3724  H1  WAT X 380      27.905  53.911  51.827  0.00  0.00           H
ATOM   3725  H2  WAT X 380      28.382  52.777  50.945  0.00  0.00           H
ATOM   3726  O   WAT X 381      45.325  -4.066  35.728  0.00  0.00           O
ATOM   3727  H1  WAT X 381      44.892  -3.526  35.067  0.00  0.00           H
ATOM   3728  H2  WAT X 381      45.271  -3.549  36.532  0.00  0.00           H
ATOM   3729  O   WAT X 382     -13.181  45.561  22.195  0.00  0.00           O
ATOM   3730  H1  WAT X 382     -12.370  46.004  21.944  0.00  0.00           H
ATOM   3731  H2  WAT X 382     -12.958  45.089  22.997  0.00  0.00           H
ATOM   3732  O   WAT X 383      31.041  36.226   4.295  0.00  0.00           O
ATOM   3733  H1  WAT X 383      31.144  35.746   3.473  0.00  0.00           H
ATOM   3734  H2  WAT X 383      31.623  35.778   4.909  0.00  0.00           H
ATOM   3735  O   WAT X 384      25.971  39.444  64.348  0.00  0.00           O
ATOM   3736  H1  WAT X 384      26.408  40.266  64.569  0.00  0.00           H
ATOM   3737  H2  WAT X 384      26.630  38.943  63.867  0.00  0.00           H
ATOM   3738  O   WAT X 385     -16.736   2.593  58.947  0.00  0.00           O
ATOM   3739  H1  WAT X 385     -16.390   2.278  59.783  0.00  0.00           H
ATOM   3740  H2  WAT X 385     -16.773   1.812  58.395  0.00  0.00           H
ATOM   3741  O   WAT X 386       8.256  50.758  48.831  0.00  0.00           O
ATOM   3742  H1  WAT X 386       8.955  51.222  49.291  0.00  0.00           H
ATOM   3743  H2  WAT X 386       7.981  51.361  48.141  0.00  0.00           H
ATOM   3744  O   WAT X 387     -24.334  33.155  44.468  0.00  0.00           O
ATOM   3745  H1  WAT X 387     -25.059  32.726  44.921  0.00  0.00           H
ATOM   3746  H2  WAT X 387     -24.115  33.905  45.021  0.00  0.00           H
ATOM   3747  O   WAT X 388       4.180  31.113  79.375  0.00  0.00           O
ATOM   3748  H1  WAT X 388       4.753  30.791  80.070  0.00  0.00           H
ATOM   3749  H2  WAT X 388       4.198  30.424  78.711  0.00  0.00           H
ATOM   3750  O   WAT X 389      -2.238   0.630  16.958  0.00  0.00           O
ATOM   3751  H1  WAT X 389      -2.425   1.282  16.283  0.00  0.00           H
ATOM   3752  H2  WAT X 389      -2.178  -0.198  16.481  0.00  0.00           H
ATOM   3753  O   WAT X 390      26.622  16.646  62.685  0.00  0.00           O
ATOM   3754  H1  WAT X 390      26.440  17.324  63.337  0.00  0.00           H
ATOM   3755  H2  WAT X 390      27.563  16.718  62.523  0.00  0.00           H
ATOM   3756  O   WAT X 391      16.332  39.775  34.653  0.00  0.00           O
ATOM   3757  H1  WAT X 391      17.001  40.416  34.414  0.00  0.00           H
ATOM   3758  H2  WAT X 391      16.826  38.983  34.867  0.00  0.00           H
ATOM   3759  O   WAT X 392     -14.965  30.588  75.108  0.00  0.00           O
ATOM   3760  H1  WAT X 392     -14.987  29.751  74.645  0.00  0.00           H
ATOM   3761  H2  WAT X 392     -15.867  30.906  75.070  0.00  0.00           H
ATOM   3762  O   WAT X 393     -13.221   7.805  71.922  0.00  0.00           O
ATOM   3763  H1  WAT X 393     -12.684   7.477  72.643  0.00  0.00           H
ATOM   3764  H2  WAT X 393     -13.800   7.075  71.703  0.00  0.00           H
ATOM   3765  O   WAT X 394      36.466  49.431  34.875  0.00  0.00           O
ATOM   3766  H1  WAT X 394      37.422  49.393  34.884  0.00  0.00           H
ATOM   3767  H2  WAT X 394      36.211  49.276  35.785  0.00  0.00           H
ATOM   3768  O   WAT X 395      20.052  62.358  47.616  0.00  0.00           O
ATOM   3769  H1  WAT X 395      20.874  62.435  48.100  0.00  0.00           H
ATOM   3770  H2  WAT X 395      19.688  61.518  47.896  0.00  0.00           H
ATOM   3771  O   WAT X 396      26.011  18.952   8.924  0.00  0.00           O
ATOM   3772  H1  WAT X 396      26.314  19.586   8.274  0.00  0.00           H
ATOM   3773  H2  WAT X 396      25.519  18.305   8.417  0.00  0.00           H
ATOM   3774  O   WAT X 397      -3.319  28.913  47.065  0.00  0.00           O
ATOM   3775  H1  WAT X 397      -2.578  28.575  46.562  0.00  0.00           H
ATOM   3776  H2  WAT X 397      -3.263  29.863  46.964  0.00  0.00           H
ATOM   3777  O   WAT X 398     -27.636  23.069  33.209  0.00  0.00           O
ATOM   3778  H1  WAT X 398     -28.386  23.455  33.660  0.00  0.00           H
ATOM   3779  H2  WAT X 398     -26.911  23.665  33.397  0.00  0.00           H
ATOM   3780  O   WAT X 399      35.901  39.546  36.970  0.00  0.00           O
ATOM   3781  H1  WAT X 399      36.445  40.134  36.447  0.00  0.00           H
ATOM   3782  H2  WAT X 399      36.226  39.648  37.864  0.00  0.00           H
ATOM   3783  O   WAT X 400      -6.636  13.258  21.035  0.00  0.00           O
ATOM   3784  H1  WAT X 400      -6.467  14.199  21.009  0.00  0.00           H
ATOM   3785  H2  WAT X 400      -7.588  13.187  21.112  0.00  0.00           H
ATOM   3786  O   WAT X 401     -22.106  38.828  52.416  0.00  0.00           O
ATOM   3787  H1  WAT X 401     -22.271  39.591  52.970  0.00  0.00           H
ATOM   3788  H2  WAT X 401     -22.291  38.078  52.981  0.00  0.00           H
ATOM   3789  O   WAT X 402       1.849 -14.393  32.171  0.00  0.00           O
ATOM   3790  H1  WAT X 402       1.657 -14.300  31.238  0.00  0.00           H
ATOM   3791  H2  WAT X 402       2.297 -13.580  32.406  0.00  0.00           H
ATOM   3792  O   WAT X 403     -32.460  15.039  68.674  0.00  0.00           O
ATOM   3793  H1  WAT X 403     -32.389  14.267  68.113  0.00  0.00           H
ATOM   3794  H2  WAT X 403     -33.281  15.454  68.409  0.00  0.00           H
ATOM   3795  O   WAT X 404      23.454  51.857  25.294  0.00  0.00           O
ATOM   3796  H1  WAT X 404      24.342  51.633  25.012  0.00  0.00           H
ATOM   3797  H2  WAT X 404      23.016  51.012  25.399  0.00  0.00           H
ATOM   3798  O   WAT X 405      19.562  26.951  10.309  0.00  0.00           O
ATOM   3799  H1  WAT X 405      19.045  27.422  10.962  0.00  0.00           H
ATOM   3800  H2  WAT X 405      20.334  26.647  10.787  0.00  0.00           H
ATOM   3801  O   WAT X 406      -5.395  50.342  47.013  0.00  0.00           O
ATOM   3802  H1  WAT X 406      -4.489  50.384  46.708  0.00  0.00           H
ATOM   3803  H2  WAT X 406      -5.515  51.147  47.517  0.00  0.00           H
ATOM   3804  O   WAT X 407      22.305  28.424  16.161  0.00  0.00           O
ATOM   3805  H1  WAT X 407      21.409  28.686  15.950  0.00  0.00           H
ATOM   3806  H2  WAT X 407      22.854  29.004  15.633  0.00  0.00           H
ATOM   3807  O   WAT X 408      29.616   0.782  57.810  0.00  0.00           O
ATOM   3808  H1  WAT X 408      29.090  -0.002  57.969  0.00  0.00           H
ATOM   3809  H2  WAT X 408      29.719   1.180  58.674  0.00  0.00           H
ATOM   3810  O   WAT X 409     -24.904  48.031  46.304  0.00  0.00           O
ATOM   3811  H1  WAT X 409     -25.453  47.682  47.006  0.00  0.00           H
ATOM   3812  H2  WAT X 409     -25.505  48.162  45.571  0.00  0.00           H
ATOM   3813  O   WAT X 410      -0.650  21.799  54.171  0.00  0.00           O
ATOM   3814  H1  WAT X 410      -0.395  22.617  54.598  0.00  0.00           H
ATOM   3815  H2  WAT X 410      -0.227  21.116  54.690  0.00  0.00           H
ATOM   3816  O   WAT X 411      36.141   2.799  23.693  0.00  0.00           O
ATOM   3817  H1  WAT X 411      36.714   2.056  23.883  0.00  0.00           H
ATOM   3818  H2  WAT X 411      35.258   2.430  23.699  0.00  0.00           H
ATOM   3819  O   WAT X 412     -37.379  13.086  54.178  0.00  0.00           O
ATOM   3820  H1  WAT X 412     -37.119  13.238  53.269  0.00  0.00           H
ATOM   3821  H2  WAT X 412     -37.317  12.137  54.289  0.00  0.00           H
ATOM   3822  O   WAT X 413      46.784  10.027  38.184  0.00  0.00           O
ATOM   3823  H1  WAT X 413      47.625  10.348  38.509  0.00  0.00           H
ATOM   3824  H2  WAT X 413      46.132  10.515  38.687  0.00  0.00           H
ATOM   3825  O   WAT X 414      -3.136  27.343  71.005  0.00  0.00           O
ATOM   3826  H1  WAT X 414      -2.241  27.216  71.320  0.00  0.00           H
ATOM   3827  H2  WAT X 414      -3.580  26.519  71.204  0.00  0.00           H
ATOM   3828  O   WAT X 415      23.603  44.490  65.934  0.00  0.00           O
ATOM   3829  H1  WAT X 415      23.411  43.643  66.334  0.00  0.00           H
ATOM   3830  H2  WAT X 415      22.750  44.915  65.849  0.00  0.00           H
ATOM   3831  O   WAT X 416       9.932  17.440   8.640  0.00  0.00           O
ATOM   3832  H1  WAT X 416      10.238  18.148   8.074  0.00  0.00           H
ATOM   3833  H2  WAT X 416      10.733  17.046   8.986  0.00  0.00           H
ATOM   3834  O   WAT X 417     -18.271  14.334   1.014  0.00  0.00           O
ATOM   3835  H1  WAT X 417     -18.387  15.162   1.480  0.00  0.00           H
ATOM   3836  H2  WAT X 417     -19.138  13.928   1.028  0.00  0.00           H
ATOM   3837  O   WAT X 418      -7.236  37.321   9.488  0.00  0.00           O
ATOM   3838  H1  WAT X 418      -6.337  36.991   9.474  0.00  0.00           H
ATOM   3839  H2  WAT X 418      -7.720  36.674  10.001  0.00  0.00           H
ATOM   3840  O   WAT X 419     -33.765  18.771  34.712  0.00  0.00           O
ATOM   3841  H1  WAT X 419     -33.282  19.084  35.477  0.00  0.00           H
ATOM   3842  H2  WAT X 419     -34.601  19.236  34.749  0.00  0.00           H
ATOM   3843  O   WAT X 420     -31.765  26.409  60.178  0.00  0.00           O
ATOM   3844  H1  WAT X 420     -31.094  26.052  60.760  0.00  0.00           H
ATOM   3845  H2  WAT X 420     -31.420  26.265  59.297  0.00  0.00           H
ATOM   3846  O   WAT X 421     -23.236  51.299  57.998  0.00  0.00           O
ATOM   3847  H1  WAT X 421     -22.380  50.943  58.237  0.00  0.00           H
ATOM   3848  H2  WAT X 421     -23.842  50.911  58.630  0.00  0.00           H
ATOM   3849  O   WAT X 422     -13.137 -23.421  38.305  0.00  0.00           O
ATOM   3850  H1  WAT X 422     -12.205 -23.253  38.170  0.00  0.00           H
ATOM   3851  H2  WAT X 422     -13.356 -24.090  37.656  0.00  0.00           H
ATOM   3852  O   WAT X 423      -1.565 -18.968  33.817  0.00  0.00           O
ATOM   3853  H1  WAT X 423      -1.298 -18.953  32.898  0.00  0.00           H
ATOM   3854  H2  WAT X 423      -1.064 -19.687  34.201  0.00  0.00           H
ATOM   3855  O   WAT X 424     -19.851  41.232  44.782  0.00  0.00           O
ATOM   3856  H1  WAT X 424     -19.124  40.742  44.398  0.00  0.00           H
ATOM   3857  H2  WAT X 424     -19.430  41.913  45.307  0.00  0.00           H
ATOM   3858  O   WAT X 425      42.664  36.472  37.931  0.00  0.00           O
ATOM   3859  H1  WAT X 425      43.139  37.303  37.940  0.00  0.00           H
ATOM   3860  H2  WAT X 425      41.840  36.661  38.381  0.00  0.00           H
ATOM   3861  O   WAT X 426     -14.931   1.997  61.200  0.00  0.00           O
ATOM   3862  H1  WAT X 426     -14.786   1.162  61.644  0.00  0.00           H
ATOM   3863  H2  WAT X 426     -14.058   2.275  60.923  0.00  0.00           H
ATOM   3864  O   WAT X 427       8.469  47.159  62.769  0.00  0.00           O
ATOM   3865  H1  WAT X 427       7.996  47.023  61.948  0.00  0.00           H
ATOM   3866  H2  WAT X 427       8.743  46.281  63.035  0.00  0.00           H
ATOM   3867  O   WAT X 428      41.814  -0.386  33.286  0.00  0.00           O
ATOM   3868  H1  WAT X 428      42.326  -0.549  34.078  0.00  0.00           H
ATOM   3869  H2  WAT X 428      40.929  -0.210  33.604  0.00  0.00           H
ATOM   3870  O   WAT X 429      14.279  33.910  -2.635  0.00  0.00           O
ATOM   3871  H1  WAT X 429      13.875  33.953  -1.769  0.00  0.00           H
ATOM   3872  H2  WAT X 429      13.555  34.058  -3.244  0.00  0.00           H
ATOM   3873  O   WAT X 430     -24.239  17.138   5.218  0.00  0.00           O
ATOM   3874  H1  WAT X 430     -23.727  17.012   6.018  0.00  0.00           H
ATOM   3875  H2  WAT X 430     -24.964  16.518   5.297  0.00  0.00           H
ATOM   3876  O   WAT X 431      -1.509   3.743  42.878  0.00  0.00           O
ATOM   3877  H1  WAT X 431      -2.224   3.760  42.242  0.00  0.00           H
ATOM   3878  H2  WAT X 431      -1.771   4.373  43.550  0.00  0.00           H
ATOM   3879  O   WAT X 432       3.668 -14.784  24.160  0.00  0.00           O
ATOM   3880  H1  WAT X 432       3.019 -14.348  23.607  0.00  0.00           H
ATOM   3881  H2  WAT X 432       4.184 -14.069  24.532  0.00  0.00           H
ATOM   3882  O   WAT X 433     -17.436  -8.678  26.044  0.00  0.00           O
ATOM   3883  H1  WAT X 433     -17.195  -7.842  25.645  0.00  0.00           H
ATOM   3884  H2  WAT X 433     -17.305  -9.322  25.347  0.00  0.00           H
ATOM   3885  O   WAT X 434      -1.073  27.893  66.424  0.00  0.00           O
ATOM   3886  H1  WAT X 434      -1.651  27.859  67.187  0.00  0.00           H
ATOM   3887  H2  WAT X 434      -0.643  28.746  66.486  0.00  0.00           H
ATOM   3888  O   WAT X 435      14.344  29.600  84.899  0.00  0.00           O
ATOM   3889  H1  WAT X 435      14.054  30.433  85.271  0.00  0.00           H
ATOM   3890  H2  WAT X 435      13.636  28.988  85.101  0.00  0.00           H
ATOM   3891  O   WAT X 436      26.001  32.248  17.671  0.00  0.00           O
ATOM   3892  H1  WAT X 436      25.942  32.796  18.453  0.00  0.00           H
ATOM   3893  H2  WAT X 436      25.186  31.747  17.667  0.00  0.00           H
ATOM   3894  O   WAT X 437     -13.174  41.532  68.383  0.00  0.00           O
ATOM   3895  H1  WAT X 437     -12.788  41.559  67.507  0.00  0.00           H
ATOM   3896  H2  WAT X 437     -13.279  40.599  68.570  0.00  0.00           H
ATOM   3897  O   WAT X 438      17.074  31.928  70.928  0.00  0.00           O
ATOM   3898  H1  WAT X 438      18.027  31.934  70.844  0.00  0.00           H
ATOM   3899  H2  WAT X 438      16.757  32.262  70.089  0.00  0.00           H
ATOM   3900  O   WAT X 439      10.043  49.538  22.572  0.00  0.00           O
ATOM   3901  H1  WAT X 439      10.086  50.325  23.116  0.00  0.00           H
ATOM   3902  H2  WAT X 439      10.901  49.128  22.675  0.00  0.00           H
ATOM   3903  O   WAT X 440      14.551  45.447  48.252  0.00  0.00           O
ATOM   3904  H1  WAT X 440      15.055  45.812  48.979  0.00  0.00           H
ATOM   3905  H2  WAT X 440      15.169  45.422  47.521  0.00  0.00           H
ATOM   3906  O   WAT X 441      51.639   3.780  49.118  0.00  0.00           O
ATOM   3907  H1  WAT X 441      52.173   3.008  49.307  0.00  0.00           H
ATOM   3908  H2  WAT X 441      51.427   3.704  48.188  0.00  0.00           H
ATOM   3909  O   WAT X 442      50.792  11.111  35.290  0.00  0.00           O
ATOM   3910  H1  WAT X 442      50.660  11.674  36.053  0.00  0.00           H
ATOM   3911  H2  WAT X 442      50.993  11.717  34.577  0.00  0.00           H
ATOM   3912  O   WAT X 443      -3.833  15.688  60.549  0.00  0.00           O
ATOM   3913  H1  WAT X 443      -3.687  16.263  59.798  0.00  0.00           H
ATOM   3914  H2  WAT X 443      -4.535  15.101  60.268  0.00  0.00           H
ATOM   3915  O   WAT X 444       6.134 -22.293  30.392  0.00  0.00           O
ATOM   3916  H1  WAT X 444       6.254 -21.569  29.776  0.00  0.00           H
ATOM   3917  H2  WAT X 444       6.983 -22.380  30.826  0.00  0.00           H
ATOM   3918  O   WAT X 445       7.896  59.520  51.359  0.00  0.00           O
ATOM   3919  H1  WAT X 445       7.816  60.281  50.785  0.00  0.00           H
ATOM   3920  H2  WAT X 445       7.361  58.846  50.940  0.00  0.00           H
ATOM   3921  O   WAT X 446       7.910  28.145  24.460  0.00  0.00           O
ATOM   3922  H1  WAT X 446       8.261  27.775  23.649  0.00  0.00           H
ATOM   3923  H2  WAT X 446       7.929  29.092  24.319  0.00  0.00           H
ATOM   3924  O   WAT X 447     -22.218  36.232  19.971  0.00  0.00           O
ATOM   3925  H1  WAT X 447     -21.429  36.767  19.891  0.00  0.00           H
ATOM   3926  H2  WAT X 447     -22.940  36.853  19.878  0.00  0.00           H
ATOM   3927  O   WAT X 448     -10.059  50.261  63.354  0.00  0.00           O
ATOM   3928  H1  WAT X 448      -9.568  50.099  64.160  0.00  0.00           H
ATOM   3929  H2  WAT X 448      -9.431  50.090  62.652  0.00  0.00           H
ATOM   3930  O   WAT X 449      25.024  51.595  77.011  0.00  0.00           O
ATOM   3931  H1  WAT X 449      25.936  51.405  77.231  0.00  0.00           H
ATOM   3932  H2  WAT X 449      24.604  51.765  77.855  0.00  0.00           H
ATOM   3933  O   WAT X 450       4.736   1.039  15.443  0.00  0.00           O
ATOM   3934  H1  WAT X 450       4.707   1.443  16.310  0.00  0.00           H
ATOM   3935  H2  WAT X 450       3.876   1.222  15.065  0.00  0.00           H
ATOM   3936  O   WAT X 451      30.296  55.267  22.191  0.00  0.00           O
ATOM   3937  H1  WAT X 451      30.582  55.945  21.578  0.00  0.00           H
ATOM   3938  H2  WAT X 451      30.490  54.443  21.744  0.00  0.00           H
ATOM   3939  O   WAT X 452     -11.851  56.105  56.956  0.00  0.00           O
ATOM   3940  H1  WAT X 452     -12.179  56.564  56.183  0.00  0.00           H
ATOM   3941  H2  WAT X 452     -12.365  56.459  57.681  0.00  0.00           H
ATOM   3942  O   WAT X 453      19.690 -11.110  30.232  0.00  0.00           O
ATOM   3943  H1  WAT X 453      19.520 -11.690  30.975  0.00  0.00           H
ATOM   3944  H2  WAT X 453      20.614 -11.250  30.026  0.00  0.00           H
ATOM   3945  O   WAT X 454      18.328  30.806  40.548  0.00  0.00           O
ATOM   3946  H1  WAT X 454      18.299  31.759  40.631  0.00  0.00           H
ATOM   3947  H2  WAT X 454      19.020  30.534  41.151  0.00  0.00           H
ATOM   3948  O   WAT X 455      -4.082  21.318  82.906  0.00  0.00           O
ATOM   3949  H1  WAT X 455      -3.575  21.262  82.096  0.00  0.00           H
ATOM   3950  H2  WAT X 455      -4.647  20.545  82.889  0.00  0.00           H
ATOM   3951  O   WAT X 456     -19.054 -16.605  44.902  0.00  0.00           O
ATOM   3952  H1  WAT X 456     -19.494 -15.765  45.033  0.00  0.00           H
ATOM   3953  H2  WAT X 456     -19.726 -17.260  45.093  0.00  0.00           H
ATOM   3954  O   WAT X 457       1.367  39.982  32.226  0.00  0.00           O
ATOM   3955  H1  WAT X 457       0.915  39.399  32.836  0.00  0.00           H
ATOM   3956  H2  WAT X 457       2.295  39.873  32.435  0.00  0.00           H
ATOM   3957  O   WAT X 458     -19.366  37.845  54.266  0.00  0.00           O
ATOM   3958  H1  WAT X 458     -19.722  38.153  53.433  0.00  0.00           H
ATOM   3959  H2  WAT X 458     -19.812  38.375  54.927  0.00  0.00           H
ATOM   3960  O   WAT X 459     -44.185  35.356  45.526  0.00  0.00           O
ATOM   3961  H1  WAT X 459     -44.344  35.406  44.583  0.00  0.00           H
ATOM   3962  H2  WAT X 459     -44.777  34.670  45.833  0.00  0.00           H
ATOM   3963  O   WAT X 460     -32.702  19.718  36.780  0.00  0.00           O
ATOM   3964  H1  WAT X 460     -32.676  20.657  36.962  0.00  0.00           H
ATOM   3965  H2  WAT X 460     -32.359  19.310  37.575  0.00  0.00           H
ATOM   3966  O   WAT X 461      45.650   9.487  64.473  0.00  0.00           O
ATOM   3967  H1  WAT X 461      45.043   8.747  64.470  0.00  0.00           H
ATOM   3968  H2  WAT X 461      45.103  10.245  64.679  0.00  0.00           H
ATOM   3969  O   WAT X 462       1.243  52.300  56.992  0.00  0.00           O
ATOM   3970  H1  WAT X 462       0.425  52.692  56.686  0.00  0.00           H
ATOM   3971  H2  WAT X 462       1.864  52.454  56.280  0.00  0.00           H
ATOM   3972  O   WAT X 463     -21.337  31.537  28.776  0.00  0.00           O
ATOM   3973  H1  WAT X 463     -20.743  31.977  29.384  0.00  0.00           H
ATOM   3974  H2  WAT X 463     -20.760  31.120  28.136  0.00  0.00           H
ATOM   3975  O   WAT X 464      -8.060  36.614  30.161  0.00  0.00           O
ATOM   3976  H1  WAT X 464      -8.599  37.372  30.386  0.00  0.00           H
ATOM   3977  H2  WAT X 464      -7.566  36.426  30.960  0.00  0.00           H
ATOM   3978  O   WAT X 465      25.323  23.762  80.891  0.00  0.00           O
ATOM   3979  H1  WAT X 465      24.965  23.165  80.234  0.00  0.00           H
ATOM   3980  H2  WAT X 465      25.729  24.463  80.381  0.00  0.00           H
ATOM   3981  O   WAT X 466      21.860   3.023  39.544  0.00  0.00           O
ATOM   3982  H1  WAT X 466      21.982   2.124  39.241  0.00  0.00           H
ATOM   3983  H2  WAT X 466      21.288   2.943  40.308  0.00  0.00           H
ATOM   3984  O   WAT X 467      28.462  39.110  62.779  0.00  0.00           O
ATOM   3985  H1  WAT X 467      28.517  39.969  63.197  0.00  0.00           H
ATOM   3986  H2  WAT X 467      28.300  39.303  61.855  0.00  0.00           H
ATOM   3987  O   WAT X 468      16.232  21.533  50.700  0.00  0.00           O
ATOM   3988  H1  WAT X 468      17.138  21.610  50.401  0.00  0.00           H
ATOM   3989  H2  WAT X 468      15.712  21.563  49.896  0.00  0.00           H
ATOM   3990  O   WAT X 469      46.115  12.994  34.081  0.00  0.00           O
ATOM   3991  H1  WAT X 469      45.235  12.619  34.111  0.00  0.00           H
ATOM   3992  H2  WAT X 469      46.286  13.131  33.149  0.00  0.00           H
ATOM   3993  O   WAT X 470      27.535  47.232  61.353  0.00  0.00           O
ATOM   3994  H1  WAT X 470      28.003  46.839  62.089  0.00  0.00           H
ATOM   3995  H2  WAT X 470      26.766  47.642  61.749  0.00  0.00           H
ATOM   3996  O   WAT X 471       2.413  23.646  83.107  0.00  0.00           O
ATOM   3997  H1  WAT X 471       3.214  23.167  82.894  0.00  0.00           H
ATOM   3998  H2  WAT X 471       1.874  23.012  83.581  0.00  0.00           H
ATOM   3999  O   WAT X 472      24.199  33.116  11.334  0.00  0.00           O
ATOM   4000  H1  WAT X 472      24.224  33.524  10.468  0.00  0.00           H
ATOM   4001  H2  WAT X 472      25.030  32.646  11.401  0.00  0.00           H
ATOM   4002  O   WAT X 473     -32.472  11.727  58.407  0.00  0.00           O
ATOM   4003  H1  WAT X 473     -32.761  10.826  58.549  0.00  0.00           H
ATOM   4004  H2  WAT X 473     -33.182  12.131  57.909  0.00  0.00           H
ATOM   4005  O   WAT X 474      31.317  49.276  56.881  0.00  0.00           O
ATOM   4006  H1  WAT X 474      32.242  49.521  56.889  0.00  0.00           H
ATOM   4007  H2  WAT X 474      31.322  48.320  56.823  0.00  0.00           H
ATOM   4008  O   WAT X 475      -2.829  10.290   5.427  0.00  0.00           O
ATOM   4009  H1  WAT X 475      -2.110  10.921   5.432  0.00  0.00           H
ATOM   4010  H2  WAT X 475      -2.487   9.541   4.938  0.00  0.00           H
ATOM   4011  O   WAT X 476      -0.005  19.884  85.767  0.00  0.00           O
ATOM   4012  H1  WAT X 476      -0.859  19.468  85.887  0.00  0.00           H
ATOM   4013  H2  WAT X 476       0.092  20.456  86.528  0.00  0.00           H
ATOM   4014  O   WAT X 477       0.341 -21.314  32.070  0.00  0.00           O
ATOM   4015  H1  WAT X 477      -0.340 -21.556  31.443  0.00  0.00           H
ATOM   4016  H2  WAT X 477       0.075 -21.734  32.888  0.00  0.00           H
ATOM   4017  O   WAT X 478       9.135   1.432  17.745  0.00  0.00           O
ATOM   4018  H1  WAT X 478       8.629   1.207  16.965  0.00  0.00           H
ATOM   4019  H2  WAT X 478       8.477   1.568  18.427  0.00  0.00           H
ATOM   4020  O   WAT X 479     -26.615  31.460  27.956  0.00  0.00           O
ATOM   4021  H1  WAT X 479     -25.928  30.805  28.072  0.00  0.00           H
ATOM   4022  H2  WAT X 479     -27.174  31.102  27.266  0.00  0.00           H
ATOM   4023  O   WAT X 480     -41.591  32.672  57.640  0.00  0.00           O
ATOM   4024  H1  WAT X 480     -41.739  31.727  57.680  0.00  0.00           H
ATOM   4025  H2  WAT X 480     -42.110  32.964  56.891  0.00  0.00           H
ATOM   4026  O   WAT X 481     -10.949  -5.938  16.287  0.00  0.00           O
ATOM   4027  H1  WAT X 481     -11.823  -6.192  15.990  0.00  0.00           H
ATOM   4028  H2  WAT X 481     -10.357  -6.300  15.628  0.00  0.00           H
ATOM   4029  O   WAT X 482      22.251  -3.282  26.757  0.00  0.00           O
ATOM   4030  H1  WAT X 482      23.045  -3.312  26.223  0.00  0.00           H
ATOM   4031  H2  WAT X 482      21.814  -2.473  26.492  0.00  0.00           H
ATOM   4032  O   WAT X 483      11.176   9.407  45.820  0.00  0.00           O
ATOM   4033  H1  WAT X 483      10.843   9.048  46.643  0.00  0.00           H
ATOM   4034  H2  WAT X 483      12.116   9.227  45.844  0.00  0.00           H
ATOM   4035  O   WAT X 484       1.032  16.758  58.816  0.00  0.00           O
ATOM   4036  H1  WAT X 484       1.284  15.979  58.320  0.00  0.00           H
ATOM   4037  H2  WAT X 484       1.158  17.483  58.203  0.00  0.00           H
ATOM   4038  O   WAT X 485      35.698   7.120  64.512  0.00  0.00           O
ATOM   4039  H1  WAT X 485      35.261   6.370  64.107  0.00  0.00           H
ATOM   4040  H2  WAT X 485      35.554   7.841  63.900  0.00  0.00           H
ATOM   4041  O   WAT X 486      33.265  51.798  43.786  0.00  0.00           O
ATOM   4042  H1  WAT X 486      33.739  50.988  43.975  0.00  0.00           H
ATOM   4043  H2  WAT X 486      33.307  51.883  42.833  0.00  0.00           H
ATOM   4044  O   WAT X 487     -13.235   9.139  36.810  0.00  0.00           O
ATOM   4045  H1  WAT X 487     -13.632   9.761  37.420  0.00  0.00           H
ATOM   4046  H2  WAT X 487     -12.540   9.637  36.379  0.00  0.00           H
ATOM   4047  O   WAT X 488     -14.722  24.298  10.833  0.00  0.00           O
ATOM   4048  H1  WAT X 488     -15.061  24.422   9.947  0.00  0.00           H
ATOM   4049  H2  WAT X 488     -14.014  24.939  10.910  0.00  0.00           H
ATOM   4050  O   WAT X 489      32.465  36.359  51.812  0.00  0.00           O
ATOM   4051  H1  WAT X 489      31.764  36.266  52.457  0.00  0.00           H
ATOM   4052  H2  WAT X 489      33.267  36.394  52.333  0.00  0.00           H
ATOM   4053  O   WAT X 490      -8.814 -12.696  32.712  0.00  0.00           O
ATOM   4054  H1  WAT X 490      -8.847 -12.291  33.579  0.00  0.00           H
ATOM   4055  H2  WAT X 490      -8.236 -12.127  32.204  0.00  0.00           H
ATOM   4056  O   WAT X 491      10.919  54.010  62.022  0.00  0.00           O
ATOM   4057  H1  WAT X 491      10.017  54.265  61.830  0.00  0.00           H
ATOM   4058  H2  WAT X 491      11.243  53.636  61.203  0.00  0.00           H
ATOM   4059  O   WAT X 492       5.502  22.813  58.156  0.00  0.00           O
ATOM   4060  H1  WAT X 492       4.801  23.449  58.300  0.00  0.00           H
ATOM   4061  H2  WAT X 492       5.907  22.704  59.016  0.00  0.00           H
ATOM   4062  O   WAT X 493     -11.264  23.904   4.553  0.00  0.00           O
ATOM   4063  H1  WAT X 493     -11.719  23.267   4.002  0.00  0.00           H
ATOM   4064  H2  WAT X 493     -11.581  24.754   4.250  0.00  0.00           H
ATOM   4065  O   WAT X 494      -0.928 -10.132  20.121  0.00  0.00           O
ATOM   4066  H1  WAT X 494      -0.556  -9.257  20.232  0.00  0.00           H
ATOM   4067  H2  WAT X 494      -1.810 -10.065  20.486  0.00  0.00           H
ATOM   4068  O   WAT X 495       9.785  15.502  28.679  0.00  0.00           O
ATOM   4069  H1  WAT X 495       9.479  15.292  29.561  0.00  0.00           H
ATOM   4070  H2  WAT X 495       9.757  14.667  28.211  0.00  0.00           H
ATOM   4071  O   WAT X 496     -39.717  39.306  61.189  0.00  0.00           O
ATOM   4072  H1  WAT X 496     -40.587  39.627  61.426  0.00  0.00           H
ATOM   4073  H2  WAT X 496     -39.695  38.408  61.518  0.00  0.00           H
ATOM   4074  O   WAT X 497      -8.207   3.439  43.590  0.00  0.00           O
ATOM   4075  H1  WAT X 497      -8.114   4.382  43.454  0.00  0.00           H
ATOM   4076  H2  WAT X 497      -8.722   3.140  42.840  0.00  0.00           H
ATOM   4077  O   WAT X 498     -19.239  -2.006  50.314  0.00  0.00           O
ATOM   4078  H1  WAT X 498     -20.104  -1.776  50.654  0.00  0.00           H
ATOM   4079  H2  WAT X 498     -19.419  -2.492  49.509  0.00  0.00           H
ATOM   4080  O   WAT X 499      19.881  59.386  65.220  0.00  0.00           O
ATOM   4081  H1  WAT X 499      19.142  59.808  65.657  0.00  0.00           H
ATOM   4082  H2  WAT X 499      20.388  60.111  64.854  0.00  0.00           H
ATOM   4083  O   WAT X 500       1.253  27.318  79.238  0.00  0.00           O
ATOM   4084  H1  WAT X 500       0.308  27.181  79.292  0.00  0.00           H
ATOM   4085  H2  WAT X 500       1.399  28.160  79.668  0.00  0.00           H
ATOM   4086  O   WAT X 501     -14.041   3.266  13.370  0.00  0.00           O
ATOM   4087  H1  WAT X 501     -13.825   3.730  14.180  0.00  0.00           H
ATOM   4088  H2  WAT X 501     -13.369   3.545  12.748  0.00  0.00           H
ATOM   4089  O   WAT X 502     -18.228  17.793   7.855  0.00  0.00           O
ATOM   4090  H1  WAT X 502     -19.028  18.011   8.333  0.00  0.00           H
ATOM   4091  H2  WAT X 502     -17.571  18.400   8.198  0.00  0.00           H
ATOM   4092  O   WAT X 503       7.944  42.293  37.266  0.00  0.00           O
ATOM   4093  H1  WAT X 503       8.053  43.212  37.021  0.00  0.00           H
ATOM   4094  H2  WAT X 503       8.835  41.943  37.286  0.00  0.00           H
ATOM   4095  O   WAT X 504     -29.233  16.100  70.901  0.00  0.00           O
ATOM   4096  H1  WAT X 504     -28.811  15.633  71.622  0.00  0.00           H
ATOM   4097  H2  WAT X 504     -30.170  15.950  71.034  0.00  0.00           H
ATOM   4098  O   WAT X 505     -35.491  15.495  60.725  0.00  0.00           O
ATOM   4099  H1  WAT X 505     -36.147  16.120  60.415  0.00  0.00           H
ATOM   4100  H2  WAT X 505     -35.105  15.914  61.494  0.00  0.00           H
ATOM   4101  O   WAT X 506     -21.232 -18.088  44.798  0.00  0.00           O
ATOM   4102  H1  WAT X 506     -21.564 -18.287  43.923  0.00  0.00           H
ATOM   4103  H2  WAT X 506     -21.917 -17.553  45.199  0.00  0.00           H
ATOM   4104  O   WAT X 507      11.289  56.208  63.522  0.00  0.00           O
ATOM   4105  H1  WAT X 507      11.209  55.384  63.041  0.00  0.00           H
ATOM   4106  H2  WAT X 507      11.410  56.871  62.842  0.00  0.00           H
ATOM   4107  O   WAT X 508      22.804  30.670  12.039  0.00  0.00           O
ATOM   4108  H1  WAT X 508      23.401  29.953  11.822  0.00  0.00           H
ATOM   4109  H2  WAT X 508      23.287  31.463  11.806  0.00  0.00           H
ATOM   4110  O   WAT X 509     -16.306   5.962  42.944  0.00  0.00           O
ATOM   4111  H1  WAT X 509     -16.721   5.337  42.350  0.00  0.00           H
ATOM   4112  H2  WAT X 509     -16.068   5.442  43.712  0.00  0.00           H
ATOM   4113  O   WAT X 510      -3.250  10.085  51.272  0.00  0.00           O
ATOM   4114  H1  WAT X 510      -2.411  10.419  51.590  0.00  0.00           H
ATOM   4115  H2  WAT X 510      -3.555   9.502  51.968  0.00  0.00           H
ATOM   4116  O   WAT X 511     -15.901  10.632  18.073  0.00  0.00           O
ATOM   4117  H1  WAT X 511     -15.670   9.889  17.514  0.00  0.00           H
ATOM   4118  H2  WAT X 511     -15.990  10.255  18.948  0.00  0.00           H
ATOM   4119  O   WAT X 512      45.299  34.903  22.561  0.00  0.00           O
ATOM   4120  H1  WAT X 512      45.062  34.376  21.798  0.00  0.00           H
ATOM   4121  H2  WAT X 512      44.829  35.727  22.439  0.00  0.00           H
ATOM   4122  O   WAT X 513     -21.459   3.797  33.500  0.00  0.00           O
ATOM   4123  H1  WAT X 513     -22.289   3.829  33.025  0.00  0.00           H
ATOM   4124  H2  WAT X 513     -20.993   4.585  33.220  0.00  0.00           H
ATOM   4125  O   WAT X 514      49.004   8.400  58.496  0.00  0.00           O
ATOM   4126  H1  WAT X 514      48.839   7.469  58.347  0.00  0.00           H
ATOM   4127  H2  WAT X 514      48.401   8.848  57.903  0.00  0.00           H
ATOM   4128  O   WAT X 515     -28.106  33.374  34.214  0.00  0.00           O
ATOM   4129  H1  WAT X 515     -27.507  32.935  33.610  0.00  0.00           H
ATOM   4130  H2  WAT X 515     -27.555  34.000  34.686  0.00  0.00           H
ATOM   4131  O   WAT X 516      40.871  51.307  18.655  0.00  0.00           O
ATOM   4132  H1  WAT X 516      40.993  52.255  18.599  0.00  0.00           H
ATOM   4133  H2  WAT X 516      41.747  50.944  18.527  0.00  0.00           H
ATOM   4134  O   WAT X 517     -27.288  28.174   5.278  0.00  0.00           O
ATOM   4135  H1  WAT X 517     -26.588  28.635   4.815  0.00  0.00           H
ATOM   4136  H2  WAT X 517     -27.541  27.466   4.687  0.00  0.00           H
ATOM   4137  O   WAT X 518      32.306  39.886  54.931  0.00  0.00           O
ATOM   4138  H1  WAT X 518      32.746  39.981  55.776  0.00  0.00           H
ATOM   4139  H2  WAT X 518      31.464  39.482  55.144  0.00  0.00           H
ATOM   4140  O   WAT X 519      -0.847 -13.158  20.424  0.00  0.00           O
ATOM   4141  H1  WAT X 519      -1.251 -12.440  19.937  0.00  0.00           H
ATOM   4142  H2  WAT X 519      -0.883 -12.877  21.339  0.00  0.00           H
ATOM   4143  O   WAT X 520      11.876  38.238  66.986  0.00  0.00           O
ATOM   4144  H1  WAT X 520      12.695  37.821  67.255  0.00  0.00           H
ATOM   4145  H2  WAT X 520      12.151  39.007  66.487  0.00  0.00           H
ATOM   4146  O   WAT X 521       5.244  -3.391  59.919  0.00  0.00           O
ATOM   4147  H1  WAT X 521       5.903  -3.725  59.310  0.00  0.00           H
ATOM   4148  H2  WAT X 521       5.430  -2.454  59.981  0.00  0.00           H
ATOM   4149  O   WAT X 522      -6.069 -13.538  47.753  0.00  0.00           O
ATOM   4150  H1  WAT X 522      -5.241 -13.156  47.461  0.00  0.00           H
ATOM   4151  H2  WAT X 522      -6.333 -14.115  47.037  0.00  0.00           H
ATOM   4152  O   WAT X 523      -8.433 -22.441  40.020  0.00  0.00           O
ATOM   4153  H1  WAT X 523      -7.694 -22.626  39.440  0.00  0.00           H
ATOM   4154  H2  WAT X 523      -8.320 -21.522  40.265  0.00  0.00           H
ATOM   4155  O   WAT X 524     -27.350 -12.062  42.279  0.00  0.00           O
ATOM   4156  H1  WAT X 524     -27.994 -11.957  41.578  0.00  0.00           H
ATOM   4157  H2  WAT X 524     -27.074 -11.169  42.485  0.00  0.00           H
ATOM   4158  O   WAT X 525       0.365  31.955  53.800  0.00  0.00           O
ATOM   4159  H1  WAT X 525       1.076  31.523  53.328  0.00  0.00           H
ATOM   4160  H2  WAT X 525       0.731  32.800  54.064  0.00  0.00           H
ATOM   4161  O   WAT X 526      33.749  66.559  46.394  0.00  0.00           O
ATOM   4162  H1  WAT X 526      33.884  65.732  45.931  0.00  0.00           H
ATOM   4163  H2  WAT X 526      34.358  66.523  47.132  0.00  0.00           H
ATOM   4164  O   WAT X 527      31.550  26.737  76.874  0.00  0.00           O
ATOM   4165  H1  WAT X 527      30.620  26.964  76.896  0.00  0.00           H
ATOM   4166  H2  WAT X 527      31.584  25.836  77.194  0.00  0.00           H
ATOM   4167  O   WAT X 528      -4.594  35.834  50.839  0.00  0.00           O
ATOM   4168  H1  WAT X 528      -4.571  36.769  51.042  0.00  0.00           H
ATOM   4169  H2  WAT X 528      -3.957  35.443  51.437  0.00  0.00           H
ATOM   4170  O   WAT X 529      32.043  20.275  21.350  0.00  0.00           O
ATOM   4171  H1  WAT X 529      31.657  19.665  20.721  0.00  0.00           H
ATOM   4172  H2  WAT X 529      32.183  19.750  22.138  0.00  0.00           H
ATOM   4173  O   WAT X 530     -22.155  36.621  60.382  0.00  0.00           O
ATOM   4174  H1  WAT X 530     -22.705  35.853  60.231  0.00  0.00           H
ATOM   4175  H2  WAT X 530     -21.581  36.367  61.105  0.00  0.00           H
ATOM   4176  O   WAT X 531     -15.119   2.836   8.640  0.00  0.00           O
ATOM   4177  H1  WAT X 531     -14.701   3.582   9.069  0.00  0.00           H
ATOM   4178  H2  WAT X 531     -14.705   2.793   7.777  0.00  0.00           H
ATOM   4179  O   WAT X 532       5.193  16.151  63.531  0.00  0.00           O
ATOM   4180  H1  WAT X 532       5.594  16.909  63.105  0.00  0.00           H
ATOM   4181  H2  WAT X 532       5.928  15.684  63.929  0.00  0.00           H
ATOM   4182  O   WAT X 533     -29.160   4.306  16.266  0.00  0.00           O
ATOM   4183  H1  WAT X 533     -29.705   5.087  16.363  0.00  0.00           H
ATOM   4184  H2  WAT X 533     -28.813   4.366  15.376  0.00  0.00           H
ATOM   4185  O   WAT X 534       7.859  68.099  48.895  0.00  0.00           O
ATOM   4186  H1  WAT X 534       8.495  67.586  49.394  0.00  0.00           H
ATOM   4187  H2  WAT X 534       7.092  68.150  49.466  0.00  0.00           H
ATOM   4188  O   WAT X 535     -11.414  41.122  30.504  0.00  0.00           O
ATOM   4189  H1  WAT X 535     -11.932  41.927  30.503  0.00  0.00           H
ATOM   4190  H2  WAT X 535     -11.068  41.061  31.394  0.00  0.00           H
ATOM   4191  O   WAT X 536      40.048  32.226  88.018  0.00  0.00           O
ATOM   4192  H1  WAT X 536      40.844  31.713  88.157  0.00  0.00           H
ATOM   4193  H2  WAT X 536      39.807  32.534  88.892  0.00  0.00           H
ATOM   4194  O   WAT X 537      -3.689  -4.942  60.044  0.00  0.00           O
ATOM   4195  H1  WAT X 537      -4.028  -5.437  59.298  0.00  0.00           H
ATOM   4196  H2  WAT X 537      -2.921  -5.436  60.331  0.00  0.00           H
ATOM   4197  O   WAT X 538      -5.022 -24.561  27.368  0.00  0.00           O
ATOM   4198  H1  WAT X 538      -5.061 -25.494  27.155  0.00  0.00           H
ATOM   4199  H2  WAT X 538      -5.867 -24.215  27.078  0.00  0.00           H
ATOM   4200  O   WAT X 539      -6.476 -15.736  46.266  0.00  0.00           O
ATOM   4201  H1  WAT X 539      -7.321 -16.117  46.025  0.00  0.00           H
ATOM   4202  H2  WAT X 539      -5.958 -16.480  46.574  0.00  0.00           H
ATOM   4203  O   WAT X 540     -33.470  23.014   4.683  0.00  0.00           O
ATOM   4204  H1  WAT X 540     -33.396  23.553   3.896  0.00  0.00           H
ATOM   4205  H2  WAT X 540     -33.553  22.119   4.354  0.00  0.00           H
ATOM   4206  O   WAT X 541     -17.066  25.039  25.080  0.00  0.00           O
ATOM   4207  H1  WAT X 541     -16.478  25.637  24.618  0.00  0.00           H
ATOM   4208  H2  WAT X 541     -16.946  24.198  24.639  0.00  0.00           H
ATOM   4209  O   WAT X 542     -32.536  -1.829  40.521  0.00  0.00           O
ATOM   4210  H1  WAT X 542     -31.965  -1.076  40.367  0.00  0.00           H
ATOM   4211  H2  WAT X 542     -32.731  -1.794  41.458  0.00  0.00           H
ATOM   4212  O   WAT X 543      28.762  64.583  36.866  0.00  0.00           O
ATOM   4213  H1  WAT X 543      29.561  64.105  37.085  0.00  0.00           H
ATOM   4214  H2  WAT X 543      28.886  65.448  37.257  0.00  0.00           H
ATOM   4215  O   WAT X 544      32.012  21.966  85.171  0.00  0.00           O
ATOM   4216  H1  WAT X 544      32.522  21.272  85.590  0.00  0.00           H
ATOM   4217  H2  WAT X 544      32.462  22.774  85.416  0.00  0.00           H
ATOM   4218  O   WAT X 545       2.030  25.627  60.229  0.00  0.00           O
ATOM   4219  H1  WAT X 545       2.448  25.910  61.042  0.00  0.00           H
ATOM   4220  H2  WAT X 545       1.425  26.337  60.011  0.00  0.00           H
ATOM   4221  O   WAT X 546      23.255  32.745  85.959  0.00  0.00           O
ATOM   4222  H1  WAT X 546      23.542  32.399  86.804  0.00  0.00           H
ATOM   4223  H2  WAT X 546      23.913  32.434  85.337  0.00  0.00           H
ATOM   4224  O   WAT X 547       7.275   4.839  64.280  0.00  0.00           O
ATOM   4225  H1  WAT X 547       7.215   4.926  65.231  0.00  0.00           H
ATOM   4226  H2  WAT X 547       8.000   4.230  64.140  0.00  0.00           H
ATOM   4227  O   WAT X 548      14.116   7.408  21.774  0.00  0.00           O
ATOM   4228  H1  WAT X 548      13.812   8.286  22.004  0.00  0.00           H
ATOM   4229  H2  WAT X 548      13.835   7.288  20.867  0.00  0.00           H
ATOM   4230  O   WAT X 549      24.882  56.801  48.845  0.00  0.00           O
ATOM   4231  H1  WAT X 549      24.878  56.947  49.791  0.00  0.00           H
ATOM   4232  H2  WAT X 549      25.592  57.355  48.520  0.00  0.00           H
ATOM   4233  O   WAT X 550       0.414 -13.057  34.671  0.00  0.00           O
ATOM   4234  H1  WAT X 550       0.904 -12.252  34.505  0.00  0.00           H
ATOM   4235  H2  WAT X 550      -0.504 -12.803  34.572  0.00  0.00           H
ATOM   4236  O   WAT X 551      33.432  46.734  17.066  0.00  0.00           O
ATOM   4237  H1  WAT X 551      32.936  46.960  17.853  0.00  0.00           H
ATOM   4238  H2  WAT X 551      34.218  46.299  17.394  0.00  0.00           H
ATOM   4239  O   WAT X 552     -24.066  23.862  28.469  0.00  0.00           O
ATOM   4240  H1  WAT X 552     -24.985  24.120  28.545  0.00  0.00           H
ATOM   4241  H2  WAT X 552     -23.835  24.061  27.562  0.00  0.00           H
ATOM   4242  O   WAT X 553      23.601   0.789  51.911  0.00  0.00           O
ATOM   4243  H1  WAT X 553      22.732   0.515  52.202  0.00  0.00           H
ATOM   4244  H2  WAT X 553      24.124   0.818  52.712  0.00  0.00           H
ATOM   4245  O   WAT X 554      15.158  33.310  14.718  0.00  0.00           O
ATOM   4246  H1  WAT X 554      14.337  33.602  15.113  0.00  0.00           H
ATOM   4247  H2  WAT X 554      15.304  32.438  15.085  0.00  0.00           H
ATOM   4248  O   WAT X 555      31.981  62.125  55.219  0.00  0.00           O
ATOM   4249  H1  WAT X 555      31.604  61.299  54.917  0.00  0.00           H
ATOM   4250  H2  WAT X 555      31.629  62.240  56.102  0.00  0.00           H
ATOM   4251  O   WAT X 556      -2.151  27.493   8.731  0.00  0.00           O
ATOM   4252  H1  WAT X 556      -2.787  27.952   9.279  0.00  0.00           H
ATOM   4253  H2  WAT X 556      -2.386  27.737   7.836  0.00  0.00           H
ATOM   4254  O   WAT X 557       4.530  67.076  47.557  0.00  0.00           O
ATOM   4255  H1  WAT X 557       3.644  66.735  47.677  0.00  0.00           H
ATOM   4256  H2  WAT X 557       4.457  67.679  46.817  0.00  0.00           H
ATOM   4257  O   WAT X 558     -27.507  28.233  53.011  0.00  0.00           O
ATOM   4258  H1  WAT X 558     -28.019  28.384  52.216  0.00  0.00           H
ATOM   4259  H2  WAT X 558     -27.743  27.347  53.284  0.00  0.00           H
ATOM   4260  O   WAT X 559      14.287  41.797  31.996  0.00  0.00           O
ATOM   4261  H1  WAT X 559      14.611  42.143  31.164  0.00  0.00           H
ATOM   4262  H2  WAT X 559      14.721  42.329  32.663  0.00  0.00           H
ATOM   4263  O   WAT X 560     -35.538  20.775   4.814  0.00  0.00           O
ATOM   4264  H1  WAT X 560     -35.154  19.958   5.131  0.00  0.00           H
ATOM   4265  H2  WAT X 560     -35.981  20.531   4.001  0.00  0.00           H
ATOM   4266  O   WAT X 561       3.303  30.356  43.042  0.00  0.00           O
ATOM   4267  H1  WAT X 561       2.447  30.768  42.929  0.00  0.00           H
ATOM   4268  H2  WAT X 561       3.108  29.427  43.161  0.00  0.00           H
ATOM   4269  O   WAT X 562     -17.292  19.956   5.888  0.00  0.00           O
ATOM   4270  H1  WAT X 562     -18.145  19.944   6.324  0.00  0.00           H
ATOM   4271  H2  WAT X 562     -16.678  20.226   6.571  0.00  0.00           H
ATOM   4272  O   WAT X 563     -30.805  -4.894  42.965  0.00  0.00           O
ATOM   4273  H1  WAT X 563     -30.346  -5.550  42.441  0.00  0.00           H
ATOM   4274  H2  WAT X 563     -31.682  -5.257  43.089  0.00  0.00           H
ATOM   4275  O   WAT X 564      -9.502  43.298  64.014  0.00  0.00           O
ATOM   4276  H1  WAT X 564     -10.402  43.424  63.716  0.00  0.00           H
ATOM   4277  H2  WAT X 564      -9.555  43.351  64.968  0.00  0.00           H
ATOM   4278  O   WAT X 565      -1.161 -15.355  46.180  0.00  0.00           O
ATOM   4279  H1  WAT X 565      -1.457 -14.703  45.544  0.00  0.00           H
ATOM   4280  H2  WAT X 565      -1.416 -14.994  47.029  0.00  0.00           H
ATOM   4281  O   WAT X 566       9.939  53.419  45.390  0.00  0.00           O
ATOM   4282  H1  WAT X 566       9.113  53.183  45.811  0.00  0.00           H
ATOM   4283  H2  WAT X 566       9.683  53.976  44.655  0.00  0.00           H
ATOM   4284  O   WAT X 567      36.015   4.334  54.298  0.00  0.00           O
ATOM   4285  H1  WAT X 567      36.829   3.899  54.046  0.00  0.00           H
ATOM   4286  H2  WAT X 567      35.530   4.427  53.478  0.00  0.00           H
ATOM   4287  O   WAT X 568     -33.600  50.613  50.527  0.00  0.00           O
ATOM   4288  H1  WAT X 568     -33.638  50.285  49.629  0.00  0.00           H
ATOM   4289  H2  WAT X 568     -33.956  49.901  51.058  0.00  0.00           H
ATOM   4290  O   WAT X 569       2.100  -9.115  38.369  0.00  0.00           O
ATOM   4291  H1  WAT X 569       2.376  -9.989  38.093  0.00  0.00           H
ATOM   4292  H2  WAT X 569       1.179  -9.063  38.112  0.00  0.00           H
ATOM   4293  O   WAT X 570      37.063  16.368  22.454  0.00  0.00           O
ATOM   4294  H1  WAT X 570      37.271  15.436  22.516  0.00  0.00           H
ATOM   4295  H2  WAT X 570      36.120  16.415  22.614  0.00  0.00           H
ATOM   4296  O   WAT X 571     -23.074  33.652  49.378  0.00  0.00           O
ATOM   4297  H1  WAT X 571     -22.851  34.323  50.023  0.00  0.00           H
ATOM   4298  H2  WAT X 571     -23.914  33.303  49.676  0.00  0.00           H
ATOM   4299  O   WAT X 572      46.548  20.419  36.632  0.00  0.00           O
ATOM   4300  H1  WAT X 572      46.804  21.018  35.930  0.00  0.00           H
ATOM   4301  H2  WAT X 572      47.319  20.371  37.198  0.00  0.00           H
ATOM   4302  O   WAT X 573      19.026  69.585  52.499  0.00  0.00           O
ATOM   4303  H1  WAT X 573      19.806  69.226  52.077  0.00  0.00           H
ATOM   4304  H2  WAT X 573      18.298  69.107  52.102  0.00  0.00           H
ATOM   4305  O   WAT X 574      28.869  51.259  48.885  0.00  0.00           O
ATOM   4306  H1  WAT X 574      28.779  50.905  48.000  0.00  0.00           H
ATOM   4307  H2  WAT X 574      29.071  50.497  49.428  0.00  0.00           H
ATOM   4308  O   WAT X 575      13.514  13.726  30.682  0.00  0.00           O
ATOM   4309  H1  WAT X 575      14.055  12.986  30.957  0.00  0.00           H
ATOM   4310  H2  WAT X 575      13.209  13.488  29.806  0.00  0.00           H
ATOM   4311  O   WAT X 576       0.399  36.260  39.173  0.00  0.00           O
ATOM   4312  H1  WAT X 576       0.563  36.857  39.903  0.00  0.00           H
ATOM   4313  H2  WAT X 576      -0.172  36.753  38.584  0.00  0.00           H
ATOM   4314  O   WAT X 577       1.404  48.607  29.617  0.00  0.00           O
ATOM   4315  H1  WAT X 577       1.820  47.855  30.038  0.00  0.00           H
ATOM   4316  H2  WAT X 577       1.856  49.368  29.983  0.00  0.00           H
ATOM   4317  O   WAT X 578       9.138   6.611  17.974  0.00  0.00           O
ATOM   4318  H1  WAT X 578       9.682   7.333  17.658  0.00  0.00           H
ATOM   4319  H2  WAT X 578       9.251   5.922  17.319  0.00  0.00           H
ATOM   4320  O   WAT X 579      43.132  32.145  34.837  0.00  0.00           O
ATOM   4321  H1  WAT X 579      43.265  31.542  35.569  0.00  0.00           H
ATOM   4322  H2  WAT X 579      43.371  33.003  35.188  0.00  0.00           H
ATOM   4323  O   WAT X 580     -22.613  41.287  44.302  0.00  0.00           O
ATOM   4324  H1  WAT X 580     -22.738  42.233  44.372  0.00  0.00           H
ATOM   4325  H2  WAT X 580     -21.681  41.183  44.111  0.00  0.00           H
ATOM   4326  O   WAT X 581      16.170  -7.608  50.300  0.00  0.00           O
ATOM   4327  H1  WAT X 581      16.583  -6.745  50.287  0.00  0.00           H
ATOM   4328  H2  WAT X 581      16.313  -7.956  49.420  0.00  0.00           H
ATOM   4329  O   WAT X 582      -1.566  55.676  41.630  0.00  0.00           O
ATOM   4330  H1  WAT X 582      -2.114  55.160  42.222  0.00  0.00           H
ATOM   4331  H2  WAT X 582      -1.007  55.030  41.198  0.00  0.00           H
ATOM   4332  O   WAT X 583       5.636  14.076  83.383  0.00  0.00           O
ATOM   4333  H1  WAT X 583       4.747  14.371  83.576  0.00  0.00           H
ATOM   4334  H2  WAT X 583       5.880  14.551  82.589  0.00  0.00           H
ATOM   4335  O   WAT X 584     -18.878 -14.206  15.837  0.00  0.00           O
ATOM   4336  H1  WAT X 584     -19.700 -14.353  16.305  0.00  0.00           H
ATOM   4337  H2  WAT X 584     -18.548 -15.085  15.650  0.00  0.00           H
ATOM   4338  O   WAT X 585      -8.046  56.602  53.212  0.00  0.00           O
ATOM   4339  H1  WAT X 585      -7.991  57.299  53.865  0.00  0.00           H
ATOM   4340  H2  WAT X 585      -8.791  56.070  53.491  0.00  0.00           H
ATOM   4341  O   WAT X 586      22.899  52.943  71.138  0.00  0.00           O
ATOM   4342  H1  WAT X 586      22.566  52.820  72.027  0.00  0.00           H
ATOM   4343  H2  WAT X 586      23.553  52.252  71.030  0.00  0.00           H
ATOM   4344  O   WAT X 587      29.392  29.105   4.644  0.00  0.00           O
ATOM   4345  H1  WAT X 587      29.664  30.021   4.693  0.00  0.00           H
ATOM   4346  H2  WAT X 587      29.357  28.816   5.556  0.00  0.00           H
ATOM   4347  O   WAT X 588       8.044  32.414  72.704  0.00  0.00           O
ATOM   4348  H1  WAT X 588       8.906  32.624  73.062  0.00  0.00           H
ATOM   4349  H2  WAT X 588       8.173  32.406  71.756  0.00  0.00           H
ATOM   4350  O   WAT X 589       7.374  12.471  31.289  0.00  0.00           O
ATOM   4351  H1  WAT X 589       6.929  11.689  31.616  0.00  0.00           H
ATOM   4352  H2  WAT X 589       7.003  12.611  30.418  0.00  0.00           H
ATOM   4353  O   WAT X 590       0.972  25.588  -0.123  0.00  0.00           O
ATOM   4354  H1  WAT X 590       0.656  25.452  -1.016  0.00  0.00           H
ATOM   4355  H2  WAT X 590       0.478  24.960   0.404  0.00  0.00           H
ATOM   4356  O   WAT X 591      -0.048 -19.313  39.665  0.00  0.00           O
ATOM   4357  H1  WAT X 591       0.256 -18.500  40.069  0.00  0.00           H
ATOM   4358  H2  WAT X 591      -0.781 -19.592  40.213  0.00  0.00           H
ATOM   4359  O   WAT X 592     -11.967  10.930  18.787  0.00  0.00           O
ATOM   4360  H1  WAT X 592     -11.272  10.564  18.240  0.00  0.00           H
ATOM   4361  H2  WAT X 592     -12.752  10.445  18.533  0.00  0.00           H
ATOM   4362  O   WAT X 593      -8.612  36.192  22.491  0.00  0.00           O
ATOM   4363  H1  WAT X 593      -8.594  37.076  22.859  0.00  0.00           H
ATOM   4364  H2  WAT X 593      -8.170  35.651  23.144  0.00  0.00           H
ATOM   4365  O   WAT X 594       5.440  34.430  48.778  0.00  0.00           O
ATOM   4366  H1  WAT X 594       4.534  34.168  48.945  0.00  0.00           H
ATOM   4367  H2  WAT X 594       5.718  33.876  48.049  0.00  0.00           H
ATOM   4368  O   WAT X 595      26.263  51.009  24.244  0.00  0.00           O
ATOM   4369  H1  WAT X 595      26.622  51.761  24.715  0.00  0.00           H
ATOM   4370  H2  WAT X 595      27.027  50.474  24.030  0.00  0.00           H
ATOM   4371  O   WAT X 596      16.084  42.247  16.846  0.00  0.00           O
ATOM   4372  H1  WAT X 596      15.722  42.269  17.732  0.00  0.00           H
ATOM   4373  H2  WAT X 596      16.210  41.316  16.662  0.00  0.00           H
ATOM   4374  O   WAT X 597      -7.347  18.600  56.704  0.00  0.00           O
ATOM   4375  H1  WAT X 597      -8.281  18.645  56.905  0.00  0.00           H
ATOM   4376  H2  WAT X 597      -7.239  19.169  55.942  0.00  0.00           H
ATOM   4377  O   WAT X 598       3.825 -12.460  38.771  0.00  0.00           O
ATOM   4378  H1  WAT X 598       3.457 -13.267  38.411  0.00  0.00           H
ATOM   4379  H2  WAT X 598       4.384 -12.119  38.074  0.00  0.00           H
ATOM   4380  O   WAT X 599      -8.575  67.097  52.759  0.00  0.00           O
ATOM   4381  H1  WAT X 599      -7.750  66.622  52.662  0.00  0.00           H
ATOM   4382  H2  WAT X 599      -8.643  67.270  53.698  0.00  0.00           H
ATOM   4383  O   WAT X 600      27.861  46.467  73.568  0.00  0.00           O
ATOM   4384  H1  WAT X 600      28.144  45.560  73.688  0.00  0.00           H
ATOM   4385  H2  WAT X 600      27.034  46.525  74.046  0.00  0.00           H
ATOM   4386  O   WAT X 601      -8.660  19.382  31.084  0.00  0.00           O
ATOM   4387  H1  WAT X 601      -8.968  19.812  30.286  0.00  0.00           H
ATOM   4388  H2  WAT X 601      -9.445  19.286  31.623  0.00  0.00           H
ATOM   4389  O   WAT X 602      38.599  22.004  11.005  0.00  0.00           O
ATOM   4390  H1  WAT X 602      38.926  22.134  10.115  0.00  0.00           H
ATOM   4391  H2  WAT X 602      38.536  21.053  11.100  0.00  0.00           H
ATOM   4392  O   WAT X 603      23.046  54.361  63.428  0.00  0.00           O
ATOM   4393  H1  WAT X 603      23.097  53.407  63.363  0.00  0.00           H
ATOM   4394  H2  WAT X 603      23.254  54.550  64.343  0.00  0.00           H
ATOM   4395  O   WAT X 604     -19.140  17.373  44.374  0.00  0.00           O
ATOM   4396  H1  WAT X 604     -19.407  16.468  44.216  0.00  0.00           H
ATOM   4397  H2  WAT X 604     -19.962  17.850  44.487  0.00  0.00           H
ATOM   4398  O   WAT X 605       5.817  14.961  46.722  0.00  0.00           O
ATOM   4399  H1  WAT X 605       5.505  15.224  45.856  0.00  0.00           H
ATOM   4400  H2  WAT X 605       5.336  15.523  47.330  0.00  0.00           H
ATOM   4401  O   WAT X 606      49.125  14.287  25.654  0.00  0.00           O
ATOM   4402  H1  WAT X 606      50.020  14.569  25.843  0.00  0.00           H
ATOM   4403  H2  WAT X 606      48.582  14.792  26.260  0.00  0.00           H
ATOM   4404  O   WAT X 607     -12.413   0.321  69.334  0.00  0.00           O
ATOM   4405  H1  WAT X 607     -11.943   1.020  68.878  0.00  0.00           H
ATOM   4406  H2  WAT X 607     -13.246   0.249  68.867  0.00  0.00           H
ATOM   4407  O   WAT X 608      24.448  31.266  63.370  0.00  0.00           O
ATOM   4408  H1  WAT X 608      24.116  31.203  64.265  0.00  0.00           H
ATOM   4409  H2  WAT X 608      24.031  30.538  62.909  0.00  0.00           H
ATOM   4410  O   WAT X 609     -13.925  47.816  28.123  0.00  0.00           O
ATOM   4411  H1  WAT X 609     -13.381  48.161  27.415  0.00  0.00           H
ATOM   4412  H2  WAT X 609     -14.818  47.856  27.781  0.00  0.00           H
ATOM   4413  O   WAT X 610       3.036  -1.121  64.277  0.00  0.00           O
ATOM   4414  H1  WAT X 610       2.565  -0.304  64.441  0.00  0.00           H
ATOM   4415  H2  WAT X 610       3.251  -1.453  65.149  0.00  0.00           H
ATOM   4416  O   WAT X 611      19.643  27.348  13.773  0.00  0.00           O
ATOM   4417  H1  WAT X 611      19.212  27.989  13.207  0.00  0.00           H
ATOM   4418  H2  WAT X 611      20.158  27.875  14.383  0.00  0.00           H
ATOM   4419  O   WAT X 612      16.483  61.546  51.599  0.00  0.00           O
ATOM   4420  H1  WAT X 612      16.189  62.445  51.449  0.00  0.00           H
ATOM   4421  H2  WAT X 612      17.114  61.617  52.316  0.00  0.00           H
ATOM   4422  O   WAT X 613      29.413  56.769  68.101  0.00  0.00           O
ATOM   4423  H1  WAT X 613      30.202  56.474  68.554  0.00  0.00           H
ATOM   4424  H2  WAT X 613      28.726  56.173  68.401  0.00  0.00           H
ATOM   4425  O   WAT X 614      25.133  19.808  72.916  0.00  0.00           O
ATOM   4426  H1  WAT X 614      25.912  20.321  73.133  0.00  0.00           H
ATOM   4427  H2  WAT X 614      24.413  20.437  72.957  0.00  0.00           H
ATOM   4428  O   WAT X 615     -17.252  15.556  65.908  0.00  0.00           O
ATOM   4429  H1  WAT X 615     -16.756  14.770  65.680  0.00  0.00           H
ATOM   4430  H2  WAT X 615     -16.655  16.066  66.455  0.00  0.00           H
ATOM   4431  O   WAT X 616      28.739 -15.782  36.263  0.00  0.00           O
ATOM   4432  H1  WAT X 616      28.593 -14.863  36.488  0.00  0.00           H
ATOM   4433  H2  WAT X 616      27.861 -16.133  36.111  0.00  0.00           H
ATOM   4434  O   WAT X 617      -7.194   5.210  36.892  0.00  0.00           O
ATOM   4435  H1  WAT X 617      -6.582   5.001  37.598  0.00  0.00           H
ATOM   4436  H2  WAT X 617      -7.445   4.358  36.534  0.00  0.00           H
ATOM   4437  O   WAT X 618      11.439   0.527  21.675  0.00  0.00           O
ATOM   4438  H1  WAT X 618      10.685   0.607  22.259  0.00  0.00           H
ATOM   4439  H2  WAT X 618      11.709   1.430  21.508  0.00  0.00           H
ATOM   4440  O   WAT X 619      38.977  39.452  25.433  0.00  0.00           O
ATOM   4441  H1  WAT X 619      39.451  39.147  24.660  0.00  0.00           H
ATOM   4442  H2  WAT X 619      39.281  40.350  25.562  0.00  0.00           H
ATOM   4443  O   WAT X 620      -5.976   3.934  58.882  0.00  0.00           O
ATOM   4444  H1  WAT X 620      -5.614   3.378  59.573  0.00  0.00           H
ATOM   4445  H2  WAT X 620      -6.572   3.360  58.401  0.00  0.00           H
ATOM   4446  O   WAT X 621       1.672  18.376  80.481  0.00  0.00           O
ATOM   4447  H1  WAT X 621       0.973  18.346  81.135  0.00  0.00           H
ATOM   4448  H2  WAT X 621       1.458  17.672  79.869  0.00  0.00           H
ATOM   4449  O   WAT X 622      22.746  45.453  11.440  0.00  0.00           O
ATOM   4450  H1  WAT X 622      22.646  45.482  12.391  0.00  0.00           H
ATOM   4451  H2  WAT X 622      23.677  45.282  11.302  0.00  0.00           H
ATOM   4452  O   WAT X 623      -0.501   3.590  18.197  0.00  0.00           O
ATOM   4453  H1  WAT X 623       0.361   3.329  17.873  0.00  0.00           H
ATOM   4454  H2  WAT X 623      -0.390   3.657  19.145  0.00  0.00           H
ATOM   4455  O   WAT X 624       1.491  21.478  12.397  0.00  0.00           O
ATOM   4456  H1  WAT X 624       1.733  22.112  13.071  0.00  0.00           H
ATOM   4457  H2  WAT X 624       1.109  20.746  12.882  0.00  0.00           H
ATOM   4458  O   WAT X 625       5.659  34.075  57.075  0.00  0.00           O
ATOM   4459  H1  WAT X 625       5.319  33.729  57.900  0.00  0.00           H
ATOM   4460  H2  WAT X 625       4.904  34.496  56.663  0.00  0.00           H
ATOM   4461  O   WAT X 626      -4.182 -25.023  34.595  0.00  0.00           O
ATOM   4462  H1  WAT X 626      -4.969 -24.854  35.114  0.00  0.00           H
ATOM   4463  H2  WAT X 626      -3.457 -24.823  35.186  0.00  0.00           H
ATOM   4464  O   WAT X 627      52.389   6.743  49.657  0.00  0.00           O
ATOM   4465  H1  WAT X 627      51.724   6.362  50.230  0.00  0.00           H
ATOM   4466  H2  WAT X 627      52.647   6.025  49.079  0.00  0.00           H
ATOM   4467  O   WAT X 628     -18.031  -4.642  31.675  0.00  0.00           O
ATOM   4468  H1  WAT X 628     -18.794  -4.816  31.124  0.00  0.00           H
ATOM   4469  H2  WAT X 628     -17.706  -5.510  31.915  0.00  0.00           H
ATOM   4470  O   WAT X 629     -19.779  19.019  83.996  0.00  0.00           O
ATOM   4471  H1  WAT X 629     -20.003  18.106  84.179  0.00  0.00           H
ATOM   4472  H2  WAT X 629     -18.825  19.051  84.068  0.00  0.00           H
ATOM   4473  O   WAT X 630     -42.129  24.553  56.599  0.00  0.00           O
ATOM   4474  H1  WAT X 630     -42.675  25.274  56.285  0.00  0.00           H
ATOM   4475  H2  WAT X 630     -41.970  24.017  55.822  0.00  0.00           H
ATOM   4476  O   WAT X 631       2.756  35.334  64.137  0.00  0.00           O
ATOM   4477  H1  WAT X 631       2.353  35.985  63.562  0.00  0.00           H
ATOM   4478  H2  WAT X 631       2.309  35.445  64.976  0.00  0.00           H
ATOM   4479  O   WAT X 632     -10.896  37.604  70.423  0.00  0.00           O
ATOM   4480  H1  WAT X 632     -10.441  38.018  69.689  0.00  0.00           H
ATOM   4481  H2  WAT X 632     -10.598  36.695  70.407  0.00  0.00           H
ATOM   4482  O   WAT X 633      24.867  50.509  41.860  0.00  0.00           O
ATOM   4483  H1  WAT X 633      24.609  49.706  42.312  0.00  0.00           H
ATOM   4484  H2  WAT X 633      24.285  51.181  42.215  0.00  0.00           H
ATOM   4485  O   WAT X 634      30.036  -9.018  34.219  0.00  0.00           O
ATOM   4486  H1  WAT X 634      30.634  -9.715  33.948  0.00  0.00           H
ATOM   4487  H2  WAT X 634      29.815  -8.563  33.407  0.00  0.00           H
ATOM   4488  O   WAT X 635       8.952  -8.475  29.455  0.00  0.00           O
ATOM   4489  H1  WAT X 635       9.276  -7.611  29.202  0.00  0.00           H
ATOM   4490  H2  WAT X 635       8.390  -8.308  30.212  0.00  0.00           H
ATOM   4491  O   WAT X 636      -1.979 -13.698  32.577  0.00  0.00           O
ATOM   4492  H1  WAT X 636      -2.258 -13.135  33.298  0.00  0.00           H
ATOM   4493  H2  WAT X 636      -1.391 -14.335  32.984  0.00  0.00           H
ATOM   4494  O   WAT X 637      10.262  -5.750  46.719  0.00  0.00           O
ATOM   4495  H1  WAT X 637      10.448  -6.141  47.572  0.00  0.00           H
ATOM   4496  H2  WAT X 637      10.399  -4.812  46.850  0.00  0.00           H
ATOM   4497  O   WAT X 638      28.539  -1.841  51.437  0.00  0.00           O
ATOM   4498  H1  WAT X 638      28.884  -2.283  50.660  0.00  0.00           H
ATOM   4499  H2  WAT X 638      29.309  -1.683  51.984  0.00  0.00           H
ATOM   4500  O   WAT X 639     -15.710   4.713  77.859  0.00  0.00           O
ATOM   4501  H1  WAT X 639     -16.179   3.888  77.980  0.00  0.00           H
ATOM   4502  H2  WAT X 639     -16.341   5.387  78.113  0.00  0.00           H
ATOM   4503  O   WAT X 640      34.636  50.737  71.968  0.00  0.00           O
ATOM   4504  H1  WAT X 640      34.256  51.465  71.477  0.00  0.00           H
ATOM   4505  H2  WAT X 640      34.093  50.668  72.753  0.00  0.00           H
ATOM   4506  O   WAT X 641      24.566  34.876  22.251  0.00  0.00           O
ATOM   4507  H1  WAT X 641      23.703  35.005  21.857  0.00  0.00           H
ATOM   4508  H2  WAT X 641      24.400  34.864  23.194  0.00  0.00           H
ATOM   4509  O   WAT X 642      30.722  -0.296  49.322  0.00  0.00           O
ATOM   4510  H1  WAT X 642      30.733  -0.737  50.172  0.00  0.00           H
ATOM   4511  H2  WAT X 642      31.304   0.456  49.434  0.00  0.00           H
ATOM   4512  O   WAT X 643     -20.956  40.496  27.225  0.00  0.00           O
ATOM   4513  H1  WAT X 643     -20.596  41.349  26.986  0.00  0.00           H
ATOM   4514  H2  WAT X 643     -20.483  39.873  26.673  0.00  0.00           H
ATOM   4515  O   WAT X 644       6.906  32.947  80.289  0.00  0.00           O
ATOM   4516  H1  WAT X 644       7.229  33.189  79.420  0.00  0.00           H
ATOM   4517  H2  WAT X 644       6.694  32.017  80.215  0.00  0.00           H
ATOM   4518  O   WAT X 645     -44.937  42.261  34.854  0.00  0.00           O
ATOM   4519  H1  WAT X 645     -44.054  42.141  34.503  0.00  0.00           H
ATOM   4520  H2  WAT X 645     -44.800  42.665  35.711  0.00  0.00           H
ATOM   4521  O   WAT X 646      39.497  25.345  81.520  0.00  0.00           O
ATOM   4522  H1  WAT X 646      39.047  26.136  81.817  0.00  0.00           H
ATOM   4523  H2  WAT X 646      40.393  25.631  81.346  0.00  0.00           H
ATOM   4524  O   WAT X 647     -19.933  54.507  51.180  0.00  0.00           O
ATOM   4525  H1  WAT X 647     -19.536  54.533  52.050  0.00  0.00           H
ATOM   4526  H2  WAT X 647     -20.025  55.427  50.931  0.00  0.00           H
ATOM   4527  O   WAT X 648     -20.547   3.995  40.865  0.00  0.00           O
ATOM   4528  H1  WAT X 648     -21.176   4.710  40.958  0.00  0.00           H
ATOM   4529  H2  WAT X 648     -20.649   3.702  39.960  0.00  0.00           H
ATOM   4530  O   WAT X 649     -26.901  -0.354  49.841  0.00  0.00           O
ATOM   4531  H1  WAT X 649     -26.924   0.137  49.020  0.00  0.00           H
ATOM   4532  H2  WAT X 649     -25.987  -0.307  50.122  0.00  0.00           H
ATOM   4533  O   WAT X 650      24.651  -5.483  30.467  0.00  0.00           O
ATOM   4534  H1  WAT X 650      24.095  -5.907  29.814  0.00  0.00           H
ATOM   4535  H2  WAT X 650      25.286  -4.983  29.953  0.00  0.00           H
ATOM   4536  O   WAT X 651     -28.917  -1.045  29.677  0.00  0.00           O
ATOM   4537  H1  WAT X 651     -29.703  -1.581  29.788  0.00  0.00           H
ATOM   4538  H2  WAT X 651     -29.250  -0.172  29.473  0.00  0.00           H
ATOM   4539  O   WAT X 652       7.310  26.700  50.493  0.00  0.00           O
ATOM   4540  H1  WAT X 652       7.684  26.628  51.372  0.00  0.00           H
ATOM   4541  H2  WAT X 652       7.801  27.410  50.081  0.00  0.00           H
ATOM   4542  O   WAT X 653       7.510  14.082  54.835  0.00  0.00           O
ATOM   4543  H1  WAT X 653       6.624  13.850  54.558  0.00  0.00           H
ATOM   4544  H2  WAT X 653       7.873  13.268  55.183  0.00  0.00           H
ATOM   4545  O   WAT X 654      -6.125  11.327  80.092  0.00  0.00           O
ATOM   4546  H1  WAT X 654      -5.847  11.946  80.767  0.00  0.00           H
ATOM   4547  H2  WAT X 654      -6.421  11.878  79.368  0.00  0.00           H
ATOM   4548  O   WAT X 655      -7.161  18.191   6.723  0.00  0.00           O
ATOM   4549  H1  WAT X 655      -6.343  17.703   6.633  0.00  0.00           H
ATOM   4550  H2  WAT X 655      -7.034  18.972   6.184  0.00  0.00           H
ATOM   4551  O   WAT X 656       6.294  21.257  63.769  0.00  0.00           O
ATOM   4552  H1  WAT X 656       5.342  21.184  63.705  0.00  0.00           H
ATOM   4553  H2  WAT X 656       6.621  20.414  63.455  0.00  0.00           H
ATOM   4554  O   WAT X 657     -10.817  38.964  47.625  0.00  0.00           O
ATOM   4555  H1  WAT X 657      -9.900  39.091  47.379  0.00  0.00           H
ATOM   4556  H2  WAT X 657     -10.779  38.457  48.436  0.00  0.00           H
ATOM   4557  O   WAT X 658      50.674   6.570  45.927  0.00  0.00           O
ATOM   4558  H1  WAT X 658      51.399   6.562  45.302  0.00  0.00           H
ATOM   4559  H2  WAT X 658      50.886   5.874  46.549  0.00  0.00           H
ATOM   4560  O   WAT X 659      30.465  18.497  75.911  0.00  0.00           O
ATOM   4561  H1  WAT X 659      29.867  19.129  76.310  0.00  0.00           H
ATOM   4562  H2  WAT X 659      31.313  18.680  76.317  0.00  0.00           H
ATOM   4563  O   WAT X 660      35.480  -1.823  53.015  0.00  0.00           O
ATOM   4564  H1  WAT X 660      35.422  -2.104  52.102  0.00  0.00           H
ATOM   4565  H2  WAT X 660      34.864  -2.391  53.479  0.00  0.00           H
ATOM   4566  O   WAT X 661      23.660   9.889  71.449  0.00  0.00           O
ATOM   4567  H1  WAT X 661      22.724  10.005  71.616  0.00  0.00           H
ATOM   4568  H2  WAT X 661      23.971  10.763  71.215  0.00  0.00           H
ATOM   4569  O   WAT X 662      50.233  -8.721  34.639  0.00  0.00           O
ATOM   4570  H1  WAT X 662      49.748  -8.738  35.464  0.00  0.00           H
ATOM   4571  H2  WAT X 662      49.801  -8.041  34.122  0.00  0.00           H
ATOM   4572  O   WAT X 663      42.693  35.023  40.240  0.00  0.00           O
ATOM   4573  H1  WAT X 663      41.941  34.439  40.145  0.00  0.00           H
ATOM   4574  H2  WAT X 663      42.828  35.385  39.364  0.00  0.00           H
ATOM   4575  O   WAT X 664     -25.371   6.555  73.418  0.00  0.00           O
ATOM   4576  H1  WAT X 664     -25.567   5.633  73.581  0.00  0.00           H
ATOM   4577  H2  WAT X 664     -26.105   6.867  72.888  0.00  0.00           H
ATOM   4578  O   WAT X 665     -20.988 -17.491  31.535  0.00  0.00           O
ATOM   4579  H1  WAT X 665     -20.924 -18.298  31.024  0.00  0.00           H
ATOM   4580  H2  WAT X 665     -21.926 -17.378  31.688  0.00  0.00           H
ATOM   4581  O   WAT X 666      34.911  50.226  15.151  0.00  0.00           O
ATOM   4582  H1  WAT X 666      34.841  50.374  16.094  0.00  0.00           H
ATOM   4583  H2  WAT X 666      35.284  51.038  14.808  0.00  0.00           H
ATOM   4584  O   WAT X 667     -25.507  19.122  69.059  0.00  0.00           O
ATOM   4585  H1  WAT X 667     -25.639  19.775  68.371  0.00  0.00           H
ATOM   4586  H2  WAT X 667     -24.606  18.825  68.938  0.00  0.00           H
ATOM   4587  O   WAT X 668      -0.942  28.673   2.677  0.00  0.00           O
ATOM   4588  H1  WAT X 668      -0.103  28.832   3.108  0.00  0.00           H
ATOM   4589  H2  WAT X 668      -1.283  29.546   2.485  0.00  0.00           H
ATOM   4590  O   WAT X 669      26.626  52.893  59.668  0.00  0.00           O
ATOM   4591  H1  WAT X 669      26.999  53.393  60.394  0.00  0.00           H
ATOM   4592  H2  WAT X 669      26.158  53.543  59.144  0.00  0.00           H
ATOM   4593  O   WAT X 670      38.694   0.047  38.127  0.00  0.00           O
ATOM   4594  H1  WAT X 670      38.934  -0.814  38.469  0.00  0.00           H
ATOM   4595  H2  WAT X 670      39.340   0.643  38.506  0.00  0.00           H
ATOM   4596  O   WAT X 671      -0.763  23.752   1.267  0.00  0.00           O
ATOM   4597  H1  WAT X 671      -1.586  23.880   1.738  0.00  0.00           H
ATOM   4598  H2  WAT X 671      -0.703  22.805   1.142  0.00  0.00           H
ATOM   4599  O   WAT X 672      -3.463  17.171  58.275  0.00  0.00           O
ATOM   4600  H1  WAT X 672      -3.787  18.055  58.446  0.00  0.00           H
ATOM   4601  H2  WAT X 672      -3.093  17.219  57.393  0.00  0.00           H
ATOM   4602  O   WAT X 673       9.618  11.484  29.236  0.00  0.00           O
ATOM   4603  H1  WAT X 673       9.345  12.118  29.899  0.00  0.00           H
ATOM   4604  H2  WAT X 673       9.316  11.857  28.408  0.00  0.00           H
ATOM   4605  O   WAT X 674     -20.558  29.051  63.195  0.00  0.00           O
ATOM   4606  H1  WAT X 674     -20.066  28.267  63.440  0.00  0.00           H
ATOM   4607  H2  WAT X 674     -20.526  29.065  62.239  0.00  0.00           H
ATOM   4608  O   WAT X 675     -33.395   7.153  27.237  0.00  0.00           O
ATOM   4609  H1  WAT X 675     -33.706   7.046  26.338  0.00  0.00           H
ATOM   4610  H2  WAT X 675     -32.530   7.554  27.146  0.00  0.00           H
ATOM   4611  O   WAT X 676      -6.394  37.483  56.000  0.00  0.00           O
ATOM   4612  H1  WAT X 676      -5.973  38.306  56.249  0.00  0.00           H
ATOM   4613  H2  WAT X 676      -6.967  37.718  55.270  0.00  0.00           H
ATOM   4614  O   WAT X 677       7.745  12.048  13.895  0.00  0.00           O
ATOM   4615  H1  WAT X 677       6.948  11.575  13.654  0.00  0.00           H
ATOM   4616  H2  WAT X 677       7.566  12.957  13.655  0.00  0.00           H
ATOM   4617  O   WAT X 678     -33.061  28.377  57.333  0.00  0.00           O
ATOM   4618  H1  WAT X 678     -33.411  27.494  57.215  0.00  0.00           H
ATOM   4619  H2  WAT X 678     -33.700  28.815  57.895  0.00  0.00           H
ATOM   4620  O   WAT X 679       0.138  -5.331  31.893  0.00  0.00           O
ATOM   4621  H1  WAT X 679       0.197  -4.617  32.528  0.00  0.00           H
ATOM   4622  H2  WAT X 679      -0.591  -5.868  32.202  0.00  0.00           H
ATOM   4623  O   WAT X 680      27.371  37.780  71.022  0.00  0.00           O
ATOM   4624  H1  WAT X 680      26.854  38.135  71.745  0.00  0.00           H
ATOM   4625  H2  WAT X 680      28.223  37.582  71.411  0.00  0.00           H
ATOM   4626  O   WAT X 681      29.691  26.225  17.455  0.00  0.00           O
ATOM   4627  H1  WAT X 681      29.009  26.894  17.516  0.00  0.00           H
ATOM   4628  H2  WAT X 681      30.323  26.464  18.133  0.00  0.00           H
ATOM   4629  O   WAT X 682      -3.235  19.570  -0.197  0.00  0.00           O
ATOM   4630  H1  WAT X 682      -3.718  18.778  -0.433  0.00  0.00           H
ATOM   4631  H2  WAT X 682      -2.968  19.947  -1.036  0.00  0.00           H
ATOM   4632  O   WAT X 683      53.375  -0.072  45.822  0.00  0.00           O
ATOM   4633  H1  WAT X 683      54.135  -0.142  45.243  0.00  0.00           H
ATOM   4634  H2  WAT X 683      53.700  -0.351  46.678  0.00  0.00           H
ATOM   4635  O   WAT X 684     -12.854 -13.322  23.926  0.00  0.00           O
ATOM   4636  H1  WAT X 684     -13.258 -13.239  24.790  0.00  0.00           H
ATOM   4637  H2  WAT X 684     -11.942 -13.548  24.109  0.00  0.00           H
ATOM   4638  O   WAT X 685      31.176  58.819  52.729  0.00  0.00           O
ATOM   4639  H1  WAT X 685      32.089  58.535  52.683  0.00  0.00           H
ATOM   4640  H2  WAT X 685      30.936  59.006  51.822  0.00  0.00           H
ATOM   4641  O   WAT X 686      -3.201  16.000  47.614  0.00  0.00           O
ATOM   4642  H1  WAT X 686      -2.901  16.860  47.908  0.00  0.00           H
ATOM   4643  H2  WAT X 686      -3.337  15.505  48.421  0.00  0.00           H
ATOM   4644  O   WAT X 687      20.277  -0.760  30.674  0.00  0.00           O
ATOM   4645  H1  WAT X 687      19.577  -1.376  30.458  0.00  0.00           H
ATOM   4646  H2  WAT X 687      21.084  -1.235  30.472  0.00  0.00           H
ATOM   4647  O   WAT X 688       7.963   1.628  43.923  0.00  0.00           O
ATOM   4648  H1  WAT X 688       7.465   2.388  43.621  0.00  0.00           H
ATOM   4649  H2  WAT X 688       7.696   1.514  44.836  0.00  0.00           H
ATOM   4650  O   WAT X 689     -17.601  58.340  50.607  0.00  0.00           O
ATOM   4651  H1  WAT X 689     -18.472  57.947  50.548  0.00  0.00           H
ATOM   4652  H2  WAT X 689     -17.076  57.854  49.972  0.00  0.00           H
ATOM   4653  O   WAT X 690     -24.582  -6.514  59.913  0.00  0.00           O
ATOM   4654  H1  WAT X 690     -23.817  -7.032  59.663  0.00  0.00           H
ATOM   4655  H2  WAT X 690     -25.056  -7.070  60.532  0.00  0.00           H
ATOM   4656  O   WAT X 691     -38.247  29.573  61.315  0.00  0.00           O
ATOM   4657  H1  WAT X 691     -37.812  28.897  61.834  0.00  0.00           H
ATOM   4658  H2  WAT X 691     -37.537  30.006  60.841  0.00  0.00           H
ATOM   4659  O   WAT X 692     -30.382  38.181  39.912  0.00  0.00           O
ATOM   4660  H1  WAT X 692     -30.066  39.036  40.202  0.00  0.00           H
ATOM   4661  H2  WAT X 692     -30.728  37.771  40.705  0.00  0.00           H
ATOM   4662  O   WAT X 693     -29.217   2.459  78.665  0.00  0.00           O
ATOM   4663  H1  WAT X 693     -28.995   2.124  79.534  0.00  0.00           H
ATOM   4664  H2  WAT X 693     -30.139   2.231  78.549  0.00  0.00           H
ATOM   4665  O   WAT X 694       2.068  32.905   7.138  0.00  0.00           O
ATOM   4666  H1  WAT X 694       2.175  33.603   7.785  0.00  0.00           H
ATOM   4667  H2  WAT X 694       2.840  32.979   6.577  0.00  0.00           H
ATOM   4668  O   WAT X 695      46.772   9.404  42.236  0.00  0.00           O
ATOM   4669  H1  WAT X 695      47.571   9.256  41.730  0.00  0.00           H
ATOM   4670  H2  WAT X 695      47.000  10.105  42.846  0.00  0.00           H
ATOM   4671  O   WAT X 696      27.553  26.978  14.568  0.00  0.00           O
ATOM   4672  H1  WAT X 696      27.810  27.391  15.392  0.00  0.00           H
ATOM   4673  H2  WAT X 696      28.322  27.068  14.005  0.00  0.00           H
ATOM   4674  O   WAT X 697      10.611  15.644  36.600  0.00  0.00           O
ATOM   4675  H1  WAT X 697       9.990  15.259  37.218  0.00  0.00           H
ATOM   4676  H2  WAT X 697      10.193  16.457  36.315  0.00  0.00           H
ATOM   4677  O   WAT X 698      49.524   0.288  32.061  0.00  0.00           O
ATOM   4678  H1  WAT X 698      49.108  -0.491  31.690  0.00  0.00           H
ATOM   4679  H2  WAT X 698      48.908   0.998  31.878  0.00  0.00           H
ATOM   4680  O   WAT X 699     -22.269   1.624  11.187  0.00  0.00           O
ATOM   4681  H1  WAT X 699     -22.753   0.980  10.671  0.00  0.00           H
ATOM   4682  H2  WAT X 699     -22.898   1.929  11.841  0.00  0.00           H
ATOM   4683  O   WAT X 700       0.305  21.189  88.750  0.00  0.00           O
ATOM   4684  H1  WAT X 700      -0.256  21.799  89.228  0.00  0.00           H
ATOM   4685  H2  WAT X 700       1.186  21.366  89.078  0.00  0.00           H
ATOM   4686  O   WAT X 701      -5.031  24.799  24.531  0.00  0.00           O
ATOM   4687  H1  WAT X 701      -5.451  24.435  25.310  0.00  0.00           H
ATOM   4688  H2  WAT X 701      -5.759  25.066  23.969  0.00  0.00           H
ATOM   4689  O   WAT X 702     -26.632  38.047  32.827  0.00  0.00           O
ATOM   4690  H1  WAT X 702     -26.033  37.314  32.685  0.00  0.00           H
ATOM   4691  H2  WAT X 702     -27.088  37.829  33.640  0.00  0.00           H
ATOM   4692  O   WAT X 703      39.581 -11.656  38.090  0.00  0.00           O
ATOM   4693  H1  WAT X 703      40.238 -12.248  37.722  0.00  0.00           H
ATOM   4694  H2  WAT X 703      38.865 -11.668  37.456  0.00  0.00           H
ATOM   4695  O   WAT X 704      56.157  -3.218  41.012  0.00  0.00           O
ATOM   4696  H1  WAT X 704      55.377  -3.515  40.544  0.00  0.00           H
ATOM   4697  H2  WAT X 704      56.776  -3.944  40.930  0.00  0.00           H
ATOM   4698  O   WAT X 705     -38.511  33.276  58.462  0.00  0.00           O
ATOM   4699  H1  WAT X 705     -38.643  33.579  59.360  0.00  0.00           H
ATOM   4700  H2  WAT X 705     -39.384  33.298  58.071  0.00  0.00           H
ATOM   4701  O   WAT X 706     -23.319  -4.781  40.785  0.00  0.00           O
ATOM   4702  H1  WAT X 706     -23.649  -4.694  39.890  0.00  0.00           H
ATOM   4703  H2  WAT X 706     -22.389  -4.564  40.720  0.00  0.00           H
ATOM   4704  O   WAT X 707     -35.225  36.899  50.486  0.00  0.00           O
ATOM   4705  H1  WAT X 707     -35.033  36.023  50.822  0.00  0.00           H
ATOM   4706  H2  WAT X 707     -35.898  37.239  51.075  0.00  0.00           H
ATOM   4707  O   WAT X 708      34.098  63.282  58.047  0.00  0.00           O
ATOM   4708  H1  WAT X 708      33.948  62.383  57.757  0.00  0.00           H
ATOM   4709  H2  WAT X 708      33.415  63.792  57.612  0.00  0.00           H
ATOM   4710  O   WAT X 709      -1.447  51.599  37.139  0.00  0.00           O
ATOM   4711  H1  WAT X 709      -0.543  51.652  37.449  0.00  0.00           H
ATOM   4712  H2  WAT X 709      -1.975  51.594  37.937  0.00  0.00           H
ATOM   4713  O   WAT X 710      -7.018  44.931  25.560  0.00  0.00           O
ATOM   4714  H1  WAT X 710      -7.426  45.793  25.638  0.00  0.00           H
ATOM   4715  H2  WAT X 710      -6.553  44.810  26.388  0.00  0.00           H
ATOM   4716  O   WAT X 711     -16.125   6.184  53.144  0.00  0.00           O
ATOM   4717  H1  WAT X 711     -16.764   5.484  53.010  0.00  0.00           H
ATOM   4718  H2  WAT X 711     -15.400   5.962  52.560  0.00  0.00           H
ATOM   4719  O   WAT X 712      -8.730  44.847  43.670  0.00  0.00           O
ATOM   4720  H1  WAT X 712      -9.523  44.888  44.204  0.00  0.00           H
ATOM   4721  H2  WAT X 712      -8.158  45.521  44.038  0.00  0.00           H
ATOM   4722  O   WAT X 713      39.708  -5.616  42.676  0.00  0.00           O
ATOM   4723  H1  WAT X 713      40.514  -5.211  42.356  0.00  0.00           H
ATOM   4724  H2  WAT X 713      39.569  -6.364  42.095  0.00  0.00           H
ATOM   4725  O   WAT X 714      28.545  34.843  85.805  0.00  0.00           O
ATOM   4726  H1  WAT X 714      29.316  35.302  86.138  0.00  0.00           H
ATOM   4727  H2  WAT X 714      28.863  33.966  85.592  0.00  0.00           H
ATOM   4728  O   WAT X 715     -23.681 -14.040  47.473  0.00  0.00           O
ATOM   4729  H1  WAT X 715     -23.341 -14.395  48.294  0.00  0.00           H
ATOM   4730  H2  WAT X 715     -24.394 -14.632  47.232  0.00  0.00           H
ATOM   4731  O   WAT X 716      31.094  43.219  70.723  0.00  0.00           O
ATOM   4732  H1  WAT X 716      31.782  42.580  70.538  0.00  0.00           H
ATOM   4733  H2  WAT X 716      31.502  44.067  70.546  0.00  0.00           H
ATOM   4734  O   WAT X 717     -23.252  15.639  82.934  0.00  0.00           O
ATOM   4735  H1  WAT X 717     -23.170  15.553  81.984  0.00  0.00           H
ATOM   4736  H2  WAT X 717     -23.772  14.879  83.198  0.00  0.00           H
ATOM   4737  O   WAT X 718     -27.356  -6.481  30.975  0.00  0.00           O
ATOM   4738  H1  WAT X 718     -26.650  -5.959  30.592  0.00  0.00           H
ATOM   4739  H2  WAT X 718     -27.209  -7.366  30.641  0.00  0.00           H
ATOM   4740  O   WAT X 719     -12.296   0.527  11.824  0.00  0.00           O
ATOM   4741  H1  WAT X 719     -12.471   1.466  11.761  0.00  0.00           H
ATOM   4742  H2  WAT X 719     -13.106   0.156  12.172  0.00  0.00           H
ATOM   4743  O   WAT X 720     -40.046  21.857  68.397  0.00  0.00           O
ATOM   4744  H1  WAT X 720     -39.852  21.835  67.460  0.00  0.00           H
ATOM   4745  H2  WAT X 720     -39.474  21.189  68.776  0.00  0.00           H
ATOM   4746  O   WAT X 721      -2.839  27.355  13.718  0.00  0.00           O
ATOM   4747  H1  WAT X 721      -3.563  27.094  13.149  0.00  0.00           H
ATOM   4748  H2  WAT X 721      -2.840  26.703  14.420  0.00  0.00           H
ATOM   4749  O   WAT X 722     -21.628   8.221  45.595  0.00  0.00           O
ATOM   4750  H1  WAT X 722     -21.153   8.141  46.422  0.00  0.00           H
ATOM   4751  H2  WAT X 722     -21.965   7.341  45.426  0.00  0.00           H
ATOM   4752  O   WAT X 723      42.704  33.376  14.902  0.00  0.00           O
ATOM   4753  H1  WAT X 723      43.141  32.564  14.645  0.00  0.00           H
ATOM   4754  H2  WAT X 723      41.776  33.148  14.940  0.00  0.00           H
ATOM   4755  O   WAT X 724      21.847  47.003  57.851  0.00  0.00           O
ATOM   4756  H1  WAT X 724      22.649  46.516  58.043  0.00  0.00           H
ATOM   4757  H2  WAT X 724      22.109  47.643  57.189  0.00  0.00           H
ATOM   4758  O   WAT X 725     -43.818  36.105  56.609  0.00  0.00           O
ATOM   4759  H1  WAT X 725     -44.612  36.639  56.580  0.00  0.00           H
ATOM   4760  H2  WAT X 725     -44.136  35.207  56.700  0.00  0.00           H
ATOM   4761  O   WAT X 726      12.262  55.911  54.005  0.00  0.00           O
ATOM   4762  H1  WAT X 726      12.022  54.985  54.009  0.00  0.00           H
ATOM   4763  H2  WAT X 726      11.706  56.306  54.676  0.00  0.00           H
ATOM   4764  O   WAT X 727     -21.752  26.795  28.432  0.00  0.00           O
ATOM   4765  H1  WAT X 727     -21.924  25.946  28.026  0.00  0.00           H
ATOM   4766  H2  WAT X 727     -20.874  27.031  28.133  0.00  0.00           H
ATOM   4767  O   WAT X 728     -24.068  42.775  51.235  0.00  0.00           O
ATOM   4768  H1  WAT X 728     -24.012  42.400  50.356  0.00  0.00           H
ATOM   4769  H2  WAT X 728     -23.554  42.181  51.782  0.00  0.00           H
ATOM   4770  O   WAT X 729      37.720  51.820  55.359  0.00  0.00           O
ATOM   4771  H1  WAT X 729      37.021  51.833  56.013  0.00  0.00           H
ATOM   4772  H2  WAT X 729      37.524  52.559  54.784  0.00  0.00           H
ATOM   4773  O   WAT X 730     -11.834  -0.855  51.319  0.00  0.00           O
ATOM   4774  H1  WAT X 730     -11.888   0.022  50.939  0.00  0.00           H
ATOM   4775  H2  WAT X 730     -11.324  -0.737  52.121  0.00  0.00           H
ATOM   4776  O   WAT X 731     -29.532   4.661  10.356  0.00  0.00           O
ATOM   4777  H1  WAT X 731     -30.054   4.641   9.555  0.00  0.00           H
ATOM   4778  H2  WAT X 731     -29.835   5.442  10.820  0.00  0.00           H
ATOM   4779  O   WAT X 732     -12.835  34.714  68.780  0.00  0.00           O
ATOM   4780  H1  WAT X 732     -13.048  35.086  69.636  0.00  0.00           H
ATOM   4781  H2  WAT X 732     -11.918  34.451  68.855  0.00  0.00           H
ATOM   4782  O   WAT X 733      23.981  40.367  22.782  0.00  0.00           O
ATOM   4783  H1  WAT X 733      24.894  40.517  23.026  0.00  0.00           H
ATOM   4784  H2  WAT X 733      24.020  39.673  22.123  0.00  0.00           H
ATOM   4785  O   WAT X 734      42.819  18.935  13.407  0.00  0.00           O
ATOM   4786  H1  WAT X 734      43.106  18.058  13.155  0.00  0.00           H
ATOM   4787  H2  WAT X 734      42.008  18.790  13.896  0.00  0.00           H
ATOM   4788  O   WAT X 735      32.046  52.637  68.076  0.00  0.00           O
ATOM   4789  H1  WAT X 735      31.833  51.749  67.792  0.00  0.00           H
ATOM   4790  H2  WAT X 735      32.305  53.090  67.274  0.00  0.00           H
ATOM   4791  O   WAT X 736       1.638  28.148  17.078  0.00  0.00           O
ATOM   4792  H1  WAT X 736       1.518  28.007  16.139  0.00  0.00           H
ATOM   4793  H2  WAT X 736       0.919  28.728  17.328  0.00  0.00           H
ATOM   4794  O   WAT X 737      46.571  39.870   1.024  0.00  0.00           O
ATOM   4795  H1  WAT X 737      45.964  39.529   0.367  0.00  0.00           H
ATOM   4796  H2  WAT X 737      46.076  39.846   1.843  0.00  0.00           H
ATOM   4797  O   WAT X 738       5.177  41.505  41.404  0.00  0.00           O
ATOM   4798  H1  WAT X 738       5.633  41.973  40.705  0.00  0.00           H
ATOM   4799  H2  WAT X 738       4.255  41.730  41.280  0.00  0.00           H
ATOM   4800  O   WAT X 739      10.264   5.964  49.725  0.00  0.00           O
ATOM   4801  H1  WAT X 739       9.930   5.500  48.957  0.00  0.00           H
ATOM   4802  H2  WAT X 739       9.579   5.857  50.386  0.00  0.00           H
ATOM   4803  O   WAT X 740     -10.931  10.613  40.552  0.00  0.00           O
ATOM   4804  H1  WAT X 740     -10.203  10.244  40.051  0.00  0.00           H
ATOM   4805  H2  WAT X 740     -11.557  10.900  39.887  0.00  0.00           H
ATOM   4806  O   WAT X 741      18.669  44.816  75.106  0.00  0.00           O
ATOM   4807  H1  WAT X 741      17.919  44.965  74.530  0.00  0.00           H
ATOM   4808  H2  WAT X 741      18.362  44.162  75.735  0.00  0.00           H
ATOM   4809  O   WAT X 742     -33.292  51.329  58.854  0.00  0.00           O
ATOM   4810  H1  WAT X 742     -33.939  51.932  58.486  0.00  0.00           H
ATOM   4811  H2  WAT X 742     -33.240  50.616  58.218  0.00  0.00           H
ATOM   4812  O   WAT X 743      10.969  27.032  79.909  0.00  0.00           O
ATOM   4813  H1  WAT X 743      10.961  27.955  79.655  0.00  0.00           H
ATOM   4814  H2  WAT X 743      11.890  26.837  80.078  0.00  0.00           H
ATOM   4815  O   WAT X 744      26.914  41.337  22.409  0.00  0.00           O
ATOM   4816  H1  WAT X 744      27.669  40.960  21.957  0.00  0.00           H
ATOM   4817  H2  WAT X 744      27.043  42.283  22.342  0.00  0.00           H
ATOM   4818  O   WAT X 745      -6.730  11.300  83.708  0.00  0.00           O
ATOM   4819  H1  WAT X 745      -6.992  10.595  83.116  0.00  0.00           H
ATOM   4820  H2  WAT X 745      -6.477  12.018  83.127  0.00  0.00           H
ATOM   4821  O   WAT X 746      42.903  26.324  21.090  0.00  0.00           O
ATOM   4822  H1  WAT X 746      42.268  25.608  21.063  0.00  0.00           H
ATOM   4823  H2  WAT X 746      43.750  25.888  21.182  0.00  0.00           H
ATOM   4824  O   WAT X 747      32.842  37.652   7.158  0.00  0.00           O
ATOM   4825  H1  WAT X 747      32.826  36.954   7.814  0.00  0.00           H
ATOM   4826  H2  WAT X 747      32.147  38.252   7.430  0.00  0.00           H
ATOM   4827  O   WAT X 748      11.966  34.702  81.003  0.00  0.00           O
ATOM   4828  H1  WAT X 748      11.437  35.496  80.919  0.00  0.00           H
ATOM   4829  H2  WAT X 748      12.022  34.357  80.112  0.00  0.00           H
ATOM   4830  O   WAT X 749     -34.012  17.376  18.404  0.00  0.00           O
ATOM   4831  H1  WAT X 749     -33.201  17.791  18.111  0.00  0.00           H
ATOM   4832  H2  WAT X 749     -33.736  16.767  19.088  0.00  0.00           H
ATOM   4833  O   WAT X 750     -24.727  -5.002  38.313  0.00  0.00           O
ATOM   4834  H1  WAT X 750     -24.557  -5.721  37.704  0.00  0.00           H
ATOM   4835  H2  WAT X 750     -25.540  -4.607  37.996  0.00  0.00           H
ATOM   4836  O   WAT X 751     -37.091  56.140  43.734  0.00  0.00           O
ATOM   4837  H1  WAT X 751     -36.718  55.259  43.761  0.00  0.00           H
ATOM   4838  H2  WAT X 751     -37.968  56.018  43.372  0.00  0.00           H
ATOM   4839  O   WAT X 752      33.755  60.762  57.412  0.00  0.00           O
ATOM   4840  H1  WAT X 752      32.840  60.575  57.623  0.00  0.00           H
ATOM   4841  H2  WAT X 752      34.024  60.035  56.850  0.00  0.00           H
ATOM   4842  O   WAT X 753      26.158  -6.506  47.394  0.00  0.00           O
ATOM   4843  H1  WAT X 753      26.772  -7.221  47.565  0.00  0.00           H
ATOM   4844  H2  WAT X 753      25.312  -6.841  47.689  0.00  0.00           H
ATOM   4845  O   WAT X 754     -11.327 -27.188  29.068  0.00  0.00           O
ATOM   4846  H1  WAT X 754     -11.007 -26.475  29.621  0.00  0.00           H
ATOM   4847  H2  WAT X 754     -10.748 -27.178  28.306  0.00  0.00           H
ATOM   4848  O   WAT X 755       4.464  47.031  69.562  0.00  0.00           O
ATOM   4849  H1  WAT X 755       5.182  46.741  68.999  0.00  0.00           H
ATOM   4850  H2  WAT X 755       4.402  47.973  69.404  0.00  0.00           H
ATOM   4851  O   WAT X 756     -41.017  44.851  34.978  0.00  0.00           O
ATOM   4852  H1  WAT X 756     -40.276  45.267  34.536  0.00  0.00           H
ATOM   4853  H2  WAT X 756     -41.748  44.954  34.368  0.00  0.00           H
ATOM   4854  O   WAT X 757     -15.320  -2.459  48.200  0.00  0.00           O
ATOM   4855  H1  WAT X 757     -14.514  -2.170  47.772  0.00  0.00           H
ATOM   4856  H2  WAT X 757     -15.842  -1.662  48.289  0.00  0.00           H
ATOM   4857  O   WAT X 758      29.874  64.802  60.925  0.00  0.00           O
ATOM   4858  H1  WAT X 758      29.741  65.497  61.571  0.00  0.00           H
ATOM   4859  H2  WAT X 758      30.553  64.247  61.307  0.00  0.00           H
ATOM   4860  O   WAT X 759     -36.749  46.940  50.274  0.00  0.00           O
ATOM   4861  H1  WAT X 759     -37.571  46.467  50.142  0.00  0.00           H
ATOM   4862  H2  WAT X 759     -36.879  47.776  49.826  0.00  0.00           H
ATOM   4863  O   WAT X 760     -20.781 -19.677  29.991  0.00  0.00           O
ATOM   4864  H1  WAT X 760     -19.927 -19.395  29.664  0.00  0.00           H
ATOM   4865  H2  WAT X 760     -21.285 -19.876  29.202  0.00  0.00           H
ATOM   4866  O   WAT X 761      44.506   8.993  58.805  0.00  0.00           O
ATOM   4867  H1  WAT X 761      44.149   9.765  59.244  0.00  0.00           H
ATOM   4868  H2  WAT X 761      43.735   8.506  58.513  0.00  0.00           H
ATOM   4869  O   WAT X 762      18.071  59.384  57.406  0.00  0.00           O
ATOM   4870  H1  WAT X 762      18.831  59.849  57.756  0.00  0.00           H
ATOM   4871  H2  WAT X 762      17.372  60.038  57.400  0.00  0.00           H
ATOM   4872  O   WAT X 763      42.052  12.852  59.318  0.00  0.00           O
ATOM   4873  H1  WAT X 763      41.825  11.929  59.426  0.00  0.00           H
ATOM   4874  H2  WAT X 763      41.319  13.326  59.710  0.00  0.00           H
ATOM   4875  O   WAT X 764      44.374  21.668  77.529  0.00  0.00           O
ATOM   4876  H1  WAT X 764      44.538  22.317  76.846  0.00  0.00           H
ATOM   4877  H2  WAT X 764      45.217  21.569  77.973  0.00  0.00           H
ATOM   4878  O   WAT X 765      13.811  55.526  43.983  0.00  0.00           O
ATOM   4879  H1  WAT X 765      13.142  55.555  44.667  0.00  0.00           H
ATOM   4880  H2  WAT X 765      13.400  55.946  43.228  0.00  0.00           H
ATOM   4881  O   WAT X 766      11.973  42.654  29.121  0.00  0.00           O
ATOM   4882  H1  WAT X 766      11.878  41.804  28.692  0.00  0.00           H
ATOM   4883  H2  WAT X 766      12.918  42.766  29.224  0.00  0.00           H
ATOM   4884  O   WAT X 767      -4.236  56.830  51.737  0.00  0.00           O
ATOM   4885  H1  WAT X 767      -3.734  56.203  51.216  0.00  0.00           H
ATOM   4886  H2  WAT X 767      -4.752  57.317  51.095  0.00  0.00           H
ATOM   4887  O   WAT X 768       4.151  21.408  14.778  0.00  0.00           O
ATOM   4888  H1  WAT X 768       4.435  21.144  15.654  0.00  0.00           H
ATOM   4889  H2  WAT X 768       3.837  20.600  14.374  0.00  0.00           H
ATOM   4890  O   WAT X 769     -19.153  51.394  45.562  0.00  0.00           O
ATOM   4891  H1  WAT X 769     -19.444  51.456  44.652  0.00  0.00           H
ATOM   4892  H2  WAT X 769     -18.556  50.646  45.572  0.00  0.00           H
ATOM   4893  O   WAT X 770      18.832  38.798  13.607  0.00  0.00           O
ATOM   4894  H1  WAT X 770      19.543  39.332  13.961  0.00  0.00           H
ATOM   4895  H2  WAT X 770      18.842  38.978  12.667  0.00  0.00           H
ATOM   4896  O   WAT X 771       0.711  59.075  64.291  0.00  0.00           O
ATOM   4897  H1  WAT X 771       0.918  59.445  65.149  0.00  0.00           H
ATOM   4898  H2  WAT X 771       0.270  58.248  64.487  0.00  0.00           H
ATOM   4899  O   WAT X 772      11.649   4.660  29.366  0.00  0.00           O
ATOM   4900  H1  WAT X 772      11.320   4.224  30.153  0.00  0.00           H
ATOM   4901  H2  WAT X 772      12.110   3.972  28.886  0.00  0.00           H
ATOM   4902  O   WAT X 773     -14.183 -19.325  33.070  0.00  0.00           O
ATOM   4903  H1  WAT X 773     -14.020 -18.383  33.034  0.00  0.00           H
ATOM   4904  H2  WAT X 773     -15.068 -19.401  33.427  0.00  0.00           H
ATOM   4905  O   WAT X 774     -36.506  17.943  71.106  0.00  0.00           O
ATOM   4906  H1  WAT X 774     -37.230  18.220  71.667  0.00  0.00           H
ATOM   4907  H2  WAT X 774     -36.478  18.600  70.410  0.00  0.00           H
ATOM   4908  O   WAT X 775     -25.773  21.464  26.099  0.00  0.00           O
ATOM   4909  H1  WAT X 775     -26.472  22.022  26.440  0.00  0.00           H
ATOM   4910  H2  WAT X 775     -25.709  21.699  25.173  0.00  0.00           H
ATOM   4911  O   WAT X 776      -2.052  32.094  74.236  0.00  0.00           O
ATOM   4912  H1  WAT X 776      -2.656  32.823  74.375  0.00  0.00           H
ATOM   4913  H2  WAT X 776      -2.517  31.330  74.578  0.00  0.00           H
ATOM   4914  O   WAT X 777     -49.023  53.632  48.537  0.00  0.00           O
ATOM   4915  H1  WAT X 777     -49.210  53.929  47.646  0.00  0.00           H
ATOM   4916  H2  WAT X 777     -48.142  53.959  48.718  0.00  0.00           H
ATOM   4917  O   WAT X 778      27.136  56.048  30.917  0.00  0.00           O
ATOM   4918  H1  WAT X 778      26.182  56.130  30.909  0.00  0.00           H
ATOM   4919  H2  WAT X 778      27.349  55.831  31.825  0.00  0.00           H
ATOM   4920  O   WAT X 779     -30.941  52.003  43.526  0.00  0.00           O
ATOM   4921  H1  WAT X 779     -31.041  51.274  44.140  0.00  0.00           H
ATOM   4922  H2  WAT X 779     -30.034  51.943  43.228  0.00  0.00           H
ATOM   4923  O   WAT X 780      36.766  -5.322  43.846  0.00  0.00           O
ATOM   4924  H1  WAT X 780      37.359  -5.931  43.406  0.00  0.00           H
ATOM   4925  H2  WAT X 780      36.342  -4.844  43.133  0.00  0.00           H
ATOM   4926  O   WAT X 781      -8.070 -15.373  29.822  0.00  0.00           O
ATOM   4927  H1  WAT X 781      -8.461 -15.730  29.025  0.00  0.00           H
ATOM   4928  H2  WAT X 781      -7.819 -14.479  29.586  0.00  0.00           H
ATOM   4929  O   WAT X 782     -15.038 -22.532  23.696  0.00  0.00           O
ATOM   4930  H1  WAT X 782     -14.498 -22.177  24.403  0.00  0.00           H
ATOM   4931  H2  WAT X 782     -15.498 -23.271  24.094  0.00  0.00           H
ATOM   4932  O   WAT X 783       0.748  33.888  66.467  0.00  0.00           O
ATOM   4933  H1  WAT X 783       1.069  33.660  65.595  0.00  0.00           H
ATOM   4934  H2  WAT X 783       1.131  34.748  66.645  0.00  0.00           H
ATOM   4935  O   WAT X 784      31.456  21.325  17.269  0.00  0.00           O
ATOM   4936  H1  WAT X 784      30.613  20.963  17.540  0.00  0.00           H
ATOM   4937  H2  WAT X 784      31.818  20.669  16.673  0.00  0.00           H
ATOM   4938  O   WAT X 785      47.387  27.637  20.415  0.00  0.00           O
ATOM   4939  H1  WAT X 785      47.114  27.635  19.498  0.00  0.00           H
ATOM   4940  H2  WAT X 785      48.209  27.146  20.421  0.00  0.00           H
ATOM   4941  O   WAT X 786      17.157  69.476  59.191  0.00  0.00           O
ATOM   4942  H1  WAT X 786      16.424  69.259  59.767  0.00  0.00           H
ATOM   4943  H2  WAT X 786      16.847  69.252  58.314  0.00  0.00           H
ATOM   4944  O   WAT X 787     -22.892  17.492   7.550  0.00  0.00           O
ATOM   4945  H1  WAT X 787     -23.034  17.050   8.387  0.00  0.00           H
ATOM   4946  H2  WAT X 787     -23.505  18.227   7.561  0.00  0.00           H
ATOM   4947  O   WAT X 788      -5.726  40.640  53.444  0.00  0.00           O
ATOM   4948  H1  WAT X 788      -4.866  40.684  53.862  0.00  0.00           H
ATOM   4949  H2  WAT X 788      -5.852  41.508  53.061  0.00  0.00           H
ATOM   4950  O   WAT X 789     -17.064  60.524  45.736  0.00  0.00           O
ATOM   4951  H1  WAT X 789     -17.722  61.210  45.619  0.00  0.00           H
ATOM   4952  H2  WAT X 789     -16.227  60.986  45.695  0.00  0.00           H
ATOM   4953  O   WAT X 790     -13.556  15.542  78.551  0.00  0.00           O
ATOM   4954  H1  WAT X 790     -14.178  15.445  79.271  0.00  0.00           H
ATOM   4955  H2  WAT X 790     -14.012  16.092  77.914  0.00  0.00           H
ATOM   4956  O   WAT X 791     -19.852  34.119  46.260  0.00  0.00           O
ATOM   4957  H1  WAT X 791     -20.382  33.585  46.853  0.00  0.00           H
ATOM   4958  H2  WAT X 791     -19.761  33.583  45.472  0.00  0.00           H
ATOM   4959  O   WAT X 792     -38.096  38.120  23.345  0.00  0.00           O
ATOM   4960  H1  WAT X 792     -37.274  38.601  23.248  0.00  0.00           H
ATOM   4961  H2  WAT X 792     -37.912  37.464  24.017  0.00  0.00           H
ATOM   4962  O   WAT X 793     -22.335  19.595  55.774  0.00  0.00           O
ATOM   4963  H1  WAT X 793     -23.094  19.317  56.287  0.00  0.00           H
ATOM   4964  H2  WAT X 793     -21.584  19.408  56.337  0.00  0.00           H
ATOM   4965  O   WAT X 794     -17.636  31.876  75.701  0.00  0.00           O
ATOM   4966  H1  WAT X 794     -18.407  31.311  75.662  0.00  0.00           H
ATOM   4967  H2  WAT X 794     -17.895  32.596  76.275  0.00  0.00           H
ATOM   4968  O   WAT X 795      -7.269  30.728   1.969  0.00  0.00           O
ATOM   4969  H1  WAT X 795      -7.297  31.431   1.320  0.00  0.00           H
ATOM   4970  H2  WAT X 795      -8.080  30.239   1.827  0.00  0.00           H
ATOM   4971  O   WAT X 796     -41.973  51.414  46.324  0.00  0.00           O
ATOM   4972  H1  WAT X 796     -42.791  50.918  46.303  0.00  0.00           H
ATOM   4973  H2  WAT X 796     -41.359  50.886  45.814  0.00  0.00           H
ATOM   4974  O   WAT X 797       8.455  28.887  80.937  0.00  0.00           O
ATOM   4975  H1  WAT X 797       8.773  28.742  81.828  0.00  0.00           H
ATOM   4976  H2  WAT X 797       9.230  28.779  80.385  0.00  0.00           H
ATOM   4977  O   WAT X 798      -5.848  30.632  18.003  0.00  0.00           O
ATOM   4978  H1  WAT X 798      -5.124  31.258  18.042  0.00  0.00           H
ATOM   4979  H2  WAT X 798      -5.422  29.778  17.929  0.00  0.00           H
ATOM   4980  O   WAT X 799     -21.091   8.412  77.027  0.00  0.00           O
ATOM   4981  H1  WAT X 799     -20.489   8.557  76.298  0.00  0.00           H
ATOM   4982  H2  WAT X 799     -21.114   9.250  77.489  0.00  0.00           H
ATOM   4983  O   WAT X 800     -10.607   8.861  76.357  0.00  0.00           O
ATOM   4984  H1  WAT X 800     -10.790   8.511  77.229  0.00  0.00           H
ATOM   4985  H2  WAT X 800     -10.883   8.167  75.758  0.00  0.00           H
ATOM   4986  O   WAT X 801     -26.016   6.336   6.892  0.00  0.00           O
ATOM   4987  H1  WAT X 801     -25.450   6.903   7.417  0.00  0.00           H
ATOM   4988  H2  WAT X 801     -26.800   6.862   6.733  0.00  0.00           H
ATOM   4989  O   WAT X 802      24.692   4.377  61.454  0.00  0.00           O
ATOM   4990  H1  WAT X 802      24.885   3.635  62.026  0.00  0.00           H
ATOM   4991  H2  WAT X 802      25.550   4.687  61.165  0.00  0.00           H
ATOM   4992  O   WAT X 803     -48.002  45.569  52.914  0.00  0.00           O
ATOM   4993  H1  WAT X 803     -47.712  44.992  53.621  0.00  0.00           H
ATOM   4994  H2  WAT X 803     -48.074  46.432  53.323  0.00  0.00           H
ATOM   4995  O   WAT X 804      44.080  40.484  21.714  0.00  0.00           O
ATOM   4996  H1  WAT X 804      43.574  41.296  21.694  0.00  0.00           H
ATOM   4997  H2  WAT X 804      43.644  39.914  21.081  0.00  0.00           H
ATOM   4998  O   WAT X 805     -22.228  -8.087  36.592  0.00  0.00           O
ATOM   4999  H1  WAT X 805     -21.449  -8.538  36.265  0.00  0.00           H
ATOM   5000  H2  WAT X 805     -22.669  -8.738  37.138  0.00  0.00           H
ATOM   5001  O   WAT X 806     -10.111  -2.716  38.584  0.00  0.00           O
ATOM   5002  H1  WAT X 806      -9.906  -1.858  38.958  0.00  0.00           H
ATOM   5003  H2  WAT X 806     -11.029  -2.650  38.321  0.00  0.00           H
ATOM   5004  O   WAT X 807      35.835 -11.311  36.238  0.00  0.00           O
ATOM   5005  H1  WAT X 807      35.243 -11.221  36.985  0.00  0.00           H
ATOM   5006  H2  WAT X 807      35.649 -12.182  35.888  0.00  0.00           H
ATOM   5007  O   WAT X 808     -13.618  19.214  36.465  0.00  0.00           O
ATOM   5008  H1  WAT X 808     -13.460  19.921  35.839  0.00  0.00           H
ATOM   5009  H2  WAT X 808     -13.038  18.507  36.180  0.00  0.00           H
ATOM   5010  O   WAT X 809       1.738  22.095  56.816  0.00  0.00           O
ATOM   5011  H1  WAT X 809       2.667  21.872  56.766  0.00  0.00           H
ATOM   5012  H2  WAT X 809       1.287  21.251  56.778  0.00  0.00           H
ATOM   5013  O   WAT X 810     -30.848  48.538  35.967  0.00  0.00           O
ATOM   5014  H1  WAT X 810     -31.271  49.298  36.367  0.00  0.00           H
ATOM   5015  H2  WAT X 810     -30.549  48.012  36.708  0.00  0.00           H
ATOM   5016  O   WAT X 811     -31.937  49.612  41.515  0.00  0.00           O
ATOM   5017  H1  WAT X 811     -32.728  49.753  42.036  0.00  0.00           H
ATOM   5018  H2  WAT X 811     -31.500  48.873  41.938  0.00  0.00           H
ATOM   5019  O   WAT X 812     -10.246  41.176  53.689  0.00  0.00           O
ATOM   5020  H1  WAT X 812     -10.781  41.540  52.983  0.00  0.00           H
ATOM   5021  H2  WAT X 812      -9.545  41.816  53.811  0.00  0.00           H
ATOM   5022  O   WAT X 813      -7.316  25.994  15.210  0.00  0.00           O
ATOM   5023  H1  WAT X 813      -8.099  26.292  15.673  0.00  0.00           H
ATOM   5024  H2  WAT X 813      -6.873  25.419  15.835  0.00  0.00           H
ATOM   5025  O   WAT X 814       2.133   8.573  29.419  0.00  0.00           O
ATOM   5026  H1  WAT X 814       2.173   9.121  28.635  0.00  0.00           H
ATOM   5027  H2  WAT X 814       2.070   9.195  30.143  0.00  0.00           H
ATOM   5028  O   WAT X 815     -22.992 -10.027  41.949  0.00  0.00           O
ATOM   5029  H1  WAT X 815     -23.677 -10.115  42.612  0.00  0.00           H
ATOM   5030  H2  WAT X 815     -23.270  -9.285  41.413  0.00  0.00           H
ATOM   5031  O   WAT X 816      26.279  33.071  73.804  0.00  0.00           O
ATOM   5032  H1  WAT X 816      26.339  32.282  74.342  0.00  0.00           H
ATOM   5033  H2  WAT X 816      25.348  33.150  73.598  0.00  0.00           H
ATOM   5034  O   WAT X 817      21.012  17.143   8.731  0.00  0.00           O
ATOM   5035  H1  WAT X 817      20.900  17.915   9.285  0.00  0.00           H
ATOM   5036  H2  WAT X 817      21.616  17.426   8.045  0.00  0.00           H
ATOM   5037  O   WAT X 818     -30.036  -3.244  62.159  0.00  0.00           O
ATOM   5038  H1  WAT X 818     -30.598  -3.358  61.393  0.00  0.00           H
ATOM   5039  H2  WAT X 818     -29.226  -3.701  61.932  0.00  0.00           H
ATOM   5040  O   WAT X 819      37.113   6.473  26.933  0.00  0.00           O
ATOM   5041  H1  WAT X 819      36.533   7.172  27.234  0.00  0.00           H
ATOM   5042  H2  WAT X 819      36.634   6.056  26.217  0.00  0.00           H
ATOM   5043  O   WAT X 820     -18.190  46.926  54.238  0.00  0.00           O
ATOM   5044  H1  WAT X 820     -18.625  46.221  54.716  0.00  0.00           H
ATOM   5045  H2  WAT X 820     -18.101  47.631  54.879  0.00  0.00           H
ATOM   5046  O   WAT X 821     -41.393  42.972  46.170  0.00  0.00           O
ATOM   5047  H1  WAT X 821     -41.908  43.524  45.581  0.00  0.00           H
ATOM   5048  H2  WAT X 821     -41.519  43.363  47.035  0.00  0.00           H
ATOM   5049  O   WAT X 822      14.905  45.009  31.514  0.00  0.00           O
ATOM   5050  H1  WAT X 822      15.229  44.256  31.019  0.00  0.00           H
ATOM   5051  H2  WAT X 822      14.045  44.735  31.831  0.00  0.00           H
ATOM   5052  O   WAT X 823      -3.568  28.918  10.617  0.00  0.00           O
ATOM   5053  H1  WAT X 823      -3.092  29.651  10.228  0.00  0.00           H
ATOM   5054  H2  WAT X 823      -3.256  28.882  11.521  0.00  0.00           H
ATOM   5055  O   WAT X 824      27.634  14.342  66.580  0.00  0.00           O
ATOM   5056  H1  WAT X 824      28.362  14.067  67.137  0.00  0.00           H
ATOM   5057  H2  WAT X 824      28.045  14.579  65.749  0.00  0.00           H
ATOM   5058  O   WAT X 825     -24.286  -9.007  61.503  0.00  0.00           O
ATOM   5059  H1  WAT X 825     -23.507  -8.757  62.001  0.00  0.00           H
ATOM   5060  H2  WAT X 825     -24.128  -9.917  61.251  0.00  0.00           H
ATOM   5061  O   WAT X 826      25.806  34.891  30.969  0.00  0.00           O
ATOM   5062  H1  WAT X 826      26.210  35.754  30.883  0.00  0.00           H
[truncated: 2,835,315 more chars]
