# Supplementary material for: Changes in Protonation States of In-Pathway Residues can Alter Ligand Binding Pathways Obtained From Spontaneous Binding Molecular Dynamics Simulations
Source: Front Mol Biosci. 2022 Jul 4;9:922361. doi: 10.3389/fmolb.2022.922361 (PMC9289141; doi:10.3389/fmolb.2022.922361)
Supplement: Supplementary file 2 [file DataSheet1.ZIP › binding-pathways/hid57/hid_B_6.pdb]

CRYST1   65.320   84.603   74.466  90.00  90.00  90.00 P 1           1
ATOM      1  N   ILE X   1      17.619  19.904  35.541  0.00  0.00           N
ATOM      2  H1  ILE X   1      18.295  19.993  36.286  0.00  0.00           H
ATOM      3  H2  ILE X   1      16.884  19.260  35.797  0.00  0.00           H
ATOM      4  H3  ILE X   1      17.361  20.833  35.242  0.00  0.00           H
ATOM      5  CA  ILE X   1      18.360  19.260  34.376  0.00  0.00           C
ATOM      6  HA  ILE X   1      19.169  19.910  34.044  0.00  0.00           H
ATOM      7  CB  ILE X   1      19.142  18.031  34.831  0.00  0.00           C
ATOM      8  HB  ILE X   1      18.474  17.431  35.449  0.00  0.00           H
ATOM      9  CG2 ILE X   1      19.469  17.028  33.765  0.00  0.00           C
ATOM     10 HG21 ILE X   1      18.661  16.750  33.089  0.00  0.00           H
ATOM     11 HG22 ILE X   1      20.307  17.422  33.190  0.00  0.00           H
ATOM     12 HG23 ILE X   1      19.729  16.070  34.216  0.00  0.00           H
ATOM     13  CG1 ILE X   1      20.393  18.444  35.599  0.00  0.00           C
ATOM     14 HG12 ILE X   1      19.979  18.848  36.522  0.00  0.00           H
ATOM     15 HG13 ILE X   1      20.904  19.308  35.175  0.00  0.00           H
ATOM     16  CD1 ILE X   1      21.293  17.301  36.148  0.00  0.00           C
ATOM     17 HD11 ILE X   1      22.095  17.095  35.438  0.00  0.00           H
ATOM     18 HD12 ILE X   1      21.893  17.697  36.967  0.00  0.00           H
ATOM     19 HD13 ILE X   1      20.612  16.512  36.466  0.00  0.00           H
ATOM     20  C   ILE X   1      17.344  18.924  33.252  0.00  0.00           C
ATOM     21  O   ILE X   1      16.358  18.273  33.529  0.00  0.00           O
ATOM     22  N   VAL X   2      17.635  19.326  32.017  0.00  0.00           N
ATOM     23  H   VAL X   2      18.421  19.946  31.879  0.00  0.00           H
ATOM     24  CA  VAL X   2      16.952  19.028  30.743  0.00  0.00           C
ATOM     25  HA  VAL X   2      15.919  18.729  30.923  0.00  0.00           H
ATOM     26  CB  VAL X   2      16.958  20.194  29.720  0.00  0.00           C
ATOM     27  HB  VAL X   2      17.842  20.090  29.091  0.00  0.00           H
ATOM     28  CG1 VAL X   2      15.814  20.131  28.734  0.00  0.00           C
ATOM     29 HG11 VAL X   2      15.971  20.821  27.905  0.00  0.00           H
ATOM     30 HG12 VAL X   2      15.856  19.145  28.270  0.00  0.00           H
ATOM     31 HG13 VAL X   2      14.882  20.289  29.276  0.00  0.00           H
ATOM     32  CG2 VAL X   2      17.059  21.623  30.361  0.00  0.00           C
ATOM     33 HG21 VAL X   2      16.320  21.841  31.133  0.00  0.00           H
ATOM     34 HG22 VAL X   2      18.021  21.662  30.871  0.00  0.00           H
ATOM     35 HG23 VAL X   2      16.971  22.467  29.677  0.00  0.00           H
ATOM     36  C   VAL X   2      17.623  17.850  30.175  0.00  0.00           C
ATOM     37  O   VAL X   2      18.852  17.723  30.254  0.00  0.00           O
ATOM     38  N   GLY X   3      16.789  16.879  29.750  0.00  0.00           N
ATOM     39  H   GLY X   3      15.792  17.045  29.743  0.00  0.00           H
ATOM     40  CA  GLY X   3      17.298  15.700  29.113  0.00  0.00           C
ATOM     41  HA2 GLY X   3      16.463  15.129  28.708  0.00  0.00           H
ATOM     42  HA3 GLY X   3      18.030  15.994  28.361  0.00  0.00           H
ATOM     43  C   GLY X   3      17.934  14.631  29.974  0.00  0.00           C
ATOM     44  O   GLY X   3      18.812  13.914  29.469  0.00  0.00           O
ATOM     45  N   GLY X   4      17.648  14.711  31.259  0.00  0.00           N
ATOM     46  H   GLY X   4      16.889  15.310  31.550  0.00  0.00           H
ATOM     47  CA  GLY X   4      18.205  14.053  32.483  0.00  0.00           C
ATOM     48  HA2 GLY X   4      19.228  13.721  32.309  0.00  0.00           H
ATOM     49  HA3 GLY X   4      18.236  14.738  33.330  0.00  0.00           H
ATOM     50  C   GLY X   4      17.294  12.879  32.941  0.00  0.00           C
ATOM     51  O   GLY X   4      16.153  12.726  32.477  0.00  0.00           O
ATOM     52  N   TYR X   5      17.782  12.056  33.883  0.00  0.00           N
ATOM     53  H   TYR X   5      18.654  12.376  34.281  0.00  0.00           H
ATOM     54  CA  TYR X   5      17.287  10.702  34.379  0.00  0.00           C
ATOM     55  HA  TYR X   5      16.268  10.615  34.000  0.00  0.00           H
ATOM     56  CB  TYR X   5      18.173   9.595  33.730  0.00  0.00           C
ATOM     57  HB2 TYR X   5      17.747   8.660  34.095  0.00  0.00           H
ATOM     58  HB3 TYR X   5      18.124   9.555  32.642  0.00  0.00           H
ATOM     59  CG  TYR X   5      19.621   9.693  34.136  0.00  0.00           C
ATOM     60  CD1 TYR X   5      20.133   9.027  35.232  0.00  0.00           C
ATOM     61  HD1 TYR X   5      19.519   8.465  35.920  0.00  0.00           H
ATOM     62  CE1 TYR X   5      21.458   9.206  35.588  0.00  0.00           C
ATOM     63  HE1 TYR X   5      21.777   8.621  36.438  0.00  0.00           H
ATOM     64  CZ  TYR X   5      22.391   9.838  34.780  0.00  0.00           C
ATOM     65  OH  TYR X   5      23.687   9.954  35.108  0.00  0.00           O
ATOM     66  HH  TYR X   5      23.949   9.473  35.897  0.00  0.00           H
ATOM     67  CE2 TYR X   5      21.882  10.533  33.618  0.00  0.00           C
ATOM     68  HE2 TYR X   5      22.591  11.066  33.002  0.00  0.00           H
ATOM     69  CD2 TYR X   5      20.550  10.329  33.289  0.00  0.00           C
ATOM     70  HD2 TYR X   5      20.143  10.809  32.412  0.00  0.00           H
ATOM     71  C   TYR X   5      17.382  10.631  35.929  0.00  0.00           C
ATOM     72  O   TYR X   5      18.001  11.544  36.554  0.00  0.00           O
ATOM     73  N   THR X   6      16.716   9.727  36.610  0.00  0.00           N
ATOM     74  H   THR X   6      16.092   9.063  36.174  0.00  0.00           H
ATOM     75  CA  THR X   6      16.860   9.557  38.055  0.00  0.00           C
ATOM     76  HA  THR X   6      16.771  10.579  38.424  0.00  0.00           H
ATOM     77  CB  THR X   6      15.747   8.718  38.748  0.00  0.00           C
ATOM     78  HB  THR X   6      15.832   7.651  38.545  0.00  0.00           H
ATOM     79  CG2 THR X   6      15.907   8.943  40.223  0.00  0.00           C
ATOM     80 HG21 THR X   6      16.833   8.465  40.543  0.00  0.00           H
ATOM     81 HG22 THR X   6      15.918  10.021  40.380  0.00  0.00           H
ATOM     82 HG23 THR X   6      15.095   8.388  40.693  0.00  0.00           H
ATOM     83  OG1 THR X   6      14.499   9.180  38.362  0.00  0.00           O
ATOM     84  HG1 THR X   6      14.101   8.533  37.775  0.00  0.00           H
ATOM     85  C   THR X   6      18.267   9.050  38.492  0.00  0.00           C
ATOM     86  O   THR X   6      18.671   8.048  38.011  0.00  0.00           O
ATOM     87  N   CYX X   7      19.011   9.800  39.358  0.00  0.00           N
ATOM     88  H   CYX X   7      18.635  10.681  39.679  0.00  0.00           H
ATOM     89  CA  CYX X   7      20.439   9.531  39.664  0.00  0.00           C
ATOM     90  HA  CYX X   7      20.998   9.552  38.729  0.00  0.00           H
ATOM     91  CB  CYX X   7      21.074  10.573  40.598  0.00  0.00           C
ATOM     92  HB2 CYX X   7      20.572  10.500  41.563  0.00  0.00           H
ATOM     93  HB3 CYX X   7      22.095  10.344  40.901  0.00  0.00           H
ATOM     94  SG  CYX X   7      21.094  12.263  39.947  0.00  0.00           S
ATOM     95  C   CYX X   7      20.581   8.107  40.294  0.00  0.00           C
ATOM     96  O   CYX X   7      21.402   7.259  39.945  0.00  0.00           O
ATOM     97  N   GLY X   8      19.795   7.858  41.362  0.00  0.00           N
ATOM     98  H   GLY X   8      19.489   8.709  41.813  0.00  0.00           H
ATOM     99  CA  GLY X   8      19.508   6.477  41.925  0.00  0.00           C
ATOM    100  HA2 GLY X   8      18.541   6.470  42.428  0.00  0.00           H
ATOM    101  HA3 GLY X   8      19.452   5.781  41.088  0.00  0.00           H
ATOM    102  C   GLY X   8      20.595   5.850  42.818  0.00  0.00           C
ATOM    103  O   GLY X   8      21.805   5.969  42.703  0.00  0.00           O
ATOM    104  N   ALA X   9      20.087   5.019  43.750  0.00  0.00           N
ATOM    105  H   ALA X   9      19.093   5.167  43.850  0.00  0.00           H
ATOM    106  CA  ALA X   9      20.754   4.276  44.804  0.00  0.00           C
ATOM    107  HA  ALA X   9      19.997   3.939  45.513  0.00  0.00           H
ATOM    108  CB  ALA X   9      21.270   2.980  44.303  0.00  0.00           C
ATOM    109  HB1 ALA X   9      22.046   3.138  43.554  0.00  0.00           H
ATOM    110  HB2 ALA X   9      21.771   2.398  45.077  0.00  0.00           H
ATOM    111  HB3 ALA X   9      20.486   2.476  43.737  0.00  0.00           H
ATOM    112  C   ALA X   9      21.780   5.017  45.668  0.00  0.00           C
ATOM    113  O   ALA X   9      22.709   4.430  46.276  0.00  0.00           O
ATOM    114  N   ASN X  10      21.616   6.387  45.804  0.00  0.00           N
ATOM    115  H   ASN X  10      20.817   6.744  45.300  0.00  0.00           H
ATOM    116  CA  ASN X  10      22.455   7.226  46.628  0.00  0.00           C
ATOM    117  HA  ASN X  10      21.994   8.209  46.530  0.00  0.00           H
ATOM    118  CB  ASN X  10      22.322   6.934  48.151  0.00  0.00           C
ATOM    119  HB2 ASN X  10      22.477   5.881  48.386  0.00  0.00           H
ATOM    120  HB3 ASN X  10      23.094   7.574  48.577  0.00  0.00           H
ATOM    121  CG  ASN X  10      20.968   7.352  48.738  0.00  0.00           C
ATOM    122  OD1 ASN X  10      20.206   6.481  49.042  0.00  0.00           O
ATOM    123  ND2 ASN X  10      20.638   8.584  48.904  0.00  0.00           N
ATOM    124 HD21 ASN X  10      19.844   8.679  49.522  0.00  0.00           H
ATOM    125 HD22 ASN X  10      21.232   9.265  48.453  0.00  0.00           H
ATOM    126  C   ASN X  10      23.906   7.378  46.119  0.00  0.00           C
ATOM    127  O   ASN X  10      24.840   7.631  46.867  0.00  0.00           O
ATOM    128  N   THR X  11      24.143   7.240  44.801  0.00  0.00           N
ATOM    129  H   THR X  11      23.355   6.907  44.263  0.00  0.00           H
ATOM    130  CA  THR X  11      25.415   7.356  44.091  0.00  0.00           C
ATOM    131  HA  THR X  11      26.152   6.770  44.641  0.00  0.00           H
ATOM    132  CB  THR X  11      25.298   6.735  42.692  0.00  0.00           C
ATOM    133  HB  THR X  11      26.234   6.859  42.148  0.00  0.00           H
ATOM    134  CG2 THR X  11      24.931   5.236  42.621  0.00  0.00           C
ATOM    135 HG21 THR X  11      25.620   4.647  43.228  0.00  0.00           H
ATOM    136 HG22 THR X  11      23.975   4.975  43.074  0.00  0.00           H
ATOM    137 HG23 THR X  11      25.165   4.893  41.613  0.00  0.00           H
ATOM    138  OG1 THR X  11      24.170   7.185  41.979  0.00  0.00           O
ATOM    139  HG1 THR X  11      23.435   6.800  42.462  0.00  0.00           H
ATOM    140  C   THR X  11      26.040   8.745  43.881  0.00  0.00           C
ATOM    141  O   THR X  11      27.243   8.814  43.474  0.00  0.00           O
ATOM    142  N   VAL X  12      25.335   9.816  44.322  0.00  0.00           N
ATOM    143  H   VAL X  12      24.362   9.593  44.479  0.00  0.00           H
ATOM    144  CA  VAL X  12      25.840  11.119  44.530  0.00  0.00           C
ATOM    145  HA  VAL X  12      26.880  11.048  44.214  0.00  0.00           H
ATOM    146  CB  VAL X  12      25.342  12.092  43.470  0.00  0.00           C
ATOM    147  HB  VAL X  12      25.883  13.031  43.583  0.00  0.00           H
ATOM    148  CG1 VAL X  12      25.564  11.563  42.041  0.00  0.00           C
ATOM    149 HG11 VAL X  12      25.747  12.399  41.367  0.00  0.00           H
ATOM    150 HG12 VAL X  12      26.437  10.910  42.040  0.00  0.00           H
ATOM    151 HG13 VAL X  12      24.694  10.993  41.714  0.00  0.00           H
ATOM    152  CG2 VAL X  12      23.804  12.383  43.653  0.00  0.00           C
ATOM    153 HG21 VAL X  12      23.525  12.482  44.702  0.00  0.00           H
ATOM    154 HG22 VAL X  12      23.585  13.326  43.153  0.00  0.00           H
ATOM    155 HG23 VAL X  12      23.210  11.674  43.076  0.00  0.00           H
ATOM    156  C   VAL X  12      25.880  11.611  45.999  0.00  0.00           C
ATOM    157  O   VAL X  12      25.255  12.645  46.291  0.00  0.00           O
ATOM    158  N   PRO X  13      26.371  10.829  46.991  0.00  0.00           N
ATOM    159  CD  PRO X  13      27.387   9.835  46.692  0.00  0.00           C
ATOM    160  HD2 PRO X  13      28.057  10.211  45.919  0.00  0.00           H
ATOM    161  HD3 PRO X  13      27.000   8.947  46.192  0.00  0.00           H
ATOM    162  CG  PRO X  13      28.087   9.634  48.002  0.00  0.00           C
ATOM    163  HG2 PRO X  13      28.916  10.337  48.086  0.00  0.00           H
ATOM    164  HG3 PRO X  13      28.555   8.650  48.041  0.00  0.00           H
ATOM    165  CB  PRO X  13      26.990   9.880  49.065  0.00  0.00           C
ATOM    166  HB2 PRO X  13      27.384  10.126  50.050  0.00  0.00           H
ATOM    167  HB3 PRO X  13      26.265   9.066  49.054  0.00  0.00           H
ATOM    168  CA  PRO X  13      26.269  11.094  48.434  0.00  0.00           C
ATOM    169  HA  PRO X  13      25.204  11.085  48.667  0.00  0.00           H
ATOM    170  C   PRO X  13      26.832  12.474  48.925  0.00  0.00           C
ATOM    171  O   PRO X  13      26.704  12.879  50.064  0.00  0.00           O
ATOM    172  N   TYR X  14      27.588  13.110  48.080  0.00  0.00           N
ATOM    173  H   TYR X  14      27.713  12.636  47.197  0.00  0.00           H
ATOM    174  CA  TYR X  14      28.283  14.471  48.274  0.00  0.00           C
ATOM    175  HA  TYR X  14      28.423  14.516  49.354  0.00  0.00           H
ATOM    176  CB  TYR X  14      29.626  14.466  47.501  0.00  0.00           C
ATOM    177  HB2 TYR X  14      30.010  15.475  47.653  0.00  0.00           H
ATOM    178  HB3 TYR X  14      30.283  13.859  48.123  0.00  0.00           H
ATOM    179  CG  TYR X  14      29.490  14.032  46.069  0.00  0.00           C
ATOM    180  CD1 TYR X  14      29.249  15.054  45.134  0.00  0.00           C
ATOM    181  HD1 TYR X  14      29.266  16.080  45.471  0.00  0.00           H
ATOM    182  CE1 TYR X  14      28.978  14.686  43.795  0.00  0.00           C
ATOM    183  HE1 TYR X  14      28.669  15.443  43.089  0.00  0.00           H
ATOM    184  CZ  TYR X  14      29.086  13.318  43.347  0.00  0.00           C
ATOM    185  OH  TYR X  14      28.753  13.025  42.076  0.00  0.00           O
ATOM    186  HH  TYR X  14      28.294  13.761  41.664  0.00  0.00           H
ATOM    187  CE2 TYR X  14      29.305  12.348  44.276  0.00  0.00           C
ATOM    188  HE2 TYR X  14      29.306  11.345  43.877  0.00  0.00           H
ATOM    189  CD2 TYR X  14      29.541  12.693  45.633  0.00  0.00           C
ATOM    190  HD2 TYR X  14      29.817  11.941  46.357  0.00  0.00           H
ATOM    191  C   TYR X  14      27.319  15.560  47.881  0.00  0.00           C
ATOM    192  O   TYR X  14      27.464  16.697  48.368  0.00  0.00           O
ATOM    193  N   GLN X  15      26.274  15.263  46.968  0.00  0.00           N
ATOM    194  H   GLN X  15      26.234  14.382  46.477  0.00  0.00           H
ATOM    195  CA  GLN X  15      25.319  16.330  46.562  0.00  0.00           C
ATOM    196  HA  GLN X  15      25.883  17.126  46.077  0.00  0.00           H
ATOM    197  CB  GLN X  15      24.190  15.776  45.646  0.00  0.00           C
ATOM    198  HB2 GLN X  15      24.660  15.409  44.734  0.00  0.00           H
ATOM    199  HB3 GLN X  15      23.704  14.912  46.098  0.00  0.00           H
ATOM    200  CG  GLN X  15      23.003  16.740  45.311  0.00  0.00           C
ATOM    201  HG2 GLN X  15      22.191  16.176  44.852  0.00  0.00           H
ATOM    202  HG3 GLN X  15      22.684  17.113  46.284  0.00  0.00           H
ATOM    203  CD  GLN X  15      23.423  17.869  44.332  0.00  0.00           C
ATOM    204  OE1 GLN X  15      24.024  17.617  43.393  0.00  0.00           O
ATOM    205  NE2 GLN X  15      23.234  19.106  44.687  0.00  0.00           N
ATOM    206 HE21 GLN X  15      23.181  19.794  43.950  0.00  0.00           H
ATOM    207 HE22 GLN X  15      22.862  19.337  45.597  0.00  0.00           H
ATOM    208  C   GLN X  15      24.739  16.995  47.826  0.00  0.00           C
ATOM    209  O   GLN X  15      24.178  16.272  48.620  0.00  0.00           O
ATOM    210  N   VAL X  16      24.725  18.301  47.919  0.00  0.00           N
ATOM    211  H   VAL X  16      25.271  18.869  47.288  0.00  0.00           H
ATOM    212  CA  VAL X  16      23.939  18.929  48.988  0.00  0.00           C
ATOM    213  HA  VAL X  16      23.690  18.205  49.763  0.00  0.00           H
ATOM    214  CB  VAL X  16      24.992  19.891  49.629  0.00  0.00           C
ATOM    215  HB  VAL X  16      25.309  20.537  48.810  0.00  0.00           H
ATOM    216  CG1 VAL X  16      24.298  20.800  50.658  0.00  0.00           C
ATOM    217 HG11 VAL X  16      23.893  20.256  51.512  0.00  0.00           H
ATOM    218 HG12 VAL X  16      25.172  21.398  50.918  0.00  0.00           H
ATOM    219 HG13 VAL X  16      23.601  21.546  50.276  0.00  0.00           H
ATOM    220  CG2 VAL X  16      26.197  19.168  50.286  0.00  0.00           C
ATOM    221 HG21 VAL X  16      25.986  18.130  50.543  0.00  0.00           H
ATOM    222 HG22 VAL X  16      26.968  19.111  49.518  0.00  0.00           H
ATOM    223 HG23 VAL X  16      26.538  19.622  51.217  0.00  0.00           H
ATOM    224  C   VAL X  16      22.661  19.571  48.375  0.00  0.00           C
ATOM    225  O   VAL X  16      22.624  19.948  47.201  0.00  0.00           O
ATOM    226  N   SER X  17      21.637  19.853  49.267  0.00  0.00           N
ATOM    227  H   SER X  17      21.687  19.294  50.107  0.00  0.00           H
ATOM    228  CA  SER X  17      20.577  20.819  49.083  0.00  0.00           C
ATOM    229  HA  SER X  17      20.741  21.220  48.084  0.00  0.00           H
ATOM    230  CB  SER X  17      19.174  20.171  49.134  0.00  0.00           C
ATOM    231  HB2 SER X  17      19.048  19.355  48.423  0.00  0.00           H
ATOM    232  HB3 SER X  17      19.045  19.665  50.091  0.00  0.00           H
ATOM    233  OG  SER X  17      18.252  21.212  48.874  0.00  0.00           O
ATOM    234  HG  SER X  17      17.957  21.160  47.962  0.00  0.00           H
ATOM    235  C   SER X  17      20.723  22.057  50.071  0.00  0.00           C
ATOM    236  O   SER X  17      20.532  21.886  51.283  0.00  0.00           O
ATOM    237  N   LEU X  18      20.998  23.252  49.584  0.00  0.00           N
ATOM    238  H   LEU X  18      21.159  23.268  48.587  0.00  0.00           H
ATOM    239  CA  LEU X  18      20.878  24.532  50.240  0.00  0.00           C
ATOM    240  HA  LEU X  18      21.196  24.371  51.271  0.00  0.00           H
ATOM    241  CB  LEU X  18      21.635  25.715  49.528  0.00  0.00           C
ATOM    242  HB2 LEU X  18      21.377  25.777  48.471  0.00  0.00           H
ATOM    243  HB3 LEU X  18      21.452  26.619  50.108  0.00  0.00           H
ATOM    244  CG  LEU X  18      23.194  25.439  49.403  0.00  0.00           C
ATOM    245  HG  LEU X  18      23.294  24.651  48.656  0.00  0.00           H
ATOM    246  CD1 LEU X  18      23.906  26.695  48.885  0.00  0.00           C
ATOM    247 HD11 LEU X  18      24.963  26.444  48.798  0.00  0.00           H
ATOM    248 HD12 LEU X  18      23.512  27.041  47.929  0.00  0.00           H
ATOM    249 HD13 LEU X  18      23.688  27.505  49.582  0.00  0.00           H
ATOM    250  CD2 LEU X  18      23.831  24.967  50.673  0.00  0.00           C
ATOM    251 HD21 LEU X  18      24.916  24.921  50.579  0.00  0.00           H
ATOM    252 HD22 LEU X  18      23.526  25.702  51.419  0.00  0.00           H
ATOM    253 HD23 LEU X  18      23.438  23.981  50.920  0.00  0.00           H
ATOM    254  C   LEU X  18      19.386  24.955  50.303  0.00  0.00           C
ATOM    255  O   LEU X  18      18.713  25.217  49.292  0.00  0.00           O
ATOM    256  N   ASN X  19      18.890  25.128  51.525  0.00  0.00           N
ATOM    257  H   ASN X  19      19.478  25.120  52.347  0.00  0.00           H
ATOM    258  CA  ASN X  19      17.464  25.226  51.928  0.00  0.00           C
ATOM    259  HA  ASN X  19      16.970  25.451  50.983  0.00  0.00           H
ATOM    260  CB  ASN X  19      16.839  23.898  52.449  0.00  0.00           C
ATOM    261  HB2 ASN X  19      17.399  23.635  53.347  0.00  0.00           H
ATOM    262  HB3 ASN X  19      15.793  24.016  52.732  0.00  0.00           H
ATOM    263  CG  ASN X  19      16.811  22.719  51.443  0.00  0.00           C
ATOM    264  OD1 ASN X  19      16.019  22.718  50.540  0.00  0.00           O
ATOM    265  ND2 ASN X  19      17.689  21.717  51.560  0.00  0.00           N
ATOM    266 HD21 ASN X  19      17.752  21.252  50.666  0.00  0.00           H
ATOM    267 HD22 ASN X  19      18.540  21.835  52.091  0.00  0.00           H
ATOM    268  C   ASN X  19      17.171  26.418  52.831  0.00  0.00           C
ATOM    269  O   ASN X  19      18.020  26.747  53.662  0.00  0.00           O
ATOM    270  N   SER X  20      16.082  27.089  52.667  0.00  0.00           N
ATOM    271  H   SER X  20      15.481  26.793  51.911  0.00  0.00           H
ATOM    272  CA  SER X  20      15.562  28.196  53.495  0.00  0.00           C
ATOM    273  HA  SER X  20      15.870  28.181  54.541  0.00  0.00           H
ATOM    274  CB  SER X  20      15.980  29.503  52.900  0.00  0.00           C
ATOM    275  HB2 SER X  20      15.596  30.278  53.563  0.00  0.00           H
ATOM    276  HB3 SER X  20      17.045  29.725  52.976  0.00  0.00           H
ATOM    277  OG  SER X  20      15.460  29.740  51.559  0.00  0.00           O
ATOM    278  HG  SER X  20      14.513  29.624  51.665  0.00  0.00           H
ATOM    279  C   SER X  20      14.017  28.021  53.452  0.00  0.00           C
ATOM    280  O   SER X  20      13.243  28.777  52.833  0.00  0.00           O
ATOM    281  N   GLY X  21      13.576  26.886  53.951  0.00  0.00           N
ATOM    282  H   GLY X  21      14.229  26.292  54.443  0.00  0.00           H
ATOM    283  CA  GLY X  21      12.224  26.275  53.873  0.00  0.00           C
ATOM    284  HA2 GLY X  21      12.099  25.601  54.721  0.00  0.00           H
ATOM    285  HA3 GLY X  21      11.429  27.018  53.936  0.00  0.00           H
ATOM    286  C   GLY X  21      11.925  25.614  52.557  0.00  0.00           C
ATOM    287  O   GLY X  21      11.388  24.470  52.441  0.00  0.00           O
ATOM    288  N   TYR X  22      12.515  26.151  51.500  0.00  0.00           N
ATOM    289  H   TYR X  22      12.965  27.046  51.624  0.00  0.00           H
ATOM    290  CA  TYR X  22      12.467  25.623  50.131  0.00  0.00           C
ATOM    291  HA  TYR X  22      12.035  24.626  50.216  0.00  0.00           H
ATOM    292  CB  TYR X  22      11.605  26.481  49.180  0.00  0.00           C
ATOM    293  HB2 TYR X  22      11.834  26.224  48.146  0.00  0.00           H
ATOM    294  HB3 TYR X  22      10.583  26.154  49.375  0.00  0.00           H
ATOM    295  CG  TYR X  22      11.993  27.949  49.360  0.00  0.00           C
ATOM    296  CD1 TYR X  22      13.150  28.513  48.788  0.00  0.00           C
ATOM    297  HD1 TYR X  22      13.887  27.823  48.404  0.00  0.00           H
ATOM    298  CE1 TYR X  22      13.316  29.875  48.741  0.00  0.00           C
ATOM    299  HE1 TYR X  22      14.113  30.291  48.142  0.00  0.00           H
ATOM    300  CZ  TYR X  22      12.397  30.724  49.362  0.00  0.00           C
ATOM    301  OH  TYR X  22      12.609  32.074  49.395  0.00  0.00           O
ATOM    302  HH  TYR X  22      11.877  32.561  49.779  0.00  0.00           H
ATOM    303  CE2 TYR X  22      11.193  30.202  49.896  0.00  0.00           C
ATOM    304  HE2 TYR X  22      10.433  30.809  50.365  0.00  0.00           H
ATOM    305  CD2 TYR X  22      11.047  28.784  49.850  0.00  0.00           C
ATOM    306  HD2 TYR X  22      10.089  28.425  50.198  0.00  0.00           H
ATOM    307  C   TYR X  22      13.926  25.438  49.627  0.00  0.00           C
ATOM    308  O   TYR X  22      14.825  26.245  49.998  0.00  0.00           O
ATOM    309  N   HIE X  23      14.085  24.411  48.733  0.00  0.00           N
ATOM    310  H   HIE X  23      13.237  24.001  48.368  0.00  0.00           H
ATOM    311  CA  HIE X  23      15.336  24.084  47.929  0.00  0.00           C
ATOM    312  HA  HIE X  23      16.216  23.876  48.538  0.00  0.00           H
ATOM    313  CB  HIE X  23      15.044  22.859  47.054  0.00  0.00           C
ATOM    314  HB2 HIE X  23      14.748  22.015  47.676  0.00  0.00           H
ATOM    315  HB3 HIE X  23      14.181  23.117  46.440  0.00  0.00           H
ATOM    316  CG  HIE X  23      16.141  22.500  46.029  0.00  0.00           C
ATOM    317  ND1 HIE X  23      17.430  22.059  46.313  0.00  0.00           N
ATOM    318  CE1 HIE X  23      18.179  22.119  45.226  0.00  0.00           C
ATOM    319  HE1 HIE X  23      19.235  21.908  45.301  0.00  0.00           H
ATOM    320  NE2 HIE X  23      17.438  22.535  44.179  0.00  0.00           N
ATOM    321  HE2 HIE X  23      17.772  22.864  43.285  0.00  0.00           H
ATOM    322  CD2 HIE X  23      16.154  22.801  44.689  0.00  0.00           C
ATOM    323  HD2 HIE X  23      15.349  23.308  44.180  0.00  0.00           H
ATOM    324  C   HIE X  23      15.540  25.280  47.018  0.00  0.00           C
ATOM    325  O   HIE X  23      14.655  25.560  46.233  0.00  0.00           O
ATOM    326  N   PHE X  24      16.770  25.848  46.999  0.00  0.00           N
ATOM    327  H   PHE X  24      17.374  25.634  47.780  0.00  0.00           H
ATOM    328  CA  PHE X  24      17.142  26.990  46.149  0.00  0.00           C
ATOM    329  HA  PHE X  24      16.517  27.109  45.264  0.00  0.00           H
ATOM    330  CB  PHE X  24      17.175  28.269  46.981  0.00  0.00           C
ATOM    331  HB2 PHE X  24      17.156  29.047  46.218  0.00  0.00           H
ATOM    332  HB3 PHE X  24      16.232  28.357  47.519  0.00  0.00           H
ATOM    333  CG  PHE X  24      18.286  28.450  48.019  0.00  0.00           C
ATOM    334  CD1 PHE X  24      19.522  28.938  47.600  0.00  0.00           C
ATOM    335  HD1 PHE X  24      19.724  29.213  46.575  0.00  0.00           H
ATOM    336  CE1 PHE X  24      20.511  29.134  48.560  0.00  0.00           C
ATOM    337  HE1 PHE X  24      21.489  29.504  48.290  0.00  0.00           H
ATOM    338  CZ  PHE X  24      20.319  28.949  49.925  0.00  0.00           C
ATOM    339  HZ  PHE X  24      21.174  29.118  50.563  0.00  0.00           H
ATOM    340  CE2 PHE X  24      19.056  28.419  50.317  0.00  0.00           C
ATOM    341  HE2 PHE X  24      18.875  28.235  51.366  0.00  0.00           H
ATOM    342  CD2 PHE X  24      17.996  28.293  49.359  0.00  0.00           C
ATOM    343  HD2 PHE X  24      17.114  27.758  49.679  0.00  0.00           H
ATOM    344  C   PHE X  24      18.426  26.718  45.337  0.00  0.00           C
ATOM    345  O   PHE X  24      18.602  27.300  44.277  0.00  0.00           O
ATOM    346  N   CYX X  25      19.324  25.774  45.803  0.00  0.00           N
ATOM    347  H   CYX X  25      19.111  25.286  46.662  0.00  0.00           H
ATOM    348  CA  CYX X  25      20.696  25.584  45.272  0.00  0.00           C
ATOM    349  HA  CYX X  25      20.650  25.571  44.183  0.00  0.00           H
ATOM    350  CB  CYX X  25      21.617  26.688  45.803  0.00  0.00           C
ATOM    351  HB2 CYX X  25      21.216  27.080  46.737  0.00  0.00           H
ATOM    352  HB3 CYX X  25      22.631  26.290  45.818  0.00  0.00           H
ATOM    353  SG  CYX X  25      21.553  28.244  44.823  0.00  0.00           S
ATOM    354  C   CYX X  25      21.220  24.261  45.628  0.00  0.00           C
ATOM    355  O   CYX X  25      20.958  23.765  46.743  0.00  0.00           O
ATOM    356  N   GLY X  26      21.842  23.562  44.653  0.00  0.00           N
ATOM    357  H   GLY X  26      21.634  23.986  43.760  0.00  0.00           H
ATOM    358  CA  GLY X  26      22.876  22.559  44.833  0.00  0.00           C
ATOM    359  HA2 GLY X  26      22.539  21.610  45.251  0.00  0.00           H
ATOM    360  HA3 GLY X  26      23.223  22.319  43.828  0.00  0.00           H
ATOM    361  C   GLY X  26      24.088  23.029  45.614  0.00  0.00           C
ATOM    362  O   GLY X  26      24.258  24.232  45.969  0.00  0.00           O
ATOM    363  N   GLY X  27      25.042  22.095  45.966  0.00  0.00           N
ATOM    364  H   GLY X  27      24.718  21.142  45.888  0.00  0.00           H
ATOM    365  CA  GLY X  27      26.325  22.265  46.581  0.00  0.00           C
ATOM    366  HA2 GLY X  27      26.871  22.994  45.982  0.00  0.00           H
ATOM    367  HA3 GLY X  27      26.259  22.873  47.483  0.00  0.00           H
ATOM    368  C   GLY X  27      27.075  20.971  46.722  0.00  0.00           C
ATOM    369  O   GLY X  27      26.513  19.947  46.377  0.00  0.00           O
ATOM    370  N   SER X  28      28.246  20.983  47.216  0.00  0.00           N
ATOM    371  H   SER X  28      28.718  21.834  47.486  0.00  0.00           H
ATOM    372  CA  SER X  28      29.022  19.723  47.300  0.00  0.00           C
ATOM    373  HA  SER X  28      28.486  18.775  47.255  0.00  0.00           H
ATOM    374  CB  SER X  28      29.974  19.631  46.070  0.00  0.00           C
ATOM    375  HB2 SER X  28      29.299  19.555  45.217  0.00  0.00           H
ATOM    376  HB3 SER X  28      30.497  20.575  45.917  0.00  0.00           H
ATOM    377  OG  SER X  28      30.940  18.544  46.047  0.00  0.00           O
ATOM    378  HG  SER X  28      31.730  18.621  46.587  0.00  0.00           H
ATOM    379  C   SER X  28      29.661  19.647  48.668  0.00  0.00           C
ATOM    380  O   SER X  28      30.289  20.641  49.030  0.00  0.00           O
ATOM    381  N   LEU X  29      29.681  18.519  49.307  0.00  0.00           N
ATOM    382  H   LEU X  29      29.104  17.809  48.880  0.00  0.00           H
ATOM    383  CA  LEU X  29      30.428  18.213  50.616  0.00  0.00           C
ATOM    384  HA  LEU X  29      30.522  19.129  51.200  0.00  0.00           H
ATOM    385  CB  LEU X  29      29.533  17.214  51.509  0.00  0.00           C
ATOM    386  HB2 LEU X  29      28.571  17.720  51.589  0.00  0.00           H
ATOM    387  HB3 LEU X  29      29.308  16.241  51.072  0.00  0.00           H
ATOM    388  CG  LEU X  29      30.203  16.934  52.939  0.00  0.00           C
ATOM    389  HG  LEU X  29      31.273  17.130  52.864  0.00  0.00           H
ATOM    390  CD1 LEU X  29      29.521  17.876  53.921  0.00  0.00           C
ATOM    391 HD11 LEU X  29      28.443  17.776  53.793  0.00  0.00           H
ATOM    392 HD12 LEU X  29      29.730  17.647  54.965  0.00  0.00           H
ATOM    393 HD13 LEU X  29      29.823  18.888  53.650  0.00  0.00           H
ATOM    394  CD2 LEU X  29      29.993  15.498  53.407  0.00  0.00           C
ATOM    395 HD21 LEU X  29      30.144  14.817  52.568  0.00  0.00           H
ATOM    396 HD22 LEU X  29      30.728  15.150  54.133  0.00  0.00           H
ATOM    397 HD23 LEU X  29      28.963  15.263  53.674  0.00  0.00           H
ATOM    398  C   LEU X  29      31.845  17.648  50.298  0.00  0.00           C
ATOM    399  O   LEU X  29      31.962  16.637  49.546  0.00  0.00           O
ATOM    400  N   ILE X  30      32.869  18.188  50.858  0.00  0.00           N
ATOM    401  H   ILE X  30      32.648  18.978  51.448  0.00  0.00           H
ATOM    402  CA  ILE X  30      34.232  17.889  50.541  0.00  0.00           C
ATOM    403  HA  ILE X  30      34.234  16.916  50.050  0.00  0.00           H
ATOM    404  CB  ILE X  30      34.800  18.971  49.593  0.00  0.00           C
ATOM    405  HB  ILE X  30      35.888  18.902  49.605  0.00  0.00           H
ATOM    406  CG2 ILE X  30      34.426  18.813  48.141  0.00  0.00           C
ATOM    407 HG21 ILE X  30      35.215  19.324  47.588  0.00  0.00           H
ATOM    408 HG22 ILE X  30      34.377  17.755  47.883  0.00  0.00           H
ATOM    409 HG23 ILE X  30      33.444  19.276  48.041  0.00  0.00           H
ATOM    410  CG1 ILE X  30      34.524  20.415  50.054  0.00  0.00           C
ATOM    411 HG12 ILE X  30      33.446  20.550  49.965  0.00  0.00           H
ATOM    412 HG13 ILE X  30      34.699  20.339  51.127  0.00  0.00           H
ATOM    413  CD1 ILE X  30      35.373  21.589  49.447  0.00  0.00           C
ATOM    414 HD11 ILE X  30      36.430  21.406  49.642  0.00  0.00           H
ATOM    415 HD12 ILE X  30      35.272  21.550  48.362  0.00  0.00           H
ATOM    416 HD13 ILE X  30      35.001  22.546  49.811  0.00  0.00           H
ATOM    417  C   ILE X  30      35.084  17.743  51.800  0.00  0.00           C
ATOM    418  O   ILE X  30      36.252  17.324  51.767  0.00  0.00           O
ATOM    419  N   ASN X  31      34.448  17.801  52.991  0.00  0.00           N
ATOM    420  H   ASN X  31      33.438  17.812  52.965  0.00  0.00           H
ATOM    421  CA  ASN X  31      35.029  17.659  54.330  0.00  0.00           C
ATOM    422  HA  ASN X  31      35.813  16.901  54.329  0.00  0.00           H
ATOM    423  CB  ASN X  31      35.657  19.054  54.742  0.00  0.00           C
ATOM    424  HB2 ASN X  31      36.359  19.405  53.986  0.00  0.00           H
ATOM    425  HB3 ASN X  31      34.745  19.639  54.860  0.00  0.00           H
ATOM    426  CG  ASN X  31      36.281  19.006  56.163  0.00  0.00           C
ATOM    427  OD1 ASN X  31      35.670  19.365  57.169  0.00  0.00           O
ATOM    428  ND2 ASN X  31      37.463  18.601  56.347  0.00  0.00           N
ATOM    429 HD21 ASN X  31      37.669  18.236  57.266  0.00  0.00           H
ATOM    430 HD22 ASN X  31      37.910  18.070  55.614  0.00  0.00           H
ATOM    431  C   ASN X  31      33.808  17.369  55.250  0.00  0.00           C
ATOM    432  O   ASN X  31      32.711  17.757  54.906  0.00  0.00           O
ATOM    433  N   SER X  32      34.092  16.878  56.447  0.00  0.00           N
ATOM    434  H   SER X  32      35.052  16.628  56.635  0.00  0.00           H
ATOM    435  CA  SER X  32      32.992  16.656  57.431  0.00  0.00           C
ATOM    436  HA  SER X  32      32.317  15.897  57.036  0.00  0.00           H
ATOM    437  CB  SER X  32      33.543  16.047  58.696  0.00  0.00           C
ATOM    438  HB2 SER X  32      32.675  15.689  59.250  0.00  0.00           H
ATOM    439  HB3 SER X  32      34.187  15.190  58.497  0.00  0.00           H
ATOM    440  OG  SER X  32      34.235  16.921  59.549  0.00  0.00           O
ATOM    441  HG  SER X  32      34.802  16.407  60.129  0.00  0.00           H
ATOM    442  C   SER X  32      32.102  17.862  57.823  0.00  0.00           C
ATOM    443  O   SER X  32      30.864  17.754  58.074  0.00  0.00           O
ATOM    444  N   GLN X  33      32.624  19.107  57.882  0.00  0.00           N
ATOM    445  H   GLN X  33      33.612  19.197  57.693  0.00  0.00           H
ATOM    446  CA  GLN X  33      31.873  20.305  58.328  0.00  0.00           C
ATOM    447  HA  GLN X  33      30.884  20.072  58.722  0.00  0.00           H
ATOM    448  CB  GLN X  33      32.405  20.783  59.691  0.00  0.00           C
ATOM    449  HB2 GLN X  33      32.474  19.889  60.310  0.00  0.00           H
ATOM    450  HB3 GLN X  33      33.394  21.233  59.604  0.00  0.00           H
ATOM    451  CG  GLN X  33      31.514  21.669  60.583  0.00  0.00           C
ATOM    452  HG2 GLN X  33      31.331  22.615  60.074  0.00  0.00           H
ATOM    453  HG3 GLN X  33      30.536  21.191  60.646  0.00  0.00           H
ATOM    454  CD  GLN X  33      32.064  21.995  61.945  0.00  0.00           C
ATOM    455  OE1 GLN X  33      33.099  21.511  62.379  0.00  0.00           O
ATOM    456  NE2 GLN X  33      31.466  22.956  62.629  0.00  0.00           N
ATOM    457 HE21 GLN X  33      31.749  23.087  63.589  0.00  0.00           H
ATOM    458 HE22 GLN X  33      30.601  23.400  62.353  0.00  0.00           H
ATOM    459  C   GLN X  33      31.890  21.388  57.264  0.00  0.00           C
ATOM    460  O   GLN X  33      31.319  22.403  57.582  0.00  0.00           O
ATOM    461  N   TRP X  34      32.602  21.314  56.090  0.00  0.00           N
ATOM    462  H   TRP X  34      32.925  20.385  55.860  0.00  0.00           H
ATOM    463  CA  TRP X  34      32.741  22.303  55.022  0.00  0.00           C
ATOM    464  HA  TRP X  34      32.241  23.227  55.312  0.00  0.00           H
ATOM    465  CB  TRP X  34      34.258  22.623  54.743  0.00  0.00           C
ATOM    466  HB2 TRP X  34      34.708  21.634  54.834  0.00  0.00           H
ATOM    467  HB3 TRP X  34      34.455  22.948  53.721  0.00  0.00           H
ATOM    468  CG  TRP X  34      34.807  23.561  55.760  0.00  0.00           C
ATOM    469  CD1 TRP X  34      35.724  23.184  56.688  0.00  0.00           C
ATOM    470  HD1 TRP X  34      36.238  22.236  56.756  0.00  0.00           H
ATOM    471  NE1 TRP X  34      36.023  24.225  57.511  0.00  0.00           N
ATOM    472  HE1 TRP X  34      36.773  24.172  58.186  0.00  0.00           H
ATOM    473  CE2 TRP X  34      35.500  25.403  57.030  0.00  0.00           C
ATOM    474  CZ2 TRP X  34      35.761  26.805  57.250  0.00  0.00           C
ATOM    475  HZ2 TRP X  34      36.664  27.026  57.801  0.00  0.00           H
ATOM    476  CH2 TRP X  34      34.826  27.718  56.623  0.00  0.00           C
ATOM    477  HH2 TRP X  34      34.960  28.783  56.740  0.00  0.00           H
ATOM    478  CZ3 TRP X  34      33.779  27.291  55.800  0.00  0.00           C
ATOM    479  HZ3 TRP X  34      33.105  27.969  55.297  0.00  0.00           H
ATOM    480  CE3 TRP X  34      33.676  25.918  55.435  0.00  0.00           C
ATOM    481  HE3 TRP X  34      32.947  25.508  54.753  0.00  0.00           H
ATOM    482  CD2 TRP X  34      34.585  24.970  56.027  0.00  0.00           C
ATOM    483  C   TRP X  34      32.078  21.896  53.666  0.00  0.00           C
ATOM    484  O   TRP X  34      32.276  20.764  53.196  0.00  0.00           O
ATOM    485  N   VAL X  35      31.311  22.830  53.100  0.00  0.00           N
ATOM    486  H   VAL X  35      30.946  23.600  53.642  0.00  0.00           H
ATOM    487  CA  VAL X  35      30.738  22.650  51.734  0.00  0.00           C
ATOM    488  HA  VAL X  35      31.119  21.718  51.317  0.00  0.00           H
ATOM    489  CB  VAL X  35      29.148  22.777  51.786  0.00  0.00           C
ATOM    490  HB  VAL X  35      28.851  23.585  52.455  0.00  0.00           H
ATOM    491  CG1 VAL X  35      28.459  23.142  50.426  0.00  0.00           C
ATOM    492 HG11 VAL X  35      28.903  24.048  50.013  0.00  0.00           H
ATOM    493 HG12 VAL X  35      28.503  22.319  49.712  0.00  0.00           H
ATOM    494 HG13 VAL X  35      27.412  23.350  50.643  0.00  0.00           H
ATOM    495  CG2 VAL X  35      28.522  21.519  52.351  0.00  0.00           C
ATOM    496 HG21 VAL X  35      28.902  20.689  51.755  0.00  0.00           H
ATOM    497 HG22 VAL X  35      28.828  21.274  53.368  0.00  0.00           H
ATOM    498 HG23 VAL X  35      27.441  21.525  52.215  0.00  0.00           H
ATOM    499  C   VAL X  35      31.357  23.707  50.811  0.00  0.00           C
ATOM    500  O   VAL X  35      31.656  24.825  51.263  0.00  0.00           O
ATOM    501  N   VAL X  36      31.494  23.397  49.482  0.00  0.00           N
ATOM    502  H   VAL X  36      31.083  22.528  49.173  0.00  0.00           H
ATOM    503  CA  VAL X  36      31.716  24.319  48.324  0.00  0.00           C
ATOM    504  HA  VAL X  36      32.127  25.215  48.790  0.00  0.00           H
ATOM    505  CB  VAL X  36      32.780  23.775  47.347  0.00  0.00           C
ATOM    506  HB  VAL X  36      33.603  23.517  48.013  0.00  0.00           H
ATOM    507  CG1 VAL X  36      32.459  22.446  46.695  0.00  0.00           C
ATOM    508 HG11 VAL X  36      31.718  22.618  45.913  0.00  0.00           H
ATOM    509 HG12 VAL X  36      33.405  22.003  46.384  0.00  0.00           H
ATOM    510 HG13 VAL X  36      32.008  21.835  47.477  0.00  0.00           H
ATOM    511  CG2 VAL X  36      33.399  24.817  46.416  0.00  0.00           C
ATOM    512 HG21 VAL X  36      33.860  25.687  46.884  0.00  0.00           H
ATOM    513 HG22 VAL X  36      34.157  24.328  45.805  0.00  0.00           H
ATOM    514 HG23 VAL X  36      32.551  25.062  45.776  0.00  0.00           H
ATOM    515  C   VAL X  36      30.368  24.532  47.618  0.00  0.00           C
ATOM    516  O   VAL X  36      29.637  23.565  47.429  0.00  0.00           O
ATOM    517  N   SER X  37      30.106  25.761  47.208  0.00  0.00           N
ATOM    518  H   SER X  37      30.764  26.514  47.348  0.00  0.00           H
ATOM    519  CA  SER X  37      29.065  26.070  46.255  0.00  0.00           C
ATOM    520  HA  SER X  37      29.082  25.246  45.541  0.00  0.00           H
ATOM    521  CB  SER X  37      27.732  26.199  46.945  0.00  0.00           C
ATOM    522  HB2 SER X  37      27.671  25.523  47.798  0.00  0.00           H
ATOM    523  HB3 SER X  37      27.677  27.173  47.433  0.00  0.00           H
ATOM    524  OG  SER X  37      26.591  26.114  46.104  0.00  0.00           O
ATOM    525  HG  SER X  37      26.005  25.437  46.448  0.00  0.00           H
ATOM    526  C   SER X  37      29.329  27.346  45.480  0.00  0.00           C
ATOM    527  O   SER X  37      30.266  28.140  45.756  0.00  0.00           O
ATOM    528  N   ALA X  38      28.436  27.694  44.562  0.00  0.00           N
ATOM    529  H   ALA X  38      27.664  27.044  44.537  0.00  0.00           H
ATOM    530  CA  ALA X  38      28.554  28.929  43.785  0.00  0.00           C
ATOM    531  HA  ALA X  38      29.585  29.053  43.452  0.00  0.00           H
ATOM    532  CB  ALA X  38      27.648  28.817  42.639  0.00  0.00           C
ATOM    533  HB1 ALA X  38      27.724  27.938  41.998  0.00  0.00           H
ATOM    534  HB2 ALA X  38      26.614  28.825  42.981  0.00  0.00           H
ATOM    535  HB3 ALA X  38      27.876  29.658  41.985  0.00  0.00           H
ATOM    536  C   ALA X  38      28.407  30.197  44.591  0.00  0.00           C
ATOM    537  O   ALA X  38      27.627  30.274  45.518  0.00  0.00           O
ATOM    538  N   ALA X  39      29.084  31.281  44.191  0.00  0.00           N
ATOM    539  H   ALA X  39      29.390  31.252  43.228  0.00  0.00           H
ATOM    540  CA  ALA X  39      28.962  32.625  44.789  0.00  0.00           C
ATOM    541  HA  ALA X  39      29.089  32.403  45.849  0.00  0.00           H
ATOM    542  CB  ALA X  39      30.029  33.654  44.407  0.00  0.00           C
ATOM    543  HB1 ALA X  39      29.952  34.596  44.951  0.00  0.00           H
ATOM    544  HB2 ALA X  39      31.044  33.365  44.681  0.00  0.00           H
ATOM    545  HB3 ALA X  39      29.996  33.837  43.333  0.00  0.00           H
ATOM    546  C   ALA X  39      27.556  33.278  44.655  0.00  0.00           C
ATOM    547  O   ALA X  39      27.104  34.129  45.424  0.00  0.00           O
ATOM    548  N   HID X  40      26.757  32.861  43.696  0.00  0.00           N
ATOM    549  H   HID X  40      27.106  32.183  43.034  0.00  0.00           H
ATOM    550  CA  HID X  40      25.404  33.377  43.466  0.00  0.00           C
ATOM    551  HA  HID X  40      25.343  34.408  43.814  0.00  0.00           H
ATOM    552  CB  HID X  40      25.164  33.537  41.979  0.00  0.00           C
ATOM    553  HB2 HID X  40      24.316  34.202  41.815  0.00  0.00           H
ATOM    554  HB3 HID X  40      26.072  33.987  41.579  0.00  0.00           H
ATOM    555  CG  HID X  40      24.984  32.155  41.328  0.00  0.00           C
ATOM    556  ND1 HID X  40      25.995  31.262  41.063  0.00  0.00           N
ATOM    557  HD1 HID X  40      27.000  31.353  41.039  0.00  0.00           H
ATOM    558  CE1 HID X  40      25.469  30.125  40.546  0.00  0.00           C
ATOM    559  HE1 HID X  40      25.990  29.232  40.234  0.00  0.00           H
ATOM    560  NE2 HID X  40      24.110  30.280  40.463  0.00  0.00           N
ATOM    561  CD2 HID X  40      23.800  31.585  40.986  0.00  0.00           C
ATOM    562  HD2 HID X  40      22.906  32.190  40.985  0.00  0.00           H
ATOM    563  C   HID X  40      24.342  32.736  44.400  0.00  0.00           C
ATOM    564  O   HID X  40      23.275  33.269  44.609  0.00  0.00           O
ATOM    565  N   CYX X  41      24.686  31.544  44.882  0.00  0.00           N
ATOM    566  H   CYX X  41      25.439  31.059  44.415  0.00  0.00           H
ATOM    567  CA  CYX X  41      23.930  30.781  45.869  0.00  0.00           C
ATOM    568  HA  CYX X  41      22.880  30.938  45.624  0.00  0.00           H
ATOM    569  CB  CYX X  41      24.270  29.274  45.607  0.00  0.00           C
ATOM    570  HB2 CYX X  41      25.354  29.160  45.631  0.00  0.00           H
ATOM    571  HB3 CYX X  41      23.999  28.609  46.427  0.00  0.00           H
ATOM    572  SG  CYX X  41      23.508  28.512  44.127  0.00  0.00           S
ATOM    573  C   CYX X  41      24.055  31.200  47.324  0.00  0.00           C
ATOM    574  O   CYX X  41      23.682  30.466  48.244  0.00  0.00           O
ATOM    575  N   TYR X  42      24.529  32.466  47.501  0.00  0.00           N
ATOM    576  H   TYR X  42      24.665  33.041  46.683  0.00  0.00           H
ATOM    577  CA  TYR X  42      24.647  33.133  48.757  0.00  0.00           C
ATOM    578  HA  TYR X  42      25.023  32.317  49.375  0.00  0.00           H
ATOM    579  CB  TYR X  42      25.746  34.223  48.723  0.00  0.00           C
ATOM    580  HB2 TYR X  42      26.748  33.874  48.472  0.00  0.00           H
ATOM    581  HB3 TYR X  42      25.461  34.910  47.927  0.00  0.00           H
ATOM    582  CG  TYR X  42      25.889  35.075  49.946  0.00  0.00           C
ATOM    583  CD1 TYR X  42      25.097  36.235  49.980  0.00  0.00           C
ATOM    584  HD1 TYR X  42      24.463  36.492  49.144  0.00  0.00           H
ATOM    585  CE1 TYR X  42      25.113  37.008  51.135  0.00  0.00           C
ATOM    586  HE1 TYR X  42      24.478  37.875  51.243  0.00  0.00           H
ATOM    587  CZ  TYR X  42      26.016  36.697  52.184  0.00  0.00           C
ATOM    588  OH  TYR X  42      25.992  37.490  53.299  0.00  0.00           O
ATOM    589  HH  TYR X  42      25.253  38.101  53.251  0.00  0.00           H
ATOM    590  CE2 TYR X  42      26.807  35.552  52.153  0.00  0.00           C
ATOM    591  HE2 TYR X  42      27.488  35.323  52.959  0.00  0.00           H
ATOM    592  CD2 TYR X  42      26.696  34.710  51.046  0.00  0.00           C
ATOM    593  HD2 TYR X  42      27.181  33.748  50.964  0.00  0.00           H
ATOM    594  C   TYR X  42      23.325  33.658  49.320  0.00  0.00           C
ATOM    595  O   TYR X  42      22.631  34.406  48.655  0.00  0.00           O
ATOM    596  N   LYS X  43      22.964  33.319  50.585  0.00  0.00           N
ATOM    597  H   LYS X  43      23.615  32.783  51.141  0.00  0.00           H
ATOM    598  CA  LYS X  43      21.823  33.822  51.403  0.00  0.00           C
ATOM    599  HA  LYS X  43      21.728  34.890  51.203  0.00  0.00           H
ATOM    600  CB  LYS X  43      20.499  33.200  51.052  0.00  0.00           C
ATOM    601  HB2 LYS X  43      20.494  32.142  51.314  0.00  0.00           H
ATOM    602  HB3 LYS X  43      19.739  33.636  51.700  0.00  0.00           H
ATOM    603  CG  LYS X  43      19.924  33.298  49.579  0.00  0.00           C
ATOM    604  HG2 LYS X  43      20.035  34.338  49.271  0.00  0.00           H
ATOM    605  HG3 LYS X  43      20.342  32.588  48.866  0.00  0.00           H
ATOM    606  CD  LYS X  43      18.436  33.168  49.423  0.00  0.00           C
ATOM    607  HD2 LYS X  43      17.954  33.932  50.033  0.00  0.00           H
ATOM    608  HD3 LYS X  43      18.192  33.325  48.373  0.00  0.00           H
ATOM    609  CE  LYS X  43      17.861  31.881  49.874  0.00  0.00           C
ATOM    610  HE2 LYS X  43      18.500  31.075  49.513  0.00  0.00           H
ATOM    611  HE3 LYS X  43      17.940  31.905  50.961  0.00  0.00           H
ATOM    612  NZ  LYS X  43      16.423  31.779  49.593  0.00  0.00           N
ATOM    613  HZ1 LYS X  43      15.995  32.671  49.798  0.00  0.00           H
ATOM    614  HZ2 LYS X  43      16.162  31.402  48.694  0.00  0.00           H
ATOM    615  HZ3 LYS X  43      16.000  31.120  50.230  0.00  0.00           H
ATOM    616  C   LYS X  43      22.152  33.597  52.906  0.00  0.00           C
ATOM    617  O   LYS X  43      22.986  32.770  53.175  0.00  0.00           O
ATOM    618  N   SER X  44      21.573  34.354  53.808  0.00  0.00           N
ATOM    619  H   SER X  44      21.022  35.165  53.567  0.00  0.00           H
ATOM    620  CA  SER X  44      21.868  34.229  55.230  0.00  0.00           C
ATOM    621  HA  SER X  44      22.776  33.651  55.401  0.00  0.00           H
ATOM    622  CB  SER X  44      22.042  35.649  55.776  0.00  0.00           C
ATOM    623  HB2 SER X  44      21.121  36.171  55.516  0.00  0.00           H
ATOM    624  HB3 SER X  44      22.223  35.590  56.849  0.00  0.00           H
ATOM    625  OG  SER X  44      23.120  36.441  55.202  0.00  0.00           O
ATOM    626  HG  SER X  44      23.914  36.022  55.542  0.00  0.00           H
ATOM    627  C   SER X  44      20.831  33.432  55.985  0.00  0.00           C
ATOM    628  O   SER X  44      19.715  33.459  55.567  0.00  0.00           O
ATOM    629  N   GLY X  45      21.082  32.860  57.159  0.00  0.00           N
ATOM    630  H   GLY X  45      21.992  33.064  57.548  0.00  0.00           H
ATOM    631  CA  GLY X  45      20.091  32.055  57.936  0.00  0.00           C
ATOM    632  HA2 GLY X  45      20.292  32.024  59.007  0.00  0.00           H
ATOM    633  HA3 GLY X  45      19.116  32.540  57.890  0.00  0.00           H
ATOM    634  C   GLY X  45      20.044  30.573  57.486  0.00  0.00           C
ATOM    635  O   GLY X  45      19.608  29.703  58.326  0.00  0.00           O
ATOM    636  N   ILE X  46      20.498  30.254  56.313  0.00  0.00           N
ATOM    637  H   ILE X  46      20.839  31.002  55.726  0.00  0.00           H
ATOM    638  CA  ILE X  46      20.152  29.030  55.616  0.00  0.00           C
ATOM    639  HA  ILE X  46      19.092  29.132  55.386  0.00  0.00           H
ATOM    640  CB  ILE X  46      20.735  29.040  54.194  0.00  0.00           C
ATOM    641  HB  ILE X  46      20.304  28.259  53.567  0.00  0.00           H
ATOM    642  CG2 ILE X  46      20.484  30.420  53.478  0.00  0.00           C
ATOM    643 HG21 ILE X  46      20.725  30.313  52.420  0.00  0.00           H
ATOM    644 HG22 ILE X  46      19.447  30.677  53.694  0.00  0.00           H
ATOM    645 HG23 ILE X  46      21.053  31.264  53.866  0.00  0.00           H
ATOM    646  CG1 ILE X  46      22.245  28.736  54.207  0.00  0.00           C
ATOM    647 HG12 ILE X  46      22.722  29.612  54.647  0.00  0.00           H
ATOM    648 HG13 ILE X  46      22.663  27.908  54.779  0.00  0.00           H
ATOM    649  CD1 ILE X  46      22.814  28.395  52.822  0.00  0.00           C
ATOM    650 HD11 ILE X  46      23.808  27.972  52.967  0.00  0.00           H
ATOM    651 HD12 ILE X  46      22.204  27.605  52.385  0.00  0.00           H
ATOM    652 HD13 ILE X  46      22.979  29.211  52.117  0.00  0.00           H
ATOM    653  C   ILE X  46      20.405  27.683  56.303  0.00  0.00           C
ATOM    654  O   ILE X  46      21.361  27.473  57.111  0.00  0.00           O
ATOM    655  N   GLN X  47      19.552  26.748  55.938  0.00  0.00           N
ATOM    656  H   GLN X  47      18.949  26.964  55.158  0.00  0.00           H
ATOM    657  CA  GLN X  47      19.726  25.327  56.243  0.00  0.00           C
ATOM    658  HA  GLN X  47      20.410  25.280  57.090  0.00  0.00           H
ATOM    659  CB  GLN X  47      18.385  24.708  56.620  0.00  0.00           C
ATOM    660  HB2 GLN X  47      18.037  25.445  57.343  0.00  0.00           H
ATOM    661  HB3 GLN X  47      17.701  24.806  55.776  0.00  0.00           H
ATOM    662  CG  GLN X  47      18.482  23.306  57.291  0.00  0.00           C
ATOM    663  HG2 GLN X  47      19.317  22.777  56.831  0.00  0.00           H
ATOM    664  HG3 GLN X  47      18.649  23.490  58.352  0.00  0.00           H
ATOM    665  CD  GLN X  47      17.156  22.614  57.058  0.00  0.00           C
ATOM    666  OE1 GLN X  47      16.977  22.002  55.980  0.00  0.00           O
ATOM    667  NE2 GLN X  47      16.273  22.639  58.052  0.00  0.00           N
ATOM    668 HE21 GLN X  47      15.475  22.043  57.881  0.00  0.00           H
ATOM    669 HE22 GLN X  47      16.528  23.023  58.951  0.00  0.00           H
ATOM    670  C   GLN X  47      20.445  24.556  55.082  0.00  0.00           C
ATOM    671  O   GLN X  47      20.405  24.980  53.902  0.00  0.00           O
ATOM    672  N   VAL X  48      21.141  23.457  55.365  0.00  0.00           N
ATOM    673  H   VAL X  48      21.282  23.234  56.340  0.00  0.00           H
ATOM    674  CA  VAL X  48      22.011  22.682  54.516  0.00  0.00           C
ATOM    675  HA  VAL X  48      21.702  22.884  53.491  0.00  0.00           H
ATOM    676  CB  VAL X  48      23.526  23.007  54.699  0.00  0.00           C
ATOM    677  HB  VAL X  48      23.925  22.725  55.673  0.00  0.00           H
ATOM    678  CG1 VAL X  48      24.296  22.261  53.609  0.00  0.00           C
ATOM    679 HG11 VAL X  48      25.351  22.290  53.881  0.00  0.00           H
ATOM    680 HG12 VAL X  48      23.942  21.231  53.552  0.00  0.00           H
ATOM    681 HG13 VAL X  48      24.095  22.764  52.664  0.00  0.00           H
ATOM    682  CG2 VAL X  48      23.878  24.523  54.688  0.00  0.00           C
ATOM    683 HG21 VAL X  48      24.949  24.656  54.839  0.00  0.00           H
ATOM    684 HG22 VAL X  48      23.506  25.010  53.786  0.00  0.00           H
ATOM    685 HG23 VAL X  48      23.393  25.003  55.538  0.00  0.00           H
ATOM    686  C   VAL X  48      21.685  21.229  54.801  0.00  0.00           C
ATOM    687  O   VAL X  48      21.747  20.725  55.919  0.00  0.00           O
ATOM    688  N   ARG X  49      21.184  20.411  53.827  0.00  0.00           N
ATOM    689  H   ARG X  49      21.145  20.764  52.881  0.00  0.00           H
ATOM    690  CA  ARG X  49      20.688  19.045  53.973  0.00  0.00           C
ATOM    691  HA  ARG X  49      20.726  18.808  55.036  0.00  0.00           H
ATOM    692  CB  ARG X  49      19.237  18.941  53.474  0.00  0.00           C
ATOM    693  HB2 ARG X  49      19.081  19.257  52.442  0.00  0.00           H
ATOM    694  HB3 ARG X  49      19.009  17.876  53.427  0.00  0.00           H
ATOM    695  CG  ARG X  49      18.245  19.612  54.429  0.00  0.00           C
ATOM    696  HG2 ARG X  49      18.497  19.358  55.458  0.00  0.00           H
ATOM    697  HG3 ARG X  49      18.218  20.692  54.288  0.00  0.00           H
ATOM    698  CD  ARG X  49      16.922  19.044  54.056  0.00  0.00           C
ATOM    699  HD2 ARG X  49      16.974  18.736  53.012  0.00  0.00           H
ATOM    700  HD3 ARG X  49      16.672  18.224  54.729  0.00  0.00           H
ATOM    701  NE  ARG X  49      15.887  20.086  54.165  0.00  0.00           N
ATOM    702  HE  ARG X  49      15.863  20.692  54.973  0.00  0.00           H
ATOM    703  CZ  ARG X  49      14.944  20.235  53.308  0.00  0.00           C
ATOM    704  NH1 ARG X  49      14.753  19.545  52.243  0.00  0.00           N
ATOM    705 HH11 ARG X  49      15.133  18.619  52.102  0.00  0.00           H
ATOM    706 HH12 ARG X  49      14.176  19.987  51.542  0.00  0.00           H
ATOM    707  NH2 ARG X  49      14.243  21.270  53.527  0.00  0.00           N
ATOM    708 HH21 ARG X  49      14.436  21.866  54.319  0.00  0.00           H
ATOM    709 HH22 ARG X  49      13.471  21.455  52.902  0.00  0.00           H
ATOM    710  C   ARG X  49      21.514  17.955  53.194  0.00  0.00           C
ATOM    711  O   ARG X  49      21.972  18.176  52.063  0.00  0.00           O
ATOM    712  N   LEU X  50      21.821  16.874  53.908  0.00  0.00           N
ATOM    713  H   LEU X  50      21.340  16.711  54.781  0.00  0.00           H
ATOM    714  CA  LEU X  50      22.621  15.718  53.421  0.00  0.00           C
ATOM    715  HA  LEU X  50      22.851  15.931  52.377  0.00  0.00           H
ATOM    716  CB  LEU X  50      23.925  15.758  54.209  0.00  0.00           C
ATOM    717  HB2 LEU X  50      23.581  15.505  55.212  0.00  0.00           H
ATOM    718  HB3 LEU X  50      24.518  14.899  53.894  0.00  0.00           H
ATOM    719  CG  LEU X  50      24.793  17.002  54.265  0.00  0.00           C
ATOM    720  HG  LEU X  50      24.145  17.755  54.713  0.00  0.00           H
ATOM    721  CD1 LEU X  50      26.006  16.770  55.105  0.00  0.00           C
ATOM    722 HD11 LEU X  50      25.746  16.632  56.154  0.00  0.00           H
ATOM    723 HD12 LEU X  50      26.653  15.962  54.762  0.00  0.00           H
ATOM    724 HD13 LEU X  50      26.608  17.673  55.001  0.00  0.00           H
ATOM    725  CD2 LEU X  50      25.285  17.326  52.891  0.00  0.00           C
ATOM    726 HD21 LEU X  50      24.432  17.482  52.230  0.00  0.00           H
ATOM    727 HD22 LEU X  50      25.780  18.296  52.940  0.00  0.00           H
ATOM    728 HD23 LEU X  50      26.069  16.655  52.541  0.00  0.00           H
ATOM    729  C   LEU X  50      21.757  14.488  53.407  0.00  0.00           C
ATOM    730  O   LEU X  50      20.877  14.412  54.212  0.00  0.00           O
ATOM    731  N   GLY X  51      22.008  13.550  52.495  0.00  0.00           N
ATOM    732  H   GLY X  51      22.740  13.704  51.816  0.00  0.00           H
ATOM    733  CA  GLY X  51      21.198  12.334  52.370  0.00  0.00           C
ATOM    734  HA2 GLY X  51      21.793  11.577  51.858  0.00  0.00           H
ATOM    735  HA3 GLY X  51      20.920  11.935  53.346  0.00  0.00           H
ATOM    736  C   GLY X  51      19.798  12.466  51.697  0.00  0.00           C
ATOM    737  O   GLY X  51      19.039  11.492  51.750  0.00  0.00           O
ATOM    738  N   GLU X  52      19.509  13.610  51.028  0.00  0.00           N
ATOM    739  H   GLU X  52      20.295  14.226  50.874  0.00  0.00           H
ATOM    740  CA  GLU X  52      18.309  13.817  50.227  0.00  0.00           C
ATOM    741  HA  GLU X  52      17.387  13.594  50.764  0.00  0.00           H
ATOM    742  CB  GLU X  52      18.222  15.291  49.845  0.00  0.00           C
ATOM    743  HB2 GLU X  52      19.190  15.694  49.546  0.00  0.00           H
ATOM    744  HB3 GLU X  52      17.549  15.337  48.989  0.00  0.00           H
ATOM    745  CG  GLU X  52      17.491  16.168  50.924  0.00  0.00           C
ATOM    746  HG2 GLU X  52      17.950  16.027  51.903  0.00  0.00           H
ATOM    747  HG3 GLU X  52      17.687  17.232  50.789  0.00  0.00           H
ATOM    748  CD  GLU X  52      16.069  15.820  51.206  0.00  0.00           C
ATOM    749  OE1 GLU X  52      15.510  14.804  50.764  0.00  0.00           O
ATOM    750  OE2 GLU X  52      15.391  16.619  51.894  0.00  0.00           O
ATOM    751  C   GLU X  52      18.333  13.045  48.849  0.00  0.00           C
ATOM    752  O   GLU X  52      19.348  12.889  48.159  0.00  0.00           O
ATOM    753  N   ASP X  53      17.086  12.725  48.379  0.00  0.00           N
ATOM    754  H   ASP X  53      16.275  13.011  48.909  0.00  0.00           H
ATOM    755  CA  ASP X  53      16.787  12.118  47.104  0.00  0.00           C
ATOM    756  HA  ASP X  53      17.481  12.334  46.292  0.00  0.00           H
ATOM    757  CB  ASP X  53      16.900  10.630  47.263  0.00  0.00           C
ATOM    758  HB2 ASP X  53      17.931  10.361  47.491  0.00  0.00           H
ATOM    759  HB3 ASP X  53      16.149  10.268  47.965  0.00  0.00           H
ATOM    760  CG  ASP X  53      16.576   9.771  45.941  0.00  0.00           C
ATOM    761  OD1 ASP X  53      16.733  10.242  44.770  0.00  0.00           O
ATOM    762  OD2 ASP X  53      15.992   8.674  46.081  0.00  0.00           O
ATOM    763  C   ASP X  53      15.378  12.563  46.597  0.00  0.00           C
ATOM    764  O   ASP X  53      15.310  13.415  45.690  0.00  0.00           O
ATOM    765  N   ASN X  54      14.268  12.115  47.178  0.00  0.00           N
ATOM    766  H   ASN X  54      14.479  11.561  47.996  0.00  0.00           H
ATOM    767  CA  ASN X  54      12.948  12.752  47.014  0.00  0.00           C
ATOM    768  HA  ASN X  54      12.792  13.094  45.991  0.00  0.00           H
ATOM    769  CB  ASN X  54      11.807  11.769  47.531  0.00  0.00           C
ATOM    770  HB2 ASN X  54      11.946  11.586  48.597  0.00  0.00           H
ATOM    771  HB3 ASN X  54      10.804  12.170  47.385  0.00  0.00           H
ATOM    772  CG  ASN X  54      11.878  10.414  46.931  0.00  0.00           C
ATOM    773  OD1 ASN X  54      11.338  10.181  45.854  0.00  0.00           O
ATOM    774  ND2 ASN X  54      12.562   9.538  47.592  0.00  0.00           N
ATOM    775 HD21 ASN X  54      12.831   8.685  47.123  0.00  0.00           H
ATOM    776 HD22 ASN X  54      12.813   9.594  48.569  0.00  0.00           H
ATOM    777  C   ASN X  54      12.891  14.080  47.905  0.00  0.00           C
ATOM    778  O   ASN X  54      12.767  13.978  49.162  0.00  0.00           O
ATOM    779  N   ILE X  55      13.046  15.225  47.287  0.00  0.00           N
ATOM    780  H   ILE X  55      13.110  15.165  46.281  0.00  0.00           H
ATOM    781  CA  ILE X  55      13.144  16.615  47.891  0.00  0.00           C
ATOM    782  HA  ILE X  55      13.735  16.460  48.793  0.00  0.00           H
ATOM    783  CB  ILE X  55      13.985  17.470  46.901  0.00  0.00           C
ATOM    784  HB  ILE X  55      14.824  16.855  46.576  0.00  0.00           H
ATOM    785  CG2 ILE X  55      13.188  17.722  45.619  0.00  0.00           C
ATOM    786 HG21 ILE X  55      12.219  18.145  45.883  0.00  0.00           H
ATOM    787 HG22 ILE X  55      13.797  18.335  44.954  0.00  0.00           H
ATOM    788 HG23 ILE X  55      13.035  16.806  45.048  0.00  0.00           H
ATOM    789  CG1 ILE X  55      14.498  18.869  47.462  0.00  0.00           C
ATOM    790 HG12 ILE X  55      14.866  19.551  46.696  0.00  0.00           H
ATOM    791 HG13 ILE X  55      13.634  19.404  47.855  0.00  0.00           H
ATOM    792  CD1 ILE X  55      15.494  18.719  48.608  0.00  0.00           C
ATOM    793 HD11 ILE X  55      16.378  18.149  48.325  0.00  0.00           H
ATOM    794 HD12 ILE X  55      15.827  19.716  48.896  0.00  0.00           H
ATOM    795 HD13 ILE X  55      15.034  18.171  49.430  0.00  0.00           H
ATOM    796  C   ILE X  55      11.865  17.284  48.359  0.00  0.00           C
ATOM    797  O   ILE X  55      11.809  18.047  49.303  0.00  0.00           O
ATOM    798  N   ASN X  56      10.741  16.853  47.845  0.00  0.00           N
ATOM    799  H   ASN X  56      10.740  16.053  47.228  0.00  0.00           H
ATOM    800  CA  ASN X  56       9.402  17.302  48.343  0.00  0.00           C
ATOM    801  HA  ASN X  56       9.567  18.276  48.805  0.00  0.00           H
ATOM    802  CB  ASN X  56       8.535  17.758  47.148  0.00  0.00           C
ATOM    803  HB2 ASN X  56       8.365  16.930  46.460  0.00  0.00           H
ATOM    804  HB3 ASN X  56       7.599  18.118  47.576  0.00  0.00           H
ATOM    805  CG  ASN X  56       9.147  18.876  46.337  0.00  0.00           C
ATOM    806  OD1 ASN X  56       9.774  19.833  46.834  0.00  0.00           O
ATOM    807  ND2 ASN X  56       8.953  18.954  45.046  0.00  0.00           N
ATOM    808 HD21 ASN X  56       9.485  19.644  44.537  0.00  0.00           H
ATOM    809 HD22 ASN X  56       8.456  18.221  44.559  0.00  0.00           H
ATOM    810  C   ASN X  56       8.695  16.399  49.428  0.00  0.00           C
ATOM    811  O   ASN X  56       7.726  16.870  50.005  0.00  0.00           O
ATOM    812  N   VAL X  57       9.259  15.250  49.778  0.00  0.00           N
ATOM    813  H   VAL X  57       9.975  14.905  49.155  0.00  0.00           H
ATOM    814  CA  VAL X  57       8.899  14.481  50.992  0.00  0.00           C
ATOM    815  HA  VAL X  57       8.313  15.188  51.580  0.00  0.00           H
ATOM    816  CB  VAL X  57       7.921  13.332  50.739  0.00  0.00           C
ATOM    817  HB  VAL X  57       7.745  12.788  51.667  0.00  0.00           H
ATOM    818  CG1 VAL X  57       6.506  13.770  50.358  0.00  0.00           C
ATOM    819 HG11 VAL X  57       6.619  14.383  49.463  0.00  0.00           H
ATOM    820 HG12 VAL X  57       5.894  12.882  50.200  0.00  0.00           H
ATOM    821 HG13 VAL X  57       6.009  14.354  51.133  0.00  0.00           H
ATOM    822  CG2 VAL X  57       8.430  12.282  49.814  0.00  0.00           C
ATOM    823 HG21 VAL X  57       9.289  11.800  50.281  0.00  0.00           H
ATOM    824 HG22 VAL X  57       7.603  11.583  49.690  0.00  0.00           H
ATOM    825 HG23 VAL X  57       8.668  12.771  48.870  0.00  0.00           H
ATOM    826  C   VAL X  57      10.093  14.114  51.863  0.00  0.00           C
ATOM    827  O   VAL X  57      11.133  13.723  51.361  0.00  0.00           O
ATOM    828  N   VAL X  58       9.975  14.227  53.161  0.00  0.00           N
ATOM    829  H   VAL X  58       9.055  14.482  53.490  0.00  0.00           H
ATOM    830  CA  VAL X  58      10.909  13.844  54.221  0.00  0.00           C
ATOM    831  HA  VAL X  58      11.939  14.066  53.945  0.00  0.00           H
ATOM    832  CB  VAL X  58      10.596  14.581  55.533  0.00  0.00           C
ATOM    833  HB  VAL X  58       9.602  14.231  55.814  0.00  0.00           H
ATOM    834  CG1 VAL X  58      11.461  14.230  56.753  0.00  0.00           C
ATOM    835 HG11 VAL X  58      11.029  14.634  57.668  0.00  0.00           H
ATOM    836 HG12 VAL X  58      11.521  13.153  56.907  0.00  0.00           H
ATOM    837 HG13 VAL X  58      12.492  14.577  56.693  0.00  0.00           H
ATOM    838  CG2 VAL X  58      10.501  16.102  55.410  0.00  0.00           C
ATOM    839 HG21 VAL X  58       9.703  16.377  54.719  0.00  0.00           H
ATOM    840 HG22 VAL X  58      10.251  16.464  56.407  0.00  0.00           H
ATOM    841 HG23 VAL X  58      11.449  16.568  55.144  0.00  0.00           H
ATOM    842  C   VAL X  58      10.809  12.377  54.373  0.00  0.00           C
ATOM    843  O   VAL X  58       9.750  11.758  54.481  0.00  0.00           O
ATOM    844  N   GLU X  59      11.910  11.646  54.579  0.00  0.00           N
ATOM    845  H   GLU X  59      12.785  12.134  54.451  0.00  0.00           H
ATOM    846  CA  GLU X  59      12.003  10.169  54.843  0.00  0.00           C
ATOM    847  HA  GLU X  59      11.069   9.610  54.893  0.00  0.00           H
ATOM    848  CB  GLU X  59      12.922   9.556  53.796  0.00  0.00           C
ATOM    849  HB2 GLU X  59      13.870  10.072  53.643  0.00  0.00           H
ATOM    850  HB3 GLU X  59      13.344   8.659  54.248  0.00  0.00           H
ATOM    851  CG  GLU X  59      12.089   9.231  52.476  0.00  0.00           C
ATOM    852  HG2 GLU X  59      12.300   8.225  52.112  0.00  0.00           H
ATOM    853  HG3 GLU X  59      11.021   9.358  52.651  0.00  0.00           H
ATOM    854  CD  GLU X  59      12.564  10.123  51.326  0.00  0.00           C
ATOM    855  OE1 GLU X  59      13.046   9.588  50.325  0.00  0.00           O
ATOM    856  OE2 GLU X  59      12.501  11.383  51.498  0.00  0.00           O
ATOM    857  C   GLU X  59      12.690   9.826  56.192  0.00  0.00           C
ATOM    858  O   GLU X  59      12.286   8.894  56.906  0.00  0.00           O
ATOM    859  N   GLY X  60      13.464  10.743  56.770  0.00  0.00           N
ATOM    860  H   GLY X  60      13.730  11.571  56.257  0.00  0.00           H
ATOM    861  CA  GLY X  60      14.064  10.564  58.142  0.00  0.00           C
ATOM    862  HA2 GLY X  60      14.060  11.564  58.577  0.00  0.00           H
ATOM    863  HA3 GLY X  60      13.378  10.036  58.804  0.00  0.00           H
ATOM    864  C   GLY X  60      15.538  10.089  58.129  0.00  0.00           C
ATOM    865  O   GLY X  60      16.107   9.790  59.182  0.00  0.00           O
ATOM    866  N   ASN X  61      16.108   9.868  56.949  0.00  0.00           N
ATOM    867  H   ASN X  61      15.559  10.024  56.116  0.00  0.00           H
ATOM    868  CA  ASN X  61      17.464   9.366  56.788  0.00  0.00           C
ATOM    869  HA  ASN X  61      17.839   9.189  57.796  0.00  0.00           H
ATOM    870  CB  ASN X  61      17.480   7.955  56.107  0.00  0.00           C
ATOM    871  HB2 ASN X  61      18.489   7.550  56.180  0.00  0.00           H
ATOM    872  HB3 ASN X  61      16.868   7.247  56.666  0.00  0.00           H
ATOM    873  CG  ASN X  61      16.887   7.903  54.699  0.00  0.00           C
ATOM    874  OD1 ASN X  61      16.472   8.871  54.023  0.00  0.00           O
ATOM    875  ND2 ASN X  61      17.082   6.755  54.099  0.00  0.00           N
ATOM    876 HD21 ASN X  61      16.607   6.450  53.261  0.00  0.00           H
ATOM    877 HD22 ASN X  61      17.595   6.084  54.653  0.00  0.00           H
ATOM    878  C   ASN X  61      18.397  10.376  56.139  0.00  0.00           C
ATOM    879  O   ASN X  61      19.559  10.116  55.758  0.00  0.00           O
ATOM    880  N   GLU X  62      17.846  11.553  55.913  0.00  0.00           N
ATOM    881  H   GLU X  62      16.840  11.624  55.969  0.00  0.00           H
ATOM    882  CA  GLU X  62      18.592  12.747  55.554  0.00  0.00           C
ATOM    883  HA  GLU X  62      19.496  12.454  55.021  0.00  0.00           H
ATOM    884  CB  GLU X  62      17.659  13.660  54.714  0.00  0.00           C
ATOM    885  HB2 GLU X  62      17.254  14.380  55.426  0.00  0.00           H
ATOM    886  HB3 GLU X  62      18.307  14.226  54.045  0.00  0.00           H
ATOM    887  CG  GLU X  62      16.641  13.056  53.789  0.00  0.00           C
ATOM    888  HG2 GLU X  62      16.530  13.602  52.852  0.00  0.00           H
ATOM    889  HG3 GLU X  62      17.059  12.095  53.487  0.00  0.00           H
ATOM    890  CD  GLU X  62      15.190  12.989  54.341  0.00  0.00           C
ATOM    891  OE1 GLU X  62      14.980  12.906  55.566  0.00  0.00           O
ATOM    892  OE2 GLU X  62      14.237  13.044  53.545  0.00  0.00           O
ATOM    893  C   GLU X  62      18.948  13.547  56.831  0.00  0.00           C
ATOM    894  O   GLU X  62      18.221  13.455  57.875  0.00  0.00           O
ATOM    895  N   GLN X  63      20.086  14.278  56.803  0.00  0.00           N
ATOM    896  H   GLN X  63      20.669  14.402  55.988  0.00  0.00           H
ATOM    897  CA  GLN X  63      20.499  15.120  57.883  0.00  0.00           C
ATOM    898  HA  GLN X  63      20.147  14.776  58.856  0.00  0.00           H
ATOM    899  CB  GLN X  63      21.988  14.968  57.979  0.00  0.00           C
ATOM    900  HB2 GLN X  63      22.429  15.253  57.024  0.00  0.00           H
ATOM    901  HB3 GLN X  63      22.347  15.757  58.640  0.00  0.00           H
ATOM    902  CG  GLN X  63      22.332  13.539  58.491  0.00  0.00           C
ATOM    903  HG2 GLN X  63      22.031  13.315  59.514  0.00  0.00           H
ATOM    904  HG3 GLN X  63      21.760  12.838  57.883  0.00  0.00           H
ATOM    905  CD  GLN X  63      23.857  13.312  58.329  0.00  0.00           C
ATOM    906  OE1 GLN X  63      24.694  14.248  58.410  0.00  0.00           O
ATOM    907  NE2 GLN X  63      24.254  12.121  57.967  0.00  0.00           N
ATOM    908 HE21 GLN X  63      25.247  11.982  57.843  0.00  0.00           H
ATOM    909 HE22 GLN X  63      23.558  11.436  57.709  0.00  0.00           H
ATOM    910  C   GLN X  63      20.074  16.611  57.481  0.00  0.00           C
ATOM    911  O   GLN X  63      19.855  16.895  56.295  0.00  0.00           O
ATOM    912  N   PHE X  64      19.881  17.553  58.405  0.00  0.00           N
ATOM    913  H   PHE X  64      20.272  17.278  59.294  0.00  0.00           H
ATOM    914  CA  PHE X  64      19.444  18.953  58.216  0.00  0.00           C
ATOM    915  HA  PHE X  64      19.734  19.259  57.211  0.00  0.00           H
ATOM    916  CB  PHE X  64      17.914  19.123  58.314  0.00  0.00           C
ATOM    917  HB2 PHE X  64      17.637  20.177  58.278  0.00  0.00           H
ATOM    918  HB3 PHE X  64      17.440  18.624  57.469  0.00  0.00           H
ATOM    919  CG  PHE X  64      17.231  18.529  59.582  0.00  0.00           C
ATOM    920  CD1 PHE X  64      16.818  19.373  60.622  0.00  0.00           C
ATOM    921  HD1 PHE X  64      17.037  20.431  60.601  0.00  0.00           H
ATOM    922  CE1 PHE X  64      16.316  18.721  61.753  0.00  0.00           C
ATOM    923  HE1 PHE X  64      16.127  19.308  62.640  0.00  0.00           H
ATOM    924  CZ  PHE X  64      16.061  17.324  61.804  0.00  0.00           C
ATOM    925  HZ  PHE X  64      15.638  16.836  62.669  0.00  0.00           H
ATOM    926  CE2 PHE X  64      16.275  16.586  60.676  0.00  0.00           C
ATOM    927  HE2 PHE X  64      15.980  15.548  60.630  0.00  0.00           H
ATOM    928  CD2 PHE X  64      16.988  17.151  59.566  0.00  0.00           C
ATOM    929  HD2 PHE X  64      17.221  16.502  58.735  0.00  0.00           H
ATOM    930  C   PHE X  64      20.118  19.807  59.243  0.00  0.00           C
ATOM    931  O   PHE X  64      19.982  19.624  60.474  0.00  0.00           O
ATOM    932  N   ILE X  65      20.979  20.728  58.813  0.00  0.00           N
ATOM    933  H   ILE X  65      21.140  20.776  57.817  0.00  0.00           H
ATOM    934  CA  ILE X  65      21.958  21.405  59.717  0.00  0.00           C
ATOM    935  HA  ILE X  65      21.718  21.431  60.779  0.00  0.00           H
ATOM    936  CB  ILE X  65      23.285  20.708  59.725  0.00  0.00           C
ATOM    937  HB  ILE X  65      23.840  20.910  58.809  0.00  0.00           H
ATOM    938  CG2 ILE X  65      24.140  21.232  60.903  0.00  0.00           C
ATOM    939 HG21 ILE X  65      23.671  20.946  61.844  0.00  0.00           H
ATOM    940 HG22 ILE X  65      25.118  20.752  60.858  0.00  0.00           H
ATOM    941 HG23 ILE X  65      24.227  22.318  60.947  0.00  0.00           H
ATOM    942  CG1 ILE X  65      23.181  19.129  59.862  0.00  0.00           C
ATOM    943 HG12 ILE X  65      22.682  18.914  60.807  0.00  0.00           H
ATOM    944 HG13 ILE X  65      22.577  18.689  59.068  0.00  0.00           H
ATOM    945  CD1 ILE X  65      24.555  18.362  59.698  0.00  0.00           C
ATOM    946 HD11 ILE X  65      25.258  18.913  59.073  0.00  0.00           H
ATOM    947 HD12 ILE X  65      24.910  18.422  60.727  0.00  0.00           H
ATOM    948 HD13 ILE X  65      24.467  17.280  59.606  0.00  0.00           H
ATOM    949  C   ILE X  65      21.964  22.891  59.236  0.00  0.00           C
ATOM    950  O   ILE X  65      22.060  23.138  58.025  0.00  0.00           O
ATOM    951  N   SER X  66      22.024  23.862  60.169  0.00  0.00           N
ATOM    952  H   SER X  66      22.079  23.638  61.153  0.00  0.00           H
ATOM    953  CA  SER X  66      22.232  25.273  59.777  0.00  0.00           C
ATOM    954  HA  SER X  66      21.412  25.620  59.150  0.00  0.00           H
ATOM    955  CB  SER X  66      22.073  25.965  61.114  0.00  0.00           C
ATOM    956  HB2 SER X  66      21.003  25.856  61.296  0.00  0.00           H
ATOM    957  HB3 SER X  66      22.764  25.446  61.777  0.00  0.00           H
ATOM    958  OG  SER X  66      22.467  27.354  61.059  0.00  0.00           O
ATOM    959  HG  SER X  66      21.614  27.745  61.259  0.00  0.00           H
ATOM    960  C   SER X  66      23.727  25.647  59.248  0.00  0.00           C
ATOM    961  O   SER X  66      24.737  25.211  59.815  0.00  0.00           O
ATOM    962  N   ALA X  67      23.905  26.478  58.232  0.00  0.00           N
ATOM    963  H   ALA X  67      23.120  26.847  57.714  0.00  0.00           H
ATOM    964  CA  ALA X  67      25.255  27.136  58.041  0.00  0.00           C
ATOM    965  HA  ALA X  67      26.020  26.370  57.919  0.00  0.00           H
ATOM    966  CB  ALA X  67      25.314  27.835  56.704  0.00  0.00           C
ATOM    967  HB1 ALA X  67      26.312  28.245  56.551  0.00  0.00           H
ATOM    968  HB2 ALA X  67      25.115  27.174  55.861  0.00  0.00           H
ATOM    969  HB3 ALA X  67      24.613  28.670  56.745  0.00  0.00           H
ATOM    970  C   ALA X  67      25.602  28.059  59.211  0.00  0.00           C
ATOM    971  O   ALA X  67      24.821  28.906  59.714  0.00  0.00           O
ATOM    972  N   SER X  68      26.854  27.959  59.749  0.00  0.00           N
ATOM    973  H   SER X  68      27.425  27.254  59.306  0.00  0.00           H
ATOM    974  CA  SER X  68      27.383  28.553  60.989  0.00  0.00           C
ATOM    975  HA  SER X  68      26.641  29.168  61.499  0.00  0.00           H
ATOM    976  CB  SER X  68      27.953  27.530  61.969  0.00  0.00           C
ATOM    977  HB2 SER X  68      28.310  27.959  62.905  0.00  0.00           H
ATOM    978  HB3 SER X  68      27.191  26.833  62.320  0.00  0.00           H
ATOM    979  OG  SER X  68      28.940  26.782  61.317  0.00  0.00           O
ATOM    980  HG  SER X  68      29.226  26.146  61.977  0.00  0.00           H
ATOM    981  C   SER X  68      28.532  29.580  60.561  0.00  0.00           C
ATOM    982  O   SER X  68      28.743  30.523  61.328  0.00  0.00           O
ATOM    983  N   LYS X  69      29.080  29.468  59.359  0.00  0.00           N
ATOM    984  H   LYS X  69      28.814  28.771  58.678  0.00  0.00           H
ATOM    985  CA  LYS X  69      30.131  30.436  58.812  0.00  0.00           C
ATOM    986  HA  LYS X  69      29.933  31.469  59.098  0.00  0.00           H
ATOM    987  CB  LYS X  69      31.577  30.073  59.209  0.00  0.00           C
ATOM    988  HB2 LYS X  69      31.710  29.717  60.231  0.00  0.00           H
ATOM    989  HB3 LYS X  69      31.917  29.330  58.487  0.00  0.00           H
ATOM    990  CG  LYS X  69      32.553  31.254  59.088  0.00  0.00           C
ATOM    991  HG2 LYS X  69      32.608  31.682  58.088  0.00  0.00           H
ATOM    992  HG3 LYS X  69      32.158  32.098  59.653  0.00  0.00           H
ATOM    993  CD  LYS X  69      33.954  30.955  59.556  0.00  0.00           C
ATOM    994  HD2 LYS X  69      34.009  30.555  60.569  0.00  0.00           H
ATOM    995  HD3 LYS X  69      34.307  30.217  58.836  0.00  0.00           H
ATOM    996  CE  LYS X  69      34.870  32.239  59.611  0.00  0.00           C
ATOM    997  HE2 LYS X  69      34.751  32.683  58.622  0.00  0.00           H
ATOM    998  HE3 LYS X  69      34.478  32.775  60.475  0.00  0.00           H
ATOM    999  NZ  LYS X  69      36.338  31.933  59.783  0.00  0.00           N
ATOM   1000  HZ1 LYS X  69      36.849  32.787  59.959  0.00  0.00           H
ATOM   1001  HZ2 LYS X  69      36.547  31.288  60.531  0.00  0.00           H
ATOM   1002  HZ3 LYS X  69      36.818  31.751  58.913  0.00  0.00           H
ATOM   1003  C   LYS X  69      30.068  30.384  57.299  0.00  0.00           C
ATOM   1004  O   LYS X  69      29.735  29.354  56.785  0.00  0.00           O
ATOM   1005  N   SER X  70      30.382  31.481  56.562  0.00  0.00           N
ATOM   1006  H   SER X  70      30.533  32.338  57.074  0.00  0.00           H
ATOM   1007  CA  SER X  70      30.637  31.415  55.139  0.00  0.00           C
ATOM   1008  HA  SER X  70      31.144  30.463  54.976  0.00  0.00           H
ATOM   1009  CB  SER X  70      29.360  31.430  54.328  0.00  0.00           C
ATOM   1010  HB2 SER X  70      29.559  31.072  53.318  0.00  0.00           H
ATOM   1011  HB3 SER X  70      28.638  30.733  54.752  0.00  0.00           H
ATOM   1012  OG  SER X  70      28.865  32.765  54.270  0.00  0.00           O
ATOM   1013  HG  SER X  70      28.488  32.923  55.139  0.00  0.00           H
ATOM   1014  C   SER X  70      31.614  32.401  54.640  0.00  0.00           C
ATOM   1015  O   SER X  70      31.757  33.536  55.041  0.00  0.00           O
ATOM   1016  N   ILE X  71      32.348  31.995  53.600  0.00  0.00           N
ATOM   1017  H   ILE X  71      32.126  31.096  53.198  0.00  0.00           H
ATOM   1018  CA  ILE X  71      33.524  32.701  53.170  0.00  0.00           C
ATOM   1019  HA  ILE X  71      33.557  33.760  53.427  0.00  0.00           H
ATOM   1020  CB  ILE X  71      34.849  32.039  53.698  0.00  0.00           C
ATOM   1021  HB  ILE X  71      34.820  31.030  53.284  0.00  0.00           H
ATOM   1022  CG2 ILE X  71      36.095  32.951  53.262  0.00  0.00           C
ATOM   1023 HG21 ILE X  71      36.159  33.929  53.738  0.00  0.00           H
ATOM   1024 HG22 ILE X  71      36.987  32.380  53.520  0.00  0.00           H
ATOM   1025 HG23 ILE X  71      36.131  33.041  52.177  0.00  0.00           H
ATOM   1026  CG1 ILE X  71      34.715  31.835  55.256  0.00  0.00           C
ATOM   1027 HG12 ILE X  71      34.009  32.577  55.628  0.00  0.00           H
ATOM   1028 HG13 ILE X  71      34.242  30.876  55.466  0.00  0.00           H
ATOM   1029  CD1 ILE X  71      36.048  32.008  56.038  0.00  0.00           C
ATOM   1030 HD11 ILE X  71      36.718  31.159  55.898  0.00  0.00           H
ATOM   1031 HD12 ILE X  71      36.605  32.906  55.774  0.00  0.00           H
ATOM   1032 HD13 ILE X  71      35.773  32.075  57.091  0.00  0.00           H
ATOM   1033  C   ILE X  71      33.519  32.828  51.605  0.00  0.00           C
ATOM   1034  O   ILE X  71      33.720  31.823  50.909  0.00  0.00           O
ATOM   1035  N   VAL X  72      33.400  33.954  51.016  0.00  0.00           N
ATOM   1036  H   VAL X  72      33.332  34.774  51.601  0.00  0.00           H
ATOM   1037  CA  VAL X  72      33.513  34.137  49.475  0.00  0.00           C
ATOM   1038  HA  VAL X  72      33.232  33.170  49.058  0.00  0.00           H
ATOM   1039  CB  VAL X  72      32.495  35.168  48.947  0.00  0.00           C
ATOM   1040  HB  VAL X  72      32.732  36.056  49.534  0.00  0.00           H
ATOM   1041  CG1 VAL X  72      32.628  35.408  47.397  0.00  0.00           C
ATOM   1042 HG11 VAL X  72      32.623  34.493  46.805  0.00  0.00           H
ATOM   1043 HG12 VAL X  72      31.834  36.064  47.042  0.00  0.00           H
ATOM   1044 HG13 VAL X  72      33.512  36.003  47.167  0.00  0.00           H
ATOM   1045  CG2 VAL X  72      31.097  34.771  49.258  0.00  0.00           C
ATOM   1046 HG21 VAL X  72      31.060  34.425  50.291  0.00  0.00           H
ATOM   1047 HG22 VAL X  72      30.399  35.596  49.118  0.00  0.00           H
ATOM   1048 HG23 VAL X  72      30.754  33.971  48.603  0.00  0.00           H
ATOM   1049  C   VAL X  72      34.949  34.365  49.048  0.00  0.00           C
ATOM   1050  O   VAL X  72      35.744  34.993  49.765  0.00  0.00           O
ATOM   1051  N   HIE X  73      35.255  34.023  47.849  0.00  0.00           N
ATOM   1052  H   HIE X  73      34.624  33.542  47.224  0.00  0.00           H
ATOM   1053  CA  HIE X  73      36.530  34.285  47.178  0.00  0.00           C
ATOM   1054  HA  HIE X  73      37.316  33.889  47.822  0.00  0.00           H
ATOM   1055  CB  HIE X  73      36.363  33.603  45.820  0.00  0.00           C
ATOM   1056  HB2 HIE X  73      36.150  32.554  46.026  0.00  0.00           H
ATOM   1057  HB3 HIE X  73      35.549  34.064  45.261  0.00  0.00           H
ATOM   1058  CG  HIE X  73      37.625  33.562  45.005  0.00  0.00           C
ATOM   1059  ND1 HIE X  73      38.067  34.473  44.079  0.00  0.00           N
ATOM   1060  CE1 HIE X  73      39.265  34.054  43.698  0.00  0.00           C
ATOM   1061  HE1 HIE X  73      39.913  34.563  43.000  0.00  0.00           H
ATOM   1062  NE2 HIE X  73      39.597  32.994  44.357  0.00  0.00           N
ATOM   1063  HE2 HIE X  73      40.513  32.568  44.367  0.00  0.00           H
ATOM   1064  CD2 HIE X  73      38.564  32.587  45.160  0.00  0.00           C
ATOM   1065  HD2 HIE X  73      38.596  31.742  45.832  0.00  0.00           H
ATOM   1066  C   HIE X  73      36.828  35.838  46.926  0.00  0.00           C
ATOM   1067  O   HIE X  73      36.002  36.649  46.453  0.00  0.00           O
ATOM   1068  N   PRO X  74      38.044  36.352  47.348  0.00  0.00           N
ATOM   1069  CD  PRO X  74      39.219  35.658  47.867  0.00  0.00           C
ATOM   1070  HD2 PRO X  74      39.704  35.338  46.945  0.00  0.00           H
ATOM   1071  HD3 PRO X  74      39.137  34.845  48.589  0.00  0.00           H
ATOM   1072  CG  PRO X  74      40.027  36.739  48.562  0.00  0.00           C
ATOM   1073  HG2 PRO X  74      41.078  36.495  48.407  0.00  0.00           H
ATOM   1074  HG3 PRO X  74      39.893  36.793  49.642  0.00  0.00           H
ATOM   1075  CB  PRO X  74      39.727  38.059  47.895  0.00  0.00           C
ATOM   1076  HB2 PRO X  74      40.414  38.233  47.067  0.00  0.00           H
ATOM   1077  HB3 PRO X  74      39.636  38.896  48.588  0.00  0.00           H
ATOM   1078  CA  PRO X  74      38.340  37.768  47.312  0.00  0.00           C
ATOM   1079  HA  PRO X  74      37.616  38.262  47.960  0.00  0.00           H
ATOM   1080  C   PRO X  74      38.312  38.478  45.936  0.00  0.00           C
ATOM   1081  O   PRO X  74      38.287  39.696  45.884  0.00  0.00           O
ATOM   1082  N   SER X  75      38.308  37.715  44.819  0.00  0.00           N
ATOM   1083  H   SER X  75      38.515  36.734  44.936  0.00  0.00           H
ATOM   1084  CA  SER X  75      38.244  38.147  43.414  0.00  0.00           C
ATOM   1085  HA  SER X  75      38.343  39.232  43.377  0.00  0.00           H
ATOM   1086  CB  SER X  75      39.372  37.519  42.618  0.00  0.00           C
ATOM   1087  HB2 SER X  75      39.150  36.459  42.498  0.00  0.00           H
ATOM   1088  HB3 SER X  75      39.431  37.915  41.603  0.00  0.00           H
ATOM   1089  OG  SER X  75      40.576  37.695  43.263  0.00  0.00           O
ATOM   1090  HG  SER X  75      41.015  38.495  42.967  0.00  0.00           H
ATOM   1091  C   SER X  75      36.851  37.888  42.808  0.00  0.00           C
ATOM   1092  O   SER X  75      36.744  38.038  41.592  0.00  0.00           O
ATOM   1093  N   TYR X  76      35.850  37.514  43.581  0.00  0.00           N
ATOM   1094  H   TYR X  76      36.035  37.381  44.565  0.00  0.00           H
ATOM   1095  CA  TYR X  76      34.470  37.416  43.041  0.00  0.00           C
ATOM   1096  HA  TYR X  76      34.574  36.725  42.204  0.00  0.00           H
ATOM   1097  CB  TYR X  76      33.442  36.972  44.041  0.00  0.00           C
ATOM   1098  HB2 TYR X  76      33.795  35.994  44.369  0.00  0.00           H
ATOM   1099  HB3 TYR X  76      33.520  37.779  44.769  0.00  0.00           H
ATOM   1100  CG  TYR X  76      32.081  36.826  43.361  0.00  0.00           C
ATOM   1101  CD1 TYR X  76      31.060  37.707  43.722  0.00  0.00           C
ATOM   1102  HD1 TYR X  76      31.281  38.468  44.456  0.00  0.00           H
ATOM   1103  CE1 TYR X  76      29.775  37.502  43.173  0.00  0.00           C
ATOM   1104  HE1 TYR X  76      28.952  38.098  43.540  0.00  0.00           H
ATOM   1105  CZ  TYR X  76      29.532  36.452  42.237  0.00  0.00           C
ATOM   1106  OH  TYR X  76      28.282  36.255  41.632  0.00  0.00           O
ATOM   1107  HH  TYR X  76      28.226  35.517  41.021  0.00  0.00           H
ATOM   1108  CE2 TYR X  76      30.599  35.702  41.768  0.00  0.00           C
ATOM   1109  HE2 TYR X  76      30.452  35.047  40.922  0.00  0.00           H
ATOM   1110  CD2 TYR X  76      31.852  35.834  42.408  0.00  0.00           C
ATOM   1111  HD2 TYR X  76      32.657  35.231  42.018  0.00  0.00           H
ATOM   1112  C   TYR X  76      34.021  38.701  42.372  0.00  0.00           C
ATOM   1113  O   TYR X  76      34.427  39.784  42.792  0.00  0.00           O
ATOM   1114  N   ASN X  77      33.276  38.555  41.227  0.00  0.00           N
ATOM   1115  H   ASN X  77      33.138  37.619  40.874  0.00  0.00           H
ATOM   1116  CA  ASN X  77      32.871  39.712  40.459  0.00  0.00           C
ATOM   1117  HA  ASN X  77      32.598  40.451  41.212  0.00  0.00           H
ATOM   1118  CB  ASN X  77      34.015  40.166  39.549  0.00  0.00           C
ATOM   1119  HB2 ASN X  77      34.971  40.377  40.028  0.00  0.00           H
ATOM   1120  HB3 ASN X  77      34.279  39.346  38.880  0.00  0.00           H
ATOM   1121  CG  ASN X  77      33.659  41.487  38.845  0.00  0.00           C
ATOM   1122  OD1 ASN X  77      33.169  41.514  37.734  0.00  0.00           O
ATOM   1123  ND2 ASN X  77      34.055  42.559  39.431  0.00  0.00           N
ATOM   1124 HD21 ASN X  77      34.176  43.380  38.856  0.00  0.00           H
ATOM   1125 HD22 ASN X  77      34.673  42.420  40.218  0.00  0.00           H
ATOM   1126  C   ASN X  77      31.566  39.457  39.623  0.00  0.00           C
ATOM   1127  O   ASN X  77      31.590  39.230  38.441  0.00  0.00           O
ATOM   1128  N   SER X  78      30.360  39.545  40.292  0.00  0.00           N
ATOM   1129  H   SER X  78      30.463  39.842  41.252  0.00  0.00           H
ATOM   1130  CA  SER X  78      29.028  39.368  39.792  0.00  0.00           C
ATOM   1131  HA  SER X  78      28.917  38.302  39.598  0.00  0.00           H
ATOM   1132  CB  SER X  78      28.067  39.726  40.961  0.00  0.00           C
ATOM   1133  HB2 SER X  78      27.074  39.352  40.711  0.00  0.00           H
ATOM   1134  HB3 SER X  78      28.368  39.224  41.880  0.00  0.00           H
ATOM   1135  OG  SER X  78      28.014  41.089  41.152  0.00  0.00           O
ATOM   1136  HG  SER X  78      28.778  41.406  41.638  0.00  0.00           H
ATOM   1137  C   SER X  78      28.641  40.156  38.575  0.00  0.00           C
ATOM   1138  O   SER X  78      27.780  39.808  37.802  0.00  0.00           O
ATOM   1139  N   ASN X  79      29.326  41.312  38.261  0.00  0.00           N
ATOM   1140  H   ASN X  79      29.926  41.765  38.935  0.00  0.00           H
ATOM   1141  CA  ASN X  79      29.192  41.985  36.852  0.00  0.00           C
ATOM   1142  HA  ASN X  79      28.130  42.114  36.647  0.00  0.00           H
ATOM   1143  CB  ASN X  79      29.768  43.388  36.973  0.00  0.00           C
ATOM   1144  HB2 ASN X  79      29.349  43.827  37.879  0.00  0.00           H
ATOM   1145  HB3 ASN X  79      30.854  43.316  37.029  0.00  0.00           H
ATOM   1146  CG  ASN X  79      29.614  44.213  35.655  0.00  0.00           C
ATOM   1147  OD1 ASN X  79      30.530  44.202  34.801  0.00  0.00           O
ATOM   1148  ND2 ASN X  79      28.533  44.891  35.380  0.00  0.00           N
ATOM   1149 HD21 ASN X  79      28.453  45.402  34.512  0.00  0.00           H
ATOM   1150 HD22 ASN X  79      27.784  44.590  35.986  0.00  0.00           H
ATOM   1151  C   ASN X  79      29.855  41.172  35.705  0.00  0.00           C
ATOM   1152  O   ASN X  79      29.279  41.209  34.634  0.00  0.00           O
ATOM   1153  N   THR X  80      31.022  40.507  35.856  0.00  0.00           N
ATOM   1154  H   THR X  80      31.484  40.566  36.752  0.00  0.00           H
ATOM   1155  CA  THR X  80      31.635  39.508  34.951  0.00  0.00           C
ATOM   1156  HA  THR X  80      31.187  39.699  33.976  0.00  0.00           H
ATOM   1157  CB  THR X  80      33.167  39.716  34.892  0.00  0.00           C
ATOM   1158  HB  THR X  80      33.594  39.059  34.134  0.00  0.00           H
ATOM   1159  CG2 THR X  80      33.495  41.219  34.468  0.00  0.00           C
ATOM   1160 HG21 THR X  80      34.563  41.438  34.468  0.00  0.00           H
ATOM   1161 HG22 THR X  80      33.012  41.315  33.496  0.00  0.00           H
ATOM   1162 HG23 THR X  80      33.149  41.978  35.170  0.00  0.00           H
ATOM   1163  OG1 THR X  80      33.706  39.363  36.143  0.00  0.00           O
ATOM   1164  HG1 THR X  80      33.551  40.055  36.790  0.00  0.00           H
ATOM   1165  C   THR X  80      31.433  38.034  35.275  0.00  0.00           C
ATOM   1166  O   THR X  80      32.022  37.181  34.579  0.00  0.00           O
ATOM   1167  N   LEU X  81      30.721  37.705  36.318  0.00  0.00           N
ATOM   1168  H   LEU X  81      30.507  38.514  36.882  0.00  0.00           H
ATOM   1169  CA  LEU X  81      30.430  36.346  36.866  0.00  0.00           C
ATOM   1170  HA  LEU X  81      30.106  36.621  37.870  0.00  0.00           H
ATOM   1171  CB  LEU X  81      29.291  35.536  36.206  0.00  0.00           C
ATOM   1172  HB2 LEU X  81      29.664  35.172  35.249  0.00  0.00           H
ATOM   1173  HB3 LEU X  81      29.228  34.601  36.762  0.00  0.00           H
ATOM   1174  CG  LEU X  81      27.928  36.195  36.021  0.00  0.00           C
ATOM   1175  HG  LEU X  81      28.142  37.148  35.538  0.00  0.00           H
ATOM   1176  CD1 LEU X  81      27.237  35.557  34.931  0.00  0.00           C
ATOM   1177 HD11 LEU X  81      27.841  35.716  34.037  0.00  0.00           H
ATOM   1178 HD12 LEU X  81      27.199  34.482  35.107  0.00  0.00           H
ATOM   1179 HD13 LEU X  81      26.196  35.881  34.946  0.00  0.00           H
ATOM   1180  CD2 LEU X  81      27.166  36.244  37.376  0.00  0.00           C
ATOM   1181 HD21 LEU X  81      26.206  36.752  37.282  0.00  0.00           H
ATOM   1182 HD22 LEU X  81      27.027  35.234  37.760  0.00  0.00           H
ATOM   1183 HD23 LEU X  81      27.735  36.761  38.149  0.00  0.00           H
ATOM   1184  C   LEU X  81      31.740  35.599  37.118  0.00  0.00           C
ATOM   1185  O   LEU X  81      31.721  34.367  37.107  0.00  0.00           O
ATOM   1186  N   ASN X  82      32.893  36.332  37.348  0.00  0.00           N
ATOM   1187  H   ASN X  82      32.853  37.342  37.359  0.00  0.00           H
ATOM   1188  CA  ASN X  82      34.190  35.679  37.563  0.00  0.00           C
ATOM   1189  HA  ASN X  82      34.169  34.742  37.006  0.00  0.00           H
ATOM   1190  CB  ASN X  82      35.228  36.669  37.038  0.00  0.00           C
ATOM   1191  HB2 ASN X  82      34.916  36.985  36.043  0.00  0.00           H
ATOM   1192  HB3 ASN X  82      35.252  37.558  37.669  0.00  0.00           H
ATOM   1193  CG  ASN X  82      36.577  36.050  36.898  0.00  0.00           C
ATOM   1194  OD1 ASN X  82      36.699  34.882  36.605  0.00  0.00           O
ATOM   1195  ND2 ASN X  82      37.596  36.805  37.156  0.00  0.00           N
ATOM   1196 HD21 ASN X  82      38.534  36.488  36.954  0.00  0.00           H
ATOM   1197 HD22 ASN X  82      37.444  37.717  37.562  0.00  0.00           H
ATOM   1198  C   ASN X  82      34.299  35.221  39.008  0.00  0.00           C
ATOM   1199  O   ASN X  82      33.757  35.735  39.948  0.00  0.00           O
ATOM   1200  N   ASN X  83      35.124  34.218  39.251  0.00  0.00           N
ATOM   1201  H   ASN X  83      35.569  33.780  38.457  0.00  0.00           H
ATOM   1202  CA  ASN X  83      35.405  33.586  40.486  0.00  0.00           C
ATOM   1203  HA  ASN X  83      35.964  32.669  40.297  0.00  0.00           H
ATOM   1204  CB  ASN X  83      36.386  34.519  41.301  0.00  0.00           C
ATOM   1205  HB2 ASN X  83      35.989  35.513  41.506  0.00  0.00           H
ATOM   1206  HB3 ASN X  83      36.472  34.064  42.288  0.00  0.00           H
ATOM   1207  CG  ASN X  83      37.740  34.669  40.679  0.00  0.00           C
ATOM   1208  OD1 ASN X  83      38.432  33.752  40.364  0.00  0.00           O
ATOM   1209  ND2 ASN X  83      38.135  35.849  40.270  0.00  0.00           N
ATOM   1210 HD21 ASN X  83      39.043  35.990  39.851  0.00  0.00           H
ATOM   1211 HD22 ASN X  83      37.381  36.521  40.296  0.00  0.00           H
ATOM   1212  C   ASN X  83      34.199  33.012  41.249  0.00  0.00           C
ATOM   1213  O   ASN X  83      34.114  33.085  42.501  0.00  0.00           O
ATOM   1214  N   ASP X  84      33.309  32.382  40.540  0.00  0.00           N
ATOM   1215  H   ASP X  84      33.381  32.304  39.535  0.00  0.00           H
ATOM   1216  CA  ASP X  84      31.953  31.999  41.065  0.00  0.00           C
ATOM   1217  HA  ASP X  84      31.632  32.850  41.666  0.00  0.00           H
ATOM   1218  CB  ASP X  84      30.858  31.832  39.976  0.00  0.00           C
ATOM   1219  HB2 ASP X  84      30.760  32.657  39.269  0.00  0.00           H
ATOM   1220  HB3 ASP X  84      31.237  31.072  39.292  0.00  0.00           H
ATOM   1221  CG  ASP X  84      29.428  31.558  40.480  0.00  0.00           C
ATOM   1222  OD1 ASP X  84      29.066  31.866  41.628  0.00  0.00           O
ATOM   1223  OD2 ASP X  84      28.625  31.181  39.556  0.00  0.00           O
ATOM   1224  C   ASP X  84      31.999  30.803  41.977  0.00  0.00           C
ATOM   1225  O   ASP X  84      31.419  29.738  41.657  0.00  0.00           O
ATOM   1226  N   ILE X  85      32.551  30.993  43.195  0.00  0.00           N
ATOM   1227  H   ILE X  85      32.929  31.892  43.456  0.00  0.00           H
ATOM   1228  CA  ILE X  85      32.787  29.955  44.158  0.00  0.00           C
ATOM   1229  HA  ILE X  85      32.029  29.184  44.022  0.00  0.00           H
ATOM   1230  CB  ILE X  85      34.143  29.271  43.751  0.00  0.00           C
ATOM   1231  HB  ILE X  85      34.026  29.049  42.690  0.00  0.00           H
ATOM   1232  CG2 ILE X  85      35.374  30.183  43.901  0.00  0.00           C
ATOM   1233 HG21 ILE X  85      35.511  30.481  44.941  0.00  0.00           H
ATOM   1234 HG22 ILE X  85      36.299  29.741  43.532  0.00  0.00           H
ATOM   1235 HG23 ILE X  85      35.219  31.064  43.278  0.00  0.00           H
ATOM   1236  CG1 ILE X  85      34.283  27.911  44.530  0.00  0.00           C
ATOM   1237 HG12 ILE X  85      34.738  28.144  45.493  0.00  0.00           H
ATOM   1238 HG13 ILE X  85      33.294  27.465  44.632  0.00  0.00           H
ATOM   1239  CD1 ILE X  85      35.220  27.004  43.729  0.00  0.00           C
ATOM   1240 HD11 ILE X  85      34.861  26.859  42.710  0.00  0.00           H
ATOM   1241 HD12 ILE X  85      36.258  27.332  43.686  0.00  0.00           H
ATOM   1242 HD13 ILE X  85      35.202  26.031  44.221  0.00  0.00           H
ATOM   1243  C   ILE X  85      32.842  30.517  45.622  0.00  0.00           C
ATOM   1244  O   ILE X  85      33.192  31.664  45.807  0.00  0.00           O
ATOM   1245  N   MET X  86      32.434  29.750  46.584  0.00  0.00           N
ATOM   1246  H   MET X  86      32.203  28.787  46.386  0.00  0.00           H
ATOM   1247  CA  MET X  86      32.497  30.017  48.025  0.00  0.00           C
ATOM   1248  HA  MET X  86      33.443  30.502  48.266  0.00  0.00           H
ATOM   1249  CB  MET X  86      31.393  30.972  48.347  0.00  0.00           C
ATOM   1250  HB2 MET X  86      31.371  31.322  49.379  0.00  0.00           H
ATOM   1251  HB3 MET X  86      31.577  31.812  47.677  0.00  0.00           H
ATOM   1252  CG  MET X  86      29.970  30.387  48.080  0.00  0.00           C
ATOM   1253  HG2 MET X  86      29.869  30.391  46.995  0.00  0.00           H
ATOM   1254  HG3 MET X  86      29.799  29.437  48.587  0.00  0.00           H
ATOM   1255  SD  MET X  86      28.699  31.505  48.644  0.00  0.00           S
ATOM   1256  CE  MET X  86      27.297  30.355  48.632  0.00  0.00           C
ATOM   1257  HE1 MET X  86      26.345  30.883  48.581  0.00  0.00           H
ATOM   1258  HE2 MET X  86      27.327  29.705  47.757  0.00  0.00           H
ATOM   1259  HE3 MET X  86      27.487  29.756  49.523  0.00  0.00           H
ATOM   1260  C   MET X  86      32.520  28.745  48.844  0.00  0.00           C
ATOM   1261  O   MET X  86      32.210  27.652  48.329  0.00  0.00           O
ATOM   1262  N   LEU X  87      32.864  28.861  50.109  0.00  0.00           N
ATOM   1263  H   LEU X  87      33.146  29.747  50.503  0.00  0.00           H
ATOM   1264  CA  LEU X  87      32.743  27.829  51.070  0.00  0.00           C
ATOM   1265  HA  LEU X  87      32.359  26.918  50.611  0.00  0.00           H
ATOM   1266  CB  LEU X  87      34.117  27.554  51.813  0.00  0.00           C
ATOM   1267  HB2 LEU X  87      34.455  28.555  52.081  0.00  0.00           H
ATOM   1268  HB3 LEU X  87      33.981  27.035  52.762  0.00  0.00           H
ATOM   1269  CG  LEU X  87      35.286  26.934  50.999  0.00  0.00           C
ATOM   1270  HG  LEU X  87      35.954  27.701  50.608  0.00  0.00           H
ATOM   1271  CD1 LEU X  87      36.016  25.882  51.888  0.00  0.00           C
ATOM   1272 HD11 LEU X  87      36.987  25.706  51.427  0.00  0.00           H
ATOM   1273 HD12 LEU X  87      36.210  26.304  52.875  0.00  0.00           H
ATOM   1274 HD13 LEU X  87      35.529  24.911  51.973  0.00  0.00           H
ATOM   1275  CD2 LEU X  87      34.806  26.041  49.806  0.00  0.00           C
ATOM   1276 HD21 LEU X  87      34.757  26.702  48.941  0.00  0.00           H
ATOM   1277 HD22 LEU X  87      35.573  25.271  49.718  0.00  0.00           H
ATOM   1278 HD23 LEU X  87      33.880  25.495  49.987  0.00  0.00           H
ATOM   1279  C   LEU X  87      31.693  28.231  52.138  0.00  0.00           C
ATOM   1280  O   LEU X  87      31.639  29.410  52.486  0.00  0.00           O
ATOM   1281  N   ILE X  88      30.951  27.273  52.685  0.00  0.00           N
ATOM   1282  H   ILE X  88      31.187  26.350  52.349  0.00  0.00           H
ATOM   1283  CA  ILE X  88      29.925  27.361  53.678  0.00  0.00           C
ATOM   1284  HA  ILE X  88      29.795  28.364  54.086  0.00  0.00           H
ATOM   1285  CB  ILE X  88      28.518  27.155  53.068  0.00  0.00           C
ATOM   1286  HB  ILE X  88      28.479  26.085  52.866  0.00  0.00           H
ATOM   1287  CG2 ILE X  88      27.439  27.492  54.104  0.00  0.00           C
ATOM   1288 HG21 ILE X  88      27.323  28.547  54.351  0.00  0.00           H
ATOM   1289 HG22 ILE X  88      26.553  26.881  53.929  0.00  0.00           H
ATOM   1290 HG23 ILE X  88      27.755  27.061  55.054  0.00  0.00           H
ATOM   1291  CG1 ILE X  88      28.305  27.937  51.813  0.00  0.00           C
ATOM   1292 HG12 ILE X  88      27.246  28.144  51.662  0.00  0.00           H
ATOM   1293 HG13 ILE X  88      28.776  28.919  51.775  0.00  0.00           H
ATOM   1294  CD1 ILE X  88      28.759  27.230  50.526  0.00  0.00           C
ATOM   1295 HD11 ILE X  88      29.777  26.841  50.520  0.00  0.00           H
ATOM   1296 HD12 ILE X  88      28.144  26.343  50.374  0.00  0.00           H
ATOM   1297 HD13 ILE X  88      28.673  27.976  49.736  0.00  0.00           H
ATOM   1298  C   ILE X  88      30.330  26.242  54.778  0.00  0.00           C
ATOM   1299  O   ILE X  88      30.491  25.085  54.458  0.00  0.00           O
ATOM   1300  N   LYS X  89      30.345  26.589  56.092  0.00  0.00           N
ATOM   1301  H   LYS X  89      30.331  27.587  56.247  0.00  0.00           H
ATOM   1302  CA  LYS X  89      30.580  25.780  57.301  0.00  0.00           C
ATOM   1303  HA  LYS X  89      31.170  24.899  57.050  0.00  0.00           H
ATOM   1304  CB  LYS X  89      31.436  26.638  58.296  0.00  0.00           C
ATOM   1305  HB2 LYS X  89      32.302  26.945  57.709  0.00  0.00           H
ATOM   1306  HB3 LYS X  89      30.930  27.575  58.528  0.00  0.00           H
ATOM   1307  CG  LYS X  89      31.892  25.803  59.478  0.00  0.00           C
ATOM   1308  HG2 LYS X  89      31.050  25.602  60.141  0.00  0.00           H
ATOM   1309  HG3 LYS X  89      32.249  24.823  59.164  0.00  0.00           H
ATOM   1310  CD  LYS X  89      32.927  26.567  60.281  0.00  0.00           C
ATOM   1311  HD2 LYS X  89      33.838  26.715  59.702  0.00  0.00           H
ATOM   1312  HD3 LYS X  89      32.432  27.468  60.644  0.00  0.00           H
ATOM   1313  CE  LYS X  89      33.368  25.746  61.435  0.00  0.00           C
ATOM   1314  HE2 LYS X  89      32.465  25.448  61.966  0.00  0.00           H
ATOM   1315  HE3 LYS X  89      33.788  24.805  61.081  0.00  0.00           H
ATOM   1316  NZ  LYS X  89      34.307  26.390  62.337  0.00  0.00           N
ATOM   1317  HZ1 LYS X  89      35.213  26.559  61.924  0.00  0.00           H
ATOM   1318  HZ2 LYS X  89      33.975  27.203  62.835  0.00  0.00           H
ATOM   1319  HZ3 LYS X  89      34.454  25.684  63.044  0.00  0.00           H
ATOM   1320  C   LYS X  89      29.248  25.444  57.970  0.00  0.00           C
ATOM   1321  O   LYS X  89      28.354  26.317  58.059  0.00  0.00           O
ATOM   1322  N   LEU X  90      29.153  24.143  58.456  0.00  0.00           N
ATOM   1323  H   LEU X  90      29.833  23.497  58.079  0.00  0.00           H
ATOM   1324  CA  LEU X  90      27.931  23.598  59.062  0.00  0.00           C
ATOM   1325  HA  LEU X  90      27.061  24.157  58.720  0.00  0.00           H
ATOM   1326  CB  LEU X  90      27.851  22.072  58.750  0.00  0.00           C
ATOM   1327  HB2 LEU X  90      28.791  21.563  58.963  0.00  0.00           H
ATOM   1328  HB3 LEU X  90      27.022  21.628  59.300  0.00  0.00           H
ATOM   1329  CG  LEU X  90      27.588  21.730  57.253  0.00  0.00           C
ATOM   1330  HG  LEU X  90      28.367  22.171  56.631  0.00  0.00           H
ATOM   1331  CD1 LEU X  90      27.796  20.182  57.138  0.00  0.00           C
ATOM   1332 HD11 LEU X  90      27.977  19.962  56.086  0.00  0.00           H
ATOM   1333 HD12 LEU X  90      28.657  19.752  57.650  0.00  0.00           H
ATOM   1334 HD13 LEU X  90      26.953  19.634  57.559  0.00  0.00           H
ATOM   1335  CD2 LEU X  90      26.225  22.074  56.719  0.00  0.00           C
ATOM   1336 HD21 LEU X  90      25.322  21.766  57.245  0.00  0.00           H
ATOM   1337 HD22 LEU X  90      26.154  23.157  56.821  0.00  0.00           H
ATOM   1338 HD23 LEU X  90      26.069  21.685  55.713  0.00  0.00           H
ATOM   1339  C   LEU X  90      28.069  23.881  60.551  0.00  0.00           C
ATOM   1340  O   LEU X  90      29.177  23.864  61.094  0.00  0.00           O
ATOM   1341  N   LYS X  91      26.966  24.164  61.303  0.00  0.00           N
ATOM   1342  H   LYS X  91      26.125  24.341  60.772  0.00  0.00           H
ATOM   1343  CA  LYS X  91      26.909  24.251  62.801  0.00  0.00           C
ATOM   1344  HA  LYS X  91      27.469  25.088  63.216  0.00  0.00           H
ATOM   1345  CB  LYS X  91      25.431  24.505  63.064  0.00  0.00           C
ATOM   1346  HB2 LYS X  91      25.040  25.318  62.451  0.00  0.00           H
ATOM   1347  HB3 LYS X  91      24.812  23.624  62.893  0.00  0.00           H
ATOM   1348  CG  LYS X  91      25.164  24.870  64.532  0.00  0.00           C
ATOM   1349  HG2 LYS X  91      25.523  24.091  65.206  0.00  0.00           H
ATOM   1350  HG3 LYS X  91      25.743  25.779  64.691  0.00  0.00           H
ATOM   1351  CD  LYS X  91      23.673  25.115  64.738  0.00  0.00           C
ATOM   1352  HD2 LYS X  91      23.190  25.470  63.827  0.00  0.00           H
ATOM   1353  HD3 LYS X  91      23.322  24.148  65.099  0.00  0.00           H
ATOM   1354  CE  LYS X  91      23.472  26.113  65.883  0.00  0.00           C
ATOM   1355  HE2 LYS X  91      24.061  25.754  66.727  0.00  0.00           H
ATOM   1356  HE3 LYS X  91      23.876  27.092  65.627  0.00  0.00           H
ATOM   1357  NZ  LYS X  91      22.103  26.183  66.382  0.00  0.00           N
ATOM   1358  HZ1 LYS X  91      21.982  25.193  66.544  0.00  0.00           H
ATOM   1359  HZ2 LYS X  91      22.025  26.645  67.277  0.00  0.00           H
ATOM   1360  HZ3 LYS X  91      21.470  26.550  65.686  0.00  0.00           H
ATOM   1361  C   LYS X  91      27.490  22.983  63.426  0.00  0.00           C
ATOM   1362  O   LYS X  91      28.058  23.044  64.456  0.00  0.00           O
ATOM   1363  N   SER X  92      27.398  21.833  62.748  0.00  0.00           N
ATOM   1364  H   SER X  92      26.919  21.734  61.864  0.00  0.00           H
ATOM   1365  CA  SER X  92      28.011  20.618  63.214  0.00  0.00           C
ATOM   1366  HA  SER X  92      28.937  20.867  63.732  0.00  0.00           H
ATOM   1367  CB  SER X  92      27.105  19.961  64.250  0.00  0.00           C
ATOM   1368  HB2 SER X  92      27.600  19.158  64.796  0.00  0.00           H
ATOM   1369  HB3 SER X  92      26.852  20.776  64.928  0.00  0.00           H
ATOM   1370  OG  SER X  92      25.887  19.455  63.775  0.00  0.00           O
ATOM   1371  HG  SER X  92      26.046  18.565  63.452  0.00  0.00           H
ATOM   1372  C   SER X  92      28.311  19.663  62.101  0.00  0.00           C
ATOM   1373  O   SER X  92      27.901  19.816  60.947  0.00  0.00           O
ATOM   1374  N   ALA X  93      29.168  18.681  62.448  0.00  0.00           N
ATOM   1375  H   ALA X  93      29.305  18.385  63.404  0.00  0.00           H
ATOM   1376  CA  ALA X  93      29.799  17.845  61.400  0.00  0.00           C
ATOM   1377  HA  ALA X  93      29.983  18.422  60.494  0.00  0.00           H
ATOM   1378  CB  ALA X  93      31.198  17.389  61.959  0.00  0.00           C
ATOM   1379  HB1 ALA X  93      31.597  16.684  61.229  0.00  0.00           H
ATOM   1380  HB2 ALA X  93      31.811  18.290  61.943  0.00  0.00           H
ATOM   1381  HB3 ALA X  93      31.091  16.873  62.913  0.00  0.00           H
ATOM   1382  C   ALA X  93      28.891  16.749  60.868  0.00  0.00           C
ATOM   1383  O   ALA X  93      28.021  16.202  61.535  0.00  0.00           O
ATOM   1384  N   ALA X  94      28.976  16.454  59.560  0.00  0.00           N
ATOM   1385  H   ALA X  94      29.823  16.789  59.123  0.00  0.00           H
ATOM   1386  CA  ALA X  94      28.145  15.448  58.851  0.00  0.00           C
ATOM   1387  HA  ALA X  94      27.096  15.600  59.104  0.00  0.00           H
ATOM   1388  CB  ALA X  94      28.240  15.857  57.389  0.00  0.00           C
ATOM   1389  HB1 ALA X  94      27.775  16.836  57.275  0.00  0.00           H
ATOM   1390  HB2 ALA X  94      29.241  15.783  56.965  0.00  0.00           H
ATOM   1391  HB3 ALA X  94      27.610  15.212  56.776  0.00  0.00           H
ATOM   1392  C   ALA X  94      28.574  14.039  59.216  0.00  0.00           C
ATOM   1393  O   ALA X  94      29.752  13.788  59.356  0.00  0.00           O
ATOM   1394  N   SER X  95      27.602  13.178  59.447  0.00  0.00           N
ATOM   1395  H   SER X  95      26.666  13.544  59.344  0.00  0.00           H
ATOM   1396  CA  SER X  95      27.842  11.779  59.887  0.00  0.00           C
ATOM   1397  HA  SER X  95      28.676  11.717  60.587  0.00  0.00           H
ATOM   1398  CB  SER X  95      26.595  11.185  60.547  0.00  0.00           C
ATOM   1399  HB2 SER X  95      25.700  11.350  59.948  0.00  0.00           H
ATOM   1400  HB3 SER X  95      26.660  10.106  60.681  0.00  0.00           H
ATOM   1401  OG  SER X  95      26.393  11.848  61.818  0.00  0.00           O
ATOM   1402  HG  SER X  95      27.112  11.572  62.392  0.00  0.00           H
ATOM   1403  C   SER X  95      28.095  10.893  58.658  0.00  0.00           C
ATOM   1404  O   SER X  95      27.238  10.757  57.793  0.00  0.00           O
ATOM   1405  N   LEU X  96      29.260  10.316  58.606  0.00  0.00           N
ATOM   1406  H   LEU X  96      29.841  10.406  59.427  0.00  0.00           H
ATOM   1407  CA  LEU X  96      29.721   9.383  57.537  0.00  0.00           C
ATOM   1408  HA  LEU X  96      29.567   9.933  56.609  0.00  0.00           H
ATOM   1409  CB  LEU X  96      31.197   8.978  57.668  0.00  0.00           C
ATOM   1410  HB2 LEU X  96      31.702   9.943  57.712  0.00  0.00           H
ATOM   1411  HB3 LEU X  96      31.473   8.494  58.604  0.00  0.00           H
ATOM   1412  CG  LEU X  96      31.867   8.176  56.488  0.00  0.00           C
ATOM   1413  HG  LEU X  96      31.137   7.492  56.056  0.00  0.00           H
ATOM   1414  CD1 LEU X  96      32.228   9.145  55.325  0.00  0.00           C
ATOM   1415 HD11 LEU X  96      31.361   9.698  54.962  0.00  0.00           H
ATOM   1416 HD12 LEU X  96      33.124   9.719  55.561  0.00  0.00           H
ATOM   1417 HD13 LEU X  96      32.558   8.495  54.515  0.00  0.00           H
ATOM   1418  CD2 LEU X  96      33.105   7.354  56.999  0.00  0.00           C
ATOM   1419 HD21 LEU X  96      33.602   6.982  56.103  0.00  0.00           H
ATOM   1420 HD22 LEU X  96      33.719   8.050  57.570  0.00  0.00           H
ATOM   1421 HD23 LEU X  96      32.929   6.487  57.635  0.00  0.00           H
ATOM   1422  C   LEU X  96      28.779   8.144  57.346  0.00  0.00           C
ATOM   1423  O   LEU X  96      28.833   7.249  58.187  0.00  0.00           O
ATOM   1424  N   ASN X  97      27.994   7.931  56.238  0.00  0.00           N
ATOM   1425  H   ASN X  97      27.958   8.789  55.707  0.00  0.00           H
ATOM   1426  CA  ASN X  97      27.194   6.750  55.846  0.00  0.00           C
ATOM   1427  HA  ASN X  97      27.729   5.844  56.128  0.00  0.00           H
ATOM   1428  CB  ASN X  97      25.838   6.840  56.525  0.00  0.00           C
ATOM   1429  HB2 ASN X  97      25.202   5.969  56.367  0.00  0.00           H
ATOM   1430  HB3 ASN X  97      25.973   6.870  57.606  0.00  0.00           H
ATOM   1431  CG  ASN X  97      25.041   8.010  56.070  0.00  0.00           C
ATOM   1432  OD1 ASN X  97      25.038   8.403  54.887  0.00  0.00           O
ATOM   1433  ND2 ASN X  97      24.373   8.707  56.923  0.00  0.00           N
ATOM   1434 HD21 ASN X  97      23.704   9.319  56.478  0.00  0.00           H
ATOM   1435 HD22 ASN X  97      24.241   8.277  57.827  0.00  0.00           H
ATOM   1436  C   ASN X  97      27.125   6.533  54.289  0.00  0.00           C
ATOM   1437  O   ASN X  97      27.798   7.116  53.491  0.00  0.00           O
ATOM   1438  N   SER X  98      26.310   5.524  53.936  0.00  0.00           N
ATOM   1439  H   SER X  98      25.680   5.027  54.549  0.00  0.00           H
ATOM   1440  CA  SER X  98      26.097   4.970  52.599  0.00  0.00           C
ATOM   1441  HA  SER X  98      27.074   4.744  52.171  0.00  0.00           H
ATOM   1442  CB  SER X  98      25.379   3.633  52.724  0.00  0.00           C
ATOM   1443  HB2 SER X  98      25.124   3.324  51.710  0.00  0.00           H
ATOM   1444  HB3 SER X  98      26.077   2.922  53.165  0.00  0.00           H
ATOM   1445  OG  SER X  98      24.218   3.730  53.555  0.00  0.00           O
ATOM   1446  HG  SER X  98      24.445   3.496  54.458  0.00  0.00           H
ATOM   1447  C   SER X  98      25.464   6.003  51.652  0.00  0.00           C
ATOM   1448  O   SER X  98      25.123   5.656  50.524  0.00  0.00           O
ATOM   1449  N   ARG X  99      25.093   7.185  52.143  0.00  0.00           N
ATOM   1450  H   ARG X  99      25.338   7.430  53.092  0.00  0.00           H
ATOM   1451  CA  ARG X  99      24.444   8.267  51.393  0.00  0.00           C
ATOM   1452  HA  ARG X  99      24.779   8.225  50.356  0.00  0.00           H
ATOM   1453  CB  ARG X  99      22.845   8.119  51.501  0.00  0.00           C
ATOM   1454  HB2 ARG X  99      22.351   8.724  50.741  0.00  0.00           H
ATOM   1455  HB3 ARG X  99      22.668   7.080  51.224  0.00  0.00           H
ATOM   1456  CG  ARG X  99      22.311   8.354  52.885  0.00  0.00           C
ATOM   1457  HG2 ARG X  99      22.492   7.414  53.405  0.00  0.00           H
ATOM   1458  HG3 ARG X  99      22.807   9.210  53.344  0.00  0.00           H
ATOM   1459  CD  ARG X  99      20.732   8.568  52.900  0.00  0.00           C
ATOM   1460  HD2 ARG X  99      20.364   8.666  53.922  0.00  0.00           H
ATOM   1461  HD3 ARG X  99      20.580   9.478  52.319  0.00  0.00           H
ATOM   1462  NE  ARG X  99      20.108   7.515  52.160  0.00  0.00           N
ATOM   1463  HE  ARG X  99      19.770   7.780  51.246  0.00  0.00           H
ATOM   1464  CZ  ARG X  99      19.751   6.295  52.551  0.00  0.00           C
ATOM   1465  NH1 ARG X  99      19.092   5.476  51.791  0.00  0.00           N
ATOM   1466 HH11 ARG X  99      18.769   5.710  50.863  0.00  0.00           H
ATOM   1467 HH12 ARG X  99      19.043   4.518  52.106  0.00  0.00           H
ATOM   1468  NH2 ARG X  99      20.177   5.824  53.685  0.00  0.00           N
ATOM   1469 HH21 ARG X  99      20.592   6.481  54.330  0.00  0.00           H
ATOM   1470 HH22 ARG X  99      19.964   4.878  53.967  0.00  0.00           H
ATOM   1471  C   ARG X  99      24.915   9.713  51.798  0.00  0.00           C
ATOM   1472  O   ARG X  99      24.450  10.629  51.126  0.00  0.00           O
ATOM   1473  N   VAL X 100      25.941   9.838  52.657  0.00  0.00           N
ATOM   1474  H   VAL X 100      26.339   9.008  53.072  0.00  0.00           H
ATOM   1475  CA  VAL X 100      26.604  11.047  53.273  0.00  0.00           C
ATOM   1476  HA  VAL X 100      26.454  11.871  52.576  0.00  0.00           H
ATOM   1477  CB  VAL X 100      25.857  11.611  54.566  0.00  0.00           C
ATOM   1478  HB  VAL X 100      25.939  10.819  55.310  0.00  0.00           H
ATOM   1479  CG1 VAL X 100      26.501  12.894  54.984  0.00  0.00           C
ATOM   1480 HG11 VAL X 100      27.518  12.739  55.346  0.00  0.00           H
ATOM   1481 HG12 VAL X 100      26.539  13.687  54.238  0.00  0.00           H
ATOM   1482 HG13 VAL X 100      25.902  13.268  55.814  0.00  0.00           H
ATOM   1483  CG2 VAL X 100      24.378  11.887  54.293  0.00  0.00           C
ATOM   1484 HG21 VAL X 100      24.003  12.545  55.077  0.00  0.00           H
ATOM   1485 HG22 VAL X 100      24.194  12.448  53.377  0.00  0.00           H
ATOM   1486 HG23 VAL X 100      23.878  10.919  54.343  0.00  0.00           H
ATOM   1487  C   VAL X 100      28.120  10.940  53.356  0.00  0.00           C
ATOM   1488  O   VAL X 100      28.652  10.343  54.297  0.00  0.00           O
ATOM   1489  N   ALA X 101      28.872  11.353  52.325  0.00  0.00           N
ATOM   1490  H   ALA X 101      28.437  11.966  51.650  0.00  0.00           H
ATOM   1491  CA  ALA X 101      30.350  11.250  52.320  0.00  0.00           C
ATOM   1492  HA  ALA X 101      30.710  11.400  53.337  0.00  0.00           H
ATOM   1493  CB  ALA X 101      30.793   9.851  51.860  0.00  0.00           C
ATOM   1494  HB1 ALA X 101      30.288   9.741  50.900  0.00  0.00           H
ATOM   1495  HB2 ALA X 101      31.881   9.799  51.819  0.00  0.00           H
ATOM   1496  HB3 ALA X 101      30.455   9.029  52.491  0.00  0.00           H
ATOM   1497  C   ALA X 101      30.975  12.333  51.397  0.00  0.00           C
ATOM   1498  O   ALA X 101      30.370  12.814  50.399  0.00  0.00           O
ATOM   1499  N   SER X 102      32.175  12.752  51.748  0.00  0.00           N
ATOM   1500  H   SER X 102      32.710  12.301  52.477  0.00  0.00           H
ATOM   1501  CA  SER X 102      32.828  13.772  50.953  0.00  0.00           C
ATOM   1502  HA  SER X 102      32.134  14.612  50.913  0.00  0.00           H
ATOM   1503  CB  SER X 102      34.023  14.365  51.652  0.00  0.00           C
ATOM   1504  HB2 SER X 102      34.831  13.652  51.812  0.00  0.00           H
ATOM   1505  HB3 SER X 102      34.544  15.017  50.952  0.00  0.00           H
ATOM   1506  OG  SER X 102      33.614  15.110  52.779  0.00  0.00           O
ATOM   1507  HG  SER X 102      33.401  14.494  53.485  0.00  0.00           H
ATOM   1508  C   SER X 102      33.362  13.307  49.562  0.00  0.00           C
ATOM   1509  O   SER X 102      34.081  12.324  49.482  0.00  0.00           O
ATOM   1510  N   ILE X 103      33.171  14.160  48.570  0.00  0.00           N
ATOM   1511  H   ILE X 103      32.721  15.039  48.783  0.00  0.00           H
ATOM   1512  CA  ILE X 103      33.922  13.951  47.315  0.00  0.00           C
ATOM   1513  HA  ILE X 103      33.915  12.863  47.248  0.00  0.00           H
ATOM   1514  CB  ILE X 103      33.200  14.522  46.082  0.00  0.00           C
ATOM   1515  HB  ILE X 103      32.133  14.327  46.187  0.00  0.00           H
ATOM   1516  CG2 ILE X 103      33.377  16.003  45.862  0.00  0.00           C
ATOM   1517 HG21 ILE X 103      34.458  16.141  45.829  0.00  0.00           H
ATOM   1518 HG22 ILE X 103      32.786  16.375  45.025  0.00  0.00           H
ATOM   1519 HG23 ILE X 103      33.051  16.489  46.781  0.00  0.00           H
ATOM   1520  CG1 ILE X 103      33.731  13.730  44.882  0.00  0.00           C
ATOM   1521 HG12 ILE X 103      34.706  14.139  44.616  0.00  0.00           H
ATOM   1522 HG13 ILE X 103      33.816  12.678  45.151  0.00  0.00           H
ATOM   1523  CD1 ILE X 103      32.801  13.960  43.661  0.00  0.00           C
ATOM   1524 HD11 ILE X 103      31.830  13.498  43.834  0.00  0.00           H
ATOM   1525 HD12 ILE X 103      32.604  15.003  43.413  0.00  0.00           H
ATOM   1526 HD13 ILE X 103      33.309  13.475  42.827  0.00  0.00           H
ATOM   1527  C   ILE X 103      35.370  14.411  47.400  0.00  0.00           C
ATOM   1528  O   ILE X 103      35.661  15.419  48.050  0.00  0.00           O
ATOM   1529  N   SER X 104      36.320  13.772  46.617  0.00  0.00           N
ATOM   1530  H   SER X 104      35.982  12.932  46.171  0.00  0.00           H
ATOM   1531  CA  SER X 104      37.773  14.026  46.607  0.00  0.00           C
ATOM   1532  HA  SER X 104      38.132  14.298  47.600  0.00  0.00           H
ATOM   1533  CB  SER X 104      38.523  12.681  46.303  0.00  0.00           C
ATOM   1534  HB2 SER X 104      38.357  11.805  46.929  0.00  0.00           H
ATOM   1535  HB3 SER X 104      38.316  12.393  45.272  0.00  0.00           H
ATOM   1536  OG  SER X 104      39.956  12.867  46.387  0.00  0.00           O
ATOM   1537  HG  SER X 104      40.367  12.451  47.148  0.00  0.00           H
ATOM   1538  C   SER X 104      38.046  15.146  45.575  0.00  0.00           C
ATOM   1539  O   SER X 104      37.572  15.065  44.469  0.00  0.00           O
ATOM   1540  N   LEU X 105      38.855  16.143  46.017  0.00  0.00           N
ATOM   1541  H   LEU X 105      39.046  16.237  47.004  0.00  0.00           H
ATOM   1542  CA  LEU X 105      39.198  17.279  45.151  0.00  0.00           C
ATOM   1543  HA  LEU X 105      38.237  17.636  44.781  0.00  0.00           H
ATOM   1544  CB  LEU X 105      39.716  18.405  46.000  0.00  0.00           C
ATOM   1545  HB2 LEU X 105      40.491  18.068  46.688  0.00  0.00           H
ATOM   1546  HB3 LEU X 105      40.121  19.249  45.440  0.00  0.00           H
ATOM   1547  CG  LEU X 105      38.680  19.240  46.866  0.00  0.00           C
ATOM   1548  HG  LEU X 105      38.180  18.458  47.438  0.00  0.00           H
ATOM   1549  CD1 LEU X 105      39.564  20.119  47.766  0.00  0.00           C
ATOM   1550 HD11 LEU X 105      40.390  19.657  48.308  0.00  0.00           H
ATOM   1551 HD12 LEU X 105      39.884  21.014  47.232  0.00  0.00           H
ATOM   1552 HD13 LEU X 105      38.874  20.381  48.567  0.00  0.00           H
ATOM   1553  CD2 LEU X 105      37.505  19.920  46.089  0.00  0.00           C
ATOM   1554 HD21 LEU X 105      38.013  20.511  45.326  0.00  0.00           H
ATOM   1555 HD22 LEU X 105      36.890  19.162  45.604  0.00  0.00           H
ATOM   1556 HD23 LEU X 105      36.965  20.509  46.830  0.00  0.00           H
ATOM   1557  C   LEU X 105      40.104  16.916  43.971  0.00  0.00           C
ATOM   1558  O   LEU X 105      40.730  15.899  44.156  0.00  0.00           O
ATOM   1559  N   PRO X 106      40.215  17.729  42.887  0.00  0.00           N
ATOM   1560  CD  PRO X 106      39.571  19.023  42.632  0.00  0.00           C
ATOM   1561  HD2 PRO X 106      39.877  19.769  43.366  0.00  0.00           H
ATOM   1562  HD3 PRO X 106      38.499  18.831  42.684  0.00  0.00           H
ATOM   1563  CG  PRO X 106      39.896  19.315  41.117  0.00  0.00           C
ATOM   1564  HG2 PRO X 106      40.707  20.042  41.081  0.00  0.00           H
ATOM   1565  HG3 PRO X 106      39.106  19.714  40.481  0.00  0.00           H
ATOM   1566  CB  PRO X 106      40.378  18.050  40.478  0.00  0.00           C
ATOM   1567  HB2 PRO X 106      41.089  18.165  39.660  0.00  0.00           H
ATOM   1568  HB3 PRO X 106      39.451  17.629  40.088  0.00  0.00           H
ATOM   1569  CA  PRO X 106      40.986  17.332  41.738  0.00  0.00           C
ATOM   1570  HA  PRO X 106      40.764  16.276  41.588  0.00  0.00           H
ATOM   1571  C   PRO X 106      42.467  17.602  42.003  0.00  0.00           C
ATOM   1572  O   PRO X 106      42.835  18.628  42.550  0.00  0.00           O
ATOM   1573  N   THR X 107      43.292  16.798  41.358  0.00  0.00           N
ATOM   1574  H   THR X 107      42.966  16.048  40.764  0.00  0.00           H
ATOM   1575  CA  THR X 107      44.764  16.891  41.333  0.00  0.00           C
ATOM   1576  HA  THR X 107      45.205  17.613  42.021  0.00  0.00           H
ATOM   1577  CB  THR X 107      45.362  15.539  41.773  0.00  0.00           C
ATOM   1578  HB  THR X 107      46.451  15.557  41.816  0.00  0.00           H
ATOM   1579  CG2 THR X 107      44.808  14.922  43.100  0.00  0.00           C
ATOM   1580 HG21 THR X 107      45.102  15.546  43.944  0.00  0.00           H
ATOM   1581 HG22 THR X 107      43.719  14.975  43.092  0.00  0.00           H
ATOM   1582 HG23 THR X 107      45.119  13.894  43.289  0.00  0.00           H
ATOM   1583  OG1 THR X 107      45.061  14.484  40.945  0.00  0.00           O
ATOM   1584  HG1 THR X 107      45.687  13.771  41.098  0.00  0.00           H
ATOM   1585  C   THR X 107      45.335  17.161  39.899  0.00  0.00           C
ATOM   1586  O   THR X 107      46.594  17.300  39.764  0.00  0.00           O
ATOM   1587  N   SER X 108      44.480  17.459  38.926  0.00  0.00           N
ATOM   1588  H   SER X 108      43.505  17.339  39.160  0.00  0.00           H
ATOM   1589  CA  SER X 108      44.747  18.016  37.591  0.00  0.00           C
ATOM   1590  HA  SER X 108      45.412  18.876  37.669  0.00  0.00           H
ATOM   1591  CB  SER X 108      45.453  17.050  36.674  0.00  0.00           C
ATOM   1592  HB2 SER X 108      46.349  16.718  37.198  0.00  0.00           H
ATOM   1593  HB3 SER X 108      44.802  16.181  36.586  0.00  0.00           H
ATOM   1594  OG  SER X 108      45.641  17.487  35.348  0.00  0.00           O
ATOM   1595  HG  SER X 108      44.989  16.999  34.839  0.00  0.00           H
ATOM   1596  C   SER X 108      43.426  18.533  37.021  0.00  0.00           C
ATOM   1597  O   SER X 108      42.399  17.977  37.324  0.00  0.00           O
ATOM   1598  N   CYX X 109      43.377  19.653  36.281  0.00  0.00           N
ATOM   1599  H   CYX X 109      44.239  20.099  36.000  0.00  0.00           H
ATOM   1600  CA  CYX X 109      42.201  20.115  35.572  0.00  0.00           C
ATOM   1601  HA  CYX X 109      41.438  20.254  36.338  0.00  0.00           H
ATOM   1602  CB  CYX X 109      42.490  21.428  34.875  0.00  0.00           C
ATOM   1603  HB2 CYX X 109      43.322  21.297  34.183  0.00  0.00           H
ATOM   1604  HB3 CYX X 109      41.583  21.827  34.422  0.00  0.00           H
ATOM   1605  SG  CYX X 109      43.072  22.712  36.034  0.00  0.00           S
ATOM   1606  C   CYX X 109      41.840  19.146  34.413  0.00  0.00           C
ATOM   1607  O   CYX X 109      42.662  18.655  33.604  0.00  0.00           O
ATOM   1608  N   ALA X 110      40.528  18.997  34.273  0.00  0.00           N
ATOM   1609  H   ALA X 110      40.000  19.521  34.955  0.00  0.00           H
ATOM   1610  CA  ALA X 110      39.821  18.166  33.286  0.00  0.00           C
ATOM   1611  HA  ALA X 110      40.410  17.249  33.256  0.00  0.00           H
ATOM   1612  CB  ALA X 110      38.464  17.699  33.783  0.00  0.00           C
ATOM   1613  HB1 ALA X 110      38.631  16.962  34.568  0.00  0.00           H
ATOM   1614  HB2 ALA X 110      37.842  18.554  34.046  0.00  0.00           H
ATOM   1615  HB3 ALA X 110      37.988  17.193  32.943  0.00  0.00           H
ATOM   1616  C   ALA X 110      39.869  18.703  31.784  0.00  0.00           C
ATOM   1617  O   ALA X 110      39.659  19.913  31.522  0.00  0.00           O
ATOM   1618  N   SER X 111      40.106  17.823  30.888  0.00  0.00           N
ATOM   1619  H   SER X 111      40.353  16.934  31.300  0.00  0.00           H
ATOM   1620  CA  SER X 111      40.187  18.180  29.491  0.00  0.00           C
ATOM   1621  HA  SER X 111      40.865  19.024  29.363  0.00  0.00           H
ATOM   1622  CB  SER X 111      40.889  17.088  28.700  0.00  0.00           C
ATOM   1623  HB2 SER X 111      41.844  16.871  29.179  0.00  0.00           H
ATOM   1624  HB3 SER X 111      40.326  16.172  28.522  0.00  0.00           H
ATOM   1625  OG  SER X 111      41.160  17.437  27.372  0.00  0.00           O
ATOM   1626  HG  SER X 111      40.364  17.095  26.957  0.00  0.00           H
ATOM   1627  C   SER X 111      38.842  18.565  28.864  0.00  0.00           C
ATOM   1628  O   SER X 111      37.792  17.897  28.982  0.00  0.00           O
ATOM   1629  N   ALA X 112      38.867  19.404  27.852  0.00  0.00           N
ATOM   1630  H   ALA X 112      39.643  20.050  27.854  0.00  0.00           H
ATOM   1631  CA  ALA X 112      37.892  19.282  26.744  0.00  0.00           C
ATOM   1632  HA  ALA X 112      36.908  19.498  27.160  0.00  0.00           H
ATOM   1633  CB  ALA X 112      38.224  20.313  25.633  0.00  0.00           C
ATOM   1634  HB1 ALA X 112      39.112  19.973  25.101  0.00  0.00           H
ATOM   1635  HB2 ALA X 112      37.379  20.381  24.948  0.00  0.00           H
ATOM   1636  HB3 ALA X 112      38.459  21.257  26.125  0.00  0.00           H
ATOM   1637  C   ALA X 112      37.757  17.786  26.222  0.00  0.00           C
ATOM   1638  O   ALA X 112      38.689  16.939  26.238  0.00  0.00           O
ATOM   1639  N   GLY X 113      36.494  17.303  25.904  0.00  0.00           N
ATOM   1640  H   GLY X 113      35.733  17.954  25.770  0.00  0.00           H
ATOM   1641  CA  GLY X 113      36.262  15.964  25.448  0.00  0.00           C
ATOM   1642  HA2 GLY X 113      35.247  16.031  25.057  0.00  0.00           H
ATOM   1643  HA3 GLY X 113      36.956  15.726  24.641  0.00  0.00           H
ATOM   1644  C   GLY X 113      36.151  15.038  26.662  0.00  0.00           C
ATOM   1645  O   GLY X 113      35.912  13.844  26.458  0.00  0.00           O
ATOM   1646  N   THR X 114      36.232  15.528  27.842  0.00  0.00           N
ATOM   1647  H   THR X 114      36.317  16.516  28.033  0.00  0.00           H
ATOM   1648  CA  THR X 114      35.838  14.714  29.045  0.00  0.00           C
ATOM   1649  HA  THR X 114      36.137  13.673  28.918  0.00  0.00           H
ATOM   1650  CB  THR X 114      36.631  15.257  30.380  0.00  0.00           C
ATOM   1651  HB  THR X 114      36.036  16.110  30.706  0.00  0.00           H
ATOM   1652  CG2 THR X 114      36.647  14.144  31.413  0.00  0.00           C
ATOM   1653 HG21 THR X 114      35.744  13.534  31.443  0.00  0.00           H
ATOM   1654 HG22 THR X 114      37.538  13.525  31.303  0.00  0.00           H
ATOM   1655 HG23 THR X 114      36.881  14.664  32.342  0.00  0.00           H
ATOM   1656  OG1 THR X 114      37.971  15.602  30.227  0.00  0.00           O
ATOM   1657  HG1 THR X 114      37.939  16.432  29.746  0.00  0.00           H
ATOM   1658  C   THR X 114      34.322  14.776  29.289  0.00  0.00           C
ATOM   1659  O   THR X 114      33.800  15.805  29.553  0.00  0.00           O
ATOM   1660  N   GLN X 115      33.645  13.672  29.229  0.00  0.00           N
ATOM   1661  H   GLN X 115      34.241  12.874  29.060  0.00  0.00           H
ATOM   1662  CA  GLN X 115      32.282  13.447  29.627  0.00  0.00           C
ATOM   1663  HA  GLN X 115      31.670  14.290  29.304  0.00  0.00           H
ATOM   1664  CB  GLN X 115      31.767  12.217  28.846  0.00  0.00           C
ATOM   1665  HB2 GLN X 115      32.012  12.246  27.784  0.00  0.00           H
ATOM   1666  HB3 GLN X 115      32.254  11.339  29.270  0.00  0.00           H
ATOM   1667  CG  GLN X 115      30.222  11.914  28.997  0.00  0.00           C
ATOM   1668  HG2 GLN X 115      29.967  10.863  28.864  0.00  0.00           H
ATOM   1669  HG3 GLN X 115      29.824  12.214  29.966  0.00  0.00           H
ATOM   1670  CD  GLN X 115      29.460  12.631  27.865  0.00  0.00           C
ATOM   1671  OE1 GLN X 115      29.970  13.441  27.071  0.00  0.00           O
ATOM   1672  NE2 GLN X 115      28.187  12.283  27.725  0.00  0.00           N
ATOM   1673 HE21 GLN X 115      27.499  12.621  27.068  0.00  0.00           H
ATOM   1674 HE22 GLN X 115      27.871  11.400  28.100  0.00  0.00           H
ATOM   1675  C   GLN X 115      32.141  13.303  31.173  0.00  0.00           C
ATOM   1676  O   GLN X 115      32.715  12.368  31.747  0.00  0.00           O
ATOM   1677  N   CYX X 116      31.502  14.335  31.769  0.00  0.00           N
ATOM   1678  H   CYX X 116      31.115  15.015  31.131  0.00  0.00           H
ATOM   1679  CA  CYX X 116      31.331  14.528  33.220  0.00  0.00           C
ATOM   1680  HA  CYX X 116      32.070  13.887  33.700  0.00  0.00           H
ATOM   1681  CB  CYX X 116      31.737  15.986  33.550  0.00  0.00           C
ATOM   1682  HB2 CYX X 116      31.006  16.685  33.143  0.00  0.00           H
ATOM   1683  HB3 CYX X 116      31.734  16.046  34.638  0.00  0.00           H
ATOM   1684  SG  CYX X 116      33.419  16.354  33.087  0.00  0.00           S
ATOM   1685  C   CYX X 116      29.885  14.368  33.644  0.00  0.00           C
ATOM   1686  O   CYX X 116      28.924  14.681  32.914  0.00  0.00           O
ATOM   1687  N   LEU X 117      29.647  13.953  34.875  0.00  0.00           N
ATOM   1688  H   LEU X 117      30.471  13.771  35.429  0.00  0.00           H
ATOM   1689  CA  LEU X 117      28.303  13.805  35.576  0.00  0.00           C
ATOM   1690  HA  LEU X 117      27.514  13.694  34.833  0.00  0.00           H
ATOM   1691  CB  LEU X 117      28.296  12.522  36.459  0.00  0.00           C
ATOM   1692  HB2 LEU X 117      28.590  11.722  35.779  0.00  0.00           H
ATOM   1693  HB3 LEU X 117      29.107  12.726  37.158  0.00  0.00           H
ATOM   1694  CG  LEU X 117      27.016  12.275  37.225  0.00  0.00           C
ATOM   1695  HG  LEU X 117      26.648  13.153  37.757  0.00  0.00           H
ATOM   1696  CD1 LEU X 117      25.822  11.880  36.285  0.00  0.00           C
ATOM   1697 HD11 LEU X 117      25.609  12.625  35.518  0.00  0.00           H
ATOM   1698 HD12 LEU X 117      26.005  10.930  35.782  0.00  0.00           H
ATOM   1699 HD13 LEU X 117      24.900  11.799  36.861  0.00  0.00           H
ATOM   1700  CD2 LEU X 117      27.160  11.185  38.229  0.00  0.00           C
ATOM   1701 HD21 LEU X 117      27.677  10.373  37.718  0.00  0.00           H
ATOM   1702 HD22 LEU X 117      27.688  11.648  39.062  0.00  0.00           H
ATOM   1703 HD23 LEU X 117      26.184  10.826  38.556  0.00  0.00           H
ATOM   1704  C   LEU X 117      27.907  15.009  36.348  0.00  0.00           C
ATOM   1705  O   LEU X 117      28.641  15.577  37.161  0.00  0.00           O
ATOM   1706  N   ILE X 118      26.666  15.453  36.172  0.00  0.00           N
ATOM   1707  H   ILE X 118      26.092  14.888  35.563  0.00  0.00           H
ATOM   1708  CA  ILE X 118      26.104  16.669  36.713  0.00  0.00           C
ATOM   1709  HA  ILE X 118      26.752  16.944  37.546  0.00  0.00           H
ATOM   1710  CB  ILE X 118      25.940  17.813  35.666  0.00  0.00           C
ATOM   1711  HB  ILE X 118      25.193  17.494  34.938  0.00  0.00           H
ATOM   1712  CG2 ILE X 118      25.364  19.059  36.290  0.00  0.00           C
ATOM   1713 HG21 ILE X 118      25.979  19.530  37.057  0.00  0.00           H
ATOM   1714 HG22 ILE X 118      25.222  19.874  35.581  0.00  0.00           H
ATOM   1715 HG23 ILE X 118      24.359  18.902  36.682  0.00  0.00           H
ATOM   1716  CG1 ILE X 118      27.233  18.087  34.889  0.00  0.00           C
ATOM   1717 HG12 ILE X 118      27.999  18.425  35.586  0.00  0.00           H
ATOM   1718 HG13 ILE X 118      27.600  17.125  34.529  0.00  0.00           H
ATOM   1719  CD1 ILE X 118      27.118  19.118  33.803  0.00  0.00           C
ATOM   1720 HD11 ILE X 118      27.177  20.092  34.290  0.00  0.00           H
ATOM   1721 HD12 ILE X 118      27.967  19.023  33.126  0.00  0.00           H
ATOM   1722 HD13 ILE X 118      26.148  19.079  33.308  0.00  0.00           H
ATOM   1723  C   ILE X 118      24.762  16.376  37.337  0.00  0.00           C
ATOM   1724  O   ILE X 118      24.093  15.524  36.728  0.00  0.00           O
ATOM   1725  N   SER X 119      24.357  16.884  38.499  0.00  0.00           N
ATOM   1726  H   SER X 119      24.989  17.562  38.901  0.00  0.00           H
ATOM   1727  CA  SER X 119      23.266  16.451  39.395  0.00  0.00           C
ATOM   1728  HA  SER X 119      22.497  15.916  38.838  0.00  0.00           H
ATOM   1729  CB  SER X 119      23.796  15.381  40.246  0.00  0.00           C
ATOM   1730  HB2 SER X 119      22.873  15.020  40.700  0.00  0.00           H
ATOM   1731  HB3 SER X 119      24.178  14.609  39.578  0.00  0.00           H
ATOM   1732  OG  SER X 119      24.796  15.752  41.180  0.00  0.00           O
ATOM   1733  HG  SER X 119      24.424  16.400  41.783  0.00  0.00           H
ATOM   1734  C   SER X 119      22.556  17.527  40.206  0.00  0.00           C
ATOM   1735  O   SER X 119      23.229  18.480  40.637  0.00  0.00           O
ATOM   1736  N   GLY X 120      21.231  17.484  40.312  0.00  0.00           N
ATOM   1737  H   GLY X 120      20.713  16.744  39.861  0.00  0.00           H
ATOM   1738  CA  GLY X 120      20.425  18.470  41.026  0.00  0.00           C
ATOM   1739  HA2 GLY X 120      20.690  18.537  42.081  0.00  0.00           H
ATOM   1740  HA3 GLY X 120      20.648  19.477  40.673  0.00  0.00           H
ATOM   1741  C   GLY X 120      18.858  18.286  40.907  0.00  0.00           C
ATOM   1742  O   GLY X 120      18.372  17.411  40.196  0.00  0.00           O
ATOM   1743  N   TRP X 121      18.092  19.151  41.559  0.00  0.00           N
ATOM   1744  H   TRP X 121      18.481  19.864  42.159  0.00  0.00           H
ATOM   1745  CA  TRP X 121      16.587  19.256  41.541  0.00  0.00           C
ATOM   1746  HA  TRP X 121      16.137  18.469  40.935  0.00  0.00           H
ATOM   1747  CB  TRP X 121      16.029  18.954  42.891  0.00  0.00           C
ATOM   1748  HB2 TRP X 121      16.094  19.806  43.568  0.00  0.00           H
ATOM   1749  HB3 TRP X 121      14.956  18.840  42.736  0.00  0.00           H
ATOM   1750  CG  TRP X 121      16.493  17.851  43.697  0.00  0.00           C
ATOM   1751  CD1 TRP X 121      15.863  16.611  43.716  0.00  0.00           C
ATOM   1752  HD1 TRP X 121      14.968  16.269  43.217  0.00  0.00           H
ATOM   1753  NE1 TRP X 121      16.558  15.784  44.606  0.00  0.00           N
ATOM   1754  HE1 TRP X 121      16.250  14.852  44.842  0.00  0.00           H
ATOM   1755  CE2 TRP X 121      17.595  16.466  45.226  0.00  0.00           C
ATOM   1756  CZ2 TRP X 121      18.469  16.122  46.194  0.00  0.00           C
ATOM   1757  HZ2 TRP X 121      18.473  15.144  46.652  0.00  0.00           H
ATOM   1758  CH2 TRP X 121      19.510  17.025  46.490  0.00  0.00           C
ATOM   1759  HH2 TRP X 121      20.211  16.776  47.274  0.00  0.00           H
ATOM   1760  CZ3 TRP X 121      19.585  18.325  45.931  0.00  0.00           C
ATOM   1761  HZ3 TRP X 121      20.383  19.007  46.185  0.00  0.00           H
ATOM   1762  CE3 TRP X 121      18.633  18.725  45.003  0.00  0.00           C
ATOM   1763  HE3 TRP X 121      18.739  19.721  44.598  0.00  0.00           H
ATOM   1764  CD2 TRP X 121      17.580  17.870  44.667  0.00  0.00           C
ATOM   1765  C   TRP X 121      16.050  20.586  40.952  0.00  0.00           C
ATOM   1766  O   TRP X 121      15.018  21.148  41.338  0.00  0.00           O
ATOM   1767  N   GLY X 122      16.813  21.138  39.923  0.00  0.00           N
ATOM   1768  H   GLY X 122      17.665  20.662  39.660  0.00  0.00           H
ATOM   1769  CA  GLY X 122      16.396  22.247  39.088  0.00  0.00           C
ATOM   1770  HA2 GLY X 122      15.866  23.006  39.663  0.00  0.00           H
ATOM   1771  HA3 GLY X 122      17.327  22.585  38.632  0.00  0.00           H
ATOM   1772  C   GLY X 122      15.472  21.931  37.954  0.00  0.00           C
ATOM   1773  O   GLY X 122      14.995  20.795  37.822  0.00  0.00           O
ATOM   1774  N   ASN X 123      15.146  22.961  37.212  0.00  0.00           N
ATOM   1775  H   ASN X 123      15.494  23.866  37.495  0.00  0.00           H
ATOM   1776  CA  ASN X 123      14.247  22.958  36.100  0.00  0.00           C
ATOM   1777  HA  ASN X 123      13.301  22.770  36.607  0.00  0.00           H
ATOM   1778  CB  ASN X 123      14.142  24.348  35.462  0.00  0.00           C
ATOM   1779  HB2 ASN X 123      14.152  25.183  36.163  0.00  0.00           H
ATOM   1780  HB3 ASN X 123      15.055  24.495  34.884  0.00  0.00           H
ATOM   1781  CG  ASN X 123      12.954  24.528  34.561  0.00  0.00           C
ATOM   1782  OD1 ASN X 123      11.983  23.816  34.455  0.00  0.00           O
ATOM   1783  ND2 ASN X 123      12.976  25.604  33.830  0.00  0.00           N
ATOM   1784 HD21 ASN X 123      12.242  25.812  33.169  0.00  0.00           H
ATOM   1785 HD22 ASN X 123      13.725  26.282  33.843  0.00  0.00           H
ATOM   1786  C   ASN X 123      14.425  21.868  35.044  0.00  0.00           C
ATOM   1787  O   ASN X 123      15.541  21.528  34.695  0.00  0.00           O
ATOM   1788  N   THR X 124      13.335  21.261  34.547  0.00  0.00           N
ATOM   1789  H   THR X 124      12.466  21.524  34.988  0.00  0.00           H
ATOM   1790  CA  THR X 124      13.441  20.095  33.696  0.00  0.00           C
ATOM   1791  HA  THR X 124      14.443  19.667  33.714  0.00  0.00           H
ATOM   1792  CB  THR X 124      12.357  19.043  34.119  0.00  0.00           C
ATOM   1793  HB  THR X 124      11.355  19.455  34.000  0.00  0.00           H
ATOM   1794  CG2 THR X 124      12.566  17.662  33.326  0.00  0.00           C
ATOM   1795 HG21 THR X 124      13.629  17.458  33.197  0.00  0.00           H
ATOM   1796 HG22 THR X 124      12.070  16.911  33.940  0.00  0.00           H
ATOM   1797 HG23 THR X 124      12.007  17.658  32.390  0.00  0.00           H
ATOM   1798  OG1 THR X 124      12.401  18.719  35.490  0.00  0.00           O
ATOM   1799  HG1 THR X 124      11.932  19.400  35.976  0.00  0.00           H
ATOM   1800  C   THR X 124      13.147  20.457  32.207  0.00  0.00           C
ATOM   1801  O   THR X 124      13.525  19.691  31.330  0.00  0.00           O
ATOM   1802  N   LYS X 125      12.545  21.621  31.959  0.00  0.00           N
ATOM   1803  H   LYS X 125      12.294  22.248  32.711  0.00  0.00           H
ATOM   1804  CA  LYS X 125      12.268  22.140  30.565  0.00  0.00           C
ATOM   1805  HA  LYS X 125      12.106  21.227  29.993  0.00  0.00           H
ATOM   1806  CB  LYS X 125      11.056  23.090  30.585  0.00  0.00           C
ATOM   1807  HB2 LYS X 125      11.278  23.907  31.272  0.00  0.00           H
ATOM   1808  HB3 LYS X 125      10.919  23.512  29.589  0.00  0.00           H
ATOM   1809  CG  LYS X 125       9.678  22.417  30.982  0.00  0.00           C
ATOM   1810  HG2 LYS X 125       9.654  21.387  30.626  0.00  0.00           H
ATOM   1811  HG3 LYS X 125       9.637  22.385  32.071  0.00  0.00           H
ATOM   1812  CD  LYS X 125       8.424  23.035  30.492  0.00  0.00           C
ATOM   1813  HD2 LYS X 125       7.690  22.702  31.225  0.00  0.00           H
ATOM   1814  HD3 LYS X 125       8.578  24.089  30.722  0.00  0.00           H
ATOM   1815  CE  LYS X 125       8.214  22.790  28.974  0.00  0.00           C
ATOM   1816  HE2 LYS X 125       9.200  22.653  28.530  0.00  0.00           H
ATOM   1817  HE3 LYS X 125       7.647  21.888  28.743  0.00  0.00           H
ATOM   1818  NZ  LYS X 125       7.620  24.009  28.379  0.00  0.00           N
ATOM   1819  HZ1 LYS X 125       6.801  24.447  28.776  0.00  0.00           H
ATOM   1820  HZ2 LYS X 125       8.400  24.651  28.396  0.00  0.00           H
ATOM   1821  HZ3 LYS X 125       7.414  23.816  27.409  0.00  0.00           H
ATOM   1822  C   LYS X 125      13.452  22.903  30.022  0.00  0.00           C
ATOM   1823  O   LYS X 125      14.294  23.481  30.765  0.00  0.00           O
ATOM   1824  N   SER X 126      13.383  23.029  28.674  0.00  0.00           N
ATOM   1825  H   SER X 126      12.841  22.363  28.143  0.00  0.00           H
ATOM   1826  CA  SER X 126      14.206  24.014  28.004  0.00  0.00           C
ATOM   1827  HA  SER X 126      15.244  23.831  28.283  0.00  0.00           H
ATOM   1828  CB  SER X 126      14.195  23.759  26.507  0.00  0.00           C
ATOM   1829  HB2 SER X 126      14.670  22.795  26.327  0.00  0.00           H
ATOM   1830  HB3 SER X 126      13.172  23.561  26.186  0.00  0.00           H
ATOM   1831  OG  SER X 126      14.738  24.892  25.847  0.00  0.00           O
ATOM   1832  HG  SER X 126      15.548  25.198  26.261  0.00  0.00           H
ATOM   1833  C   SER X 126      13.717  25.402  28.354  0.00  0.00           C
ATOM   1834  O   SER X 126      14.406  26.323  28.750  0.00  0.00           O
ATOM   1835  N   SER X 127      12.403  25.619  28.176  0.00  0.00           N
ATOM   1836  H   SER X 127      11.813  24.803  28.096  0.00  0.00           H
ATOM   1837  CA  SER X 127      11.767  26.958  28.158  0.00  0.00           C
ATOM   1838  HA  SER X 127      12.442  27.517  28.806  0.00  0.00           H
ATOM   1839  CB  SER X 127      11.770  27.584  26.761  0.00  0.00           C
ATOM   1840  HB2 SER X 127      11.409  28.611  26.809  0.00  0.00           H
ATOM   1841  HB3 SER X 127      12.704  27.510  26.205  0.00  0.00           H
ATOM   1842  OG  SER X 127      10.846  26.828  26.028  0.00  0.00           O
ATOM   1843  HG  SER X 127      10.928  25.910  26.296  0.00  0.00           H
ATOM   1844  C   SER X 127      10.291  26.862  28.783  0.00  0.00           C
ATOM   1845  O   SER X 127       9.611  25.829  28.650  0.00  0.00           O
ATOM   1846  N   GLY X 128       9.920  27.853  29.497  0.00  0.00           N
ATOM   1847  H   GLY X 128      10.562  28.624  29.612  0.00  0.00           H
ATOM   1848  CA  GLY X 128       8.916  27.621  30.561  0.00  0.00           C
ATOM   1849  HA2 GLY X 128       8.498  28.593  30.822  0.00  0.00           H
ATOM   1850  HA3 GLY X 128       8.099  27.085  30.078  0.00  0.00           H
ATOM   1851  C   GLY X 128       9.488  26.766  31.705  0.00  0.00           C
ATOM   1852  O   GLY X 128      10.744  26.671  31.809  0.00  0.00           O
ATOM   1853  N   THR X 129       8.603  26.130  32.496  0.00  0.00           N
ATOM   1854  H   THR X 129       7.611  26.149  32.307  0.00  0.00           H
ATOM   1855  CA  THR X 129       9.018  25.677  33.868  0.00  0.00           C
ATOM   1856  HA  THR X 129      10.098  25.543  33.802  0.00  0.00           H
ATOM   1857  CB  THR X 129       8.808  26.804  34.900  0.00  0.00           C
ATOM   1858  HB  THR X 129       7.740  27.016  34.930  0.00  0.00           H
ATOM   1859  CG2 THR X 129       9.178  26.385  36.311  0.00  0.00           C
ATOM   1860 HG21 THR X 129      10.185  25.973  36.250  0.00  0.00           H
ATOM   1861 HG22 THR X 129       9.166  27.252  36.971  0.00  0.00           H
ATOM   1862 HG23 THR X 129       8.472  25.638  36.675  0.00  0.00           H
ATOM   1863  OG1 THR X 129       9.596  27.854  34.477  0.00  0.00           O
ATOM   1864  HG1 THR X 129       9.055  28.496  34.012  0.00  0.00           H
ATOM   1865  C   THR X 129       8.330  24.364  34.310  0.00  0.00           C
ATOM   1866  O   THR X 129       7.097  24.236  34.170  0.00  0.00           O
ATOM   1867  N   SER X 130       9.099  23.419  34.837  0.00  0.00           N
ATOM   1868  H   SER X 130      10.102  23.533  34.887  0.00  0.00           H
ATOM   1869  CA  SER X 130       8.623  22.177  35.485  0.00  0.00           C
ATOM   1870  HA  SER X 130       7.841  22.422  36.204  0.00  0.00           H
ATOM   1871  CB  SER X 130       8.018  21.243  34.468  0.00  0.00           C
ATOM   1872  HB2 SER X 130       7.320  21.642  33.731  0.00  0.00           H
ATOM   1873  HB3 SER X 130       8.795  21.086  33.720  0.00  0.00           H
ATOM   1874  OG  SER X 130       7.438  20.124  35.142  0.00  0.00           O
ATOM   1875  HG  SER X 130       6.731  20.457  35.699  0.00  0.00           H
ATOM   1876  C   SER X 130       9.770  21.628  36.306  0.00  0.00           C
ATOM   1877  O   SER X 130      10.764  21.152  35.771  0.00  0.00           O
ATOM   1878  N   TYR X 131       9.615  21.488  37.679  0.00  0.00           N
ATOM   1879  H   TYR X 131       8.737  21.764  38.095  0.00  0.00           H
ATOM   1880  CA  TYR X 131      10.598  20.976  38.626  0.00  0.00           C
ATOM   1881  HA  TYR X 131      11.524  21.030  38.054  0.00  0.00           H
ATOM   1882  CB  TYR X 131      10.569  21.787  39.916  0.00  0.00           C
ATOM   1883  HB2 TYR X 131       9.568  21.900  40.332  0.00  0.00           H
ATOM   1884  HB3 TYR X 131      11.288  21.320  40.589  0.00  0.00           H
ATOM   1885  CG  TYR X 131      11.217  23.164  39.665  0.00  0.00           C
ATOM   1886  CD1 TYR X 131      12.612  23.389  39.926  0.00  0.00           C
ATOM   1887  HD1 TYR X 131      13.239  22.587  40.286  0.00  0.00           H
ATOM   1888  CE1 TYR X 131      13.251  24.606  39.641  0.00  0.00           C
ATOM   1889  HE1 TYR X 131      14.236  24.794  40.042  0.00  0.00           H
ATOM   1890  CZ  TYR X 131      12.504  25.631  39.126  0.00  0.00           C
ATOM   1891  OH  TYR X 131      12.931  26.854  38.878  0.00  0.00           O
ATOM   1892  HH  TYR X 131      13.883  26.908  38.985  0.00  0.00           H
ATOM   1893  CE2 TYR X 131      11.100  25.456  38.962  0.00  0.00           C
ATOM   1894  HE2 TYR X 131      10.411  26.272  38.805  0.00  0.00           H
ATOM   1895  CD2 TYR X 131      10.491  24.215  39.189  0.00  0.00           C
ATOM   1896  HD2 TYR X 131       9.424  24.106  39.059  0.00  0.00           H
ATOM   1897  C   TYR X 131      10.443  19.546  39.014  0.00  0.00           C
ATOM   1898  O   TYR X 131       9.305  19.103  39.124  0.00  0.00           O
ATOM   1899  N   PRO X 132      11.559  18.773  39.225  0.00  0.00           N
ATOM   1900  CD  PRO X 132      12.879  19.233  39.101  0.00  0.00           C
ATOM   1901  HD2 PRO X 132      13.025  20.210  39.562  0.00  0.00           H
ATOM   1902  HD3 PRO X 132      12.987  19.262  38.017  0.00  0.00           H
ATOM   1903  CG  PRO X 132      13.828  18.137  39.627  0.00  0.00           C
ATOM   1904  HG2 PRO X 132      13.975  18.371  40.681  0.00  0.00           H
ATOM   1905  HG3 PRO X 132      14.817  18.154  39.168  0.00  0.00           H
ATOM   1906  CB  PRO X 132      12.942  16.892  39.433  0.00  0.00           C
ATOM   1907  HB2 PRO X 132      13.328  16.127  40.107  0.00  0.00           H
ATOM   1908  HB3 PRO X 132      13.038  16.526  38.411  0.00  0.00           H
ATOM   1909  CA  PRO X 132      11.534  17.413  39.686  0.00  0.00           C
ATOM   1910  HA  PRO X 132      10.852  16.928  38.987  0.00  0.00           H
ATOM   1911  C   PRO X 132      11.063  17.263  41.193  0.00  0.00           C
ATOM   1912  O   PRO X 132      11.334  18.147  41.993  0.00  0.00           O
ATOM   1913  N   ASP X 133      10.534  16.150  41.577  0.00  0.00           N
ATOM   1914  H   ASP X 133      10.110  15.556  40.880  0.00  0.00           H
ATOM   1915  CA  ASP X 133      10.361  15.644  42.970  0.00  0.00           C
ATOM   1916  HA  ASP X 133      10.212  16.502  43.625  0.00  0.00           H
ATOM   1917  CB  ASP X 133       9.105  14.775  43.085  0.00  0.00           C
ATOM   1918  HB2 ASP X 133       8.925  14.121  42.231  0.00  0.00           H
ATOM   1919  HB3 ASP X 133       9.214  14.093  43.928  0.00  0.00           H
ATOM   1920  CG  ASP X 133       7.781  15.513  43.342  0.00  0.00           C
ATOM   1921  OD1 ASP X 133       7.728  16.511  43.998  0.00  0.00           O
ATOM   1922  OD2 ASP X 133       6.691  15.025  42.929  0.00  0.00           O
ATOM   1923  C   ASP X 133      11.604  14.904  43.458  0.00  0.00           C
ATOM   1924  O   ASP X 133      11.694  14.744  44.652  0.00  0.00           O
ATOM   1925  N   VAL X 134      12.407  14.268  42.584  0.00  0.00           N
ATOM   1926  H   VAL X 134      12.305  14.463  41.598  0.00  0.00           H
ATOM   1927  CA  VAL X 134      13.429  13.153  42.872  0.00  0.00           C
ATOM   1928  HA  VAL X 134      13.667  13.081  43.933  0.00  0.00           H
ATOM   1929  CB  VAL X 134      12.878  11.712  42.588  0.00  0.00           C
ATOM   1930  HB  VAL X 134      11.840  11.669  42.917  0.00  0.00           H
ATOM   1931  CG1 VAL X 134      12.896  11.312  41.091  0.00  0.00           C
ATOM   1932 HG11 VAL X 134      12.638  10.253  41.114  0.00  0.00           H
ATOM   1933 HG12 VAL X 134      12.194  11.900  40.499  0.00  0.00           H
ATOM   1934 HG13 VAL X 134      13.917  11.317  40.709  0.00  0.00           H
ATOM   1935  CG2 VAL X 134      13.760  10.665  43.363  0.00  0.00           C
ATOM   1936 HG21 VAL X 134      13.269   9.698  43.256  0.00  0.00           H
ATOM   1937 HG22 VAL X 134      14.761  10.685  42.933  0.00  0.00           H
ATOM   1938 HG23 VAL X 134      13.662  11.020  44.389  0.00  0.00           H
ATOM   1939  C   VAL X 134      14.825  13.381  42.146  0.00  0.00           C
ATOM   1940  O   VAL X 134      14.794  13.927  41.057  0.00  0.00           O
ATOM   1941  N   LEU X 135      15.976  13.052  42.757  0.00  0.00           N
ATOM   1942  H   LEU X 135      15.957  12.580  43.650  0.00  0.00           H
ATOM   1943  CA  LEU X 135      17.295  13.581  42.348  0.00  0.00           C
ATOM   1944  HA  LEU X 135      17.138  14.660  42.365  0.00  0.00           H
ATOM   1945  CB  LEU X 135      18.350  13.306  43.466  0.00  0.00           C
ATOM   1946  HB2 LEU X 135      18.074  13.732  44.431  0.00  0.00           H
ATOM   1947  HB3 LEU X 135      18.399  12.225  43.599  0.00  0.00           H
ATOM   1948  CG  LEU X 135      19.762  13.834  43.082  0.00  0.00           C
ATOM   1949  HG  LEU X 135      20.041  13.060  42.367  0.00  0.00           H
ATOM   1950  CD1 LEU X 135      19.909  15.229  42.437  0.00  0.00           C
ATOM   1951 HD11 LEU X 135      20.958  15.332  42.157  0.00  0.00           H
ATOM   1952 HD12 LEU X 135      19.317  15.257  41.523  0.00  0.00           H
ATOM   1953 HD13 LEU X 135      19.844  16.032  43.172  0.00  0.00           H
ATOM   1954  CD2 LEU X 135      20.583  13.668  44.448  0.00  0.00           C
ATOM   1955 HD21 LEU X 135      20.557  12.660  44.861  0.00  0.00           H
ATOM   1956 HD22 LEU X 135      21.638  13.803  44.212  0.00  0.00           H
ATOM   1957 HD23 LEU X 135      20.303  14.241  45.331  0.00  0.00           H
ATOM   1958  C   LEU X 135      17.673  13.280  40.884  0.00  0.00           C
ATOM   1959  O   LEU X 135      18.036  12.127  40.587  0.00  0.00           O
ATOM   1960  N   LYS X 136      17.690  14.250  39.971  0.00  0.00           N
ATOM   1961  H   LYS X 136      17.620  15.176  40.368  0.00  0.00           H
ATOM   1962  CA  LYS X 136      17.979  14.089  38.508  0.00  0.00           C
ATOM   1963  HA  LYS X 136      17.684  13.058  38.308  0.00  0.00           H
ATOM   1964  CB  LYS X 136      17.134  14.882  37.530  0.00  0.00           C
ATOM   1965  HB2 LYS X 136      17.400  15.927  37.686  0.00  0.00           H
ATOM   1966  HB3 LYS X 136      17.248  14.545  36.500  0.00  0.00           H
ATOM   1967  CG  LYS X 136      15.675  14.803  37.901  0.00  0.00           C
ATOM   1968  HG2 LYS X 136      15.487  15.255  38.875  0.00  0.00           H
ATOM   1969  HG3 LYS X 136      15.148  15.357  37.123  0.00  0.00           H
ATOM   1970  CD  LYS X 136      15.231  13.335  37.863  0.00  0.00           C
ATOM   1971  HD2 LYS X 136      15.537  12.812  36.956  0.00  0.00           H
ATOM   1972  HD3 LYS X 136      15.754  12.823  38.671  0.00  0.00           H
ATOM   1973  CE  LYS X 136      13.733  13.034  37.971  0.00  0.00           C
ATOM   1974  HE2 LYS X 136      13.468  13.363  38.976  0.00  0.00           H
ATOM   1975  HE3 LYS X 136      13.243  13.580  37.165  0.00  0.00           H
ATOM   1976  NZ  LYS X 136      13.493  11.617  37.848  0.00  0.00           N
ATOM   1977  HZ1 LYS X 136      14.087  11.079  38.463  0.00  0.00           H
ATOM   1978  HZ2 LYS X 136      12.541  11.301  37.962  0.00  0.00           H
ATOM   1979  HZ3 LYS X 136      13.770  11.241  36.953  0.00  0.00           H
ATOM   1980  C   LYS X 136      19.479  14.219  38.206  0.00  0.00           C
ATOM   1981  O   LYS X 136      20.233  15.013  38.832  0.00  0.00           O
ATOM   1982  N   CYX X 137      19.904  13.555  37.136  0.00  0.00           N
ATOM   1983  H   CYX X 137      19.206  13.071  36.589  0.00  0.00           H
ATOM   1984  CA  CYX X 137      21.260  13.509  36.543  0.00  0.00           C
ATOM   1985  HA  CYX X 137      21.874  14.336  36.900  0.00  0.00           H
ATOM   1986  CB  CYX X 137      21.899  12.265  37.109  0.00  0.00           C
ATOM   1987  HB2 CYX X 137      21.131  11.493  37.064  0.00  0.00           H
ATOM   1988  HB3 CYX X 137      22.679  11.988  36.400  0.00  0.00           H
ATOM   1989  SG  CYX X 137      22.634  12.261  38.755  0.00  0.00           S
ATOM   1990  C   CYX X 137      21.299  13.580  35.016  0.00  0.00           C
ATOM   1991  O   CYX X 137      20.359  13.299  34.352  0.00  0.00           O
ATOM   1992  N   LEU X 138      22.435  13.976  34.505  0.00  0.00           N
ATOM   1993  H   LEU X 138      23.181  14.274  35.117  0.00  0.00           H
ATOM   1994  CA  LEU X 138      22.865  14.133  33.118  0.00  0.00           C
ATOM   1995  HA  LEU X 138      22.348  13.335  32.585  0.00  0.00           H
ATOM   1996  CB  LEU X 138      22.409  15.495  32.683  0.00  0.00           C
ATOM   1997  HB2 LEU X 138      21.320  15.462  32.653  0.00  0.00           H
ATOM   1998  HB3 LEU X 138      22.827  16.116  33.477  0.00  0.00           H
ATOM   1999  CG  LEU X 138      22.880  15.872  31.233  0.00  0.00           C
ATOM   2000  HG  LEU X 138      23.915  15.564  31.091  0.00  0.00           H
ATOM   2001  CD1 LEU X 138      22.064  15.271  30.013  0.00  0.00           C
ATOM   2002 HD11 LEU X 138      22.707  14.948  29.194  0.00  0.00           H
ATOM   2003 HD12 LEU X 138      21.627  14.359  30.420  0.00  0.00           H
ATOM   2004 HD13 LEU X 138      21.220  15.882  29.692  0.00  0.00           H
ATOM   2005  CD2 LEU X 138      22.890  17.433  31.136  0.00  0.00           C
ATOM   2006 HD21 LEU X 138      22.010  17.791  31.671  0.00  0.00           H
ATOM   2007 HD22 LEU X 138      23.769  17.868  31.609  0.00  0.00           H
ATOM   2008 HD23 LEU X 138      22.689  17.703  30.099  0.00  0.00           H
ATOM   2009  C   LEU X 138      24.383  13.911  33.100  0.00  0.00           C
ATOM   2010  O   LEU X 138      25.154  14.348  34.007  0.00  0.00           O
ATOM   2011  N   LYS X 139      24.816  13.216  32.028  0.00  0.00           N
ATOM   2012  H   LYS X 139      24.043  12.897  31.461  0.00  0.00           H
ATOM   2013  CA  LYS X 139      26.272  13.124  31.542  0.00  0.00           C
ATOM   2014  HA  LYS X 139      26.878  13.578  32.327  0.00  0.00           H
ATOM   2015  CB  LYS X 139      26.722  11.692  31.532  0.00  0.00           C
ATOM   2016  HB2 LYS X 139      26.021  11.213  30.847  0.00  0.00           H
ATOM   2017  HB3 LYS X 139      27.759  11.643  31.199  0.00  0.00           H
ATOM   2018  CG  LYS X 139      26.685  10.958  32.840  0.00  0.00           C
ATOM   2019  HG2 LYS X 139      27.461  11.378  33.480  0.00  0.00           H
ATOM   2020  HG3 LYS X 139      25.752  11.136  33.375  0.00  0.00           H
ATOM   2021  CD  LYS X 139      26.797   9.481  32.631  0.00  0.00           C
ATOM   2022  HD2 LYS X 139      26.032   9.215  31.901  0.00  0.00           H
ATOM   2023  HD3 LYS X 139      27.719   9.112  32.180  0.00  0.00           H
ATOM   2024  CE  LYS X 139      26.680   8.753  33.934  0.00  0.00           C
ATOM   2025  HE2 LYS X 139      27.512   9.100  34.546  0.00  0.00           H
ATOM   2026  HE3 LYS X 139      25.809   9.111  34.484  0.00  0.00           H
ATOM   2027  NZ  LYS X 139      26.641   7.276  33.720  0.00  0.00           N
ATOM   2028  HZ1 LYS X 139      27.419   7.028  33.126  0.00  0.00           H
ATOM   2029  HZ2 LYS X 139      26.732   6.811  34.612  0.00  0.00           H
ATOM   2030  HZ3 LYS X 139      25.746   7.035  33.319  0.00  0.00           H
ATOM   2031  C   LYS X 139      26.481  13.874  30.250  0.00  0.00           C
ATOM   2032  O   LYS X 139      25.738  13.642  29.339  0.00  0.00           O
ATOM   2033  N   ALA X 140      27.530  14.683  30.174  0.00  0.00           N
ATOM   2034  H   ALA X 140      28.019  14.805  31.050  0.00  0.00           H
ATOM   2035  CA  ALA X 140      27.850  15.568  29.064  0.00  0.00           C
ATOM   2036  HA  ALA X 140      27.416  15.133  28.164  0.00  0.00           H
ATOM   2037  CB  ALA X 140      27.035  16.904  29.343  0.00  0.00           C
ATOM   2038  HB1 ALA X 140      27.389  17.320  30.287  0.00  0.00           H
ATOM   2039  HB2 ALA X 140      27.070  17.656  28.555  0.00  0.00           H
ATOM   2040  HB3 ALA X 140      25.976  16.684  29.478  0.00  0.00           H
ATOM   2041  C   ALA X 140      29.268  16.025  28.902  0.00  0.00           C
ATOM   2042  O   ALA X 140      29.955  16.039  29.926  0.00  0.00           O
ATOM   2043  N   PRO X 141      29.773  16.378  27.679  0.00  0.00           N
ATOM   2044  CD  PRO X 141      29.144  16.434  26.431  0.00  0.00           C
ATOM   2045  HD2 PRO X 141      28.327  17.153  26.374  0.00  0.00           H
ATOM   2046  HD3 PRO X 141      28.719  15.440  26.297  0.00  0.00           H
ATOM   2047  CG  PRO X 141      30.163  16.789  25.384  0.00  0.00           C
ATOM   2048  HG2 PRO X 141      30.220  17.869  25.248  0.00  0.00           H
ATOM   2049  HG3 PRO X 141      30.092  16.263  24.432  0.00  0.00           H
ATOM   2050  CB  PRO X 141      31.471  16.421  26.080  0.00  0.00           C
ATOM   2051  HB2 PRO X 141      32.312  16.975  25.665  0.00  0.00           H
ATOM   2052  HB3 PRO X 141      31.661  15.348  26.067  0.00  0.00           H
ATOM   2053  CA  PRO X 141      31.241  16.632  27.546  0.00  0.00           C
ATOM   2054  HA  PRO X 141      31.824  15.896  28.098  0.00  0.00           H
ATOM   2055  C   PRO X 141      31.638  18.081  27.937  0.00  0.00           C
ATOM   2056  O   PRO X 141      30.879  18.980  27.807  0.00  0.00           O
ATOM   2057  N   ILE X 142      32.883  18.261  28.479  0.00  0.00           N
ATOM   2058  H   ILE X 142      33.473  17.505  28.796  0.00  0.00           H
ATOM   2059  CA  ILE X 142      33.458  19.616  28.609  0.00  0.00           C
ATOM   2060  HA  ILE X 142      32.688  20.299  28.968  0.00  0.00           H
ATOM   2061  CB  ILE X 142      34.680  19.555  29.497  0.00  0.00           C
ATOM   2062  HB  ILE X 142      35.293  18.762  29.069  0.00  0.00           H
ATOM   2063  CG2 ILE X 142      35.534  20.901  29.327  0.00  0.00           C
ATOM   2064 HG21 ILE X 142      36.298  20.913  30.104  0.00  0.00           H
ATOM   2065 HG22 ILE X 142      35.965  21.103  28.347  0.00  0.00           H
ATOM   2066 HG23 ILE X 142      35.020  21.854  29.453  0.00  0.00           H
ATOM   2067  CG1 ILE X 142      34.363  19.349  30.948  0.00  0.00           C
ATOM   2068 HG12 ILE X 142      33.920  20.275  31.313  0.00  0.00           H
ATOM   2069 HG13 ILE X 142      33.598  18.586  31.089  0.00  0.00           H
ATOM   2070  CD1 ILE X 142      35.506  18.981  31.924  0.00  0.00           C
ATOM   2071 HD11 ILE X 142      35.954  19.906  32.288  0.00  0.00           H
ATOM   2072 HD12 ILE X 142      35.047  18.549  32.813  0.00  0.00           H
ATOM   2073 HD13 ILE X 142      36.280  18.323  31.527  0.00  0.00           H
ATOM   2074  C   ILE X 142      33.840  20.048  27.201  0.00  0.00           C
ATOM   2075  O   ILE X 142      34.607  19.395  26.519  0.00  0.00           O
ATOM   2076  N   LEU X 143      33.463  21.300  26.790  0.00  0.00           N
ATOM   2077  H   LEU X 143      32.980  21.835  27.497  0.00  0.00           H
ATOM   2078  CA  LEU X 143      33.768  21.850  25.499  0.00  0.00           C
ATOM   2079  HA  LEU X 143      34.043  21.019  24.849  0.00  0.00           H
ATOM   2080  CB  LEU X 143      32.455  22.512  24.889  0.00  0.00           C
ATOM   2081  HB2 LEU X 143      32.295  23.282  25.645  0.00  0.00           H
ATOM   2082  HB3 LEU X 143      32.677  22.909  23.899  0.00  0.00           H
ATOM   2083  CG  LEU X 143      31.135  21.696  24.751  0.00  0.00           C
ATOM   2084  HG  LEU X 143      30.774  21.267  25.686  0.00  0.00           H
ATOM   2085  CD1 LEU X 143      30.108  22.721  24.287  0.00  0.00           C
ATOM   2086 HD11 LEU X 143      30.069  23.390  25.147  0.00  0.00           H
ATOM   2087 HD12 LEU X 143      30.385  23.175  23.336  0.00  0.00           H
ATOM   2088 HD13 LEU X 143      29.172  22.168  24.211  0.00  0.00           H
ATOM   2089  CD2 LEU X 143      31.237  20.653  23.602  0.00  0.00           C
ATOM   2090 HD21 LEU X 143      31.966  19.943  23.994  0.00  0.00           H
ATOM   2091 HD22 LEU X 143      30.296  20.165  23.347  0.00  0.00           H
ATOM   2092 HD23 LEU X 143      31.581  21.153  22.697  0.00  0.00           H
ATOM   2093  C   LEU X 143      35.019  22.687  25.429  0.00  0.00           C
ATOM   2094  O   LEU X 143      35.407  23.340  26.352  0.00  0.00           O
ATOM   2095  N   SER X 144      35.585  22.729  24.234  0.00  0.00           N
ATOM   2096  H   SER X 144      35.157  22.095  23.574  0.00  0.00           H
ATOM   2097  CA  SER X 144      36.782  23.516  23.810  0.00  0.00           C
ATOM   2098  HA  SER X 144      37.605  23.167  24.434  0.00  0.00           H
ATOM   2099  CB  SER X 144      37.061  23.289  22.365  0.00  0.00           C
ATOM   2100  HB2 SER X 144      37.722  22.424  22.323  0.00  0.00           H
ATOM   2101  HB3 SER X 144      36.174  23.193  21.739  0.00  0.00           H
ATOM   2102  OG  SER X 144      37.659  24.337  21.775  0.00  0.00           O
ATOM   2103  HG  SER X 144      38.213  24.017  21.060  0.00  0.00           H
ATOM   2104  C   SER X 144      36.572  25.012  24.230  0.00  0.00           C
ATOM   2105  O   SER X 144      35.509  25.514  24.007  0.00  0.00           O
ATOM   2106  N   ASP X 145      37.676  25.678  24.741  0.00  0.00           N
ATOM   2107  H   ASP X 145      38.543  25.161  24.707  0.00  0.00           H
ATOM   2108  CA  ASP X 145      37.583  26.973  25.385  0.00  0.00           C
ATOM   2109  HA  ASP X 145      36.654  27.051  25.951  0.00  0.00           H
ATOM   2110  CB  ASP X 145      38.875  27.342  26.145  0.00  0.00           C
ATOM   2111  HB2 ASP X 145      39.764  27.305  25.515  0.00  0.00           H
ATOM   2112  HB3 ASP X 145      38.877  28.386  26.460  0.00  0.00           H
ATOM   2113  CG  ASP X 145      39.019  26.460  27.379  0.00  0.00           C
ATOM   2114  OD1 ASP X 145      40.113  26.322  28.001  0.00  0.00           O
ATOM   2115  OD2 ASP X 145      38.013  25.897  27.814  0.00  0.00           O
ATOM   2116  C   ASP X 145      37.336  28.081  24.263  0.00  0.00           C
ATOM   2117  O   ASP X 145      36.461  28.902  24.445  0.00  0.00           O
ATOM   2118  N   SER X 146      38.095  28.057  23.187  0.00  0.00           N
ATOM   2119  H   SER X 146      38.835  27.370  23.176  0.00  0.00           H
ATOM   2120  CA  SER X 146      37.762  28.915  22.038  0.00  0.00           C
ATOM   2121  HA  SER X 146      37.794  29.957  22.358  0.00  0.00           H
ATOM   2122  CB  SER X 146      38.816  28.767  20.927  0.00  0.00           C
ATOM   2123  HB2 SER X 146      38.476  29.415  20.119  0.00  0.00           H
ATOM   2124  HB3 SER X 146      39.808  29.149  21.167  0.00  0.00           H
ATOM   2125  OG  SER X 146      38.836  27.400  20.495  0.00  0.00           O
ATOM   2126  HG  SER X 146      39.484  27.085  21.130  0.00  0.00           H
ATOM   2127  C   SER X 146      36.406  28.553  21.421  0.00  0.00           C
ATOM   2128  O   SER X 146      35.608  29.430  21.106  0.00  0.00           O
ATOM   2129  N   SER X 147      35.987  27.269  21.410  0.00  0.00           N
ATOM   2130  H   SER X 147      36.634  26.549  21.695  0.00  0.00           H
ATOM   2131  CA  SER X 147      34.595  26.883  21.078  0.00  0.00           C
ATOM   2132  HA  SER X 147      34.477  27.350  20.100  0.00  0.00           H
ATOM   2133  CB  SER X 147      34.449  25.376  20.975  0.00  0.00           C
ATOM   2134  HB2 SER X 147      34.664  24.986  21.970  0.00  0.00           H
ATOM   2135  HB3 SER X 147      33.441  25.026  20.753  0.00  0.00           H
ATOM   2136  OG  SER X 147      35.355  24.861  20.009  0.00  0.00           O
ATOM   2137  HG  SER X 147      36.175  25.319  20.210  0.00  0.00           H
ATOM   2138  C   SER X 147      33.479  27.390  22.043  0.00  0.00           C
ATOM   2139  O   SER X 147      32.300  27.382  21.698  0.00  0.00           O
ATOM   2140  N   CYX X 148      33.849  27.857  23.214  0.00  0.00           N
ATOM   2141  H   CYX X 148      34.832  27.842  23.447  0.00  0.00           H
ATOM   2142  CA  CYX X 148      33.027  28.341  24.312  0.00  0.00           C
ATOM   2143  HA  CYX X 148      31.967  28.122  24.183  0.00  0.00           H
ATOM   2144  CB  CYX X 148      33.531  27.739  25.665  0.00  0.00           C
ATOM   2145  HB2 CYX X 148      33.343  26.667  25.625  0.00  0.00           H
ATOM   2146  HB3 CYX X 148      34.593  27.939  25.811  0.00  0.00           H
ATOM   2147  SG  CYX X 148      32.598  28.256  27.127  0.00  0.00           S
ATOM   2148  C   CYX X 148      33.100  29.874  24.295  0.00  0.00           C
ATOM   2149  O   CYX X 148      32.127  30.687  24.345  0.00  0.00           O
ATOM   2150  N   LYS X 149      34.276  30.477  24.134  0.00  0.00           N
ATOM   2151  H   LYS X 149      35.091  29.895  24.002  0.00  0.00           H
ATOM   2152  CA  LYS X 149      34.521  31.908  23.889  0.00  0.00           C
ATOM   2153  HA  LYS X 149      34.080  32.432  24.737  0.00  0.00           H
ATOM   2154  CB  LYS X 149      36.026  32.250  23.788  0.00  0.00           C
ATOM   2155  HB2 LYS X 149      36.568  31.586  23.113  0.00  0.00           H
ATOM   2156  HB3 LYS X 149      36.173  33.273  23.444  0.00  0.00           H
ATOM   2157  CG  LYS X 149      36.786  32.220  25.119  0.00  0.00           C
ATOM   2158  HG2 LYS X 149      36.562  33.156  25.632  0.00  0.00           H
ATOM   2159  HG3 LYS X 149      36.353  31.443  25.749  0.00  0.00           H
ATOM   2160  CD  LYS X 149      38.268  32.141  24.948  0.00  0.00           C
ATOM   2161  HD2 LYS X 149      38.589  31.173  24.564  0.00  0.00           H
ATOM   2162  HD3 LYS X 149      38.525  32.959  24.275  0.00  0.00           H
ATOM   2163  CE  LYS X 149      38.979  32.546  26.267  0.00  0.00           C
ATOM   2164  HE2 LYS X 149      38.529  33.522  26.450  0.00  0.00           H
ATOM   2165  HE3 LYS X 149      38.771  31.872  27.098  0.00  0.00           H
ATOM   2166  NZ  LYS X 149      40.426  32.643  25.929  0.00  0.00           N
ATOM   2167  HZ1 LYS X 149      40.940  33.008  26.719  0.00  0.00           H
ATOM   2168  HZ2 LYS X 149      40.789  31.736  25.675  0.00  0.00           H
ATOM   2169  HZ3 LYS X 149      40.577  33.186  25.091  0.00  0.00           H
ATOM   2170  C   LYS X 149      33.723  32.463  22.718  0.00  0.00           C
ATOM   2171  O   LYS X 149      33.404  33.655  22.754  0.00  0.00           O
ATOM   2172  N   SER X 150      33.263  31.672  21.684  0.00  0.00           N
ATOM   2173  H   SER X 150      33.571  30.710  21.698  0.00  0.00           H
ATOM   2174  CA  SER X 150      32.506  32.201  20.512  0.00  0.00           C
ATOM   2175  HA  SER X 150      32.908  33.192  20.299  0.00  0.00           H
ATOM   2176  CB  SER X 150      32.910  31.479  19.207  0.00  0.00           C
ATOM   2177  HB2 SER X 150      33.841  31.808  18.746  0.00  0.00           H
ATOM   2178  HB3 SER X 150      33.072  30.410  19.341  0.00  0.00           H
ATOM   2179  OG  SER X 150      31.885  31.576  18.203  0.00  0.00           O
ATOM   2180  HG  SER X 150      31.717  32.495  17.982  0.00  0.00           H
ATOM   2181  C   SER X 150      30.999  32.203  20.853  0.00  0.00           C
ATOM   2182  O   SER X 150      30.297  33.176  20.521  0.00  0.00           O
ATOM   2183  N   ALA X 151      30.552  31.179  21.617  0.00  0.00           N
ATOM   2184  H   ALA X 151      31.106  30.345  21.751  0.00  0.00           H
ATOM   2185  CA  ALA X 151      29.213  31.180  22.078  0.00  0.00           C
ATOM   2186  HA  ALA X 151      28.529  31.316  21.241  0.00  0.00           H
ATOM   2187  CB  ALA X 151      28.719  29.895  22.724  0.00  0.00           C
ATOM   2188  HB1 ALA X 151      27.644  29.948  22.899  0.00  0.00           H
ATOM   2189  HB2 ALA X 151      28.785  29.036  22.056  0.00  0.00           H
ATOM   2190  HB3 ALA X 151      29.324  29.760  23.620  0.00  0.00           H
ATOM   2191  C   ALA X 151      28.970  32.323  23.044  0.00  0.00           C
ATOM   2192  O   ALA X 151      27.830  32.753  23.052  0.00  0.00           O
ATOM   2193  N   TYR X 152      29.946  32.821  23.743  0.00  0.00           N
ATOM   2194  H   TYR X 152      30.815  32.314  23.651  0.00  0.00           H
ATOM   2195  CA  TYR X 152      29.739  33.856  24.733  0.00  0.00           C
ATOM   2196  HA  TYR X 152      28.931  34.572  24.587  0.00  0.00           H
ATOM   2197  CB  TYR X 152      29.714  33.074  26.131  0.00  0.00           C
ATOM   2198  HB2 TYR X 152      30.641  32.514  26.250  0.00  0.00           H
ATOM   2199  HB3 TYR X 152      29.571  33.797  26.934  0.00  0.00           H
ATOM   2200  CG  TYR X 152      28.566  32.062  26.212  0.00  0.00           C
ATOM   2201  CD1 TYR X 152      28.803  30.680  26.337  0.00  0.00           C
ATOM   2202  HD1 TYR X 152      29.822  30.320  26.339  0.00  0.00           H
ATOM   2203  CE1 TYR X 152      27.708  29.840  26.626  0.00  0.00           C
ATOM   2204  HE1 TYR X 152      28.044  28.833  26.821  0.00  0.00           H
ATOM   2205  CZ  TYR X 152      26.315  30.296  26.588  0.00  0.00           C
ATOM   2206  OH  TYR X 152      25.311  29.528  26.996  0.00  0.00           O
ATOM   2207  HH  TYR X 152      25.682  28.678  27.244  0.00  0.00           H
ATOM   2208  CE2 TYR X 152      26.051  31.725  26.459  0.00  0.00           C
ATOM   2209  HE2 TYR X 152      25.031  32.080  26.452  0.00  0.00           H
ATOM   2210  CD2 TYR X 152      27.212  32.569  26.273  0.00  0.00           C
ATOM   2211  HD2 TYR X 152      27.006  33.602  26.034  0.00  0.00           H
ATOM   2212  C   TYR X 152      30.942  34.834  24.802  0.00  0.00           C
ATOM   2213  O   TYR X 152      31.884  34.723  25.599  0.00  0.00           O
ATOM   2214  N   PRO X 153      31.106  35.825  23.879  0.00  0.00           N
ATOM   2215  CD  PRO X 153      30.392  36.054  22.678  0.00  0.00           C
ATOM   2216  HD2 PRO X 153      29.313  36.020  22.830  0.00  0.00           H
ATOM   2217  HD3 PRO X 153      30.633  35.279  21.951  0.00  0.00           H
ATOM   2218  CG  PRO X 153      30.877  37.360  22.107  0.00  0.00           C
ATOM   2219  HG2 PRO X 153      30.286  38.073  22.681  0.00  0.00           H
ATOM   2220  HG3 PRO X 153      30.647  37.404  21.042  0.00  0.00           H
ATOM   2221  CB  PRO X 153      32.374  37.359  22.397  0.00  0.00           C
ATOM   2222  HB2 PRO X 153      32.737  38.387  22.437  0.00  0.00           H
ATOM   2223  HB3 PRO X 153      32.964  36.900  21.604  0.00  0.00           H
ATOM   2224  CA  PRO X 153      32.389  36.672  23.790  0.00  0.00           C
ATOM   2225  HA  PRO X 153      33.268  36.034  23.884  0.00  0.00           H
ATOM   2226  C   PRO X 153      32.433  37.717  24.808  0.00  0.00           C
ATOM   2227  O   PRO X 153      31.476  38.284  25.174  0.00  0.00           O
ATOM   2228  N   GLY X 154      33.698  37.963  25.288  0.00  0.00           N
ATOM   2229  H   GLY X 154      34.324  37.327  24.814  0.00  0.00           H
ATOM   2230  CA  GLY X 154      34.146  38.712  26.477  0.00  0.00           C
ATOM   2231  HA2 GLY X 154      35.204  38.935  26.337  0.00  0.00           H
ATOM   2232  HA3 GLY X 154      33.647  39.681  26.507  0.00  0.00           H
ATOM   2233  C   GLY X 154      33.806  38.052  27.798  0.00  0.00           C
ATOM   2234  O   GLY X 154      34.506  38.210  28.814  0.00  0.00           O
ATOM   2235  N   GLN X 155      32.753  37.248  27.904  0.00  0.00           N
ATOM   2236  H   GLN X 155      32.257  37.093  27.038  0.00  0.00           H
ATOM   2237  CA  GLN X 155      32.315  36.485  29.060  0.00  0.00           C
ATOM   2238  HA  GLN X 155      32.161  37.228  29.842  0.00  0.00           H
ATOM   2239  CB  GLN X 155      30.929  35.903  28.795  0.00  0.00           C
ATOM   2240  HB2 GLN X 155      31.118  34.995  28.223  0.00  0.00           H
ATOM   2241  HB3 GLN X 155      30.508  35.533  29.730  0.00  0.00           H
ATOM   2242  CG  GLN X 155      29.912  36.809  28.145  0.00  0.00           C
ATOM   2243  HG2 GLN X 155      29.596  37.591  28.836  0.00  0.00           H
ATOM   2244  HG3 GLN X 155      30.375  37.229  27.252  0.00  0.00           H
ATOM   2245  CD  GLN X 155      28.562  36.186  27.665  0.00  0.00           C
ATOM   2246  OE1 GLN X 155      28.352  36.166  26.481  0.00  0.00           O
ATOM   2247  NE2 GLN X 155      27.670  35.761  28.499  0.00  0.00           N
ATOM   2248 HE21 GLN X 155      26.860  35.306  28.103  0.00  0.00           H
ATOM   2249 HE22 GLN X 155      27.893  35.633  29.476  0.00  0.00           H
ATOM   2250  C   GLN X 155      33.179  35.388  29.720  0.00  0.00           C
ATOM   2251  O   GLN X 155      33.202  35.275  30.950  0.00  0.00           O
ATOM   2252  N   ILE X 156      33.856  34.619  28.849  0.00  0.00           N
ATOM   2253  H   ILE X 156      33.573  34.760  27.890  0.00  0.00           H
ATOM   2254  CA  ILE X 156      34.614  33.419  29.321  0.00  0.00           C
ATOM   2255  HA  ILE X 156      34.200  33.116  30.283  0.00  0.00           H
ATOM   2256  CB  ILE X 156      34.471  32.308  28.242  0.00  0.00           C
ATOM   2257  HB  ILE X 156      34.962  32.654  27.333  0.00  0.00           H
ATOM   2258  CG2 ILE X 156      35.139  30.969  28.628  0.00  0.00           C
ATOM   2259 HG21 ILE X 156      34.855  30.739  29.655  0.00  0.00           H
ATOM   2260 HG22 ILE X 156      34.875  30.181  27.923  0.00  0.00           H
ATOM   2261 HG23 ILE X 156      36.223  31.049  28.706  0.00  0.00           H
ATOM   2262  CG1 ILE X 156      32.970  32.059  27.833  0.00  0.00           C
ATOM   2263 HG12 ILE X 156      32.571  33.008  27.475  0.00  0.00           H
ATOM   2264 HG13 ILE X 156      33.089  31.375  26.993  0.00  0.00           H
ATOM   2265  CD1 ILE X 156      32.046  31.462  28.835  0.00  0.00           C
ATOM   2266 HD11 ILE X 156      31.155  31.115  28.312  0.00  0.00           H
ATOM   2267 HD12 ILE X 156      32.568  30.723  29.443  0.00  0.00           H
ATOM   2268 HD13 ILE X 156      31.761  32.283  29.493  0.00  0.00           H
ATOM   2269  C   ILE X 156      36.083  33.704  29.597  0.00  0.00           C
ATOM   2270  O   ILE X 156      36.942  33.595  28.702  0.00  0.00           O
ATOM   2271  N   THR X 157      36.302  34.074  30.864  0.00  0.00           N
ATOM   2272  H   THR X 157      35.495  34.213  31.455  0.00  0.00           H
ATOM   2273  CA  THR X 157      37.636  34.047  31.524  0.00  0.00           C
ATOM   2274  HA  THR X 157      38.313  34.674  30.944  0.00  0.00           H
ATOM   2275  CB  THR X 157      37.484  34.563  32.986  0.00  0.00           C
ATOM   2276  HB  THR X 157      38.510  34.456  33.338  0.00  0.00           H
ATOM   2277  CG2 THR X 157      36.996  36.060  33.027  0.00  0.00           C
ATOM   2278 HG21 THR X 157      37.286  36.473  33.993  0.00  0.00           H
ATOM   2279 HG22 THR X 157      37.512  36.735  32.345  0.00  0.00           H
ATOM   2280 HG23 THR X 157      35.916  36.139  32.902  0.00  0.00           H
ATOM   2281  OG1 THR X 157      36.568  33.733  33.703  0.00  0.00           O
ATOM   2282  HG1 THR X 157      36.153  34.337  34.324  0.00  0.00           H
ATOM   2283  C   THR X 157      38.185  32.591  31.581  0.00  0.00           C
ATOM   2284  O   THR X 157      37.417  31.585  31.376  0.00  0.00           O
ATOM   2285  N   SER X 158      39.435  32.358  31.948  0.00  0.00           N
ATOM   2286  H   SER X 158      40.023  33.125  32.243  0.00  0.00           H
ATOM   2287  CA  SER X 158      40.068  31.064  32.226  0.00  0.00           C
ATOM   2288  HA  SER X 158      39.981  30.323  31.431  0.00  0.00           H
ATOM   2289  CB  SER X 158      41.600  31.307  32.414  0.00  0.00           C
ATOM   2290  HB2 SER X 158      42.147  30.407  32.695  0.00  0.00           H
ATOM   2291  HB3 SER X 158      42.056  31.640  31.482  0.00  0.00           H
ATOM   2292  OG  SER X 158      41.960  32.269  33.481  0.00  0.00           O
ATOM   2293  HG  SER X 158      42.905  32.400  33.377  0.00  0.00           H
ATOM   2294  C   SER X 158      39.520  30.333  33.476  0.00  0.00           C
ATOM   2295  O   SER X 158      40.143  29.370  33.946  0.00  0.00           O
ATOM   2296  N   ASN X 159      38.549  30.925  34.183  0.00  0.00           N
ATOM   2297  H   ASN X 159      38.188  31.785  33.796  0.00  0.00           H
ATOM   2298  CA  ASN X 159      37.916  30.334  35.298  0.00  0.00           C
ATOM   2299  HA  ASN X 159      38.585  29.681  35.859  0.00  0.00           H
ATOM   2300  CB  ASN X 159      37.776  31.488  36.334  0.00  0.00           C
ATOM   2301  HB2 ASN X 159      36.996  32.159  35.975  0.00  0.00           H
ATOM   2302  HB3 ASN X 159      37.391  31.162  37.301  0.00  0.00           H
ATOM   2303  CG  ASN X 159      39.063  32.149  36.704  0.00  0.00           C
ATOM   2304  OD1 ASN X 159      40.050  31.544  37.053  0.00  0.00           O
ATOM   2305  ND2 ASN X 159      39.151  33.407  36.478  0.00  0.00           N
ATOM   2306 HD21 ASN X 159      40.018  33.896  36.649  0.00  0.00           H
ATOM   2307 HD22 ASN X 159      38.358  33.973  36.212  0.00  0.00           H
ATOM   2308  C   ASN X 159      36.631  29.554  34.985  0.00  0.00           C
ATOM   2309  O   ASN X 159      35.988  28.932  35.925  0.00  0.00           O
ATOM   2310  N   MET X 160      36.138  29.505  33.719  0.00  0.00           N
ATOM   2311  H   MET X 160      36.498  30.216  33.099  0.00  0.00           H
ATOM   2312  CA  MET X 160      34.935  28.777  33.365  0.00  0.00           C
ATOM   2313  HA  MET X 160      34.930  27.971  34.098  0.00  0.00           H
ATOM   2314  CB  MET X 160      33.671  29.588  33.396  0.00  0.00           C
ATOM   2315  HB2 MET X 160      32.781  28.987  33.210  0.00  0.00           H
ATOM   2316  HB3 MET X 160      33.543  30.042  34.379  0.00  0.00           H
ATOM   2317  CG  MET X 160      33.788  30.651  32.381  0.00  0.00           C
ATOM   2318  HG2 MET X 160      34.797  31.055  32.463  0.00  0.00           H
ATOM   2319  HG3 MET X 160      33.589  30.279  31.376  0.00  0.00           H
ATOM   2320  SD  MET X 160      32.521  31.901  32.753  0.00  0.00           S
ATOM   2321  CE  MET X 160      33.265  33.020  33.882  0.00  0.00           C
ATOM   2322  HE1 MET X 160      34.099  33.593  33.476  0.00  0.00           H
ATOM   2323  HE2 MET X 160      32.593  33.777  34.287  0.00  0.00           H
ATOM   2324  HE3 MET X 160      33.693  32.476  34.725  0.00  0.00           H
ATOM   2325  C   MET X 160      35.070  28.005  32.034  0.00  0.00           C
ATOM   2326  O   MET X 160      35.719  28.449  31.094  0.00  0.00           O
ATOM   2327  N   PHE X 161      34.323  26.928  31.981  0.00  0.00           N
ATOM   2328  H   PHE X 161      33.710  26.686  32.745  0.00  0.00           H
ATOM   2329  CA  PHE X 161      34.182  25.993  30.802  0.00  0.00           C
ATOM   2330  HA  PHE X 161      34.732  26.466  29.988  0.00  0.00           H
ATOM   2331  CB  PHE X 161      34.904  24.621  31.040  0.00  0.00           C
ATOM   2332  HB2 PHE X 161      34.815  24.130  30.072  0.00  0.00           H
ATOM   2333  HB3 PHE X 161      35.955  24.834  31.235  0.00  0.00           H
ATOM   2334  CG  PHE X 161      34.551  23.787  32.274  0.00  0.00           C
ATOM   2335  CD1 PHE X 161      33.364  22.984  32.294  0.00  0.00           C
ATOM   2336  HD1 PHE X 161      32.700  23.036  31.444  0.00  0.00           H
ATOM   2337  CE1 PHE X 161      33.161  22.005  33.259  0.00  0.00           C
ATOM   2338  HE1 PHE X 161      32.476  21.178  33.138  0.00  0.00           H
ATOM   2339  CZ  PHE X 161      34.209  21.805  34.200  0.00  0.00           C
ATOM   2340  HZ  PHE X 161      34.190  20.940  34.846  0.00  0.00           H
ATOM   2341  CE2 PHE X 161      35.334  22.613  34.169  0.00  0.00           C
ATOM   2342  HE2 PHE X 161      36.041  22.500  34.977  0.00  0.00           H
ATOM   2343  CD2 PHE X 161      35.573  23.600  33.247  0.00  0.00           C
ATOM   2344  HD2 PHE X 161      36.524  24.112  33.247  0.00  0.00           H
ATOM   2345  C   PHE X 161      32.747  25.855  30.416  0.00  0.00           C
ATOM   2346  O   PHE X 161      31.840  25.592  31.266  0.00  0.00           O
ATOM   2347  N   CYX X 162      32.515  25.828  29.114  0.00  0.00           N
ATOM   2348  H   CYX X 162      33.158  26.018  28.358  0.00  0.00           H
ATOM   2349  CA  CYX X 162      31.309  25.263  28.608  0.00  0.00           C
ATOM   2350  HA  CYX X 162      30.435  25.696  29.094  0.00  0.00           H
ATOM   2351  CB  CYX X 162      31.066  25.677  27.121  0.00  0.00           C
ATOM   2352  HB2 CYX X 162      31.941  25.296  26.596  0.00  0.00           H
ATOM   2353  HB3 CYX X 162      30.267  25.073  26.691  0.00  0.00           H
ATOM   2354  SG  CYX X 162      30.813  27.386  26.705  0.00  0.00           S
ATOM   2355  C   CYX X 162      31.222  23.767  28.835  0.00  0.00           C
ATOM   2356  O   CYX X 162      32.259  23.112  28.758  0.00  0.00           O
ATOM   2357  N   ALA X 163      30.090  23.222  29.056  0.00  0.00           N
ATOM   2358  H   ALA X 163      29.341  23.870  29.252  0.00  0.00           H
ATOM   2359  CA  ALA X 163      29.816  21.752  28.881  0.00  0.00           C
ATOM   2360  HA  ALA X 163      30.585  21.468  28.163  0.00  0.00           H
ATOM   2361  CB  ALA X 163      30.214  21.057  30.255  0.00  0.00           C
ATOM   2362  HB1 ALA X 163      29.957  20.005  30.134  0.00  0.00           H
ATOM   2363  HB2 ALA X 163      31.256  21.114  30.570  0.00  0.00           H
ATOM   2364  HB3 ALA X 163      29.746  21.565  31.099  0.00  0.00           H
ATOM   2365  C   ALA X 163      28.382  21.491  28.361  0.00  0.00           C
ATOM   2366  O   ALA X 163      27.441  22.327  28.516  0.00  0.00           O
ATOM   2367  N   GLY X 164      28.215  20.430  27.567  0.00  0.00           N
ATOM   2368  H   GLY X 164      28.992  19.814  27.372  0.00  0.00           H
ATOM   2369  CA  GLY X 164      27.024  20.240  26.797  0.00  0.00           C
ATOM   2370  HA2 GLY X 164      26.311  19.563  27.270  0.00  0.00           H
ATOM   2371  HA3 GLY X 164      26.439  21.158  26.853  0.00  0.00           H
ATOM   2372  C   GLY X 164      27.169  19.921  25.306  0.00  0.00           C
ATOM   2373  O   GLY X 164      28.131  19.363  24.773  0.00  0.00           O
ATOM   2374  N   TYR X 165      26.180  20.382  24.609  0.00  0.00           N
ATOM   2375  H   TYR X 165      25.500  20.905  25.142  0.00  0.00           H
ATOM   2376  CA  TYR X 165      25.879  20.042  23.139  0.00  0.00           C
ATOM   2377  HA  TYR X 165      26.846  19.717  22.756  0.00  0.00           H
ATOM   2378  CB  TYR X 165      24.747  18.929  23.124  0.00  0.00           C
ATOM   2379  HB2 TYR X 165      23.774  19.271  23.478  0.00  0.00           H
ATOM   2380  HB3 TYR X 165      24.456  18.623  22.119  0.00  0.00           H
ATOM   2381  CG  TYR X 165      25.229  17.598  23.805  0.00  0.00           C
ATOM   2382  CD1 TYR X 165      24.918  17.406  25.153  0.00  0.00           C
ATOM   2383  HD1 TYR X 165      24.382  18.184  25.677  0.00  0.00           H
ATOM   2384  CE1 TYR X 165      25.452  16.214  25.773  0.00  0.00           C
ATOM   2385  HE1 TYR X 165      25.170  15.907  26.769  0.00  0.00           H
ATOM   2386  CZ  TYR X 165      26.044  15.245  24.972  0.00  0.00           C
ATOM   2387  OH  TYR X 165      26.314  14.024  25.499  0.00  0.00           O
ATOM   2388  HH  TYR X 165      26.851  13.459  24.938  0.00  0.00           H
ATOM   2389  CE2 TYR X 165      26.431  15.468  23.601  0.00  0.00           C
ATOM   2390  HE2 TYR X 165      26.949  14.676  23.078  0.00  0.00           H
ATOM   2391  CD2 TYR X 165      25.986  16.686  23.057  0.00  0.00           C
ATOM   2392  HD2 TYR X 165      26.112  16.775  21.988  0.00  0.00           H
ATOM   2393  C   TYR X 165      25.447  21.342  22.335  0.00  0.00           C
ATOM   2394  O   TYR X 165      24.420  21.957  22.635  0.00  0.00           O
ATOM   2395  N   LEU X 166      26.187  21.682  21.289  0.00  0.00           N
ATOM   2396  H   LEU X 166      27.045  21.165  21.162  0.00  0.00           H
ATOM   2397  CA  LEU X 166      25.843  22.872  20.447  0.00  0.00           C
ATOM   2398  HA  LEU X 166      25.630  23.715  21.105  0.00  0.00           H
ATOM   2399  CB  LEU X 166      27.052  23.294  19.578  0.00  0.00           C
ATOM   2400  HB2 LEU X 166      27.320  22.535  18.844  0.00  0.00           H
ATOM   2401  HB3 LEU X 166      26.730  24.116  18.939  0.00  0.00           H
ATOM   2402  CG  LEU X 166      28.312  23.693  20.381  0.00  0.00           C
ATOM   2403  HG  LEU X 166      28.574  22.838  21.005  0.00  0.00           H
ATOM   2404  CD1 LEU X 166      29.396  24.066  19.422  0.00  0.00           C
ATOM   2405 HD11 LEU X 166      29.592  23.447  18.546  0.00  0.00           H
ATOM   2406 HD12 LEU X 166      29.282  25.088  19.061  0.00  0.00           H
ATOM   2407 HD13 LEU X 166      30.279  24.046  20.061  0.00  0.00           H
ATOM   2408  CD2 LEU X 166      28.098  24.798  21.330  0.00  0.00           C
ATOM   2409 HD21 LEU X 166      27.301  24.467  21.996  0.00  0.00           H
ATOM   2410 HD22 LEU X 166      29.002  25.056  21.882  0.00  0.00           H
ATOM   2411 HD23 LEU X 166      27.626  25.593  20.753  0.00  0.00           H
ATOM   2412  C   LEU X 166      24.495  22.623  19.711  0.00  0.00           C
ATOM   2413  O   LEU X 166      23.694  23.518  19.483  0.00  0.00           O
ATOM   2414  N   GLU X 167      24.172  21.346  19.474  0.00  0.00           N
ATOM   2415  H   GLU X 167      24.787  20.587  19.733  0.00  0.00           H
ATOM   2416  CA  GLU X 167      22.865  20.893  18.915  0.00  0.00           C
ATOM   2417  HA  GLU X 167      22.602  21.597  18.126  0.00  0.00           H
ATOM   2418  CB  GLU X 167      23.004  19.539  18.180  0.00  0.00           C
ATOM   2419  HB2 GLU X 167      21.996  19.225  17.909  0.00  0.00           H
ATOM   2420  HB3 GLU X 167      23.573  19.673  17.260  0.00  0.00           H
ATOM   2421  CG  GLU X 167      23.623  18.354  18.884  0.00  0.00           C
ATOM   2422  HG2 GLU X 167      23.430  18.422  19.955  0.00  0.00           H
ATOM   2423  HG3 GLU X 167      23.104  17.454  18.557  0.00  0.00           H
ATOM   2424  CD  GLU X 167      25.130  18.233  18.769  0.00  0.00           C
ATOM   2425  OE1 GLU X 167      25.587  17.168  18.326  0.00  0.00           O
ATOM   2426  OE2 GLU X 167      25.869  19.148  19.173  0.00  0.00           O
ATOM   2427  C   GLU X 167      21.746  20.784  20.011  0.00  0.00           C
ATOM   2428  O   GLU X 167      20.678  20.358  19.711  0.00  0.00           O
ATOM   2429  N   GLY X 168      21.844  21.201  21.272  0.00  0.00           N
ATOM   2430  H   GLY X 168      22.776  21.521  21.496  0.00  0.00           H
ATOM   2431  CA  GLY X 168      20.746  21.469  22.219  0.00  0.00           C
ATOM   2432  HA2 GLY X 168      21.178  22.093  23.002  0.00  0.00           H
ATOM   2433  HA3 GLY X 168      19.968  22.026  21.698  0.00  0.00           H
ATOM   2434  C   GLY X 168      20.182  20.255  23.004  0.00  0.00           C
ATOM   2435  O   GLY X 168      20.871  19.263  23.235  0.00  0.00           O
ATOM   2436  N   GLY X 169      18.908  20.338  23.405  0.00  0.00           N
ATOM   2437  H   GLY X 169      18.392  21.120  23.027  0.00  0.00           H
ATOM   2438  CA  GLY X 169      18.131  19.132  23.906  0.00  0.00           C
ATOM   2439  HA2 GLY X 169      17.057  19.312  23.852  0.00  0.00           H
ATOM   2440  HA3 GLY X 169      18.502  18.308  23.297  0.00  0.00           H
ATOM   2441  C   GLY X 169      18.446  18.723  25.320  0.00  0.00           C
ATOM   2442  O   GLY X 169      17.704  17.900  25.895  0.00  0.00           O
ATOM   2443  N   LYS X 170      19.683  18.987  25.841  0.00  0.00           N
ATOM   2444  H   LYS X 170      20.309  19.644  25.399  0.00  0.00           H
ATOM   2445  CA  LYS X 170      20.286  18.483  27.108  0.00  0.00           C
ATOM   2446  HA  LYS X 170      19.462  18.259  27.785  0.00  0.00           H
ATOM   2447  CB  LYS X 170      21.190  17.225  26.822  0.00  0.00           C
ATOM   2448  HB2 LYS X 170      21.591  17.431  25.830  0.00  0.00           H
ATOM   2449  HB3 LYS X 170      21.981  17.116  27.564  0.00  0.00           H
ATOM   2450  CG  LYS X 170      20.443  15.913  26.615  0.00  0.00           C
ATOM   2451  HG2 LYS X 170      20.018  15.616  27.573  0.00  0.00           H
ATOM   2452  HG3 LYS X 170      19.659  15.998  25.862  0.00  0.00           H
ATOM   2453  CD  LYS X 170      21.469  14.784  26.319  0.00  0.00           C
ATOM   2454  HD2 LYS X 170      21.928  14.899  25.337  0.00  0.00           H
ATOM   2455  HD3 LYS X 170      22.233  14.837  27.095  0.00  0.00           H
ATOM   2456  CE  LYS X 170      20.669  13.509  26.501  0.00  0.00           C
ATOM   2457  HE2 LYS X 170      20.153  13.506  27.461  0.00  0.00           H
ATOM   2458  HE3 LYS X 170      19.802  13.501  25.839  0.00  0.00           H
ATOM   2459  NZ  LYS X 170      21.500  12.287  26.282  0.00  0.00           N
ATOM   2460  HZ1 LYS X 170      21.835  12.343  25.331  0.00  0.00           H
ATOM   2461  HZ2 LYS X 170      22.279  12.406  26.913  0.00  0.00           H
ATOM   2462  HZ3 LYS X 170      21.026  11.398  26.347  0.00  0.00           H
ATOM   2463  C   LYS X 170      21.226  19.559  27.673  0.00  0.00           C
ATOM   2464  O   LYS X 170      22.152  19.952  26.951  0.00  0.00           O
ATOM   2465  N   ASP X 171      20.971  19.888  28.965  0.00  0.00           N
ATOM   2466  H   ASP X 171      20.066  19.577  29.289  0.00  0.00           H
ATOM   2467  CA  ASP X 171      21.544  21.060  29.652  0.00  0.00           C
ATOM   2468  HA  ASP X 171      22.617  20.946  29.496  0.00  0.00           H
ATOM   2469  CB  ASP X 171      21.023  22.373  29.106  0.00  0.00           C
ATOM   2470  HB2 ASP X 171      20.898  22.257  28.029  0.00  0.00           H
ATOM   2471  HB3 ASP X 171      19.996  22.553  29.424  0.00  0.00           H
ATOM   2472  CG  ASP X 171      21.816  23.657  29.404  0.00  0.00           C
ATOM   2473  OD1 ASP X 171      21.332  24.703  28.944  0.00  0.00           O
ATOM   2474  OD2 ASP X 171      23.024  23.585  29.699  0.00  0.00           O
ATOM   2475  C   ASP X 171      21.233  20.945  31.156  0.00  0.00           C
ATOM   2476  O   ASP X 171      20.149  20.481  31.569  0.00  0.00           O
ATOM   2477  N   SER X 172      21.997  21.622  32.049  0.00  0.00           N
ATOM   2478  H   SER X 172      22.789  22.150  31.712  0.00  0.00           H
ATOM   2479  CA  SER X 172      21.538  21.998  33.406  0.00  0.00           C
ATOM   2480  HA  SER X 172      20.963  21.168  33.815  0.00  0.00           H
ATOM   2481  CB  SER X 172      22.800  22.290  34.243  0.00  0.00           C
ATOM   2482  HB2 SER X 172      22.484  22.625  35.231  0.00  0.00           H
ATOM   2483  HB3 SER X 172      23.337  21.357  34.417  0.00  0.00           H
ATOM   2484  OG  SER X 172      23.651  23.218  33.510  0.00  0.00           O
ATOM   2485  HG  SER X 172      24.399  22.747  33.136  0.00  0.00           H
ATOM   2486  C   SER X 172      20.732  23.281  33.390  0.00  0.00           C
ATOM   2487  O   SER X 172      20.687  23.966  32.332  0.00  0.00           O
ATOM   2488  N   CYX X 173      19.957  23.547  34.412  0.00  0.00           N
ATOM   2489  H   CYX X 173      19.849  22.890  35.171  0.00  0.00           H
ATOM   2490  CA  CYX X 173      19.018  24.707  34.466  0.00  0.00           C
ATOM   2491  HA  CYX X 173      19.476  25.490  33.862  0.00  0.00           H
ATOM   2492  CB  CYX X 173      17.666  24.232  33.753  0.00  0.00           C
ATOM   2493  HB2 CYX X 173      17.877  23.607  32.886  0.00  0.00           H
ATOM   2494  HB3 CYX X 173      17.130  23.590  34.452  0.00  0.00           H
ATOM   2495  SG  CYX X 173      16.563  25.489  33.036  0.00  0.00           S
ATOM   2496  C   CYX X 173      18.885  25.335  35.887  0.00  0.00           C
ATOM   2497  O   CYX X 173      19.359  24.781  36.919  0.00  0.00           O
ATOM   2498  N   GLN X 174      18.182  26.445  36.075  0.00  0.00           N
ATOM   2499  H   GLN X 174      17.873  27.035  35.315  0.00  0.00           H
ATOM   2500  CA  GLN X 174      18.038  27.093  37.450  0.00  0.00           C
ATOM   2501  HA  GLN X 174      19.056  27.328  37.762  0.00  0.00           H
ATOM   2502  CB  GLN X 174      17.263  28.429  37.340  0.00  0.00           C
ATOM   2503  HB2 GLN X 174      17.160  28.857  38.337  0.00  0.00           H
ATOM   2504  HB3 GLN X 174      17.878  29.194  36.867  0.00  0.00           H
ATOM   2505  CG  GLN X 174      15.910  28.409  36.657  0.00  0.00           C
ATOM   2506  HG2 GLN X 174      15.391  27.494  36.940  0.00  0.00           H
ATOM   2507  HG3 GLN X 174      15.364  29.285  37.005  0.00  0.00           H
ATOM   2508  CD  GLN X 174      15.929  28.350  35.135  0.00  0.00           C
ATOM   2509  OE1 GLN X 174      16.961  28.408  34.418  0.00  0.00           O
ATOM   2510  NE2 GLN X 174      14.759  28.076  34.521  0.00  0.00           N
ATOM   2511 HE21 GLN X 174      14.795  27.901  33.527  0.00  0.00           H
ATOM   2512 HE22 GLN X 174      13.867  28.170  34.985  0.00  0.00           H
ATOM   2513  C   GLN X 174      17.420  26.135  38.466  0.00  0.00           C
ATOM   2514  O   GLN X 174      16.525  25.239  38.251  0.00  0.00           O
ATOM   2515  N   GLY X 175      18.160  26.106  39.624  0.00  0.00           N
ATOM   2516  H   GLY X 175      18.931  26.735  39.799  0.00  0.00           H
ATOM   2517  CA  GLY X 175      17.957  25.161  40.715  0.00  0.00           C
ATOM   2518  HA2 GLY X 175      18.004  25.646  41.690  0.00  0.00           H
ATOM   2519  HA3 GLY X 175      16.939  24.779  40.634  0.00  0.00           H
ATOM   2520  C   GLY X 175      18.968  24.016  40.763  0.00  0.00           C
ATOM   2521  O   GLY X 175      19.192  23.369  41.754  0.00  0.00           O
ATOM   2522  N   ASP X 176      19.599  23.627  39.583  0.00  0.00           N
ATOM   2523  H   ASP X 176      19.266  23.948  38.685  0.00  0.00           H
ATOM   2524  CA  ASP X 176      20.788  22.849  39.548  0.00  0.00           C
ATOM   2525  HA  ASP X 176      20.635  21.992  40.204  0.00  0.00           H
ATOM   2526  CB  ASP X 176      21.109  22.267  38.133  0.00  0.00           C
ATOM   2527  HB2 ASP X 176      21.409  23.088  37.481  0.00  0.00           H
ATOM   2528  HB3 ASP X 176      21.984  21.623  38.221  0.00  0.00           H
ATOM   2529  CG  ASP X 176      19.907  21.461  37.565  0.00  0.00           C
ATOM   2530  OD1 ASP X 176      19.647  21.468  36.327  0.00  0.00           O
ATOM   2531  OD2 ASP X 176      19.233  20.656  38.352  0.00  0.00           O
ATOM   2532  C   ASP X 176      22.028  23.602  40.049  0.00  0.00           C
ATOM   2533  O   ASP X 176      22.982  23.053  40.573  0.00  0.00           O
ATOM   2534  N   SER X 177      21.877  24.925  40.042  0.00  0.00           N
ATOM   2535  H   SER X 177      20.996  25.299  39.720  0.00  0.00           H
ATOM   2536  CA  SER X 177      22.804  25.957  40.402  0.00  0.00           C
ATOM   2537  HA  SER X 177      23.482  26.073  39.556  0.00  0.00           H
ATOM   2538  CB  SER X 177      22.062  27.269  40.516  0.00  0.00           C
ATOM   2539  HB2 SER X 177      21.641  27.443  41.506  0.00  0.00           H
ATOM   2540  HB3 SER X 177      22.810  27.999  40.207  0.00  0.00           H
ATOM   2541  OG  SER X 177      20.938  27.292  39.619  0.00  0.00           O
ATOM   2542  HG  SER X 177      20.769  28.229  39.491  0.00  0.00           H
ATOM   2543  C   SER X 177      23.407  25.750  41.739  0.00  0.00           C
ATOM   2544  O   SER X 177      22.741  25.352  42.650  0.00  0.00           O
ATOM   2545  N   GLY X 178      24.768  25.980  41.846  0.00  0.00           N
ATOM   2546  H   GLY X 178      25.282  26.403  41.086  0.00  0.00           H
ATOM   2547  CA  GLY X 178      25.536  25.527  43.030  0.00  0.00           C
ATOM   2548  HA2 GLY X 178      26.363  26.228  43.142  0.00  0.00           H
ATOM   2549  HA3 GLY X 178      24.821  25.513  43.852  0.00  0.00           H
ATOM   2550  C   GLY X 178      26.117  24.070  43.005  0.00  0.00           C
ATOM   2551  O   GLY X 178      27.145  23.806  43.660  0.00  0.00           O
ATOM   2552  N   GLY X 179      25.452  23.186  42.285  0.00  0.00           N
ATOM   2553  H   GLY X 179      24.592  23.440  41.820  0.00  0.00           H
ATOM   2554  CA  GLY X 179      25.817  21.741  42.263  0.00  0.00           C
ATOM   2555  HA2 GLY X 179      25.730  21.418  43.300  0.00  0.00           H
ATOM   2556  HA3 GLY X 179      25.029  21.167  41.774  0.00  0.00           H
ATOM   2557  C   GLY X 179      27.132  21.346  41.566  0.00  0.00           C
ATOM   2558  O   GLY X 179      27.700  22.151  40.828  0.00  0.00           O
ATOM   2559  N   PRO X 180      27.535  20.105  41.885  0.00  0.00           N
ATOM   2560  CD  PRO X 180      26.771  19.113  42.753  0.00  0.00           C
ATOM   2561  HD2 PRO X 180      25.770  18.939  42.358  0.00  0.00           H
ATOM   2562  HD3 PRO X 180      26.642  19.404  43.795  0.00  0.00           H
ATOM   2563  CG  PRO X 180      27.503  17.825  42.654  0.00  0.00           C
ATOM   2564  HG2 PRO X 180      27.102  17.222  41.839  0.00  0.00           H
ATOM   2565  HG3 PRO X 180      27.385  17.327  43.616  0.00  0.00           H
ATOM   2566  CB  PRO X 180      28.965  18.211  42.313  0.00  0.00           C
ATOM   2567  HB2 PRO X 180      29.473  17.443  41.730  0.00  0.00           H
ATOM   2568  HB3 PRO X 180      29.461  18.461  43.251  0.00  0.00           H
ATOM   2569  CA  PRO X 180      28.857  19.542  41.515  0.00  0.00           C
ATOM   2570  HA  PRO X 180      29.619  20.301  41.691  0.00  0.00           H
ATOM   2571  C   PRO X 180      28.747  19.236  40.019  0.00  0.00           C
ATOM   2572  O   PRO X 180      27.780  18.664  39.552  0.00  0.00           O
ATOM   2573  N   VAL X 181      29.872  19.341  39.402  0.00  0.00           N
ATOM   2574  H   VAL X 181      30.656  19.717  39.916  0.00  0.00           H
ATOM   2575  CA  VAL X 181      30.276  18.666  38.136  0.00  0.00           C
ATOM   2576  HA  VAL X 181      29.443  18.071  37.763  0.00  0.00           H
ATOM   2577  CB  VAL X 181      30.656  19.679  37.010  0.00  0.00           C
ATOM   2578  HB  VAL X 181      31.602  20.144  37.287  0.00  0.00           H
ATOM   2579  CG1 VAL X 181      31.086  19.053  35.710  0.00  0.00           C
ATOM   2580 HG11 VAL X 181      31.799  18.255  35.916  0.00  0.00           H
ATOM   2581 HG12 VAL X 181      30.195  18.767  35.152  0.00  0.00           H
ATOM   2582 HG13 VAL X 181      31.488  19.786  35.010  0.00  0.00           H
ATOM   2583  CG2 VAL X 181      29.521  20.740  36.883  0.00  0.00           C
ATOM   2584 HG21 VAL X 181      28.555  20.238  36.829  0.00  0.00           H
ATOM   2585 HG22 VAL X 181      29.581  21.404  37.745  0.00  0.00           H
ATOM   2586 HG23 VAL X 181      29.716  21.337  35.992  0.00  0.00           H
ATOM   2587  C   VAL X 181      31.394  17.700  38.498  0.00  0.00           C
ATOM   2588  O   VAL X 181      32.354  18.149  39.061  0.00  0.00           O
ATOM   2589  N   VAL X 182      31.313  16.504  38.044  0.00  0.00           N
ATOM   2590  H   VAL X 182      30.483  16.261  37.522  0.00  0.00           H
ATOM   2591  CA  VAL X 182      32.220  15.384  38.472  0.00  0.00           C
ATOM   2592  HA  VAL X 182      33.082  15.804  38.989  0.00  0.00           H
ATOM   2593  CB  VAL X 182      31.466  14.464  39.433  0.00  0.00           C
ATOM   2594  HB  VAL X 182      30.479  14.168  39.078  0.00  0.00           H
ATOM   2595  CG1 VAL X 182      32.063  13.103  39.751  0.00  0.00           C
ATOM   2596 HG11 VAL X 182      31.989  12.543  38.818  0.00  0.00           H
ATOM   2597 HG12 VAL X 182      33.079  13.344  40.064  0.00  0.00           H
ATOM   2598 HG13 VAL X 182      31.390  12.636  40.470  0.00  0.00           H
ATOM   2599  CG2 VAL X 182      31.225  15.222  40.786  0.00  0.00           C
ATOM   2600 HG21 VAL X 182      30.440  15.969  40.669  0.00  0.00           H
ATOM   2601 HG22 VAL X 182      30.978  14.595  41.643  0.00  0.00           H
ATOM   2602 HG23 VAL X 182      32.154  15.743  41.017  0.00  0.00           H
ATOM   2603  C   VAL X 182      32.732  14.692  37.167  0.00  0.00           C
ATOM   2604  O   VAL X 182      31.914  14.274  36.360  0.00  0.00           O
ATOM   2605  N   CYX X 183      34.063  14.577  36.986  0.00  0.00           N
ATOM   2606  H   CYX X 183      34.700  14.957  37.672  0.00  0.00           H
ATOM   2607  CA  CYX X 183      34.780  13.886  35.816  0.00  0.00           C
ATOM   2608  HA  CYX X 183      34.110  13.299  35.188  0.00  0.00           H
ATOM   2609  CB  CYX X 183      35.450  15.018  35.027  0.00  0.00           C
ATOM   2610  HB2 CYX X 183      36.284  15.185  35.710  0.00  0.00           H
ATOM   2611  HB3 CYX X 183      35.745  14.691  34.030  0.00  0.00           H
ATOM   2612  SG  CYX X 183      34.513  16.584  34.700  0.00  0.00           S
ATOM   2613  C   CYX X 183      35.751  12.762  36.404  0.00  0.00           C
ATOM   2614  O   CYX X 183      36.485  13.060  37.352  0.00  0.00           O
ATOM   2615  N   SER X 184      35.806  11.506  35.930  0.00  0.00           N
ATOM   2616  H   SER X 184      35.083  11.172  35.309  0.00  0.00           H
ATOM   2617  CA  SER X 184      36.827  10.547  36.431  0.00  0.00           C
ATOM   2618  HA  SER X 184      36.720   9.598  35.905  0.00  0.00           H
ATOM   2619  CB  SER X 184      38.209  11.028  36.045  0.00  0.00           C
ATOM   2620  HB2 SER X 184      38.431  12.053  36.341  0.00  0.00           H
ATOM   2621  HB3 SER X 184      38.894  10.327  36.521  0.00  0.00           H
ATOM   2622  OG  SER X 184      38.407  10.918  34.640  0.00  0.00           O
ATOM   2623  HG  SER X 184      39.322  10.648  34.532  0.00  0.00           H
ATOM   2624  C   SER X 184      36.652  10.373  37.997  0.00  0.00           C
ATOM   2625  O   SER X 184      37.615  10.029  38.639  0.00  0.00           O
ATOM   2626  N   GLY X 185      35.481  10.634  38.557  0.00  0.00           N
ATOM   2627  H   GLY X 185      34.775  11.076  37.985  0.00  0.00           H
ATOM   2628  CA  GLY X 185      35.177  10.444  40.017  0.00  0.00           C
ATOM   2629  HA2 GLY X 185      34.099  10.293  40.069  0.00  0.00           H
ATOM   2630  HA3 GLY X 185      35.705   9.561  40.378  0.00  0.00           H
ATOM   2631  C   GLY X 185      35.532  11.658  40.867  0.00  0.00           C
ATOM   2632  O   GLY X 185      35.090  11.647  42.043  0.00  0.00           O
ATOM   2633  N   LYS X 186      36.172  12.690  40.285  0.00  0.00           N
ATOM   2634  H   LYS X 186      36.467  12.524  39.334  0.00  0.00           H
ATOM   2635  CA  LYS X 186      36.579  13.881  41.058  0.00  0.00           C
ATOM   2636  HA  LYS X 186      36.395  13.634  42.103  0.00  0.00           H
ATOM   2637  CB  LYS X 186      38.125  14.175  40.724  0.00  0.00           C
ATOM   2638  HB2 LYS X 186      38.163  14.510  39.688  0.00  0.00           H
ATOM   2639  HB3 LYS X 186      38.555  14.955  41.353  0.00  0.00           H
ATOM   2640  CG  LYS X 186      39.041  12.932  40.866  0.00  0.00           C
ATOM   2641  HG2 LYS X 186      38.766  12.245  40.066  0.00  0.00           H
ATOM   2642  HG3 LYS X 186      40.040  13.164  40.497  0.00  0.00           H
ATOM   2643  CD  LYS X 186      39.183  12.465  42.297  0.00  0.00           C
ATOM   2644  HD2 LYS X 186      39.560  13.304  42.883  0.00  0.00           H
ATOM   2645  HD3 LYS X 186      38.191  12.238  42.687  0.00  0.00           H
ATOM   2646  CE  LYS X 186      39.997  11.171  42.556  0.00  0.00           C
ATOM   2647  HE2 LYS X 186      39.519  10.320  42.072  0.00  0.00           H
ATOM   2648  HE3 LYS X 186      40.990  11.332  42.137  0.00  0.00           H
ATOM   2649  NZ  LYS X 186      40.189  10.936  43.952  0.00  0.00           N
ATOM   2650  HZ1 LYS X 186      40.624  10.045  44.148  0.00  0.00           H
ATOM   2651  HZ2 LYS X 186      40.807  11.604  44.391  0.00  0.00           H
ATOM   2652  HZ3 LYS X 186      39.324  10.786  44.452  0.00  0.00           H
ATOM   2653  C   LYS X 186      35.760  15.131  40.654  0.00  0.00           C
ATOM   2654  O   LYS X 186      35.358  15.197  39.484  0.00  0.00           O
ATOM   2655  N   LEU X 187      35.557  16.082  41.550  0.00  0.00           N
ATOM   2656  H   LEU X 187      35.940  15.962  42.477  0.00  0.00           H
ATOM   2657  CA  LEU X 187      34.812  17.300  41.432  0.00  0.00           C
ATOM   2658  HA  LEU X 187      33.930  17.094  40.826  0.00  0.00           H
ATOM   2659  CB  LEU X 187      34.450  17.751  42.827  0.00  0.00           C
ATOM   2660  HB2 LEU X 187      33.815  17.001  43.298  0.00  0.00           H
ATOM   2661  HB3 LEU X 187      35.374  17.710  43.404  0.00  0.00           H
ATOM   2662  CG  LEU X 187      33.831  19.131  42.950  0.00  0.00           C
ATOM   2663  HG  LEU X 187      34.386  19.859  42.359  0.00  0.00           H
ATOM   2664  CD1 LEU X 187      32.312  19.262  42.752  0.00  0.00           C
ATOM   2665 HD11 LEU X 187      32.036  20.313  42.662  0.00  0.00           H
ATOM   2666 HD12 LEU X 187      32.129  18.705  41.833  0.00  0.00           H
ATOM   2667 HD13 LEU X 187      31.738  18.766  43.535  0.00  0.00           H
ATOM   2668  CD2 LEU X 187      34.228  19.671  44.311  0.00  0.00           C
ATOM   2669 HD21 LEU X 187      35.292  19.905  44.321  0.00  0.00           H
ATOM   2670 HD22 LEU X 187      33.851  20.661  44.568  0.00  0.00           H
ATOM   2671 HD23 LEU X 187      33.950  19.072  45.179  0.00  0.00           H
ATOM   2672  C   LEU X 187      35.602  18.396  40.710  0.00  0.00           C
ATOM   2673  O   LEU X 187      36.523  18.981  41.230  0.00  0.00           O
ATOM   2674  N   GLN X 188      35.139  18.754  39.467  0.00  0.00           N
ATOM   2675  H   GLN X 188      34.286  18.483  38.999  0.00  0.00           H
ATOM   2676  CA  GLN X 188      35.995  19.555  38.547  0.00  0.00           C
ATOM   2677  HA  GLN X 188      36.970  19.897  38.897  0.00  0.00           H
ATOM   2678  CB  GLN X 188      36.257  18.713  37.292  0.00  0.00           C
ATOM   2679  HB2 GLN X 188      35.294  18.289  37.008  0.00  0.00           H
ATOM   2680  HB3 GLN X 188      36.685  19.339  36.509  0.00  0.00           H
ATOM   2681  CG  GLN X 188      37.291  17.605  37.552  0.00  0.00           C
ATOM   2682  HG2 GLN X 188      37.167  16.925  38.395  0.00  0.00           H
ATOM   2683  HG3 GLN X 188      37.082  16.844  36.800  0.00  0.00           H
ATOM   2684  CD  GLN X 188      38.768  18.058  37.579  0.00  0.00           C
ATOM   2685  OE1 GLN X 188      39.115  19.243  37.665  0.00  0.00           O
ATOM   2686  NE2 GLN X 188      39.682  17.177  37.378  0.00  0.00           N
ATOM   2687 HE21 GLN X 188      40.635  17.504  37.303  0.00  0.00           H
ATOM   2688 HE22 GLN X 188      39.359  16.233  37.219  0.00  0.00           H
ATOM   2689  C   GLN X 188      35.259  20.896  38.115  0.00  0.00           C
ATOM   2690  O   GLN X 188      35.954  21.842  37.609  0.00  0.00           O
ATOM   2691  N   GLY X 189      33.945  20.969  38.368  0.00  0.00           N
ATOM   2692  H   GLY X 189      33.457  20.121  38.618  0.00  0.00           H
ATOM   2693  CA  GLY X 189      33.190  22.119  38.258  0.00  0.00           C
ATOM   2694  HA2 GLY X 189      33.862  22.973  38.335  0.00  0.00           H
ATOM   2695  HA3 GLY X 189      32.809  22.071  37.238  0.00  0.00           H
ATOM   2696  C   GLY X 189      32.090  22.346  39.335  0.00  0.00           C
ATOM   2697  O   GLY X 189      31.721  21.391  40.007  0.00  0.00           O
ATOM   2698  N   ILE X 190      31.552  23.560  39.358  0.00  0.00           N
ATOM   2699  H   ILE X 190      31.961  24.203  38.695  0.00  0.00           H
ATOM   2700  CA  ILE X 190      30.358  24.057  39.974  0.00  0.00           C
ATOM   2701  HA  ILE X 190      29.836  23.261  40.503  0.00  0.00           H
ATOM   2702  CB  ILE X 190      30.651  25.022  41.108  0.00  0.00           C
ATOM   2703  HB  ILE X 190      31.298  25.779  40.666  0.00  0.00           H
ATOM   2704  CG2 ILE X 190      29.316  25.729  41.531  0.00  0.00           C
ATOM   2705 HG21 ILE X 190      29.558  26.405  42.351  0.00  0.00           H
ATOM   2706 HG22 ILE X 190      28.938  26.414  40.772  0.00  0.00           H
ATOM   2707 HG23 ILE X 190      28.477  25.071  41.758  0.00  0.00           H
ATOM   2708  CG1 ILE X 190      31.309  24.528  42.324  0.00  0.00           C
ATOM   2709 HG12 ILE X 190      32.163  23.907  42.053  0.00  0.00           H
ATOM   2710 HG13 ILE X 190      31.616  25.451  42.816  0.00  0.00           H
ATOM   2711  CD1 ILE X 190      30.373  23.618  43.141  0.00  0.00           C
ATOM   2712 HD11 ILE X 190      29.612  24.178  43.684  0.00  0.00           H
ATOM   2713 HD12 ILE X 190      29.719  22.943  42.588  0.00  0.00           H
ATOM   2714 HD13 ILE X 190      30.965  23.025  43.837  0.00  0.00           H
ATOM   2715  C   ILE X 190      29.423  24.662  38.960  0.00  0.00           C
ATOM   2716  O   ILE X 190      29.888  25.410  38.070  0.00  0.00           O
ATOM   2717  N   VAL X 191      28.155  24.282  38.966  0.00  0.00           N
ATOM   2718  H   VAL X 191      27.925  23.580  39.655  0.00  0.00           H
ATOM   2719  CA  VAL X 191      27.105  24.825  38.075  0.00  0.00           C
ATOM   2720  HA  VAL X 191      27.409  24.875  37.030  0.00  0.00           H
ATOM   2721  CB  VAL X 191      25.833  24.059  38.337  0.00  0.00           C
ATOM   2722  HB  VAL X 191      25.414  24.074  39.343  0.00  0.00           H
ATOM   2723  CG1 VAL X 191      24.693  24.517  37.473  0.00  0.00           C
ATOM   2724 HG11 VAL X 191      24.975  24.694  36.435  0.00  0.00           H
ATOM   2725 HG12 VAL X 191      23.871  23.808  37.572  0.00  0.00           H
ATOM   2726 HG13 VAL X 191      24.431  25.472  37.927  0.00  0.00           H
ATOM   2727  CG2 VAL X 191      25.986  22.541  38.114  0.00  0.00           C
ATOM   2728 HG21 VAL X 191      25.288  22.007  38.759  0.00  0.00           H
ATOM   2729 HG22 VAL X 191      25.927  22.331  37.046  0.00  0.00           H
ATOM   2730 HG23 VAL X 191      26.949  22.155  38.448  0.00  0.00           H
ATOM   2731  C   VAL X 191      26.856  26.363  38.269  0.00  0.00           C
ATOM   2732  O   VAL X 191      26.505  26.801  39.354  0.00  0.00           O
ATOM   2733  N   SER X 192      27.008  27.106  37.195  0.00  0.00           N
ATOM   2734  H   SER X 192      27.169  26.540  36.374  0.00  0.00           H
ATOM   2735  CA  SER X 192      27.259  28.601  37.259  0.00  0.00           C
ATOM   2736  HA  SER X 192      27.233  28.794  38.331  0.00  0.00           H
ATOM   2737  CB  SER X 192      28.646  28.923  36.858  0.00  0.00           C
ATOM   2738  HB2 SER X 192      29.415  28.286  37.295  0.00  0.00           H
ATOM   2739  HB3 SER X 192      28.649  28.704  35.790  0.00  0.00           H
ATOM   2740  OG  SER X 192      29.022  30.291  36.998  0.00  0.00           O
ATOM   2741  HG  SER X 192      28.847  30.416  37.934  0.00  0.00           H
ATOM   2742  C   SER X 192      26.169  29.475  36.624  0.00  0.00           C
ATOM   2743  O   SER X 192      25.490  30.195  37.380  0.00  0.00           O
ATOM   2744  N   TRP X 193      25.979  29.366  35.294  0.00  0.00           N
ATOM   2745  H   TRP X 193      26.598  28.859  34.678  0.00  0.00           H
ATOM   2746  CA  TRP X 193      25.098  30.156  34.450  0.00  0.00           C
ATOM   2747  HA  TRP X 193      24.079  30.124  34.835  0.00  0.00           H
ATOM   2748  CB  TRP X 193      25.550  31.629  34.418  0.00  0.00           C
ATOM   2749  HB2 TRP X 193      24.870  32.071  33.689  0.00  0.00           H
ATOM   2750  HB3 TRP X 193      25.387  32.056  35.407  0.00  0.00           H
ATOM   2751  CG  TRP X 193      26.870  31.920  33.834  0.00  0.00           C
ATOM   2752  CD1 TRP X 193      28.007  31.747  34.523  0.00  0.00           C
ATOM   2753  HD1 TRP X 193      27.976  31.554  35.585  0.00  0.00           H
ATOM   2754  NE1 TRP X 193      29.096  31.897  33.687  0.00  0.00           N
ATOM   2755  HE1 TRP X 193      30.066  31.887  33.970  0.00  0.00           H
ATOM   2756  CE2 TRP X 193      28.715  32.267  32.435  0.00  0.00           C
ATOM   2757  CZ2 TRP X 193      29.449  32.540  31.275  0.00  0.00           C
ATOM   2758  HZ2 TRP X 193      30.523  32.654  31.255  0.00  0.00           H
ATOM   2759  CH2 TRP X 193      28.727  32.745  30.054  0.00  0.00           C
ATOM   2760  HH2 TRP X 193      29.168  32.928  29.085  0.00  0.00           H
ATOM   2761  CZ3 TRP X 193      27.311  32.826  30.061  0.00  0.00           C
ATOM   2762  HZ3 TRP X 193      26.739  33.114  29.192  0.00  0.00           H
ATOM   2763  CE3 TRP X 193      26.673  32.568  31.277  0.00  0.00           C
ATOM   2764  HE3 TRP X 193      25.602  32.703  31.263  0.00  0.00           H
ATOM   2765  CD2 TRP X 193      27.322  32.303  32.460  0.00  0.00           C
ATOM   2766  C   TRP X 193      24.855  29.584  33.026  0.00  0.00           C
ATOM   2767  O   TRP X 193      25.532  28.636  32.582  0.00  0.00           O
ATOM   2768  N   GLY X 194      24.010  30.230  32.167  0.00  0.00           N
ATOM   2769  H   GLY X 194      23.510  30.999  32.591  0.00  0.00           H
ATOM   2770  CA  GLY X 194      23.912  30.007  30.695  0.00  0.00           C
ATOM   2771  HA2 GLY X 194      24.916  30.062  30.274  0.00  0.00           H
ATOM   2772  HA3 GLY X 194      23.545  29.014  30.435  0.00  0.00           H
ATOM   2773  C   GLY X 194      22.950  31.026  30.110  0.00  0.00           C
ATOM   2774  O   GLY X 194      22.815  32.101  30.698  0.00  0.00           O
ATOM   2775  N   SER X 195      22.383  30.732  28.938  0.00  0.00           N
ATOM   2776  H   SER X 195      22.572  29.817  28.553  0.00  0.00           H
ATOM   2777  CA  SER X 195      21.536  31.661  28.211  0.00  0.00           C
ATOM   2778  HA  SER X 195      21.218  32.519  28.804  0.00  0.00           H
ATOM   2779  CB  SER X 195      22.391  32.286  27.192  0.00  0.00           C
ATOM   2780  HB2 SER X 195      23.251  32.772  27.652  0.00  0.00           H
ATOM   2781  HB3 SER X 195      22.678  31.384  26.653  0.00  0.00           H
ATOM   2782  OG  SER X 195      21.620  33.210  26.448  0.00  0.00           O
ATOM   2783  HG  SER X 195      22.119  33.635  25.747  0.00  0.00           H
ATOM   2784  C   SER X 195      20.330  30.926  27.796  0.00  0.00           C
ATOM   2785  O   SER X 195      20.214  30.213  26.756  0.00  0.00           O
ATOM   2786  N   GLY X 196      19.299  31.010  28.653  0.00  0.00           N
ATOM   2787  H   GLY X 196      19.245  31.628  29.450  0.00  0.00           H
ATOM   2788  CA  GLY X 196      18.170  30.060  28.694  0.00  0.00           C
ATOM   2789  HA2 GLY X 196      17.435  30.453  29.398  0.00  0.00           H
ATOM   2790  HA3 GLY X 196      17.772  30.095  27.680  0.00  0.00           H
ATOM   2791  C   GLY X 196      18.673  28.700  29.104  0.00  0.00           C
ATOM   2792  O   GLY X 196      19.747  28.548  29.669  0.00  0.00           O
ATOM   2793  N   CYX X 197      17.977  27.592  28.765  0.00  0.00           N
ATOM   2794  H   CYX X 197      17.136  27.820  28.253  0.00  0.00           H
ATOM   2795  CA  CYX X 197      18.407  26.254  29.014  0.00  0.00           C
ATOM   2796  HA  CYX X 197      19.454  26.203  29.310  0.00  0.00           H
ATOM   2797  CB  CYX X 197      17.530  25.648  30.169  0.00  0.00           C
ATOM   2798  HB2 CYX X 197      16.480  25.618  29.879  0.00  0.00           H
ATOM   2799  HB3 CYX X 197      17.944  24.662  30.380  0.00  0.00           H
ATOM   2800  SG  CYX X 197      17.744  26.506  31.746  0.00  0.00           S
ATOM   2801  C   CYX X 197      18.183  25.400  27.717  0.00  0.00           C
ATOM   2802  O   CYX X 197      17.143  25.498  27.066  0.00  0.00           O
ATOM   2803  N   ALA X 198      19.076  24.473  27.355  0.00  0.00           N
ATOM   2804  H   ALA X 198      19.933  24.515  27.887  0.00  0.00           H
ATOM   2805  CA  ALA X 198      19.055  23.538  26.210  0.00  0.00           C
ATOM   2806  HA  ALA X 198      20.053  23.104  26.145  0.00  0.00           H
ATOM   2807  CB  ALA X 198      18.134  22.349  26.572  0.00  0.00           C
ATOM   2808  HB1 ALA X 198      18.306  21.977  27.582  0.00  0.00           H
ATOM   2809  HB2 ALA X 198      17.100  22.632  26.377  0.00  0.00           H
ATOM   2810  HB3 ALA X 198      18.396  21.568  25.858  0.00  0.00           H
ATOM   2811  C   ALA X 198      18.816  24.130  24.848  0.00  0.00           C
ATOM   2812  O   ALA X 198      18.638  23.364  23.867  0.00  0.00           O
ATOM   2813  N   GLN X 199      19.052  25.414  24.667  0.00  0.00           N
ATOM   2814  H   GLN X 199      19.584  25.884  25.386  0.00  0.00           H
ATOM   2815  CA  GLN X 199      18.929  26.042  23.407  0.00  0.00           C
ATOM   2816  HA  GLN X 199      18.078  25.620  22.873  0.00  0.00           H
ATOM   2817  CB  GLN X 199      18.739  27.504  23.502  0.00  0.00           C
ATOM   2818  HB2 GLN X 199      19.681  27.982  23.773  0.00  0.00           H
ATOM   2819  HB3 GLN X 199      18.495  27.872  22.506  0.00  0.00           H
ATOM   2820  CG  GLN X 199      17.629  27.939  24.528  0.00  0.00           C
ATOM   2821  HG2 GLN X 199      16.685  27.399  24.459  0.00  0.00           H
ATOM   2822  HG3 GLN X 199      18.013  27.736  25.528  0.00  0.00           H
ATOM   2823  CD  GLN X 199      17.240  29.410  24.493  0.00  0.00           C
ATOM   2824  OE1 GLN X 199      17.858  30.195  23.823  0.00  0.00           O
ATOM   2825  NE2 GLN X 199      16.168  29.802  25.005  0.00  0.00           N
ATOM   2826 HE21 GLN X 199      15.866  30.752  24.843  0.00  0.00           H
ATOM   2827 HE22 GLN X 199      15.621  29.228  25.630  0.00  0.00           H
ATOM   2828  C   GLN X 199      20.207  25.777  22.619  0.00  0.00           C
ATOM   2829  O   GLN X 199      21.288  25.581  23.143  0.00  0.00           O
ATOM   2830  N   LYS X 200      20.079  25.756  21.270  0.00  0.00           N
ATOM   2831  H   LYS X 200      19.183  25.989  20.867  0.00  0.00           H
ATOM   2832  CA  LYS X 200      21.204  25.484  20.327  0.00  0.00           C
ATOM   2833  HA  LYS X 200      21.758  24.684  20.818  0.00  0.00           H
ATOM   2834  CB  LYS X 200      20.806  25.089  18.871  0.00  0.00           C
ATOM   2835  HB2 LYS X 200      20.357  26.010  18.498  0.00  0.00           H
ATOM   2836  HB3 LYS X 200      21.714  24.942  18.286  0.00  0.00           H
ATOM   2837  CG  LYS X 200      19.819  23.909  18.637  0.00  0.00           C
ATOM   2838  HG2 LYS X 200      20.084  23.011  19.195  0.00  0.00           H
ATOM   2839  HG3 LYS X 200      18.820  24.137  19.007  0.00  0.00           H
ATOM   2840  CD  LYS X 200      19.824  23.562  17.104  0.00  0.00           C
ATOM   2841  HD2 LYS X 200      19.410  24.468  16.662  0.00  0.00           H
ATOM   2842  HD3 LYS X 200      20.801  23.318  16.687  0.00  0.00           H
ATOM   2843  CE  LYS X 200      18.817  22.386  16.788  0.00  0.00           C
ATOM   2844  HE2 LYS X 200      17.882  22.601  17.305  0.00  0.00           H
ATOM   2845  HE3 LYS X 200      18.570  22.531  15.736  0.00  0.00           H
ATOM   2846  NZ  LYS X 200      19.369  20.976  17.114  0.00  0.00           N
ATOM   2847  HZ1 LYS X 200      19.957  20.667  16.353  0.00  0.00           H
ATOM   2848  HZ2 LYS X 200      19.855  20.888  17.994  0.00  0.00           H
ATOM   2849  HZ3 LYS X 200      18.581  20.350  17.032  0.00  0.00           H
ATOM   2850  C   LYS X 200      22.207  26.641  20.339  0.00  0.00           C
ATOM   2851  O   LYS X 200      21.846  27.778  20.528  0.00  0.00           O
ATOM   2852  N   ASN X 201      23.489  26.303  20.173  0.00  0.00           N
ATOM   2853  H   ASN X 201      23.612  25.320  19.975  0.00  0.00           H
ATOM   2854  CA  ASN X 201      24.677  27.213  20.268  0.00  0.00           C
ATOM   2855  HA  ASN X 201      25.551  26.562  20.266  0.00  0.00           H
ATOM   2856  CB  ASN X 201      24.692  28.004  18.966  0.00  0.00           C
ATOM   2857  HB2 ASN X 201      23.904  28.755  19.022  0.00  0.00           H
ATOM   2858  HB3 ASN X 201      25.583  28.628  18.899  0.00  0.00           H
ATOM   2859  CG  ASN X 201      24.538  27.137  17.720  0.00  0.00           C
ATOM   2860  OD1 ASN X 201      25.296  26.211  17.558  0.00  0.00           O
ATOM   2861  ND2 ASN X 201      23.591  27.281  16.823  0.00  0.00           N
ATOM   2862 HD21 ASN X 201      23.501  26.610  16.073  0.00  0.00           H
ATOM   2863 HD22 ASN X 201      22.940  28.053  16.850  0.00  0.00           H
ATOM   2864  C   ASN X 201      24.702  28.090  21.484  0.00  0.00           C
ATOM   2865  O   ASN X 201      25.168  29.226  21.469  0.00  0.00           O
ATOM   2866  N   LYS X 202      24.184  27.506  22.626  0.00  0.00           N
ATOM   2867  H   LYS X 202      23.871  26.551  22.524  0.00  0.00           H
ATOM   2868  CA  LYS X 202      24.163  28.136  23.921  0.00  0.00           C
ATOM   2869  HA  LYS X 202      24.939  28.899  23.977  0.00  0.00           H
ATOM   2870  CB  LYS X 202      22.762  28.905  24.115  0.00  0.00           C
ATOM   2871  HB2 LYS X 202      21.981  28.145  24.090  0.00  0.00           H
ATOM   2872  HB3 LYS X 202      22.734  29.390  25.091  0.00  0.00           H
ATOM   2873  CG  LYS X 202      22.486  30.075  23.068  0.00  0.00           C
ATOM   2874  HG2 LYS X 202      23.247  30.840  23.224  0.00  0.00           H
ATOM   2875  HG3 LYS X 202      22.614  29.726  22.043  0.00  0.00           H
ATOM   2876  CD  LYS X 202      21.094  30.704  23.359  0.00  0.00           C
ATOM   2877  HD2 LYS X 202      20.390  29.902  23.137  0.00  0.00           H
ATOM   2878  HD3 LYS X 202      21.185  31.096  24.372  0.00  0.00           H
ATOM   2879  CE  LYS X 202      20.898  31.859  22.407  0.00  0.00           C
ATOM   2880  HE2 LYS X 202      21.516  32.731  22.620  0.00  0.00           H
ATOM   2881  HE3 LYS X 202      21.098  31.531  21.387  0.00  0.00           H
ATOM   2882  NZ  LYS X 202      19.525  32.431  22.513  0.00  0.00           N
ATOM   2883  HZ1 LYS X 202      19.461  32.861  23.425  0.00  0.00           H
ATOM   2884  HZ2 LYS X 202      19.287  33.215  21.922  0.00  0.00           H
ATOM   2885  HZ3 LYS X 202      18.797  31.733  22.464  0.00  0.00           H
ATOM   2886  C   LYS X 202      24.353  27.082  25.003  0.00  0.00           C
ATOM   2887  O   LYS X 202      23.497  26.888  25.904  0.00  0.00           O
ATOM   2888  N   PRO X 203      25.548  26.453  25.087  0.00  0.00           N
ATOM   2889  CD  PRO X 203      26.787  26.836  24.382  0.00  0.00           C
ATOM   2890  HD2 PRO X 203      27.018  27.899  24.450  0.00  0.00           H
ATOM   2891  HD3 PRO X 203      26.717  26.600  23.320  0.00  0.00           H
ATOM   2892  CG  PRO X 203      27.905  25.945  24.997  0.00  0.00           C
ATOM   2893  HG2 PRO X 203      28.283  26.484  25.866  0.00  0.00           H
ATOM   2894  HG3 PRO X 203      28.766  25.675  24.386  0.00  0.00           H
ATOM   2895  CB  PRO X 203      27.133  24.772  25.553  0.00  0.00           C
ATOM   2896  HB2 PRO X 203      27.776  24.221  26.239  0.00  0.00           H
ATOM   2897  HB3 PRO X 203      26.838  24.086  24.759  0.00  0.00           H
ATOM   2898  CA  PRO X 203      25.773  25.411  26.058  0.00  0.00           C
ATOM   2899  HA  PRO X 203      24.980  24.664  26.033  0.00  0.00           H
ATOM   2900  C   PRO X 203      25.899  25.955  27.488  0.00  0.00           C
ATOM   2901  O   PRO X 203      26.133  27.158  27.620  0.00  0.00           O
ATOM   2902  N   GLY X 204      25.732  25.167  28.584  0.00  0.00           N
ATOM   2903  H   GLY X 204      25.557  24.191  28.393  0.00  0.00           H
ATOM   2904  CA  GLY X 204      25.913  25.487  30.054  0.00  0.00           C
ATOM   2905  HA2 GLY X 204      25.353  26.417  30.152  0.00  0.00           H
ATOM   2906  HA3 GLY X 204      25.549  24.692  30.705  0.00  0.00           H
ATOM   2907  C   GLY X 204      27.327  25.813  30.408  0.00  0.00           C
ATOM   2908  O   GLY X 204      28.294  25.255  29.884  0.00  0.00           O
ATOM   2909  N   VAL X 205      27.561  26.816  31.323  0.00  0.00           N
ATOM   2910  H   VAL X 205      26.798  27.359  31.702  0.00  0.00           H
ATOM   2911  CA  VAL X 205      28.849  27.212  31.779  0.00  0.00           C
ATOM   2912  HA  VAL X 205      29.576  26.543  31.319  0.00  0.00           H
ATOM   2913  CB  VAL X 205      29.133  28.671  31.300  0.00  0.00           C
ATOM   2914  HB  VAL X 205      28.485  29.349  31.855  0.00  0.00           H
ATOM   2915  CG1 VAL X 205      30.506  29.135  31.667  0.00  0.00           C
ATOM   2916 HG11 VAL X 205      30.457  30.179  31.357  0.00  0.00           H
ATOM   2917 HG12 VAL X 205      30.649  29.041  32.744  0.00  0.00           H
ATOM   2918 HG13 VAL X 205      31.183  28.481  31.118  0.00  0.00           H
ATOM   2919  CG2 VAL X 205      28.959  28.812  29.822  0.00  0.00           C
ATOM   2920 HG21 VAL X 205      29.367  27.982  29.245  0.00  0.00           H
ATOM   2921 HG22 VAL X 205      27.909  28.715  29.544  0.00  0.00           H
ATOM   2922 HG23 VAL X 205      29.369  29.774  29.516  0.00  0.00           H
ATOM   2923  C   VAL X 205      28.968  27.071  33.293  0.00  0.00           C
ATOM   2924  O   VAL X 205      28.074  27.342  34.060  0.00  0.00           O
ATOM   2925  N   TYR X 206      30.116  26.486  33.599  0.00  0.00           N
ATOM   2926  H   TYR X 206      30.771  26.351  32.842  0.00  0.00           H
ATOM   2927  CA  TYR X 206      30.499  25.882  34.908  0.00  0.00           C
ATOM   2928  HA  TYR X 206      29.743  26.249  35.603  0.00  0.00           H
ATOM   2929  CB  TYR X 206      30.573  24.384  34.862  0.00  0.00           C
ATOM   2930  HB2 TYR X 206      31.456  24.052  34.316  0.00  0.00           H
ATOM   2931  HB3 TYR X 206      30.729  24.056  35.889  0.00  0.00           H
ATOM   2932  CG  TYR X 206      29.357  23.692  34.260  0.00  0.00           C
ATOM   2933  CD1 TYR X 206      28.291  23.102  34.986  0.00  0.00           C
ATOM   2934  HD1 TYR X 206      28.293  23.088  36.066  0.00  0.00           H
ATOM   2935  CE1 TYR X 206      27.077  22.714  34.389  0.00  0.00           C
ATOM   2936  HE1 TYR X 206      26.253  22.446  35.033  0.00  0.00           H
ATOM   2937  CZ  TYR X 206      26.876  22.673  32.994  0.00  0.00           C
ATOM   2938  OH  TYR X 206      25.735  22.139  32.466  0.00  0.00           O
ATOM   2939  HH  TYR X 206      25.693  22.129  31.507  0.00  0.00           H
ATOM   2940  CE2 TYR X 206      28.012  23.020  32.223  0.00  0.00           C
ATOM   2941  HE2 TYR X 206      27.984  22.873  31.153  0.00  0.00           H
ATOM   2942  CD2 TYR X 206      29.152  23.600  32.825  0.00  0.00           C
ATOM   2943  HD2 TYR X 206      29.905  24.038  32.185  0.00  0.00           H
ATOM   2944  C   TYR X 206      31.912  26.296  35.445  0.00  0.00           C
ATOM   2945  O   TYR X 206      32.873  26.195  34.682  0.00  0.00           O
ATOM   2946  N   THR X 207      31.956  26.744  36.673  0.00  0.00           N
ATOM   2947  H   THR X 207      31.280  26.444  37.360  0.00  0.00           H
ATOM   2948  CA  THR X 207      33.170  27.331  37.285  0.00  0.00           C
ATOM   2949  HA  THR X 207      33.511  28.034  36.525  0.00  0.00           H
ATOM   2950  CB  THR X 207      32.787  28.046  38.596  0.00  0.00           C
ATOM   2951  HB  THR X 207      32.532  27.273  39.321  0.00  0.00           H
ATOM   2952  CG2 THR X 207      33.932  28.961  38.996  0.00  0.00           C
ATOM   2953 HG21 THR X 207      34.195  29.654  38.197  0.00  0.00           H
ATOM   2954 HG22 THR X 207      33.608  29.551  39.853  0.00  0.00           H
ATOM   2955 HG23 THR X 207      34.826  28.433  39.330  0.00  0.00           H
ATOM   2956  OG1 THR X 207      31.644  28.819  38.398  0.00  0.00           O
ATOM   2957  HG1 THR X 207      31.276  28.917  39.279  0.00  0.00           H
ATOM   2958  C   THR X 207      34.207  26.205  37.597  0.00  0.00           C
ATOM   2959  O   THR X 207      33.850  25.213  38.187  0.00  0.00           O
ATOM   2960  N   LYS X 208      35.430  26.326  37.027  0.00  0.00           N
ATOM   2961  H   LYS X 208      35.584  27.216  36.574  0.00  0.00           H
ATOM   2962  CA  LYS X 208      36.524  25.392  36.921  0.00  0.00           C
ATOM   2963  HA  LYS X 208      36.011  24.494  36.577  0.00  0.00           H
ATOM   2964  CB  LYS X 208      37.440  26.007  35.787  0.00  0.00           C
ATOM   2965  HB2 LYS X 208      36.813  26.167  34.909  0.00  0.00           H
ATOM   2966  HB3 LYS X 208      37.817  26.958  36.163  0.00  0.00           H
ATOM   2967  CG  LYS X 208      38.502  24.956  35.405  0.00  0.00           C
ATOM   2968  HG2 LYS X 208      39.188  24.718  36.218  0.00  0.00           H
ATOM   2969  HG3 LYS X 208      38.077  23.987  35.144  0.00  0.00           H
ATOM   2970  CD  LYS X 208      39.256  25.556  34.204  0.00  0.00           C
ATOM   2971  HD2 LYS X 208      38.494  25.869  33.490  0.00  0.00           H
ATOM   2972  HD3 LYS X 208      39.869  26.412  34.486  0.00  0.00           H
ATOM   2973  CE  LYS X 208      40.064  24.444  33.623  0.00  0.00           C
ATOM   2974  HE2 LYS X 208      40.823  24.020  34.281  0.00  0.00           H
ATOM   2975  HE3 LYS X 208      39.479  23.536  33.474  0.00  0.00           H
ATOM   2976  NZ  LYS X 208      40.741  24.767  32.324  0.00  0.00           N
ATOM   2977  HZ1 LYS X 208      41.249  25.640  32.344  0.00  0.00           H
ATOM   2978  HZ2 LYS X 208      41.290  24.002  31.959  0.00  0.00           H
ATOM   2979  HZ3 LYS X 208      40.114  24.929  31.549  0.00  0.00           H
ATOM   2980  C   LYS X 208      37.278  25.166  38.261  0.00  0.00           C
ATOM   2981  O   LYS X 208      38.097  26.012  38.630  0.00  0.00           O
ATOM   2982  N   VAL X 209      37.027  24.036  38.923  0.00  0.00           N
ATOM   2983  H   VAL X 209      36.465  23.298  38.523  0.00  0.00           H
ATOM   2984  CA  VAL X 209      37.300  23.742  40.316  0.00  0.00           C
ATOM   2985  HA  VAL X 209      36.969  24.577  40.934  0.00  0.00           H
ATOM   2986  CB  VAL X 209      36.526  22.506  40.832  0.00  0.00           C
ATOM   2987  HB  VAL X 209      36.708  21.759  40.059  0.00  0.00           H
ATOM   2988  CG1 VAL X 209      36.965  21.926  42.133  0.00  0.00           C
ATOM   2989 HG11 VAL X 209      36.921  22.735  42.862  0.00  0.00           H
ATOM   2990 HG12 VAL X 209      36.305  21.076  42.305  0.00  0.00           H
ATOM   2991 HG13 VAL X 209      38.013  21.629  42.159  0.00  0.00           H
ATOM   2992  CG2 VAL X 209      35.028  22.822  40.950  0.00  0.00           C
ATOM   2993 HG21 VAL X 209      34.730  23.296  40.015  0.00  0.00           H
ATOM   2994 HG22 VAL X 209      34.482  21.927  41.251  0.00  0.00           H
ATOM   2995 HG23 VAL X 209      34.947  23.620  41.688  0.00  0.00           H
ATOM   2996  C   VAL X 209      38.751  23.600  40.579  0.00  0.00           C
ATOM   2997  O   VAL X 209      39.186  24.110  41.627  0.00  0.00           O
ATOM   2998  N   CYX X 210      39.528  23.008  39.686  0.00  0.00           N
ATOM   2999  H   CYX X 210      39.133  22.545  38.880  0.00  0.00           H
ATOM   3000  CA  CYX X 210      40.949  22.920  39.814  0.00  0.00           C
ATOM   3001  HA  CYX X 210      41.124  22.171  40.586  0.00  0.00           H
ATOM   3002  CB  CYX X 210      41.639  22.280  38.571  0.00  0.00           C
ATOM   3003  HB2 CYX X 210      42.716  22.180  38.704  0.00  0.00           H
ATOM   3004  HB3 CYX X 210      41.342  21.259  38.333  0.00  0.00           H
ATOM   3005  SG  CYX X 210      41.418  23.172  37.066  0.00  0.00           S
ATOM   3006  C   CYX X 210      41.694  24.270  40.129  0.00  0.00           C
ATOM   3007  O   CYX X 210      42.613  24.195  40.951  0.00  0.00           O
ATOM   3008  N   ASN X 211      41.356  25.463  39.629  0.00  0.00           N
ATOM   3009  H   ASN X 211      40.753  25.411  38.820  0.00  0.00           H
ATOM   3010  CA  ASN X 211      41.828  26.791  39.920  0.00  0.00           C
ATOM   3011  HA  ASN X 211      42.878  26.852  39.635  0.00  0.00           H
ATOM   3012  CB  ASN X 211      41.001  27.673  39.065  0.00  0.00           C
ATOM   3013  HB2 ASN X 211      39.946  27.519  39.288  0.00  0.00           H
ATOM   3014  HB3 ASN X 211      41.170  28.711  39.349  0.00  0.00           H
ATOM   3015  CG  ASN X 211      41.153  27.615  37.550  0.00  0.00           C
ATOM   3016  OD1 ASN X 211      41.505  26.581  37.073  0.00  0.00           O
ATOM   3017  ND2 ASN X 211      40.784  28.636  36.800  0.00  0.00           N
ATOM   3018 HD21 ASN X 211      40.841  28.480  35.804  0.00  0.00           H
ATOM   3019 HD22 ASN X 211      40.350  29.454  37.204  0.00  0.00           H
ATOM   3020  C   ASN X 211      41.670  27.223  41.393  0.00  0.00           C
ATOM   3021  O   ASN X 211      42.309  28.199  41.829  0.00  0.00           O
ATOM   3022  N   TYR X 212      40.855  26.514  42.175  0.00  0.00           N
ATOM   3023  H   TYR X 212      40.412  25.709  41.757  0.00  0.00           H
ATOM   3024  CA  TYR X 212      40.478  26.936  43.572  0.00  0.00           C
ATOM   3025  HA  TYR X 212      41.078  27.818  43.801  0.00  0.00           H
ATOM   3026  CB  TYR X 212      38.978  27.167  43.590  0.00  0.00           C
ATOM   3027  HB2 TYR X 212      38.389  26.255  43.494  0.00  0.00           H
ATOM   3028  HB3 TYR X 212      38.734  27.495  44.600  0.00  0.00           H
ATOM   3029  CG  TYR X 212      38.471  28.325  42.601  0.00  0.00           C
ATOM   3030  CD1 TYR X 212      38.877  29.616  42.831  0.00  0.00           C
ATOM   3031  HD1 TYR X 212      39.399  29.900  43.733  0.00  0.00           H
ATOM   3032  CE1 TYR X 212      38.586  30.596  41.870  0.00  0.00           C
ATOM   3033  HE1 TYR X 212      38.866  31.607  42.125  0.00  0.00           H
ATOM   3034  CZ  TYR X 212      38.043  30.277  40.597  0.00  0.00           C
ATOM   3035  OH  TYR X 212      37.958  31.248  39.611  0.00  0.00           O
ATOM   3036  HH  TYR X 212      38.245  32.108  39.927  0.00  0.00           H
ATOM   3037  CE2 TYR X 212      37.734  28.913  40.345  0.00  0.00           C
ATOM   3038  HE2 TYR X 212      37.350  28.697  39.359  0.00  0.00           H
ATOM   3039  CD2 TYR X 212      37.964  27.956  41.336  0.00  0.00           C
ATOM   3040  HD2 TYR X 212      37.839  26.893  41.191  0.00  0.00           H
ATOM   3041  C   TYR X 212      40.867  25.862  44.577  0.00  0.00           C
ATOM   3042  O   TYR X 212      40.659  26.068  45.770  0.00  0.00           O
ATOM   3043  N   VAL X 213      41.599  24.815  44.184  0.00  0.00           N
ATOM   3044  H   VAL X 213      42.134  24.931  43.335  0.00  0.00           H
ATOM   3045  CA  VAL X 213      41.891  23.727  45.071  0.00  0.00           C
ATOM   3046  HA  VAL X 213      40.931  23.362  45.437  0.00  0.00           H
ATOM   3047  CB  VAL X 213      42.571  22.566  44.444  0.00  0.00           C
ATOM   3048  HB  VAL X 213      43.522  22.834  43.985  0.00  0.00           H
ATOM   3049  CG1 VAL X 213      42.930  21.464  45.397  0.00  0.00           C
ATOM   3050 HG11 VAL X 213      43.150  20.547  44.851  0.00  0.00           H
ATOM   3051 HG12 VAL X 213      43.843  21.693  45.948  0.00  0.00           H
ATOM   3052 HG13 VAL X 213      42.138  21.409  46.144  0.00  0.00           H
ATOM   3053  CG2 VAL X 213      41.610  21.884  43.461  0.00  0.00           C
ATOM   3054 HG21 VAL X 213      40.744  21.465  43.973  0.00  0.00           H
ATOM   3055 HG22 VAL X 213      41.250  22.567  42.692  0.00  0.00           H
ATOM   3056 HG23 VAL X 213      42.109  21.096  42.896  0.00  0.00           H
ATOM   3057  C   VAL X 213      42.695  24.192  46.331  0.00  0.00           C
ATOM   3058  O   VAL X 213      42.276  23.971  47.467  0.00  0.00           O
ATOM   3059  N   SER X 214      43.765  24.981  46.151  0.00  0.00           N
ATOM   3060  H   SER X 214      43.984  25.285  45.213  0.00  0.00           H
ATOM   3061  CA  SER X 214      44.528  25.483  47.265  0.00  0.00           C
ATOM   3062  HA  SER X 214      44.846  24.680  47.930  0.00  0.00           H
ATOM   3063  CB  SER X 214      45.805  26.201  46.658  0.00  0.00           C
ATOM   3064  HB2 SER X 214      46.507  26.539  47.420  0.00  0.00           H
ATOM   3065  HB3 SER X 214      46.249  25.426  46.033  0.00  0.00           H
ATOM   3066  OG  SER X 214      45.403  27.274  45.838  0.00  0.00           O
ATOM   3067  HG  SER X 214      46.100  27.405  45.191  0.00  0.00           H
ATOM   3068  C   SER X 214      43.745  26.505  48.122  0.00  0.00           C
ATOM   3069  O   SER X 214      43.970  26.591  49.345  0.00  0.00           O
ATOM   3070  N   TRP X 215      42.927  27.315  47.505  0.00  0.00           N
ATOM   3071  H   TRP X 215      42.696  27.103  46.545  0.00  0.00           H
ATOM   3072  CA  TRP X 215      42.001  28.251  48.210  0.00  0.00           C
ATOM   3073  HA  TRP X 215      42.536  28.971  48.830  0.00  0.00           H
ATOM   3074  CB  TRP X 215      41.367  29.093  47.144  0.00  0.00           C
ATOM   3075  HB2 TRP X 215      42.192  29.514  46.569  0.00  0.00           H
ATOM   3076  HB3 TRP X 215      40.668  28.514  46.541  0.00  0.00           H
ATOM   3077  CG  TRP X 215      40.588  30.259  47.697  0.00  0.00           C
ATOM   3078  CD1 TRP X 215      41.084  31.400  48.204  0.00  0.00           C
ATOM   3079  HD1 TRP X 215      42.142  31.605  48.135  0.00  0.00           H
ATOM   3080  NE1 TRP X 215      40.168  32.200  48.881  0.00  0.00           N
ATOM   3081  HE1 TRP X 215      40.414  33.005  49.440  0.00  0.00           H
ATOM   3082  CE2 TRP X 215      38.934  31.502  48.804  0.00  0.00           C
ATOM   3083  CZ2 TRP X 215      37.692  31.946  49.280  0.00  0.00           C
ATOM   3084  HZ2 TRP X 215      37.547  32.881  49.802  0.00  0.00           H
ATOM   3085  CH2 TRP X 215      36.676  30.999  49.143  0.00  0.00           C
ATOM   3086  HH2 TRP X 215      35.688  31.178  49.540  0.00  0.00           H
ATOM   3087  CZ3 TRP X 215      36.859  29.733  48.612  0.00  0.00           C
ATOM   3088  HZ3 TRP X 215      36.036  29.034  48.597  0.00  0.00           H
ATOM   3089  CE3 TRP X 215      38.039  29.473  47.931  0.00  0.00           C
ATOM   3090  HE3 TRP X 215      38.172  28.551  47.385  0.00  0.00           H
ATOM   3091  CD2 TRP X 215      39.134  30.295  48.020  0.00  0.00           C
ATOM   3092  C   TRP X 215      41.006  27.583  49.131  0.00  0.00           C
ATOM   3093  O   TRP X 215      40.979  27.869  50.340  0.00  0.00           O
ATOM   3094  N   ILE X 216      40.285  26.634  48.570  0.00  0.00           N
ATOM   3095  H   ILE X 216      40.495  26.402  47.610  0.00  0.00           H
ATOM   3096  CA  ILE X 216      39.384  25.767  49.385  0.00  0.00           C
ATOM   3097  HA  ILE X 216      38.586  26.403  49.769  0.00  0.00           H
ATOM   3098  CB  ILE X 216      38.756  24.616  48.460  0.00  0.00           C
ATOM   3099  HB  ILE X 216      39.653  24.343  47.904  0.00  0.00           H
ATOM   3100  CG2 ILE X 216      38.316  23.316  49.095  0.00  0.00           C
ATOM   3101 HG21 ILE X 216      37.402  23.515  49.655  0.00  0.00           H
ATOM   3102 HG22 ILE X 216      37.931  22.641  48.331  0.00  0.00           H
ATOM   3103 HG23 ILE X 216      39.026  22.756  49.702  0.00  0.00           H
ATOM   3104  CG1 ILE X 216      37.740  25.167  47.452  0.00  0.00           C
ATOM   3105 HG12 ILE X 216      36.745  25.235  47.892  0.00  0.00           H
ATOM   3106 HG13 ILE X 216      38.086  26.189  47.300  0.00  0.00           H
ATOM   3107  CD1 ILE X 216      37.742  24.391  46.158  0.00  0.00           C
ATOM   3108 HD11 ILE X 216      37.291  24.929  45.324  0.00  0.00           H
ATOM   3109 HD12 ILE X 216      38.766  24.154  45.871  0.00  0.00           H
ATOM   3110 HD13 ILE X 216      37.137  23.494  46.291  0.00  0.00           H
ATOM   3111  C   ILE X 216      40.171  25.123  50.600  0.00  0.00           C
ATOM   3112  O   ILE X 216      39.665  25.073  51.725  0.00  0.00           O
ATOM   3113  N   LYS X 217      41.449  24.753  50.424  0.00  0.00           N
ATOM   3114  H   LYS X 217      41.797  24.924  49.491  0.00  0.00           H
ATOM   3115  CA  LYS X 217      42.287  24.072  51.379  0.00  0.00           C
ATOM   3116  HA  LYS X 217      41.643  23.353  51.885  0.00  0.00           H
ATOM   3117  CB  LYS X 217      43.466  23.367  50.755  0.00  0.00           C
ATOM   3118  HB2 LYS X 217      44.051  24.068  50.160  0.00  0.00           H
ATOM   3119  HB3 LYS X 217      44.182  23.199  51.559  0.00  0.00           H
ATOM   3120  CG  LYS X 217      43.145  22.116  50.009  0.00  0.00           C
ATOM   3121  HG2 LYS X 217      42.858  21.353  50.732  0.00  0.00           H
ATOM   3122  HG3 LYS X 217      42.345  22.367  49.313  0.00  0.00           H
ATOM   3123  CD  LYS X 217      44.377  21.625  49.232  0.00  0.00           C
ATOM   3124  HD2 LYS X 217      44.162  20.758  48.607  0.00  0.00           H
ATOM   3125  HD3 LYS X 217      44.702  22.424  48.565  0.00  0.00           H
ATOM   3126  CE  LYS X 217      45.491  21.212  50.248  0.00  0.00           C
ATOM   3127  HE2 LYS X 217      45.562  22.041  50.952  0.00  0.00           H
ATOM   3128  HE3 LYS X 217      45.208  20.320  50.807  0.00  0.00           H
ATOM   3129  NZ  LYS X 217      46.836  21.126  49.647  0.00  0.00           N
ATOM   3130  HZ1 LYS X 217      47.159  21.829  48.997  0.00  0.00           H
ATOM   3131  HZ2 LYS X 217      47.516  21.241  50.385  0.00  0.00           H
ATOM   3132  HZ3 LYS X 217      46.998  20.288  49.106  0.00  0.00           H
ATOM   3133  C   LYS X 217      42.593  25.021  52.525  0.00  0.00           C
ATOM   3134  O   LYS X 217      42.538  24.657  53.685  0.00  0.00           O
ATOM   3135  N   GLN X 218      43.073  26.168  52.078  0.00  0.00           N
ATOM   3136  H   GLN X 218      43.346  26.283  51.112  0.00  0.00           H
ATOM   3137  CA  GLN X 218      43.405  27.279  52.927  0.00  0.00           C
ATOM   3138  HA  GLN X 218      44.147  27.037  53.687  0.00  0.00           H
ATOM   3139  CB  GLN X 218      44.010  28.406  52.043  0.00  0.00           C
ATOM   3140  HB2 GLN X 218      44.758  27.965  51.384  0.00  0.00           H
ATOM   3141  HB3 GLN X 218      43.242  28.823  51.392  0.00  0.00           H
ATOM   3142  CG  GLN X 218      44.638  29.675  52.646  0.00  0.00           C
ATOM   3143  HG2 GLN X 218      45.300  29.440  53.479  0.00  0.00           H
ATOM   3144  HG3 GLN X 218      45.215  30.332  51.996  0.00  0.00           H
ATOM   3145  CD  GLN X 218      43.613  30.712  53.083  0.00  0.00           C
ATOM   3146  OE1 GLN X 218      42.459  30.736  52.772  0.00  0.00           O
ATOM   3147  NE2 GLN X 218      43.927  31.631  53.993  0.00  0.00           N
ATOM   3148 HE21 GLN X 218      43.107  32.148  54.277  0.00  0.00           H
ATOM   3149 HE22 GLN X 218      44.782  31.623  54.530  0.00  0.00           H
ATOM   3150  C   GLN X 218      42.210  27.869  53.685  0.00  0.00           C
ATOM   3151  O   GLN X 218      42.358  28.124  54.898  0.00  0.00           O
ATOM   3152  N   THR X 219      40.994  27.843  53.082  0.00  0.00           N
ATOM   3153  H   THR X 219      41.040  27.789  52.075  0.00  0.00           H
ATOM   3154  CA  THR X 219      39.714  28.189  53.747  0.00  0.00           C
ATOM   3155  HA  THR X 219      39.711  29.031  54.440  0.00  0.00           H
ATOM   3156  CB  THR X 219      38.562  28.454  52.722  0.00  0.00           C
ATOM   3157  HB  THR X 219      38.096  27.526  52.391  0.00  0.00           H
ATOM   3158  CG2 THR X 219      37.400  29.191  53.388  0.00  0.00           C
ATOM   3159 HG21 THR X 219      36.655  29.161  52.593  0.00  0.00           H
ATOM   3160 HG22 THR X 219      37.017  28.728  54.297  0.00  0.00           H
ATOM   3161 HG23 THR X 219      37.778  30.149  53.744  0.00  0.00           H
ATOM   3162  OG1 THR X 219      38.912  29.316  51.667  0.00  0.00           O
ATOM   3163  HG1 THR X 219      39.514  28.761  51.166  0.00  0.00           H
ATOM   3164  C   THR X 219      39.259  27.071  54.697  0.00  0.00           C
ATOM   3165  O   THR X 219      38.777  27.390  55.802  0.00  0.00           O
ATOM   3166  N   ILE X 220      39.598  25.813  54.376  0.00  0.00           N
ATOM   3167  H   ILE X 220      39.735  25.648  53.389  0.00  0.00           H
ATOM   3168  CA  ILE X 220      39.215  24.748  55.268  0.00  0.00           C
ATOM   3169  HA  ILE X 220      38.134  24.732  55.406  0.00  0.00           H
ATOM   3170  CB  ILE X 220      39.398  23.364  54.619  0.00  0.00           C
ATOM   3171  HB  ILE X 220      40.217  23.443  53.904  0.00  0.00           H
ATOM   3172  CG2 ILE X 220      39.645  22.090  55.535  0.00  0.00           C
ATOM   3173 HG21 ILE X 220      39.467  21.145  55.021  0.00  0.00           H
ATOM   3174 HG22 ILE X 220      40.665  22.156  55.915  0.00  0.00           H
ATOM   3175 HG23 ILE X 220      38.964  22.126  56.385  0.00  0.00           H
ATOM   3176  CG1 ILE X 220      38.279  23.124  53.663  0.00  0.00           C
ATOM   3177 HG12 ILE X 220      37.371  22.975  54.247  0.00  0.00           H
ATOM   3178 HG13 ILE X 220      38.141  23.970  52.990  0.00  0.00           H
ATOM   3179  CD1 ILE X 220      38.368  21.934  52.665  0.00  0.00           C
ATOM   3180 HD11 ILE X 220      39.340  21.944  52.170  0.00  0.00           H
ATOM   3181 HD12 ILE X 220      38.257  20.930  53.074  0.00  0.00           H
ATOM   3182 HD13 ILE X 220      37.567  22.077  51.940  0.00  0.00           H
ATOM   3183  C   ILE X 220      39.851  25.008  56.708  0.00  0.00           C
ATOM   3184  O   ILE X 220      39.271  24.902  57.795  0.00  0.00           O
ATOM   3185  N   ALA X 221      41.121  25.454  56.778  0.00  0.00           N
ATOM   3186  H   ALA X 221      41.541  25.580  55.868  0.00  0.00           H
ATOM   3187  CA  ALA X 221      41.908  25.773  58.045  0.00  0.00           C
ATOM   3188  HA  ALA X 221      41.507  25.213  58.890  0.00  0.00           H
ATOM   3189  CB  ALA X 221      43.472  25.519  57.746  0.00  0.00           C
ATOM   3190  HB1 ALA X 221      44.085  25.416  58.641  0.00  0.00           H
ATOM   3191  HB2 ALA X 221      43.543  24.569  57.216  0.00  0.00           H
ATOM   3192  HB3 ALA X 221      43.834  26.336  57.121  0.00  0.00           H
ATOM   3193  C   ALA X 221      41.615  27.158  58.644  0.00  0.00           C
ATOM   3194  O   ALA X 221      42.402  27.665  59.463  0.00  0.00           O
ATOM   3195  N   SER X 222      40.557  27.835  58.184  0.00  0.00           N
ATOM   3196  H   SER X 222      40.077  27.391  57.415  0.00  0.00           H
ATOM   3197  CA  SER X 222      40.053  29.173  58.574  0.00  0.00           C
ATOM   3198  HA  SER X 222      40.823  29.930  58.429  0.00  0.00           H
ATOM   3199  CB  SER X 222      38.943  29.720  57.625  0.00  0.00           C
ATOM   3200  HB2 SER X 222      39.330  29.726  56.606  0.00  0.00           H
ATOM   3201  HB3 SER X 222      38.135  28.999  57.751  0.00  0.00           H
ATOM   3202  OG  SER X 222      38.523  31.030  57.925  0.00  0.00           O
ATOM   3203  HG  SER X 222      39.058  31.627  57.397  0.00  0.00           H
ATOM   3204  C   SER X 222      39.697  29.230  60.052  0.00  0.00           C
ATOM   3205  O   SER X 222      39.303  28.195  60.577  0.00  0.00           O
ATOM   3206  N   ASN X 223      39.897  30.393  60.747  0.00  0.00           N
ATOM   3207  H   ASN X 223      40.185  31.162  60.160  0.00  0.00           H
ATOM   3208  CA  ASN X 223      39.619  30.605  62.203  0.00  0.00           C
ATOM   3209  HA  ASN X 223      40.379  30.036  62.739  0.00  0.00           H
ATOM   3210  CB  ASN X 223      40.088  32.050  62.634  0.00  0.00           C
ATOM   3211  HB2 ASN X 223      39.523  32.856  62.166  0.00  0.00           H
ATOM   3212  HB3 ASN X 223      40.037  32.145  63.719  0.00  0.00           H
ATOM   3213  CG  ASN X 223      41.578  32.304  62.232  0.00  0.00           C
ATOM   3214  OD1 ASN X 223      42.534  31.825  62.816  0.00  0.00           O
ATOM   3215  ND2 ASN X 223      41.858  32.968  61.120  0.00  0.00           N
ATOM   3216 HD21 ASN X 223      42.843  33.066  60.923  0.00  0.00           H
ATOM   3217 HD22 ASN X 223      41.153  33.445  60.575  0.00  0.00           H
ATOM   3218  C   ASN X 223      38.180  30.156  62.703  0.00  0.00           C
ATOM   3219  O   ASN X 223      37.172  30.546  62.040  0.00  0.00           O
ATOM   3220  OXT ASN X 223      38.176  29.421  63.719  0.00  0.00           O
ATOM   3221  CA  CA  X 224      13.505  13.451  51.261  0.00  0.00          CA
ATOM   3222  N1  BEN X 225      17.486  30.629  14.388  0.00  0.00           N
ATOM   3223  H1  BEN X 225      18.027  30.118  15.074  0.00  0.00           H
ATOM   3224  H2  BEN X 225      16.640  30.962  14.833  0.00  0.00           H
ATOM   3225  C1  BEN X 225      18.276  31.541  13.782  0.00  0.00           C
ATOM   3226  N2  BEN X 225      18.354  32.670  14.515  0.00  0.00           N
ATOM   3227  H3  BEN X 225      18.211  33.509  13.968  0.00  0.00           H
ATOM   3228  H4  BEN X 225      19.111  32.645  15.187  0.00  0.00           H
ATOM   3229  C2  BEN X 225      19.477  31.002  13.082  0.00  0.00           C
ATOM   3230  C3  BEN X 225      19.461  29.677  12.644  0.00  0.00           C
ATOM   3231  H5  BEN X 225      18.635  29.034  12.932  0.00  0.00           H
ATOM   3232  C4  BEN X 225      20.519  29.114  11.891  0.00  0.00           C
ATOM   3233  H6  BEN X 225      20.592  28.062  11.630  0.00  0.00           H
ATOM   3234  C5  BEN X 225      21.622  29.898  11.585  0.00  0.00           C
ATOM   3235  H7  BEN X 225      22.463  29.496  11.028  0.00  0.00           H
ATOM   3236  C6  BEN X 225      21.657  31.216  11.965  0.00  0.00           C
ATOM   3237  H8  BEN X 225      22.514  31.826  11.698  0.00  0.00           H
ATOM   3238  C7  BEN X 225      20.602  31.776  12.751  0.00  0.00           C
ATOM   3239  H9  BEN X 225      20.655  32.803  13.103  0.00  0.00           H
ATOM   3240  N1  BEN X 226      11.147  48.255  28.737  0.00  0.00           N
ATOM   3241  H1  BEN X 226      10.851  47.661  29.502  0.00  0.00           H
ATOM   3242  H2  BEN X 226      10.373  48.828  28.425  0.00  0.00           H
ATOM   3243  C1  BEN X 226      12.349  48.796  28.867  0.00  0.00           C
ATOM   3244  N2  BEN X 226      12.486  49.584  27.785  0.00  0.00           N
ATOM   3245  H3  BEN X 226      13.051  50.370  28.081  0.00  0.00           H
ATOM   3246  H4  BEN X 226      12.990  49.033  27.101  0.00  0.00           H
ATOM   3247  C2  BEN X 226      13.530  48.065  29.505  0.00  0.00           C
ATOM   3248  C3  BEN X 226      14.830  48.450  29.187  0.00  0.00           C
ATOM   3249  H5  BEN X 226      15.081  49.286  28.541  0.00  0.00           H
ATOM   3250  C4  BEN X 226      15.889  47.658  29.685  0.00  0.00           C
ATOM   3251  H6  BEN X 226      16.920  47.897  29.441  0.00  0.00           H
ATOM   3252  C5  BEN X 226      15.713  46.501  30.501  0.00  0.00           C
ATOM   3253  H7  BEN X 226      16.537  45.973  30.972  0.00  0.00           H
ATOM   3254  C6  BEN X 226      14.377  46.270  30.916  0.00  0.00           C
ATOM   3255  H8  BEN X 226      14.259  45.459  31.628  0.00  0.00           H
ATOM   3256  C7  BEN X 226      13.278  47.025  30.433  0.00  0.00           C
ATOM   3257  H9  BEN X 226      12.269  46.769  30.743  0.00  0.00           H
ATOM   3258  N1  BEN X 227      -3.084  48.003  40.259  0.00  0.00           N
ATOM   3259  H1  BEN X 227      -3.675  47.185  40.179  0.00  0.00           H
ATOM   3260  H2  BEN X 227      -2.431  47.803  41.006  0.00  0.00           H
ATOM   3261  C1  BEN X 227      -3.862  49.071  40.661  0.00  0.00           C
ATOM   3262  N2  BEN X 227      -4.997  48.957  39.900  0.00  0.00           N
ATOM   3263  H3  BEN X 227      -4.953  48.168  39.267  0.00  0.00           H
ATOM   3264  H4  BEN X 227      -5.170  49.846  39.448  0.00  0.00           H
ATOM   3265  C2  BEN X 227      -3.321  50.383  41.037  0.00  0.00           C
ATOM   3266  C3  BEN X 227      -1.942  50.515  41.398  0.00  0.00           C
ATOM   3267  H5  BEN X 227      -1.203  49.723  41.328  0.00  0.00           H
ATOM   3268  C4  BEN X 227      -1.401  51.733  41.747  0.00  0.00           C
ATOM   3269  H6  BEN X 227      -0.347  51.968  41.863  0.00  0.00           H
ATOM   3270  C5  BEN X 227      -2.271  52.840  41.638  0.00  0.00           C
ATOM   3271  H7  BEN X 227      -1.918  53.865  41.702  0.00  0.00           H
ATOM   3272  C6  BEN X 227      -3.638  52.752  41.413  0.00  0.00           C
ATOM   3273  H8  BEN X 227      -4.315  53.599  41.371  0.00  0.00           H
ATOM   3274  C7  BEN X 227      -4.172  51.461  41.138  0.00  0.00           C
ATOM   3275  H9  BEN X 227      -5.233  51.339  40.942  0.00  0.00           H
ATOM   3276  N1  BEN X 228      21.789  26.762  30.710  0.00  0.00           N
ATOM   3277  H1  BEN X 228      21.258  27.623  30.672  0.00  0.00           H
ATOM   3278  H2  BEN X 228      21.468  26.063  30.053  0.00  0.00           H
ATOM   3279  C1  BEN X 228      22.353  26.372  31.859  0.00  0.00           C
ATOM   3280  N2  BEN X 228      23.303  25.425  31.818  0.00  0.00           N
ATOM   3281  H3  BEN X 228      23.340  24.808  31.017  0.00  0.00           H
ATOM   3282  H4  BEN X 228      23.274  24.906  32.687  0.00  0.00           H
ATOM   3283  C2  BEN X 228      22.008  26.996  33.153  0.00  0.00           C
ATOM   3284  C3  BEN X 228      21.183  28.146  33.097  0.00  0.00           C
ATOM   3285  H5  BEN X 228      20.704  28.507  32.192  0.00  0.00           H
ATOM   3286  C4  BEN X 228      20.754  28.778  34.314  0.00  0.00           C
ATOM   3287  H6  BEN X 228      20.190  29.705  34.274  0.00  0.00           H
ATOM   3288  C5  BEN X 228      21.194  28.298  35.570  0.00  0.00           C
ATOM   3289  H7  BEN X 228      20.902  28.835  36.468  0.00  0.00           H
ATOM   3290  C6  BEN X 228      22.079  27.227  35.598  0.00  0.00           C
ATOM   3291  H8  BEN X 228      22.416  26.919  36.584  0.00  0.00           H
ATOM   3292  C7  BEN X 228      22.480  26.558  34.406  0.00  0.00           C
ATOM   3293  H9  BEN X 228      23.062  25.663  34.602  0.00  0.00           H
ATOM   3294  Cl- Cl- X 229      10.676  47.346  52.957  0.00  0.00          CL
ATOM   3295  Cl- Cl- X 230      16.098  46.328  39.238  0.00  0.00          CL
ATOM   3296  Cl- Cl- X 231       6.024  21.926  22.942  0.00  0.00          CL
ATOM   3297  Cl- Cl- X 232      -3.122  24.182  -3.877  0.00  0.00          CL
ATOM   3298  Cl- Cl- X 233       7.825  22.615  60.994  0.00  0.00          CL
ATOM   3299  Cl- Cl- X 234     -37.702  24.740  49.745  0.00  0.00          CL
ATOM   3300  Cl- Cl- X 235     -31.380  74.102  20.223  0.00  0.00          CL
ATOM   3301  Cl- Cl- X 236     -15.436  66.048  43.946  0.00  0.00          CL
ATOM   3302  Cl- Cl- X 237     -17.962  56.768  -9.118  0.00  0.00          CL
ATOM   3303  Cl- Cl- X 238     -15.803  44.395  53.184  0.00  0.00          CL
ATOM   3304  Cl- Cl- X 239      51.210  43.794  37.382  0.00  0.00          CL
ATOM   3305  Cl- Cl- X 240      17.346  65.592  23.582  0.00  0.00          CL
ATOM   3306  O   WAT X 241      -3.760  47.943  70.346  0.00  0.00           O
ATOM   3307  H1  WAT X 241      -4.600  47.815  70.787  0.00  0.00           H
ATOM   3308  H2  WAT X 241      -3.979  48.416  69.544  0.00  0.00           H
ATOM   3309  O   WAT X 242     -18.114  29.707  36.425  0.00  0.00           O
ATOM   3310  H1  WAT X 242     -18.021  30.547  35.974  0.00  0.00           H
ATOM   3311  H2  WAT X 242     -18.928  29.340  36.082  0.00  0.00           H
ATOM   3312  O   WAT X 243      10.148  16.271   6.064  0.00  0.00           O
ATOM   3313  H1  WAT X 243       9.943  15.433   6.477  0.00  0.00           H
ATOM   3314  H2  WAT X 243      10.252  16.063   5.136  0.00  0.00           H
ATOM   3315  O   WAT X 244      -1.158  13.265   2.214  0.00  0.00           O
ATOM   3316  H1  WAT X 244      -0.438  12.635   2.206  0.00  0.00           H
ATOM   3317  H2  WAT X 244      -1.936  12.738   2.397  0.00  0.00           H
ATOM   3318  O   WAT X 245     -18.808  38.496  69.971  0.00  0.00           O
ATOM   3319  H1  WAT X 245     -18.252  38.468  70.750  0.00  0.00           H
ATOM   3320  H2  WAT X 245     -19.698  38.581  70.315  0.00  0.00           H
ATOM   3321  O   WAT X 246      -9.654  68.026  40.831  0.00  0.00           O
ATOM   3322  H1  WAT X 246      -9.950  68.867  40.481  0.00  0.00           H
ATOM   3323  H2  WAT X 246      -8.841  67.843  40.361  0.00  0.00           H
ATOM   3324  O   WAT X 247      -4.141  42.396  36.671  0.00  0.00           O
ATOM   3325  H1  WAT X 247      -3.407  41.788  36.758  0.00  0.00           H
ATOM   3326  H2  WAT X 247      -4.790  42.080  37.300  0.00  0.00           H
ATOM   3327  O   WAT X 248     -15.393  74.763   8.107  0.00  0.00           O
ATOM   3328  H1  WAT X 248     -15.937  74.144   8.594  0.00  0.00           H
ATOM   3329  H2  WAT X 248     -15.756  75.622   8.322  0.00  0.00           H
ATOM   3330  O   WAT X 249     -13.011  50.940   4.476  0.00  0.00           O
ATOM   3331  H1  WAT X 249     -13.720  51.088   3.850  0.00  0.00           H
ATOM   3332  H2  WAT X 249     -12.629  50.103   4.211  0.00  0.00           H
ATOM   3333  O   WAT X 250      -5.582  27.427  29.916  0.00  0.00           O
ATOM   3334  H1  WAT X 250      -6.258  26.997  30.439  0.00  0.00           H
ATOM   3335  H2  WAT X 250      -5.868  27.309  29.010  0.00  0.00           H
ATOM   3336  O   WAT X 251     -27.176  75.054  21.904  0.00  0.00           O
ATOM   3337  H1  WAT X 251     -26.897  75.846  21.445  0.00  0.00           H
ATOM   3338  H2  WAT X 251     -26.517  74.929  22.588  0.00  0.00           H
ATOM   3339  O   WAT X 252     -40.281  32.627  40.763  0.00  0.00           O
ATOM   3340  H1  WAT X 252     -40.191  33.358  41.375  0.00  0.00           H
ATOM   3341  H2  WAT X 252     -40.791  32.985  40.036  0.00  0.00           H
ATOM   3342  O   WAT X 253      -4.049  19.292 -13.553  0.00  0.00           O
ATOM   3343  H1  WAT X 253      -4.910  18.968 -13.817  0.00  0.00           H
ATOM   3344  H2  WAT X 253      -3.990  19.084 -12.621  0.00  0.00           H
ATOM   3345  O   WAT X 254       2.599  68.765  68.591  0.00  0.00           O
ATOM   3346  H1  WAT X 254       3.135  68.006  68.362  0.00  0.00           H
ATOM   3347  H2  WAT X 254       3.166  69.518  68.426  0.00  0.00           H
ATOM   3348  O   WAT X 255     -16.745  17.506   5.483  0.00  0.00           O
ATOM   3349  H1  WAT X 255     -17.292  16.727   5.583  0.00  0.00           H
ATOM   3350  H2  WAT X 255     -16.107  17.444   6.193  0.00  0.00           H
ATOM   3351  O   WAT X 256     -17.356  47.524  45.062  0.00  0.00           O
ATOM   3352  H1  WAT X 256     -16.849  48.279  44.764  0.00  0.00           H
ATOM   3353  H2  WAT X 256     -17.456  46.979  44.281  0.00  0.00           H
ATOM   3354  O   WAT X 257     -11.451  44.237  42.687  0.00  0.00           O
ATOM   3355  H1  WAT X 257     -11.541  43.498  42.084  0.00  0.00           H
ATOM   3356  H2  WAT X 257     -11.719  44.999  42.173  0.00  0.00           H
ATOM   3357  O   WAT X 258      -5.384  74.882  23.577  0.00  0.00           O
ATOM   3358  H1  WAT X 258      -5.273  75.480  22.838  0.00  0.00           H
ATOM   3359  H2  WAT X 258      -6.282  75.030  23.872  0.00  0.00           H
ATOM   3360  O   WAT X 259      -3.557  15.719  59.925  0.00  0.00           O
ATOM   3361  H1  WAT X 259      -3.265  15.334  60.751  0.00  0.00           H
ATOM   3362  H2  WAT X 259      -4.381  16.156  60.142  0.00  0.00           H
ATOM   3363  O   WAT X 260      23.355  39.300  33.488  0.00  0.00           O
ATOM   3364  H1  WAT X 260      24.278  39.518  33.620  0.00  0.00           H
ATOM   3365  H2  WAT X 260      23.365  38.393  33.179  0.00  0.00           H
ATOM   3366  O   WAT X 261     -41.731  77.914  14.554  0.00  0.00           O
ATOM   3367  H1  WAT X 261     -41.955  78.233  13.679  0.00  0.00           H
ATOM   3368  H2  WAT X 261     -42.536  78.019  15.060  0.00  0.00           H
ATOM   3369  O   WAT X 262      23.997  33.704  57.762  0.00  0.00           O
ATOM   3370  H1  WAT X 262      24.374  34.558  57.551  0.00  0.00           H
ATOM   3371  H2  WAT X 262      24.230  33.560  58.680  0.00  0.00           H
ATOM   3372  O   WAT X 263      -7.074  28.129  21.500  0.00  0.00           O
ATOM   3373  H1  WAT X 263      -6.228  28.227  21.063  0.00  0.00           H
ATOM   3374  H2  WAT X 263      -7.310  27.211  21.362  0.00  0.00           H
ATOM   3375  O   WAT X 264      -4.346  36.927   2.539  0.00  0.00           O
ATOM   3376  H1  WAT X 264      -3.666  37.598   2.598  0.00  0.00           H
ATOM   3377  H2  WAT X 264      -4.167  36.478   1.713  0.00  0.00           H
ATOM   3378  O   WAT X 265      13.117  52.279  21.892  0.00  0.00           O
ATOM   3379  H1  WAT X 265      13.283  52.286  22.834  0.00  0.00           H
ATOM   3380  H2  WAT X 265      13.749  51.652  21.542  0.00  0.00           H
ATOM   3381  O   WAT X 266     -44.425  42.732  22.216  0.00  0.00           O
ATOM   3382  H1  WAT X 266     -44.951  41.963  22.435  0.00  0.00           H
ATOM   3383  H2  WAT X 266     -43.663  42.378  21.756  0.00  0.00           H
ATOM   3384  O   WAT X 267     -24.856  53.254  52.605  0.00  0.00           O
ATOM   3385  H1  WAT X 267     -24.175  53.350  51.940  0.00  0.00           H
ATOM   3386  H2  WAT X 267     -24.376  53.125  53.423  0.00  0.00           H
ATOM   3387  O   WAT X 268      11.537  27.827  66.592  0.00  0.00           O
ATOM   3388  H1  WAT X 268      11.572  27.435  67.464  0.00  0.00           H
ATOM   3389  H2  WAT X 268      10.765  28.393  66.614  0.00  0.00           H
ATOM   3390  O   WAT X 269       0.191  59.922 -24.294  0.00  0.00           O
ATOM   3391  H1  WAT X 269       0.924  60.460 -23.995  0.00  0.00           H
ATOM   3392  H2  WAT X 269      -0.420  60.547 -24.684  0.00  0.00           H
ATOM   3393  O   WAT X 270     -29.806  40.504  27.142  0.00  0.00           O
ATOM   3394  H1  WAT X 270     -29.297  39.789  26.760  0.00  0.00           H
ATOM   3395  H2  WAT X 270     -29.778  41.197  26.483  0.00  0.00           H
ATOM   3396  O   WAT X 271       5.805  23.433  49.007  0.00  0.00           O
ATOM   3397  H1  WAT X 271       5.538  23.406  48.088  0.00  0.00           H
ATOM   3398  H2  WAT X 271       5.072  23.039  49.481  0.00  0.00           H
ATOM   3399  O   WAT X 272      -7.786  57.907  11.077  0.00  0.00           O
ATOM   3400  H1  WAT X 272      -8.708  57.681  11.201  0.00  0.00           H
ATOM   3401  H2  WAT X 272      -7.740  58.842  11.274  0.00  0.00           H
ATOM   3402  O   WAT X 273       5.420  11.104   4.144  0.00  0.00           O
ATOM   3403  H1  WAT X 273       4.690  10.584   4.481  0.00  0.00           H
ATOM   3404  H2  WAT X 273       5.290  11.973   4.525  0.00  0.00           H
ATOM   3405  O   WAT X 274     -36.865  71.359  21.504  0.00  0.00           O
ATOM   3406  H1  WAT X 274     -36.886  72.256  21.170  0.00  0.00           H
ATOM   3407  H2  WAT X 274     -36.314  71.407  22.285  0.00  0.00           H
ATOM   3408  O   WAT X 275       8.308  36.703   8.295  0.00  0.00           O
ATOM   3409  H1  WAT X 275       8.207  37.420   8.922  0.00  0.00           H
ATOM   3410  H2  WAT X 275       7.709  36.025   8.609  0.00  0.00           H
ATOM   3411  O   WAT X 276     -34.893  73.060  19.043  0.00  0.00           O
ATOM   3412  H1  WAT X 276     -34.584  72.168  19.204  0.00  0.00           H
ATOM   3413  H2  WAT X 276     -35.478  73.246  19.778  0.00  0.00           H
ATOM   3414  O   WAT X 277      37.909  57.289  42.313  0.00  0.00           O
ATOM   3415  H1  WAT X 277      38.645  57.816  42.626  0.00  0.00           H
ATOM   3416  H2  WAT X 277      37.711  56.698  43.040  0.00  0.00           H
ATOM   3417  O   WAT X 278      -1.683  69.981  -1.845  0.00  0.00           O
ATOM   3418  H1  WAT X 278      -0.916  69.462  -2.090  0.00  0.00           H
ATOM   3419  H2  WAT X 278      -2.421  69.380  -1.945  0.00  0.00           H
ATOM   3420  O   WAT X 279      -0.089  64.950  67.986  0.00  0.00           O
ATOM   3421  H1  WAT X 279       0.466  64.600  67.289  0.00  0.00           H
ATOM   3422  H2  WAT X 279      -0.350  65.816  67.672  0.00  0.00           H
ATOM   3423  O   WAT X 280      27.593  14.866  40.461  0.00  0.00           O
ATOM   3424  H1  WAT X 280      27.837  15.369  39.684  0.00  0.00           H
ATOM   3425  H2  WAT X 280      26.744  15.224  40.722  0.00  0.00           H
ATOM   3426  O   WAT X 281     -25.041  27.352  53.154  0.00  0.00           O
ATOM   3427  H1  WAT X 281     -25.000  28.209  52.730  0.00  0.00           H
ATOM   3428  H2  WAT X 281     -25.851  26.961  52.827  0.00  0.00           H
ATOM   3429  O   WAT X 282      -4.880  36.445  37.881  0.00  0.00           O
ATOM   3430  H1  WAT X 282      -4.846  37.320  37.496  0.00  0.00           H
ATOM   3431  H2  WAT X 282      -3.984  36.116  37.809  0.00  0.00           H
ATOM   3432  O   WAT X 283      17.168  30.745  32.417  0.00  0.00           O
ATOM   3433  H1  WAT X 283      16.223  30.823  32.284  0.00  0.00           H
ATOM   3434  H2  WAT X 283      17.289  29.857  32.754  0.00  0.00           H
ATOM   3435  O   WAT X 284     -34.407  61.188   3.171  0.00  0.00           O
ATOM   3436  H1  WAT X 284     -33.737  61.004   2.513  0.00  0.00           H
ATOM   3437  H2  WAT X 284     -34.587  60.338   3.574  0.00  0.00           H
ATOM   3438  O   WAT X 285     -39.493  19.208  18.639  0.00  0.00           O
ATOM   3439  H1  WAT X 285     -38.950  19.630  17.973  0.00  0.00           H
ATOM   3440  H2  WAT X 285     -39.752  19.921  19.223  0.00  0.00           H
ATOM   3441  O   WAT X 286       9.789  53.874  37.023  0.00  0.00           O
ATOM   3442  H1  WAT X 286       9.848  54.041  36.082  0.00  0.00           H
ATOM   3443  H2  WAT X 286      10.457  54.441  37.409  0.00  0.00           H
ATOM   3444  O   WAT X 287      13.327  58.683  -2.645  0.00  0.00           O
ATOM   3445  H1  WAT X 287      13.869  58.126  -2.086  0.00  0.00           H
ATOM   3446  H2  WAT X 287      12.728  58.075  -3.079  0.00  0.00           H
ATOM   3447  O   WAT X 288      -0.540  15.248   4.247  0.00  0.00           O
ATOM   3448  H1  WAT X 288      -0.500  14.843   3.380  0.00  0.00           H
ATOM   3449  H2  WAT X 288       0.214  14.888   4.714  0.00  0.00           H
ATOM   3450  O   WAT X 289      -5.973  53.628  67.501  0.00  0.00           O
ATOM   3451  H1  WAT X 289      -5.587  52.800  67.215  0.00  0.00           H
ATOM   3452  H2  WAT X 289      -5.936  54.190  66.727  0.00  0.00           H
ATOM   3453  O   WAT X 290      18.385  45.823  21.856  0.00  0.00           O
ATOM   3454  H1  WAT X 290      18.924  45.034  21.909  0.00  0.00           H
ATOM   3455  H2  WAT X 290      18.431  46.084  20.936  0.00  0.00           H
ATOM   3456  O   WAT X 291      13.640  52.641  38.930  0.00  0.00           O
ATOM   3457  H1  WAT X 291      14.529  52.653  38.575  0.00  0.00           H
ATOM   3458  H2  WAT X 291      13.615  51.862  39.486  0.00  0.00           H
ATOM   3459  O   WAT X 292     -20.798  54.788  -8.523  0.00  0.00           O
ATOM   3460  H1  WAT X 292     -20.670  54.282  -9.325  0.00  0.00           H
ATOM   3461  H2  WAT X 292     -19.916  55.050  -8.261  0.00  0.00           H
ATOM   3462  O   WAT X 293      -5.799  13.622  74.186  0.00  0.00           O
ATOM   3463  H1  WAT X 293      -6.296  14.437  74.261  0.00  0.00           H
ATOM   3464  H2  WAT X 293      -4.897  13.873  74.382  0.00  0.00           H
ATOM   3465  O   WAT X 294      18.768  34.740  46.058  0.00  0.00           O
ATOM   3466  H1  WAT X 294      18.557  35.166  45.227  0.00  0.00           H
ATOM   3467  H2  WAT X 294      19.682  34.972  46.221  0.00  0.00           H
ATOM   3468  O   WAT X 295      31.266  52.461  20.731  0.00  0.00           O
ATOM   3469  H1  WAT X 295      31.779  52.287  19.942  0.00  0.00           H
ATOM   3470  H2  WAT X 295      30.688  53.183  20.486  0.00  0.00           H
ATOM   3471  O   WAT X 296     -33.556  34.676   8.627  0.00  0.00           O
ATOM   3472  H1  WAT X 296     -33.744  35.313   9.316  0.00  0.00           H
ATOM   3473  H2  WAT X 296     -33.455  33.845   9.091  0.00  0.00           H
ATOM   3474  O   WAT X 297     -28.559  24.806  37.901  0.00  0.00           O
ATOM   3475  H1  WAT X 297     -29.004  24.309  38.587  0.00  0.00           H
ATOM   3476  H2  WAT X 297     -29.012  24.560  37.095  0.00  0.00           H
ATOM   3477  O   WAT X 298      23.181  34.782  39.498  0.00  0.00           O
ATOM   3478  H1  WAT X 298      22.703  35.235  38.803  0.00  0.00           H
ATOM   3479  H2  WAT X 298      22.498  34.408  40.055  0.00  0.00           H
ATOM   3480  O   WAT X 299      12.276  30.474  60.167  0.00  0.00           O
ATOM   3481  H1  WAT X 299      12.220  31.148  60.844  0.00  0.00           H
ATOM   3482  H2  WAT X 299      12.842  30.854  59.496  0.00  0.00           H
ATOM   3483  O   WAT X 300      19.396  35.479  26.696  0.00  0.00           O
ATOM   3484  H1  WAT X 300      19.021  35.948  27.441  0.00  0.00           H
ATOM   3485  H2  WAT X 300      19.700  34.649  27.063  0.00  0.00           H
ATOM   3486  O   WAT X 301      48.518  32.137  39.026  0.00  0.00           O
ATOM   3487  H1  WAT X 301      49.035  31.709  38.344  0.00  0.00           H
ATOM   3488  H2  WAT X 301      48.880  33.021  39.082  0.00  0.00           H
ATOM   3489  O   WAT X 302      20.701  37.561  12.753  0.00  0.00           O
ATOM   3490  H1  WAT X 302      21.237  38.316  12.509  0.00  0.00           H
ATOM   3491  H2  WAT X 302      20.380  37.216  11.920  0.00  0.00           H
ATOM   3492  O   WAT X 303       9.343  75.140  76.075  0.00  0.00           O
ATOM   3493  H1  WAT X 303      10.245  75.018  75.778  0.00  0.00           H
ATOM   3494  H2  WAT X 303       9.182  74.400  76.660  0.00  0.00           H
ATOM   3495  O   WAT X 304      -6.292  73.360   2.942  0.00  0.00           O
ATOM   3496  H1  WAT X 304      -6.397  72.528   2.481  0.00  0.00           H
ATOM   3497  H2  WAT X 304      -5.347  73.510   2.954  0.00  0.00           H
ATOM   3498  O   WAT X 305      -3.392  71.855 -17.605  0.00  0.00           O
ATOM   3499  H1  WAT X 305      -4.150  71.659 -18.155  0.00  0.00           H
ATOM   3500  H2  WAT X 305      -3.498  71.290 -16.840  0.00  0.00           H
ATOM   3501  O   WAT X 306     -14.778  49.045  17.660  0.00  0.00           O
ATOM   3502  H1  WAT X 306     -13.983  48.724  18.087  0.00  0.00           H
ATOM   3503  H2  WAT X 306     -14.465  49.693  17.029  0.00  0.00           H
ATOM   3504  O   WAT X 307     -22.374  59.347   3.654  0.00  0.00           O
ATOM   3505  H1  WAT X 307     -22.332  59.686   2.760  0.00  0.00           H
ATOM   3506  H2  WAT X 307     -22.946  59.961   4.116  0.00  0.00           H
ATOM   3507  O   WAT X 308     -17.142  49.624  51.449  0.00  0.00           O
ATOM   3508  H1  WAT X 308     -17.812  49.633  52.132  0.00  0.00           H
ATOM   3509  H2  WAT X 308     -16.918  48.699  51.345  0.00  0.00           H
ATOM   3510  O   WAT X 309     -20.963  53.843  34.080  0.00  0.00           O
ATOM   3511  H1  WAT X 309     -21.813  53.444  33.893  0.00  0.00           H
ATOM   3512  H2  WAT X 309     -21.176  54.651  34.547  0.00  0.00           H
ATOM   3513  O   WAT X 310       3.378  16.466  12.269  0.00  0.00           O
ATOM   3514  H1  WAT X 310       4.245  16.610  11.891  0.00  0.00           H
ATOM   3515  H2  WAT X 310       2.884  17.254  12.042  0.00  0.00           H
ATOM   3516  O   WAT X 311      33.777  35.537  19.199  0.00  0.00           O
ATOM   3517  H1  WAT X 311      33.606  36.347  18.718  0.00  0.00           H
ATOM   3518  H2  WAT X 311      33.171  34.901  18.819  0.00  0.00           H
ATOM   3519  O   WAT X 312       2.374  52.629 -13.699  0.00  0.00           O
ATOM   3520  H1  WAT X 312       2.983  52.644 -12.961  0.00  0.00           H
ATOM   3521  H2  WAT X 312       1.607  52.162 -13.368  0.00  0.00           H
ATOM   3522  O   WAT X 313       1.009  39.349 -10.056  0.00  0.00           O
ATOM   3523  H1  WAT X 313       1.789  38.794 -10.069  0.00  0.00           H
ATOM   3524  H2  WAT X 313       0.466  39.018 -10.771  0.00  0.00           H
ATOM   3525  O   WAT X 314      -7.552  34.165  68.562  0.00  0.00           O
ATOM   3526  H1  WAT X 314      -8.347  34.698  68.547  0.00  0.00           H
ATOM   3527  H2  WAT X 314      -7.814  33.358  69.005  0.00  0.00           H
ATOM   3528  O   WAT X 315      33.247  53.528  10.019  0.00  0.00           O
ATOM   3529  H1  WAT X 315      33.119  54.462  10.185  0.00  0.00           H
ATOM   3530  H2  WAT X 315      33.982  53.284  10.582  0.00  0.00           H
ATOM   3531  O   WAT X 316      -7.274  33.083 -25.353  0.00  0.00           O
ATOM   3532  H1  WAT X 316      -7.507  32.340 -24.795  0.00  0.00           H
ATOM   3533  H2  WAT X 316      -6.444  33.400 -24.995  0.00  0.00           H
ATOM   3534  O   WAT X 317       6.111  57.618  -1.405  0.00  0.00           O
ATOM   3535  H1  WAT X 317       6.741  57.543  -2.122  0.00  0.00           H
ATOM   3536  H2  WAT X 317       5.286  57.307  -1.777  0.00  0.00           H
ATOM   3537  O   WAT X 318     -34.153  61.555  16.494  0.00  0.00           O
ATOM   3538  H1  WAT X 318     -34.386  62.417  16.152  0.00  0.00           H
ATOM   3539  H2  WAT X 318     -34.053  61.007  15.716  0.00  0.00           H
ATOM   3540  O   WAT X 319      16.332   2.634  43.875  0.00  0.00           O
ATOM   3541  H1  WAT X 319      16.667   3.418  44.310  0.00  0.00           H
ATOM   3542  H2  WAT X 319      15.397   2.627  44.081  0.00  0.00           H
ATOM   3543  O   WAT X 320     -44.268  72.485  13.613  0.00  0.00           O
ATOM   3544  H1  WAT X 320     -43.641  72.395  14.330  0.00  0.00           H
ATOM   3545  H2  WAT X 320     -44.647  71.612  13.514  0.00  0.00           H
ATOM   3546  O   WAT X 321     -10.716  53.855  -5.822  0.00  0.00           O
ATOM   3547  H1  WAT X 321      -9.943  53.881  -6.386  0.00  0.00           H
ATOM   3548  H2  WAT X 321     -10.824  54.757  -5.521  0.00  0.00           H
ATOM   3549  O   WAT X 322      -1.808  23.792  -0.792  0.00  0.00           O
ATOM   3550  H1  WAT X 322      -1.363  22.983  -1.044  0.00  0.00           H
ATOM   3551  H2  WAT X 322      -2.116  24.163  -1.619  0.00  0.00           H
ATOM   3552  O   WAT X 323     -30.312  72.170  41.724  0.00  0.00           O
ATOM   3553  H1  WAT X 323     -30.673  72.646  40.976  0.00  0.00           H
ATOM   3554  H2  WAT X 323     -29.553  71.707  41.369  0.00  0.00           H
ATOM   3555  O   WAT X 324     -11.306  27.568   3.358  0.00  0.00           O
ATOM   3556  H1  WAT X 324     -10.931  28.391   3.046  0.00  0.00           H
ATOM   3557  H2  WAT X 324     -11.190  27.596   4.307  0.00  0.00           H
ATOM   3558  O   WAT X 325      19.266  52.087  60.619  0.00  0.00           O
ATOM   3559  H1  WAT X 325      18.380  52.273  60.308  0.00  0.00           H
ATOM   3560  H2  WAT X 325      19.173  51.291  61.144  0.00  0.00           H
ATOM   3561  O   WAT X 326      -9.013  53.151  72.422  0.00  0.00           O
ATOM   3562  H1  WAT X 326      -8.493  52.438  72.050  0.00  0.00           H
ATOM   3563  H2  WAT X 326      -8.577  53.948  72.121  0.00  0.00           H
ATOM   3564  O   WAT X 327      -9.383  55.976  74.842  0.00  0.00           O
ATOM   3565  H1  WAT X 327      -8.983  55.397  74.193  0.00  0.00           H
ATOM   3566  H2  WAT X 327      -9.917  55.396  75.384  0.00  0.00           H
ATOM   3567  O   WAT X 328       7.712   9.583   3.638  0.00  0.00           O
ATOM   3568  H1  WAT X 328       7.043  10.156   4.015  0.00  0.00           H
ATOM   3569  H2  WAT X 328       7.215   8.905   3.179  0.00  0.00           H
ATOM   3570  O   WAT X 329     -24.617  29.680  51.767  0.00  0.00           O
ATOM   3571  H1  WAT X 329     -24.003  29.393  51.092  0.00  0.00           H
ATOM   3572  H2  WAT X 329     -25.384  29.982  51.280  0.00  0.00           H
ATOM   3573  O   WAT X 330     -17.672  30.954  49.625  0.00  0.00           O
ATOM   3574  H1  WAT X 330     -18.209  31.233  50.367  0.00  0.00           H
ATOM   3575  H2  WAT X 330     -17.467  31.764  49.159  0.00  0.00           H
ATOM   3576  O   WAT X 331      15.947  41.149  10.115  0.00  0.00           O
ATOM   3577  H1  WAT X 331      16.508  41.069  10.887  0.00  0.00           H
ATOM   3578  H2  WAT X 331      16.516  40.917   9.381  0.00  0.00           H
ATOM   3579  O   WAT X 332      18.761  68.310  30.873  0.00  0.00           O
ATOM   3580  H1  WAT X 332      18.399  68.612  31.706  0.00  0.00           H
ATOM   3581  H2  WAT X 332      18.008  67.964  30.395  0.00  0.00           H
ATOM   3582  O   WAT X 333      -0.800  71.808  73.564  0.00  0.00           O
ATOM   3583  H1  WAT X 333      -1.516  71.577  72.972  0.00  0.00           H
ATOM   3584  H2  WAT X 333      -1.236  72.117  74.358  0.00  0.00           H
ATOM   3585  O   WAT X 334      13.883  61.893  69.266  0.00  0.00           O
ATOM   3586  H1  WAT X 334      13.913  61.914  68.310  0.00  0.00           H
ATOM   3587  H2  WAT X 334      14.651  61.381  69.519  0.00  0.00           H
ATOM   3588  O   WAT X 335      -4.233  28.082  52.917  0.00  0.00           O
ATOM   3589  H1  WAT X 335      -4.059  27.878  53.836  0.00  0.00           H
ATOM   3590  H2  WAT X 335      -4.000  29.006  52.829  0.00  0.00           H
ATOM   3591  O   WAT X 336      20.263   9.607  22.872  0.00  0.00           O
ATOM   3592  H1  WAT X 336      20.881   9.406  22.169  0.00  0.00           H
ATOM   3593  H2  WAT X 336      20.417   8.926  23.527  0.00  0.00           H
ATOM   3594  O   WAT X 337       1.718  39.694  63.010  0.00  0.00           O
ATOM   3595  H1  WAT X 337       2.284  39.049  63.434  0.00  0.00           H
ATOM   3596  H2  WAT X 337       0.832  39.445  63.274  0.00  0.00           H
ATOM   3597  O   WAT X 338     -14.094  46.577  64.205  0.00  0.00           O
ATOM   3598  H1  WAT X 338     -14.861  46.623  63.634  0.00  0.00           H
ATOM   3599  H2  WAT X 338     -13.412  46.185  63.660  0.00  0.00           H
ATOM   3600  O   WAT X 339      -6.497  70.442 -11.553  0.00  0.00           O
ATOM   3601  H1  WAT X 339      -6.334  70.626 -12.478  0.00  0.00           H
ATOM   3602  H2  WAT X 339      -6.990  69.622 -11.556  0.00  0.00           H
ATOM   3603  O   WAT X 340       1.028  39.723  46.314  0.00  0.00           O
ATOM   3604  H1  WAT X 340       0.397  39.920  47.007  0.00  0.00           H
ATOM   3605  H2  WAT X 340       0.799  38.838  46.027  0.00  0.00           H
ATOM   3606  O   WAT X 341      19.266   4.075  27.534  0.00  0.00           O
ATOM   3607  H1  WAT X 341      19.080   4.635  26.780  0.00  0.00           H
ATOM   3608  H2  WAT X 341      18.495   3.513  27.611  0.00  0.00           H
ATOM   3609  O   WAT X 342     -16.119  33.024  79.070  0.00  0.00           O
ATOM   3610  H1  WAT X 342     -15.872  32.639  79.911  0.00  0.00           H
ATOM   3611  H2  WAT X 342     -15.332  33.484  78.777  0.00  0.00           H
ATOM   3612  O   WAT X 343     -22.161  25.779  49.596  0.00  0.00           O
ATOM   3613  H1  WAT X 343     -22.069  25.664  50.542  0.00  0.00           H
ATOM   3614  H2  WAT X 343     -21.645  25.066  49.218  0.00  0.00           H
ATOM   3615  O   WAT X 344       4.247  21.586  40.204  0.00  0.00           O
ATOM   3616  H1  WAT X 344       4.475  20.747  40.606  0.00  0.00           H
ATOM   3617  H2  WAT X 344       5.002  22.148  40.377  0.00  0.00           H
ATOM   3618  O   WAT X 345       0.993  21.674  -4.985  0.00  0.00           O
ATOM   3619  H1  WAT X 345       0.993  22.592  -5.258  0.00  0.00           H
ATOM   3620  H2  WAT X 345       0.067  21.456  -4.881  0.00  0.00           H
ATOM   3621  O   WAT X 346     -15.148  62.871 -12.381  0.00  0.00           O
ATOM   3622  H1  WAT X 346     -16.059  62.752 -12.649  0.00  0.00           H
ATOM   3623  H2  WAT X 346     -14.653  62.856 -13.200  0.00  0.00           H
ATOM   3624  O   WAT X 347     -10.593  70.600 -13.966  0.00  0.00           O
ATOM   3625  H1  WAT X 347     -10.580  69.642 -13.972  0.00  0.00           H
ATOM   3626  H2  WAT X 347     -10.965  70.839 -14.815  0.00  0.00           H
ATOM   3627  O   WAT X 348      11.116  20.461  43.250  0.00  0.00           O
ATOM   3628  H1  WAT X 348      11.374  19.678  42.764  0.00  0.00           H
ATOM   3629  H2  WAT X 348      11.927  20.960  43.348  0.00  0.00           H
ATOM   3630  O   WAT X 349      -4.221  61.924  77.055  0.00  0.00           O
ATOM   3631  H1  WAT X 349      -4.877  61.305  77.375  0.00  0.00           H
ATOM   3632  H2  WAT X 349      -3.468  61.379  76.828  0.00  0.00           H
ATOM   3633  O   WAT X 350      42.487  33.741  41.495  0.00  0.00           O
ATOM   3634  H1  WAT X 350      41.976  33.240  40.859  0.00  0.00           H
ATOM   3635  H2  WAT X 350      42.684  33.114  42.191  0.00  0.00           H
ATOM   3636  O   WAT X 351     -36.962  73.338  34.577  0.00  0.00           O
ATOM   3637  H1  WAT X 351     -37.374  74.199  34.656  0.00  0.00           H
ATOM   3638  H2  WAT X 351     -37.278  72.997  33.740  0.00  0.00           H
ATOM   3639  O   WAT X 352     -17.684  37.546  49.651  0.00  0.00           O
ATOM   3640  H1  WAT X 352     -16.917  37.946  49.242  0.00  0.00           H
ATOM   3641  H2  WAT X 352     -18.429  37.925  49.185  0.00  0.00           H
ATOM   3642  O   WAT X 353      -0.835  24.207  59.916  0.00  0.00           O
ATOM   3643  H1  WAT X 353      -1.459  24.628  59.324  0.00  0.00           H
ATOM   3644  H2  WAT X 353       0.011  24.304  59.480  0.00  0.00           H
ATOM   3645  O   WAT X 354     -16.364  73.554  -1.175  0.00  0.00           O
ATOM   3646  H1  WAT X 354     -17.096  74.169  -1.224  0.00  0.00           H
ATOM   3647  H2  WAT X 354     -15.685  74.027  -0.694  0.00  0.00           H
ATOM   3648  O   WAT X 355       6.612   6.504  45.333  0.00  0.00           O
ATOM   3649  H1  WAT X 355       6.132   6.242  46.119  0.00  0.00           H
ATOM   3650  H2  WAT X 355       6.786   7.437  45.458  0.00  0.00           H
ATOM   3651  O   WAT X 356      10.388  74.574  58.685  0.00  0.00           O
ATOM   3652  H1  WAT X 356       9.735  75.210  58.978  0.00  0.00           H
ATOM   3653  H2  WAT X 356      11.076  74.613  59.349  0.00  0.00           H
ATOM   3654  O   WAT X 357     -33.771  78.794  12.848  0.00  0.00           O
ATOM   3655  H1  WAT X 357     -32.892  79.168  12.786  0.00  0.00           H
ATOM   3656  H2  WAT X 357     -34.349  79.552  12.932  0.00  0.00           H
ATOM   3657  O   WAT X 358     -11.540  56.584  -4.788  0.00  0.00           O
ATOM   3658  H1  WAT X 358     -10.741  57.091  -4.931  0.00  0.00           H
ATOM   3659  H2  WAT X 358     -12.236  57.125  -5.162  0.00  0.00           H
ATOM   3660  O   WAT X 359     -21.748  22.321  52.497  0.00  0.00           O
ATOM   3661  H1  WAT X 359     -21.107  22.977  52.222  0.00  0.00           H
ATOM   3662  H2  WAT X 359     -21.299  21.816  53.175  0.00  0.00           H
ATOM   3663  O   WAT X 360     -36.325  42.534  53.976  0.00  0.00           O
ATOM   3664  H1  WAT X 360     -35.746  42.118  54.615  0.00  0.00           H
ATOM   3665  H2  WAT X 360     -35.763  43.152  53.510  0.00  0.00           H
ATOM   3666  O   WAT X 361     -18.729  40.991   0.047  0.00  0.00           O
ATOM   3667  H1  WAT X 361     -18.266  41.454   0.746  0.00  0.00           H
ATOM   3668  H2  WAT X 361     -19.563  40.736   0.441  0.00  0.00           H
ATOM   3669  O   WAT X 362     -34.011  23.757  37.534  0.00  0.00           O
ATOM   3670  H1  WAT X 362     -33.338  24.422  37.681  0.00  0.00           H
ATOM   3671  H2  WAT X 362     -34.699  23.969  38.164  0.00  0.00           H
ATOM   3672  O   WAT X 363      12.630  56.525  48.550  0.00  0.00           O
ATOM   3673  H1  WAT X 363      12.146  56.713  47.746  0.00  0.00           H
ATOM   3674  H2  WAT X 363      13.547  56.506  48.279  0.00  0.00           H
ATOM   3675  O   WAT X 364      28.692  36.058  31.561  0.00  0.00           O
ATOM   3676  H1  WAT X 364      29.608  35.936  31.808  0.00  0.00           H
ATOM   3677  H2  WAT X 364      28.321  35.175  31.571  0.00  0.00           H
ATOM   3678  O   WAT X 365      -5.442  32.326  -0.961  0.00  0.00           O
ATOM   3679  H1  WAT X 365      -5.570  33.042  -1.582  0.00  0.00           H
ATOM   3680  H2  WAT X 365      -6.123  31.691  -1.183  0.00  0.00           H
ATOM   3681  O   WAT X 366     -49.615  24.827  11.368  0.00  0.00           O
ATOM   3682  H1  WAT X 366     -49.011  24.233  11.814  0.00  0.00           H
ATOM   3683  H2  WAT X 366     -49.236  25.696  11.499  0.00  0.00           H
ATOM   3684  O   WAT X 367       3.691  70.094  25.706  0.00  0.00           O
ATOM   3685  H1  WAT X 367       3.235  70.935  25.706  0.00  0.00           H
ATOM   3686  H2  WAT X 367       3.493  69.713  26.562  0.00  0.00           H
ATOM   3687  O   WAT X 368      26.138  51.437   5.875  0.00  0.00           O
ATOM   3688  H1  WAT X 368      26.898  51.152   5.367  0.00  0.00           H
ATOM   3689  H2  WAT X 368      26.084  50.812   6.598  0.00  0.00           H
ATOM   3690  O   WAT X 369      -6.355   8.454  -9.487  0.00  0.00           O
ATOM   3691  H1  WAT X 369      -5.923   7.853  -8.880  0.00  0.00           H
ATOM   3692  H2  WAT X 369      -7.055   7.933  -9.882  0.00  0.00           H
ATOM   3693  O   WAT X 370      19.340  61.143  58.305  0.00  0.00           O
ATOM   3694  H1  WAT X 370      18.669  61.826  58.310  0.00  0.00           H
ATOM   3695  H2  WAT X 370      20.158  61.610  58.476  0.00  0.00           H
ATOM   3696  O   WAT X 371      -2.217  70.981  67.413  0.00  0.00           O
ATOM   3697  H1  WAT X 371      -1.745  70.200  67.123  0.00  0.00           H
ATOM   3698  H2  WAT X 371      -1.549  71.520  67.837  0.00  0.00           H
ATOM   3699  O   WAT X 372      -3.491  60.050  79.947  0.00  0.00           O
ATOM   3700  H1  WAT X 372      -4.400  59.762  80.032  0.00  0.00           H
ATOM   3701  H2  WAT X 372      -3.424  60.807  80.529  0.00  0.00           H
ATOM   3702  O   WAT X 373      26.258  50.931  40.110  0.00  0.00           O
ATOM   3703  H1  WAT X 373      25.696  51.659  40.376  0.00  0.00           H
ATOM   3704  H2  WAT X 373      27.135  51.191  40.391  0.00  0.00           H
ATOM   3705  O   WAT X 374     -45.754  29.561  36.667  0.00  0.00           O
ATOM   3706  H1  WAT X 374     -46.433  29.071  36.202  0.00  0.00           H
ATOM   3707  H2  WAT X 374     -46.213  29.966  37.402  0.00  0.00           H
ATOM   3708  O   WAT X 375       4.158  47.571  -6.243  0.00  0.00           O
ATOM   3709  H1  WAT X 375       3.306  47.954  -6.037  0.00  0.00           H
ATOM   3710  H2  WAT X 375       3.950  46.756  -6.700  0.00  0.00           H
ATOM   3711  O   WAT X 376      -5.086  68.671  51.791  0.00  0.00           O
ATOM   3712  H1  WAT X 376      -5.872  69.122  51.482  0.00  0.00           H
ATOM   3713  H2  WAT X 376      -5.301  67.740  51.723  0.00  0.00           H
ATOM   3714  O   WAT X 377     -19.886  50.860  30.410  0.00  0.00           O
ATOM   3715  H1  WAT X 377     -20.816  50.645  30.482  0.00  0.00           H
ATOM   3716  H2  WAT X 377     -19.739  51.517  31.091  0.00  0.00           H
ATOM   3717  O   WAT X 378      21.850  38.324  27.871  0.00  0.00           O
ATOM   3718  H1  WAT X 378      21.152  37.772  27.516  0.00  0.00           H
ATOM   3719  H2  WAT X 378      21.537  39.219  27.741  0.00  0.00           H
ATOM   3720  O   WAT X 379      -3.653  62.839 -17.066  0.00  0.00           O
ATOM   3721  H1  WAT X 379      -4.022  63.621 -17.477  0.00  0.00           H
ATOM   3722  H2  WAT X 379      -3.727  62.159 -17.736  0.00  0.00           H
ATOM   3723  O   WAT X 380      46.505  43.545  30.108  0.00  0.00           O
ATOM   3724  H1  WAT X 380      45.602  43.579  30.424  0.00  0.00           H
ATOM   3725  H2  WAT X 380      46.761  42.629  30.214  0.00  0.00           H
ATOM   3726  O   WAT X 381     -29.006  37.123  36.582  0.00  0.00           O
ATOM   3727  H1  WAT X 381     -29.080  38.076  36.631  0.00  0.00           H
ATOM   3728  H2  WAT X 381     -29.890  36.804  36.765  0.00  0.00           H
ATOM   3729  O   WAT X 382       7.056  64.705 -21.206  0.00  0.00           O
ATOM   3730  H1  WAT X 382       7.022  65.597 -21.551  0.00  0.00           H
ATOM   3731  H2  WAT X 382       6.281  64.634 -20.648  0.00  0.00           H
ATOM   3732  O   WAT X 383     -11.837  62.020  10.830  0.00  0.00           O
ATOM   3733  H1  WAT X 383     -11.921  61.145  10.451  0.00  0.00           H
ATOM   3734  H2  WAT X 383     -12.735  62.348  10.876  0.00  0.00           H
ATOM   3735  O   WAT X 384     -47.557  54.570  19.880  0.00  0.00           O
ATOM   3736  H1  WAT X 384     -46.809  54.836  19.346  0.00  0.00           H
ATOM   3737  H2  WAT X 384     -47.571  55.199  20.602  0.00  0.00           H
ATOM   3738  O   WAT X 385      -4.840  30.858  61.224  0.00  0.00           O
ATOM   3739  H1  WAT X 385      -5.728  30.596  61.466  0.00  0.00           H
ATOM   3740  H2  WAT X 385      -4.273  30.280  61.734  0.00  0.00           H
ATOM   3741  O   WAT X 386     -22.924  23.288  65.521  0.00  0.00           O
ATOM   3742  H1  WAT X 386     -23.625  23.938  65.572  0.00  0.00           H
ATOM   3743  H2  WAT X 386     -22.927  22.865  66.380  0.00  0.00           H
ATOM   3744  O   WAT X 387      32.878  59.747  37.035  0.00  0.00           O
ATOM   3745  H1  WAT X 387      32.785  60.063  36.136  0.00  0.00           H
ATOM   3746  H2  WAT X 387      32.696  60.514  37.578  0.00  0.00           H
ATOM   3747  O   WAT X 388      -6.899  41.784  65.661  0.00  0.00           O
ATOM   3748  H1  WAT X 388      -6.812  41.108  66.333  0.00  0.00           H
ATOM   3749  H2  WAT X 388      -6.098  42.302  65.737  0.00  0.00           H
ATOM   3750  O   WAT X 389     -31.516  51.571  36.373  0.00  0.00           O
ATOM   3751  H1  WAT X 389     -32.429  51.860  36.359  0.00  0.00           H
ATOM   3752  H2  WAT X 389     -31.518  50.799  36.939  0.00  0.00           H
ATOM   3753  O   WAT X 390     -27.919  62.635  23.895  0.00  0.00           O
ATOM   3754  H1  WAT X 390     -27.423  62.328  23.136  0.00  0.00           H
ATOM   3755  H2  WAT X 390     -27.701  63.564  23.963  0.00  0.00           H
ATOM   3756  O   WAT X 391     -30.046  53.088  14.464  0.00  0.00           O
ATOM   3757  H1  WAT X 391     -29.112  53.091  14.675  0.00  0.00           H
ATOM   3758  H2  WAT X 391     -30.147  52.374  13.835  0.00  0.00           H
ATOM   3759  O   WAT X 392     -10.557  65.766  52.187  0.00  0.00           O
ATOM   3760  H1  WAT X 392     -10.871  65.842  53.089  0.00  0.00           H
ATOM   3761  H2  WAT X 392     -11.273  65.335  51.720  0.00  0.00           H
ATOM   3762  O   WAT X 393       7.523  54.791  13.416  0.00  0.00           O
ATOM   3763  H1  WAT X 393       7.038  54.652  12.603  0.00  0.00           H
ATOM   3764  H2  WAT X 393       7.771  53.910  13.699  0.00  0.00           H
ATOM   3765  O   WAT X 394     -34.485  82.176   4.726  0.00  0.00           O
ATOM   3766  H1  WAT X 394     -34.572  81.675   5.537  0.00  0.00           H
ATOM   3767  H2  WAT X 394     -34.952  82.993   4.898  0.00  0.00           H
ATOM   3768  O   WAT X 395     -19.202  26.063  73.994  0.00  0.00           O
ATOM   3769  H1  WAT X 395     -19.404  25.127  73.969  0.00  0.00           H
ATOM   3770  H2  WAT X 395     -18.255  26.100  74.129  0.00  0.00           H
ATOM   3771  O   WAT X 396       3.944  17.413  35.158  0.00  0.00           O
ATOM   3772  H1  WAT X 396       3.850  17.912  34.347  0.00  0.00           H
ATOM   3773  H2  WAT X 396       3.229  16.777  35.132  0.00  0.00           H
ATOM   3774  O   WAT X 397     -25.032  34.376  51.146  0.00  0.00           O
ATOM   3775  H1  WAT X 397     -25.027  34.829  51.990  0.00  0.00           H
ATOM   3776  H2  WAT X 397     -25.469  33.543  51.324  0.00  0.00           H
ATOM   3777  O   WAT X 398       9.414  25.111  59.041  0.00  0.00           O
ATOM   3778  H1  WAT X 398      10.359  25.069  59.187  0.00  0.00           H
ATOM   3779  H2  WAT X 398       9.058  24.393  59.565  0.00  0.00           H
ATOM   3780  O   WAT X 399       9.046  15.429  11.388  0.00  0.00           O
ATOM   3781  H1  WAT X 399       8.693  14.541  11.327  0.00  0.00           H
ATOM   3782  H2  WAT X 399       9.155  15.706  10.478  0.00  0.00           H
ATOM   3783  O   WAT X 400       1.046  36.828  -6.270  0.00  0.00           O
ATOM   3784  H1  WAT X 400       1.233  36.138  -6.906  0.00  0.00           H
ATOM   3785  H2  WAT X 400       0.126  36.700  -6.040  0.00  0.00           H
ATOM   3786  O   WAT X 401      -5.374  54.252 -13.138  0.00  0.00           O
ATOM   3787  H1  WAT X 401      -4.428  54.274 -13.281  0.00  0.00           H
ATOM   3788  H2  WAT X 401      -5.704  53.656 -13.810  0.00  0.00           H
ATOM   3789  O   WAT X 402       5.124  67.327  -0.955  0.00  0.00           O
ATOM   3790  H1  WAT X 402       5.075  67.808  -1.781  0.00  0.00           H
ATOM   3791  H2  WAT X 402       5.597  66.524  -1.172  0.00  0.00           H
ATOM   3792  O   WAT X 403      15.670  28.536  20.575  0.00  0.00           O
ATOM   3793  H1  WAT X 403      16.211  29.210  20.985  0.00  0.00           H
ATOM   3794  H2  WAT X 403      14.779  28.735  20.864  0.00  0.00           H
ATOM   3795  O   WAT X 404      35.485  58.399  35.274  0.00  0.00           O
ATOM   3796  H1  WAT X 404      35.965  57.860  35.903  0.00  0.00           H
ATOM   3797  H2  WAT X 404      34.643  57.956  35.172  0.00  0.00           H
ATOM   3798  O   WAT X 405       4.179  32.985  -9.427  0.00  0.00           O
ATOM   3799  H1  WAT X 405       4.886  32.793  -8.811  0.00  0.00           H
ATOM   3800  H2  WAT X 405       3.561  32.263  -9.315  0.00  0.00           H
ATOM   3801  O   WAT X 406       6.306   8.199   6.175  0.00  0.00           O
ATOM   3802  H1  WAT X 406       7.120   8.418   5.721  0.00  0.00           H
ATOM   3803  H2  WAT X 406       6.581   7.967   7.062  0.00  0.00           H
ATOM   3804  O   WAT X 407     -22.117  83.327  35.537  0.00  0.00           O
ATOM   3805  H1  WAT X 407     -22.862  82.786  35.275  0.00  0.00           H
ATOM   3806  H2  WAT X 407     -21.530  83.310  34.781  0.00  0.00           H
ATOM   3807  O   WAT X 408       6.962  12.201  46.619  0.00  0.00           O
ATOM   3808  H1  WAT X 408       6.432  12.814  46.110  0.00  0.00           H
ATOM   3809  H2  WAT X 408       7.847  12.298  46.267  0.00  0.00           H
ATOM   3810  O   WAT X 409     -18.917  17.153  -4.235  0.00  0.00           O
ATOM   3811  H1  WAT X 409     -19.720  16.771  -4.589  0.00  0.00           H
ATOM   3812  H2  WAT X 409     -18.994  17.040  -3.288  0.00  0.00           H
ATOM   3813  O   WAT X 410       2.692  62.461   4.163  0.00  0.00           O
ATOM   3814  H1  WAT X 410       2.715  61.771   4.827  0.00  0.00           H
ATOM   3815  H2  WAT X 410       3.556  62.426   3.752  0.00  0.00           H
ATOM   3816  O   WAT X 411     -51.486  35.687  37.822  0.00  0.00           O
ATOM   3817  H1  WAT X 411     -52.030  35.761  37.038  0.00  0.00           H
ATOM   3818  H2  WAT X 411     -52.058  35.278  38.472  0.00  0.00           H
ATOM   3819  O   WAT X 412     -21.255  19.047  72.094  0.00  0.00           O
ATOM   3820  H1  WAT X 412     -22.065  18.710  72.477  0.00  0.00           H
ATOM   3821  H2  WAT X 412     -21.294  18.779  71.176  0.00  0.00           H
ATOM   3822  O   WAT X 413     -12.056  16.073  36.517  0.00  0.00           O
ATOM   3823  H1  WAT X 413     -12.176  16.771  35.874  0.00  0.00           H
ATOM   3824  H2  WAT X 413     -11.495  15.435  36.077  0.00  0.00           H
ATOM   3825  O   WAT X 414      -3.065  63.270  33.581  0.00  0.00           O
ATOM   3826  H1  WAT X 414      -3.212  63.854  32.836  0.00  0.00           H
ATOM   3827  H2  WAT X 414      -2.121  63.115  33.581  0.00  0.00           H
ATOM   3828  O   WAT X 415      22.137  57.801  -2.185  0.00  0.00           O
ATOM   3829  H1  WAT X 415      22.591  57.004  -2.460  0.00  0.00           H
ATOM   3830  H2  WAT X 415      21.907  58.240  -3.004  0.00  0.00           H
ATOM   3831  O   WAT X 416      -2.008  18.872  -2.978  0.00  0.00           O
ATOM   3832  H1  WAT X 416      -1.071  18.920  -3.168  0.00  0.00           H
ATOM   3833  H2  WAT X 416      -2.060  18.391  -2.152  0.00  0.00           H
ATOM   3834  O   WAT X 417     -10.405  57.693  17.745  0.00  0.00           O
ATOM   3835  H1  WAT X 417     -10.391  58.559  18.153  0.00  0.00           H
ATOM   3836  H2  WAT X 417      -9.763  57.185  18.240  0.00  0.00           H
ATOM   3837  O   WAT X 418     -10.514  77.909  52.918  0.00  0.00           O
ATOM   3838  H1  WAT X 418      -9.673  77.592  52.587  0.00  0.00           H
ATOM   3839  H2  WAT X 418     -11.052  78.021  52.135  0.00  0.00           H
ATOM   3840  O   WAT X 419      -4.506  40.778  66.904  0.00  0.00           O
ATOM   3841  H1  WAT X 419      -3.837  41.055  67.530  0.00  0.00           H
ATOM   3842  H2  WAT X 419      -5.164  40.334  67.439  0.00  0.00           H
ATOM   3843  O   WAT X 420     -26.010  31.038  38.077  0.00  0.00           O
ATOM   3844  H1  WAT X 420     -26.236  30.517  38.848  0.00  0.00           H
ATOM   3845  H2  WAT X 420     -26.853  31.340  37.738  0.00  0.00           H
ATOM   3846  O   WAT X 421       6.369   6.276  51.904  0.00  0.00           O
ATOM   3847  H1  WAT X 421       7.268   6.502  52.144  0.00  0.00           H
ATOM   3848  H2  WAT X 421       5.873   7.083  52.047  0.00  0.00           H
ATOM   3849  O   WAT X 422       6.105   5.385  29.779  0.00  0.00           O
ATOM   3850  H1  WAT X 422       5.449   6.077  29.862  0.00  0.00           H
ATOM   3851  H2  WAT X 422       6.292   5.344  28.841  0.00  0.00           H
ATOM   3852  O   WAT X 423      11.679  34.765  24.134  0.00  0.00           O
ATOM   3853  H1  WAT X 423      11.506  34.407  23.263  0.00  0.00           H
ATOM   3854  H2  WAT X 423      12.053  34.033  24.624  0.00  0.00           H
ATOM   3855  O   WAT X 424     -31.159  75.965  24.826  0.00  0.00           O
ATOM   3856  H1  WAT X 424     -30.946  75.831  23.903  0.00  0.00           H
ATOM   3857  H2  WAT X 424     -30.961  75.127  25.243  0.00  0.00           H
ATOM   3858  O   WAT X 425       3.076  55.500  12.863  0.00  0.00           O
ATOM   3859  H1  WAT X 425       2.627  56.330  13.029  0.00  0.00           H
ATOM   3860  H2  WAT X 425       3.192  55.476  11.913  0.00  0.00           H
ATOM   3861  O   WAT X 426     -19.798  57.778  10.312  0.00  0.00           O
ATOM   3862  H1  WAT X 426     -20.130  58.114   9.479  0.00  0.00           H
ATOM   3863  H2  WAT X 426     -18.952  57.388  10.092  0.00  0.00           H
ATOM   3864  O   WAT X 427     -21.857  53.126  17.442  0.00  0.00           O
ATOM   3865  H1  WAT X 427     -20.940  53.331  17.627  0.00  0.00           H
ATOM   3866  H2  WAT X 427     -22.243  52.961  18.302  0.00  0.00           H
ATOM   3867  O   WAT X 428       2.355  41.171  35.705  0.00  0.00           O
ATOM   3868  H1  WAT X 428       1.609  41.706  35.431  0.00  0.00           H
ATOM   3869  H2  WAT X 428       3.088  41.785  35.746  0.00  0.00           H
ATOM   3870  O   WAT X 429      -3.102  43.993  63.497  0.00  0.00           O
ATOM   3871  H1  WAT X 429      -2.310  43.813  62.991  0.00  0.00           H
ATOM   3872  H2  WAT X 429      -3.820  43.812  62.892  0.00  0.00           H
ATOM   3873  O   WAT X 430      21.375  66.516  59.560  0.00  0.00           O
ATOM   3874  H1  WAT X 430      21.882  67.228  59.951  0.00  0.00           H
ATOM   3875  H2  WAT X 430      22.034  65.923  59.200  0.00  0.00           H
ATOM   3876  O   WAT X 431      -3.418  20.282  40.681  0.00  0.00           O
ATOM   3877  H1  WAT X 431      -3.127  19.465  41.086  0.00  0.00           H
ATOM   3878  H2  WAT X 431      -3.262  20.950  41.349  0.00  0.00           H
ATOM   3879  O   WAT X 432      -1.898  20.654  38.157  0.00  0.00           O
ATOM   3880  H1  WAT X 432      -2.591  20.370  38.753  0.00  0.00           H
ATOM   3881  H2  WAT X 432      -1.357  21.245  38.682  0.00  0.00           H
ATOM   3882  O   WAT X 433      33.665  48.651  22.164  0.00  0.00           O
ATOM   3883  H1  WAT X 433      33.517  48.252  21.307  0.00  0.00           H
ATOM   3884  H2  WAT X 433      33.608  49.593  22.003  0.00  0.00           H
ATOM   3885  O   WAT X 434     -10.724  20.757  31.916  0.00  0.00           O
ATOM   3886  H1  WAT X 434     -11.217  21.417  32.404  0.00  0.00           H
ATOM   3887  H2  WAT X 434     -10.373  21.229  31.161  0.00  0.00           H
ATOM   3888  O   WAT X 435     -34.457  74.894  22.036  0.00  0.00           O
ATOM   3889  H1  WAT X 435     -35.284  74.605  21.648  0.00  0.00           H
ATOM   3890  H2  WAT X 435     -33.788  74.605  21.415  0.00  0.00           H
ATOM   3891  O   WAT X 436     -20.523  41.857  38.167  0.00  0.00           O
ATOM   3892  H1  WAT X 436     -21.219  41.203  38.230  0.00  0.00           H
ATOM   3893  H2  WAT X 436     -20.984  42.696  38.147  0.00  0.00           H
ATOM   3894  O   WAT X 437     -25.593  45.059  15.776  0.00  0.00           O
ATOM   3895  H1  WAT X 437     -25.848  44.152  15.609  0.00  0.00           H
ATOM   3896  H2  WAT X 437     -25.401  45.418  14.909  0.00  0.00           H
ATOM   3897  O   WAT X 438       4.769  47.702  28.327  0.00  0.00           O
ATOM   3898  H1  WAT X 438       5.584  47.791  27.833  0.00  0.00           H
ATOM   3899  H2  WAT X 438       4.218  47.140  27.782  0.00  0.00           H
ATOM   3900  O   WAT X 439     -18.475  47.511   2.883  0.00  0.00           O
ATOM   3901  H1  WAT X 439     -18.111  47.743   2.029  0.00  0.00           H
ATOM   3902  H2  WAT X 439     -19.405  47.361   2.715  0.00  0.00           H
ATOM   3903  O   WAT X 440      -5.227  58.175   5.700  0.00  0.00           O
ATOM   3904  H1  WAT X 440      -4.690  57.952   6.460  0.00  0.00           H
ATOM   3905  H2  WAT X 440      -5.826  57.435   5.604  0.00  0.00           H
ATOM   3906  O   WAT X 441       1.875  63.409  21.530  0.00  0.00           O
ATOM   3907  H1  WAT X 441       1.406  64.229  21.376  0.00  0.00           H
ATOM   3908  H2  WAT X 441       2.541  63.382  20.843  0.00  0.00           H
ATOM   3909  O   WAT X 442       8.651   6.235  13.355  0.00  0.00           O
ATOM   3910  H1  WAT X 442       9.585   6.081  13.214  0.00  0.00           H
ATOM   3911  H2  WAT X 442       8.234   5.928  12.550  0.00  0.00           H
ATOM   3912  O   WAT X 443     -45.352  24.105  26.513  0.00  0.00           O
ATOM   3913  H1  WAT X 443     -45.414  23.914  27.449  0.00  0.00           H
ATOM   3914  H2  WAT X 443     -45.229  25.053  26.469  0.00  0.00           H
ATOM   3915  O   WAT X 444      37.226  39.089  23.711  0.00  0.00           O
ATOM   3916  H1  WAT X 444      37.602  38.744  22.901  0.00  0.00           H
ATOM   3917  H2  WAT X 444      36.885  38.318  24.164  0.00  0.00           H
ATOM   3918  O   WAT X 445     -27.780  65.526  24.283  0.00  0.00           O
ATOM   3919  H1  WAT X 445     -27.051  65.632  24.896  0.00  0.00           H
ATOM   3920  H2  WAT X 445     -27.810  66.353  23.802  0.00  0.00           H
ATOM   3921  O   WAT X 446     -10.531  45.056   5.282  0.00  0.00           O
ATOM   3922  H1  WAT X 446     -10.686  45.494   6.119  0.00  0.00           H
ATOM   3923  H2  WAT X 446     -10.431  44.132   5.511  0.00  0.00           H
ATOM   3924  O   WAT X 447       0.072  35.355  41.923  0.00  0.00           O
ATOM   3925  H1  WAT X 447      -0.636  36.000  41.912  0.00  0.00           H
ATOM   3926  H2  WAT X 447      -0.139  34.782  42.661  0.00  0.00           H
ATOM   3927  O   WAT X 448     -27.205  75.972  25.260  0.00  0.00           O
ATOM   3928  H1  WAT X 448     -26.495  75.759  24.654  0.00  0.00           H
ATOM   3929  H2  WAT X 448     -27.067  75.388  26.006  0.00  0.00           H
ATOM   3930  O   WAT X 449      -1.602  46.589 -21.903  0.00  0.00           O
ATOM   3931  H1  WAT X 449      -2.334  46.166 -21.455  0.00  0.00           H
ATOM   3932  H2  WAT X 449      -1.976  46.910 -22.723  0.00  0.00           H
ATOM   3933  O   WAT X 450      -0.402  17.210  60.675  0.00  0.00           O
ATOM   3934  H1  WAT X 450      -0.523  16.974  61.595  0.00  0.00           H
ATOM   3935  H2  WAT X 450      -0.987  16.622  60.198  0.00  0.00           H
ATOM   3936  O   WAT X 451     -23.670  18.306  34.082  0.00  0.00           O
ATOM   3937  H1  WAT X 451     -24.105  17.982  34.870  0.00  0.00           H
ATOM   3938  H2  WAT X 451     -23.239  19.114  34.361  0.00  0.00           H
ATOM   3939  O   WAT X 452       0.257  50.273  63.291  0.00  0.00           O
ATOM   3940  H1  WAT X 452       0.588  51.112  63.611  0.00  0.00           H
ATOM   3941  H2  WAT X 452       0.827  50.055  62.553  0.00  0.00           H
ATOM   3942  O   WAT X 453      -3.815  19.880  13.593  0.00  0.00           O
ATOM   3943  H1  WAT X 453      -3.759  19.228  14.292  0.00  0.00           H
ATOM   3944  H2  WAT X 453      -4.734  20.147  13.587  0.00  0.00           H
ATOM   3945  O   WAT X 454      12.763  59.376  55.987  0.00  0.00           O
ATOM   3946  H1  WAT X 454      12.618  58.600  55.446  0.00  0.00           H
ATOM   3947  H2  WAT X 454      11.975  59.904  55.865  0.00  0.00           H
ATOM   3948  O   WAT X 455      11.380  28.205  14.232  0.00  0.00           O
ATOM   3949  H1  WAT X 455      11.895  28.095  15.032  0.00  0.00           H
ATOM   3950  H2  WAT X 455      11.744  27.562  13.623  0.00  0.00           H
ATOM   3951  O   WAT X 456       0.019  62.279  50.770  0.00  0.00           O
ATOM   3952  H1  WAT X 456       0.300  62.737  51.562  0.00  0.00           H
ATOM   3953  H2  WAT X 456      -0.834  61.908  50.997  0.00  0.00           H
ATOM   3954  O   WAT X 457      11.155  44.598  55.562  0.00  0.00           O
ATOM   3955  H1  WAT X 457      11.908  45.184  55.493  0.00  0.00           H
ATOM   3956  H2  WAT X 457      10.836  44.510  54.664  0.00  0.00           H
ATOM   3957  O   WAT X 458       7.870  30.943  40.331  0.00  0.00           O
ATOM   3958  H1  WAT X 458       7.752  31.892  40.382  0.00  0.00           H
ATOM   3959  H2  WAT X 458       7.864  30.652  41.243  0.00  0.00           H
ATOM   3960  O   WAT X 459      14.259  68.811  34.474  0.00  0.00           O
ATOM   3961  H1  WAT X 459      14.876  68.476  35.125  0.00  0.00           H
ATOM   3962  H2  WAT X 459      14.380  69.760  34.496  0.00  0.00           H
ATOM   3963  O   WAT X 460     -49.124  42.496  13.975  0.00  0.00           O
ATOM   3964  H1  WAT X 460     -48.496  43.217  13.943  0.00  0.00           H
ATOM   3965  H2  WAT X 460     -49.271  42.265  13.058  0.00  0.00           H
ATOM   3966  O   WAT X 461     -42.456  48.405  26.192  0.00  0.00           O
ATOM   3967  H1  WAT X 461     -42.302  48.673  27.098  0.00  0.00           H
ATOM   3968  H2  WAT X 461     -43.219  48.915  25.918  0.00  0.00           H
ATOM   3969  O   WAT X 462       4.231  50.335   8.047  0.00  0.00           O
ATOM   3970  H1  WAT X 462       3.405  49.856   7.977  0.00  0.00           H
ATOM   3971  H2  WAT X 462       4.746  50.035   7.299  0.00  0.00           H
ATOM   3972  O   WAT X 463     -28.689  60.461  35.171  0.00  0.00           O
ATOM   3973  H1  WAT X 463     -28.551  61.072  35.895  0.00  0.00           H
ATOM   3974  H2  WAT X 463     -29.633  60.484  35.015  0.00  0.00           H
ATOM   3975  O   WAT X 464       7.905  11.425  42.829  0.00  0.00           O
ATOM   3976  H1  WAT X 464       7.864  11.895  41.997  0.00  0.00           H
ATOM   3977  H2  WAT X 464       7.034  11.040  42.930  0.00  0.00           H
ATOM   3978  O   WAT X 465      -0.671   3.391  -2.032  0.00  0.00           O
ATOM   3979  H1  WAT X 465      -1.237   3.939  -2.576  0.00  0.00           H
ATOM   3980  H2  WAT X 465      -0.871   3.657  -1.135  0.00  0.00           H
ATOM   3981  O   WAT X 466      14.476  58.149  -6.434  0.00  0.00           O
ATOM   3982  H1  WAT X 466      15.181  57.703  -6.903  0.00  0.00           H
ATOM   3983  H2  WAT X 466      14.915  58.601  -5.714  0.00  0.00           H
ATOM   3984  O   WAT X 467      -2.133  41.708  40.437  0.00  0.00           O
ATOM   3985  H1  WAT X 467      -1.910  41.702  39.506  0.00  0.00           H
ATOM   3986  H2  WAT X 467      -1.768  42.529  40.766  0.00  0.00           H
ATOM   3987  O   WAT X 468       3.474  21.981  65.491  0.00  0.00           O
ATOM   3988  H1  WAT X 468       3.580  22.903  65.258  0.00  0.00           H
ATOM   3989  H2  WAT X 468       2.665  21.954  66.003  0.00  0.00           H
ATOM   3990  O   WAT X 469       9.232  21.562  26.217  0.00  0.00           O
ATOM   3991  H1  WAT X 469       9.322  20.983  26.974  0.00  0.00           H
ATOM   3992  H2  WAT X 469       8.289  21.598  26.053  0.00  0.00           H
ATOM   3993  O   WAT X 470      -6.740   6.225  -0.272  0.00  0.00           O
ATOM   3994  H1  WAT X 470      -6.851   6.671  -1.112  0.00  0.00           H
ATOM   3995  H2  WAT X 470      -6.555   5.315  -0.507  0.00  0.00           H
ATOM   3996  O   WAT X 471     -23.643  55.630  33.119  0.00  0.00           O
ATOM   3997  H1  WAT X 471     -22.973  55.588  33.802  0.00  0.00           H
ATOM   3998  H2  WAT X 471     -24.468  55.499  33.584  0.00  0.00           H
ATOM   3999  O   WAT X 472     -14.885  64.816  25.094  0.00  0.00           O
ATOM   4000  H1  WAT X 472     -14.925  65.756  25.273  0.00  0.00           H
ATOM   4001  H2  WAT X 472     -13.968  64.654  24.874  0.00  0.00           H
ATOM   4002  O   WAT X 473      11.774  33.126  30.902  0.00  0.00           O
ATOM   4003  H1  WAT X 473      11.197  33.561  30.275  0.00  0.00           H
ATOM   4004  H2  WAT X 473      12.442  33.780  31.107  0.00  0.00           H
ATOM   4005  O   WAT X 474     -31.912  80.730  12.251  0.00  0.00           O
ATOM   4006  H1  WAT X 474     -31.598  81.514  12.702  0.00  0.00           H
ATOM   4007  H2  WAT X 474     -31.588  80.823  11.355  0.00  0.00           H
ATOM   4008  O   WAT X 475       8.229  33.110  62.834  0.00  0.00           O
ATOM   4009  H1  WAT X 475       7.748  33.937  62.803  0.00  0.00           H
ATOM   4010  H2  WAT X 475       8.536  33.044  63.738  0.00  0.00           H
ATOM   4011  O   WAT X 476      41.470  39.816  36.953  0.00  0.00           O
ATOM   4012  H1  WAT X 476      40.924  39.613  37.713  0.00  0.00           H
ATOM   4013  H2  WAT X 476      42.298  40.119  37.327  0.00  0.00           H
ATOM   4014  O   WAT X 477      -1.702  20.486 -14.695  0.00  0.00           O
ATOM   4015  H1  WAT X 477      -2.424  20.186 -14.142  0.00  0.00           H
ATOM   4016  H2  WAT X 477      -0.930  20.044 -14.341  0.00  0.00           H
ATOM   4017  O   WAT X 478     -19.989  60.857  52.641  0.00  0.00           O
ATOM   4018  H1  WAT X 478     -19.174  60.727  52.155  0.00  0.00           H
ATOM   4019  H2  WAT X 478     -19.811  61.604  53.212  0.00  0.00           H
ATOM   4020  O   WAT X 479     -17.857  67.121  60.327  0.00  0.00           O
ATOM   4021  H1  WAT X 479     -17.551  67.966  60.654  0.00  0.00           H
ATOM   4022  H2  WAT X 479     -18.755  67.286  60.039  0.00  0.00           H
ATOM   4023  O   WAT X 480      25.134  33.227  23.558  0.00  0.00           O
ATOM   4024  H1  WAT X 480      25.818  32.572  23.701  0.00  0.00           H
ATOM   4025  H2  WAT X 480      24.784  33.021  22.691  0.00  0.00           H
ATOM   4026  O   WAT X 481     -35.378  18.732  18.745  0.00  0.00           O
ATOM   4027  H1  WAT X 481     -34.460  18.751  18.474  0.00  0.00           H
ATOM   4028  H2  WAT X 481     -35.769  19.496  18.322  0.00  0.00           H
ATOM   4029  O   WAT X 482     -28.896  48.643  11.742  0.00  0.00           O
ATOM   4030  H1  WAT X 482     -28.235  48.079  12.142  0.00  0.00           H
ATOM   4031  H2  WAT X 482     -29.549  48.036  11.393  0.00  0.00           H
ATOM   4032  O   WAT X 483     -36.101  25.850  52.251  0.00  0.00           O
ATOM   4033  H1  WAT X 483     -36.561  25.422  51.529  0.00  0.00           H
ATOM   4034  H2  WAT X 483     -36.547  25.539  53.038  0.00  0.00           H
ATOM   4035  O   WAT X 484     -46.156  37.897  36.218  0.00  0.00           O
ATOM   4036  H1  WAT X 484     -46.863  37.589  36.785  0.00  0.00           H
ATOM   4037  H2  WAT X 484     -45.391  37.939  36.791  0.00  0.00           H
ATOM   4038  O   WAT X 485      11.205  32.734  26.597  0.00  0.00           O
ATOM   4039  H1  WAT X 485      11.038  32.688  27.539  0.00  0.00           H
ATOM   4040  H2  WAT X 485      10.483  33.258  26.251  0.00  0.00           H
ATOM   4041  O   WAT X 486      26.453  34.660  13.502  0.00  0.00           O
ATOM   4042  H1  WAT X 486      26.193  34.144  14.265  0.00  0.00           H
ATOM   4043  H2  WAT X 486      27.020  35.344  13.858  0.00  0.00           H
ATOM   4044  O   WAT X 487       5.144  24.820  14.833  0.00  0.00           O
ATOM   4045  H1  WAT X 487       4.413  25.233  14.373  0.00  0.00           H
ATOM   4046  H2  WAT X 487       5.559  24.265  14.172  0.00  0.00           H
ATOM   4047  O   WAT X 488       4.551  37.465   8.523  0.00  0.00           O
ATOM   4048  H1  WAT X 488       4.003  37.066   7.847  0.00  0.00           H
ATOM   4049  H2  WAT X 488       4.990  36.725   8.942  0.00  0.00           H
ATOM   4050  O   WAT X 489     -42.157  50.723  18.344  0.00  0.00           O
ATOM   4051  H1  WAT X 489     -42.705  50.092  18.810  0.00  0.00           H
ATOM   4052  H2  WAT X 489     -41.283  50.332  18.349  0.00  0.00           H
ATOM   4053  O   WAT X 490      21.072  66.182  31.952  0.00  0.00           O
ATOM   4054  H1  WAT X 490      20.386  66.687  31.516  0.00  0.00           H
ATOM   4055  H2  WAT X 490      21.598  66.839  32.409  0.00  0.00           H
ATOM   4056  O   WAT X 491       3.218  24.354  -1.697  0.00  0.00           O
ATOM   4057  H1  WAT X 491       3.947  24.759  -1.227  0.00  0.00           H
ATOM   4058  H2  WAT X 491       3.516  23.462  -1.878  0.00  0.00           H
ATOM   4059  O   WAT X 492     -45.379  37.975   9.301  0.00  0.00           O
ATOM   4060  H1  WAT X 492     -45.550  37.431   8.532  0.00  0.00           H
ATOM   4061  H2  WAT X 492     -45.102  38.818   8.941  0.00  0.00           H
ATOM   4062  O   WAT X 493     -14.980  56.748  56.883  0.00  0.00           O
ATOM   4063  H1  WAT X 493     -14.740  56.490  57.773  0.00  0.00           H
ATOM   4064  H2  WAT X 493     -15.533  57.520  56.999  0.00  0.00           H
ATOM   4065  O   WAT X 494     -22.105  14.610  29.471  0.00  0.00           O
ATOM   4066  H1  WAT X 494     -21.885  14.267  30.337  0.00  0.00           H
ATOM   4067  H2  WAT X 494     -22.666  15.365  29.648  0.00  0.00           H
ATOM   4068  O   WAT X 495       2.228  51.391  -5.626  0.00  0.00           O
ATOM   4069  H1  WAT X 495       2.841  51.144  -4.934  0.00  0.00           H
ATOM   4070  H2  WAT X 495       2.706  52.031  -6.153  0.00  0.00           H
ATOM   4071  O   WAT X 496     -25.295  72.952  27.732  0.00  0.00           O
ATOM   4072  H1  WAT X 496     -25.974  73.627  27.716  0.00  0.00           H
ATOM   4073  H2  WAT X 496     -25.240  72.689  28.650  0.00  0.00           H
ATOM   4074  O   WAT X 497     -33.021  19.360  -4.730  0.00  0.00           O
ATOM   4075  H1  WAT X 497     -33.273  18.817  -5.477  0.00  0.00           H
ATOM   4076  H2  WAT X 497     -33.770  19.941  -4.593  0.00  0.00           H
ATOM   4077  O   WAT X 498     -33.558  29.027  58.877  0.00  0.00           O
ATOM   4078  H1  WAT X 498     -33.043  28.589  59.554  0.00  0.00           H
ATOM   4079  H2  WAT X 498     -33.245  28.650  58.055  0.00  0.00           H
ATOM   4080  O   WAT X 499     -22.058  21.474  73.290  0.00  0.00           O
ATOM   4081  H1  WAT X 499     -21.718  20.690  72.859  0.00  0.00           H
ATOM   4082  H2  WAT X 499     -22.496  21.145  74.075  0.00  0.00           H
ATOM   4083  O   WAT X 500     -26.226  18.071  30.748  0.00  0.00           O
ATOM   4084  H1  WAT X 500     -26.410  17.715  31.617  0.00  0.00           H
ATOM   4085  H2  WAT X 500     -26.605  17.433  30.143  0.00  0.00           H
ATOM   4086  O   WAT X 501     -16.126   7.545 -12.585  0.00  0.00           O
ATOM   4087  H1  WAT X 501     -15.813   7.097 -13.372  0.00  0.00           H
ATOM   4088  H2  WAT X 501     -17.076   7.585 -12.695  0.00  0.00           H
ATOM   4089  O   WAT X 502       1.527  19.137  15.763  0.00  0.00           O
ATOM   4090  H1  WAT X 502       0.669  18.766  15.969  0.00  0.00           H
ATOM   4091  H2  WAT X 502       2.025  18.404  15.401  0.00  0.00           H
ATOM   4092  O   WAT X 503      -5.018  12.307  70.336  0.00  0.00           O
ATOM   4093  H1  WAT X 503      -5.270  12.469  69.427  0.00  0.00           H
ATOM   4094  H2  WAT X 503      -4.066  12.213  70.309  0.00  0.00           H
ATOM   4095  O   WAT X 504     -26.208  45.839  -5.955  0.00  0.00           O
ATOM   4096  H1  WAT X 504     -26.298  46.423  -5.202  0.00  0.00           H
ATOM   4097  H2  WAT X 504     -26.485  44.983  -5.628  0.00  0.00           H
ATOM   4098  O   WAT X 505     -14.361  78.155  49.408  0.00  0.00           O
ATOM   4099  H1  WAT X 505     -13.870  78.884  49.786  0.00  0.00           H
ATOM   4100  H2  WAT X 505     -15.258  78.482  49.337  0.00  0.00           H
ATOM   4101  O   WAT X 506     -32.278  36.541  -5.266  0.00  0.00           O
ATOM   4102  H1  WAT X 506     -33.110  36.159  -4.987  0.00  0.00           H
ATOM   4103  H2  WAT X 506     -31.622  35.888  -5.023  0.00  0.00           H
ATOM   4104  O   WAT X 507     -41.383  24.487  42.719  0.00  0.00           O
ATOM   4105  H1  WAT X 507     -41.892  25.098  42.188  0.00  0.00           H
ATOM   4106  H2  WAT X 507     -40.471  24.704  42.526  0.00  0.00           H
ATOM   4107  O   WAT X 508       0.946  30.499  36.799  0.00  0.00           O
ATOM   4108  H1  WAT X 508       1.072  31.390  37.123  0.00  0.00           H
ATOM   4109  H2  WAT X 508       1.130  29.940  37.554  0.00  0.00           H
ATOM   4110  O   WAT X 509     -25.661  20.548  21.706  0.00  0.00           O
ATOM   4111  H1  WAT X 509     -24.861  20.158  22.058  0.00  0.00           H
ATOM   4112  H2  WAT X 509     -25.561  21.486  21.868  0.00  0.00           H
ATOM   4113  O   WAT X 510      16.345   0.113  30.015  0.00  0.00           O
ATOM   4114  H1  WAT X 510      16.287  -0.515  29.296  0.00  0.00           H
ATOM   4115  H2  WAT X 510      16.513  -0.424  30.790  0.00  0.00           H
ATOM   4116  O   WAT X 511     -28.172  57.744  10.591  0.00  0.00           O
ATOM   4117  H1  WAT X 511     -28.317  56.961  10.060  0.00  0.00           H
ATOM   4118  H2  WAT X 511     -27.871  58.404   9.967  0.00  0.00           H
ATOM   4119  O   WAT X 512      34.221  62.846  51.918  0.00  0.00           O
ATOM   4120  H1  WAT X 512      35.027  63.362  51.957  0.00  0.00           H
ATOM   4121  H2  WAT X 512      34.508  61.943  52.050  0.00  0.00           H
ATOM   4122  O   WAT X 513     -52.626  27.833  33.499  0.00  0.00           O
ATOM   4123  H1  WAT X 513     -52.918  28.210  32.669  0.00  0.00           H
ATOM   4124  H2  WAT X 513     -53.407  27.840  34.053  0.00  0.00           H
ATOM   4125  O   WAT X 514      -2.181  37.464   5.154  0.00  0.00           O
ATOM   4126  H1  WAT X 514      -2.491  36.690   4.685  0.00  0.00           H
ATOM   4127  H2  WAT X 514      -1.239  37.484   4.986  0.00  0.00           H
ATOM   4128  O   WAT X 515      12.850  43.208  64.050  0.00  0.00           O
ATOM   4129  H1  WAT X 515      12.527  43.564  64.878  0.00  0.00           H
ATOM   4130  H2  WAT X 515      12.647  42.274  64.095  0.00  0.00           H
ATOM   4131  O   WAT X 516       4.367  71.674  63.422  0.00  0.00           O
ATOM   4132  H1  WAT X 516       4.260  70.872  63.934  0.00  0.00           H
ATOM   4133  H2  WAT X 516       4.693  71.374  62.574  0.00  0.00           H
ATOM   4134  O   WAT X 517      31.901  50.754  35.899  0.00  0.00           O
ATOM   4135  H1  WAT X 517      31.482  51.234  36.613  0.00  0.00           H
ATOM   4136  H2  WAT X 517      32.444  51.406  35.457  0.00  0.00           H
ATOM   4137  O   WAT X 518     -25.407  53.381  17.637  0.00  0.00           O
ATOM   4138  H1  WAT X 518     -25.233  52.470  17.873  0.00  0.00           H
ATOM   4139  H2  WAT X 518     -25.409  53.848  18.473  0.00  0.00           H
ATOM   4140  O   WAT X 519      -8.267  47.926  -8.533  0.00  0.00           O
ATOM   4141  H1  WAT X 519      -7.533  47.359  -8.297  0.00  0.00           H
ATOM   4142  H2  WAT X 519      -8.680  48.144  -7.698  0.00  0.00           H
ATOM   4143  O   WAT X 520       9.484  46.572   9.933  0.00  0.00           O
ATOM   4144  H1  WAT X 520      10.242  46.785  10.477  0.00  0.00           H
ATOM   4145  H2  WAT X 520       9.793  46.691   9.034  0.00  0.00           H
ATOM   4146  O   WAT X 521     -19.894  33.857  73.620  0.00  0.00           O
ATOM   4147  H1  WAT X 521     -18.954  33.692  73.551  0.00  0.00           H
ATOM   4148  H2  WAT X 521     -19.997  34.316  74.454  0.00  0.00           H
ATOM   4149  O   WAT X 522      -6.667  55.556  28.235  0.00  0.00           O
ATOM   4150  H1  WAT X 522      -7.416  55.118  28.639  0.00  0.00           H
ATOM   4151  H2  WAT X 522      -6.384  54.959  27.543  0.00  0.00           H
ATOM   4152  O   WAT X 523     -44.512  59.957  16.522  0.00  0.00           O
ATOM   4153  H1  WAT X 523     -44.927  59.332  15.928  0.00  0.00           H
ATOM   4154  H2  WAT X 523     -43.971  59.417  17.098  0.00  0.00           H
ATOM   4155  O   WAT X 524       1.824  71.982  80.091  0.00  0.00           O
ATOM   4156  H1  WAT X 524       1.674  71.110  79.726  0.00  0.00           H
ATOM   4157  H2  WAT X 524       0.951  72.299  80.322  0.00  0.00           H
ATOM   4158  O   WAT X 525      -5.180  50.341 -22.385  0.00  0.00           O
ATOM   4159  H1  WAT X 525      -4.268  50.550 -22.589  0.00  0.00           H
ATOM   4160  H2  WAT X 525      -5.236  49.391 -22.485  0.00  0.00           H
ATOM   4161  O   WAT X 526     -13.509  35.222  19.154  0.00  0.00           O
ATOM   4162  H1  WAT X 526     -14.431  35.163  19.405  0.00  0.00           H
ATOM   4163  H2  WAT X 526     -13.029  35.048  19.964  0.00  0.00           H
ATOM   4164  O   WAT X 527     -49.839  49.987  26.992  0.00  0.00           O
ATOM   4165  H1  WAT X 527     -50.119  49.949  26.077  0.00  0.00           H
ATOM   4166  H2  WAT X 527     -50.021  50.888  27.260  0.00  0.00           H
ATOM   4167  O   WAT X 528      -7.439  52.707 -10.149  0.00  0.00           O
ATOM   4168  H1  WAT X 528      -7.626  51.774 -10.041  0.00  0.00           H
ATOM   4169  H2  WAT X 528      -8.099  53.013 -10.771  0.00  0.00           H
ATOM   4170  O   WAT X 529     -10.214  73.265   8.134  0.00  0.00           O
ATOM   4171  H1  WAT X 529     -10.315  73.145   9.078  0.00  0.00           H
ATOM   4172  H2  WAT X 529      -9.321  73.592   8.028  0.00  0.00           H
ATOM   4173  O   WAT X 530     -43.770  24.803  19.370  0.00  0.00           O
ATOM   4174  H1  WAT X 530     -43.375  24.979  20.224  0.00  0.00           H
ATOM   4175  H2  WAT X 530     -44.076  23.898  19.430  0.00  0.00           H
ATOM   4176  O   WAT X 531      -4.938  24.666  -1.343  0.00  0.00           O
ATOM   4177  H1  WAT X 531      -4.634  25.505  -0.998  0.00  0.00           H
ATOM   4178  H2  WAT X 531      -4.200  24.336  -1.857  0.00  0.00           H
ATOM   4179  O   WAT X 532      -4.149   5.316   4.643  0.00  0.00           O
ATOM   4180  H1  WAT X 532      -4.572   4.467   4.513  0.00  0.00           H
ATOM   4181  H2  WAT X 532      -4.453   5.849   3.908  0.00  0.00           H
ATOM   4182  O   WAT X 533      -1.602  54.661  71.548  0.00  0.00           O
ATOM   4183  H1  WAT X 533      -0.982  54.078  71.985  0.00  0.00           H
ATOM   4184  H2  WAT X 533      -1.052  55.260  71.043  0.00  0.00           H
ATOM   4185  O   WAT X 534      13.439   7.146  46.233  0.00  0.00           O
ATOM   4186  H1  WAT X 534      13.475   6.218  46.001  0.00  0.00           H
ATOM   4187  H2  WAT X 534      14.254   7.511  45.888  0.00  0.00           H
ATOM   4188  O   WAT X 535      -9.823  75.655  44.647  0.00  0.00           O
ATOM   4189  H1  WAT X 535      -9.608  76.045  45.494  0.00  0.00           H
ATOM   4190  H2  WAT X 535      -9.804  74.711  44.806  0.00  0.00           H
ATOM   4191  O   WAT X 536     -35.919  39.222  49.294  0.00  0.00           O
ATOM   4192  H1  WAT X 536     -35.357  38.449  49.352  0.00  0.00           H
ATOM   4193  H2  WAT X 536     -36.671  39.013  49.848  0.00  0.00           H
ATOM   4194  O   WAT X 537     -11.756  81.354  51.694  0.00  0.00           O
ATOM   4195  H1  WAT X 537     -11.485  81.945  50.992  0.00  0.00           H
ATOM   4196  H2  WAT X 537     -11.357  81.720  52.483  0.00  0.00           H
ATOM   4197  O   WAT X 538      14.828  56.677  69.684  0.00  0.00           O
ATOM   4198  H1  WAT X 538      14.420  57.459  70.056  0.00  0.00           H
ATOM   4199  H2  WAT X 538      15.766  56.864  69.702  0.00  0.00           H
ATOM   4200  O   WAT X 539     -52.320  31.785  19.307  0.00  0.00           O
ATOM   4201  H1  WAT X 539     -53.272  31.874  19.266  0.00  0.00           H
ATOM   4202  H2  WAT X 539     -52.133  31.634  20.233  0.00  0.00           H
ATOM   4203  O   WAT X 540     -37.350  20.247   6.177  0.00  0.00           O
ATOM   4204  H1  WAT X 540     -37.659  19.493   5.675  0.00  0.00           H
ATOM   4205  H2  WAT X 540     -37.896  20.251   6.964  0.00  0.00           H
ATOM   4206  O   WAT X 541     -25.234  31.832  69.422  0.00  0.00           O
ATOM   4207  H1  WAT X 541     -25.213  32.323  68.601  0.00  0.00           H
ATOM   4208  H2  WAT X 541     -24.348  31.480  69.513  0.00  0.00           H
ATOM   4209  O   WAT X 542     -23.419  44.922  61.804  0.00  0.00           O
ATOM   4210  H1  WAT X 542     -22.908  44.481  61.124  0.00  0.00           H
ATOM   4211  H2  WAT X 542     -24.134  44.315  61.996  0.00  0.00           H
ATOM   4212  O   WAT X 543     -13.829  47.016  -4.953  0.00  0.00           O
ATOM   4213  H1  WAT X 543     -12.963  47.419  -5.016  0.00  0.00           H
ATOM   4214  H2  WAT X 543     -14.432  47.754  -4.872  0.00  0.00           H
ATOM   4215  O   WAT X 544     -16.696  47.435  16.731  0.00  0.00           O
ATOM   4216  H1  WAT X 544     -17.311  47.768  16.077  0.00  0.00           H
ATOM   4217  H2  WAT X 544     -16.090  48.160  16.882  0.00  0.00           H
ATOM   4218  O   WAT X 545      24.529  47.899  29.179  0.00  0.00           O
ATOM   4219  H1  WAT X 545      25.076  47.266  28.714  0.00  0.00           H
ATOM   4220  H2  WAT X 545      23.711  47.918  28.683  0.00  0.00           H
ATOM   4221  O   WAT X 546      13.746  55.238  39.768  0.00  0.00           O
ATOM   4222  H1  WAT X 546      13.831  54.372  39.368  0.00  0.00           H
ATOM   4223  H2  WAT X 546      13.051  55.666  39.267  0.00  0.00           H
ATOM   4224  O   WAT X 547       4.046  59.260  -3.241  0.00  0.00           O
ATOM   4225  H1  WAT X 547       4.461  60.122  -3.215  0.00  0.00           H
ATOM   4226  H2  WAT X 547       4.461  58.817  -3.981  0.00  0.00           H
ATOM   4227  O   WAT X 548      -5.119  51.883  72.966  0.00  0.00           O
ATOM   4228  H1  WAT X 548      -4.241  51.509  73.039  0.00  0.00           H
ATOM   4229  H2  WAT X 548      -4.980  52.829  72.997  0.00  0.00           H
ATOM   4230  O   WAT X 549      -2.582  49.697 -16.668  0.00  0.00           O
ATOM   4231  H1  WAT X 549      -2.524  50.592 -17.001  0.00  0.00           H
ATOM   4232  H2  WAT X 549      -1.672  49.430 -16.537  0.00  0.00           H
ATOM   4233  O   WAT X 550      -3.799  72.922  62.549  0.00  0.00           O
ATOM   4234  H1  WAT X 550      -2.856  73.073  62.480  0.00  0.00           H
ATOM   4235  H2  WAT X 550      -3.934  72.661  63.459  0.00  0.00           H
ATOM   4236  O   WAT X 551     -12.013  74.621  -9.363  0.00  0.00           O
ATOM   4237  H1  WAT X 551     -12.039  75.576  -9.410  0.00  0.00           H
ATOM   4238  H2  WAT X 551     -11.141  74.389  -9.682  0.00  0.00           H
ATOM   4239  O   WAT X 552      -9.134  32.281  54.264  0.00  0.00           O
ATOM   4240  H1  WAT X 552      -8.841  32.991  53.693  0.00  0.00           H
ATOM   4241  H2  WAT X 552      -8.592  31.533  54.014  0.00  0.00           H
ATOM   4242  O   WAT X 553     -34.551  74.304  35.464  0.00  0.00           O
ATOM   4243  H1  WAT X 553     -35.379  74.422  34.999  0.00  0.00           H
ATOM   4244  H2  WAT X 553     -34.204  73.477  35.129  0.00  0.00           H
ATOM   4245  O   WAT X 554      -0.603  55.237  10.396  0.00  0.00           O
ATOM   4246  H1  WAT X 554      -0.907  55.543  11.250  0.00  0.00           H
ATOM   4247  H2  WAT X 554       0.057  54.574  10.600  0.00  0.00           H
ATOM   4248  O   WAT X 555     -28.265  35.960  55.053  0.00  0.00           O
ATOM   4249  H1  WAT X 555     -28.538  35.923  55.970  0.00  0.00           H
ATOM   4250  H2  WAT X 555     -28.015  36.873  54.914  0.00  0.00           H
ATOM   4251  O   WAT X 556      11.722  34.409  64.025  0.00  0.00           O
ATOM   4252  H1  WAT X 556      10.912  34.914  63.953  0.00  0.00           H
ATOM   4253  H2  WAT X 556      11.446  33.561  64.372  0.00  0.00           H
ATOM   4254  O   WAT X 557     -36.127  70.603  28.769  0.00  0.00           O
ATOM   4255  H1  WAT X 557     -36.262  70.111  29.579  0.00  0.00           H
ATOM   4256  H2  WAT X 557     -35.926  71.493  29.060  0.00  0.00           H
ATOM   4257  O   WAT X 558     -25.920  37.783  33.045  0.00  0.00           O
ATOM   4258  H1  WAT X 558     -25.298  38.122  32.401  0.00  0.00           H
ATOM   4259  H2  WAT X 558     -25.459  37.056  33.464  0.00  0.00           H
ATOM   4260  O   WAT X 559       4.205  35.959  52.002  0.00  0.00           O
ATOM   4261  H1  WAT X 559       5.013  35.889  52.509  0.00  0.00           H
ATOM   4262  H2  WAT X 559       3.548  36.244  52.637  0.00  0.00           H
ATOM   4263  O   WAT X 560     -12.316  25.704  -9.992  0.00  0.00           O
ATOM   4264  H1  WAT X 560     -12.115  25.441  -9.093  0.00  0.00           H
ATOM   4265  H2  WAT X 560     -12.553  24.888 -10.433  0.00  0.00           H
ATOM   4266  O   WAT X 561      -3.582  29.729  14.453  0.00  0.00           O
ATOM   4267  H1  WAT X 561      -3.482  30.605  14.080  0.00  0.00           H
ATOM   4268  H2  WAT X 561      -2.832  29.239  14.116  0.00  0.00           H
ATOM   4269  O   WAT X 562      24.344  65.662  56.047  0.00  0.00           O
ATOM   4270  H1  WAT X 562      24.250  65.988  55.152  0.00  0.00           H
ATOM   4271  H2  WAT X 562      25.152  66.065  56.365  0.00  0.00           H
ATOM   4272  O   WAT X 563       1.599  11.221  32.898  0.00  0.00           O
ATOM   4273  H1  WAT X 563       0.743  11.411  33.281  0.00  0.00           H
ATOM   4274  H2  WAT X 563       2.034  10.668  33.547  0.00  0.00           H
ATOM   4275  O   WAT X 564      -9.402  35.320  32.202  0.00  0.00           O
ATOM   4276  H1  WAT X 564      -9.414  35.984  31.512  0.00  0.00           H
ATOM   4277  H2  WAT X 564     -10.040  35.630  32.844  0.00  0.00           H
ATOM   4278  O   WAT X 565       3.685  50.063  15.327  0.00  0.00           O
ATOM   4279  H1  WAT X 565       4.015  50.511  14.548  0.00  0.00           H
ATOM   4280  H2  WAT X 565       4.016  49.168  15.246  0.00  0.00           H
ATOM   4281  O   WAT X 566     -28.195  83.392   5.147  0.00  0.00           O
ATOM   4282  H1  WAT X 566     -27.599  82.876   5.690  0.00  0.00           H
ATOM   4283  H2  WAT X 566     -27.898  84.295   5.258  0.00  0.00           H
ATOM   4284  O   WAT X 567       1.537  33.041  37.763  0.00  0.00           O
ATOM   4285  H1  WAT X 567       2.189  33.103  38.461  0.00  0.00           H
ATOM   4286  H2  WAT X 567       1.050  33.864  37.817  0.00  0.00           H
ATOM   4287  O   WAT X 568     -12.548  51.942  21.015  0.00  0.00           O
ATOM   4288  H1  WAT X 568     -12.647  52.580  20.309  0.00  0.00           H
ATOM   4289  H2  WAT X 568     -11.817  51.390  20.739  0.00  0.00           H
ATOM   4290  O   WAT X 569      10.884  19.073  58.806  0.00  0.00           O
ATOM   4291  H1  WAT X 569      10.599  18.241  59.185  0.00  0.00           H
ATOM   4292  H2  WAT X 569      11.828  19.097  58.965  0.00  0.00           H
ATOM   4293  O   WAT X 570      11.563  48.057  13.976  0.00  0.00           O
ATOM   4294  H1  WAT X 570      12.366  48.292  13.511  0.00  0.00           H
ATOM   4295  H2  WAT X 570      10.906  48.669  13.646  0.00  0.00           H
ATOM   4296  O   WAT X 571     -37.514  41.279   2.877  0.00  0.00           O
ATOM   4297  H1  WAT X 571     -37.999  40.459   2.967  0.00  0.00           H
ATOM   4298  H2  WAT X 571     -37.504  41.449   1.935  0.00  0.00           H
ATOM   4299  O   WAT X 572     -44.729  35.860  25.379  0.00  0.00           O
ATOM   4300  H1  WAT X 572     -44.093  35.351  24.876  0.00  0.00           H
ATOM   4301  H2  WAT X 572     -44.275  36.072  26.194  0.00  0.00           H
ATOM   4302  O   WAT X 573     -33.219  38.071  52.604  0.00  0.00           O
ATOM   4303  H1  WAT X 573     -32.318  38.388  52.534  0.00  0.00           H
ATOM   4304  H2  WAT X 573     -33.232  37.269  52.082  0.00  0.00           H
ATOM   4305  O   WAT X 574       5.940  14.023  67.443  0.00  0.00           O
ATOM   4306  H1  WAT X 574       6.354  14.750  66.977  0.00  0.00           H
ATOM   4307  H2  WAT X 574       5.796  14.357  68.328  0.00  0.00           H
ATOM   4308  O   WAT X 575     -29.946  63.139  -2.427  0.00  0.00           O
ATOM   4309  H1  WAT X 575     -29.101  63.578  -2.523  0.00  0.00           H
ATOM   4310  H2  WAT X 575     -30.397  63.635  -1.744  0.00  0.00           H
ATOM   4311  O   WAT X 576      -6.140  31.287  77.713  0.00  0.00           O
ATOM   4312  H1  WAT X 576      -5.774  31.694  76.928  0.00  0.00           H
ATOM   4313  H2  WAT X 576      -6.910  31.817  77.921  0.00  0.00           H
ATOM   4314  O   WAT X 577     -17.750  15.114   6.399  0.00  0.00           O
ATOM   4315  H1  WAT X 577     -18.436  15.253   5.745  0.00  0.00           H
ATOM   4316  H2  WAT X 577     -17.722  14.165   6.519  0.00  0.00           H
ATOM   4317  O   WAT X 578      25.264  51.534  50.831  0.00  0.00           O
ATOM   4318  H1  WAT X 578      24.501  51.891  51.286  0.00  0.00           H
ATOM   4319  H2  WAT X 578      26.013  51.964  51.244  0.00  0.00           H
ATOM   4320  O   WAT X 579     -36.014  64.176  42.246  0.00  0.00           O
ATOM   4321  H1  WAT X 579     -35.696  65.046  42.004  0.00  0.00           H
ATOM   4322  H2  WAT X 579     -35.662  63.596  41.571  0.00  0.00           H
ATOM   4323  O   WAT X 580       3.695  45.467  73.123  0.00  0.00           O
ATOM   4324  H1  WAT X 580       3.774  46.303  73.582  0.00  0.00           H
ATOM   4325  H2  WAT X 580       3.642  44.814  73.820  0.00  0.00           H
ATOM   4326  O   WAT X 581      -2.742  16.886   8.597  0.00  0.00           O
ATOM   4327  H1  WAT X 581      -3.615  17.268   8.508  0.00  0.00           H
ATOM   4328  H2  WAT X 581      -2.624  16.777   9.540  0.00  0.00           H
ATOM   4329  O   WAT X 582      17.203  51.981   1.767  0.00  0.00           O
ATOM   4330  H1  WAT X 582      16.988  51.284   2.386  0.00  0.00           H
ATOM   4331  H2  WAT X 582      17.048  51.593   0.906  0.00  0.00           H
ATOM   4332  O   WAT X 583     -50.476  48.030  16.673  0.00  0.00           O
ATOM   4333  H1  WAT X 583     -50.145  48.428  17.478  0.00  0.00           H
ATOM   4334  H2  WAT X 583     -49.939  48.412  15.979  0.00  0.00           H
ATOM   4335  O   WAT X 584       0.782  22.880   2.930  0.00  0.00           O
ATOM   4336  H1  WAT X 584       0.976  23.176   3.819  0.00  0.00           H
ATOM   4337  H2  WAT X 584       0.251  23.582   2.555  0.00  0.00           H
ATOM   4338  O   WAT X 585     -55.010  29.857  17.920  0.00  0.00           O
ATOM   4339  H1  WAT X 585     -54.818  30.274  18.760  0.00  0.00           H
ATOM   4340  H2  WAT X 585     -54.311  29.212  17.807  0.00  0.00           H
ATOM   4341  O   WAT X 586     -10.788  40.732  84.736  0.00  0.00           O
ATOM   4342  H1  WAT X 586     -11.392  39.991  84.692  0.00  0.00           H
ATOM   4343  H2  WAT X 586     -10.510  40.868  83.830  0.00  0.00           H
ATOM   4344  O   WAT X 587      15.160  39.875  60.389  0.00  0.00           O
ATOM   4345  H1  WAT X 587      14.965  40.312  59.560  0.00  0.00           H
ATOM   4346  H2  WAT X 587      14.469  40.168  60.983  0.00  0.00           H
ATOM   4347  O   WAT X 588       3.582  41.382  74.823  0.00  0.00           O
ATOM   4348  H1  WAT X 588       4.460  41.670  74.572  0.00  0.00           H
ATOM   4349  H2  WAT X 588       3.124  41.257  73.992  0.00  0.00           H
ATOM   4350  O   WAT X 589      -2.132   7.611  25.575  0.00  0.00           O
ATOM   4351  H1  WAT X 589      -2.579   7.192  24.840  0.00  0.00           H
ATOM   4352  H2  WAT X 589      -2.737   8.293  25.867  0.00  0.00           H
ATOM   4353  O   WAT X 590     -25.016  54.032  -6.742  0.00  0.00           O
ATOM   4354  H1  WAT X 590     -25.163  54.720  -7.390  0.00  0.00           H
ATOM   4355  H2  WAT X 590     -24.542  53.351  -7.219  0.00  0.00           H
ATOM   4356  O   WAT X 591      23.836   7.369  33.542  0.00  0.00           O
ATOM   4357  H1  WAT X 591      23.199   7.497  32.839  0.00  0.00           H
ATOM   4358  H2  WAT X 591      23.305   7.192  34.318  0.00  0.00           H
ATOM   4359  O   WAT X 592     -20.032  55.779  -0.232  0.00  0.00           O
ATOM   4360  H1  WAT X 592     -19.649  54.997  -0.630  0.00  0.00           H
ATOM   4361  H2  WAT X 592     -19.339  56.438  -0.283  0.00  0.00           H
ATOM   4362  O   WAT X 593     -36.761  24.939  45.408  0.00  0.00           O
ATOM   4363  H1  WAT X 593     -37.367  25.680  45.397  0.00  0.00           H
ATOM   4364  H2  WAT X 593     -36.024  25.240  45.940  0.00  0.00           H
ATOM   4365  O   WAT X 594      12.863  37.743  29.871  0.00  0.00           O
ATOM   4366  H1  WAT X 594      13.361  38.469  29.496  0.00  0.00           H
ATOM   4367  H2  WAT X 594      13.109  37.735  30.796  0.00  0.00           H
ATOM   4368  O   WAT X 595     -31.491  33.361  42.785  0.00  0.00           O
ATOM   4369  H1  WAT X 595     -31.978  33.052  42.021  0.00  0.00           H
ATOM   4370  H2  WAT X 595     -31.633  34.307  42.793  0.00  0.00           H
ATOM   4371  O   WAT X 596      -1.882  26.651  75.075  0.00  0.00           O
ATOM   4372  H1  WAT X 596      -2.562  25.989  75.197  0.00  0.00           H
ATOM   4373  H2  WAT X 596      -2.071  27.314  75.739  0.00  0.00           H
ATOM   4374  O   WAT X 597       4.873  18.112  29.944  0.00  0.00           O
ATOM   4375  H1  WAT X 597       4.646  18.753  30.618  0.00  0.00           H
ATOM   4376  H2  WAT X 597       4.213  17.425  30.035  0.00  0.00           H
ATOM   4377  O   WAT X 598     -19.260  52.960  25.060  0.00  0.00           O
ATOM   4378  H1  WAT X 598     -19.972  53.475  24.680  0.00  0.00           H
ATOM   4379  H2  WAT X 598     -19.699  52.310  25.607  0.00  0.00           H
ATOM   4380  O   WAT X 599      26.912   2.445  42.484  0.00  0.00           O
ATOM   4381  H1  WAT X 599      27.071   1.520  42.672  0.00  0.00           H
ATOM   4382  H2  WAT X 599      27.779   2.849  42.520  0.00  0.00           H
ATOM   4383  O   WAT X 600     -25.091  29.701  29.255  0.00  0.00           O
ATOM   4384  H1  WAT X 600     -25.299  28.858  28.851  0.00  0.00           H
ATOM   4385  H2  WAT X 600     -24.349  29.515  29.830  0.00  0.00           H
ATOM   4386  O   WAT X 601       2.367  26.105  23.300  0.00  0.00           O
ATOM   4387  H1  WAT X 601       3.205  26.132  22.838  0.00  0.00           H
ATOM   4388  H2  WAT X 601       1.715  25.999  22.607  0.00  0.00           H
ATOM   4389  O   WAT X 602      47.434  52.484  35.010  0.00  0.00           O
ATOM   4390  H1  WAT X 602      47.655  51.552  35.014  0.00  0.00           H
ATOM   4391  H2  WAT X 602      48.126  52.891  34.488  0.00  0.00           H
ATOM   4392  O   WAT X 603      11.147  38.837  16.056  0.00  0.00           O
ATOM   4393  H1  WAT X 603      10.627  39.585  16.353  0.00  0.00           H
ATOM   4394  H2  WAT X 603      11.998  39.211  15.831  0.00  0.00           H
ATOM   4395  O   WAT X 604     -35.347  49.786  24.149  0.00  0.00           O
ATOM   4396  H1  WAT X 604     -35.982  49.701  23.439  0.00  0.00           H
ATOM   4397  H2  WAT X 604     -34.774  49.026  24.050  0.00  0.00           H
ATOM   4398  O   WAT X 605     -19.218  53.543   3.208  0.00  0.00           O
ATOM   4399  H1  WAT X 605     -18.888  54.361   3.580  0.00  0.00           H
ATOM   4400  H2  WAT X 605     -18.460  53.157   2.769  0.00  0.00           H
ATOM   4401  O   WAT X 606     -39.435  26.921  13.077  0.00  0.00           O
ATOM   4402  H1  WAT X 606     -39.488  25.967  13.129  0.00  0.00           H
ATOM   4403  H2  WAT X 606     -39.339  27.104  12.142  0.00  0.00           H
ATOM   4404  O   WAT X 607       0.672  70.455   5.742  0.00  0.00           O
ATOM   4405  H1  WAT X 607       1.118  70.119   4.965  0.00  0.00           H
ATOM   4406  H2  WAT X 607       0.217  69.695   6.104  0.00  0.00           H
ATOM   4407  O   WAT X 608     -47.707  37.363  10.520  0.00  0.00           O
ATOM   4408  H1  WAT X 608     -46.895  37.557  10.052  0.00  0.00           H
ATOM   4409  H2  WAT X 608     -47.701  37.962  11.267  0.00  0.00           H
ATOM   4410  O   WAT X 609      16.985  35.052  22.260  0.00  0.00           O
ATOM   4411  H1  WAT X 609      16.692  34.447  22.941  0.00  0.00           H
ATOM   4412  H2  WAT X 609      17.692  35.550  22.672  0.00  0.00           H
ATOM   4413  O   WAT X 610      -7.983  51.837   1.679  0.00  0.00           O
ATOM   4414  H1  WAT X 610      -7.094  51.528   1.851  0.00  0.00           H
ATOM   4415  H2  WAT X 610      -8.531  51.347   2.292  0.00  0.00           H
ATOM   4416  O   WAT X 611       5.171  25.514  28.412  0.00  0.00           O
ATOM   4417  H1  WAT X 611       4.466  25.991  28.852  0.00  0.00           H
ATOM   4418  H2  WAT X 611       4.755  25.130  27.641  0.00  0.00           H
ATOM   4419  O   WAT X 612     -24.422  76.024  49.253  0.00  0.00           O
ATOM   4420  H1  WAT X 612     -25.266  75.593  49.116  0.00  0.00           H
ATOM   4421  H2  WAT X 612     -23.827  75.584  48.645  0.00  0.00           H
ATOM   4422  O   WAT X 613      -2.645   7.243  17.301  0.00  0.00           O
ATOM   4423  H1  WAT X 613      -2.323   6.774  16.531  0.00  0.00           H
ATOM   4424  H2  WAT X 613      -2.582   6.606  18.013  0.00  0.00           H
ATOM   4425  O   WAT X 614       5.639  44.552  53.374  0.00  0.00           O
ATOM   4426  H1  WAT X 614       5.427  43.636  53.191  0.00  0.00           H
ATOM   4427  H2  WAT X 614       5.714  44.958  52.510  0.00  0.00           H
ATOM   4428  O   WAT X 615      21.841  36.313  37.847  0.00  0.00           O
ATOM   4429  H1  WAT X 615      22.174  37.210  37.867  0.00  0.00           H
ATOM   4430  H2  WAT X 615      22.106  35.978  36.991  0.00  0.00           H
ATOM   4431  O   WAT X 616       6.611  35.588  62.509  0.00  0.00           O
ATOM   4432  H1  WAT X 616       5.655  35.572  62.458  0.00  0.00           H
ATOM   4433  H2  WAT X 616       6.831  36.515  62.592  0.00  0.00           H
ATOM   4434  O   WAT X 617     -10.267  63.532  31.706  0.00  0.00           O
ATOM   4435  H1  WAT X 617     -10.439  63.745  30.789  0.00  0.00           H
ATOM   4436  H2  WAT X 617     -10.330  62.577  31.747  0.00  0.00           H
ATOM   4437  O   WAT X 618      14.017  52.689  10.215  0.00  0.00           O
ATOM   4438  H1  WAT X 618      13.964  53.238   9.433  0.00  0.00           H
ATOM   4439  H2  WAT X 618      14.931  52.756  10.493  0.00  0.00           H
ATOM   4440  O   WAT X 619     -17.400  40.852  51.434  0.00  0.00           O
ATOM   4441  H1  WAT X 619     -16.521  41.209  51.309  0.00  0.00           H
ATOM   4442  H2  WAT X 619     -17.970  41.621  51.458  0.00  0.00           H
ATOM   4443  O   WAT X 620       9.675  36.487  54.521  0.00  0.00           O
ATOM   4444  H1  WAT X 620      10.052  35.851  55.129  0.00  0.00           H
ATOM   4445  H2  WAT X 620      10.082  37.319  54.762  0.00  0.00           H
ATOM   4446  O   WAT X 621     -19.512  28.490  19.783  0.00  0.00           O
ATOM   4447  H1  WAT X 621     -18.862  27.830  20.024  0.00  0.00           H
ATOM   4448  H2  WAT X 621     -19.613  29.025  20.570  0.00  0.00           H
ATOM   4449  O   WAT X 622       9.155  42.761  65.825  0.00  0.00           O
ATOM   4450  H1  WAT X 622       8.416  42.989  66.389  0.00  0.00           H
ATOM   4451  H2  WAT X 622       9.852  43.363  66.089  0.00  0.00           H
ATOM   4452  O   WAT X 623       3.922   8.228  11.607  0.00  0.00           O
ATOM   4453  H1  WAT X 623       3.590   8.181  10.710  0.00  0.00           H
ATOM   4454  H2  WAT X 623       3.452   8.965  11.997  0.00  0.00           H
ATOM   4455  O   WAT X 624      28.159  45.228  48.450  0.00  0.00           O
ATOM   4456  H1  WAT X 624      28.436  44.899  49.306  0.00  0.00           H
ATOM   4457  H2  WAT X 624      27.425  45.811  48.644  0.00  0.00           H
ATOM   4458  O   WAT X 625       2.823  10.396  49.575  0.00  0.00           O
ATOM   4459  H1  WAT X 625       3.630  10.518  49.075  0.00  0.00           H
ATOM   4460  H2  WAT X 625       2.364  11.233  49.498  0.00  0.00           H
ATOM   4461  O   WAT X 626     -27.431  55.812  21.806  0.00  0.00           O
ATOM   4462  H1  WAT X 626     -27.814  56.677  21.947  0.00  0.00           H
ATOM   4463  H2  WAT X 626     -27.475  55.388  22.663  0.00  0.00           H
ATOM   4464  O   WAT X 627      27.675  58.410  31.090  0.00  0.00           O
ATOM   4465  H1  WAT X 627      28.094  59.080  31.630  0.00  0.00           H
ATOM   4466  H2  WAT X 627      26.974  58.874  30.633  0.00  0.00           H
ATOM   4467  O   WAT X 628       7.631   7.624  42.509  0.00  0.00           O
ATOM   4468  H1  WAT X 628       8.333   7.790  43.138  0.00  0.00           H
ATOM   4469  H2  WAT X 628       7.067   8.395  42.571  0.00  0.00           H
ATOM   4470  O   WAT X 629     -13.949  37.075  35.325  0.00  0.00           O
ATOM   4471  H1  WAT X 629     -13.800  36.129  35.314  0.00  0.00           H
ATOM   4472  H2  WAT X 629     -14.898  37.167  35.404  0.00  0.00           H
ATOM   4473  O   WAT X 630      21.646  55.738  -4.255  0.00  0.00           O
ATOM   4474  H1  WAT X 630      22.506  55.821  -4.665  0.00  0.00           H
ATOM   4475  H2  WAT X 630      21.760  55.053  -3.596  0.00  0.00           H
ATOM   4476  O   WAT X 631     -12.759  70.083   7.696  0.00  0.00           O
ATOM   4477  H1  WAT X 631     -13.528  69.888   8.232  0.00  0.00           H
ATOM   4478  H2  WAT X 631     -12.986  69.760   6.824  0.00  0.00           H
ATOM   4479  O   WAT X 632      27.739  50.388  49.990  0.00  0.00           O
ATOM   4480  H1  WAT X 632      26.794  50.475  50.111  0.00  0.00           H
ATOM   4481  H2  WAT X 632      28.040  49.931  50.775  0.00  0.00           H
ATOM   4482  O   WAT X 633      -5.562  79.812  57.582  0.00  0.00           O
ATOM   4483  H1  WAT X 633      -6.282  80.436  57.489  0.00  0.00           H
ATOM   4484  H2  WAT X 633      -5.960  78.960  57.406  0.00  0.00           H
ATOM   4485  O   WAT X 634      -7.557  57.837  27.600  0.00  0.00           O
ATOM   4486  H1  WAT X 634      -7.009  57.085  27.824  0.00  0.00           H
ATOM   4487  H2  WAT X 634      -7.107  58.586  27.989  0.00  0.00           H
ATOM   4488  O   WAT X 635       4.343  61.766  63.220  0.00  0.00           O
ATOM   4489  H1  WAT X 635       4.687  60.927  63.526  0.00  0.00           H
ATOM   4490  H2  WAT X 635       3.815  61.543  62.453  0.00  0.00           H
ATOM   4491  O   WAT X 636     -18.575  80.234  17.813  0.00  0.00           O
ATOM   4492  H1  WAT X 636     -19.075  80.141  18.624  0.00  0.00           H
ATOM   4493  H2  WAT X 636     -19.210  80.057  17.119  0.00  0.00           H
ATOM   4494  O   WAT X 637     -21.122  63.884  11.894  0.00  0.00           O
ATOM   4495  H1  WAT X 637     -20.869  64.023  12.807  0.00  0.00           H
ATOM   4496  H2  WAT X 637     -21.951  64.353  11.801  0.00  0.00           H
ATOM   4497  O   WAT X 638      50.471  41.481  39.285  0.00  0.00           O
ATOM   4498  H1  WAT X 638      49.677  41.149  38.866  0.00  0.00           H
ATOM   4499  H2  WAT X 638      50.781  42.170  38.698  0.00  0.00           H
ATOM   4500  O   WAT X 639     -20.140  33.827  47.224  0.00  0.00           O
ATOM   4501  H1  WAT X 639     -19.790  32.938  47.281  0.00  0.00           H
ATOM   4502  H2  WAT X 639     -20.996  33.722  46.810  0.00  0.00           H
ATOM   4503  O   WAT X 640     -12.402  73.495  65.111  0.00  0.00           O
ATOM   4504  H1  WAT X 640     -12.675  74.247  64.584  0.00  0.00           H
ATOM   4505  H2  WAT X 640     -11.987  72.902  64.484  0.00  0.00           H
ATOM   4506  O   WAT X 641      10.354  71.912  42.147  0.00  0.00           O
ATOM   4507  H1  WAT X 641      10.875  71.382  42.751  0.00  0.00           H
ATOM   4508  H2  WAT X 641       9.599  72.192  42.664  0.00  0.00           H
ATOM   4509  O   WAT X 642      43.247  55.718  34.848  0.00  0.00           O
ATOM   4510  H1  WAT X 642      43.530  54.928  34.388  0.00  0.00           H
ATOM   4511  H2  WAT X 642      42.352  55.865  34.544  0.00  0.00           H
ATOM   4512  O   WAT X 643     -18.187  80.036  10.139  0.00  0.00           O
ATOM   4513  H1  WAT X 643     -17.582  79.934  10.874  0.00  0.00           H
ATOM   4514  H2  WAT X 643     -18.723  80.793  10.373  0.00  0.00           H
ATOM   4515  O   WAT X 644      -4.010  64.693  31.317  0.00  0.00           O
ATOM   4516  H1  WAT X 644      -3.626  65.460  30.892  0.00  0.00           H
ATOM   4517  H2  WAT X 644      -3.596  63.947  30.883  0.00  0.00           H
ATOM   4518  O   WAT X 645       0.254  47.902   4.181  0.00  0.00           O
ATOM   4519  H1  WAT X 645       0.178  47.164   4.787  0.00  0.00           H
ATOM   4520  H2  WAT X 645       0.529  48.636   4.731  0.00  0.00           H
ATOM   4521  O   WAT X 646     -22.683  77.596  10.003  0.00  0.00           O
ATOM   4522  H1  WAT X 646     -23.005  78.229  10.645  0.00  0.00           H
ATOM   4523  H2  WAT X 646     -23.475  77.209   9.630  0.00  0.00           H
ATOM   4524  O   WAT X 647     -14.124  56.442  10.536  0.00  0.00           O
ATOM   4525  H1  WAT X 647     -13.285  56.224  10.943  0.00  0.00           H
ATOM   4526  H2  WAT X 647     -14.668  56.753  11.260  0.00  0.00           H
ATOM   4527  O   WAT X 648       4.071  46.374  42.840  0.00  0.00           O
ATOM   4528  H1  WAT X 648       4.681  46.998  42.447  0.00  0.00           H
ATOM   4529  H2  WAT X 648       4.102  46.566  43.777  0.00  0.00           H
ATOM   4530  O   WAT X 649       6.242  26.853  44.485  0.00  0.00           O
ATOM   4531  H1  WAT X 649       7.066  26.408  44.682  0.00  0.00           H
ATOM   4532  H2  WAT X 649       5.925  27.160  45.335  0.00  0.00           H
ATOM   4533  O   WAT X 650     -33.511  41.164  11.585  0.00  0.00           O
ATOM   4534  H1  WAT X 650     -34.121  41.300  12.311  0.00  0.00           H
ATOM   4535  H2  WAT X 650     -32.807  41.793  11.743  0.00  0.00           H
ATOM   4536  O   WAT X 651      -6.334  68.392  59.181  0.00  0.00           O
ATOM   4537  H1  WAT X 651      -6.776  68.851  58.467  0.00  0.00           H
ATOM   4538  H2  WAT X 651      -5.746  69.046  59.558  0.00  0.00           H
ATOM   4539  O   WAT X 652     -30.110  60.327  38.140  0.00  0.00           O
ATOM   4540  H1  WAT X 652     -30.531  60.040  38.951  0.00  0.00           H
ATOM   4541  H2  WAT X 652     -30.677  59.993  37.445  0.00  0.00           H
ATOM   4542  O   WAT X 653     -36.846  24.115  -0.596  0.00  0.00           O
ATOM   4543  H1  WAT X 653     -36.675  23.960  -1.525  0.00  0.00           H
ATOM   4544  H2  WAT X 653     -36.051  24.540  -0.274  0.00  0.00           H
ATOM   4545  O   WAT X 654     -23.401  58.917  46.545  0.00  0.00           O
ATOM   4546  H1  WAT X 654     -24.171  59.353  46.911  0.00  0.00           H
ATOM   4547  H2  WAT X 654     -23.607  57.984  46.597  0.00  0.00           H
ATOM   4548  O   WAT X 655       5.115  31.499  31.503  0.00  0.00           O
ATOM   4549  H1  WAT X 655       4.444  30.887  31.804  0.00  0.00           H
ATOM   4550  H2  WAT X 655       5.237  31.284  30.578  0.00  0.00           H
ATOM   4551  O   WAT X 656     -14.044  70.413  34.706  0.00  0.00           O
ATOM   4552  H1  WAT X 656     -13.593  70.641  35.520  0.00  0.00           H
ATOM   4553  H2  WAT X 656     -14.189  69.469  34.769  0.00  0.00           H
ATOM   4554  O   WAT X 657       2.294  17.759   3.310  0.00  0.00           O
ATOM   4555  H1  WAT X 657       2.277  18.638   3.688  0.00  0.00           H
ATOM   4556  H2  WAT X 657       2.157  17.175   4.055  0.00  0.00           H
ATOM   4557  O   WAT X 658     -32.016  53.982  44.652  0.00  0.00           O
ATOM   4558  H1  WAT X 658     -32.776  54.454  44.993  0.00  0.00           H
ATOM   4559  H2  WAT X 658     -31.544  54.633  44.133  0.00  0.00           H
ATOM   4560  O   WAT X 659      10.543  66.400  36.973  0.00  0.00           O
ATOM   4561  H1  WAT X 659      11.067  66.989  36.430  0.00  0.00           H
ATOM   4562  H2  WAT X 659      10.807  65.522  36.697  0.00  0.00           H
ATOM   4563  O   WAT X 660     -19.473  76.492   6.832  0.00  0.00           O
ATOM   4564  H1  WAT X 660     -18.894  76.031   6.225  0.00  0.00           H
ATOM   4565  H2  WAT X 660     -18.952  76.595   7.628  0.00  0.00           H
ATOM   4566  O   WAT X 661     -15.255  35.023  72.340  0.00  0.00           O
ATOM   4567  H1  WAT X 661     -14.974  35.901  72.598  0.00  0.00           H
ATOM   4568  H2  WAT X 661     -14.618  34.753  71.679  0.00  0.00           H
ATOM   4569  O   WAT X 662      10.317  51.340   1.788  0.00  0.00           O
ATOM   4570  H1  WAT X 662       9.596  50.812   2.129  0.00  0.00           H
ATOM   4571  H2  WAT X 662      11.084  51.044   2.279  0.00  0.00           H
ATOM   4572  O   WAT X 663       0.307   7.686  23.347  0.00  0.00           O
ATOM   4573  H1  WAT X 663      -0.514   7.720  23.838  0.00  0.00           H
ATOM   4574  H2  WAT X 663       0.079   8.014  22.477  0.00  0.00           H
ATOM   4575  O   WAT X 664       5.921  31.096  17.895  0.00  0.00           O
ATOM   4576  H1  WAT X 664       5.037  30.895  18.202  0.00  0.00           H
ATOM   4577  H2  WAT X 664       6.407  31.313  18.690  0.00  0.00           H
ATOM   4578  O   WAT X 665      -2.287  13.210  17.419  0.00  0.00           O
ATOM   4579  H1  WAT X 665      -1.762  13.418  18.193  0.00  0.00           H
ATOM   4580  H2  WAT X 665      -1.890  12.414  17.067  0.00  0.00           H
ATOM   4581  O   WAT X 666      15.156  50.943  58.379  0.00  0.00           O
ATOM   4582  H1  WAT X 666      14.913  51.193  57.487  0.00  0.00           H
ATOM   4583  H2  WAT X 666      15.197  49.987  58.357  0.00  0.00           H
ATOM   4584  O   WAT X 667     -28.138  58.392  22.706  0.00  0.00           O
ATOM   4585  H1  WAT X 667     -28.724  58.139  23.419  0.00  0.00           H
ATOM   4586  H2  WAT X 667     -28.674  58.948  22.140  0.00  0.00           H
ATOM   4587  O   WAT X 668       6.570  17.401  14.296  0.00  0.00           O
ATOM   4588  H1  WAT X 668       7.004  16.662  14.721  0.00  0.00           H
ATOM   4589  H2  WAT X 668       6.498  17.142  13.377  0.00  0.00           H
ATOM   4590  O   WAT X 669      11.301  64.687  68.995  0.00  0.00           O
ATOM   4591  H1  WAT X 669      11.953  64.424  69.645  0.00  0.00           H
ATOM   4592  H2  WAT X 669      10.964  65.523  69.318  0.00  0.00           H
ATOM   4593  O   WAT X 670      -2.467  46.271  77.569  0.00  0.00           O
ATOM   4594  H1  WAT X 670      -3.159  46.813  77.950  0.00  0.00           H
ATOM   4595  H2  WAT X 670      -2.624  45.397  77.926  0.00  0.00           H
ATOM   4596  O   WAT X 671       8.649  27.918  -5.581  0.00  0.00           O
ATOM   4597  H1  WAT X 671       7.936  28.548  -5.681  0.00  0.00           H
ATOM   4598  H2  WAT X 671       8.459  27.235  -6.224  0.00  0.00           H
ATOM   4599  O   WAT X 672       5.288  62.212  59.818  0.00  0.00           O
ATOM   4600  H1  WAT X 672       4.421  62.232  60.224  0.00  0.00           H
ATOM   4601  H2  WAT X 672       5.346  61.343  59.421  0.00  0.00           H
ATOM   4602  O   WAT X 673       5.791  34.529  12.535  0.00  0.00           O
ATOM   4603  H1  WAT X 673       6.298  35.170  13.034  0.00  0.00           H
ATOM   4604  H2  WAT X 673       6.067  33.681  12.884  0.00  0.00           H
ATOM   4605  O   WAT X 674      24.795  55.537  44.964  0.00  0.00           O
ATOM   4606  H1  WAT X 674      25.285  54.823  45.371  0.00  0.00           H
ATOM   4607  H2  WAT X 674      23.903  55.199  44.882  0.00  0.00           H
ATOM   4608  O   WAT X 675     -17.418  79.304  26.833  0.00  0.00           O
ATOM   4609  H1  WAT X 675     -18.242  79.354  26.349  0.00  0.00           H
ATOM   4610  H2  WAT X 675     -17.383  80.121  27.332  0.00  0.00           H
ATOM   4611  O   WAT X 676      18.580  39.868  27.068  0.00  0.00           O
ATOM   4612  H1  WAT X 676      19.516  39.896  27.266  0.00  0.00           H
ATOM   4613  H2  WAT X 676      18.272  40.757  27.242  0.00  0.00           H
ATOM   4614  O   WAT X 677      -0.933  79.460  71.401  0.00  0.00           O
ATOM   4615  H1  WAT X 677      -0.517  79.505  70.541  0.00  0.00           H
ATOM   4616  H2  WAT X 677      -0.859  80.348  71.750  0.00  0.00           H
ATOM   4617  O   WAT X 678     -12.561  45.949  22.692  0.00  0.00           O
ATOM   4618  H1  WAT X 678     -12.677  45.131  23.175  0.00  0.00           H
ATOM   4619  H2  WAT X 678     -13.426  46.359  22.702  0.00  0.00           H
ATOM   4620  O   WAT X 679     -33.515  74.703  27.727  0.00  0.00           O
ATOM   4621  H1  WAT X 679     -34.348  74.539  27.286  0.00  0.00           H
ATOM   4622  H2  WAT X 679     -33.110  73.839  27.802  0.00  0.00           H
ATOM   4623  O   WAT X 680     -48.415  35.786  22.890  0.00  0.00           O
ATOM   4624  H1  WAT X 680     -48.244  34.967  22.425  0.00  0.00           H
ATOM   4625  H2  WAT X 680     -49.340  35.735  23.132  0.00  0.00           H
ATOM   4626  O   WAT X 681     -24.394  68.500  13.847  0.00  0.00           O
ATOM   4627  H1  WAT X 681     -25.043  67.826  13.647  0.00  0.00           H
ATOM   4628  H2  WAT X 681     -24.498  68.662  14.784  0.00  0.00           H
ATOM   4629  O   WAT X 682      -1.164  22.886 -10.267  0.00  0.00           O
ATOM   4630  H1  WAT X 682      -1.825  22.313  -9.878  0.00  0.00           H
ATOM   4631  H2  WAT X 682      -0.373  22.722  -9.753  0.00  0.00           H
ATOM   4632  O   WAT X 683      28.221  -3.421  39.916  0.00  0.00           O
ATOM   4633  H1  WAT X 683      28.740  -3.694  39.160  0.00  0.00           H
ATOM   4634  H2  WAT X 683      28.012  -2.503  39.746  0.00  0.00           H
ATOM   4635  O   WAT X 684     -13.739  39.717  38.396  0.00  0.00           O
ATOM   4636  H1  WAT X 684     -14.339  39.897  37.672  0.00  0.00           H
ATOM   4637  H2  WAT X 684     -14.208  39.087  38.944  0.00  0.00           H
ATOM   4638  O   WAT X 685     -35.600  22.904  16.621  0.00  0.00           O
ATOM   4639  H1  WAT X 685     -35.542  22.343  17.394  0.00  0.00           H
ATOM   4640  H2  WAT X 685     -34.691  23.117  16.410  0.00  0.00           H
ATOM   4641  O   WAT X 686      15.763  50.684  36.351  0.00  0.00           O
ATOM   4642  H1  WAT X 686      15.662  49.961  36.971  0.00  0.00           H
ATOM   4643  H2  WAT X 686      15.473  51.457  36.835  0.00  0.00           H
ATOM   4644  O   WAT X 687      30.278  46.142  27.608  0.00  0.00           O
ATOM   4645  H1  WAT X 687      30.123  46.940  28.113  0.00  0.00           H
ATOM   4646  H2  WAT X 687      31.033  45.733  28.033  0.00  0.00           H
ATOM   4647  O   WAT X 688     -30.213  21.308  63.890  0.00  0.00           O
ATOM   4648  H1  WAT X 688     -30.064  22.122  64.370  0.00  0.00           H
ATOM   4649  H2  WAT X 688     -31.120  21.075  64.088  0.00  0.00           H
ATOM   4650  O   WAT X 689      16.287  36.188  58.170  0.00  0.00           O
ATOM   4651  H1  WAT X 689      15.561  35.883  57.627  0.00  0.00           H
ATOM   4652  H2  WAT X 689      17.066  35.802  57.768  0.00  0.00           H
ATOM   4653  O   WAT X 690      24.521  37.516  31.519  0.00  0.00           O
ATOM   4654  H1  WAT X 690      24.998  38.085  30.915  0.00  0.00           H
ATOM   4655  H2  WAT X 690      23.726  37.275  31.043  0.00  0.00           H
ATOM   4656  O   WAT X 691     -27.731  23.917  14.168  0.00  0.00           O
ATOM   4657  H1  WAT X 691     -27.766  23.220  14.823  0.00  0.00           H
ATOM   4658  H2  WAT X 691     -27.049  24.509  14.486  0.00  0.00           H
ATOM   4659  O   WAT X 692      11.681  21.038   8.266  0.00  0.00           O
ATOM   4660  H1  WAT X 692      10.820  21.438   8.148  0.00  0.00           H
ATOM   4661  H2  WAT X 692      11.510  20.096   8.266  0.00  0.00           H
ATOM   4662  O   WAT X 693      -3.835  22.691 -17.541  0.00  0.00           O
ATOM   4663  H1  WAT X 693      -3.673  22.979 -16.643  0.00  0.00           H
ATOM   4664  H2  WAT X 693      -3.548  23.425 -18.084  0.00  0.00           H
ATOM   4665  O   WAT X 694      -4.391  72.061  38.174  0.00  0.00           O
ATOM   4666  H1  WAT X 694      -5.112  71.937  38.791  0.00  0.00           H
ATOM   4667  H2  WAT X 694      -3.782  72.640  38.631  0.00  0.00           H
ATOM   4668  O   WAT X 695      -8.657  68.413  45.078  0.00  0.00           O
ATOM   4669  H1  WAT X 695      -8.089  69.176  45.189  0.00  0.00           H
ATOM   4670  H2  WAT X 695      -8.056  67.690  44.900  0.00  0.00           H
ATOM   4671  O   WAT X 696     -11.038  77.827  50.252  0.00  0.00           O
ATOM   4672  H1  WAT X 696     -10.743  76.937  50.060  0.00  0.00           H
ATOM   4673  H2  WAT X 696     -10.966  78.289  49.417  0.00  0.00           H
ATOM   4674  O   WAT X 697     -19.571  24.731  -5.164  0.00  0.00           O
ATOM   4675  H1  WAT X 697     -19.459  25.147  -4.309  0.00  0.00           H
ATOM   4676  H2  WAT X 697     -20.160  25.316  -5.640  0.00  0.00           H
ATOM   4677  O   WAT X 698     -45.612  39.686  27.035  0.00  0.00           O
ATOM   4678  H1  WAT X 698     -45.044  38.935  27.213  0.00  0.00           H
ATOM   4679  H2  WAT X 698     -46.297  39.338  26.465  0.00  0.00           H
ATOM   4680  O   WAT X 699      -9.292  29.617  70.728  0.00  0.00           O
ATOM   4681  H1  WAT X 699      -9.952  29.451  70.055  0.00  0.00           H
ATOM   4682  H2  WAT X 699      -9.184  28.775  71.170  0.00  0.00           H
ATOM   4683  O   WAT X 700     -30.216  60.401  10.205  0.00  0.00           O
ATOM   4684  H1  WAT X 700     -30.602  59.590   9.872  0.00  0.00           H
ATOM   4685  H2  WAT X 700     -30.234  60.301  11.156  0.00  0.00           H
ATOM   4686  O   WAT X 701     -21.801  19.500   9.857  0.00  0.00           O
ATOM   4687  H1  WAT X 701     -22.096  20.390   9.665  0.00  0.00           H
ATOM   4688  H2  WAT X 701     -20.846  19.559   9.858  0.00  0.00           H
ATOM   4689  O   WAT X 702       8.210  54.713  45.734  0.00  0.00           O
ATOM   4690  H1  WAT X 702       8.567  53.826  45.696  0.00  0.00           H
ATOM   4691  H2  WAT X 702       8.024  54.935  44.822  0.00  0.00           H
ATOM   4692  O   WAT X 703      -9.712  20.854  45.002  0.00  0.00           O
ATOM   4693  H1  WAT X 703     -10.123  21.579  44.530  0.00  0.00           H
ATOM   4694  H2  WAT X 703      -9.657  21.159  45.908  0.00  0.00           H
ATOM   4695  O   WAT X 704     -24.564  25.960  31.979  0.00  0.00           O
ATOM   4696  H1  WAT X 704     -25.371  26.428  31.761  0.00  0.00           H
ATOM   4697  H2  WAT X 704     -24.764  25.042  31.797  0.00  0.00           H
ATOM   4698  O   WAT X 705     -30.032  52.811  53.465  0.00  0.00           O
ATOM   4699  H1  WAT X 705     -29.210  53.284  53.335  0.00  0.00           H
ATOM   4700  H2  WAT X 705     -29.823  52.145  54.120  0.00  0.00           H
ATOM   4701  O   WAT X 706      -9.941  70.797  34.164  0.00  0.00           O
ATOM   4702  H1  WAT X 706     -10.838  71.090  34.325  0.00  0.00           H
ATOM   4703  H2  WAT X 706      -9.441  71.137  34.906  0.00  0.00           H
ATOM   4704  O   WAT X 707     -25.930  81.279  12.105  0.00  0.00           O
ATOM   4705  H1  WAT X 707     -25.171  81.832  11.917  0.00  0.00           H
ATOM   4706  H2  WAT X 707     -25.919  80.615  11.415  0.00  0.00           H
ATOM   4707  O   WAT X 708      28.199  50.251  18.474  0.00  0.00           O
ATOM   4708  H1  WAT X 708      28.780  49.850  19.120  0.00  0.00           H
ATOM   4709  H2  WAT X 708      28.594  51.103  18.293  0.00  0.00           H
ATOM   4710  O   WAT X 709      24.593  41.657  13.596  0.00  0.00           O
ATOM   4711  H1  WAT X 709      24.728  41.553  12.654  0.00  0.00           H
ATOM   4712  H2  WAT X 709      23.664  41.467  13.727  0.00  0.00           H
ATOM   4713  O   WAT X 710     -23.643  75.420  41.184  0.00  0.00           O
ATOM   4714  H1  WAT X 710     -23.462  75.698  40.286  0.00  0.00           H
ATOM   4715  H2  WAT X 710     -22.800  75.108  41.513  0.00  0.00           H
ATOM   4716  O   WAT X 711      -0.966  48.848   1.827  0.00  0.00           O
ATOM   4717  H1  WAT X 711      -0.243  48.541   2.374  0.00  0.00           H
ATOM   4718  H2  WAT X 711      -1.578  49.251   2.443  0.00  0.00           H
ATOM   4719  O   WAT X 712      -2.512  61.218  55.152  0.00  0.00           O
ATOM   4720  H1  WAT X 712      -2.021  61.462  55.937  0.00  0.00           H
ATOM   4721  H2  WAT X 712      -3.338  60.868  55.485  0.00  0.00           H
ATOM   4722  O   WAT X 713      18.483  53.063  -4.805  0.00  0.00           O
ATOM   4723  H1  WAT X 713      18.684  52.452  -5.514  0.00  0.00           H
ATOM   4724  H2  WAT X 713      18.671  53.927  -5.172  0.00  0.00           H
ATOM   4725  O   WAT X 714      -3.352  71.734  12.191  0.00  0.00           O
ATOM   4726  H1  WAT X 714      -3.039  71.898  13.080  0.00  0.00           H
ATOM   4727  H2  WAT X 714      -2.637  72.028  11.627  0.00  0.00           H
ATOM   4728  O   WAT X 715      14.259  27.471  31.728  0.00  0.00           O
ATOM   4729  H1  WAT X 715      14.325  26.778  31.071  0.00  0.00           H
ATOM   4730  H2  WAT X 715      14.264  28.283  31.221  0.00  0.00           H
ATOM   4731  O   WAT X 716     -34.163  31.039  55.857  0.00  0.00           O
ATOM   4732  H1  WAT X 716     -34.639  31.870  55.846  0.00  0.00           H
ATOM   4733  H2  WAT X 716     -33.400  31.207  56.410  0.00  0.00           H
ATOM   4734  O   WAT X 717      14.192  62.257  -1.287  0.00  0.00           O
ATOM   4735  H1  WAT X 717      13.521  62.010  -0.651  0.00  0.00           H
ATOM   4736  H2  WAT X 717      13.974  61.755  -2.073  0.00  0.00           H
ATOM   4737  O   WAT X 718      -6.672  19.297  31.275  0.00  0.00           O
ATOM   4738  H1  WAT X 718      -6.684  20.253  31.318  0.00  0.00           H
ATOM   4739  H2  WAT X 718      -5.966  19.094  30.662  0.00  0.00           H
ATOM   4740  O   WAT X 719      -8.881  70.427  -6.443  0.00  0.00           O
ATOM   4741  H1  WAT X 719      -8.315  70.999  -5.925  0.00  0.00           H
ATOM   4742  H2  WAT X 719      -8.548  70.508  -7.337  0.00  0.00           H
ATOM   4743  O   WAT X 720      -0.654  36.416  54.603  0.00  0.00           O
ATOM   4744  H1  WAT X 720      -1.192  35.665  54.855  0.00  0.00           H
ATOM   4745  H2  WAT X 720      -0.771  37.044  55.316  0.00  0.00           H
ATOM   4746  O   WAT X 721     -27.882  24.784   6.121  0.00  0.00           O
ATOM   4747  H1  WAT X 721     -27.630  24.953   5.213  0.00  0.00           H
ATOM   4748  H2  WAT X 721     -28.493  25.490   6.335  0.00  0.00           H
ATOM   4749  O   WAT X 722     -16.593  37.381  35.060  0.00  0.00           O
ATOM   4750  H1  WAT X 722     -17.443  37.772  35.263  0.00  0.00           H
ATOM   4751  H2  WAT X 722     -16.796  36.474  34.830  0.00  0.00           H
ATOM   4752  O   WAT X 723      -8.259  74.458  58.131  0.00  0.00           O
ATOM   4753  H1  WAT X 723      -8.957  75.112  58.154  0.00  0.00           H
ATOM   4754  H2  WAT X 723      -7.960  74.395  59.038  0.00  0.00           H
ATOM   4755  O   WAT X 724      25.130  31.145  16.932  0.00  0.00           O
ATOM   4756  H1  WAT X 724      24.986  31.024  15.993  0.00  0.00           H
ATOM   4757  H2  WAT X 724      26.072  31.020  17.047  0.00  0.00           H
ATOM   4758  O   WAT X 725      -7.916  23.107  61.998  0.00  0.00           O
ATOM   4759  H1  WAT X 725      -8.314  23.956  62.188  0.00  0.00           H
ATOM   4760  H2  WAT X 725      -7.260  23.294  61.326  0.00  0.00           H
ATOM   4761  O   WAT X 726     -20.356  84.799  42.333  0.00  0.00           O
ATOM   4762  H1  WAT X 726     -20.571  85.643  42.731  0.00  0.00           H
ATOM   4763  H2  WAT X 726     -20.390  84.176  43.059  0.00  0.00           H
ATOM   4764  O   WAT X 727     -47.445  39.992  17.646  0.00  0.00           O
ATOM   4765  H1  WAT X 727     -47.212  40.086  18.570  0.00  0.00           H
ATOM   4766  H2  WAT X 727     -46.616  40.101  17.179  0.00  0.00           H
ATOM   4767  O   WAT X 728     -38.045  79.976  24.041  0.00  0.00           O
ATOM   4768  H1  WAT X 728     -38.461  80.293  24.843  0.00  0.00           H
ATOM   4769  H2  WAT X 728     -38.277  79.049  24.000  0.00  0.00           H
ATOM   4770  O   WAT X 729      -8.888  20.823  71.979  0.00  0.00           O
ATOM   4771  H1  WAT X 729      -8.846  20.397  71.123  0.00  0.00           H
ATOM   4772  H2  WAT X 729      -8.002  21.154  72.125  0.00  0.00           H
ATOM   4773  O   WAT X 730      -7.391  31.088  42.009  0.00  0.00           O
ATOM   4774  H1  WAT X 730      -6.468  31.338  42.017  0.00  0.00           H
ATOM   4775  H2  WAT X 730      -7.606  30.996  41.081  0.00  0.00           H
ATOM   4776  O   WAT X 731       8.455  12.728  35.834  0.00  0.00           O
ATOM   4777  H1  WAT X 731       9.317  13.013  35.530  0.00  0.00           H
ATOM   4778  H2  WAT X 731       8.605  11.856  36.197  0.00  0.00           H
ATOM   4779  O   WAT X 732      -7.962  39.224  56.757  0.00  0.00           O
ATOM   4780  H1  WAT X 732      -7.353  39.410  57.472  0.00  0.00           H
ATOM   4781  H2  WAT X 732      -8.377  38.398  57.004  0.00  0.00           H
ATOM   4782  O   WAT X 733     -23.594  30.600  33.283  0.00  0.00           O
ATOM   4783  H1  WAT X 733     -24.222  30.884  33.948  0.00  0.00           H
ATOM   4784  H2  WAT X 733     -23.568  29.647  33.369  0.00  0.00           H
ATOM   4785  O   WAT X 734     -10.860  11.040 -19.718  0.00  0.00           O
ATOM   4786  H1  WAT X 734     -10.212  11.667 -19.399  0.00  0.00           H
ATOM   4787  H2  WAT X 734     -11.189  11.428 -20.529  0.00  0.00           H
ATOM   4788  O   WAT X 735      11.352  56.502   8.950  0.00  0.00           O
ATOM   4789  H1  WAT X 735      10.884  56.439   9.782  0.00  0.00           H
ATOM   4790  H2  WAT X 735      11.871  57.303   9.027  0.00  0.00           H
ATOM   4791  O   WAT X 736     -18.576  35.942  60.650  0.00  0.00           O
ATOM   4792  H1  WAT X 736     -18.531  36.860  60.920  0.00  0.00           H
ATOM   4793  H2  WAT X 736     -18.148  35.923  59.794  0.00  0.00           H
ATOM   4794  O   WAT X 737      -1.050  59.703  27.979  0.00  0.00           O
ATOM   4795  H1  WAT X 737      -1.122  58.967  27.372  0.00  0.00           H
ATOM   4796  H2  WAT X 737      -1.261  60.472  27.449  0.00  0.00           H
ATOM   4797  O   WAT X 738     -33.856  65.962  15.365  0.00  0.00           O
ATOM   4798  H1  WAT X 738     -33.365  66.767  15.201  0.00  0.00           H
ATOM   4799  H2  WAT X 738     -33.797  65.834  16.311  0.00  0.00           H
ATOM   4800  O   WAT X 739     -18.199  48.001   6.653  0.00  0.00           O
ATOM   4801  H1  WAT X 739     -18.111  48.661   7.341  0.00  0.00           H
ATOM   4802  H2  WAT X 739     -19.072  48.149   6.290  0.00  0.00           H
ATOM   4803  O   WAT X 740     -37.016  27.852  48.811  0.00  0.00           O
ATOM   4804  H1  WAT X 740     -36.063  27.851  48.727  0.00  0.00           H
ATOM   4805  H2  WAT X 740     -37.225  26.999  49.190  0.00  0.00           H
ATOM   4806  O   WAT X 741      -9.556  51.862  66.872  0.00  0.00           O
ATOM   4807  H1  WAT X 741      -9.606  51.740  67.820  0.00  0.00           H
ATOM   4808  H2  WAT X 741      -9.362  50.990  66.528  0.00  0.00           H
ATOM   4809  O   WAT X 742      17.475  51.810  64.450  0.00  0.00           O
ATOM   4810  H1  WAT X 742      17.107  51.061  64.919  0.00  0.00           H
ATOM   4811  H2  WAT X 742      16.727  52.201  63.999  0.00  0.00           H
ATOM   4812  O   WAT X 743     -23.150  71.992  18.838  0.00  0.00           O
ATOM   4813  H1  WAT X 743     -22.336  71.587  19.138  0.00  0.00           H
ATOM   4814  H2  WAT X 743     -23.802  71.729  19.487  0.00  0.00           H
ATOM   4815  O   WAT X 744       6.255  47.039 -12.464  0.00  0.00           O
ATOM   4816  H1  WAT X 744       6.403  47.539 -11.661  0.00  0.00           H
ATOM   4817  H2  WAT X 744       6.933  47.344 -13.066  0.00  0.00           H
ATOM   4818  O   WAT X 745       8.368  49.937  59.307  0.00  0.00           O
ATOM   4819  H1  WAT X 745       9.295  50.045  59.519  0.00  0.00           H
ATOM   4820  H2  WAT X 745       8.305  50.178  58.383  0.00  0.00           H
ATOM   4821  O   WAT X 746     -34.083  35.509  37.776  0.00  0.00           O
ATOM   4822  H1  WAT X 746     -33.581  34.698  37.696  0.00  0.00           H
ATOM   4823  H2  WAT X 746     -33.652  35.989  38.483  0.00  0.00           H
ATOM   4824  O   WAT X 747      -7.802  75.618  32.172  0.00  0.00           O
ATOM   4825  H1  WAT X 747      -8.462  75.668  31.481  0.00  0.00           H
ATOM   4826  H2  WAT X 747      -7.601  74.685  32.244  0.00  0.00           H
ATOM   4827  O   WAT X 748      -7.660  76.055  18.517  0.00  0.00           O
ATOM   4828  H1  WAT X 748      -8.597  76.247  18.489  0.00  0.00           H
ATOM   4829  H2  WAT X 748      -7.337  76.549  19.271  0.00  0.00           H
ATOM   4830  O   WAT X 749     -24.567  77.456  37.093  0.00  0.00           O
ATOM   4831  H1  WAT X 749     -24.822  78.377  37.148  0.00  0.00           H
ATOM   4832  H2  WAT X 749     -24.841  77.183  36.218  0.00  0.00           H
ATOM   4833  O   WAT X 750      -2.701  66.651   5.762  0.00  0.00           O
ATOM   4834  H1  WAT X 750      -1.990  66.175   5.334  0.00  0.00           H
ATOM   4835  H2  WAT X 750      -2.808  66.214   6.607  0.00  0.00           H
ATOM   4836  O   WAT X 751      13.835  62.097  66.578  0.00  0.00           O
ATOM   4837  H1  WAT X 751      14.538  61.787  66.006  0.00  0.00           H
ATOM   4838  H2  WAT X 751      13.119  61.478  66.434  0.00  0.00           H
ATOM   4839  O   WAT X 752     -12.668  29.298  83.833  0.00  0.00           O
ATOM   4840  H1  WAT X 752     -12.336  28.876  84.626  0.00  0.00           H
ATOM   4841  H2  WAT X 752     -13.616  29.337  83.962  0.00  0.00           H
ATOM   4842  O   WAT X 753      23.809  -2.793  28.869  0.00  0.00           O
ATOM   4843  H1  WAT X 753      24.696  -2.500  29.078  0.00  0.00           H
ATOM   4844  H2  WAT X 753      23.827  -3.738  29.018  0.00  0.00           H
ATOM   4845  O   WAT X 754     -13.915  67.044   0.952  0.00  0.00           O
ATOM   4846  H1  WAT X 754     -12.971  66.899   1.011  0.00  0.00           H
ATOM   4847  H2  WAT X 754     -14.297  66.169   1.022  0.00  0.00           H
ATOM   4848  O   WAT X 755      13.835  29.328  63.280  0.00  0.00           O
ATOM   4849  H1  WAT X 755      14.158  30.034  62.720  0.00  0.00           H
ATOM   4850  H2  WAT X 755      13.035  29.028  62.849  0.00  0.00           H
ATOM   4851  O   WAT X 756     -29.559  22.244  34.115  0.00  0.00           O
ATOM   4852  H1  WAT X 756     -28.887  21.666  34.478  0.00  0.00           H
ATOM   4853  H2  WAT X 756     -29.083  22.816  33.513  0.00  0.00           H
ATOM   4854  O   WAT X 757       4.738  38.944  31.429  0.00  0.00           O
ATOM   4855  H1  WAT X 757       4.624  39.691  30.842  0.00  0.00           H
ATOM   4856  H2  WAT X 757       3.974  38.973  32.005  0.00  0.00           H
ATOM   4857  O   WAT X 758      -1.235  49.482  37.319  0.00  0.00           O
ATOM   4858  H1  WAT X 758      -0.434  48.969  37.214  0.00  0.00           H
ATOM   4859  H2  WAT X 758      -0.929  50.380  37.446  0.00  0.00           H
ATOM   4860  O   WAT X 759      13.339  64.144  70.861  0.00  0.00           O
ATOM   4861  H1  WAT X 759      14.189  64.584  70.843  0.00  0.00           H
ATOM   4862  H2  WAT X 759      13.522  63.258  70.547  0.00  0.00           H
ATOM   4863  O   WAT X 760       2.641  52.734 -10.545  0.00  0.00           O
ATOM   4864  H1  WAT X 760       2.756  52.688  -9.596  0.00  0.00           H
ATOM   4865  H2  WAT X 760       3.372  52.227 -10.899  0.00  0.00           H
ATOM   4866  O   WAT X 761     -23.947  30.923  10.412  0.00  0.00           O
ATOM   4867  H1  WAT X 761     -23.199  31.436  10.106  0.00  0.00           H
ATOM   4868  H2  WAT X 761     -24.063  31.189  11.324  0.00  0.00           H
ATOM   4869  O   WAT X 762     -26.524  51.301  -4.880  0.00  0.00           O
ATOM   4870  H1  WAT X 762     -27.148  51.604  -5.539  0.00  0.00           H
ATOM   4871  H2  WAT X 762     -25.823  51.953  -4.896  0.00  0.00           H
ATOM   4872  O   WAT X 763     -25.128  55.119  -3.076  0.00  0.00           O
ATOM   4873  H1  WAT X 763     -24.701  55.588  -2.360  0.00  0.00           H
ATOM   4874  H2  WAT X 763     -26.029  54.995  -2.778  0.00  0.00           H
ATOM   4875  O   WAT X 764      -1.535  23.837   9.458  0.00  0.00           O
ATOM   4876  H1  WAT X 764      -2.383  23.794   9.900  0.00  0.00           H
ATOM   4877  H2  WAT X 764      -0.894  23.835  10.169  0.00  0.00           H
ATOM   4878  O   WAT X 765     -25.650  42.139  49.418  0.00  0.00           O
ATOM   4879  H1  WAT X 765     -25.154  42.514  50.146  0.00  0.00           H
ATOM   4880  H2  WAT X 765     -25.023  42.100  48.696  0.00  0.00           H
ATOM   4881  O   WAT X 766      -4.107  54.127  13.064  0.00  0.00           O
ATOM   4882  H1  WAT X 766      -3.182  54.372  13.104  0.00  0.00           H
ATOM   4883  H2  WAT X 766      -4.393  54.124  13.978  0.00  0.00           H
ATOM   4884  O   WAT X 767     -24.682  61.390  51.742  0.00  0.00           O
ATOM   4885  H1  WAT X 767     -25.145  61.830  52.455  0.00  0.00           H
ATOM   4886  H2  WAT X 767     -23.810  61.785  51.743  0.00  0.00           H
ATOM   4887  O   WAT X 768     -34.892  66.687   3.052  0.00  0.00           O
ATOM   4888  H1  WAT X 768     -35.376  66.264   3.761  0.00  0.00           H
ATOM   4889  H2  WAT X 768     -35.470  67.388   2.751  0.00  0.00           H
ATOM   4890  O   WAT X 769     -40.852  30.480  27.900  0.00  0.00           O
ATOM   4891  H1  WAT X 769     -41.535  30.924  28.402  0.00  0.00           H
ATOM   4892  H2  WAT X 769     -40.199  31.160  27.733  0.00  0.00           H
ATOM   4893  O   WAT X 770      18.856  45.135  10.408  0.00  0.00           O
ATOM   4894  H1  WAT X 770      18.026  44.999   9.951  0.00  0.00           H
ATOM   4895  H2  WAT X 770      19.524  44.979   9.741  0.00  0.00           H
ATOM   4896  O   WAT X 771       9.854  69.029  52.298  0.00  0.00           O
ATOM   4897  H1  WAT X 771       9.980  68.455  51.543  0.00  0.00           H
ATOM   4898  H2  WAT X 771       8.969  69.377  52.191  0.00  0.00           H
ATOM   4899  O   WAT X 772      19.030  25.651   8.883  0.00  0.00           O
ATOM   4900  H1  WAT X 772      19.223  25.382   7.985  0.00  0.00           H
ATOM   4901  H2  WAT X 772      18.257  25.141   9.126  0.00  0.00           H
ATOM   4902  O   WAT X 773       6.199  50.233  25.641  0.00  0.00           O
ATOM   4903  H1  WAT X 773       6.114  49.288  25.514  0.00  0.00           H
ATOM   4904  H2  WAT X 773       5.794  50.617  24.863  0.00  0.00           H
ATOM   4905  O   WAT X 774      26.525  62.191  46.151  0.00  0.00           O
ATOM   4906  H1  WAT X 774      26.652  61.242  46.158  0.00  0.00           H
ATOM   4907  H2  WAT X 774      27.408  62.551  46.237  0.00  0.00           H
ATOM   4908  O   WAT X 775      -7.100  46.456  49.864  0.00  0.00           O
ATOM   4909  H1  WAT X 775      -7.870  45.996  49.531  0.00  0.00           H
ATOM   4910  H2  WAT X 775      -6.828  47.023  49.141  0.00  0.00           H
ATOM   4911  O   WAT X 776     -11.528  76.759  31.513  0.00  0.00           O
ATOM   4912  H1  WAT X 776     -11.471  77.703  31.370  0.00  0.00           H
ATOM   4913  H2  WAT X 776     -11.302  76.374  30.667  0.00  0.00           H
ATOM   4914  O   WAT X 777       1.486  61.454  58.363  0.00  0.00           O
ATOM   4915  H1  WAT X 777       0.577  61.250  58.581  0.00  0.00           H
ATOM   4916  H2  WAT X 777       1.607  61.098  57.483  0.00  0.00           H
ATOM   4917  O   WAT X 778      -3.745  32.016   9.829  0.00  0.00           O
ATOM   4918  H1  WAT X 778      -3.247  32.721  10.241  0.00  0.00           H
ATOM   4919  H2  WAT X 778      -4.045  32.388   8.999  0.00  0.00           H
ATOM   4920  O   WAT X 779      -7.076  71.498  27.798  0.00  0.00           O
ATOM   4921  H1  WAT X 779      -6.716  70.697  27.417  0.00  0.00           H
ATOM   4922  H2  WAT X 779      -6.355  71.866  28.308  0.00  0.00           H
ATOM   4923  O   WAT X 780      -3.282  34.358  58.182  0.00  0.00           O
ATOM   4924  H1  WAT X 780      -3.717  34.120  59.001  0.00  0.00           H
ATOM   4925  H2  WAT X 780      -2.348  34.307  58.385  0.00  0.00           H
ATOM   4926  O   WAT X 781      -7.040  45.425  40.754  0.00  0.00           O
ATOM   4927  H1  WAT X 781      -7.081  46.373  40.883  0.00  0.00           H
ATOM   4928  H2  WAT X 781      -7.430  45.059  41.548  0.00  0.00           H
ATOM   4929  O   WAT X 782      -1.454  48.303  17.535  0.00  0.00           O
ATOM   4930  H1  WAT X 782      -0.733  48.814  17.903  0.00  0.00           H
ATOM   4931  H2  WAT X 782      -2.114  48.955  17.301  0.00  0.00           H
ATOM   4932  O   WAT X 783     -28.611  49.710  -5.179  0.00  0.00           O
ATOM   4933  H1  WAT X 783     -29.272  49.230  -4.680  0.00  0.00           H
ATOM   4934  H2  WAT X 783     -28.385  50.455  -4.621  0.00  0.00           H
ATOM   4935  O   WAT X 784      27.030  41.626   7.150  0.00  0.00           O
ATOM   4936  H1  WAT X 784      26.438  42.212   7.621  0.00  0.00           H
ATOM   4937  H2  WAT X 784      27.811  41.582   7.702  0.00  0.00           H
ATOM   4938  O   WAT X 785       0.641  45.287 -24.065  0.00  0.00           O
ATOM   4939  H1  WAT X 785       0.416  44.967 -23.192  0.00  0.00           H
ATOM   4940  H2  WAT X 785       0.057  44.808 -24.654  0.00  0.00           H
ATOM   4941  O   WAT X 786      13.481  43.637  22.769  0.00  0.00           O
ATOM   4942  H1  WAT X 786      13.767  42.802  22.400  0.00  0.00           H
ATOM   4943  H2  WAT X 786      13.186  43.419  23.654  0.00  0.00           H
ATOM   4944  O   WAT X 787      22.277  43.121   1.456  0.00  0.00           O
ATOM   4945  H1  WAT X 787      23.178  43.042   1.769  0.00  0.00           H
ATOM   4946  H2  WAT X 787      22.186  44.044   1.219  0.00  0.00           H
ATOM   4947  O   WAT X 788     -38.163  50.805  19.035  0.00  0.00           O
ATOM   4948  H1  WAT X 788     -38.813  50.661  19.723  0.00  0.00           H
ATOM   4949  H2  WAT X 788     -38.644  50.669  18.219  0.00  0.00           H
ATOM   4950  O   WAT X 789       9.818  53.473  42.942  0.00  0.00           O
ATOM   4951  H1  WAT X 789      10.488  53.014  42.434  0.00  0.00           H
ATOM   4952  H2  WAT X 789       9.214  53.819  42.285  0.00  0.00           H
ATOM   4953  O   WAT X 790      12.337  55.362  18.409  0.00  0.00           O
ATOM   4954  H1  WAT X 790      11.831  55.826  19.077  0.00  0.00           H
ATOM   4955  H2  WAT X 790      12.100  54.442  18.526  0.00  0.00           H
ATOM   4956  O   WAT X 791     -20.065  48.206  24.711  0.00  0.00           O
ATOM   4957  H1  WAT X 791     -20.379  47.601  24.038  0.00  0.00           H
ATOM   4958  H2  WAT X 791     -20.636  48.046  25.462  0.00  0.00           H
ATOM   4959  O   WAT X 792      -4.874  21.100  56.564  0.00  0.00           O
ATOM   4960  H1  WAT X 792      -5.163  21.980  56.806  0.00  0.00           H
ATOM   4961  H2  WAT X 792      -5.431  20.515  57.078  0.00  0.00           H
ATOM   4962  O   WAT X 793     -56.191  48.170  22.367  0.00  0.00           O
ATOM   4963  H1  WAT X 793     -56.069  47.228  22.247  0.00  0.00           H
ATOM   4964  H2  WAT X 793     -55.303  48.519  22.443  0.00  0.00           H
ATOM   4965  O   WAT X 794       1.393  21.851  -8.866  0.00  0.00           O
ATOM   4966  H1  WAT X 794       2.153  21.920  -8.288  0.00  0.00           H
ATOM   4967  H2  WAT X 794       0.842  21.183  -8.459  0.00  0.00           H
ATOM   4968  O   WAT X 795     -10.385  54.561   8.308  0.00  0.00           O
ATOM   4969  H1  WAT X 795     -10.023  54.132   7.533  0.00  0.00           H
ATOM   4970  H2  WAT X 795     -10.728  55.394   7.984  0.00  0.00           H
ATOM   4971  O   WAT X 796      -8.480  47.052 -21.696  0.00  0.00           O
ATOM   4972  H1  WAT X 796      -8.687  47.620 -20.954  0.00  0.00           H
ATOM   4973  H2  WAT X 796      -8.191  47.652 -22.383  0.00  0.00           H
ATOM   4974  O   WAT X 797     -31.546  23.142  48.061  0.00  0.00           O
ATOM   4975  H1  WAT X 797     -32.493  23.132  47.922  0.00  0.00           H
ATOM   4976  H2  WAT X 797     -31.370  23.998  48.450  0.00  0.00           H
ATOM   4977  O   WAT X 798      -6.278  69.552 -17.079  0.00  0.00           O
ATOM   4978  H1  WAT X 798      -6.138  68.605 -17.103  0.00  0.00           H
ATOM   4979  H2  WAT X 798      -7.224  69.656 -17.185  0.00  0.00           H
ATOM   4980  O   WAT X 799     -32.524  71.515  19.516  0.00  0.00           O
ATOM   4981  H1  WAT X 799     -33.148  71.289  20.205  0.00  0.00           H
ATOM   4982  H2  WAT X 799     -32.243  72.405  19.729  0.00  0.00           H
ATOM   4983  O   WAT X 800     -38.292  22.864   6.016  0.00  0.00           O
ATOM   4984  H1  WAT X 800     -38.467  23.002   6.947  0.00  0.00           H
ATOM   4985  H2  WAT X 800     -37.942  21.975   5.967  0.00  0.00           H
ATOM   4986  O   WAT X 801       6.290  16.290  34.589  0.00  0.00           O
ATOM   4987  H1  WAT X 801       5.582  16.531  35.186  0.00  0.00           H
ATOM   4988  H2  WAT X 801       6.309  15.333  34.615  0.00  0.00           H
ATOM   4989  O   WAT X 802       5.271  48.384  55.418  0.00  0.00           O
ATOM   4990  H1  WAT X 802       5.143  47.453  55.599  0.00  0.00           H
ATOM   4991  H2  WAT X 802       6.202  48.462  55.209  0.00  0.00           H
ATOM   4992  O   WAT X 803     -17.679  48.858 -13.616  0.00  0.00           O
ATOM   4993  H1  WAT X 803     -18.516  48.976 -13.167  0.00  0.00           H
ATOM   4994  H2  WAT X 803     -17.026  49.173 -12.991  0.00  0.00           H
ATOM   4995  O   WAT X 804       8.304  22.068  45.456  0.00  0.00           O
ATOM   4996  H1  WAT X 804       8.076  21.539  46.220  0.00  0.00           H
ATOM   4997  H2  WAT X 804       8.847  22.774  45.807  0.00  0.00           H
ATOM   4998  O   WAT X 805       7.856  55.539  53.991  0.00  0.00           O
ATOM   4999  H1  WAT X 805       8.259  54.889  54.567  0.00  0.00           H
ATOM   5000  H2  WAT X 805       8.596  55.993  53.587  0.00  0.00           H
ATOM   5001  O   WAT X 806      -0.400  76.849  58.365  0.00  0.00           O
ATOM   5002  H1  WAT X 806      -0.538  75.902  58.356  0.00  0.00           H
ATOM   5003  H2  WAT X 806      -0.153  77.064  57.466  0.00  0.00           H
ATOM   5004  O   WAT X 807      27.751  40.315  26.894  0.00  0.00           O
ATOM   5005  H1  WAT X 807      28.173  39.958  26.113  0.00  0.00           H
ATOM   5006  H2  WAT X 807      26.983  39.759  27.027  0.00  0.00           H
ATOM   5007  O   WAT X 808     -15.297  69.209  -5.215  0.00  0.00           O
ATOM   5008  H1  WAT X 808     -15.985  69.722  -4.792  0.00  0.00           H
ATOM   5009  H2  WAT X 808     -15.079  69.705  -6.004  0.00  0.00           H
ATOM   5010  O   WAT X 809      17.847  42.075  28.868  0.00  0.00           O
ATOM   5011  H1  WAT X 809      18.585  42.366  29.403  0.00  0.00           H
ATOM   5012  H2  WAT X 809      17.140  41.926  29.496  0.00  0.00           H
ATOM   5013  O   WAT X 810     -18.443  31.396  81.109  0.00  0.00           O
ATOM   5014  H1  WAT X 810     -18.205  31.967  80.378  0.00  0.00           H
ATOM   5015  H2  WAT X 810     -19.029  30.745  80.723  0.00  0.00           H
ATOM   5016  O   WAT X 811       0.798  10.721  63.380  0.00  0.00           O
ATOM   5017  H1  WAT X 811       1.138  11.164  62.602  0.00  0.00           H
ATOM   5018  H2  WAT X 811       0.426   9.904  63.047  0.00  0.00           H
ATOM   5019  O   WAT X 812      -2.659  38.716  12.495  0.00  0.00           O
ATOM   5020  H1  WAT X 812      -3.257  38.708  11.749  0.00  0.00           H
ATOM   5021  H2  WAT X 812      -1.959  39.316  12.235  0.00  0.00           H
ATOM   5022  O   WAT X 813     -40.077  34.689  47.527  0.00  0.00           O
ATOM   5023  H1  WAT X 813     -39.798  34.342  46.680  0.00  0.00           H
ATOM   5024  H2  WAT X 813     -41.002  34.904  47.405  0.00  0.00           H
ATOM   5025  O   WAT X 814     -48.384  40.431  39.478  0.00  0.00           O
ATOM   5026  H1  WAT X 814     -48.730  40.404  38.586  0.00  0.00           H
ATOM   5027  H2  WAT X 814     -47.680  41.078  39.443  0.00  0.00           H
ATOM   5028  O   WAT X 815       8.130  64.887  66.729  0.00  0.00           O
ATOM   5029  H1  WAT X 815       7.449  65.385  67.181  0.00  0.00           H
ATOM   5030  H2  WAT X 815       7.649  64.270  66.176  0.00  0.00           H
ATOM   5031  O   WAT X 816     -20.837  32.896  13.866  0.00  0.00           O
ATOM   5032  H1  WAT X 816     -20.167  32.215  13.927  0.00  0.00           H
ATOM   5033  H2  WAT X 816     -20.889  33.097  12.931  0.00  0.00           H
ATOM   5034  O   WAT X 817       3.939  47.989  61.045  0.00  0.00           O
ATOM   5035  H1  WAT X 817       4.694  48.337  61.519  0.00  0.00           H
ATOM   5036  H2  WAT X 817       4.170  48.086  60.122  0.00  0.00           H
ATOM   5037  O   WAT X 818     -11.880  28.874  16.666  0.00  0.00           O
ATOM   5038  H1  WAT X 818     -12.186  29.049  15.776  0.00  0.00           H
ATOM   5039  H2  WAT X 818     -11.799  27.921  16.709  0.00  0.00           H
ATOM   5040  O   WAT X 819     -11.673  26.111  27.352  0.00  0.00           O
ATOM   5041  H1  WAT X 819     -12.435  25.649  27.003  0.00  0.00           H
ATOM   5042  H2  WAT X 819     -12.040  26.869  27.808  0.00  0.00           H
ATOM   5043  O   WAT X 820      12.657  40.958  40.667  0.00  0.00           O
ATOM   5044  H1  WAT X 820      13.325  41.432  41.162  0.00  0.00           H
ATOM   5045  H2  WAT X 820      12.920  41.061  39.752  0.00  0.00           H
ATOM   5046  O   WAT X 821      29.562  -0.502  44.188  0.00  0.00           O
ATOM   5047  H1  WAT X 821      28.613  -0.467  44.066  0.00  0.00           H
ATOM   5048  H2  WAT X 821      29.898  -0.833  43.355  0.00  0.00           H
ATOM   5049  O   WAT X 822     -17.541  50.259  29.572  0.00  0.00           O
ATOM   5050  H1  WAT X 822     -18.393  50.512  29.928  0.00  0.00           H
ATOM   5051  H2  WAT X 822     -17.741  49.566  28.943  0.00  0.00           H
ATOM   5052  O   WAT X 823     -34.426  57.448  46.863  0.00  0.00           O
ATOM   5053  H1  WAT X 823     -34.942  57.970  46.249  0.00  0.00           H
ATOM   5054  H2  WAT X 823     -33.778  58.060  47.211  0.00  0.00           H
ATOM   5055  O   WAT X 824      24.125  48.493  46.618  0.00  0.00           O
ATOM   5056  H1  WAT X 824      23.554  48.936  47.246  0.00  0.00           H
ATOM   5057  H2  WAT X 824      23.534  47.942  46.104  0.00  0.00           H
ATOM   5058  O   WAT X 825      13.533  15.045  18.413  0.00  0.00           O
ATOM   5059  H1  WAT X 825      13.468  14.682  17.529  0.00  0.00           H
ATOM   5060  H2  WAT X 825      12.695  15.486  18.552  0.00  0.00           H
ATOM   5061  O   WAT X 826     -16.919  61.059  60.465  0.00  0.00           O
ATOM   5062  H1  WAT X 826     -17.862  61.126  60.314  0.00  0.00           H
[truncated: 2,835,315 more chars]
