# Supplementary material for: Changes in Protonation States of In-Pathway Residues can Alter Ligand Binding Pathways Obtained From Spontaneous Binding Molecular Dynamics Simulations
Source: Front Mol Biosci. 2022 Jul 4;9:922361. doi: 10.3389/fmolb.2022.922361 (PMC9289141; doi:10.3389/fmolb.2022.922361)
Supplement: Supplementary file 2 [file DataSheet1.ZIP › binding-pathways/hid57/hid_I3_4.pdb]

CRYST1   65.320   84.603   74.466  90.00  90.00  90.00 P 1           1
ATOM      1  N   ILE X   1      17.773  19.798  35.521  0.00  0.00           N
ATOM      2  H1  ILE X   1      18.448  20.260  36.113  0.00  0.00           H
ATOM      3  H2  ILE X   1      17.369  19.004  35.997  0.00  0.00           H
ATOM      4  H3  ILE X   1      16.949  20.370  35.400  0.00  0.00           H
ATOM      5  CA  ILE X   1      18.433  19.259  34.284  0.00  0.00           C
ATOM      6  HA  ILE X   1      19.024  20.085  33.887  0.00  0.00           H
ATOM      7  CB  ILE X   1      19.193  17.945  34.618  0.00  0.00           C
ATOM      8  HB  ILE X   1      18.662  17.454  35.433  0.00  0.00           H
ATOM      9  CG2 ILE X   1      19.353  17.034  33.339  0.00  0.00           C
ATOM     10 HG21 ILE X   1      20.063  16.242  33.579  0.00  0.00           H
ATOM     11 HG22 ILE X   1      18.411  16.541  33.100  0.00  0.00           H
ATOM     12 HG23 ILE X   1      19.694  17.578  32.458  0.00  0.00           H
ATOM     13  CG1 ILE X   1      20.584  18.338  35.242  0.00  0.00           C
ATOM     14 HG12 ILE X   1      20.541  19.279  35.790  0.00  0.00           H
ATOM     15 HG13 ILE X   1      21.236  18.598  34.408  0.00  0.00           H
ATOM     16  CD1 ILE X   1      21.160  17.116  36.053  0.00  0.00           C
ATOM     17 HD11 ILE X   1      20.517  16.996  36.924  0.00  0.00           H
ATOM     18 HD12 ILE X   1      21.165  16.231  35.416  0.00  0.00           H
ATOM     19 HD13 ILE X   1      22.175  17.313  36.400  0.00  0.00           H
ATOM     20  C   ILE X   1      17.328  18.953  33.275  0.00  0.00           C
ATOM     21  O   ILE X   1      16.338  18.321  33.661  0.00  0.00           O
ATOM     22  N   VAL X   2      17.553  19.354  32.031  0.00  0.00           N
ATOM     23  H   VAL X   2      18.348  19.975  31.988  0.00  0.00           H
ATOM     24  CA  VAL X   2      16.802  18.942  30.847  0.00  0.00           C
ATOM     25  HA  VAL X   2      15.744  18.798  31.065  0.00  0.00           H
ATOM     26  CB  VAL X   2      16.829  19.981  29.732  0.00  0.00           C
ATOM     27  HB  VAL X   2      17.862  20.051  29.392  0.00  0.00           H
ATOM     28  CG1 VAL X   2      15.925  19.696  28.514  0.00  0.00           C
ATOM     29 HG11 VAL X   2      16.207  18.700  28.172  0.00  0.00           H
ATOM     30 HG12 VAL X   2      14.880  19.659  28.823  0.00  0.00           H
ATOM     31 HG13 VAL X   2      16.093  20.354  27.661  0.00  0.00           H
ATOM     32  CG2 VAL X   2      16.458  21.380  30.298  0.00  0.00           C
ATOM     33 HG21 VAL X   2      15.482  21.309  30.778  0.00  0.00           H
ATOM     34 HG22 VAL X   2      17.258  21.746  30.941  0.00  0.00           H
ATOM     35 HG23 VAL X   2      16.454  22.120  29.498  0.00  0.00           H
ATOM     36  C   VAL X   2      17.431  17.672  30.257  0.00  0.00           C
ATOM     37  O   VAL X   2      18.649  17.578  30.202  0.00  0.00           O
ATOM     38  N   GLY X   3      16.597  16.714  29.803  0.00  0.00           N
ATOM     39  H   GLY X   3      15.595  16.728  29.928  0.00  0.00           H
ATOM     40  CA  GLY X   3      16.997  15.512  29.027  0.00  0.00           C
ATOM     41  HA2 GLY X   3      16.116  14.911  28.801  0.00  0.00           H
ATOM     42  HA3 GLY X   3      17.474  15.896  28.125  0.00  0.00           H
ATOM     43  C   GLY X   3      18.003  14.530  29.779  0.00  0.00           C
ATOM     44  O   GLY X   3      18.885  13.920  29.140  0.00  0.00           O
ATOM     45  N   GLY X   4      17.872  14.467  31.159  0.00  0.00           N
ATOM     46  H   GLY X   4      17.269  15.191  31.522  0.00  0.00           H
ATOM     47  CA  GLY X   4      18.637  13.643  32.165  0.00  0.00           C
ATOM     48  HA2 GLY X   4      19.675  13.500  31.866  0.00  0.00           H
ATOM     49  HA3 GLY X   4      18.662  14.220  33.089  0.00  0.00           H
ATOM     50  C   GLY X   4      18.071  12.250  32.421  0.00  0.00           C
ATOM     51  O   GLY X   4      17.295  11.777  31.611  0.00  0.00           O
ATOM     52  N   TYR X   5      18.502  11.715  33.552  0.00  0.00           N
ATOM     53  H   TYR X   5      19.198  12.225  34.077  0.00  0.00           H
ATOM     54  CA  TYR X   5      18.092  10.400  34.059  0.00  0.00           C
ATOM     55  HA  TYR X   5      17.092  10.231  33.658  0.00  0.00           H
ATOM     56  CB  TYR X   5      19.033   9.281  33.483  0.00  0.00           C
ATOM     57  HB2 TYR X   5      18.701   8.284  33.770  0.00  0.00           H
ATOM     58  HB3 TYR X   5      18.996   9.256  32.394  0.00  0.00           H
ATOM     59  CG  TYR X   5      20.508   9.275  33.928  0.00  0.00           C
ATOM     60  CD1 TYR X   5      21.083   8.330  34.838  0.00  0.00           C
ATOM     61  HD1 TYR X   5      20.500   7.446  35.052  0.00  0.00           H
ATOM     62  CE1 TYR X   5      22.401   8.506  35.340  0.00  0.00           C
ATOM     63  HE1 TYR X   5      22.894   7.797  35.989  0.00  0.00           H
ATOM     64  CZ  TYR X   5      23.229   9.562  34.766  0.00  0.00           C
ATOM     65  OH  TYR X   5      24.493   9.619  35.188  0.00  0.00           O
ATOM     66  HH  TYR X   5      24.494   9.168  36.035  0.00  0.00           H
ATOM     67  CE2 TYR X   5      22.643  10.441  33.851  0.00  0.00           C
ATOM     68  HE2 TYR X   5      23.354  11.196  33.551  0.00  0.00           H
ATOM     69  CD2 TYR X   5      21.331  10.267  33.424  0.00  0.00           C
ATOM     70  HD2 TYR X   5      20.849  10.889  32.685  0.00  0.00           H
ATOM     71  C   TYR X   5      18.095  10.341  35.572  0.00  0.00           C
ATOM     72  O   TYR X   5      18.901  11.038  36.185  0.00  0.00           O
ATOM     73  N   THR X   6      17.188   9.549  36.137  0.00  0.00           N
ATOM     74  H   THR X   6      16.648   9.002  35.482  0.00  0.00           H
ATOM     75  CA  THR X   6      17.078   9.458  37.590  0.00  0.00           C
ATOM     76  HA  THR X   6      16.992  10.478  37.963  0.00  0.00           H
ATOM     77  CB  THR X   6      15.814   8.696  37.921  0.00  0.00           C
ATOM     78  HB  THR X   6      15.757   7.678  37.534  0.00  0.00           H
ATOM     79  CG2 THR X   6      15.623   8.656  39.482  0.00  0.00           C
ATOM     80 HG21 THR X   6      16.369   7.992  39.918  0.00  0.00           H
ATOM     81 HG22 THR X   6      15.814   9.642  39.905  0.00  0.00           H
ATOM     82 HG23 THR X   6      14.581   8.455  39.732  0.00  0.00           H
ATOM     83  OG1 THR X   6      14.811   9.525  37.530  0.00  0.00           O
ATOM     84  HG1 THR X   6      14.109   8.883  37.400  0.00  0.00           H
ATOM     85  C   THR X   6      18.303   8.774  38.185  0.00  0.00           C
ATOM     86  O   THR X   6      18.678   7.696  37.747  0.00  0.00           O
ATOM     87  N   CYX X   7      18.946   9.426  39.134  0.00  0.00           N
ATOM     88  H   CYX X   7      18.688  10.371  39.380  0.00  0.00           H
ATOM     89  CA  CYX X   7      20.279   8.980  39.642  0.00  0.00           C
ATOM     90  HA  CYX X   7      20.975   8.979  38.803  0.00  0.00           H
ATOM     91  CB  CYX X   7      20.877  10.038  40.557  0.00  0.00           C
ATOM     92  HB2 CYX X   7      20.304  10.053  41.485  0.00  0.00           H
ATOM     93  HB3 CYX X   7      21.912   9.854  40.844  0.00  0.00           H
ATOM     94  SG  CYX X   7      20.899  11.793  40.069  0.00  0.00           S
ATOM     95  C   CYX X   7      20.226   7.714  40.348  0.00  0.00           C
ATOM     96  O   CYX X   7      21.170   6.952  40.335  0.00  0.00           O
ATOM     97  N   GLY X   8      19.161   7.456  41.070  0.00  0.00           N
ATOM     98  H   GLY X   8      18.468   8.191  41.064  0.00  0.00           H
ATOM     99  CA  GLY X   8      18.984   6.466  42.176  0.00  0.00           C
ATOM    100  HA2 GLY X   8      17.985   6.524  42.607  0.00  0.00           H
ATOM    101  HA3 GLY X   8      19.193   5.497  41.721  0.00  0.00           H
ATOM    102  C   GLY X   8      19.948   6.808  43.299  0.00  0.00           C
ATOM    103  O   GLY X   8      20.922   7.601  43.073  0.00  0.00           O
ATOM    104  N   ALA X   9      19.651   6.453  44.517  0.00  0.00           N
ATOM    105  H   ALA X   9      18.782   5.949  44.622  0.00  0.00           H
ATOM    106  CA  ALA X   9      20.470   6.701  45.692  0.00  0.00           C
ATOM    107  HA  ALA X   9      20.514   7.787  45.768  0.00  0.00           H
ATOM    108  CB  ALA X   9      19.713   6.103  46.913  0.00  0.00           C
ATOM    109  HB1 ALA X   9      20.340   6.181  47.801  0.00  0.00           H
ATOM    110  HB2 ALA X   9      18.797   6.670  47.081  0.00  0.00           H
ATOM    111  HB3 ALA X   9      19.452   5.060  46.736  0.00  0.00           H
ATOM    112  C   ALA X   9      21.826   6.020  45.659  0.00  0.00           C
ATOM    113  O   ALA X   9      22.047   4.920  45.040  0.00  0.00           O
ATOM    114  N   ASN X  10      22.701   6.624  46.510  0.00  0.00           N
ATOM    115  H   ASN X  10      22.432   7.336  47.173  0.00  0.00           H
ATOM    116  CA  ASN X  10      24.108   6.101  46.600  0.00  0.00           C
ATOM    117  HA  ASN X  10      24.763   6.650  47.277  0.00  0.00           H
ATOM    118  CB  ASN X  10      24.112   4.662  47.104  0.00  0.00           C
ATOM    119  HB2 ASN X  10      23.800   3.927  46.362  0.00  0.00           H
ATOM    120  HB3 ASN X  10      25.168   4.462  47.288  0.00  0.00           H
ATOM    121  CG  ASN X  10      23.289   4.538  48.382  0.00  0.00           C
ATOM    122  OD1 ASN X  10      22.081   4.692  48.464  0.00  0.00           O
ATOM    123  ND2 ASN X  10      23.909   4.329  49.488  0.00  0.00           N
ATOM    124 HD21 ASN X  10      23.420   4.447  50.364  0.00  0.00           H
ATOM    125 HD22 ASN X  10      24.900   4.150  49.559  0.00  0.00           H
ATOM    126  C   ASN X  10      25.009   6.244  45.375  0.00  0.00           C
ATOM    127  O   ASN X  10      26.184   5.919  45.447  0.00  0.00           O
ATOM    128  N   THR X  11      24.458   6.775  44.239  0.00  0.00           N
ATOM    129  H   THR X  11      23.490   7.056  44.181  0.00  0.00           H
ATOM    130  CA  THR X  11      25.287   7.125  43.063  0.00  0.00           C
ATOM    131  HA  THR X  11      26.084   6.381  43.086  0.00  0.00           H
ATOM    132  CB  THR X  11      24.535   6.910  41.686  0.00  0.00           C
ATOM    133  HB  THR X  11      25.318   7.099  40.952  0.00  0.00           H
ATOM    134  CG2 THR X  11      23.866   5.474  41.541  0.00  0.00           C
ATOM    135 HG21 THR X  11      24.603   4.709  41.784  0.00  0.00           H
ATOM    136 HG22 THR X  11      22.983   5.299  42.155  0.00  0.00           H
ATOM    137 HG23 THR X  11      23.628   5.242  40.503  0.00  0.00           H
ATOM    138  OG1 THR X  11      23.581   7.850  41.561  0.00  0.00           O
ATOM    139  HG1 THR X  11      22.991   7.581  40.853  0.00  0.00           H
ATOM    140  C   THR X  11      25.852   8.530  43.018  0.00  0.00           C
ATOM    141  O   THR X  11      26.818   8.803  42.275  0.00  0.00           O
ATOM    142  N   VAL X  12      25.315   9.523  43.778  0.00  0.00           N
ATOM    143  H   VAL X  12      24.595   9.141  44.375  0.00  0.00           H
ATOM    144  CA  VAL X  12      25.849  10.889  43.965  0.00  0.00           C
ATOM    145  HA  VAL X  12      26.924  10.839  43.794  0.00  0.00           H
ATOM    146  CB  VAL X  12      25.369  11.877  42.900  0.00  0.00           C
ATOM    147  HB  VAL X  12      25.732  12.875  43.146  0.00  0.00           H
ATOM    148  CG1 VAL X  12      25.960  11.505  41.601  0.00  0.00           C
ATOM    149 HG11 VAL X  12      25.538  10.632  41.103  0.00  0.00           H
ATOM    150 HG12 VAL X  12      25.781  12.337  40.920  0.00  0.00           H
ATOM    151 HG13 VAL X  12      27.033  11.319  41.636  0.00  0.00           H
ATOM    152  CG2 VAL X  12      23.857  11.764  42.741  0.00  0.00           C
ATOM    153 HG21 VAL X  12      23.274  11.749  43.662  0.00  0.00           H
ATOM    154 HG22 VAL X  12      23.507  12.508  42.024  0.00  0.00           H
ATOM    155 HG23 VAL X  12      23.540  10.834  42.269  0.00  0.00           H
ATOM    156  C   VAL X  12      25.826  11.411  45.465  0.00  0.00           C
ATOM    157  O   VAL X  12      25.181  12.389  45.780  0.00  0.00           O
ATOM    158  N   PRO X  13      26.450  10.575  46.385  0.00  0.00           N
ATOM    159  CD  PRO X  13      27.396   9.539  45.981  0.00  0.00           C
ATOM    160  HD2 PRO X  13      28.111   9.841  45.216  0.00  0.00           H
ATOM    161  HD3 PRO X  13      26.792   8.725  45.581  0.00  0.00           H
ATOM    162  CG  PRO X  13      28.166   9.050  47.265  0.00  0.00           C
ATOM    163  HG2 PRO X  13      29.066   9.652  47.387  0.00  0.00           H
ATOM    164  HG3 PRO X  13      28.327   7.972  47.264  0.00  0.00           H
ATOM    165  CB  PRO X  13      27.102   9.346  48.296  0.00  0.00           C
ATOM    166  HB2 PRO X  13      27.640   9.679  49.183  0.00  0.00           H
ATOM    167  HB3 PRO X  13      26.389   8.529  48.409  0.00  0.00           H
ATOM    168  CA  PRO X  13      26.272  10.585  47.784  0.00  0.00           C
ATOM    169  HA  PRO X  13      25.234  10.669  48.108  0.00  0.00           H
ATOM    170  C   PRO X  13      26.779  11.953  48.408  0.00  0.00           C
ATOM    171  O   PRO X  13      26.602  12.283  49.652  0.00  0.00           O
ATOM    172  N   TYR X  14      27.590  12.746  47.731  0.00  0.00           N
ATOM    173  H   TYR X  14      27.706  12.463  46.768  0.00  0.00           H
ATOM    174  CA  TYR X  14      28.129  14.019  48.097  0.00  0.00           C
ATOM    175  HA  TYR X  14      28.516  14.018  49.116  0.00  0.00           H
ATOM    176  CB  TYR X  14      29.306  14.212  47.128  0.00  0.00           C
ATOM    177  HB2 TYR X  14      29.671  15.233  47.233  0.00  0.00           H
ATOM    178  HB3 TYR X  14      30.053  13.612  47.647  0.00  0.00           H
ATOM    179  CG  TYR X  14      29.125  13.881  45.699  0.00  0.00           C
ATOM    180  CD1 TYR X  14      28.408  14.749  44.816  0.00  0.00           C
ATOM    181  HD1 TYR X  14      28.125  15.751  45.101  0.00  0.00           H
ATOM    182  CE1 TYR X  14      28.226  14.416  43.459  0.00  0.00           C
ATOM    183  HE1 TYR X  14      27.661  15.025  42.770  0.00  0.00           H
ATOM    184  CZ  TYR X  14      28.843  13.244  42.950  0.00  0.00           C
ATOM    185  OH  TYR X  14      29.031  13.030  41.620  0.00  0.00           O
ATOM    186  HH  TYR X  14      28.787  13.764  41.051  0.00  0.00           H
ATOM    187  CE2 TYR X  14      29.643  12.415  43.846  0.00  0.00           C
ATOM    188  HE2 TYR X  14      29.970  11.431  43.546  0.00  0.00           H
ATOM    189  CD2 TYR X  14      29.689  12.705  45.219  0.00  0.00           C
ATOM    190  HD2 TYR X  14      30.252  12.062  45.879  0.00  0.00           H
ATOM    191  C   TYR X  14      27.175  15.196  47.946  0.00  0.00           C
ATOM    192  O   TYR X  14      27.428  16.291  48.542  0.00  0.00           O
ATOM    193  N   GLN X  15      26.058  15.081  47.159  0.00  0.00           N
ATOM    194  H   GLN X  15      25.997  14.329  46.486  0.00  0.00           H
ATOM    195  CA  GLN X  15      25.074  16.121  46.743  0.00  0.00           C
ATOM    196  HA  GLN X  15      25.565  16.751  46.001  0.00  0.00           H
ATOM    197  CB  GLN X  15      23.988  15.469  45.811  0.00  0.00           C
ATOM    198  HB2 GLN X  15      24.385  15.000  44.911  0.00  0.00           H
ATOM    199  HB3 GLN X  15      23.580  14.620  46.359  0.00  0.00           H
ATOM    200  CG  GLN X  15      22.725  16.326  45.439  0.00  0.00           C
ATOM    201  HG2 GLN X  15      21.894  15.687  45.140  0.00  0.00           H
ATOM    202  HG3 GLN X  15      22.470  16.898  46.332  0.00  0.00           H
ATOM    203  CD  GLN X  15      22.983  17.298  44.238  0.00  0.00           C
ATOM    204  OE1 GLN X  15      23.624  17.032  43.244  0.00  0.00           O
ATOM    205  NE2 GLN X  15      22.600  18.490  44.424  0.00  0.00           N
ATOM    206 HE21 GLN X  15      22.700  19.103  43.628  0.00  0.00           H
ATOM    207 HE22 GLN X  15      22.250  18.798  45.320  0.00  0.00           H
ATOM    208  C   GLN X  15      24.477  16.814  47.946  0.00  0.00           C
ATOM    209  O   GLN X  15      24.021  16.117  48.833  0.00  0.00           O
ATOM    210  N   VAL X  16      24.434  18.133  47.942  0.00  0.00           N
ATOM    211  H   VAL X  16      24.925  18.562  47.170  0.00  0.00           H
ATOM    212  CA  VAL X  16      23.676  18.883  48.899  0.00  0.00           C
ATOM    213  HA  VAL X  16      23.300  18.163  49.626  0.00  0.00           H
ATOM    214  CB  VAL X  16      24.695  19.759  49.735  0.00  0.00           C
ATOM    215  HB  VAL X  16      25.358  20.301  49.062  0.00  0.00           H
ATOM    216  CG1 VAL X  16      24.074  20.823  50.681  0.00  0.00           C
ATOM    217 HG11 VAL X  16      24.799  21.120  51.439  0.00  0.00           H
ATOM    218 HG12 VAL X  16      23.822  21.674  50.049  0.00  0.00           H
ATOM    219 HG13 VAL X  16      23.191  20.426  51.182  0.00  0.00           H
ATOM    220  CG2 VAL X  16      25.568  18.836  50.555  0.00  0.00           C
ATOM    221 HG21 VAL X  16      26.068  18.149  49.872  0.00  0.00           H
ATOM    222 HG22 VAL X  16      26.409  19.363  51.005  0.00  0.00           H
ATOM    223 HG23 VAL X  16      24.996  18.305  51.316  0.00  0.00           H
ATOM    224  C   VAL X  16      22.426  19.714  48.359  0.00  0.00           C
ATOM    225  O   VAL X  16      22.291  20.005  47.134  0.00  0.00           O
ATOM    226  N   SER X  17      21.517  20.057  49.255  0.00  0.00           N
ATOM    227  H   SER X  17      21.625  19.731  50.205  0.00  0.00           H
ATOM    228  CA  SER X  17      20.460  21.121  49.134  0.00  0.00           C
ATOM    229  HA  SER X  17      20.506  21.601  48.156  0.00  0.00           H
ATOM    230  CB  SER X  17      19.074  20.441  49.328  0.00  0.00           C
ATOM    231  HB2 SER X  17      19.125  19.665  48.564  0.00  0.00           H
ATOM    232  HB3 SER X  17      19.064  19.915  50.283  0.00  0.00           H
ATOM    233  OG  SER X  17      18.005  21.333  49.155  0.00  0.00           O
ATOM    234  HG  SER X  17      18.107  21.630  48.248  0.00  0.00           H
ATOM    235  C   SER X  17      20.708  22.210  50.200  0.00  0.00           C
ATOM    236  O   SER X  17      21.046  21.880  51.317  0.00  0.00           O
ATOM    237  N   LEU X  18      20.602  23.450  49.837  0.00  0.00           N
ATOM    238  H   LEU X  18      20.455  23.602  48.849  0.00  0.00           H
ATOM    239  CA  LEU X  18      20.663  24.734  50.641  0.00  0.00           C
ATOM    240  HA  LEU X  18      21.008  24.515  51.651  0.00  0.00           H
ATOM    241  CB  LEU X  18      21.624  25.681  49.896  0.00  0.00           C
ATOM    242  HB2 LEU X  18      21.372  25.785  48.840  0.00  0.00           H
ATOM    243  HB3 LEU X  18      21.547  26.683  50.317  0.00  0.00           H
ATOM    244  CG  LEU X  18      23.140  25.321  49.865  0.00  0.00           C
ATOM    245  HG  LEU X  18      23.253  24.543  49.109  0.00  0.00           H
ATOM    246  CD1 LEU X  18      24.020  26.617  49.563  0.00  0.00           C
ATOM    247 HD11 LEU X  18      25.060  26.407  49.316  0.00  0.00           H
ATOM    248 HD12 LEU X  18      23.507  26.886  48.639  0.00  0.00           H
ATOM    249 HD13 LEU X  18      23.936  27.460  50.250  0.00  0.00           H
ATOM    250  CD2 LEU X  18      23.741  24.690  51.124  0.00  0.00           C
ATOM    251 HD21 LEU X  18      23.569  25.434  51.902  0.00  0.00           H
ATOM    252 HD22 LEU X  18      23.214  23.761  51.342  0.00  0.00           H
ATOM    253 HD23 LEU X  18      24.772  24.349  51.036  0.00  0.00           H
ATOM    254  C   LEU X  18      19.216  25.299  50.438  0.00  0.00           C
ATOM    255  O   LEU X  18      18.546  25.254  49.358  0.00  0.00           O
ATOM    256  N   ASN X  19      18.742  25.841  51.532  0.00  0.00           N
ATOM    257  H   ASN X  19      19.341  25.757  52.341  0.00  0.00           H
ATOM    258  CA  ASN X  19      17.270  26.026  51.788  0.00  0.00           C
ATOM    259  HA  ASN X  19      16.732  26.306  50.882  0.00  0.00           H
ATOM    260  CB  ASN X  19      16.776  24.748  52.381  0.00  0.00           C
ATOM    261  HB2 ASN X  19      16.856  23.987  51.605  0.00  0.00           H
ATOM    262  HB3 ASN X  19      17.262  24.478  53.319  0.00  0.00           H
ATOM    263  CG  ASN X  19      15.317  24.784  52.801  0.00  0.00           C
ATOM    264  OD1 ASN X  19      14.934  25.422  53.825  0.00  0.00           O
ATOM    265  ND2 ASN X  19      14.490  24.296  51.938  0.00  0.00           N
ATOM    266 HD21 ASN X  19      13.536  24.138  52.229  0.00  0.00           H
ATOM    267 HD22 ASN X  19      14.853  23.593  51.310  0.00  0.00           H
ATOM    268  C   ASN X  19      16.986  27.189  52.753  0.00  0.00           C
ATOM    269  O   ASN X  19      17.744  27.325  53.703  0.00  0.00           O
ATOM    270  N   SER X  20      16.005  28.055  52.497  0.00  0.00           N
ATOM    271  H   SER X  20      15.485  27.775  51.678  0.00  0.00           H
ATOM    272  CA  SER X  20      15.536  29.180  53.393  0.00  0.00           C
ATOM    273  HA  SER X  20      15.855  29.021  54.423  0.00  0.00           H
ATOM    274  CB  SER X  20      16.174  30.568  52.990  0.00  0.00           C
ATOM    275  HB2 SER X  20      15.901  31.375  53.669  0.00  0.00           H
ATOM    276  HB3 SER X  20      17.261  30.492  52.998  0.00  0.00           H
ATOM    277  OG  SER X  20      15.938  31.070  51.626  0.00  0.00           O
ATOM    278  HG  SER X  20      15.284  31.769  51.553  0.00  0.00           H
ATOM    279  C   SER X  20      14.031  29.304  53.379  0.00  0.00           C
ATOM    280  O   SER X  20      13.406  30.316  53.049  0.00  0.00           O
ATOM    281  N   GLY X  21      13.429  28.169  53.714  0.00  0.00           N
ATOM    282  H   GLY X  21      13.980  27.369  53.989  0.00  0.00           H
ATOM    283  CA  GLY X  21      12.040  27.806  53.323  0.00  0.00           C
ATOM    284  HA2 GLY X  21      11.729  27.087  54.080  0.00  0.00           H
ATOM    285  HA3 GLY X  21      11.367  28.658  53.414  0.00  0.00           H
ATOM    286  C   GLY X  21      11.811  27.114  51.924  0.00  0.00           C
ATOM    287  O   GLY X  21      10.744  26.605  51.679  0.00  0.00           O
ATOM    288  N   TYR X  22      12.813  27.097  50.999  0.00  0.00           N
ATOM    289  H   TYR X  22      13.633  27.684  51.048  0.00  0.00           H
ATOM    290  CA  TYR X  22      12.674  26.354  49.756  0.00  0.00           C
ATOM    291  HA  TYR X  22      12.066  25.478  49.982  0.00  0.00           H
ATOM    292  CB  TYR X  22      11.977  27.181  48.669  0.00  0.00           C
ATOM    293  HB2 TYR X  22      12.146  26.816  47.656  0.00  0.00           H
ATOM    294  HB3 TYR X  22      10.894  27.178  48.788  0.00  0.00           H
ATOM    295  CG  TYR X  22      12.438  28.665  48.620  0.00  0.00           C
ATOM    296  CD1 TYR X  22      13.623  29.103  48.001  0.00  0.00           C
ATOM    297  HD1 TYR X  22      14.160  28.451  47.329  0.00  0.00           H
ATOM    298  CE1 TYR X  22      14.120  30.397  48.299  0.00  0.00           C
ATOM    299  HE1 TYR X  22      15.008  30.709  47.769  0.00  0.00           H
ATOM    300  CZ  TYR X  22      13.472  31.206  49.220  0.00  0.00           C
ATOM    301  OH  TYR X  22      14.009  32.378  49.556  0.00  0.00           O
ATOM    302  HH  TYR X  22      13.566  32.671  50.355  0.00  0.00           H
ATOM    303  CE2 TYR X  22      12.291  30.811  49.832  0.00  0.00           C
ATOM    304  HE2 TYR X  22      11.817  31.409  50.596  0.00  0.00           H
ATOM    305  CD2 TYR X  22      11.790  29.553  49.481  0.00  0.00           C
ATOM    306  HD2 TYR X  22      10.909  29.206  50.000  0.00  0.00           H
ATOM    307  C   TYR X  22      14.055  25.944  49.230  0.00  0.00           C
ATOM    308  O   TYR X  22      15.088  26.593  49.548  0.00  0.00           O
ATOM    309  N   HIE X  23      14.102  24.918  48.389  0.00  0.00           N
ATOM    310  H   HIE X  23      13.256  24.368  48.338  0.00  0.00           H
ATOM    311  CA  HIE X  23      15.346  24.556  47.649  0.00  0.00           C
ATOM    312  HA  HIE X  23      16.188  24.421  48.329  0.00  0.00           H
ATOM    313  CB  HIE X  23      15.250  23.210  46.852  0.00  0.00           C
ATOM    314  HB2 HIE X  23      15.013  22.459  47.607  0.00  0.00           H
ATOM    315  HB3 HIE X  23      14.359  23.320  46.234  0.00  0.00           H
ATOM    316  CG  HIE X  23      16.461  22.985  45.978  0.00  0.00           C
ATOM    317  ND1 HIE X  23      17.685  22.473  46.437  0.00  0.00           N
ATOM    318  CE1 HIE X  23      18.477  22.392  45.366  0.00  0.00           C
ATOM    319  HE1 HIE X  23      19.513  22.089  45.421  0.00  0.00           H
ATOM    320  NE2 HIE X  23      17.866  22.828  44.242  0.00  0.00           N
ATOM    321  HE2 HIE X  23      18.407  23.027  43.412  0.00  0.00           H
ATOM    322  CD2 HIE X  23      16.609  23.300  44.645  0.00  0.00           C
ATOM    323  HD2 HIE X  23      15.847  23.774  44.044  0.00  0.00           H
ATOM    324  C   HIE X  23      15.651  25.672  46.653  0.00  0.00           C
ATOM    325  O   HIE X  23      14.842  25.980  45.766  0.00  0.00           O
ATOM    326  N   PHE X  24      16.773  26.349  46.740  0.00  0.00           N
ATOM    327  H   PHE X  24      17.320  26.187  47.573  0.00  0.00           H
ATOM    328  CA  PHE X  24      17.188  27.378  45.778  0.00  0.00           C
ATOM    329  HA  PHE X  24      16.391  27.463  45.040  0.00  0.00           H
ATOM    330  CB  PHE X  24      17.175  28.721  46.402  0.00  0.00           C
ATOM    331  HB2 PHE X  24      17.474  29.348  45.562  0.00  0.00           H
ATOM    332  HB3 PHE X  24      16.144  28.996  46.626  0.00  0.00           H
ATOM    333  CG  PHE X  24      18.106  28.969  47.605  0.00  0.00           C
ATOM    334  CD1 PHE X  24      19.381  29.299  47.317  0.00  0.00           C
ATOM    335  HD1 PHE X  24      19.560  29.685  46.325  0.00  0.00           H
ATOM    336  CE1 PHE X  24      20.462  29.244  48.299  0.00  0.00           C
ATOM    337  HE1 PHE X  24      21.461  29.577  48.058  0.00  0.00           H
ATOM    338  CZ  PHE X  24      20.071  28.893  49.610  0.00  0.00           C
ATOM    339  HZ  PHE X  24      20.826  28.967  50.379  0.00  0.00           H
ATOM    340  CE2 PHE X  24      18.734  28.547  49.944  0.00  0.00           C
ATOM    341  HE2 PHE X  24      18.500  28.251  50.956  0.00  0.00           H
ATOM    342  CD2 PHE X  24      17.763  28.593  48.901  0.00  0.00           C
ATOM    343  HD2 PHE X  24      16.793  28.234  49.212  0.00  0.00           H
ATOM    344  C   PHE X  24      18.513  27.020  45.003  0.00  0.00           C
ATOM    345  O   PHE X  24      18.617  27.353  43.849  0.00  0.00           O
ATOM    346  N   CYX X  25      19.501  26.311  45.619  0.00  0.00           N
ATOM    347  H   CYX X  25      19.439  25.987  46.573  0.00  0.00           H
ATOM    348  CA  CYX X  25      20.785  25.934  45.088  0.00  0.00           C
ATOM    349  HA  CYX X  25      20.801  25.712  44.021  0.00  0.00           H
ATOM    350  CB  CYX X  25      21.890  27.026  45.532  0.00  0.00           C
ATOM    351  HB2 CYX X  25      21.623  27.225  46.570  0.00  0.00           H
ATOM    352  HB3 CYX X  25      22.836  26.513  45.361  0.00  0.00           H
ATOM    353  SG  CYX X  25      21.859  28.636  44.629  0.00  0.00           S
ATOM    354  C   CYX X  25      21.111  24.531  45.762  0.00  0.00           C
ATOM    355  O   CYX X  25      20.731  24.200  46.863  0.00  0.00           O
ATOM    356  N   GLY X  26      21.994  23.787  45.071  0.00  0.00           N
ATOM    357  H   GLY X  26      22.406  24.287  44.296  0.00  0.00           H
ATOM    358  CA  GLY X  26      22.738  22.602  45.633  0.00  0.00           C
ATOM    359  HA2 GLY X  26      22.110  22.198  46.427  0.00  0.00           H
ATOM    360  HA3 GLY X  26      22.736  21.874  44.822  0.00  0.00           H
ATOM    361  C   GLY X  26      24.082  22.889  46.255  0.00  0.00           C
ATOM    362  O   GLY X  26      24.320  23.968  46.778  0.00  0.00           O
ATOM    363  N   GLY X  27      24.948  21.912  46.188  0.00  0.00           N
ATOM    364  H   GLY X  27      24.649  21.122  45.634  0.00  0.00           H
ATOM    365  CA  GLY X  27      26.289  21.978  46.691  0.00  0.00           C
ATOM    366  HA2 GLY X  27      26.901  22.600  46.038  0.00  0.00           H
ATOM    367  HA3 GLY X  27      26.166  22.411  47.683  0.00  0.00           H
ATOM    368  C   GLY X  27      26.862  20.519  46.943  0.00  0.00           C
ATOM    369  O   GLY X  27      26.230  19.497  46.537  0.00  0.00           O
ATOM    370  N   SER X  28      27.982  20.421  47.600  0.00  0.00           N
ATOM    371  H   SER X  28      28.465  21.228  47.968  0.00  0.00           H
ATOM    372  CA  SER X  28      28.550  19.074  47.944  0.00  0.00           C
ATOM    373  HA  SER X  28      27.705  18.472  48.278  0.00  0.00           H
ATOM    374  CB  SER X  28      29.204  18.259  46.860  0.00  0.00           C
ATOM    375  HB2 SER X  28      29.721  17.374  47.231  0.00  0.00           H
ATOM    376  HB3 SER X  28      28.363  18.084  46.189  0.00  0.00           H
ATOM    377  OG  SER X  28      30.179  19.039  46.154  0.00  0.00           O
ATOM    378  HG  SER X  28      29.936  19.955  46.308  0.00  0.00           H
ATOM    379  C   SER X  28      29.491  19.166  49.157  0.00  0.00           C
ATOM    380  O   SER X  28      30.230  20.123  49.309  0.00  0.00           O
ATOM    381  N   LEU X  29      29.415  18.104  49.882  0.00  0.00           N
ATOM    382  H   LEU X  29      28.766  17.375  49.620  0.00  0.00           H
ATOM    383  CA  LEU X  29      30.344  17.739  50.957  0.00  0.00           C
ATOM    384  HA  LEU X  29      30.458  18.638  51.563  0.00  0.00           H
ATOM    385  CB  LEU X  29      29.661  16.702  51.868  0.00  0.00           C
ATOM    386  HB2 LEU X  29      28.581  16.824  51.947  0.00  0.00           H
ATOM    387  HB3 LEU X  29      29.637  15.732  51.371  0.00  0.00           H
ATOM    388  CG  LEU X  29      30.170  16.681  53.265  0.00  0.00           C
ATOM    389  HG  LEU X  29      31.247  16.843  53.217  0.00  0.00           H
ATOM    390  CD1 LEU X  29      29.577  17.693  54.324  0.00  0.00           C
ATOM    391 HD11 LEU X  29      28.526  17.831  54.073  0.00  0.00           H
ATOM    392 HD12 LEU X  29      29.740  17.226  55.296  0.00  0.00           H
ATOM    393 HD13 LEU X  29      30.121  18.604  54.072  0.00  0.00           H
ATOM    394  CD2 LEU X  29      30.052  15.197  53.641  0.00  0.00           C
ATOM    395 HD21 LEU X  29      30.651  14.683  52.889  0.00  0.00           H
ATOM    396 HD22 LEU X  29      30.478  14.976  54.620  0.00  0.00           H
ATOM    397 HD23 LEU X  29      29.001  14.941  53.777  0.00  0.00           H
ATOM    398  C   LEU X  29      31.764  17.431  50.495  0.00  0.00           C
ATOM    399  O   LEU X  29      31.988  16.784  49.504  0.00  0.00           O
ATOM    400  N   ILE X  30      32.790  17.962  51.147  0.00  0.00           N
ATOM    401  H   ILE X  30      32.593  18.582  51.920  0.00  0.00           H
ATOM    402  CA  ILE X  30      34.237  17.842  50.686  0.00  0.00           C
ATOM    403  HA  ILE X  30      34.366  16.992  50.016  0.00  0.00           H
ATOM    404  CB  ILE X  30      34.672  19.185  49.936  0.00  0.00           C
ATOM    405  HB  ILE X  30      35.757  19.153  49.838  0.00  0.00           H
ATOM    406  CG2 ILE X  30      34.142  18.997  48.443  0.00  0.00           C
ATOM    407 HG21 ILE X  30      33.136  19.413  48.495  0.00  0.00           H
ATOM    408 HG22 ILE X  30      34.735  19.533  47.702  0.00  0.00           H
ATOM    409 HG23 ILE X  30      34.175  17.969  48.081  0.00  0.00           H
ATOM    410  CG1 ILE X  30      34.292  20.453  50.644  0.00  0.00           C
ATOM    411 HG12 ILE X  30      33.209  20.501  50.532  0.00  0.00           H
ATOM    412 HG13 ILE X  30      34.629  20.342  51.674  0.00  0.00           H
ATOM    413  CD1 ILE X  30      34.992  21.638  50.059  0.00  0.00           C
ATOM    414 HD11 ILE X  30      36.077  21.558  50.126  0.00  0.00           H
ATOM    415 HD12 ILE X  30      34.710  21.682  49.007  0.00  0.00           H
ATOM    416 HD13 ILE X  30      34.695  22.510  50.641  0.00  0.00           H
ATOM    417  C   ILE X  30      35.145  17.473  51.847  0.00  0.00           C
ATOM    418  O   ILE X  30      36.204  16.919  51.671  0.00  0.00           O
ATOM    419  N   ASN X  31      34.677  17.809  53.064  0.00  0.00           N
ATOM    420  H   ASN X  31      33.686  17.978  53.150  0.00  0.00           H
ATOM    421  CA  ASN X  31      35.248  17.506  54.406  0.00  0.00           C
ATOM    422  HA  ASN X  31      35.683  16.506  54.408  0.00  0.00           H
ATOM    423  CB  ASN X  31      36.294  18.597  54.690  0.00  0.00           C
ATOM    424  HB2 ASN X  31      37.132  18.407  54.020  0.00  0.00           H
ATOM    425  HB3 ASN X  31      35.853  19.551  54.402  0.00  0.00           H
ATOM    426  CG  ASN X  31      36.756  18.532  56.106  0.00  0.00           C
ATOM    427  OD1 ASN X  31      36.080  19.030  56.967  0.00  0.00           O
ATOM    428  ND2 ASN X  31      37.794  17.829  56.430  0.00  0.00           N
ATOM    429 HD21 ASN X  31      37.944  17.790  57.428  0.00  0.00           H
ATOM    430 HD22 ASN X  31      38.193  17.232  55.720  0.00  0.00           H
ATOM    431  C   ASN X  31      34.057  17.407  55.382  0.00  0.00           C
ATOM    432  O   ASN X  31      33.075  18.093  55.085  0.00  0.00           O
ATOM    433  N   SER X  32      34.081  16.627  56.456  0.00  0.00           N
ATOM    434  H   SER X  32      34.939  16.131  56.651  0.00  0.00           H
ATOM    435  CA  SER X  32      32.842  16.145  57.101  0.00  0.00           C
ATOM    436  HA  SER X  32      32.213  15.720  56.319  0.00  0.00           H
ATOM    437  CB  SER X  32      33.075  15.056  58.187  0.00  0.00           C
ATOM    438  HB2 SER X  32      32.122  14.780  58.639  0.00  0.00           H
ATOM    439  HB3 SER X  32      33.683  14.289  57.707  0.00  0.00           H
ATOM    440  OG  SER X  32      33.894  15.665  59.220  0.00  0.00           O
ATOM    441  HG  SER X  32      34.769  15.517  58.853  0.00  0.00           H
ATOM    442  C   SER X  32      31.974  17.260  57.699  0.00  0.00           C
ATOM    443  O   SER X  32      30.735  17.159  57.752  0.00  0.00           O
ATOM    444  N   GLN X  33      32.651  18.429  57.959  0.00  0.00           N
ATOM    445  H   GLN X  33      33.624  18.380  57.692  0.00  0.00           H
ATOM    446  CA  GLN X  33      31.955  19.674  58.416  0.00  0.00           C
ATOM    447  HA  GLN X  33      30.913  19.515  58.693  0.00  0.00           H
ATOM    448  CB  GLN X  33      32.815  20.283  59.614  0.00  0.00           C
ATOM    449  HB2 GLN X  33      32.892  19.484  60.351  0.00  0.00           H
ATOM    450  HB3 GLN X  33      33.766  20.609  59.192  0.00  0.00           H
ATOM    451  CG  GLN X  33      32.141  21.497  60.344  0.00  0.00           C
ATOM    452  HG2 GLN X  33      32.299  22.408  59.766  0.00  0.00           H
ATOM    453  HG3 GLN X  33      31.070  21.308  60.265  0.00  0.00           H
ATOM    454  CD  GLN X  33      32.535  21.701  61.808  0.00  0.00           C
ATOM    455  OE1 GLN X  33      33.648  21.301  62.201  0.00  0.00           O
ATOM    456  NE2 GLN X  33      31.698  22.386  62.584  0.00  0.00           N
ATOM    457 HE21 GLN X  33      32.013  22.717  63.485  0.00  0.00           H
ATOM    458 HE22 GLN X  33      30.986  22.952  62.146  0.00  0.00           H
ATOM    459  C   GLN X  33      31.741  20.809  57.306  0.00  0.00           C
ATOM    460  O   GLN X  33      31.145  21.838  57.631  0.00  0.00           O
ATOM    461  N   TRP X  34      32.341  20.614  56.144  0.00  0.00           N
ATOM    462  H   TRP X  34      32.698  19.708  55.875  0.00  0.00           H
ATOM    463  CA  TRP X  34      32.472  21.602  55.087  0.00  0.00           C
ATOM    464  HA  TRP X  34      31.869  22.436  55.445  0.00  0.00           H
ATOM    465  CB  TRP X  34      33.937  22.000  54.865  0.00  0.00           C
ATOM    466  HB2 TRP X  34      34.396  21.060  54.557  0.00  0.00           H
ATOM    467  HB3 TRP X  34      34.106  22.588  53.964  0.00  0.00           H
ATOM    468  CG  TRP X  34      34.613  22.635  56.031  0.00  0.00           C
ATOM    469  CD1 TRP X  34      34.959  21.986  57.147  0.00  0.00           C
ATOM    470  HD1 TRP X  34      34.700  20.950  57.308  0.00  0.00           H
ATOM    471  NE1 TRP X  34      35.573  22.873  58.013  0.00  0.00           N
ATOM    472  HE1 TRP X  34      35.780  22.709  58.987  0.00  0.00           H
ATOM    473  CE2 TRP X  34      35.689  24.094  57.366  0.00  0.00           C
ATOM    474  CZ2 TRP X  34      36.249  25.348  57.823  0.00  0.00           C
ATOM    475  HZ2 TRP X  34      36.824  25.392  58.736  0.00  0.00           H
ATOM    476  CH2 TRP X  34      36.139  26.490  56.999  0.00  0.00           C
ATOM    477  HH2 TRP X  34      36.580  27.454  57.206  0.00  0.00           H
ATOM    478  CZ3 TRP X  34      35.332  26.361  55.871  0.00  0.00           C
ATOM    479  HZ3 TRP X  34      35.297  27.284  55.311  0.00  0.00           H
ATOM    480  CE3 TRP X  34      34.824  25.106  55.351  0.00  0.00           C
ATOM    481  HE3 TRP X  34      34.312  25.147  54.401  0.00  0.00           H
ATOM    482  CD2 TRP X  34      34.931  24.016  56.168  0.00  0.00           C
ATOM    483  C   TRP X  34      31.856  21.254  53.787  0.00  0.00           C
ATOM    484  O   TRP X  34      32.032  20.230  53.239  0.00  0.00           O
ATOM    485  N   VAL X  35      31.030  22.120  53.255  0.00  0.00           N
ATOM    486  H   VAL X  35      30.891  22.964  53.792  0.00  0.00           H
ATOM    487  CA  VAL X  35      30.311  22.020  52.024  0.00  0.00           C
ATOM    488  HA  VAL X  35      30.581  21.071  51.561  0.00  0.00           H
ATOM    489  CB  VAL X  35      28.800  21.992  52.295  0.00  0.00           C
ATOM    490  HB  VAL X  35      28.535  22.832  52.937  0.00  0.00           H
ATOM    491  CG1 VAL X  35      27.946  22.132  51.042  0.00  0.00           C
ATOM    492 HG11 VAL X  35      28.358  21.681  50.139  0.00  0.00           H
ATOM    493 HG12 VAL X  35      26.893  21.879  51.162  0.00  0.00           H
ATOM    494 HG13 VAL X  35      27.856  23.205  50.869  0.00  0.00           H
ATOM    495  CG2 VAL X  35      28.417  20.681  53.043  0.00  0.00           C
ATOM    496 HG21 VAL X  35      28.908  20.705  54.015  0.00  0.00           H
ATOM    497 HG22 VAL X  35      27.370  20.592  53.332  0.00  0.00           H
ATOM    498 HG23 VAL X  35      28.773  19.917  52.352  0.00  0.00           H
ATOM    499  C   VAL X  35      30.705  23.163  51.042  0.00  0.00           C
ATOM    500  O   VAL X  35      31.116  24.232  51.477  0.00  0.00           O
ATOM    501  N   VAL X  36      30.583  22.918  49.754  0.00  0.00           N
ATOM    502  H   VAL X  36      30.462  21.941  49.528  0.00  0.00           H
ATOM    503  CA  VAL X  36      30.812  23.937  48.636  0.00  0.00           C
ATOM    504  HA  VAL X  36      31.194  24.846  49.101  0.00  0.00           H
ATOM    505  CB  VAL X  36      32.090  23.527  47.893  0.00  0.00           C
ATOM    506  HB  VAL X  36      32.878  23.415  48.638  0.00  0.00           H
ATOM    507  CG1 VAL X  36      31.953  22.184  47.115  0.00  0.00           C
ATOM    508 HG11 VAL X  36      31.114  22.271  46.424  0.00  0.00           H
ATOM    509 HG12 VAL X  36      32.891  21.997  46.594  0.00  0.00           H
ATOM    510 HG13 VAL X  36      31.889  21.331  47.791  0.00  0.00           H
ATOM    511  CG2 VAL X  36      32.533  24.604  46.933  0.00  0.00           C
ATOM    512 HG21 VAL X  36      33.494  24.444  46.444  0.00  0.00           H
ATOM    513 HG22 VAL X  36      31.845  24.846  46.123  0.00  0.00           H
ATOM    514 HG23 VAL X  36      32.572  25.583  47.411  0.00  0.00           H
ATOM    515  C   VAL X  36      29.495  24.207  47.885  0.00  0.00           C
ATOM    516  O   VAL X  36      28.688  23.242  47.699  0.00  0.00           O
ATOM    517  N   SER X  37      29.323  25.411  47.431  0.00  0.00           N
ATOM    518  H   SER X  37      30.052  26.075  47.648  0.00  0.00           H
ATOM    519  CA  SER X  37      28.369  25.707  46.301  0.00  0.00           C
ATOM    520  HA  SER X  37      28.228  24.823  45.680  0.00  0.00           H
ATOM    521  CB  SER X  37      27.022  25.899  46.908  0.00  0.00           C
ATOM    522  HB2 SER X  37      26.730  25.154  47.648  0.00  0.00           H
ATOM    523  HB3 SER X  37      27.059  26.738  47.603  0.00  0.00           H
ATOM    524  OG  SER X  37      25.954  26.206  46.074  0.00  0.00           O
ATOM    525  HG  SER X  37      25.357  25.457  46.137  0.00  0.00           H
ATOM    526  C   SER X  37      28.908  26.891  45.383  0.00  0.00           C
ATOM    527  O   SER X  37      30.104  26.988  45.149  0.00  0.00           O
ATOM    528  N   ALA X  38      28.015  27.733  44.886  0.00  0.00           N
ATOM    529  H   ALA X  38      27.037  27.533  45.041  0.00  0.00           H
ATOM    530  CA  ALA X  38      28.335  28.818  44.012  0.00  0.00           C
ATOM    531  HA  ALA X  38      29.368  28.651  43.708  0.00  0.00           H
ATOM    532  CB  ALA X  38      27.445  28.629  42.694  0.00  0.00           C
ATOM    533  HB1 ALA X  38      27.625  29.488  42.048  0.00  0.00           H
ATOM    534  HB2 ALA X  38      27.657  27.624  42.329  0.00  0.00           H
ATOM    535  HB3 ALA X  38      26.407  28.457  42.979  0.00  0.00           H
ATOM    536  C   ALA X  38      28.155  30.212  44.613  0.00  0.00           C
ATOM    537  O   ALA X  38      27.418  30.400  45.572  0.00  0.00           O
ATOM    538  N   ALA X  39      28.831  31.227  44.052  0.00  0.00           N
ATOM    539  H   ALA X  39      29.044  31.109  43.071  0.00  0.00           H
ATOM    540  CA  ALA X  39      28.639  32.530  44.621  0.00  0.00           C
ATOM    541  HA  ALA X  39      28.797  32.597  45.697  0.00  0.00           H
ATOM    542  CB  ALA X  39      29.802  33.392  44.026  0.00  0.00           C
ATOM    543  HB1 ALA X  39      29.751  33.494  42.942  0.00  0.00           H
ATOM    544  HB2 ALA X  39      29.815  34.396  44.451  0.00  0.00           H
ATOM    545  HB3 ALA X  39      30.738  32.941  44.355  0.00  0.00           H
ATOM    546  C   ALA X  39      27.262  33.194  44.504  0.00  0.00           C
ATOM    547  O   ALA X  39      26.879  33.928  45.433  0.00  0.00           O
ATOM    548  N   HID X  40      26.392  32.848  43.496  0.00  0.00           N
ATOM    549  H   HID X  40      26.749  32.398  42.666  0.00  0.00           H
ATOM    550  CA  HID X  40      25.007  33.216  43.476  0.00  0.00           C
ATOM    551  HA  HID X  40      24.925  34.299  43.561  0.00  0.00           H
ATOM    552  CB  HID X  40      24.516  32.955  42.082  0.00  0.00           C
ATOM    553  HB2 HID X  40      23.469  33.223  41.938  0.00  0.00           H
ATOM    554  HB3 HID X  40      25.112  33.554  41.393  0.00  0.00           H
ATOM    555  CG  HID X  40      24.603  31.526  41.596  0.00  0.00           C
ATOM    556  ND1 HID X  40      25.749  31.019  40.992  0.00  0.00           N
ATOM    557  HD1 HID X  40      26.657  31.435  40.846  0.00  0.00           H
ATOM    558  CE1 HID X  40      25.366  29.768  40.530  0.00  0.00           C
ATOM    559  HE1 HID X  40      26.079  29.156  39.998  0.00  0.00           H
ATOM    560  NE2 HID X  40      24.118  29.497  40.867  0.00  0.00           N
ATOM    561  CD2 HID X  40      23.663  30.550  41.607  0.00  0.00           C
ATOM    562  HD2 HID X  40      22.703  30.782  42.044  0.00  0.00           H
ATOM    563  C   HID X  40      24.136  32.675  44.596  0.00  0.00           C
ATOM    564  O   HID X  40      22.933  33.009  44.722  0.00  0.00           O
ATOM    565  N   CYX X  41      24.612  31.717  45.385  0.00  0.00           N
ATOM    566  H   CYX X  41      25.559  31.421  45.196  0.00  0.00           H
ATOM    567  CA  CYX X  41      23.955  30.905  46.409  0.00  0.00           C
ATOM    568  HA  CYX X  41      22.893  30.992  46.179  0.00  0.00           H
ATOM    569  CB  CYX X  41      24.411  29.472  46.227  0.00  0.00           C
ATOM    570  HB2 CYX X  41      25.481  29.329  46.378  0.00  0.00           H
ATOM    571  HB3 CYX X  41      24.019  28.801  46.992  0.00  0.00           H
ATOM    572  SG  CYX X  41      23.942  28.806  44.515  0.00  0.00           S
ATOM    573  C   CYX X  41      24.027  31.320  47.927  0.00  0.00           C
ATOM    574  O   CYX X  41      23.481  30.576  48.780  0.00  0.00           O
ATOM    575  N   TYR X  42      24.627  32.483  48.261  0.00  0.00           N
ATOM    576  H   TYR X  42      24.858  33.093  47.490  0.00  0.00           H
ATOM    577  CA  TYR X  42      24.849  33.089  49.515  0.00  0.00           C
ATOM    578  HA  TYR X  42      25.123  32.363  50.281  0.00  0.00           H
ATOM    579  CB  TYR X  42      26.063  34.015  49.390  0.00  0.00           C
ATOM    580  HB2 TYR X  42      26.951  33.434  49.142  0.00  0.00           H
ATOM    581  HB3 TYR X  42      25.878  34.713  48.573  0.00  0.00           H
ATOM    582  CG  TYR X  42      26.342  34.853  50.579  0.00  0.00           C
ATOM    583  CD1 TYR X  42      26.591  36.204  50.419  0.00  0.00           C
ATOM    584  HD1 TYR X  42      26.371  36.714  49.493  0.00  0.00           H
ATOM    585  CE1 TYR X  42      27.002  36.991  51.492  0.00  0.00           C
ATOM    586  HE1 TYR X  42      27.170  38.042  51.308  0.00  0.00           H
ATOM    587  CZ  TYR X  42      27.337  36.406  52.700  0.00  0.00           C
ATOM    588  OH  TYR X  42      27.783  37.097  53.792  0.00  0.00           O
ATOM    589  HH  TYR X  42      28.487  36.621  54.238  0.00  0.00           H
ATOM    590  CE2 TYR X  42      27.206  35.014  52.907  0.00  0.00           C
ATOM    591  HE2 TYR X  42      27.496  34.485  53.803  0.00  0.00           H
ATOM    592  CD2 TYR X  42      26.673  34.275  51.821  0.00  0.00           C
ATOM    593  HD2 TYR X  42      26.509  33.212  51.919  0.00  0.00           H
ATOM    594  C   TYR X  42      23.537  33.793  49.964  0.00  0.00           C
ATOM    595  O   TYR X  42      23.218  34.795  49.276  0.00  0.00           O
ATOM    596  N   LYS X  43      22.855  33.185  50.934  0.00  0.00           N
ATOM    597  H   LYS X  43      23.229  32.342  51.344  0.00  0.00           H
ATOM    598  CA  LYS X  43      21.581  33.704  51.529  0.00  0.00           C
ATOM    599  HA  LYS X  43      21.456  34.728  51.178  0.00  0.00           H
ATOM    600  CB  LYS X  43      20.287  33.018  51.107  0.00  0.00           C
ATOM    601  HB2 LYS X  43      20.133  32.039  51.561  0.00  0.00           H
ATOM    602  HB3 LYS X  43      19.470  33.679  51.393  0.00  0.00           H
ATOM    603  CG  LYS X  43      20.134  32.721  49.583  0.00  0.00           C
ATOM    604  HG2 LYS X  43      20.588  33.572  49.076  0.00  0.00           H
ATOM    605  HG3 LYS X  43      20.716  31.850  49.281  0.00  0.00           H
ATOM    606  CD  LYS X  43      18.779  32.502  48.988  0.00  0.00           C
ATOM    607  HD2 LYS X  43      18.982  32.126  47.985  0.00  0.00           H
ATOM    608  HD3 LYS X  43      18.185  31.767  49.530  0.00  0.00           H
ATOM    609  CE  LYS X  43      18.089  33.816  48.954  0.00  0.00           C
ATOM    610  HE2 LYS X  43      18.380  34.284  49.895  0.00  0.00           H
ATOM    611  HE3 LYS X  43      18.496  34.402  48.130  0.00  0.00           H
ATOM    612  NZ  LYS X  43      16.562  33.853  48.795  0.00  0.00           N
ATOM    613  HZ1 LYS X  43      16.237  34.809  48.812  0.00  0.00           H
ATOM    614  HZ2 LYS X  43      16.234  33.340  47.990  0.00  0.00           H
ATOM    615  HZ3 LYS X  43      16.004  33.467  49.543  0.00  0.00           H
ATOM    616  C   LYS X  43      21.680  33.745  53.093  0.00  0.00           C
ATOM    617  O   LYS X  43      22.296  32.849  53.685  0.00  0.00           O
ATOM    618  N   SER X  44      20.938  34.658  53.748  0.00  0.00           N
ATOM    619  H   SER X  44      20.309  35.297  53.282  0.00  0.00           H
ATOM    620  CA  SER X  44      20.866  34.523  55.187  0.00  0.00           C
ATOM    621  HA  SER X  44      21.916  34.419  55.464  0.00  0.00           H
ATOM    622  CB  SER X  44      20.540  35.910  55.836  0.00  0.00           C
ATOM    623  HB2 SER X  44      19.542  36.259  55.569  0.00  0.00           H
ATOM    624  HB3 SER X  44      20.594  35.936  56.925  0.00  0.00           H
ATOM    625  OG  SER X  44      21.508  36.811  55.310  0.00  0.00           O
ATOM    626  HG  SER X  44      21.237  37.699  55.556  0.00  0.00           H
ATOM    627  C   SER X  44      19.991  33.472  55.857  0.00  0.00           C
ATOM    628  O   SER X  44      18.945  33.181  55.277  0.00  0.00           O
ATOM    629  N   GLY X  45      20.470  32.933  56.993  0.00  0.00           N
ATOM    630  H   GLY X  45      21.353  33.248  57.369  0.00  0.00           H
ATOM    631  CA  GLY X  45      19.680  32.085  57.871  0.00  0.00           C
ATOM    632  HA2 GLY X  45      20.285  31.695  58.690  0.00  0.00           H
ATOM    633  HA3 GLY X  45      18.836  32.688  58.205  0.00  0.00           H
ATOM    634  C   GLY X  45      19.141  30.852  57.116  0.00  0.00           C
ATOM    635  O   GLY X  45      17.981  30.417  57.329  0.00  0.00           O
ATOM    636  N   ILE X  46      20.007  30.284  56.250  0.00  0.00           N
ATOM    637  H   ILE X  46      20.925  30.670  56.082  0.00  0.00           H
ATOM    638  CA  ILE X  46      19.752  28.993  55.551  0.00  0.00           C
ATOM    639  HA  ILE X  46      18.756  29.012  55.109  0.00  0.00           H
ATOM    640  CB  ILE X  46      20.693  28.816  54.335  0.00  0.00           C
ATOM    641  HB  ILE X  46      20.408  27.886  53.843  0.00  0.00           H
ATOM    642  CG2 ILE X  46      20.518  29.971  53.335  0.00  0.00           C
ATOM    643 HG21 ILE X  46      21.272  30.159  52.571  0.00  0.00           H
ATOM    644 HG22 ILE X  46      19.564  29.854  52.822  0.00  0.00           H
ATOM    645 HG23 ILE X  46      20.426  30.920  53.864  0.00  0.00           H
ATOM    646  CG1 ILE X  46      22.107  28.579  54.858  0.00  0.00           C
ATOM    647 HG12 ILE X  46      22.564  29.432  55.360  0.00  0.00           H
ATOM    648 HG13 ILE X  46      22.056  27.768  55.584  0.00  0.00           H
ATOM    649  CD1 ILE X  46      23.095  28.127  53.784  0.00  0.00           C
ATOM    650 HD11 ILE X  46      22.520  27.354  53.273  0.00  0.00           H
ATOM    651 HD12 ILE X  46      23.295  29.031  53.210  0.00  0.00           H
ATOM    652 HD13 ILE X  46      24.041  27.705  54.123  0.00  0.00           H
ATOM    653  C   ILE X  46      19.795  27.785  56.559  0.00  0.00           C
ATOM    654  O   ILE X  46      20.381  27.816  57.608  0.00  0.00           O
ATOM    655  N   GLN X  47      19.155  26.698  56.153  0.00  0.00           N
ATOM    656  H   GLN X  47      18.494  26.748  55.391  0.00  0.00           H
ATOM    657  CA  GLN X  47      19.529  25.331  56.452  0.00  0.00           C
ATOM    658  HA  GLN X  47      20.147  25.237  57.345  0.00  0.00           H
ATOM    659  CB  GLN X  47      18.304  24.537  56.662  0.00  0.00           C
ATOM    660  HB2 GLN X  47      17.809  24.554  55.691  0.00  0.00           H
ATOM    661  HB3 GLN X  47      18.499  23.480  56.842  0.00  0.00           H
ATOM    662  CG  GLN X  47      17.474  24.994  57.853  0.00  0.00           C
ATOM    663  HG2 GLN X  47      18.125  25.175  58.708  0.00  0.00           H
ATOM    664  HG3 GLN X  47      16.870  25.886  57.690  0.00  0.00           H
ATOM    665  CD  GLN X  47      16.437  24.006  58.339  0.00  0.00           C
ATOM    666  OE1 GLN X  47      16.012  23.070  57.714  0.00  0.00           O
ATOM    667  NE2 GLN X  47      15.890  24.252  59.489  0.00  0.00           N
ATOM    668 HE21 GLN X  47      15.151  23.609  59.735  0.00  0.00           H
ATOM    669 HE22 GLN X  47      16.278  24.915  60.144  0.00  0.00           H
ATOM    670  C   GLN X  47      20.393  24.682  55.297  0.00  0.00           C
ATOM    671  O   GLN X  47      20.056  24.855  54.119  0.00  0.00           O
ATOM    672  N   VAL X  48      21.487  23.952  55.658  0.00  0.00           N
ATOM    673  H   VAL X  48      21.569  23.758  56.646  0.00  0.00           H
ATOM    674  CA  VAL X  48      22.157  22.986  54.744  0.00  0.00           C
ATOM    675  HA  VAL X  48      22.069  23.257  53.693  0.00  0.00           H
ATOM    676  CB  VAL X  48      23.610  22.980  55.109  0.00  0.00           C
ATOM    677  HB  VAL X  48      23.726  22.476  56.068  0.00  0.00           H
ATOM    678  CG1 VAL X  48      24.339  22.184  53.974  0.00  0.00           C
ATOM    679 HG11 VAL X  48      25.395  22.397  54.138  0.00  0.00           H
ATOM    680 HG12 VAL X  48      24.169  21.113  54.088  0.00  0.00           H
ATOM    681 HG13 VAL X  48      24.124  22.471  52.944  0.00  0.00           H
ATOM    682  CG2 VAL X  48      24.256  24.356  55.070  0.00  0.00           C
ATOM    683 HG21 VAL X  48      23.799  24.969  54.293  0.00  0.00           H
ATOM    684 HG22 VAL X  48      24.008  24.666  56.085  0.00  0.00           H
ATOM    685 HG23 VAL X  48      25.319  24.300  54.833  0.00  0.00           H
ATOM    686  C   VAL X  48      21.467  21.614  54.969  0.00  0.00           C
ATOM    687  O   VAL X  48      21.190  21.250  56.131  0.00  0.00           O
ATOM    688  N   ARG X  49      21.278  20.829  53.914  0.00  0.00           N
ATOM    689  H   ARG X  49      21.362  21.151  52.960  0.00  0.00           H
ATOM    690  CA  ARG X  49      20.525  19.572  54.040  0.00  0.00           C
ATOM    691  HA  ARG X  49      20.408  19.367  55.104  0.00  0.00           H
ATOM    692  CB  ARG X  49      19.111  19.873  53.438  0.00  0.00           C
ATOM    693  HB2 ARG X  49      19.284  20.124  52.392  0.00  0.00           H
ATOM    694  HB3 ARG X  49      18.562  18.934  53.509  0.00  0.00           H
ATOM    695  CG  ARG X  49      18.280  20.914  54.188  0.00  0.00           C
ATOM    696  HG2 ARG X  49      18.383  20.607  55.229  0.00  0.00           H
ATOM    697  HG3 ARG X  49      18.759  21.848  53.893  0.00  0.00           H
ATOM    698  CD  ARG X  49      16.781  20.828  53.819  0.00  0.00           C
ATOM    699  HD2 ARG X  49      16.665  21.375  52.883  0.00  0.00           H
ATOM    700  HD3 ARG X  49      16.461  19.794  53.688  0.00  0.00           H
ATOM    701  NE  ARG X  49      15.926  21.483  54.906  0.00  0.00           N
ATOM    702  HE  ARG X  49      16.432  21.797  55.722  0.00  0.00           H
ATOM    703  CZ  ARG X  49      14.626  21.678  54.911  0.00  0.00           C
ATOM    704  NH1 ARG X  49      13.865  21.388  53.836  0.00  0.00           N
ATOM    705 HH11 ARG X  49      14.236  20.725  53.170  0.00  0.00           H
ATOM    706 HH12 ARG X  49      12.873  21.555  53.922  0.00  0.00           H
ATOM    707  NH2 ARG X  49      14.034  22.227  55.855  0.00  0.00           N
ATOM    708 HH21 ARG X  49      14.582  22.639  56.596  0.00  0.00           H
ATOM    709 HH22 ARG X  49      13.031  22.158  55.952  0.00  0.00           H
ATOM    710  C   ARG X  49      21.276  18.430  53.284  0.00  0.00           C
ATOM    711  O   ARG X  49      21.822  18.719  52.187  0.00  0.00           O
ATOM    712  N   LEU X  50      21.386  17.206  53.866  0.00  0.00           N
ATOM    713  H   LEU X  50      21.012  17.229  54.804  0.00  0.00           H
ATOM    714  CA  LEU X  50      22.134  15.993  53.359  0.00  0.00           C
ATOM    715  HA  LEU X  50      22.334  16.171  52.303  0.00  0.00           H
ATOM    716  CB  LEU X  50      23.516  15.828  54.022  0.00  0.00           C
ATOM    717  HB2 LEU X  50      23.348  15.500  55.048  0.00  0.00           H
ATOM    718  HB3 LEU X  50      24.061  15.140  53.376  0.00  0.00           H
ATOM    719  CG  LEU X  50      24.272  17.208  54.179  0.00  0.00           C
ATOM    720  HG  LEU X  50      24.034  17.909  53.379  0.00  0.00           H
ATOM    721  CD1 LEU X  50      24.015  17.863  55.549  0.00  0.00           C
ATOM    722 HD11 LEU X  50      22.961  18.035  55.768  0.00  0.00           H
ATOM    723 HD12 LEU X  50      24.416  17.209  56.324  0.00  0.00           H
ATOM    724 HD13 LEU X  50      24.520  18.829  55.530  0.00  0.00           H
ATOM    725  CD2 LEU X  50      25.799  17.062  53.941  0.00  0.00           C
ATOM    726 HD21 LEU X  50      26.241  16.583  54.814  0.00  0.00           H
ATOM    727 HD22 LEU X  50      26.043  16.591  52.989  0.00  0.00           H
ATOM    728 HD23 LEU X  50      26.153  18.085  53.815  0.00  0.00           H
ATOM    729  C   LEU X  50      21.378  14.680  53.440  0.00  0.00           C
ATOM    730  O   LEU X  50      20.474  14.504  54.224  0.00  0.00           O
ATOM    731  N   GLY X  51      21.789  13.658  52.639  0.00  0.00           N
ATOM    732  H   GLY X  51      22.616  13.858  52.095  0.00  0.00           H
ATOM    733  CA  GLY X  51      21.088  12.371  52.590  0.00  0.00           C
ATOM    734  HA2 GLY X  51      21.713  11.608  52.125  0.00  0.00           H
ATOM    735  HA3 GLY X  51      20.908  12.008  53.602  0.00  0.00           H
ATOM    736  C   GLY X  51      19.763  12.480  51.837  0.00  0.00           C
ATOM    737  O   GLY X  51      19.040  11.529  51.991  0.00  0.00           O
ATOM    738  N   GLU X  52      19.517  13.533  51.068  0.00  0.00           N
ATOM    739  H   GLU X  52      20.201  14.255  50.891  0.00  0.00           H
ATOM    740  CA  GLU X  52      18.246  13.723  50.304  0.00  0.00           C
ATOM    741  HA  GLU X  52      17.370  13.542  50.927  0.00  0.00           H
ATOM    742  CB  GLU X  52      18.186  15.232  50.033  0.00  0.00           C
ATOM    743  HB2 GLU X  52      19.171  15.594  49.738  0.00  0.00           H
ATOM    744  HB3 GLU X  52      17.599  15.368  49.125  0.00  0.00           H
ATOM    745  CG  GLU X  52      17.660  16.110  51.217  0.00  0.00           C
ATOM    746  HG2 GLU X  52      18.187  15.832  52.130  0.00  0.00           H
ATOM    747  HG3 GLU X  52      17.901  17.136  50.940  0.00  0.00           H
ATOM    748  CD  GLU X  52      16.112  16.092  51.426  0.00  0.00           C
ATOM    749  OE1 GLU X  52      15.413  15.160  50.965  0.00  0.00           O
ATOM    750  OE2 GLU X  52      15.570  16.987  52.073  0.00  0.00           O
ATOM    751  C   GLU X  52      18.074  12.893  48.964  0.00  0.00           C
ATOM    752  O   GLU X  52      19.000  12.506  48.323  0.00  0.00           O
ATOM    753  N   ASP X  53      16.804  12.730  48.467  0.00  0.00           N
ATOM    754  H   ASP X  53      16.141  13.273  49.001  0.00  0.00           H
ATOM    755  CA  ASP X  53      16.423  12.030  47.238  0.00  0.00           C
ATOM    756  HA  ASP X  53      17.165  12.273  46.477  0.00  0.00           H
ATOM    757  CB  ASP X  53      16.243  10.550  47.470  0.00  0.00           C
ATOM    758  HB2 ASP X  53      17.179  10.204  47.908  0.00  0.00           H
ATOM    759  HB3 ASP X  53      15.496  10.359  48.241  0.00  0.00           H
ATOM    760  CG  ASP X  53      15.962   9.781  46.232  0.00  0.00           C
ATOM    761  OD1 ASP X  53      16.613  10.110  45.193  0.00  0.00           O
ATOM    762  OD2 ASP X  53      15.202   8.858  46.278  0.00  0.00           O
ATOM    763  C   ASP X  53      15.160  12.634  46.713  0.00  0.00           C
ATOM    764  O   ASP X  53      15.179  13.270  45.647  0.00  0.00           O
ATOM    765  N   ASN X  54      14.033  12.557  47.362  0.00  0.00           N
ATOM    766  H   ASN X  54      14.048  12.237  48.320  0.00  0.00           H
ATOM    767  CA  ASN X  54      12.867  13.467  47.039  0.00  0.00           C
ATOM    768  HA  ASN X  54      12.890  13.710  45.977  0.00  0.00           H
ATOM    769  CB  ASN X  54      11.632  12.677  47.233  0.00  0.00           C
ATOM    770  HB2 ASN X  54      11.604  11.730  46.695  0.00  0.00           H
ATOM    771  HB3 ASN X  54      11.483  12.461  48.291  0.00  0.00           H
ATOM    772  CG  ASN X  54      10.388  13.485  46.766  0.00  0.00           C
ATOM    773  OD1 ASN X  54      10.102  14.562  47.119  0.00  0.00           O
ATOM    774  ND2 ASN X  54       9.669  12.914  45.843  0.00  0.00           N
ATOM    775 HD21 ASN X  54       8.926  13.437  45.403  0.00  0.00           H
ATOM    776 HD22 ASN X  54       9.812  11.947  45.592  0.00  0.00           H
ATOM    777  C   ASN X  54      12.934  14.719  47.832  0.00  0.00           C
ATOM    778  O   ASN X  54      12.945  14.669  49.053  0.00  0.00           O
ATOM    779  N   ILE X  55      13.049  15.848  47.159  0.00  0.00           N
ATOM    780  H   ILE X  55      13.194  15.828  46.160  0.00  0.00           H
ATOM    781  CA  ILE X  55      13.046  17.149  47.799  0.00  0.00           C
ATOM    782  HA  ILE X  55      13.573  16.826  48.696  0.00  0.00           H
ATOM    783  CB  ILE X  55      13.963  18.113  46.955  0.00  0.00           C
ATOM    784  HB  ILE X  55      14.687  17.505  46.412  0.00  0.00           H
ATOM    785  CG2 ILE X  55      13.193  18.777  45.837  0.00  0.00           C
ATOM    786 HG21 ILE X  55      13.798  19.436  45.213  0.00  0.00           H
ATOM    787 HG22 ILE X  55      12.674  18.064  45.197  0.00  0.00           H
ATOM    788 HG23 ILE X  55      12.548  19.409  46.448  0.00  0.00           H
ATOM    789  CG1 ILE X  55      14.705  19.218  47.772  0.00  0.00           C
ATOM    790 HG12 ILE X  55      15.161  19.842  47.004  0.00  0.00           H
ATOM    791 HG13 ILE X  55      14.001  19.786  48.380  0.00  0.00           H
ATOM    792  CD1 ILE X  55      15.924  18.659  48.628  0.00  0.00           C
ATOM    793 HD11 ILE X  55      16.209  19.478  49.288  0.00  0.00           H
ATOM    794 HD12 ILE X  55      15.592  17.856  49.286  0.00  0.00           H
ATOM    795 HD13 ILE X  55      16.644  18.404  47.850  0.00  0.00           H
ATOM    796  C   ILE X  55      11.652  17.721  48.115  0.00  0.00           C
ATOM    797  O   ILE X  55      11.580  18.649  48.913  0.00  0.00           O
ATOM    798  N   ASN X  56      10.543  17.262  47.534  0.00  0.00           N
ATOM    799  H   ASN X  56      10.577  16.526  46.843  0.00  0.00           H
ATOM    800  CA  ASN X  56       9.160  17.619  47.987  0.00  0.00           C
ATOM    801  HA  ASN X  56       9.086  18.702  48.091  0.00  0.00           H
ATOM    802  CB  ASN X  56       8.195  17.388  46.811  0.00  0.00           C
ATOM    803  HB2 ASN X  56       8.604  17.805  45.891  0.00  0.00           H
ATOM    804  HB3 ASN X  56       7.898  16.341  46.754  0.00  0.00           H
ATOM    805  CG  ASN X  56       6.819  18.057  47.012  0.00  0.00           C
ATOM    806  OD1 ASN X  56       6.764  19.288  46.968  0.00  0.00           O
ATOM    807  ND2 ASN X  56       5.732  17.335  47.180  0.00  0.00           N
ATOM    808 HD21 ASN X  56       4.850  17.819  47.268  0.00  0.00           H
ATOM    809 HD22 ASN X  56       5.791  16.328  47.126  0.00  0.00           H
ATOM    810  C   ASN X  56       8.731  17.106  49.367  0.00  0.00           C
ATOM    811  O   ASN X  56       7.993  17.895  49.989  0.00  0.00           O
ATOM    812  N   VAL X  57       9.232  15.942  49.755  0.00  0.00           N
ATOM    813  H   VAL X  57       9.751  15.459  49.036  0.00  0.00           H
ATOM    814  CA  VAL X  57       8.970  15.359  51.111  0.00  0.00           C
ATOM    815  HA  VAL X  57       8.396  16.065  51.712  0.00  0.00           H
ATOM    816  CB  VAL X  57       7.924  14.213  51.051  0.00  0.00           C
ATOM    817  HB  VAL X  57       7.817  13.870  52.080  0.00  0.00           H
ATOM    818  CG1 VAL X  57       6.639  14.764  50.443  0.00  0.00           C
ATOM    819 HG11 VAL X  57       6.627  15.175  49.434  0.00  0.00           H
ATOM    820 HG12 VAL X  57       5.856  14.009  50.369  0.00  0.00           H
ATOM    821 HG13 VAL X  57       6.238  15.542  51.093  0.00  0.00           H
ATOM    822  CG2 VAL X  57       8.461  13.064  50.251  0.00  0.00           C
ATOM    823 HG21 VAL X  57       8.457  13.400  49.214  0.00  0.00           H
ATOM    824 HG22 VAL X  57       9.507  12.980  50.546  0.00  0.00           H
ATOM    825 HG23 VAL X  57       7.864  12.159  50.367  0.00  0.00           H
ATOM    826  C   VAL X  57      10.192  14.966  51.943  0.00  0.00           C
ATOM    827  O   VAL X  57      11.217  14.732  51.333  0.00  0.00           O
ATOM    828  N   VAL X  58      10.128  14.922  53.277  0.00  0.00           N
ATOM    829  H   VAL X  58       9.321  15.340  53.717  0.00  0.00           H
ATOM    830  CA  VAL X  58      11.060  14.168  54.183  0.00  0.00           C
ATOM    831  HA  VAL X  58      12.029  14.306  53.705  0.00  0.00           H
ATOM    832  CB  VAL X  58      11.083  14.707  55.633  0.00  0.00           C
ATOM    833  HB  VAL X  58      10.094  15.097  55.873  0.00  0.00           H
ATOM    834  CG1 VAL X  58      11.520  13.645  56.740  0.00  0.00           C
ATOM    835 HG11 VAL X  58      10.621  13.071  56.965  0.00  0.00           H
ATOM    836 HG12 VAL X  58      12.263  12.951  56.347  0.00  0.00           H
ATOM    837 HG13 VAL X  58      11.796  14.177  57.651  0.00  0.00           H
ATOM    838  CG2 VAL X  58      12.067  15.856  55.677  0.00  0.00           C
ATOM    839 HG21 VAL X  58      11.684  16.704  55.110  0.00  0.00           H
ATOM    840 HG22 VAL X  58      12.337  16.218  56.669  0.00  0.00           H
ATOM    841 HG23 VAL X  58      12.973  15.580  55.138  0.00  0.00           H
ATOM    842  C   VAL X  58      10.713  12.663  54.179  0.00  0.00           C
ATOM    843  O   VAL X  58       9.554  12.184  54.130  0.00  0.00           O
ATOM    844  N   GLU X  59      11.753  11.831  54.123  0.00  0.00           N
ATOM    845  H   GLU X  59      12.708  12.158  54.173  0.00  0.00           H
ATOM    846  CA  GLU X  59      11.657  10.362  54.007  0.00  0.00           C
ATOM    847  HA  GLU X  59      10.620  10.039  53.915  0.00  0.00           H
ATOM    848  CB  GLU X  59      12.462   9.746  52.834  0.00  0.00           C
ATOM    849  HB2 GLU X  59      13.442  10.208  52.955  0.00  0.00           H
ATOM    850  HB3 GLU X  59      12.560   8.708  53.151  0.00  0.00           H
ATOM    851  CG  GLU X  59      11.648   9.842  51.457  0.00  0.00           C
ATOM    852  HG2 GLU X  59      11.732   8.904  50.907  0.00  0.00           H
ATOM    853  HG3 GLU X  59      10.570   9.996  51.493  0.00  0.00           H
ATOM    854  CD  GLU X  59      12.318  10.975  50.633  0.00  0.00           C
ATOM    855  OE1 GLU X  59      13.012  10.749  49.594  0.00  0.00           O
ATOM    856  OE2 GLU X  59      12.277  12.173  50.942  0.00  0.00           O
ATOM    857  C   GLU X  59      12.127   9.655  55.311  0.00  0.00           C
ATOM    858  O   GLU X  59      11.623   8.581  55.598  0.00  0.00           O
ATOM    859  N   GLY X  60      12.891  10.319  56.152  0.00  0.00           N
ATOM    860  H   GLY X  60      13.208  11.230  55.853  0.00  0.00           H
ATOM    861  CA  GLY X  60      13.117   9.799  57.520  0.00  0.00           C
ATOM    862  HA2 GLY X  60      12.868  10.625  58.186  0.00  0.00           H
ATOM    863  HA3 GLY X  60      12.363   9.070  57.818  0.00  0.00           H
ATOM    864  C   GLY X  60      14.551   9.413  57.753  0.00  0.00           C
ATOM    865  O   GLY X  60      14.881   8.962  58.829  0.00  0.00           O
ATOM    866  N   ASN X  61      15.416   9.640  56.714  0.00  0.00           N
ATOM    867  H   ASN X  61      15.018   9.808  55.801  0.00  0.00           H
ATOM    868  CA  ASN X  61      16.886   9.450  56.812  0.00  0.00           C
ATOM    869  HA  ASN X  61      17.113   9.233  57.856  0.00  0.00           H
ATOM    870  CB  ASN X  61      17.387   8.283  55.951  0.00  0.00           C
ATOM    871  HB2 ASN X  61      18.397   8.022  56.266  0.00  0.00           H
ATOM    872  HB3 ASN X  61      16.657   7.476  56.008  0.00  0.00           H
ATOM    873  CG  ASN X  61      17.502   8.759  54.510  0.00  0.00           C
ATOM    874  OD1 ASN X  61      16.598   8.832  53.757  0.00  0.00           O
ATOM    875  ND2 ASN X  61      18.657   9.352  54.106  0.00  0.00           N
ATOM    876 HD21 ASN X  61      18.697   9.862  53.236  0.00  0.00           H
ATOM    877 HD22 ASN X  61      19.420   9.212  54.753  0.00  0.00           H
ATOM    878  C   ASN X  61      17.749  10.713  56.533  0.00  0.00           C
ATOM    879  O   ASN X  61      18.983  10.702  56.680  0.00  0.00           O
ATOM    880  N   GLU X  62      17.121  11.865  56.254  0.00  0.00           N
ATOM    881  H   GLU X  62      16.140  11.917  56.021  0.00  0.00           H
ATOM    882  CA  GLU X  62      17.834  13.164  56.060  0.00  0.00           C
ATOM    883  HA  GLU X  62      18.647  12.871  55.396  0.00  0.00           H
ATOM    884  CB  GLU X  62      16.942  14.264  55.440  0.00  0.00           C
ATOM    885  HB2 GLU X  62      16.303  14.407  56.312  0.00  0.00           H
ATOM    886  HB3 GLU X  62      17.533  15.165  55.277  0.00  0.00           H
ATOM    887  CG  GLU X  62      16.182  13.898  54.173  0.00  0.00           C
ATOM    888  HG2 GLU X  62      15.967  14.822  53.637  0.00  0.00           H
ATOM    889  HG3 GLU X  62      16.789  13.176  53.626  0.00  0.00           H
ATOM    890  CD  GLU X  62      14.733  13.277  54.465  0.00  0.00           C
ATOM    891  OE1 GLU X  62      14.484  12.678  55.537  0.00  0.00           O
ATOM    892  OE2 GLU X  62      14.071  13.245  53.432  0.00  0.00           O
ATOM    893  C   GLU X  62      18.463  13.780  57.331  0.00  0.00           C
ATOM    894  O   GLU X  62      17.872  13.658  58.389  0.00  0.00           O
ATOM    895  N   GLN X  63      19.573  14.477  57.214  0.00  0.00           N
ATOM    896  H   GLN X  63      19.707  14.654  56.229  0.00  0.00           H
ATOM    897  CA  GLN X  63      20.181  15.389  58.194  0.00  0.00           C
ATOM    898  HA  GLN X  63      19.719  15.216  59.166  0.00  0.00           H
ATOM    899  CB  GLN X  63      21.707  15.091  58.241  0.00  0.00           C
ATOM    900  HB2 GLN X  63      22.107  15.194  57.232  0.00  0.00           H
ATOM    901  HB3 GLN X  63      22.131  15.885  58.856  0.00  0.00           H
ATOM    902  CG  GLN X  63      21.884  13.598  58.765  0.00  0.00           C
ATOM    903  HG2 GLN X  63      21.430  13.389  59.734  0.00  0.00           H
ATOM    904  HG3 GLN X  63      21.511  12.868  58.047  0.00  0.00           H
ATOM    905  CD  GLN X  63      23.402  13.379  58.799  0.00  0.00           C
ATOM    906  OE1 GLN X  63      24.170  13.973  59.552  0.00  0.00           O
ATOM    907  NE2 GLN X  63      23.980  12.658  57.887  0.00  0.00           N
ATOM    908 HE21 GLN X  63      24.988  12.592  57.896  0.00  0.00           H
ATOM    909 HE22 GLN X  63      23.495  12.067  57.227  0.00  0.00           H
ATOM    910  C   GLN X  63      19.887  16.828  57.711  0.00  0.00           C
ATOM    911  O   GLN X  63      20.257  17.177  56.599  0.00  0.00           O
ATOM    912  N   PHE X  64      19.183  17.610  58.554  0.00  0.00           N
ATOM    913  H   PHE X  64      18.687  17.217  59.342  0.00  0.00           H
ATOM    914  CA  PHE X  64      19.162  19.071  58.321  0.00  0.00           C
ATOM    915  HA  PHE X  64      19.701  19.275  57.396  0.00  0.00           H
ATOM    916  CB  PHE X  64      17.728  19.650  58.244  0.00  0.00           C
ATOM    917  HB2 PHE X  64      17.357  19.565  59.266  0.00  0.00           H
ATOM    918  HB3 PHE X  64      17.746  20.698  57.945  0.00  0.00           H
ATOM    919  CG  PHE X  64      16.741  19.026  57.307  0.00  0.00           C
ATOM    920  CD1 PHE X  64      15.348  19.115  57.607  0.00  0.00           C
ATOM    921  HD1 PHE X  64      14.942  19.540  58.513  0.00  0.00           H
ATOM    922  CE1 PHE X  64      14.453  18.611  56.607  0.00  0.00           C
ATOM    923  HE1 PHE X  64      13.385  18.660  56.755  0.00  0.00           H
ATOM    924  CZ  PHE X  64      14.958  18.084  55.392  0.00  0.00           C
ATOM    925  HZ  PHE X  64      14.361  17.664  54.596  0.00  0.00           H
ATOM    926  CE2 PHE X  64      16.334  17.894  55.193  0.00  0.00           C
ATOM    927  HE2 PHE X  64      16.748  17.421  54.315  0.00  0.00           H
ATOM    928  CD2 PHE X  64      17.247  18.371  56.141  0.00  0.00           C
ATOM    929  HD2 PHE X  64      18.307  18.195  56.028  0.00  0.00           H
ATOM    930  C   PHE X  64      19.991  19.838  59.344  0.00  0.00           C
ATOM    931  O   PHE X  64      19.950  19.591  60.563  0.00  0.00           O
ATOM    932  N   ILE X  65      20.842  20.704  58.917  0.00  0.00           N
ATOM    933  H   ILE X  65      20.924  20.806  57.915  0.00  0.00           H
ATOM    934  CA  ILE X  65      21.837  21.364  59.739  0.00  0.00           C
ATOM    935  HA  ILE X  65      21.438  21.299  60.751  0.00  0.00           H
ATOM    936  CB  ILE X  65      23.247  20.646  59.692  0.00  0.00           C
ATOM    937  HB  ILE X  65      23.917  21.033  58.924  0.00  0.00           H
ATOM    938  CG2 ILE X  65      23.943  21.017  60.976  0.00  0.00           C
ATOM    939 HG21 ILE X  65      24.156  22.074  61.139  0.00  0.00           H
ATOM    940 HG22 ILE X  65      23.433  20.612  61.849  0.00  0.00           H
ATOM    941 HG23 ILE X  65      24.959  20.623  61.004  0.00  0.00           H
ATOM    942  CG1 ILE X  65      23.161  19.100  59.509  0.00  0.00           C
ATOM    943 HG12 ILE X  65      22.740  18.655  60.410  0.00  0.00           H
ATOM    944 HG13 ILE X  65      22.606  18.835  58.609  0.00  0.00           H
ATOM    945  CD1 ILE X  65      24.452  18.300  59.223  0.00  0.00           C
ATOM    946 HD11 ILE X  65      25.088  18.190  60.102  0.00  0.00           H
ATOM    947 HD12 ILE X  65      24.218  17.275  58.936  0.00  0.00           H
ATOM    948 HD13 ILE X  65      24.932  18.707  58.333  0.00  0.00           H
ATOM    949  C   ILE X  65      21.970  22.884  59.420  0.00  0.00           C
ATOM    950  O   ILE X  65      22.048  23.366  58.283  0.00  0.00           O
ATOM    951  N   SER X  66      22.108  23.647  60.514  0.00  0.00           N
ATOM    952  H   SER X  66      22.112  23.230  61.433  0.00  0.00           H
ATOM    953  CA  SER X  66      22.471  25.028  60.493  0.00  0.00           C
ATOM    954  HA  SER X  66      21.857  25.563  59.768  0.00  0.00           H
ATOM    955  CB  SER X  66      22.203  25.673  61.879  0.00  0.00           C
ATOM    956  HB2 SER X  66      21.281  25.310  62.333  0.00  0.00           H
ATOM    957  HB3 SER X  66      22.939  25.218  62.542  0.00  0.00           H
ATOM    958  OG  SER X  66      22.367  27.043  61.886  0.00  0.00           O
ATOM    959  HG  SER X  66      21.606  27.340  61.382  0.00  0.00           H
ATOM    960  C   SER X  66      23.926  25.195  60.028  0.00  0.00           C
ATOM    961  O   SER X  66      24.725  24.186  60.009  0.00  0.00           O
ATOM    962  N   ALA X  67      24.282  26.459  59.697  0.00  0.00           N
ATOM    963  H   ALA X  67      23.690  27.239  59.945  0.00  0.00           H
ATOM    964  CA  ALA X  67      25.651  26.882  59.370  0.00  0.00           C
ATOM    965  HA  ALA X  67      26.335  26.033  59.381  0.00  0.00           H
ATOM    966  CB  ALA X  67      25.713  27.644  57.995  0.00  0.00           C
ATOM    967  HB1 ALA X  67      25.282  27.011  57.220  0.00  0.00           H
ATOM    968  HB2 ALA X  67      25.026  28.491  57.999  0.00  0.00           H
ATOM    969  HB3 ALA X  67      26.728  27.887  57.679  0.00  0.00           H
ATOM    970  C   ALA X  67      26.216  27.799  60.432  0.00  0.00           C
ATOM    971  O   ALA X  67      25.568  28.648  61.086  0.00  0.00           O
ATOM    972  N   SER X  68      27.509  27.685  60.648  0.00  0.00           N
ATOM    973  H   SER X  68      27.998  26.967  60.133  0.00  0.00           H
ATOM    974  CA  SER X  68      28.291  28.653  61.428  0.00  0.00           C
ATOM    975  HA  SER X  68      27.650  29.208  62.114  0.00  0.00           H
ATOM    976  CB  SER X  68      29.185  27.915  62.443  0.00  0.00           C
ATOM    977  HB2 SER X  68      29.521  28.583  63.236  0.00  0.00           H
ATOM    978  HB3 SER X  68      28.531  27.291  63.051  0.00  0.00           H
ATOM    979  OG  SER X  68      30.293  27.382  61.752  0.00  0.00           O
ATOM    980  HG  SER X  68      30.600  26.651  62.293  0.00  0.00           H
ATOM    981  C   SER X  68      29.098  29.767  60.710  0.00  0.00           C
ATOM    982  O   SER X  68      29.348  30.877  61.305  0.00  0.00           O
ATOM    983  N   LYS X  69      29.398  29.553  59.425  0.00  0.00           N
ATOM    984  H   LYS X  69      29.291  28.670  58.946  0.00  0.00           H
ATOM    985  CA  LYS X  69      30.085  30.617  58.641  0.00  0.00           C
ATOM    986  HA  LYS X  69      29.689  31.596  58.913  0.00  0.00           H
ATOM    987  CB  LYS X  69      31.673  30.642  58.935  0.00  0.00           C
ATOM    988  HB2 LYS X  69      31.839  30.748  60.007  0.00  0.00           H
ATOM    989  HB3 LYS X  69      32.032  29.677  58.578  0.00  0.00           H
ATOM    990  CG  LYS X  69      32.302  31.802  58.171  0.00  0.00           C
ATOM    991  HG2 LYS X  69      32.162  31.596  57.109  0.00  0.00           H
ATOM    992  HG3 LYS X  69      31.821  32.734  58.467  0.00  0.00           H
ATOM    993  CD  LYS X  69      33.755  31.864  58.593  0.00  0.00           C
ATOM    994  HD2 LYS X  69      33.859  32.001  59.669  0.00  0.00           H
ATOM    995  HD3 LYS X  69      34.197  30.903  58.332  0.00  0.00           H
ATOM    996  CE  LYS X  69      34.420  32.979  57.767  0.00  0.00           C
ATOM    997  HE2 LYS X  69      34.535  32.649  56.734  0.00  0.00           H
ATOM    998  HE3 LYS X  69      33.664  33.761  57.840  0.00  0.00           H
ATOM    999  NZ  LYS X  69      35.677  33.442  58.361  0.00  0.00           N
ATOM   1000  HZ1 LYS X  69      36.035  34.242  57.859  0.00  0.00           H
ATOM   1001  HZ2 LYS X  69      35.494  33.648  59.333  0.00  0.00           H
ATOM   1002  HZ3 LYS X  69      36.385  32.725  58.426  0.00  0.00           H
ATOM   1003  C   LYS X  69      29.880  30.322  57.160  0.00  0.00           C
ATOM   1004  O   LYS X  69      29.867  29.148  56.737  0.00  0.00           O
ATOM   1005  N   SER X  70      29.754  31.409  56.383  0.00  0.00           N
ATOM   1006  H   SER X  70      29.709  32.373  56.679  0.00  0.00           H
ATOM   1007  CA  SER X  70      29.675  31.353  54.925  0.00  0.00           C
ATOM   1008  HA  SER X  70      29.784  30.358  54.494  0.00  0.00           H
ATOM   1009  CB  SER X  70      28.487  32.048  54.392  0.00  0.00           C
ATOM   1010  HB2 SER X  70      28.664  33.011  54.871  0.00  0.00           H
ATOM   1011  HB3 SER X  70      28.424  32.147  53.309  0.00  0.00           H
ATOM   1012  OG  SER X  70      27.291  31.491  54.899  0.00  0.00           O
ATOM   1013  HG  SER X  70      27.417  31.409  55.847  0.00  0.00           H
ATOM   1014  C   SER X  70      30.907  32.089  54.263  0.00  0.00           C
ATOM   1015  O   SER X  70      31.380  33.042  54.843  0.00  0.00           O
ATOM   1016  N   ILE X  71      31.378  31.648  53.034  0.00  0.00           N
ATOM   1017  H   ILE X  71      30.883  30.930  52.525  0.00  0.00           H
ATOM   1018  CA  ILE X  71      32.533  32.248  52.421  0.00  0.00           C
ATOM   1019  HA  ILE X  71      32.600  33.230  52.887  0.00  0.00           H
ATOM   1020  CB  ILE X  71      33.833  31.410  52.835  0.00  0.00           C
ATOM   1021  HB  ILE X  71      33.797  30.372  52.504  0.00  0.00           H
ATOM   1022  CG2 ILE X  71      35.163  32.029  52.203  0.00  0.00           C
ATOM   1023 HG21 ILE X  71      36.045  31.387  52.208  0.00  0.00           H
ATOM   1024 HG22 ILE X  71      35.067  32.389  51.178  0.00  0.00           H
ATOM   1025 HG23 ILE X  71      35.385  32.926  52.780  0.00  0.00           H
ATOM   1026  CG1 ILE X  71      34.004  31.324  54.365  0.00  0.00           C
ATOM   1027 HG12 ILE X  71      33.917  32.249  54.935  0.00  0.00           H
ATOM   1028 HG13 ILE X  71      33.154  30.677  54.580  0.00  0.00           H
ATOM   1029  CD1 ILE X  71      35.235  30.667  54.831  0.00  0.00           C
ATOM   1030 HD11 ILE X  71      35.415  29.722  54.318  0.00  0.00           H
ATOM   1031 HD12 ILE X  71      36.126  31.295  54.837  0.00  0.00           H
ATOM   1032 HD13 ILE X  71      35.044  30.391  55.868  0.00  0.00           H
ATOM   1033  C   ILE X  71      32.540  32.206  50.874  0.00  0.00           C
ATOM   1034  O   ILE X  71      32.844  31.202  50.224  0.00  0.00           O
ATOM   1035  N   VAL X  72      32.118  33.347  50.303  0.00  0.00           N
ATOM   1036  H   VAL X  72      31.950  34.143  50.902  0.00  0.00           H
ATOM   1037  CA  VAL X  72      32.085  33.545  48.807  0.00  0.00           C
ATOM   1038  HA  VAL X  72      31.737  32.595  48.402  0.00  0.00           H
ATOM   1039  CB  VAL X  72      31.054  34.656  48.517  0.00  0.00           C
ATOM   1040  HB  VAL X  72      31.410  35.443  49.181  0.00  0.00           H
ATOM   1041  CG1 VAL X  72      31.059  35.228  47.089  0.00  0.00           C
ATOM   1042 HG11 VAL X  72      32.003  35.728  46.871  0.00  0.00           H
ATOM   1043 HG12 VAL X  72      30.994  34.401  46.383  0.00  0.00           H
ATOM   1044 HG13 VAL X  72      30.186  35.879  47.050  0.00  0.00           H
ATOM   1045  CG2 VAL X  72      29.584  34.295  48.830  0.00  0.00           C
ATOM   1046 HG21 VAL X  72      29.222  33.694  47.996  0.00  0.00           H
ATOM   1047 HG22 VAL X  72      29.472  33.969  49.864  0.00  0.00           H
ATOM   1048 HG23 VAL X  72      29.031  35.235  48.843  0.00  0.00           H
ATOM   1049  C   VAL X  72      33.470  33.893  48.324  0.00  0.00           C
ATOM   1050  O   VAL X  72      34.263  34.427  49.142  0.00  0.00           O
ATOM   1051  N   HIE X  73      33.932  33.548  47.080  0.00  0.00           N
ATOM   1052  H   HIE X  73      33.470  33.000  46.368  0.00  0.00           H
ATOM   1053  CA  HIE X  73      35.344  33.924  46.737  0.00  0.00           C
ATOM   1054  HA  HIE X  73      35.998  33.373  47.413  0.00  0.00           H
ATOM   1055  CB  HIE X  73      35.687  33.343  45.295  0.00  0.00           C
ATOM   1056  HB2 HIE X  73      35.383  32.300  45.389  0.00  0.00           H
ATOM   1057  HB3 HIE X  73      35.025  33.857  44.597  0.00  0.00           H
ATOM   1058  CG  HIE X  73      37.064  33.394  44.770  0.00  0.00           C
ATOM   1059  ND1 HIE X  73      37.709  34.473  44.222  0.00  0.00           N
ATOM   1060  CE1 HIE X  73      39.016  34.176  44.214  0.00  0.00           C
ATOM   1061  HE1 HIE X  73      39.840  34.750  43.816  0.00  0.00           H
ATOM   1062  NE2 HIE X  73      39.189  32.941  44.685  0.00  0.00           N
ATOM   1063  HE2 HIE X  73      40.086  32.490  44.795  0.00  0.00           H
ATOM   1064  CD2 HIE X  73      37.988  32.383  45.005  0.00  0.00           C
ATOM   1065  HD2 HIE X  73      37.765  31.395  45.379  0.00  0.00           H
ATOM   1066  C   HIE X  73      35.762  35.412  46.761  0.00  0.00           C
ATOM   1067  O   HIE X  73      34.962  36.347  46.388  0.00  0.00           O
ATOM   1068  N   PRO X  74      36.952  35.733  47.325  0.00  0.00           N
ATOM   1069  CD  PRO X  74      37.967  34.863  47.871  0.00  0.00           C
ATOM   1070  HD2 PRO X  74      37.796  33.867  47.463  0.00  0.00           H
ATOM   1071  HD3 PRO X  74      37.792  34.790  48.945  0.00  0.00           H
ATOM   1072  CG  PRO X  74      39.297  35.609  47.596  0.00  0.00           C
ATOM   1073  HG2 PRO X  74      39.608  35.582  46.552  0.00  0.00           H
ATOM   1074  HG3 PRO X  74      40.107  35.325  48.268  0.00  0.00           H
ATOM   1075  CB  PRO X  74      38.837  37.034  47.940  0.00  0.00           C
ATOM   1076  HB2 PRO X  74      39.510  37.757  47.479  0.00  0.00           H
ATOM   1077  HB3 PRO X  74      38.762  37.119  49.024  0.00  0.00           H
ATOM   1078  CA  PRO X  74      37.383  37.104  47.403  0.00  0.00           C
ATOM   1079  HA  PRO X  74      36.740  37.603  48.129  0.00  0.00           H
ATOM   1080  C   PRO X  74      37.496  37.939  46.090  0.00  0.00           C
ATOM   1081  O   PRO X  74      37.660  39.134  46.060  0.00  0.00           O
ATOM   1082  N   SER X  75      37.427  37.330  44.890  0.00  0.00           N
ATOM   1083  H   SER X  75      37.441  36.324  44.986  0.00  0.00           H
ATOM   1084  CA  SER X  75      37.493  37.943  43.563  0.00  0.00           C
ATOM   1085  HA  SER X  75      37.590  39.029  43.571  0.00  0.00           H
ATOM   1086  CB  SER X  75      38.684  37.390  42.850  0.00  0.00           C
ATOM   1087  HB2 SER X  75      38.511  36.456  42.317  0.00  0.00           H
ATOM   1088  HB3 SER X  75      38.999  38.112  42.097  0.00  0.00           H
ATOM   1089  OG  SER X  75      39.946  37.373  43.535  0.00  0.00           O
ATOM   1090  HG  SER X  75      40.068  38.296  43.769  0.00  0.00           H
ATOM   1091  C   SER X  75      36.200  37.672  42.769  0.00  0.00           C
ATOM   1092  O   SER X  75      36.223  37.864  41.583  0.00  0.00           O
ATOM   1093  N   TYR X  76      35.106  37.133  43.372  0.00  0.00           N
ATOM   1094  H   TYR X  76      35.250  36.904  44.345  0.00  0.00           H
ATOM   1095  CA  TYR X  76      33.767  37.093  42.674  0.00  0.00           C
ATOM   1096  HA  TYR X  76      33.841  36.614  41.698  0.00  0.00           H
ATOM   1097  CB  TYR X  76      32.897  36.240  43.525  0.00  0.00           C
ATOM   1098  HB2 TYR X  76      33.335  35.243  43.577  0.00  0.00           H
ATOM   1099  HB3 TYR X  76      32.746  36.696  44.504  0.00  0.00           H
ATOM   1100  CG  TYR X  76      31.487  36.205  42.870  0.00  0.00           C
ATOM   1101  CD1 TYR X  76      30.386  36.927  43.461  0.00  0.00           C
ATOM   1102  HD1 TYR X  76      30.485  37.468  44.390  0.00  0.00           H
ATOM   1103  CE1 TYR X  76      29.090  36.928  42.938  0.00  0.00           C
ATOM   1104  HE1 TYR X  76      28.250  37.494  43.312  0.00  0.00           H
ATOM   1105  CZ  TYR X  76      28.867  36.109  41.840  0.00  0.00           C
ATOM   1106  OH  TYR X  76      27.626  36.017  41.330  0.00  0.00           O
ATOM   1107  HH  TYR X  76      27.531  35.403  40.598  0.00  0.00           H
ATOM   1108  CE2 TYR X  76      29.936  35.548  41.123  0.00  0.00           C
ATOM   1109  HE2 TYR X  76      29.738  35.018  40.203  0.00  0.00           H
ATOM   1110  CD2 TYR X  76      31.237  35.493  41.701  0.00  0.00           C
ATOM   1111  HD2 TYR X  76      32.044  34.952  41.229  0.00  0.00           H
ATOM   1112  C   TYR X  76      33.275  38.514  42.415  0.00  0.00           C
ATOM   1113  O   TYR X  76      33.316  39.429  43.245  0.00  0.00           O
ATOM   1114  N   ASN X  77      32.790  38.706  41.158  0.00  0.00           N
ATOM   1115  H   ASN X  77      32.789  37.848  40.624  0.00  0.00           H
ATOM   1116  CA  ASN X  77      31.946  39.839  40.750  0.00  0.00           C
ATOM   1117  HA  ASN X  77      31.624  40.371  41.645  0.00  0.00           H
ATOM   1118  CB  ASN X  77      32.725  40.929  39.922  0.00  0.00           C
ATOM   1119  HB2 ASN X  77      33.562  41.226  40.553  0.00  0.00           H
ATOM   1120  HB3 ASN X  77      33.023  40.499  38.966  0.00  0.00           H
ATOM   1121  CG  ASN X  77      31.866  42.130  39.648  0.00  0.00           C
ATOM   1122  OD1 ASN X  77      30.674  42.214  39.896  0.00  0.00           O
ATOM   1123  ND2 ASN X  77      32.421  43.214  39.243  0.00  0.00           N
ATOM   1124 HD21 ASN X  77      31.823  43.974  38.953  0.00  0.00           H
ATOM   1125 HD22 ASN X  77      33.409  43.186  39.034  0.00  0.00           H
ATOM   1126  C   ASN X  77      30.705  39.388  40.000  0.00  0.00           C
ATOM   1127  O   ASN X  77      30.832  38.747  38.943  0.00  0.00           O
ATOM   1128  N   SER X  78      29.527  39.557  40.606  0.00  0.00           N
ATOM   1129  H   SER X  78      29.499  39.918  41.549  0.00  0.00           H
ATOM   1130  CA  SER X  78      28.230  39.134  39.923  0.00  0.00           C
ATOM   1131  HA  SER X  78      28.230  38.063  39.719  0.00  0.00           H
ATOM   1132  CB  SER X  78      27.093  39.390  40.955  0.00  0.00           C
ATOM   1133  HB2 SER X  78      26.154  39.033  40.533  0.00  0.00           H
ATOM   1134  HB3 SER X  78      27.305  38.828  41.865  0.00  0.00           H
ATOM   1135  OG  SER X  78      27.034  40.750  41.360  0.00  0.00           O
ATOM   1136  HG  SER X  78      27.481  40.785  42.209  0.00  0.00           H
ATOM   1137  C   SER X  78      27.971  39.849  38.631  0.00  0.00           C
ATOM   1138  O   SER X  78      27.510  39.185  37.685  0.00  0.00           O
ATOM   1139  N   ASN X  79      28.354  41.119  38.485  0.00  0.00           N
ATOM   1140  H   ASN X  79      28.573  41.624  39.331  0.00  0.00           H
ATOM   1141  CA  ASN X  79      28.354  41.816  37.216  0.00  0.00           C
ATOM   1142  HA  ASN X  79      27.349  41.782  36.795  0.00  0.00           H
ATOM   1143  CB  ASN X  79      28.697  43.327  37.617  0.00  0.00           C
ATOM   1144  HB2 ASN X  79      29.664  43.399  38.115  0.00  0.00           H
ATOM   1145  HB3 ASN X  79      28.772  43.894  36.690  0.00  0.00           H
ATOM   1146  CG  ASN X  79      27.672  43.994  38.537  0.00  0.00           C
ATOM   1147  OD1 ASN X  79      26.519  43.608  38.666  0.00  0.00           O
ATOM   1148  ND2 ASN X  79      28.013  45.092  39.121  0.00  0.00           N
ATOM   1149 HD21 ASN X  79      27.276  45.694  39.459  0.00  0.00           H
ATOM   1150 HD22 ASN X  79      28.955  45.407  38.939  0.00  0.00           H
ATOM   1151  C   ASN X  79      29.363  41.341  36.109  0.00  0.00           C
ATOM   1152  O   ASN X  79      29.197  41.759  34.967  0.00  0.00           O
ATOM   1153  N   THR X  80      30.227  40.350  36.409  0.00  0.00           N
ATOM   1154  H   THR X  80      30.391  40.161  37.387  0.00  0.00           H
ATOM   1155  CA  THR X  80      31.071  39.631  35.488  0.00  0.00           C
ATOM   1156  HA  THR X  80      30.888  40.045  34.497  0.00  0.00           H
ATOM   1157  CB  THR X  80      32.588  40.039  35.617  0.00  0.00           C
ATOM   1158  HB  THR X  80      33.037  39.605  34.724  0.00  0.00           H
ATOM   1159  CG2 THR X  80      32.770  41.572  35.606  0.00  0.00           C
ATOM   1160 HG21 THR X  80      32.392  42.091  36.487  0.00  0.00           H
ATOM   1161 HG22 THR X  80      33.844  41.680  35.757  0.00  0.00           H
ATOM   1162 HG23 THR X  80      32.337  41.993  34.699  0.00  0.00           H
ATOM   1163  OG1 THR X  80      33.135  39.421  36.696  0.00  0.00           O
ATOM   1164  HG1 THR X  80      34.041  39.735  36.736  0.00  0.00           H
ATOM   1165  C   THR X  80      30.880  38.139  35.418  0.00  0.00           C
ATOM   1166  O   THR X  80      31.189  37.642  34.359  0.00  0.00           O
ATOM   1167  N   LEU X  81      30.254  37.501  36.463  0.00  0.00           N
ATOM   1168  H   LEU X  81      30.071  38.016  37.312  0.00  0.00           H
ATOM   1169  CA  LEU X  81      30.024  36.013  36.577  0.00  0.00           C
ATOM   1170  HA  LEU X  81      29.589  36.002  37.577  0.00  0.00           H
ATOM   1171  CB  LEU X  81      28.971  35.403  35.679  0.00  0.00           C
ATOM   1172  HB2 LEU X  81      29.129  35.618  34.622  0.00  0.00           H
ATOM   1173  HB3 LEU X  81      29.161  34.334  35.777  0.00  0.00           H
ATOM   1174  CG  LEU X  81      27.515  35.819  35.979  0.00  0.00           C
ATOM   1175  HG  LEU X  81      27.406  35.987  37.050  0.00  0.00           H
ATOM   1176  CD1 LEU X  81      27.053  37.067  35.282  0.00  0.00           C
ATOM   1177 HD11 LEU X  81      26.196  37.519  35.782  0.00  0.00           H
ATOM   1178 HD12 LEU X  81      27.848  37.808  35.201  0.00  0.00           H
ATOM   1179 HD13 LEU X  81      26.762  36.880  34.248  0.00  0.00           H
ATOM   1180  CD2 LEU X  81      26.563  34.735  35.576  0.00  0.00           C
ATOM   1181 HD21 LEU X  81      25.544  34.986  35.870  0.00  0.00           H
ATOM   1182 HD22 LEU X  81      26.521  34.600  34.495  0.00  0.00           H
ATOM   1183 HD23 LEU X  81      26.853  33.882  36.189  0.00  0.00           H
ATOM   1184  C   LEU X  81      31.430  35.291  36.798  0.00  0.00           C
ATOM   1185  O   LEU X  81      31.451  34.031  36.931  0.00  0.00           O
ATOM   1186  N   ASN X  82      32.571  35.936  36.930  0.00  0.00           N
ATOM   1187  H   ASN X  82      32.529  36.936  37.068  0.00  0.00           H
ATOM   1188  CA  ASN X  82      33.942  35.375  37.070  0.00  0.00           C
ATOM   1189  HA  ASN X  82      34.058  34.427  36.545  0.00  0.00           H
ATOM   1190  CB  ASN X  82      34.932  36.364  36.355  0.00  0.00           C
ATOM   1191  HB2 ASN X  82      34.751  36.550  35.297  0.00  0.00           H
ATOM   1192  HB3 ASN X  82      34.910  37.344  36.833  0.00  0.00           H
ATOM   1193  CG  ASN X  82      36.397  35.991  36.425  0.00  0.00           C
ATOM   1194  OD1 ASN X  82      36.743  34.899  36.039  0.00  0.00           O
ATOM   1195  ND2 ASN X  82      37.278  36.856  36.749  0.00  0.00           N
ATOM   1196 HD21 ASN X  82      38.221  36.793  36.393  0.00  0.00           H
ATOM   1197 HD22 ASN X  82      36.962  37.722  37.163  0.00  0.00           H
ATOM   1198  C   ASN X  82      34.327  35.141  38.542  0.00  0.00           C
ATOM   1199  O   ASN X  82      34.042  35.947  39.409  0.00  0.00           O
ATOM   1200  N   ASN X  83      34.888  33.984  38.865  0.00  0.00           N
ATOM   1201  H   ASN X  83      35.137  33.489  38.020  0.00  0.00           H
ATOM   1202  CA  ASN X  83      35.061  33.494  40.223  0.00  0.00           C
ATOM   1203  HA  ASN X  83      35.549  32.521  40.164  0.00  0.00           H
ATOM   1204  CB  ASN X  83      36.045  34.322  41.028  0.00  0.00           C
ATOM   1205  HB2 ASN X  83      35.638  35.285  41.338  0.00  0.00           H
ATOM   1206  HB3 ASN X  83      36.309  33.716  41.895  0.00  0.00           H
ATOM   1207  CG  ASN X  83      37.340  34.613  40.252  0.00  0.00           C
ATOM   1208  OD1 ASN X  83      38.237  33.760  40.253  0.00  0.00           O
ATOM   1209  ND2 ASN X  83      37.588  35.832  39.752  0.00  0.00           N
ATOM   1210 HD21 ASN X  83      38.545  35.864  39.433  0.00  0.00           H
ATOM   1211 HD22 ASN X  83      37.039  36.650  39.975  0.00  0.00           H
ATOM   1212  C   ASN X  83      33.823  32.981  41.068  0.00  0.00           C
ATOM   1213  O   ASN X  83      33.762  33.166  42.262  0.00  0.00           O
ATOM   1214  N   ASP X  84      32.782  32.393  40.403  0.00  0.00           N
ATOM   1215  H   ASP X  84      32.940  32.251  39.416  0.00  0.00           H
ATOM   1216  CA  ASP X  84      31.515  32.038  41.057  0.00  0.00           C
ATOM   1217  HA  ASP X  84      31.135  32.804  41.732  0.00  0.00           H
ATOM   1218  CB  ASP X  84      30.418  31.923  39.897  0.00  0.00           C
ATOM   1219  HB2 ASP X  84      30.391  32.846  39.318  0.00  0.00           H
ATOM   1220  HB3 ASP X  84      30.788  31.211  39.158  0.00  0.00           H
ATOM   1221  CG  ASP X  84      28.983  31.582  40.293  0.00  0.00           C
ATOM   1222  OD1 ASP X  84      28.499  32.060  41.341  0.00  0.00           O
ATOM   1223  OD2 ASP X  84      28.158  31.009  39.539  0.00  0.00           O
ATOM   1224  C   ASP X  84      31.593  30.778  41.935  0.00  0.00           C
ATOM   1225  O   ASP X  84      31.201  29.736  41.408  0.00  0.00           O
ATOM   1226  N   ILE X  85      32.205  30.885  43.102  0.00  0.00           N
ATOM   1227  H   ILE X  85      32.578  31.778  43.389  0.00  0.00           H
ATOM   1228  CA  ILE X  85      32.292  29.731  44.027  0.00  0.00           C
ATOM   1229  HA  ILE X  85      31.558  28.988  43.714  0.00  0.00           H
ATOM   1230  CB  ILE X  85      33.585  28.990  43.786  0.00  0.00           C
ATOM   1231  HB  ILE X  85      33.436  28.549  42.800  0.00  0.00           H
ATOM   1232  CG2 ILE X  85      34.794  29.979  43.681  0.00  0.00           C
ATOM   1233 HG21 ILE X  85      35.647  29.469  43.235  0.00  0.00           H
ATOM   1234 HG22 ILE X  85      34.629  30.840  43.033  0.00  0.00           H
ATOM   1235 HG23 ILE X  85      35.038  30.200  44.720  0.00  0.00           H
ATOM   1236  CG1 ILE X  85      33.989  27.912  44.832  0.00  0.00           C
ATOM   1237 HG12 ILE X  85      34.195  28.394  45.788  0.00  0.00           H
ATOM   1238 HG13 ILE X  85      33.165  27.229  45.037  0.00  0.00           H
ATOM   1239  CD1 ILE X  85      35.175  27.085  44.427  0.00  0.00           C
ATOM   1240 HD11 ILE X  85      36.087  27.475  44.881  0.00  0.00           H
ATOM   1241 HD12 ILE X  85      35.000  26.043  44.695  0.00  0.00           H
ATOM   1242 HD13 ILE X  85      35.224  27.151  43.340  0.00  0.00           H
ATOM   1243  C   ILE X  85      32.057  30.174  45.470  0.00  0.00           C
ATOM   1244  O   ILE X  85      32.559  31.221  45.805  0.00  0.00           O
ATOM   1245  N   MET X  86      31.469  29.375  46.386  0.00  0.00           N
ATOM   1246  H   MET X  86      31.007  28.603  45.927  0.00  0.00           H
ATOM   1247  CA  MET X  86      31.244  29.603  47.806  0.00  0.00           C
ATOM   1248  HA  MET X  86      31.992  30.316  48.153  0.00  0.00           H
ATOM   1249  CB  MET X  86      29.833  30.294  47.893  0.00  0.00           C
ATOM   1250  HB2 MET X  86      29.880  31.258  47.388  0.00  0.00           H
ATOM   1251  HB3 MET X  86      29.181  29.661  47.291  0.00  0.00           H
ATOM   1252  CG  MET X  86      29.326  30.557  49.306  0.00  0.00           C
ATOM   1253  HG2 MET X  86      29.666  29.781  49.991  0.00  0.00           H
ATOM   1254  HG3 MET X  86      29.737  31.500  49.667  0.00  0.00           H
ATOM   1255  SD  MET X  86      27.526  30.649  49.449  0.00  0.00           S
ATOM   1256  CE  MET X  86      27.075  29.116  48.705  0.00  0.00           C
ATOM   1257  HE1 MET X  86      26.035  28.899  48.947  0.00  0.00           H
ATOM   1258  HE2 MET X  86      27.318  29.127  47.643  0.00  0.00           H
ATOM   1259  HE3 MET X  86      27.715  28.381  49.195  0.00  0.00           H
ATOM   1260  C   MET X  86      31.359  28.347  48.664  0.00  0.00           C
ATOM   1261  O   MET X  86      31.027  27.265  48.224  0.00  0.00           O
ATOM   1262  N   LEU X  87      31.881  28.442  49.964  0.00  0.00           N
ATOM   1263  H   LEU X  87      32.287  29.275  50.365  0.00  0.00           H
ATOM   1264  CA  LEU X  87      31.684  27.331  50.970  0.00  0.00           C
ATOM   1265  HA  LEU X  87      31.177  26.510  50.464  0.00  0.00           H
ATOM   1266  CB  LEU X  87      33.076  26.855  51.466  0.00  0.00           C
ATOM   1267  HB2 LEU X  87      33.670  27.746  51.673  0.00  0.00           H
ATOM   1268  HB3 LEU X  87      32.961  26.308  52.402  0.00  0.00           H
ATOM   1269  CG  LEU X  87      34.000  25.959  50.605  0.00  0.00           C
ATOM   1270  HG  LEU X  87      33.496  25.038  50.313  0.00  0.00           H
ATOM   1271  CD1 LEU X  87      34.539  26.574  49.371  0.00  0.00           C
ATOM   1272 HD11 LEU X  87      35.218  27.389  49.618  0.00  0.00           H
ATOM   1273 HD12 LEU X  87      35.038  25.848  48.728  0.00  0.00           H
ATOM   1274 HD13 LEU X  87      33.741  27.088  48.836  0.00  0.00           H
ATOM   1275  CD2 LEU X  87      35.182  25.421  51.412  0.00  0.00           C
ATOM   1276 HD21 LEU X  87      34.861  24.714  52.177  0.00  0.00           H
ATOM   1277 HD22 LEU X  87      35.963  24.987  50.788  0.00  0.00           H
ATOM   1278 HD23 LEU X  87      35.771  26.238  51.829  0.00  0.00           H
ATOM   1279  C   LEU X  87      30.779  27.775  52.169  0.00  0.00           C
ATOM   1280  O   LEU X  87      30.680  28.958  52.587  0.00  0.00           O
ATOM   1281  N   ILE X  88      30.113  26.815  52.738  0.00  0.00           N
ATOM   1282  H   ILE X  88      30.239  25.906  52.316  0.00  0.00           H
ATOM   1283  CA  ILE X  88      29.364  26.859  54.001  0.00  0.00           C
ATOM   1284  HA  ILE X  88      29.394  27.887  54.363  0.00  0.00           H
ATOM   1285  CB  ILE X  88      27.864  26.564  53.877  0.00  0.00           C
ATOM   1286  HB  ILE X  88      27.694  25.493  53.766  0.00  0.00           H
ATOM   1287  CG2 ILE X  88      27.309  26.875  55.226  0.00  0.00           C
ATOM   1288 HG21 ILE X  88      27.703  26.252  56.029  0.00  0.00           H
ATOM   1289 HG22 ILE X  88      27.525  27.908  55.499  0.00  0.00           H
ATOM   1290 HG23 ILE X  88      26.221  26.868  55.148  0.00  0.00           H
ATOM   1291  CG1 ILE X  88      27.016  27.253  52.730  0.00  0.00           C
ATOM   1292 HG12 ILE X  88      27.460  26.980  51.773  0.00  0.00           H
ATOM   1293 HG13 ILE X  88      26.007  26.840  52.707  0.00  0.00           H
ATOM   1294  CD1 ILE X  88      26.800  28.749  52.801  0.00  0.00           C
ATOM   1295 HD11 ILE X  88      26.188  29.104  51.972  0.00  0.00           H
ATOM   1296 HD12 ILE X  88      26.296  28.938  53.749  0.00  0.00           H
ATOM   1297 HD13 ILE X  88      27.783  29.219  52.778  0.00  0.00           H
ATOM   1298  C   ILE X  88      30.096  25.876  54.980  0.00  0.00           C
ATOM   1299  O   ILE X  88      30.166  24.660  54.657  0.00  0.00           O
ATOM   1300  N   LYS X  89      30.684  26.350  56.104  0.00  0.00           N
ATOM   1301  H   LYS X  89      30.777  27.351  56.200  0.00  0.00           H
ATOM   1302  CA  LYS X  89      30.911  25.549  57.296  0.00  0.00           C
ATOM   1303  HA  LYS X  89      31.199  24.549  56.974  0.00  0.00           H
ATOM   1304  CB  LYS X  89      31.979  26.337  58.120  0.00  0.00           C
ATOM   1305  HB2 LYS X  89      32.824  26.603  57.485  0.00  0.00           H
ATOM   1306  HB3 LYS X  89      31.508  27.231  58.529  0.00  0.00           H
ATOM   1307  CG  LYS X  89      32.509  25.575  59.332  0.00  0.00           C
ATOM   1308  HG2 LYS X  89      31.746  25.492  60.106  0.00  0.00           H
ATOM   1309  HG3 LYS X  89      32.892  24.588  59.072  0.00  0.00           H
ATOM   1310  CD  LYS X  89      33.575  26.505  59.955  0.00  0.00           C
ATOM   1311  HD2 LYS X  89      34.488  26.575  59.364  0.00  0.00           H
ATOM   1312  HD3 LYS X  89      33.152  27.509  59.990  0.00  0.00           H
ATOM   1313  CE  LYS X  89      33.910  26.020  61.396  0.00  0.00           C
ATOM   1314  HE2 LYS X  89      33.027  26.228  62.001  0.00  0.00           H
ATOM   1315  HE3 LYS X  89      34.058  24.946  61.283  0.00  0.00           H
ATOM   1316  NZ  LYS X  89      35.076  26.683  62.048  0.00  0.00           N
ATOM   1317  HZ1 LYS X  89      35.482  26.107  62.771  0.00  0.00           H
ATOM   1318  HZ2 LYS X  89      35.830  26.918  61.418  0.00  0.00           H
ATOM   1319  HZ3 LYS X  89      34.890  27.616  62.386  0.00  0.00           H
ATOM   1320  C   LYS X  89      29.660  25.317  58.126  0.00  0.00           C
ATOM   1321  O   LYS X  89      29.058  26.279  58.602  0.00  0.00           O
ATOM   1322  N   LEU X  90      29.381  24.057  58.244  0.00  0.00           N
ATOM   1323  H   LEU X  90      30.080  23.462  57.821  0.00  0.00           H
ATOM   1324  CA  LEU X  90      28.255  23.528  59.011  0.00  0.00           C
ATOM   1325  HA  LEU X  90      27.327  24.014  58.710  0.00  0.00           H
ATOM   1326  CB  LEU X  90      28.118  22.045  58.746  0.00  0.00           C
ATOM   1327  HB2 LEU X  90      28.911  21.503  59.261  0.00  0.00           H
ATOM   1328  HB3 LEU X  90      27.290  21.746  59.389  0.00  0.00           H
ATOM   1329  CG  LEU X  90      28.006  21.495  57.309  0.00  0.00           C
ATOM   1330  HG  LEU X  90      28.909  21.698  56.732  0.00  0.00           H
ATOM   1331  CD1 LEU X  90      27.957  19.931  57.536  0.00  0.00           C
ATOM   1332 HD11 LEU X  90      27.157  19.710  58.243  0.00  0.00           H
ATOM   1333 HD12 LEU X  90      27.667  19.373  56.646  0.00  0.00           H
ATOM   1334 HD13 LEU X  90      28.958  19.614  57.827  0.00  0.00           H
ATOM   1335  CD2 LEU X  90      26.696  21.834  56.622  0.00  0.00           C
ATOM   1336 HD21 LEU X  90      26.850  22.839  56.230  0.00  0.00           H
ATOM   1337 HD22 LEU X  90      26.572  21.230  55.723  0.00  0.00           H
ATOM   1338 HD23 LEU X  90      25.834  21.717  57.279  0.00  0.00           H
ATOM   1339  C   LEU X  90      28.424  23.808  60.464  0.00  0.00           C
ATOM   1340  O   LEU X  90      29.521  23.738  61.006  0.00  0.00           O
ATOM   1341  N   LYS X  91      27.396  24.322  61.107  0.00  0.00           N
ATOM   1342  H   LYS X  91      26.519  24.390  60.610  0.00  0.00           H
ATOM   1343  CA  LYS X  91      27.314  24.606  62.545  0.00  0.00           C
ATOM   1344  HA  LYS X  91      28.084  25.351  62.747  0.00  0.00           H
ATOM   1345  CB  LYS X  91      25.931  25.057  62.981  0.00  0.00           C
ATOM   1346  HB2 LYS X  91      25.454  25.538  62.126  0.00  0.00           H
ATOM   1347  HB3 LYS X  91      25.375  24.146  63.203  0.00  0.00           H
ATOM   1348  CG  LYS X  91      26.059  26.057  64.186  0.00  0.00           C
ATOM   1349  HG2 LYS X  91      26.692  25.567  64.925  0.00  0.00           H
ATOM   1350  HG3 LYS X  91      26.466  27.044  63.964  0.00  0.00           H
ATOM   1351  CD  LYS X  91      24.794  26.257  65.035  0.00  0.00           C
ATOM   1352  HD2 LYS X  91      23.975  26.532  64.371  0.00  0.00           H
ATOM   1353  HD3 LYS X  91      24.523  25.271  65.411  0.00  0.00           H
ATOM   1354  CE  LYS X  91      25.017  27.295  66.176  0.00  0.00           C
ATOM   1355  HE2 LYS X  91      25.669  26.744  66.854  0.00  0.00           H
ATOM   1356  HE3 LYS X  91      25.591  28.172  65.879  0.00  0.00           H
ATOM   1357  NZ  LYS X  91      23.867  27.555  67.014  0.00  0.00           N
ATOM   1358  HZ1 LYS X  91      23.561  26.675  67.405  0.00  0.00           H
ATOM   1359  HZ2 LYS X  91      24.011  28.201  67.777  0.00  0.00           H
ATOM   1360  HZ3 LYS X  91      23.175  27.973  66.408  0.00  0.00           H
ATOM   1361  C   LYS X  91      27.755  23.348  63.396  0.00  0.00           C
ATOM   1362  O   LYS X  91      28.121  23.619  64.528  0.00  0.00           O
ATOM   1363  N   SER X  92      27.766  22.129  62.957  0.00  0.00           N
ATOM   1364  H   SER X  92      27.421  22.002  62.016  0.00  0.00           H
ATOM   1365  CA  SER X  92      28.500  20.958  63.470  0.00  0.00           C
ATOM   1366  HA  SER X  92      29.434  21.454  63.732  0.00  0.00           H
ATOM   1367  CB  SER X  92      27.863  20.295  64.652  0.00  0.00           C
ATOM   1368  HB2 SER X  92      28.575  19.527  64.956  0.00  0.00           H
ATOM   1369  HB3 SER X  92      27.809  20.997  65.484  0.00  0.00           H
ATOM   1370  OG  SER X  92      26.551  19.847  64.308  0.00  0.00           O
ATOM   1371  HG  SER X  92      25.964  20.605  64.370  0.00  0.00           H
ATOM   1372  C   SER X  92      28.767  19.898  62.386  0.00  0.00           C
ATOM   1373  O   SER X  92      28.052  19.855  61.371  0.00  0.00           O
ATOM   1374  N   ALA X  93      29.865  19.178  62.540  0.00  0.00           N
ATOM   1375  H   ALA X  93      30.270  19.174  63.466  0.00  0.00           H
ATOM   1376  CA  ALA X  93      30.134  18.074  61.547  0.00  0.00           C
ATOM   1377  HA  ALA X  93      30.393  18.484  60.571  0.00  0.00           H
ATOM   1378  CB  ALA X  93      31.276  17.318  62.272  0.00  0.00           C
ATOM   1379  HB1 ALA X  93      31.820  16.566  61.701  0.00  0.00           H
ATOM   1380  HB2 ALA X  93      32.015  17.962  62.748  0.00  0.00           H
ATOM   1381  HB3 ALA X  93      30.887  16.705  63.085  0.00  0.00           H
ATOM   1382  C   ALA X  93      29.017  17.055  61.272  0.00  0.00           C
ATOM   1383  O   ALA X  93      28.318  16.565  62.178  0.00  0.00           O
ATOM   1384  N   ALA X  94      28.783  16.740  59.979  0.00  0.00           N
ATOM   1385  H   ALA X  94      29.442  17.139  59.326  0.00  0.00           H
ATOM   1386  CA  ALA X  94      27.796  15.759  59.530  0.00  0.00           C
ATOM   1387  HA  ALA X  94      26.891  16.006  60.085  0.00  0.00           H
ATOM   1388  CB  ALA X  94      27.394  15.943  58.021  0.00  0.00           C
ATOM   1389  HB1 ALA X  94      26.716  15.133  57.750  0.00  0.00           H
ATOM   1390  HB2 ALA X  94      27.015  16.957  57.894  0.00  0.00           H
ATOM   1391  HB3 ALA X  94      28.286  15.827  57.406  0.00  0.00           H
ATOM   1392  C   ALA X  94      28.194  14.304  59.798  0.00  0.00           C
ATOM   1393  O   ALA X  94      29.330  13.834  59.632  0.00  0.00           O
ATOM   1394  N   SER X  95      27.126  13.492  60.081  0.00  0.00           N
ATOM   1395  H   SER X  95      26.182  13.824  59.942  0.00  0.00           H
ATOM   1396  CA  SER X  95      27.294  12.025  60.117  0.00  0.00           C
ATOM   1397  HA  SER X  95      28.113  11.743  60.778  0.00  0.00           H
ATOM   1398  CB  SER X  95      26.013  11.429  60.746  0.00  0.00           C
ATOM   1399  HB2 SER X  95      25.854  11.816  61.753  0.00  0.00           H
ATOM   1400  HB3 SER X  95      25.181  11.586  60.060  0.00  0.00           H
ATOM   1401  OG  SER X  95      26.105  10.042  60.812  0.00  0.00           O
ATOM   1402  HG  SER X  95      26.586   9.657  61.549  0.00  0.00           H
ATOM   1403  C   SER X  95      27.445  11.349  58.715  0.00  0.00           C
ATOM   1404  O   SER X  95      26.490  11.300  57.896  0.00  0.00           O
ATOM   1405  N   LEU X  96      28.705  10.964  58.444  0.00  0.00           N
ATOM   1406  H   LEU X  96      29.310  11.091  59.242  0.00  0.00           H
ATOM   1407  CA  LEU X  96      29.107  10.224  57.266  0.00  0.00           C
ATOM   1408  HA  LEU X  96      28.711  10.804  56.433  0.00  0.00           H
ATOM   1409  CB  LEU X  96      30.581  10.196  57.035  0.00  0.00           C
ATOM   1410  HB2 LEU X  96      31.012   9.543  57.794  0.00  0.00           H
ATOM   1411  HB3 LEU X  96      30.818   9.750  56.069  0.00  0.00           H
ATOM   1412  CG  LEU X  96      31.326  11.526  57.131  0.00  0.00           C
ATOM   1413  HG  LEU X  96      31.171  12.008  58.096  0.00  0.00           H
ATOM   1414  CD1 LEU X  96      32.818  11.299  56.988  0.00  0.00           C
ATOM   1415 HD11 LEU X  96      33.303  12.223  56.672  0.00  0.00           H
ATOM   1416 HD12 LEU X  96      33.234  11.163  57.986  0.00  0.00           H
ATOM   1417 HD13 LEU X  96      33.021  10.535  56.237  0.00  0.00           H
ATOM   1418  CD2 LEU X  96      30.839  12.550  56.087  0.00  0.00           C
ATOM   1419 HD21 LEU X  96      31.546  13.378  56.142  0.00  0.00           H
ATOM   1420 HD22 LEU X  96      30.866  11.992  55.151  0.00  0.00           H
ATOM   1421 HD23 LEU X  96      29.881  13.035  56.273  0.00  0.00           H
ATOM   1422  C   LEU X  96      28.532   8.831  57.361  0.00  0.00           C
ATOM   1423  O   LEU X  96      28.577   8.056  58.349  0.00  0.00           O
ATOM   1424  N   ASN X  97      27.985   8.399  56.230  0.00  0.00           N
ATOM   1425  H   ASN X  97      27.982   9.117  55.519  0.00  0.00           H
ATOM   1426  CA  ASN X  97      27.345   7.122  55.916  0.00  0.00           C
ATOM   1427  HA  ASN X  97      27.864   6.293  56.398  0.00  0.00           H
ATOM   1428  CB  ASN X  97      25.898   7.128  56.562  0.00  0.00           C
ATOM   1429  HB2 ASN X  97      25.370   6.178  56.489  0.00  0.00           H
ATOM   1430  HB3 ASN X  97      25.934   7.410  57.615  0.00  0.00           H
ATOM   1431  CG  ASN X  97      24.937   8.130  55.945  0.00  0.00           C
ATOM   1432  OD1 ASN X  97      24.138   7.761  55.129  0.00  0.00           O
ATOM   1433  ND2 ASN X  97      24.862   9.483  56.116  0.00  0.00           N
ATOM   1434 HD21 ASN X  97      24.104   9.975  55.666  0.00  0.00           H
ATOM   1435 HD22 ASN X  97      25.435   9.980  56.784  0.00  0.00           H
ATOM   1436  C   ASN X  97      27.378   6.694  54.422  0.00  0.00           C
ATOM   1437  O   ASN X  97      27.931   7.462  53.666  0.00  0.00           O
ATOM   1438  N   SER X  98      26.744   5.612  53.968  0.00  0.00           N
ATOM   1439  H   SER X  98      26.166   5.004  54.530  0.00  0.00           H
ATOM   1440  CA  SER X  98      26.715   5.304  52.568  0.00  0.00           C
ATOM   1441  HA  SER X  98      27.733   5.268  52.180  0.00  0.00           H
ATOM   1442  CB  SER X  98      26.265   3.851  52.439  0.00  0.00           C
ATOM   1443  HB2 SER X  98      26.966   3.171  52.923  0.00  0.00           H
ATOM   1444  HB3 SER X  98      25.255   3.803  52.844  0.00  0.00           H
ATOM   1445  OG  SER X  98      26.192   3.624  51.080  0.00  0.00           O
ATOM   1446  HG  SER X  98      26.053   2.677  51.005  0.00  0.00           H
ATOM   1447  C   SER X  98      25.951   6.411  51.785  0.00  0.00           C
ATOM   1448  O   SER X  98      26.247   6.574  50.594  0.00  0.00           O
ATOM   1449  N   ARG X  99      25.022   7.159  52.348  0.00  0.00           N
ATOM   1450  H   ARG X  99      24.713   7.002  53.297  0.00  0.00           H
ATOM   1451  CA  ARG X  99      24.259   8.187  51.564  0.00  0.00           C
ATOM   1452  HA  ARG X  99      24.293   7.973  50.496  0.00  0.00           H
ATOM   1453  CB  ARG X  99      22.755   8.161  52.051  0.00  0.00           C
ATOM   1454  HB2 ARG X  99      22.580   8.487  53.077  0.00  0.00           H
ATOM   1455  HB3 ARG X  99      22.106   8.756  51.410  0.00  0.00           H
ATOM   1456  CG  ARG X  99      22.262   6.780  51.957  0.00  0.00           C
ATOM   1457  HG2 ARG X  99      22.670   6.360  51.038  0.00  0.00           H
ATOM   1458  HG3 ARG X  99      22.671   6.174  52.765  0.00  0.00           H
ATOM   1459  CD  ARG X  99      20.730   6.521  51.821  0.00  0.00           C
ATOM   1460  HD2 ARG X  99      20.559   5.445  51.849  0.00  0.00           H
ATOM   1461  HD3 ARG X  99      20.281   7.015  52.683  0.00  0.00           H
ATOM   1462  NE  ARG X  99      20.183   7.060  50.517  0.00  0.00           N
ATOM   1463  HE  ARG X  99      20.697   7.195  49.659  0.00  0.00           H
ATOM   1464  CZ  ARG X  99      18.923   7.607  50.488  0.00  0.00           C
ATOM   1465  NH1 ARG X  99      18.583   8.452  49.539  0.00  0.00           N
ATOM   1466 HH11 ARG X  99      19.197   8.746  48.793  0.00  0.00           H
ATOM   1467 HH12 ARG X  99      17.605   8.696  49.474  0.00  0.00           H
ATOM   1468  NH2 ARG X  99      17.941   7.420  51.304  0.00  0.00           N
ATOM   1469 HH21 ARG X  99      18.019   6.984  52.212  0.00  0.00           H
ATOM   1470 HH22 ARG X  99      17.063   7.884  51.121  0.00  0.00           H
ATOM   1471  C   ARG X  99      24.769   9.616  51.773  0.00  0.00           C
ATOM   1472  O   ARG X  99      24.336  10.540  51.041  0.00  0.00           O
ATOM   1473  N   VAL X 100      25.634   9.890  52.731  0.00  0.00           N
ATOM   1474  H   VAL X 100      25.949   9.215  53.413  0.00  0.00           H
ATOM   1475  CA  VAL X 100      26.318  11.210  52.897  0.00  0.00           C
ATOM   1476  HA  VAL X 100      26.102  11.965  52.142  0.00  0.00           H
ATOM   1477  CB  VAL X 100      25.818  11.923  54.218  0.00  0.00           C
ATOM   1478  HB  VAL X 100      26.067  11.354  55.114  0.00  0.00           H
ATOM   1479  CG1 VAL X 100      26.510  13.260  54.455  0.00  0.00           C
ATOM   1480 HG11 VAL X 100      26.375  14.004  53.670  0.00  0.00           H
ATOM   1481 HG12 VAL X 100      26.070  13.678  55.361  0.00  0.00           H
ATOM   1482 HG13 VAL X 100      27.571  13.194  54.697  0.00  0.00           H
ATOM   1483  CG2 VAL X 100      24.327  12.212  54.140  0.00  0.00           C
ATOM   1484 HG21 VAL X 100      23.960  12.825  54.964  0.00  0.00           H
ATOM   1485 HG22 VAL X 100      24.158  12.831  53.259  0.00  0.00           H
ATOM   1486 HG23 VAL X 100      23.811  11.254  54.074  0.00  0.00           H
ATOM   1487  C   VAL X 100      27.825  10.969  52.959  0.00  0.00           C
ATOM   1488  O   VAL X 100      28.328  10.502  54.006  0.00  0.00           O
ATOM   1489  N   ALA X 101      28.506  11.330  51.919  0.00  0.00           N
ATOM   1490  H   ALA X 101      28.030  11.841  51.190  0.00  0.00           H
ATOM   1491  CA  ALA X 101      29.973  11.284  51.886  0.00  0.00           C
ATOM   1492  HA  ALA X 101      30.299  11.312  52.926  0.00  0.00           H
ATOM   1493  CB  ALA X 101      30.369   9.898  51.351  0.00  0.00           C
ATOM   1494  HB1 ALA X 101      29.719   9.185  51.860  0.00  0.00           H
ATOM   1495  HB2 ALA X 101      30.096   9.883  50.296  0.00  0.00           H
ATOM   1496  HB3 ALA X 101      31.436   9.734  51.503  0.00  0.00           H
ATOM   1497  C   ALA X 101      30.621  12.495  51.202  0.00  0.00           C
ATOM   1498  O   ALA X 101      29.896  13.378  50.726  0.00  0.00           O
ATOM   1499  N   SER X 102      31.922  12.524  51.161  0.00  0.00           N
ATOM   1500  H   SER X 102      32.457  11.738  51.502  0.00  0.00           H
ATOM   1501  CA  SER X 102      32.747  13.517  50.516  0.00  0.00           C
ATOM   1502  HA  SER X 102      32.233  14.458  50.320  0.00  0.00           H
ATOM   1503  CB  SER X 102      34.043  13.812  51.375  0.00  0.00           C
ATOM   1504  HB2 SER X 102      34.740  14.541  50.964  0.00  0.00           H
ATOM   1505  HB3 SER X 102      33.744  14.372  52.261  0.00  0.00           H
ATOM   1506  OG  SER X 102      34.860  12.712  51.638  0.00  0.00           O
ATOM   1507  HG  SER X 102      35.323  12.533  50.817  0.00  0.00           H
ATOM   1508  C   SER X 102      33.171  13.193  49.070  0.00  0.00           C
ATOM   1509  O   SER X 102      33.300  12.028  48.741  0.00  0.00           O
ATOM   1510  N   ILE X 103      33.371  14.209  48.206  0.00  0.00           N
ATOM   1511  H   ILE X 103      33.235  15.137  48.581  0.00  0.00           H
ATOM   1512  CA  ILE X 103      33.938  14.167  46.862  0.00  0.00           C
ATOM   1513  HA  ILE X 103      34.044  13.112  46.611  0.00  0.00           H
ATOM   1514  CB  ILE X 103      32.918  14.738  45.848  0.00  0.00           C
ATOM   1515  HB  ILE X 103      31.927  14.385  46.132  0.00  0.00           H
ATOM   1516  CG2 ILE X 103      32.797  16.311  46.052  0.00  0.00           C
ATOM   1517 HG21 ILE X 103      33.784  16.722  45.841  0.00  0.00           H
ATOM   1518 HG22 ILE X 103      32.047  16.661  45.343  0.00  0.00           H
ATOM   1519 HG23 ILE X 103      32.428  16.525  47.055  0.00  0.00           H
ATOM   1520  CG1 ILE X 103      33.196  14.481  44.346  0.00  0.00           C
ATOM   1521 HG12 ILE X 103      32.230  14.736  43.911  0.00  0.00           H
ATOM   1522 HG13 ILE X 103      34.049  15.086  44.038  0.00  0.00           H
ATOM   1523  CD1 ILE X 103      33.417  12.970  44.107  0.00  0.00           C
ATOM   1524 HD11 ILE X 103      33.308  12.737  43.048  0.00  0.00           H
ATOM   1525 HD12 ILE X 103      34.385  12.634  44.478  0.00  0.00           H
ATOM   1526 HD13 ILE X 103      32.591  12.384  44.508  0.00  0.00           H
ATOM   1527  C   ILE X 103      35.362  14.705  46.933  0.00  0.00           C
ATOM   1528  O   ILE X 103      35.687  15.458  47.863  0.00  0.00           O
ATOM   1529  N   SER X 104      36.206  14.257  45.982  0.00  0.00           N
ATOM   1530  H   SER X 104      35.852  13.736  45.193  0.00  0.00           H
ATOM   1531  CA  SER X 104      37.655  14.445  46.025  0.00  0.00           C
ATOM   1532  HA  SER X 104      37.966  14.648  47.050  0.00  0.00           H
ATOM   1533  CB  SER X 104      38.466  13.209  45.595  0.00  0.00           C
ATOM   1534  HB2 SER X 104      38.394  13.125  44.510  0.00  0.00           H
ATOM   1535  HB3 SER X 104      39.511  13.483  45.739  0.00  0.00           H
ATOM   1536  OG  SER X 104      38.020  12.094  46.399  0.00  0.00           O
ATOM   1537  HG  SER X 104      37.723  11.418  45.785  0.00  0.00           H
ATOM   1538  C   SER X 104      38.142  15.631  45.197  0.00  0.00           C
ATOM   1539  O   SER X 104      37.628  15.920  44.100  0.00  0.00           O
ATOM   1540  N   LEU X 105      39.254  16.305  45.649  0.00  0.00           N
ATOM   1541  H   LEU X 105      39.631  15.990  46.532  0.00  0.00           H
ATOM   1542  CA  LEU X 105      39.703  17.575  45.075  0.00  0.00           C
ATOM   1543  HA  LEU X 105      38.779  18.064  44.767  0.00  0.00           H
ATOM   1544  CB  LEU X 105      40.378  18.523  46.111  0.00  0.00           C
ATOM   1545  HB2 LEU X 105      41.172  17.923  46.555  0.00  0.00           H
ATOM   1546  HB3 LEU X 105      40.921  19.288  45.556  0.00  0.00           H
ATOM   1547  CG  LEU X 105      39.451  19.080  47.214  0.00  0.00           C
ATOM   1548  HG  LEU X 105      38.988  18.210  47.680  0.00  0.00           H
ATOM   1549  CD1 LEU X 105      40.257  19.911  48.338  0.00  0.00           C
ATOM   1550 HD11 LEU X 105      41.084  19.250  48.597  0.00  0.00           H
ATOM   1551 HD12 LEU X 105      40.785  20.803  48.002  0.00  0.00           H
ATOM   1552 HD13 LEU X 105      39.643  20.092  49.220  0.00  0.00           H
ATOM   1553  CD2 LEU X 105      38.285  19.870  46.659  0.00  0.00           C
ATOM   1554 HD21 LEU X 105      37.625  20.157  47.478  0.00  0.00           H
ATOM   1555 HD22 LEU X 105      38.660  20.697  46.056  0.00  0.00           H
ATOM   1556 HD23 LEU X 105      37.513  19.266  46.183  0.00  0.00           H
ATOM   1557  C   LEU X 105      40.537  17.319  43.751  0.00  0.00           C
ATOM   1558  O   LEU X 105      41.315  16.361  43.665  0.00  0.00           O
ATOM   1559  N   PRO X 106      40.337  18.127  42.678  0.00  0.00           N
ATOM   1560  CD  PRO X 106      39.294  19.096  42.508  0.00  0.00           C
ATOM   1561  HD2 PRO X 106      39.504  19.973  43.120  0.00  0.00           H
ATOM   1562  HD3 PRO X 106      38.354  18.638  42.815  0.00  0.00           H
ATOM   1563  CG  PRO X 106      39.307  19.424  40.957  0.00  0.00           C
ATOM   1564  HG2 PRO X 106      39.032  20.467  40.798  0.00  0.00           H
ATOM   1565  HG3 PRO X 106      38.670  18.672  40.492  0.00  0.00           H
ATOM   1566  CB  PRO X 106      40.759  19.320  40.592  0.00  0.00           C
ATOM   1567  HB2 PRO X 106      41.262  20.241  40.890  0.00  0.00           H
ATOM   1568  HB3 PRO X 106      40.971  19.195  39.531  0.00  0.00           H
ATOM   1569  CA  PRO X 106      41.206  18.108  41.443  0.00  0.00           C
ATOM   1570  HA  PRO X 106      40.976  17.205  40.878  0.00  0.00           H
ATOM   1571  C   PRO X 106      42.679  18.053  41.723  0.00  0.00           C
ATOM   1572  O   PRO X 106      43.151  18.566  42.677  0.00  0.00           O
ATOM   1573  N   THR X 107      43.498  17.403  40.836  0.00  0.00           N
ATOM   1574  H   THR X 107      43.149  16.813  40.095  0.00  0.00           H
ATOM   1575  CA  THR X 107      44.955  17.687  40.814  0.00  0.00           C
ATOM   1576  HA  THR X 107      45.120  18.487  41.535  0.00  0.00           H
ATOM   1577  CB  THR X 107      45.800  16.444  41.264  0.00  0.00           C
ATOM   1578  HB  THR X 107      46.803  16.870  41.290  0.00  0.00           H
ATOM   1579  CG2 THR X 107      45.656  15.877  42.707  0.00  0.00           C
ATOM   1580 HG21 THR X 107      46.075  16.676  43.319  0.00  0.00           H
ATOM   1581 HG22 THR X 107      44.655  15.595  43.033  0.00  0.00           H
ATOM   1582 HG23 THR X 107      46.293  14.995  42.776  0.00  0.00           H
ATOM   1583  OG1 THR X 107      45.706  15.313  40.323  0.00  0.00           O
ATOM   1584  HG1 THR X 107      46.198  15.446  39.509  0.00  0.00           H
ATOM   1585  C   THR X 107      45.523  18.240  39.566  0.00  0.00           C
ATOM   1586  O   THR X 107      46.729  18.457  39.355  0.00  0.00           O
ATOM   1587  N   SER X 108      44.595  18.535  38.608  0.00  0.00           N
ATOM   1588  H   SER X 108      43.634  18.267  38.766  0.00  0.00           H
ATOM   1589  CA  SER X 108      44.882  19.092  37.228  0.00  0.00           C
ATOM   1590  HA  SER X 108      45.459  20.016  37.245  0.00  0.00           H
ATOM   1591  CB  SER X 108      45.556  17.989  36.387  0.00  0.00           C
ATOM   1592  HB2 SER X 108      46.374  17.547  36.956  0.00  0.00           H
ATOM   1593  HB3 SER X 108      44.740  17.276  36.268  0.00  0.00           H
ATOM   1594  OG  SER X 108      46.001  18.503  35.179  0.00  0.00           O
ATOM   1595  HG  SER X 108      45.547  17.980  34.514  0.00  0.00           H
ATOM   1596  C   SER X 108      43.588  19.529  36.507  0.00  0.00           C
ATOM   1597  O   SER X 108      42.475  19.011  36.787  0.00  0.00           O
ATOM   1598  N   CYX X 109      43.733  20.542  35.669  0.00  0.00           N
ATOM   1599  H   CYX X 109      44.671  20.872  35.498  0.00  0.00           H
ATOM   1600  CA  CYX X 109      42.643  21.154  34.931  0.00  0.00           C
ATOM   1601  HA  CYX X 109      41.838  21.372  35.634  0.00  0.00           H
ATOM   1602  CB  CYX X 109      43.064  22.525  34.428  0.00  0.00           C
ATOM   1603  HB2 CYX X 109      44.000  22.487  33.869  0.00  0.00           H
ATOM   1604  HB3 CYX X 109      42.269  22.973  33.832  0.00  0.00           H
ATOM   1605  SG  CYX X 109      43.544  23.634  35.818  0.00  0.00           S
ATOM   1606  C   CYX X 109      42.052  20.222  33.836  0.00  0.00           C
ATOM   1607  O   CYX X 109      42.850  19.826  33.013  0.00  0.00           O
ATOM   1608  N   ALA X 110      40.788  19.887  33.933  0.00  0.00           N
ATOM   1609  H   ALA X 110      40.115  20.306  34.560  0.00  0.00           H
ATOM   1610  CA  ALA X 110      40.202  19.007  32.995  0.00  0.00           C
ATOM   1611  HA  ALA X 110      40.795  18.093  32.975  0.00  0.00           H
ATOM   1612  CB  ALA X 110      38.789  18.593  33.429  0.00  0.00           C
ATOM   1613  HB1 ALA X 110      38.968  18.085  34.377  0.00  0.00           H
ATOM   1614  HB2 ALA X 110      38.146  19.452  33.622  0.00  0.00           H
ATOM   1615  HB3 ALA X 110      38.310  18.142  32.560  0.00  0.00           H
ATOM   1616  C   ALA X 110      40.205  19.528  31.558  0.00  0.00           C
ATOM   1617  O   ALA X 110      39.545  20.544  31.240  0.00  0.00           O
ATOM   1618  N   SER X 111      40.752  18.775  30.526  0.00  0.00           N
ATOM   1619  H   SER X 111      41.229  17.905  30.715  0.00  0.00           H
ATOM   1620  CA  SER X 111      40.777  19.214  29.131  0.00  0.00           C
ATOM   1621  HA  SER X 111      40.965  20.287  29.122  0.00  0.00           H
ATOM   1622  CB  SER X 111      41.863  18.509  28.337  0.00  0.00           C
ATOM   1623  HB2 SER X 111      42.795  18.648  28.886  0.00  0.00           H
ATOM   1624  HB3 SER X 111      41.667  17.436  28.349  0.00  0.00           H
ATOM   1625  OG  SER X 111      41.921  18.975  27.077  0.00  0.00           O
ATOM   1626  HG  SER X 111      42.666  19.575  27.159  0.00  0.00           H
ATOM   1627  C   SER X 111      39.351  19.118  28.401  0.00  0.00           C
ATOM   1628  O   SER X 111      38.425  18.500  28.923  0.00  0.00           O
ATOM   1629  N   ALA X 112      39.159  19.763  27.221  0.00  0.00           N
ATOM   1630  H   ALA X 112      39.882  20.288  26.750  0.00  0.00           H
ATOM   1631  CA  ALA X 112      37.894  19.537  26.512  0.00  0.00           C
ATOM   1632  HA  ALA X 112      37.053  19.791  27.158  0.00  0.00           H
ATOM   1633  CB  ALA X 112      37.894  20.491  25.224  0.00  0.00           C
ATOM   1634  HB1 ALA X 112      38.584  20.038  24.512  0.00  0.00           H
ATOM   1635  HB2 ALA X 112      36.909  20.414  24.764  0.00  0.00           H
ATOM   1636  HB3 ALA X 112      38.203  21.514  25.439  0.00  0.00           H
ATOM   1637  C   ALA X 112      37.711  18.065  25.998  0.00  0.00           C
ATOM   1638  O   ALA X 112      38.707  17.311  26.028  0.00  0.00           O
ATOM   1639  N   GLY X 113      36.511  17.622  25.754  0.00  0.00           N
ATOM   1640  H   GLY X 113      35.765  18.294  25.858  0.00  0.00           H
ATOM   1641  CA  GLY X 113      36.222  16.189  25.426  0.00  0.00           C
ATOM   1642  HA2 GLY X 113      35.161  16.166  25.180  0.00  0.00           H
ATOM   1643  HA3 GLY X 113      36.788  15.806  24.576  0.00  0.00           H
ATOM   1644  C   GLY X 113      36.342  15.189  26.574  0.00  0.00           C
ATOM   1645  O   GLY X 113      36.127  14.010  26.362  0.00  0.00           O
ATOM   1646  N   THR X 114      36.592  15.740  27.792  0.00  0.00           N
ATOM   1647  H   THR X 114      36.692  16.744  27.750  0.00  0.00           H
ATOM   1648  CA  THR X 114      36.608  14.947  28.946  0.00  0.00           C
ATOM   1649  HA  THR X 114      37.135  14.060  28.594  0.00  0.00           H
ATOM   1650  CB  THR X 114      37.598  15.611  29.947  0.00  0.00           C
ATOM   1651  HB  THR X 114      37.237  16.627  30.107  0.00  0.00           H
ATOM   1652  CG2 THR X 114      37.617  14.896  31.245  0.00  0.00           C
ATOM   1653 HG21 THR X 114      37.867  13.841  31.135  0.00  0.00           H
ATOM   1654 HG22 THR X 114      38.205  15.359  32.037  0.00  0.00           H
ATOM   1655 HG23 THR X 114      36.592  14.803  31.602  0.00  0.00           H
ATOM   1656  OG1 THR X 114      38.919  15.688  29.514  0.00  0.00           O
ATOM   1657  HG1 THR X 114      39.026  16.561  29.128  0.00  0.00           H
ATOM   1658  C   THR X 114      35.181  14.685  29.504  0.00  0.00           C
ATOM   1659  O   THR X 114      34.495  15.645  29.877  0.00  0.00           O
ATOM   1660  N   GLN X 115      34.692  13.452  29.652  0.00  0.00           N
ATOM   1661  H   GLN X 115      35.160  12.593  29.402  0.00  0.00           H
ATOM   1662  CA  GLN X 115      33.373  13.197  30.202  0.00  0.00           C
ATOM   1663  HA  GLN X 115      32.688  13.796  29.602  0.00  0.00           H
ATOM   1664  CB  GLN X 115      33.041  11.674  29.989  0.00  0.00           C
ATOM   1665  HB2 GLN X 115      33.205  11.316  28.972  0.00  0.00           H
ATOM   1666  HB3 GLN X 115      33.836  11.110  30.476  0.00  0.00           H
ATOM   1667  CG  GLN X 115      31.629  11.184  30.385  0.00  0.00           C
ATOM   1668  HG2 GLN X 115      31.517  11.599  31.387  0.00  0.00           H
ATOM   1669  HG3 GLN X 115      30.944  11.734  29.740  0.00  0.00           H
ATOM   1670  CD  GLN X 115      31.474   9.652  30.175  0.00  0.00           C
ATOM   1671  OE1 GLN X 115      31.492   9.079  29.133  0.00  0.00           O
ATOM   1672  NE2 GLN X 115      31.230   8.937  31.202  0.00  0.00           N
ATOM   1673 HE21 GLN X 115      31.508   7.981  31.030  0.00  0.00           H
ATOM   1674 HE22 GLN X 115      30.995   9.315  32.108  0.00  0.00           H
ATOM   1675  C   GLN X 115      33.217  13.549  31.738  0.00  0.00           C
ATOM   1676  O   GLN X 115      34.097  13.177  32.557  0.00  0.00           O
ATOM   1677  N   CYX X 116      32.097  14.156  32.168  0.00  0.00           N
ATOM   1678  H   CYX X 116      31.331  14.437  31.572  0.00  0.00           H
ATOM   1679  CA  CYX X 116      31.846  14.479  33.593  0.00  0.00           C
ATOM   1680  HA  CYX X 116      32.546  13.977  34.262  0.00  0.00           H
ATOM   1681  CB  CYX X 116      32.118  15.983  33.657  0.00  0.00           C
ATOM   1682  HB2 CYX X 116      31.430  16.546  33.026  0.00  0.00           H
ATOM   1683  HB3 CYX X 116      31.941  16.389  34.652  0.00  0.00           H
ATOM   1684  SG  CYX X 116      33.735  16.389  33.145  0.00  0.00           S
ATOM   1685  C   CYX X 116      30.344  14.203  33.881  0.00  0.00           C
ATOM   1686  O   CYX X 116      29.539  13.919  32.997  0.00  0.00           O
ATOM   1687  N   LEU X 117      29.992  14.222  35.137  0.00  0.00           N
ATOM   1688  H   LEU X 117      30.677  14.380  35.862  0.00  0.00           H
ATOM   1689  CA  LEU X 117      28.674  13.899  35.656  0.00  0.00           C
ATOM   1690  HA  LEU X 117      27.984  13.747  34.826  0.00  0.00           H
ATOM   1691  CB  LEU X 117      28.912  12.655  36.415  0.00  0.00           C
ATOM   1692  HB2 LEU X 117      28.905  11.937  35.595  0.00  0.00           H
ATOM   1693  HB3 LEU X 117      29.844  12.602  36.979  0.00  0.00           H
ATOM   1694  CG  LEU X 117      27.838  12.268  37.357  0.00  0.00           C
ATOM   1695  HG  LEU X 117      27.453  13.224  37.714  0.00  0.00           H
ATOM   1696  CD1 LEU X 117      26.594  11.717  36.610  0.00  0.00           C
ATOM   1697 HD11 LEU X 117      26.730  10.713  36.208  0.00  0.00           H
ATOM   1698 HD12 LEU X 117      25.873  11.679  37.427  0.00  0.00           H
ATOM   1699 HD13 LEU X 117      26.234  12.473  35.913  0.00  0.00           H
ATOM   1700  CD2 LEU X 117      28.271  11.363  38.473  0.00  0.00           C
ATOM   1701 HD21 LEU X 117      27.417  11.021  39.057  0.00  0.00           H
ATOM   1702 HD22 LEU X 117      28.882  10.508  38.184  0.00  0.00           H
ATOM   1703 HD23 LEU X 117      28.856  11.996  39.140  0.00  0.00           H
ATOM   1704  C   LEU X 117      28.098  15.035  36.502  0.00  0.00           C
ATOM   1705  O   LEU X 117      28.827  15.656  37.271  0.00  0.00           O
ATOM   1706  N   ILE X 118      26.864  15.435  36.177  0.00  0.00           N
ATOM   1707  H   ILE X 118      26.435  14.863  35.463  0.00  0.00           H
ATOM   1708  CA  ILE X 118      26.204  16.623  36.794  0.00  0.00           C
ATOM   1709  HA  ILE X 118      26.900  17.016  37.536  0.00  0.00           H
ATOM   1710  CB  ILE X 118      25.973  17.724  35.714  0.00  0.00           C
ATOM   1711  HB  ILE X 118      25.175  17.416  35.039  0.00  0.00           H
ATOM   1712  CG2 ILE X 118      25.531  19.059  36.293  0.00  0.00           C
ATOM   1713 HG21 ILE X 118      26.270  19.343  37.042  0.00  0.00           H
ATOM   1714 HG22 ILE X 118      25.568  19.865  35.560  0.00  0.00           H
ATOM   1715 HG23 ILE X 118      24.588  18.918  36.820  0.00  0.00           H
ATOM   1716  CG1 ILE X 118      27.315  17.973  34.887  0.00  0.00           C
ATOM   1717 HG12 ILE X 118      27.504  19.046  34.884  0.00  0.00           H
ATOM   1718 HG13 ILE X 118      28.180  17.570  35.414  0.00  0.00           H
ATOM   1719  CD1 ILE X 118      27.490  17.406  33.473  0.00  0.00           C
ATOM   1720 HD11 ILE X 118      27.266  16.340  33.522  0.00  0.00           H
ATOM   1721 HD12 ILE X 118      26.886  18.058  32.843  0.00  0.00           H
ATOM   1722 HD13 ILE X 118      28.514  17.471  33.105  0.00  0.00           H
ATOM   1723  C   ILE X 118      24.807  16.261  37.392  0.00  0.00           C
ATOM   1724  O   ILE X 118      24.076  15.429  36.780  0.00  0.00           O
ATOM   1725  N   SER X 119      24.411  16.761  38.543  0.00  0.00           N
ATOM   1726  H   SER X 119      25.103  17.374  38.950  0.00  0.00           H
ATOM   1727  CA  SER X 119      23.176  16.288  39.254  0.00  0.00           C
ATOM   1728  HA  SER X 119      22.404  15.943  38.566  0.00  0.00           H
ATOM   1729  CB  SER X 119      23.553  14.951  40.053  0.00  0.00           C
ATOM   1730  HB2 SER X 119      22.664  14.688  40.625  0.00  0.00           H
ATOM   1731  HB3 SER X 119      23.928  14.097  39.489  0.00  0.00           H
ATOM   1732  OG  SER X 119      24.553  15.273  40.959  0.00  0.00           O
ATOM   1733  HG  SER X 119      24.123  15.886  41.560  0.00  0.00           H
ATOM   1734  C   SER X 119      22.572  17.415  40.120  0.00  0.00           C
ATOM   1735  O   SER X 119      23.229  18.378  40.444  0.00  0.00           O
ATOM   1736  N   GLY X 120      21.240  17.280  40.457  0.00  0.00           N
ATOM   1737  H   GLY X 120      20.690  16.568  39.999  0.00  0.00           H
ATOM   1738  CA  GLY X 120      20.413  18.267  41.243  0.00  0.00           C
ATOM   1739  HA2 GLY X 120      20.589  18.172  42.314  0.00  0.00           H
ATOM   1740  HA3 GLY X 120      20.501  19.324  40.989  0.00  0.00           H
ATOM   1741  C   GLY X 120      18.843  18.061  41.168  0.00  0.00           C
ATOM   1742  O   GLY X 120      18.329  17.114  40.491  0.00  0.00           O
ATOM   1743  N   TRP X 121      18.031  18.920  41.855  0.00  0.00           N
ATOM   1744  H   TRP X 121      18.488  19.660  42.367  0.00  0.00           H
ATOM   1745  CA  TRP X 121      16.596  18.979  41.591  0.00  0.00           C
ATOM   1746  HA  TRP X 121      16.353  18.080  41.025  0.00  0.00           H
ATOM   1747  CB  TRP X 121      15.918  18.996  42.983  0.00  0.00           C
ATOM   1748  HB2 TRP X 121      16.284  19.900  43.468  0.00  0.00           H
ATOM   1749  HB3 TRP X 121      14.843  19.110  42.843  0.00  0.00           H
ATOM   1750  CG  TRP X 121      16.139  17.792  43.863  0.00  0.00           C
ATOM   1751  CD1 TRP X 121      15.295  16.752  44.026  0.00  0.00           C
ATOM   1752  HD1 TRP X 121      14.452  16.547  43.382  0.00  0.00           H
ATOM   1753  NE1 TRP X 121      15.865  15.852  44.860  0.00  0.00           N
ATOM   1754  HE1 TRP X 121      15.438  14.956  45.051  0.00  0.00           H
ATOM   1755  CE2 TRP X 121      17.071  16.322  45.426  0.00  0.00           C
ATOM   1756  CZ2 TRP X 121      17.885  15.838  46.409  0.00  0.00           C
ATOM   1757  HZ2 TRP X 121      17.557  14.970  46.961  0.00  0.00           H
ATOM   1758  CH2 TRP X 121      18.968  16.639  46.835  0.00  0.00           C
ATOM   1759  HH2 TRP X 121      19.622  16.326  47.637  0.00  0.00           H
ATOM   1760  CZ3 TRP X 121      19.237  17.786  46.094  0.00  0.00           C
ATOM   1761  HZ3 TRP X 121      20.143  18.351  46.252  0.00  0.00           H
ATOM   1762  CE3 TRP X 121      18.390  18.256  45.078  0.00  0.00           C
ATOM   1763  HE3 TRP X 121      18.543  19.188  44.554  0.00  0.00           H
ATOM   1764  CD2 TRP X 121      17.269  17.519  44.720  0.00  0.00           C
ATOM   1765  C   TRP X 121      16.157  20.231  40.749  0.00  0.00           C
ATOM   1766  O   TRP X 121      15.162  20.904  41.117  0.00  0.00           O
ATOM   1767  N   GLY X 122      16.959  20.616  39.772  0.00  0.00           N
ATOM   1768  H   GLY X 122      17.794  20.055  39.681  0.00  0.00           H
ATOM   1769  CA  GLY X 122      16.770  21.803  39.013  0.00  0.00           C
ATOM   1770  HA2 GLY X 122      16.196  22.559  39.550  0.00  0.00           H
ATOM   1771  HA3 GLY X 122      17.753  22.171  38.721  0.00  0.00           H
ATOM   1772  C   GLY X 122      15.902  21.522  37.743  0.00  0.00           C
ATOM   1773  O   GLY X 122      15.645  20.393  37.271  0.00  0.00           O
ATOM   1774  N   ASN X 123      15.358  22.674  37.228  0.00  0.00           N
ATOM   1775  H   ASN X 123      15.817  23.534  37.491  0.00  0.00           H
ATOM   1776  CA  ASN X 123      14.345  22.750  36.222  0.00  0.00           C
ATOM   1777  HA  ASN X 123      13.364  22.465  36.603  0.00  0.00           H
ATOM   1778  CB  ASN X 123      14.185  24.216  35.850  0.00  0.00           C
ATOM   1779  HB2 ASN X 123      13.961  24.801  36.741  0.00  0.00           H
ATOM   1780  HB3 ASN X 123      15.094  24.586  35.373  0.00  0.00           H
ATOM   1781  CG  ASN X 123      13.101  24.593  34.810  0.00  0.00           C
ATOM   1782  OD1 ASN X 123      12.201  23.887  34.443  0.00  0.00           O
ATOM   1783  ND2 ASN X 123      13.218  25.729  34.160  0.00  0.00           N
ATOM   1784 HD21 ASN X 123      12.410  25.907  33.582  0.00  0.00           H
ATOM   1785 HD22 ASN X 123      13.964  26.377  34.368  0.00  0.00           H
ATOM   1786  C   ASN X 123      14.561  21.833  35.087  0.00  0.00           C
ATOM   1787  O   ASN X 123      15.692  21.651  34.623  0.00  0.00           O
ATOM   1788  N   THR X 124      13.460  21.155  34.641  0.00  0.00           N
ATOM   1789  H   THR X 124      12.525  21.394  34.939  0.00  0.00           H
ATOM   1790  CA  THR X 124      13.371  20.231  33.444  0.00  0.00           C
ATOM   1791  HA  THR X 124      14.406  19.923  33.292  0.00  0.00           H
ATOM   1792  CB  THR X 124      12.371  19.072  33.628  0.00  0.00           C
ATOM   1793  HB  THR X 124      12.622  18.366  32.836  0.00  0.00           H
ATOM   1794  CG2 THR X 124      12.494  18.215  34.979  0.00  0.00           C
ATOM   1795 HG21 THR X 124      13.492  18.215  35.418  0.00  0.00           H
ATOM   1796 HG22 THR X 124      11.837  18.568  35.774  0.00  0.00           H
ATOM   1797 HG23 THR X 124      12.086  17.229  34.755  0.00  0.00           H
ATOM   1798  OG1 THR X 124      11.062  19.485  33.433  0.00  0.00           O
ATOM   1799  HG1 THR X 124      10.815  19.078  32.600  0.00  0.00           H
ATOM   1800  C   THR X 124      13.106  20.955  32.101  0.00  0.00           C
ATOM   1801  O   THR X 124      13.201  20.359  31.043  0.00  0.00           O
ATOM   1802  N   LYS X 125      12.518  22.157  32.050  0.00  0.00           N
ATOM   1803  H   LYS X 125      12.382  22.707  32.885  0.00  0.00           H
ATOM   1804  CA  LYS X 125      11.997  22.728  30.816  0.00  0.00           C
ATOM   1805  HA  LYS X 125      11.831  22.003  30.019  0.00  0.00           H
ATOM   1806  CB  LYS X 125      10.659  23.444  30.997  0.00  0.00           C
ATOM   1807  HB2 LYS X 125      10.858  24.356  31.559  0.00  0.00           H
ATOM   1808  HB3 LYS X 125      10.255  23.674  30.012  0.00  0.00           H
ATOM   1809  CG  LYS X 125       9.610  22.613  31.798  0.00  0.00           C
ATOM   1810  HG2 LYS X 125      10.041  22.128  32.674  0.00  0.00           H
ATOM   1811  HG3 LYS X 125       8.738  23.202  32.081  0.00  0.00           H
ATOM   1812  CD  LYS X 125       9.043  21.535  30.913  0.00  0.00           C
ATOM   1813  HD2 LYS X 125       8.636  21.877  29.961  0.00  0.00           H
ATOM   1814  HD3 LYS X 125       9.832  20.887  30.533  0.00  0.00           H
ATOM   1815  CE  LYS X 125       8.141  20.589  31.754  0.00  0.00           C
ATOM   1816  HE2 LYS X 125       8.240  19.541  31.472  0.00  0.00           H
ATOM   1817  HE3 LYS X 125       8.432  20.696  32.799  0.00  0.00           H
ATOM   1818  NZ  LYS X 125       6.812  21.050  31.648  0.00  0.00           N
ATOM   1819  HZ1 LYS X 125       6.690  22.052  31.673  0.00  0.00           H
ATOM   1820  HZ2 LYS X 125       6.474  20.889  30.710  0.00  0.00           H
ATOM   1821  HZ3 LYS X 125       6.200  20.613  32.322  0.00  0.00           H
ATOM   1822  C   LYS X 125      13.033  23.641  30.152  0.00  0.00           C
ATOM   1823  O   LYS X 125      13.592  24.515  30.848  0.00  0.00           O
ATOM   1824  N   SER X 126      13.205  23.619  28.840  0.00  0.00           N
ATOM   1825  H   SER X 126      12.668  22.978  28.273  0.00  0.00           H
ATOM   1826  CA  SER X 126      14.123  24.492  28.055  0.00  0.00           C
ATOM   1827  HA  SER X 126      15.039  24.548  28.644  0.00  0.00           H
ATOM   1828  CB  SER X 126      14.349  23.875  26.672  0.00  0.00           C
ATOM   1829  HB2 SER X 126      14.741  22.858  26.697  0.00  0.00           H
ATOM   1830  HB3 SER X 126      13.395  23.974  26.154  0.00  0.00           H
ATOM   1831  OG  SER X 126      15.271  24.682  25.982  0.00  0.00           O
ATOM   1832  HG  SER X 126      16.053  24.655  26.539  0.00  0.00           H
ATOM   1833  C   SER X 126      13.552  25.977  27.897  0.00  0.00           C
ATOM   1834  O   SER X 126      14.242  26.993  27.820  0.00  0.00           O
ATOM   1835  N   SER X 127      12.256  26.070  28.039  0.00  0.00           N
ATOM   1836  H   SER X 127      11.725  25.222  28.177  0.00  0.00           H
ATOM   1837  CA  SER X 127      11.434  27.337  28.160  0.00  0.00           C
ATOM   1838  HA  SER X 127      12.057  28.208  28.364  0.00  0.00           H
ATOM   1839  CB  SER X 127      10.804  27.637  26.811  0.00  0.00           C
ATOM   1840  HB2 SER X 127      11.583  27.720  26.054  0.00  0.00           H
ATOM   1841  HB3 SER X 127      10.219  26.785  26.463  0.00  0.00           H
ATOM   1842  OG  SER X 127      10.053  28.805  26.865  0.00  0.00           O
ATOM   1843  HG  SER X 127       9.568  28.975  26.054  0.00  0.00           H
ATOM   1844  C   SER X 127      10.344  27.188  29.331  0.00  0.00           C
ATOM   1845  O   SER X 127       9.766  26.171  29.536  0.00  0.00           O
ATOM   1846  N   GLY X 128      10.210  28.250  30.094  0.00  0.00           N
ATOM   1847  H   GLY X 128      10.635  29.088  29.724  0.00  0.00           H
ATOM   1848  CA  GLY X 128       9.468  28.273  31.371  0.00  0.00           C
ATOM   1849  HA2 GLY X 128       9.625  29.282  31.752  0.00  0.00           H
ATOM   1850  HA3 GLY X 128       8.437  27.986  31.168  0.00  0.00           H
ATOM   1851  C   GLY X 128      10.140  27.403  32.510  0.00  0.00           C
ATOM   1852  O   GLY X 128      11.365  27.122  32.434  0.00  0.00           O
ATOM   1853  N   THR X 129       9.323  27.042  33.457  0.00  0.00           N
ATOM   1854  H   THR X 129       8.341  27.260  33.367  0.00  0.00           H
ATOM   1855  CA  THR X 129       9.793  26.316  34.666  0.00  0.00           C
ATOM   1856  HA  THR X 129      10.736  25.795  34.496  0.00  0.00           H
ATOM   1857  CB  THR X 129       9.908  27.370  35.747  0.00  0.00           C
ATOM   1858  HB  THR X 129       8.977  27.863  36.026  0.00  0.00           H
ATOM   1859  CG2 THR X 129      10.554  26.866  36.979  0.00  0.00           C
ATOM   1860 HG21 THR X 129       9.887  26.218  37.548  0.00  0.00           H
ATOM   1861 HG22 THR X 129      11.456  26.343  36.662  0.00  0.00           H
ATOM   1862 HG23 THR X 129      10.847  27.564  37.763  0.00  0.00           H
ATOM   1863  OG1 THR X 129      10.856  28.351  35.355  0.00  0.00           O
ATOM   1864  HG1 THR X 129      10.866  29.002  36.060  0.00  0.00           H
ATOM   1865  C   THR X 129       8.892  25.263  35.286  0.00  0.00           C
ATOM   1866  O   THR X 129       7.749  25.591  35.552  0.00  0.00           O
ATOM   1867  N   SER X 130       9.390  24.066  35.549  0.00  0.00           N
ATOM   1868  H   SER X 130      10.256  23.905  35.055  0.00  0.00           H
ATOM   1869  CA  SER X 130       8.893  23.024  36.444  0.00  0.00           C
ATOM   1870  HA  SER X 130       8.474  23.581  37.282  0.00  0.00           H
ATOM   1871  CB  SER X 130       7.886  22.139  35.714  0.00  0.00           C
ATOM   1872  HB2 SER X 130       7.127  22.844  35.373  0.00  0.00           H
ATOM   1873  HB3 SER X 130       8.402  21.725  34.848  0.00  0.00           H
ATOM   1874  OG  SER X 130       7.348  21.159  36.628  0.00  0.00           O
ATOM   1875  HG  SER X 130       6.611  21.613  37.043  0.00  0.00           H
ATOM   1876  C   SER X 130      10.047  22.219  37.033  0.00  0.00           C
ATOM   1877  O   SER X 130      10.804  21.646  36.252  0.00  0.00           O
ATOM   1878  N   TYR X 131      10.199  22.122  38.358  0.00  0.00           N
ATOM   1879  H   TYR X 131       9.474  22.591  38.881  0.00  0.00           H
ATOM   1880  CA  TYR X 131      11.290  21.506  39.025  0.00  0.00           C
ATOM   1881  HA  TYR X 131      12.263  21.550  38.536  0.00  0.00           H
ATOM   1882  CB  TYR X 131      11.518  22.187  40.406  0.00  0.00           C
ATOM   1883  HB2 TYR X 131      10.658  22.184  41.077  0.00  0.00           H
ATOM   1884  HB3 TYR X 131      12.323  21.656  40.914  0.00  0.00           H
ATOM   1885  CG  TYR X 131      11.867  23.663  40.386  0.00  0.00           C
ATOM   1886  CD1 TYR X 131      13.217  23.988  40.156  0.00  0.00           C
ATOM   1887  HD1 TYR X 131      13.996  23.241  40.104  0.00  0.00           H
ATOM   1888  CE1 TYR X 131      13.549  25.313  39.987  0.00  0.00           C
ATOM   1889  HE1 TYR X 131      14.510  25.615  39.599  0.00  0.00           H
ATOM   1890  CZ  TYR X 131      12.601  26.348  40.263  0.00  0.00           C
ATOM   1891  OH  TYR X 131      12.979  27.678  40.193  0.00  0.00           O
ATOM   1892  HH  TYR X 131      12.262  28.210  40.547  0.00  0.00           H
ATOM   1893  CE2 TYR X 131      11.287  26.022  40.549  0.00  0.00           C
ATOM   1894  HE2 TYR X 131      10.491  26.695  40.832  0.00  0.00           H
ATOM   1895  CD2 TYR X 131      10.923  24.681  40.572  0.00  0.00           C
ATOM   1896  HD2 TYR X 131       9.895  24.429  40.786  0.00  0.00           H
ATOM   1897  C   TYR X 131      10.887  20.080  39.277  0.00  0.00           C
ATOM   1898  O   TYR X 131       9.757  19.768  39.784  0.00  0.00           O
ATOM   1899  N   PRO X 132      11.812  19.138  39.169  0.00  0.00           N
ATOM   1900  CD  PRO X 132      13.154  19.279  38.683  0.00  0.00           C
ATOM   1901  HD2 PRO X 132      13.695  20.187  38.949  0.00  0.00           H
ATOM   1902  HD3 PRO X 132      13.064  19.267  37.597  0.00  0.00           H
ATOM   1903  CG  PRO X 132      13.844  18.014  38.965  0.00  0.00           C
ATOM   1904  HG2 PRO X 132      14.311  18.035  39.950  0.00  0.00           H
ATOM   1905  HG3 PRO X 132      14.514  17.834  38.124  0.00  0.00           H
ATOM   1906  CB  PRO X 132      12.737  16.935  38.846  0.00  0.00           C
ATOM   1907  HB2 PRO X 132      13.092  16.008  39.296  0.00  0.00           H
ATOM   1908  HB3 PRO X 132      12.576  16.766  37.781  0.00  0.00           H
ATOM   1909  CA  PRO X 132      11.598  17.725  39.482  0.00  0.00           C
ATOM   1910  HA  PRO X 132      10.646  17.451  39.026  0.00  0.00           H
ATOM   1911  C   PRO X 132      11.514  17.519  40.969  0.00  0.00           C
ATOM   1912  O   PRO X 132      11.864  18.409  41.823  0.00  0.00           O
ATOM   1913  N   ASP X 133      10.870  16.395  41.403  0.00  0.00           N
ATOM   1914  H   ASP X 133      10.605  15.706  40.714  0.00  0.00           H
ATOM   1915  CA  ASP X 133      10.766  16.046  42.839  0.00  0.00           C
ATOM   1916  HA  ASP X 133      10.867  16.967  43.413  0.00  0.00           H
ATOM   1917  CB  ASP X 133       9.402  15.451  43.192  0.00  0.00           C
ATOM   1918  HB2 ASP X 133       9.255  14.519  42.646  0.00  0.00           H
ATOM   1919  HB3 ASP X 133       9.391  15.219  44.257  0.00  0.00           H
ATOM   1920  CG  ASP X 133       8.217  16.449  43.088  0.00  0.00           C
ATOM   1921  OD1 ASP X 133       7.087  15.949  42.963  0.00  0.00           O
ATOM   1922  OD2 ASP X 133       8.418  17.705  43.078  0.00  0.00           O
ATOM   1923  C   ASP X 133      11.893  15.123  43.327  0.00  0.00           C
ATOM   1924  O   ASP X 133      12.395  15.233  44.422  0.00  0.00           O
ATOM   1925  N   VAL X 134      12.219  14.182  42.505  0.00  0.00           N
ATOM   1926  H   VAL X 134      11.809  14.297  41.590  0.00  0.00           H
ATOM   1927  CA  VAL X 134      13.246  13.181  42.794  0.00  0.00           C
ATOM   1928  HA  VAL X 134      13.431  13.164  43.868  0.00  0.00           H
ATOM   1929  CB  VAL X 134      12.899  11.761  42.382  0.00  0.00           C
ATOM   1930  HB  VAL X 134      12.553  11.782  41.348  0.00  0.00           H
ATOM   1931  CG1 VAL X 134      14.014  10.699  42.600  0.00  0.00           C
ATOM   1932 HG11 VAL X 134      13.702   9.703  42.285  0.00  0.00           H
ATOM   1933 HG12 VAL X 134      14.959  10.929  42.107  0.00  0.00           H
ATOM   1934 HG13 VAL X 134      14.060  10.496  43.670  0.00  0.00           H
ATOM   1935  CG2 VAL X 134      11.749  11.313  43.265  0.00  0.00           C
ATOM   1936 HG21 VAL X 134      12.097  11.322  44.298  0.00  0.00           H
ATOM   1937 HG22 VAL X 134      10.873  11.956  43.183  0.00  0.00           H
ATOM   1938 HG23 VAL X 134      11.379  10.330  42.973  0.00  0.00           H
ATOM   1939  C   VAL X 134      14.570  13.594  42.019  0.00  0.00           C
ATOM   1940  O   VAL X 134      14.494  14.020  40.887  0.00  0.00           O
ATOM   1941  N   LEU X 135      15.684  13.454  42.661  0.00  0.00           N
ATOM   1942  H   LEU X 135      15.542  13.299  43.649  0.00  0.00           H
ATOM   1943  CA  LEU X 135      17.015  13.820  42.194  0.00  0.00           C
ATOM   1944  HA  LEU X 135      16.953  14.902  42.074  0.00  0.00           H
ATOM   1945  CB  LEU X 135      17.998  13.487  43.353  0.00  0.00           C
ATOM   1946  HB2 LEU X 135      17.746  14.146  44.184  0.00  0.00           H
ATOM   1947  HB3 LEU X 135      17.859  12.433  43.595  0.00  0.00           H
ATOM   1948  CG  LEU X 135      19.527  13.531  43.095  0.00  0.00           C
ATOM   1949  HG  LEU X 135      19.706  12.889  42.232  0.00  0.00           H
ATOM   1950  CD1 LEU X 135      19.923  15.011  42.880  0.00  0.00           C
ATOM   1951 HD11 LEU X 135      19.669  15.325  41.868  0.00  0.00           H
ATOM   1952 HD12 LEU X 135      19.457  15.620  43.655  0.00  0.00           H
ATOM   1953 HD13 LEU X 135      21.001  15.118  43.006  0.00  0.00           H
ATOM   1954  CD2 LEU X 135      20.242  12.798  44.272  0.00  0.00           C
ATOM   1955 HD21 LEU X 135      20.015  13.353  45.182  0.00  0.00           H
ATOM   1956 HD22 LEU X 135      19.874  11.775  44.341  0.00  0.00           H
ATOM   1957 HD23 LEU X 135      21.317  12.777  44.093  0.00  0.00           H
ATOM   1958  C   LEU X 135      17.466  13.253  40.858  0.00  0.00           C
ATOM   1959  O   LEU X 135      17.530  12.032  40.614  0.00  0.00           O
ATOM   1960  N   LYS X 136      17.965  14.095  40.026  0.00  0.00           N
ATOM   1961  H   LYS X 136      17.933  15.058  40.328  0.00  0.00           H
ATOM   1962  CA  LYS X 136      18.323  13.842  38.631  0.00  0.00           C
ATOM   1963  HA  LYS X 136      18.109  12.806  38.367  0.00  0.00           H
ATOM   1964  CB  LYS X 136      17.430  14.697  37.648  0.00  0.00           C
ATOM   1965  HB2 LYS X 136      17.776  15.730  37.631  0.00  0.00           H
ATOM   1966  HB3 LYS X 136      17.543  14.333  36.627  0.00  0.00           H
ATOM   1967  CG  LYS X 136      15.959  14.638  37.957  0.00  0.00           C
ATOM   1968  HG2 LYS X 136      15.677  15.166  38.868  0.00  0.00           H
ATOM   1969  HG3 LYS X 136      15.560  15.274  37.166  0.00  0.00           H
ATOM   1970  CD  LYS X 136      15.374  13.204  37.901  0.00  0.00           C
ATOM   1971  HD2 LYS X 136      15.706  12.828  36.933  0.00  0.00           H
ATOM   1972  HD3 LYS X 136      15.761  12.591  38.715  0.00  0.00           H
ATOM   1973  CE  LYS X 136      13.874  13.117  38.031  0.00  0.00           C
ATOM   1974  HE2 LYS X 136      13.567  13.249  39.068  0.00  0.00           H
ATOM   1975  HE3 LYS X 136      13.439  13.971  37.511  0.00  0.00           H
ATOM   1976  NZ  LYS X 136      13.379  11.998  37.346  0.00  0.00           N
ATOM   1977  HZ1 LYS X 136      13.507  11.164  37.902  0.00  0.00           H
ATOM   1978  HZ2 LYS X 136      12.372  12.048  37.287  0.00  0.00           H
ATOM   1979  HZ3 LYS X 136      13.823  11.793  36.463  0.00  0.00           H
ATOM   1980  C   LYS X 136      19.768  14.093  38.298  0.00  0.00           C
ATOM   1981  O   LYS X 136      20.423  14.912  38.897  0.00  0.00           O
ATOM   1982  N   CYX X 137      20.201  13.395  37.241  0.00  0.00           N
ATOM   1983  H   CYX X 137      19.518  12.844  36.742  0.00  0.00           H
ATOM   1984  CA  CYX X 137      21.557  13.309  36.695  0.00  0.00           C
ATOM   1985  HA  CYX X 137      22.179  14.126  37.062  0.00  0.00           H
ATOM   1986  CB  CYX X 137      22.252  12.016  37.147  0.00  0.00           C
ATOM   1987  HB2 CYX X 137      21.752  11.092  36.858  0.00  0.00           H
ATOM   1988  HB3 CYX X 137      23.213  11.961  36.636  0.00  0.00           H
ATOM   1989  SG  CYX X 137      22.541  11.895  38.971  0.00  0.00           S
ATOM   1990  C   CYX X 137      21.705  13.409  35.154  0.00  0.00           C
ATOM   1991  O   CYX X 137      20.734  13.230  34.403  0.00  0.00           O
ATOM   1992  N   LEU X 138      22.890  13.906  34.705  0.00  0.00           N
ATOM   1993  H   LEU X 138      23.567  14.187  35.400  0.00  0.00           H
ATOM   1994  CA  LEU X 138      23.398  14.166  33.314  0.00  0.00           C
ATOM   1995  HA  LEU X 138      22.724  13.724  32.580  0.00  0.00           H
ATOM   1996  CB  LEU X 138      23.347  15.706  33.065  0.00  0.00           C
ATOM   1997  HB2 LEU X 138      22.298  16.000  33.096  0.00  0.00           H
ATOM   1998  HB3 LEU X 138      23.767  16.177  33.953  0.00  0.00           H
ATOM   1999  CG  LEU X 138      24.026  16.327  31.831  0.00  0.00           C
ATOM   2000  HG  LEU X 138      25.096  16.116  31.850  0.00  0.00           H
ATOM   2001  CD1 LEU X 138      23.485  15.982  30.490  0.00  0.00           C
ATOM   2002 HD11 LEU X 138      22.400  16.043  30.402  0.00  0.00           H
ATOM   2003 HD12 LEU X 138      24.020  16.647  29.812  0.00  0.00           H
ATOM   2004 HD13 LEU X 138      23.719  14.952  30.223  0.00  0.00           H
ATOM   2005  CD2 LEU X 138      23.848  17.881  31.862  0.00  0.00           C
ATOM   2006 HD21 LEU X 138      24.169  18.066  32.887  0.00  0.00           H
ATOM   2007 HD22 LEU X 138      24.464  18.382  31.115  0.00  0.00           H
ATOM   2008 HD23 LEU X 138      22.790  18.110  31.734  0.00  0.00           H
ATOM   2009  C   LEU X 138      24.810  13.717  33.183  0.00  0.00           C
ATOM   2010  O   LEU X 138      25.678  14.178  34.017  0.00  0.00           O
ATOM   2011  N   LYS X 139      25.105  12.922  32.135  0.00  0.00           N
ATOM   2012  H   LYS X 139      24.325  12.713  31.528  0.00  0.00           H
ATOM   2013  CA  LYS X 139      26.476  12.701  31.613  0.00  0.00           C
ATOM   2014  HA  LYS X 139      27.256  13.010  32.310  0.00  0.00           H
ATOM   2015  CB  LYS X 139      26.803  11.234  31.282  0.00  0.00           C
ATOM   2016  HB2 LYS X 139      26.047  10.926  30.559  0.00  0.00           H
ATOM   2017  HB3 LYS X 139      27.784  11.280  30.809  0.00  0.00           H
ATOM   2018  CG  LYS X 139      26.747  10.169  32.406  0.00  0.00           C
ATOM   2019  HG2 LYS X 139      27.440  10.501  33.179  0.00  0.00           H
ATOM   2020  HG3 LYS X 139      25.703  10.149  32.717  0.00  0.00           H
ATOM   2021  CD  LYS X 139      27.133   8.817  31.801  0.00  0.00           C
ATOM   2022  HD2 LYS X 139      26.366   8.517  31.087  0.00  0.00           H
ATOM   2023  HD3 LYS X 139      27.956   8.928  31.095  0.00  0.00           H
ATOM   2024  CE  LYS X 139      27.260   7.696  32.830  0.00  0.00           C
ATOM   2025  HE2 LYS X 139      27.509   6.710  32.439  0.00  0.00           H
ATOM   2026  HE3 LYS X 139      27.974   7.976  33.604  0.00  0.00           H
ATOM   2027  NZ  LYS X 139      25.982   7.485  33.614  0.00  0.00           N
ATOM   2028  HZ1 LYS X 139      25.664   8.288  34.138  0.00  0.00           H
ATOM   2029  HZ2 LYS X 139      25.228   7.234  32.991  0.00  0.00           H
ATOM   2030  HZ3 LYS X 139      26.084   6.695  34.235  0.00  0.00           H
ATOM   2031  C   LYS X 139      26.684  13.565  30.372  0.00  0.00           C
ATOM   2032  O   LYS X 139      25.858  13.733  29.498  0.00  0.00           O
ATOM   2033  N   ALA X 140      27.785  14.234  30.284  0.00  0.00           N
ATOM   2034  H   ALA X 140      28.519  13.901  30.892  0.00  0.00           H
ATOM   2035  CA  ALA X 140      28.183  15.086  29.192  0.00  0.00           C
ATOM   2036  HA  ALA X 140      27.961  14.570  28.258  0.00  0.00           H
ATOM   2037  CB  ALA X 140      27.464  16.424  29.317  0.00  0.00           C
ATOM   2038  HB1 ALA X 140      26.389  16.265  29.236  0.00  0.00           H
ATOM   2039  HB2 ALA X 140      27.716  16.990  30.214  0.00  0.00           H
ATOM   2040  HB3 ALA X 140      27.869  17.096  28.561  0.00  0.00           H
ATOM   2041  C   ALA X 140      29.675  15.325  29.218  0.00  0.00           C
ATOM   2042  O   ALA X 140      30.266  15.322  30.319  0.00  0.00           O
ATOM   2043  N   PRO X 141      30.273  15.605  28.102  0.00  0.00           N
ATOM   2044  CD  PRO X 141      29.742  15.422  26.751  0.00  0.00           C
ATOM   2045  HD2 PRO X 141      28.923  16.132  26.632  0.00  0.00           H
ATOM   2046  HD3 PRO X 141      29.531  14.365  26.589  0.00  0.00           H
ATOM   2047  CG  PRO X 141      30.863  15.741  25.763  0.00  0.00           C
ATOM   2048  HG2 PRO X 141      30.626  16.759  25.453  0.00  0.00           H
ATOM   2049  HG3 PRO X 141      30.833  15.160  24.841  0.00  0.00           H
ATOM   2050  CB  PRO X 141      32.184  15.715  26.524  0.00  0.00           C
ATOM   2051  HB2 PRO X 141      33.044  16.293  26.185  0.00  0.00           H
ATOM   2052  HB3 PRO X 141      32.573  14.698  26.570  0.00  0.00           H
ATOM   2053  CA  PRO X 141      31.651  16.133  27.917  0.00  0.00           C
ATOM   2054  HA  PRO X 141      32.309  15.617  28.616  0.00  0.00           H
ATOM   2055  C   PRO X 141      31.839  17.628  28.186  0.00  0.00           C
ATOM   2056  O   PRO X 141      30.891  18.367  27.972  0.00  0.00           O
ATOM   2057  N   ILE X 142      33.005  18.069  28.573  0.00  0.00           N
ATOM   2058  H   ILE X 142      33.795  17.447  28.667  0.00  0.00           H
ATOM   2059  CA  ILE X 142      33.345  19.441  28.555  0.00  0.00           C
ATOM   2060  HA  ILE X 142      32.562  20.057  28.997  0.00  0.00           H
ATOM   2061  CB  ILE X 142      34.593  19.574  29.488  0.00  0.00           C
ATOM   2062  HB  ILE X 142      35.283  18.743  29.336  0.00  0.00           H
ATOM   2063  CG2 ILE X 142      35.313  20.946  29.426  0.00  0.00           C
ATOM   2064 HG21 ILE X 142      34.670  21.781  29.707  0.00  0.00           H
ATOM   2065 HG22 ILE X 142      36.161  20.874  30.107  0.00  0.00           H
ATOM   2066 HG23 ILE X 142      35.710  21.215  28.447  0.00  0.00           H
ATOM   2067  CG1 ILE X 142      34.135  19.436  31.008  0.00  0.00           C
ATOM   2068 HG12 ILE X 142      33.479  20.276  31.235  0.00  0.00           H
ATOM   2069 HG13 ILE X 142      33.590  18.496  31.103  0.00  0.00           H
ATOM   2070  CD1 ILE X 142      35.265  19.323  32.058  0.00  0.00           C
ATOM   2071 HD11 ILE X 142      35.924  20.172  31.878  0.00  0.00           H
ATOM   2072 HD12 ILE X 142      34.860  19.536  33.048  0.00  0.00           H
ATOM   2073 HD13 ILE X 142      35.861  18.412  32.015  0.00  0.00           H
ATOM   2074  C   ILE X 142      33.692  19.952  27.154  0.00  0.00           C
ATOM   2075  O   ILE X 142      34.462  19.258  26.479  0.00  0.00           O
ATOM   2076  N   LEU X 143      33.117  21.078  26.677  0.00  0.00           N
ATOM   2077  H   LEU X 143      32.647  21.746  27.272  0.00  0.00           H
ATOM   2078  CA  LEU X 143      33.432  21.544  25.283  0.00  0.00           C
ATOM   2079  HA  LEU X 143      33.531  20.609  24.731  0.00  0.00           H
ATOM   2080  CB  LEU X 143      32.218  22.430  24.808  0.00  0.00           C
ATOM   2081  HB2 LEU X 143      32.226  23.416  25.272  0.00  0.00           H
ATOM   2082  HB3 LEU X 143      32.406  22.556  23.742  0.00  0.00           H
ATOM   2083  CG  LEU X 143      30.817  21.921  25.030  0.00  0.00           C
ATOM   2084  HG  LEU X 143      30.641  21.956  26.105  0.00  0.00           H
ATOM   2085  CD1 LEU X 143      29.845  22.811  24.262  0.00  0.00           C
ATOM   2086 HD11 LEU X 143      29.700  23.773  24.754  0.00  0.00           H
ATOM   2087 HD12 LEU X 143      30.179  22.827  23.224  0.00  0.00           H
ATOM   2088 HD13 LEU X 143      28.865  22.353  24.129  0.00  0.00           H
ATOM   2089  CD2 LEU X 143      30.638  20.465  24.514  0.00  0.00           C
ATOM   2090 HD21 LEU X 143      31.076  20.264  23.536  0.00  0.00           H
ATOM   2091 HD22 LEU X 143      30.806  19.709  25.281  0.00  0.00           H
ATOM   2092 HD23 LEU X 143      29.580  20.416  24.256  0.00  0.00           H
ATOM   2093  C   LEU X 143      34.745  22.225  25.180  0.00  0.00           C
ATOM   2094  O   LEU X 143      35.307  22.784  26.124  0.00  0.00           O
ATOM   2095  N   SER X 144      35.321  22.214  23.962  0.00  0.00           N
ATOM   2096  H   SER X 144      34.928  21.470  23.402  0.00  0.00           H
ATOM   2097  CA  SER X 144      36.508  23.006  23.567  0.00  0.00           C
ATOM   2098  HA  SER X 144      37.340  22.847  24.253  0.00  0.00           H
ATOM   2099  CB  SER X 144      37.057  22.826  22.123  0.00  0.00           C
ATOM   2100  HB2 SER X 144      38.078  23.204  22.062  0.00  0.00           H
ATOM   2101  HB3 SER X 144      36.932  21.746  22.048  0.00  0.00           H
ATOM   2102  OG  SER X 144      36.294  23.550  21.150  0.00  0.00           O
ATOM   2103  HG  SER X 144      35.596  22.931  20.922  0.00  0.00           H
ATOM   2104  C   SER X 144      36.329  24.535  23.809  0.00  0.00           C
ATOM   2105  O   SER X 144      35.198  25.095  23.840  0.00  0.00           O
ATOM   2106  N   ASP X 145      37.409  25.281  24.090  0.00  0.00           N
ATOM   2107  H   ASP X 145      38.312  24.841  24.198  0.00  0.00           H
ATOM   2108  CA  ASP X 145      37.340  26.682  24.444  0.00  0.00           C
ATOM   2109  HA  ASP X 145      36.688  26.706  25.317  0.00  0.00           H
ATOM   2110  CB  ASP X 145      38.755  27.011  24.927  0.00  0.00           C
ATOM   2111  HB2 ASP X 145      39.470  26.765  24.142  0.00  0.00           H
ATOM   2112  HB3 ASP X 145      38.826  28.040  25.282  0.00  0.00           H
ATOM   2113  CG  ASP X 145      39.419  26.235  26.088  0.00  0.00           C
ATOM   2114  OD1 ASP X 145      38.916  25.179  26.520  0.00  0.00           O
ATOM   2115  OD2 ASP X 145      40.586  26.564  26.445  0.00  0.00           O
ATOM   2116  C   ASP X 145      37.001  27.618  23.276  0.00  0.00           C
ATOM   2117  O   ASP X 145      36.338  28.642  23.506  0.00  0.00           O
ATOM   2118  N   SER X 146      37.311  27.288  22.034  0.00  0.00           N
ATOM   2119  H   SER X 146      37.784  26.415  21.850  0.00  0.00           H
ATOM   2120  CA  SER X 146      36.898  28.141  20.882  0.00  0.00           C
ATOM   2121  HA  SER X 146      37.229  29.152  21.121  0.00  0.00           H
ATOM   2122  CB  SER X 146      37.719  27.721  19.627  0.00  0.00           C
ATOM   2123  HB2 SER X 146      37.425  28.420  18.844  0.00  0.00           H
ATOM   2124  HB3 SER X 146      38.775  27.900  19.830  0.00  0.00           H
ATOM   2125  OG  SER X 146      37.363  26.430  19.186  0.00  0.00           O
ATOM   2126  HG  SER X 146      37.606  25.750  19.818  0.00  0.00           H
ATOM   2127  C   SER X 146      35.354  28.180  20.550  0.00  0.00           C
ATOM   2128  O   SER X 146      34.787  29.266  20.404  0.00  0.00           O
ATOM   2129  N   SER X 147      34.686  27.019  20.530  0.00  0.00           N
ATOM   2130  H   SER X 147      35.196  26.160  20.676  0.00  0.00           H
ATOM   2131  CA  SER X 147      33.191  26.924  20.534  0.00  0.00           C
ATOM   2132  HA  SER X 147      32.806  27.448  19.659  0.00  0.00           H
ATOM   2133  CB  SER X 147      32.810  25.436  20.385  0.00  0.00           C
ATOM   2134  HB2 SER X 147      33.091  24.894  21.289  0.00  0.00           H
ATOM   2135  HB3 SER X 147      31.720  25.432  20.376  0.00  0.00           H
ATOM   2136  OG  SER X 147      33.368  24.843  19.277  0.00  0.00           O
ATOM   2137  HG  SER X 147      33.037  25.351  18.533  0.00  0.00           H
ATOM   2138  C   SER X 147      32.575  27.611  21.731  0.00  0.00           C
ATOM   2139  O   SER X 147      31.602  28.327  21.626  0.00  0.00           O
ATOM   2140  N   CYX X 148      33.103  27.472  22.996  0.00  0.00           N
ATOM   2141  H   CYX X 148      33.815  26.765  23.108  0.00  0.00           H
ATOM   2142  CA  CYX X 148      32.624  28.167  24.218  0.00  0.00           C
ATOM   2143  HA  CYX X 148      31.585  27.909  24.422  0.00  0.00           H
ATOM   2144  CB  CYX X 148      33.356  27.533  25.332  0.00  0.00           C
ATOM   2145  HB2 CYX X 148      33.027  26.497  25.252  0.00  0.00           H
ATOM   2146  HB3 CYX X 148      34.425  27.636  25.147  0.00  0.00           H
ATOM   2147  SG  CYX X 148      33.071  27.947  27.014  0.00  0.00           S
ATOM   2148  C   CYX X 148      32.694  29.661  24.152  0.00  0.00           C
ATOM   2149  O   CYX X 148      31.681  30.328  24.452  0.00  0.00           O
ATOM   2150  N   LYS X 149      33.852  30.214  23.664  0.00  0.00           N
ATOM   2151  H   LYS X 149      34.702  29.672  23.590  0.00  0.00           H
ATOM   2152  CA  LYS X 149      33.892  31.610  23.145  0.00  0.00           C
ATOM   2153  HA  LYS X 149      33.544  32.230  23.971  0.00  0.00           H
ATOM   2154  CB  LYS X 149      35.308  32.209  22.866  0.00  0.00           C
ATOM   2155  HB2 LYS X 149      35.798  31.501  22.198  0.00  0.00           H
ATOM   2156  HB3 LYS X 149      35.210  33.184  22.387  0.00  0.00           H
ATOM   2157  CG  LYS X 149      36.169  32.397  24.064  0.00  0.00           C
ATOM   2158  HG2 LYS X 149      35.685  33.049  24.792  0.00  0.00           H
ATOM   2159  HG3 LYS X 149      36.167  31.416  24.541  0.00  0.00           H
ATOM   2160  CD  LYS X 149      37.556  32.925  23.643  0.00  0.00           C
ATOM   2161  HD2 LYS X 149      37.370  33.763  22.971  0.00  0.00           H
ATOM   2162  HD3 LYS X 149      38.079  33.362  24.493  0.00  0.00           H
ATOM   2163  CE  LYS X 149      38.305  31.861  22.907  0.00  0.00           C
ATOM   2164  HE2 LYS X 149      37.779  31.675  21.971  0.00  0.00           H
ATOM   2165  HE3 LYS X 149      39.285  32.311  22.746  0.00  0.00           H
ATOM   2166  NZ  LYS X 149      38.478  30.596  23.623  0.00  0.00           N
ATOM   2167  HZ1 LYS X 149      39.201  30.041  23.187  0.00  0.00           H
ATOM   2168  HZ2 LYS X 149      38.840  30.771  24.549  0.00  0.00           H
ATOM   2169  HZ3 LYS X 149      37.608  30.089  23.691  0.00  0.00           H
ATOM   2170  C   LYS X 149      32.956  31.944  21.988  0.00  0.00           C
ATOM   2171  O   LYS X 149      32.662  33.131  21.771  0.00  0.00           O
ATOM   2172  N   SER X 150      32.497  31.033  21.124  0.00  0.00           N
ATOM   2173  H   SER X 150      32.889  30.104  21.192  0.00  0.00           H
ATOM   2174  CA  SER X 150      31.385  31.315  20.080  0.00  0.00           C
ATOM   2175  HA  SER X 150      31.569  32.289  19.627  0.00  0.00           H
ATOM   2176  CB  SER X 150      31.595  30.229  18.932  0.00  0.00           C
ATOM   2177  HB2 SER X 150      31.405  29.243  19.355  0.00  0.00           H
ATOM   2178  HB3 SER X 150      30.841  30.470  18.184  0.00  0.00           H
ATOM   2179  OG  SER X 150      32.824  30.203  18.235  0.00  0.00           O
ATOM   2180  HG  SER X 150      32.926  31.062  17.819  0.00  0.00           H
ATOM   2181  C   SER X 150      29.971  31.372  20.590  0.00  0.00           C
ATOM   2182  O   SER X 150      29.134  32.152  20.145  0.00  0.00           O
ATOM   2183  N   ALA X 151      29.734  30.635  21.681  0.00  0.00           N
ATOM   2184  H   ALA X 151      30.449  29.994  21.993  0.00  0.00           H
ATOM   2185  CA  ALA X 151      28.478  30.778  22.420  0.00  0.00           C
ATOM   2186  HA  ALA X 151      27.671  30.764  21.688  0.00  0.00           H
ATOM   2187  CB  ALA X 151      28.436  29.646  23.390  0.00  0.00           C
ATOM   2188  HB1 ALA X 151      29.261  29.549  24.095  0.00  0.00           H
ATOM   2189  HB2 ALA X 151      27.495  29.675  23.938  0.00  0.00           H
ATOM   2190  HB3 ALA X 151      28.451  28.727  22.803  0.00  0.00           H
ATOM   2191  C   ALA X 151      28.476  32.110  23.187  0.00  0.00           C
ATOM   2192  O   ALA X 151      27.449  32.773  23.256  0.00  0.00           O
ATOM   2193  N   TYR X 152      29.661  32.563  23.689  0.00  0.00           N
ATOM   2194  H   TYR X 152      30.452  31.947  23.563  0.00  0.00           H
ATOM   2195  CA  TYR X 152      29.698  33.688  24.662  0.00  0.00           C
ATOM   2196  HA  TYR X 152      28.793  34.277  24.512  0.00  0.00           H
ATOM   2197  CB  TYR X 152      29.646  33.057  26.033  0.00  0.00           C
ATOM   2198  HB2 TYR X 152      30.486  32.368  26.124  0.00  0.00           H
ATOM   2199  HB3 TYR X 152      29.847  33.811  26.794  0.00  0.00           H
ATOM   2200  CG  TYR X 152      28.387  32.244  26.316  0.00  0.00           C
ATOM   2201  CD1 TYR X 152      28.495  30.797  26.418  0.00  0.00           C
ATOM   2202  HD1 TYR X 152      29.438  30.272  26.431  0.00  0.00           H
ATOM   2203  CE1 TYR X 152      27.346  30.009  26.673  0.00  0.00           C
ATOM   2204  HE1 TYR X 152      27.476  28.938  26.718  0.00  0.00           H
ATOM   2205  CZ  TYR X 152      26.139  30.651  26.882  0.00  0.00           C
ATOM   2206  OH  TYR X 152      25.043  29.908  27.288  0.00  0.00           O
ATOM   2207  HH  TYR X 152      25.319  28.989  27.247  0.00  0.00           H
ATOM   2208  CE2 TYR X 152      26.024  32.078  26.842  0.00  0.00           C
ATOM   2209  HE2 TYR X 152      25.069  32.512  27.100  0.00  0.00           H
ATOM   2210  CD2 TYR X 152      27.168  32.851  26.540  0.00  0.00           C
ATOM   2211  HD2 TYR X 152      27.153  33.930  26.498  0.00  0.00           H
ATOM   2212  C   TYR X 152      30.965  34.620  24.395  0.00  0.00           C
ATOM   2213  O   TYR X 152      31.941  34.573  25.169  0.00  0.00           O
ATOM   2214  N   PRO X 153      30.955  35.424  23.288  0.00  0.00           N
ATOM   2215  CD  PRO X 153      29.756  35.736  22.539  0.00  0.00           C
ATOM   2216  HD2 PRO X 153      28.888  35.940  23.165  0.00  0.00           H
ATOM   2217  HD3 PRO X 153      29.562  34.997  21.762  0.00  0.00           H
ATOM   2218  CG  PRO X 153      30.042  37.143  21.925  0.00  0.00           C
ATOM   2219  HG2 PRO X 153      29.784  37.933  22.631  0.00  0.00           H
ATOM   2220  HG3 PRO X 153      29.551  37.337  20.971  0.00  0.00           H
ATOM   2221  CB  PRO X 153      31.591  36.977  21.685  0.00  0.00           C
ATOM   2222  HB2 PRO X 153      32.009  37.956  21.448  0.00  0.00           H
ATOM   2223  HB3 PRO X 153      31.736  36.459  20.737  0.00  0.00           H
ATOM   2224  CA  PRO X 153      32.089  36.241  22.924  0.00  0.00           C
ATOM   2225  HA  PRO X 153      32.956  35.615  22.714  0.00  0.00           H
ATOM   2226  C   PRO X 153      32.477  37.239  24.031  0.00  0.00           C
ATOM   2227  O   PRO X 153      31.562  37.878  24.575  0.00  0.00           O
ATOM   2228  N   GLY X 154      33.806  37.331  24.358  0.00  0.00           N
ATOM   2229  H   GLY X 154      34.413  36.761  23.787  0.00  0.00           H
ATOM   2230  CA  GLY X 154      34.419  38.158  25.474  0.00  0.00           C
ATOM   2231  HA2 GLY X 154      35.492  38.173  25.281  0.00  0.00           H
ATOM   2232  HA3 GLY X 154      34.054  39.183  25.405  0.00  0.00           H
ATOM   2233  C   GLY X 154      34.166  37.654  26.913  0.00  0.00           C
ATOM   2234  O   GLY X 154      35.079  37.734  27.814  0.00  0.00           O
ATOM   2235  N   GLN X 155      32.956  37.177  27.214  0.00  0.00           N
ATOM   2236  H   GLN X 155      32.188  37.011  26.581  0.00  0.00           H
ATOM   2237  CA  GLN X 155      32.644  36.776  28.571  0.00  0.00           C
ATOM   2238  HA  GLN X 155      32.757  37.731  29.084  0.00  0.00           H
ATOM   2239  CB  GLN X 155      31.164  36.225  28.609  0.00  0.00           C
ATOM   2240  HB2 GLN X 155      31.227  35.207  28.222  0.00  0.00           H
ATOM   2241  HB3 GLN X 155      30.932  36.211  29.674  0.00  0.00           H
ATOM   2242  CG  GLN X 155      30.049  36.922  27.741  0.00  0.00           C
ATOM   2243  HG2 GLN X 155      30.302  36.521  26.759  0.00  0.00           H
ATOM   2244  HG3 GLN X 155      29.060  36.629  28.093  0.00  0.00           H
ATOM   2245  CD  GLN X 155      30.055  38.432  27.558  0.00  0.00           C
ATOM   2246  OE1 GLN X 155      30.897  39.142  28.024  0.00  0.00           O
ATOM   2247  NE2 GLN X 155      29.020  38.935  26.988  0.00  0.00           N
ATOM   2248 HE21 GLN X 155      29.146  39.901  26.723  0.00  0.00           H
ATOM   2249 HE22 GLN X 155      28.197  38.404  26.738  0.00  0.00           H
ATOM   2250  C   GLN X 155      33.543  35.662  29.145  0.00  0.00           C
ATOM   2251  O   GLN X 155      33.703  35.725  30.347  0.00  0.00           O
ATOM   2252  N   ILE X 156      33.965  34.636  28.344  0.00  0.00           N
ATOM   2253  H   ILE X 156      33.665  34.669  27.380  0.00  0.00           H
ATOM   2254  CA  ILE X 156      34.605  33.451  28.906  0.00  0.00           C
ATOM   2255  HA  ILE X 156      33.940  33.246  29.744  0.00  0.00           H
ATOM   2256  CB  ILE X 156      34.519  32.175  27.927  0.00  0.00           C
ATOM   2257  HB  ILE X 156      35.161  32.335  27.061  0.00  0.00           H
ATOM   2258  CG2 ILE X 156      35.181  31.028  28.731  0.00  0.00           C
ATOM   2259 HG21 ILE X 156      36.268  30.972  28.682  0.00  0.00           H
ATOM   2260 HG22 ILE X 156      34.758  31.014  29.736  0.00  0.00           H
ATOM   2261 HG23 ILE X 156      34.978  30.074  28.245  0.00  0.00           H
ATOM   2262  CG1 ILE X 156      33.120  31.838  27.467  0.00  0.00           C
ATOM   2263 HG12 ILE X 156      32.588  32.707  27.081  0.00  0.00           H
ATOM   2264 HG13 ILE X 156      33.295  31.151  26.639  0.00  0.00           H
ATOM   2265  CD1 ILE X 156      32.123  31.236  28.442  0.00  0.00           C
ATOM   2266 HD11 ILE X 156      31.887  31.831  29.324  0.00  0.00           H
ATOM   2267 HD12 ILE X 156      31.249  30.993  27.837  0.00  0.00           H
ATOM   2268 HD13 ILE X 156      32.581  30.319  28.813  0.00  0.00           H
ATOM   2269  C   ILE X 156      36.057  33.749  29.345  0.00  0.00           C
ATOM   2270  O   ILE X 156      36.827  34.326  28.643  0.00  0.00           O
ATOM   2271  N   THR X 157      36.401  33.326  30.549  0.00  0.00           N
ATOM   2272  H   THR X 157      35.692  32.805  31.045  0.00  0.00           H
ATOM   2273  CA  THR X 157      37.741  33.580  31.220  0.00  0.00           C
ATOM   2274  HA  THR X 157      38.403  34.183  30.597  0.00  0.00           H
ATOM   2275  CB  THR X 157      37.477  34.260  32.563  0.00  0.00           C
ATOM   2276  HB  THR X 157      38.436  34.385  33.065  0.00  0.00           H
ATOM   2277  CG2 THR X 157      36.861  35.641  32.484  0.00  0.00           C
ATOM   2278 HG21 THR X 157      36.722  36.152  33.437  0.00  0.00           H
ATOM   2279 HG22 THR X 157      37.500  36.339  31.943  0.00  0.00           H
ATOM   2280 HG23 THR X 157      35.988  35.654  31.832  0.00  0.00           H
ATOM   2281  OG1 THR X 157      36.799  33.474  33.546  0.00  0.00           O
ATOM   2282  HG1 THR X 157      36.898  33.855  34.421  0.00  0.00           H
ATOM   2283  C   THR X 157      38.452  32.309  31.527  0.00  0.00           C
ATOM   2284  O   THR X 157      37.928  31.218  31.237  0.00  0.00           O
ATOM   2285  N   SER X 158      39.697  32.253  32.025  0.00  0.00           N
ATOM   2286  H   SER X 158      40.142  33.158  32.077  0.00  0.00           H
ATOM   2287  CA  SER X 158      40.456  31.078  32.487  0.00  0.00           C
ATOM   2288  HA  SER X 158      40.636  30.301  31.744  0.00  0.00           H
ATOM   2289  CB  SER X 158      41.804  31.628  32.903  0.00  0.00           C
ATOM   2290  HB2 SER X 158      41.614  31.983  33.916  0.00  0.00           H
ATOM   2291  HB3 SER X 158      42.485  30.777  32.929  0.00  0.00           H
ATOM   2292  OG  SER X 158      42.252  32.553  32.015  0.00  0.00           O
ATOM   2293  HG  SER X 158      42.605  32.141  31.223  0.00  0.00           H
ATOM   2294  C   SER X 158      39.844  30.358  33.693  0.00  0.00           C
ATOM   2295  O   SER X 158      40.401  29.313  34.071  0.00  0.00           O
ATOM   2296  N   ASN X 159      38.739  30.812  34.266  0.00  0.00           N
ATOM   2297  H   ASN X 159      38.231  31.544  33.791  0.00  0.00           H
ATOM   2298  CA  ASN X 159      38.113  30.249  35.484  0.00  0.00           C
ATOM   2299  HA  ASN X 159      38.869  29.667  36.012  0.00  0.00           H
ATOM   2300  CB  ASN X 159      37.730  31.487  36.298  0.00  0.00           C
ATOM   2301  HB2 ASN X 159      37.160  32.278  35.810  0.00  0.00           H
ATOM   2302  HB3 ASN X 159      37.073  31.123  37.087  0.00  0.00           H
ATOM   2303  CG  ASN X 159      38.956  32.098  36.938  0.00  0.00           C
ATOM   2304  OD1 ASN X 159      39.894  31.491  37.396  0.00  0.00           O
ATOM   2305  ND2 ASN X 159      38.945  33.409  37.121  0.00  0.00           N
ATOM   2306 HD21 ASN X 159      39.714  33.673  37.720  0.00  0.00           H
ATOM   2307 HD22 ASN X 159      38.240  34.045  36.778  0.00  0.00           H
ATOM   2308  C   ASN X 159      36.815  29.372  35.225  0.00  0.00           C
ATOM   2309  O   ASN X 159      36.108  28.981  36.133  0.00  0.00           O
ATOM   2310  N   MET X 160      36.470  29.235  33.962  0.00  0.00           N
ATOM   2311  H   MET X 160      37.192  29.357  33.267  0.00  0.00           H
ATOM   2312  CA  MET X 160      35.207  28.586  33.549  0.00  0.00           C
ATOM   2313  HA  MET X 160      34.942  27.820  34.278  0.00  0.00           H
ATOM   2314  CB  MET X 160      34.107  29.714  33.555  0.00  0.00           C
ATOM   2315  HB2 MET X 160      33.159  29.217  33.352  0.00  0.00           H
ATOM   2316  HB3 MET X 160      33.885  30.099  34.551  0.00  0.00           H
ATOM   2317  CG  MET X 160      34.131  30.893  32.514  0.00  0.00           C
ATOM   2318  HG2 MET X 160      35.016  31.491  32.732  0.00  0.00           H
ATOM   2319  HG3 MET X 160      34.140  30.502  31.496  0.00  0.00           H
ATOM   2320  SD  MET X 160      32.708  32.036  32.756  0.00  0.00           S
ATOM   2321  CE  MET X 160      33.359  33.049  34.074  0.00  0.00           C
ATOM   2322  HE1 MET X 160      33.685  32.434  34.913  0.00  0.00           H
ATOM   2323  HE2 MET X 160      34.070  33.754  33.642  0.00  0.00           H
ATOM   2324  HE3 MET X 160      32.540  33.691  34.399  0.00  0.00           H
ATOM   2325  C   MET X 160      35.299  27.867  32.236  0.00  0.00           C
ATOM   2326  O   MET X 160      36.135  28.268  31.394  0.00  0.00           O
ATOM   2327  N   PHE X 161      34.383  26.888  32.087  0.00  0.00           N
ATOM   2328  H   PHE X 161      33.706  26.821  32.833  0.00  0.00           H
ATOM   2329  CA  PHE X 161      34.240  25.927  30.954  0.00  0.00           C
ATOM   2330  HA  PHE X 161      34.617  26.427  30.062  0.00  0.00           H
ATOM   2331  CB  PHE X 161      35.052  24.571  31.170  0.00  0.00           C
ATOM   2332  HB2 PHE X 161      34.877  23.876  30.350  0.00  0.00           H
ATOM   2333  HB3 PHE X 161      36.055  24.989  31.256  0.00  0.00           H
ATOM   2334  CG  PHE X 161      34.620  23.782  32.403  0.00  0.00           C
ATOM   2335  CD1 PHE X 161      33.383  23.117  32.393  0.00  0.00           C
ATOM   2336  HD1 PHE X 161      32.833  23.100  31.464  0.00  0.00           H
ATOM   2337  CE1 PHE X 161      33.001  22.190  33.404  0.00  0.00           C
ATOM   2338  HE1 PHE X 161      32.049  21.694  33.284  0.00  0.00           H
ATOM   2339  CZ  PHE X 161      33.863  21.968  34.432  0.00  0.00           C
ATOM   2340  HZ  PHE X 161      33.647  21.201  35.162  0.00  0.00           H
ATOM   2341  CE2 PHE X 161      35.102  22.715  34.519  0.00  0.00           C
ATOM   2342  HE2 PHE X 161      35.811  22.378  35.261  0.00  0.00           H
ATOM   2343  CD2 PHE X 161      35.447  23.621  33.558  0.00  0.00           C
ATOM   2344  HD2 PHE X 161      36.405  24.116  33.614  0.00  0.00           H
ATOM   2345  C   PHE X 161      32.803  25.711  30.575  0.00  0.00           C
ATOM   2346  O   PHE X 161      31.943  25.426  31.456  0.00  0.00           O
ATOM   2347  N   CYX X 162      32.452  25.647  29.279  0.00  0.00           N
ATOM   2348  H   CYX X 162      33.183  25.629  28.583  0.00  0.00           H
ATOM   2349  CA  CYX X 162      31.180  25.105  28.846  0.00  0.00           C
ATOM   2350  HA  CYX X 162      30.358  25.578  29.384  0.00  0.00           H
ATOM   2351  CB  CYX X 162      30.869  25.582  27.394  0.00  0.00           C
ATOM   2352  HB2 CYX X 162      31.529  25.110  26.666  0.00  0.00           H
ATOM   2353  HB3 CYX X 162      29.799  25.469  27.222  0.00  0.00           H
ATOM   2354  SG  CYX X 162      31.014  27.383  27.160  0.00  0.00           S
ATOM   2355  C   CYX X 162      31.048  23.601  28.830  0.00  0.00           C
ATOM   2356  O   CYX X 162      32.069  23.036  28.524  0.00  0.00           O
ATOM   2357  N   ALA X 163      29.881  23.042  29.070  0.00  0.00           N
ATOM   2358  H   ALA X 163      29.167  23.595  29.522  0.00  0.00           H
ATOM   2359  CA  ALA X 163      29.668  21.614  29.031  0.00  0.00           C
ATOM   2360  HA  ALA X 163      30.399  21.243  28.312  0.00  0.00           H
ATOM   2361  CB  ALA X 163      29.984  21.031  30.405  0.00  0.00           C
ATOM   2362  HB1 ALA X 163      29.250  21.271  31.174  0.00  0.00           H
ATOM   2363  HB2 ALA X 163      30.167  19.958  30.356  0.00  0.00           H
ATOM   2364  HB3 ALA X 163      30.962  21.412  30.699  0.00  0.00           H
ATOM   2365  C   ALA X 163      28.314  21.161  28.560  0.00  0.00           C
ATOM   2366  O   ALA X 163      27.432  21.964  28.825  0.00  0.00           O
ATOM   2367  N   GLY X 164      28.188  19.997  27.963  0.00  0.00           N
ATOM   2368  H   GLY X 164      29.034  19.456  27.857  0.00  0.00           H
ATOM   2369  CA  GLY X 164      26.889  19.503  27.337  0.00  0.00           C
ATOM   2370  HA2 GLY X 164      26.580  18.520  27.694  0.00  0.00           H
ATOM   2371  HA3 GLY X 164      26.066  20.203  27.482  0.00  0.00           H
ATOM   2372  C   GLY X 164      27.052  19.352  25.802  0.00  0.00           C
ATOM   2373  O   GLY X 164      27.889  18.597  25.292  0.00  0.00           O
ATOM   2374  N   TYR X 165      26.180  20.028  25.077  0.00  0.00           N
ATOM   2375  H   TYR X 165      25.565  20.695  25.521  0.00  0.00           H
ATOM   2376  CA  TYR X 165      26.254  20.037  23.600  0.00  0.00           C
ATOM   2377  HA  TYR X 165      27.267  19.838  23.251  0.00  0.00           H
ATOM   2378  CB  TYR X 165      25.327  19.040  22.936  0.00  0.00           C
ATOM   2379  HB2 TYR X 165      24.333  19.454  23.106  0.00  0.00           H
ATOM   2380  HB3 TYR X 165      25.439  18.995  21.852  0.00  0.00           H
ATOM   2381  CG  TYR X 165      25.463  17.633  23.358  0.00  0.00           C
ATOM   2382  CD1 TYR X 165      24.946  17.293  24.634  0.00  0.00           C
ATOM   2383  HD1 TYR X 165      24.464  18.085  25.187  0.00  0.00           H
ATOM   2384  CE1 TYR X 165      25.215  15.986  25.148  0.00  0.00           C
ATOM   2385  HE1 TYR X 165      24.918  15.829  26.175  0.00  0.00           H
ATOM   2386  CZ  TYR X 165      25.773  14.996  24.374  0.00  0.00           C
ATOM   2387  OH  TYR X 165      25.938  13.705  24.835  0.00  0.00           O
ATOM   2388  HH  TYR X 165      26.054  13.103  24.097  0.00  0.00           H
ATOM   2389  CE2 TYR X 165      26.268  15.327  23.113  0.00  0.00           C
ATOM   2390  HE2 TYR X 165      26.797  14.575  22.546  0.00  0.00           H
ATOM   2391  CD2 TYR X 165      26.112  16.655  22.613  0.00  0.00           C
ATOM   2392  HD2 TYR X 165      26.516  16.997  21.671  0.00  0.00           H
ATOM   2393  C   TYR X 165      26.088  21.427  23.087  0.00  0.00           C
ATOM   2394  O   TYR X 165      25.160  22.136  23.379  0.00  0.00           O
ATOM   2395  N   LEU X 166      26.919  21.822  22.078  0.00  0.00           N
ATOM   2396  H   LEU X 166      27.736  21.259  21.887  0.00  0.00           H
ATOM   2397  CA  LEU X 166      26.710  23.052  21.310  0.00  0.00           C
ATOM   2398  HA  LEU X 166      26.353  23.859  21.950  0.00  0.00           H
ATOM   2399  CB  LEU X 166      28.053  23.334  20.601  0.00  0.00           C
ATOM   2400  HB2 LEU X 166      28.839  23.466  21.344  0.00  0.00           H
ATOM   2401  HB3 LEU X 166      28.306  22.600  19.835  0.00  0.00           H
ATOM   2402  CG  LEU X 166      28.021  24.740  20.000  0.00  0.00           C
ATOM   2403  HG  LEU X 166      27.121  24.987  19.437  0.00  0.00           H
ATOM   2404  CD1 LEU X 166      28.156  25.900  20.986  0.00  0.00           C
ATOM   2405 HD11 LEU X 166      29.151  25.957  21.426  0.00  0.00           H
ATOM   2406 HD12 LEU X 166      27.906  26.881  20.581  0.00  0.00           H
ATOM   2407 HD13 LEU X 166      27.395  25.760  21.753  0.00  0.00           H
ATOM   2408  CD2 LEU X 166      28.994  24.821  18.938  0.00  0.00           C
ATOM   2409 HD21 LEU X 166      29.948  24.545  19.388  0.00  0.00           H
ATOM   2410 HD22 LEU X 166      28.664  24.145  18.150  0.00  0.00           H
ATOM   2411 HD23 LEU X 166      28.956  25.816  18.493  0.00  0.00           H
ATOM   2412  C   LEU X 166      25.531  22.876  20.311  0.00  0.00           C
ATOM   2413  O   LEU X 166      24.917  23.847  19.835  0.00  0.00           O
ATOM   2414  N   GLU X 167      25.214  21.635  19.973  0.00  0.00           N
ATOM   2415  H   GLU X 167      25.781  20.888  20.350  0.00  0.00           H
ATOM   2416  CA  GLU X 167      23.895  21.380  19.334  0.00  0.00           C
ATOM   2417  HA  GLU X 167      23.668  22.038  18.495  0.00  0.00           H
ATOM   2418  CB  GLU X 167      24.132  19.938  18.817  0.00  0.00           C
ATOM   2419  HB2 GLU X 167      24.994  19.906  18.151  0.00  0.00           H
ATOM   2420  HB3 GLU X 167      24.395  19.280  19.646  0.00  0.00           H
ATOM   2421  CG  GLU X 167      22.848  19.326  18.147  0.00  0.00           C
ATOM   2422  HG2 GLU X 167      23.060  18.297  17.856  0.00  0.00           H
ATOM   2423  HG3 GLU X 167      22.020  19.258  18.852  0.00  0.00           H
ATOM   2424  CD  GLU X 167      22.340  20.126  16.867  0.00  0.00           C
ATOM   2425  OE1 GLU X 167      23.074  20.827  16.163  0.00  0.00           O
ATOM   2426  OE2 GLU X 167      21.093  20.039  16.659  0.00  0.00           O
ATOM   2427  C   GLU X 167      22.736  21.498  20.334  0.00  0.00           C
ATOM   2428  O   GLU X 167      21.612  21.462  19.847  0.00  0.00           O
ATOM   2429  N   GLY X 168      23.003  21.649  21.662  0.00  0.00           N
ATOM   2430  H   GLY X 168      23.948  21.528  21.996  0.00  0.00           H
ATOM   2431  CA  GLY X 168      22.046  21.718  22.747  0.00  0.00           C
ATOM   2432  HA2 GLY X 168      22.580  22.287  23.508  0.00  0.00           H
ATOM   2433  HA3 GLY X 168      21.179  22.277  22.396  0.00  0.00           H
ATOM   2434  C   GLY X 168      21.720  20.426  23.405  0.00  0.00           C
ATOM   2435  O   GLY X 168      22.386  19.957  24.327  0.00  0.00           O
ATOM   2436  N   GLY X 169      20.575  19.859  23.225  0.00  0.00           N
ATOM   2437  H   GLY X 169      19.930  20.317  22.597  0.00  0.00           H
ATOM   2438  CA  GLY X 169      20.192  18.511  23.535  0.00  0.00           C
ATOM   2439  HA2 GLY X 169      19.451  18.172  22.811  0.00  0.00           H
ATOM   2440  HA3 GLY X 169      21.068  17.904  23.304  0.00  0.00           H
ATOM   2441  C   GLY X 169      19.812  18.165  25.010  0.00  0.00           C
ATOM   2442  O   GLY X 169      18.685  17.774  25.281  0.00  0.00           O
ATOM   2443  N   LYS X 170      20.786  18.316  25.970  0.00  0.00           N
ATOM   2444  H   LYS X 170      21.711  18.594  25.673  0.00  0.00           H
ATOM   2445  CA  LYS X 170      20.561  18.006  27.372  0.00  0.00           C
ATOM   2446  HA  LYS X 170      19.565  18.328  27.678  0.00  0.00           H
ATOM   2447  CB  LYS X 170      20.668  16.508  27.520  0.00  0.00           C
ATOM   2448  HB2 LYS X 170      20.455  16.207  28.546  0.00  0.00           H
ATOM   2449  HB3 LYS X 170      19.991  16.008  26.827  0.00  0.00           H
ATOM   2450  CG  LYS X 170      22.040  15.843  27.247  0.00  0.00           C
ATOM   2451  HG2 LYS X 170      22.176  15.921  26.168  0.00  0.00           H
ATOM   2452  HG3 LYS X 170      22.888  16.292  27.764  0.00  0.00           H
ATOM   2453  CD  LYS X 170      22.060  14.324  27.633  0.00  0.00           C
ATOM   2454  HD2 LYS X 170      21.818  14.094  28.671  0.00  0.00           H
ATOM   2455  HD3 LYS X 170      21.427  13.709  26.993  0.00  0.00           H
ATOM   2456  CE  LYS X 170      23.477  13.877  27.344  0.00  0.00           C
ATOM   2457  HE2 LYS X 170      23.685  14.200  26.324  0.00  0.00           H
ATOM   2458  HE3 LYS X 170      24.210  14.474  27.888  0.00  0.00           H
ATOM   2459  NZ  LYS X 170      23.675  12.462  27.555  0.00  0.00           N
ATOM   2460  HZ1 LYS X 170      23.698  12.244  28.541  0.00  0.00           H
ATOM   2461  HZ2 LYS X 170      22.954  12.028  26.997  0.00  0.00           H
ATOM   2462  HZ3 LYS X 170      24.582  12.198  27.197  0.00  0.00           H
ATOM   2463  C   LYS X 170      21.459  18.890  28.270  0.00  0.00           C
ATOM   2464  O   LYS X 170      22.613  18.924  27.977  0.00  0.00           O
ATOM   2465  N   ASP X 171      21.039  19.511  29.398  0.00  0.00           N
ATOM   2466  H   ASP X 171      20.096  19.330  29.709  0.00  0.00           H
ATOM   2467  CA  ASP X 171      21.713  20.520  30.176  0.00  0.00           C
ATOM   2468  HA  ASP X 171      22.765  20.263  30.058  0.00  0.00           H
ATOM   2469  CB  ASP X 171      21.517  21.795  29.301  0.00  0.00           C
ATOM   2470  HB2 ASP X 171      21.561  21.506  28.251  0.00  0.00           H
ATOM   2471  HB3 ASP X 171      20.464  22.061  29.394  0.00  0.00           H
ATOM   2472  CG  ASP X 171      22.436  22.932  29.549  0.00  0.00           C
ATOM   2473  OD1 ASP X 171      22.164  24.008  28.957  0.00  0.00           O
ATOM   2474  OD2 ASP X 171      23.550  22.659  29.999  0.00  0.00           O
ATOM   2475  C   ASP X 171      21.346  20.771  31.692  0.00  0.00           C
ATOM   2476  O   ASP X 171      20.267  20.321  32.140  0.00  0.00           O
ATOM   2477  N   SER X 172      22.221  21.539  32.391  0.00  0.00           N
ATOM   2478  H   SER X 172      23.027  21.821  31.852  0.00  0.00           H
ATOM   2479  CA  SER X 172      21.846  22.190  33.650  0.00  0.00           C
ATOM   2480  HA  SER X 172      21.242  21.480  34.215  0.00  0.00           H
ATOM   2481  CB  SER X 172      22.924  22.266  34.670  0.00  0.00           C
ATOM   2482  HB2 SER X 172      22.464  22.471  35.637  0.00  0.00           H
ATOM   2483  HB3 SER X 172      23.390  21.285  34.571  0.00  0.00           H
ATOM   2484  OG  SER X 172      23.772  23.394  34.430  0.00  0.00           O
ATOM   2485  HG  SER X 172      24.462  23.105  33.829  0.00  0.00           H
ATOM   2486  C   SER X 172      21.028  23.495  33.482  0.00  0.00           C
ATOM   2487  O   SER X 172      21.044  24.265  32.461  0.00  0.00           O
ATOM   2488  N   CYX X 173      20.226  23.734  34.526  0.00  0.00           N
ATOM   2489  H   CYX X 173      20.219  23.081  35.296  0.00  0.00           H
ATOM   2490  CA  CYX X 173      19.288  24.886  34.563  0.00  0.00           C
ATOM   2491  HA  CYX X 173      19.673  25.703  33.953  0.00  0.00           H
ATOM   2492  CB  CYX X 173      18.017  24.284  34.032  0.00  0.00           C
ATOM   2493  HB2 CYX X 173      18.189  23.605  33.197  0.00  0.00           H
ATOM   2494  HB3 CYX X 173      17.464  23.804  34.839  0.00  0.00           H
ATOM   2495  SG  CYX X 173      16.924  25.474  33.204  0.00  0.00           S
ATOM   2496  C   CYX X 173      19.216  25.500  35.984  0.00  0.00           C
ATOM   2497  O   CYX X 173      20.003  25.210  36.917  0.00  0.00           O
ATOM   2498  N   GLN X 174      18.154  26.381  36.191  0.00  0.00           N
ATOM   2499  H   GLN X 174      17.569  26.656  35.415  0.00  0.00           H
ATOM   2500  CA  GLN X 174      17.954  26.953  37.494  0.00  0.00           C
ATOM   2501  HA  GLN X 174      18.867  27.444  37.830  0.00  0.00           H
ATOM   2502  CB  GLN X 174      17.033  28.154  37.428  0.00  0.00           C
ATOM   2503  HB2 GLN X 174      17.429  28.808  38.204  0.00  0.00           H
ATOM   2504  HB3 GLN X 174      17.205  28.668  36.482  0.00  0.00           H
ATOM   2505  CG  GLN X 174      15.553  28.046  37.748  0.00  0.00           C
ATOM   2506  HG2 GLN X 174      15.372  27.284  38.506  0.00  0.00           H
ATOM   2507  HG3 GLN X 174      15.163  28.955  38.207  0.00  0.00           H
ATOM   2508  CD  GLN X 174      14.779  27.671  36.531  0.00  0.00           C
ATOM   2509  OE1 GLN X 174      15.177  27.108  35.553  0.00  0.00           O
ATOM   2510  NE2 GLN X 174      13.557  28.089  36.424  0.00  0.00           N
ATOM   2511 HE21 GLN X 174      12.949  27.988  35.624  0.00  0.00           H
ATOM   2512 HE22 GLN X 174      13.156  28.675  37.142  0.00  0.00           H
ATOM   2513  C   GLN X 174      17.697  25.893  38.551  0.00  0.00           C
ATOM   2514  O   GLN X 174      17.087  24.851  38.238  0.00  0.00           O
ATOM   2515  N   GLY X 175      18.232  26.067  39.723  0.00  0.00           N
ATOM   2516  H   GLY X 175      18.729  26.931  39.884  0.00  0.00           H
ATOM   2517  CA  GLY X 175      18.105  25.161  40.843  0.00  0.00           C
ATOM   2518  HA2 GLY X 175      18.332  25.700  41.762  0.00  0.00           H
ATOM   2519  HA3 GLY X 175      17.122  24.702  40.951  0.00  0.00           H
ATOM   2520  C   GLY X 175      19.057  23.990  40.789  0.00  0.00           C
ATOM   2521  O   GLY X 175      19.331  23.291  41.773  0.00  0.00           O
ATOM   2522  N   ASP X 176      19.761  23.684  39.637  0.00  0.00           N
ATOM   2523  H   ASP X 176      19.569  24.237  38.814  0.00  0.00           H
ATOM   2524  CA  ASP X 176      20.946  22.780  39.513  0.00  0.00           C
ATOM   2525  HA  ASP X 176      20.806  21.931  40.181  0.00  0.00           H
ATOM   2526  CB  ASP X 176      21.130  22.246  38.078  0.00  0.00           C
ATOM   2527  HB2 ASP X 176      21.325  23.086  37.411  0.00  0.00           H
ATOM   2528  HB3 ASP X 176      21.984  21.569  38.060  0.00  0.00           H
ATOM   2529  CG  ASP X 176      19.891  21.459  37.500  0.00  0.00           C
ATOM   2530  OD1 ASP X 176      19.533  21.782  36.359  0.00  0.00           O
ATOM   2531  OD2 ASP X 176      19.357  20.491  38.113  0.00  0.00           O
ATOM   2532  C   ASP X 176      22.121  23.570  40.021  0.00  0.00           C
ATOM   2533  O   ASP X 176      22.951  22.977  40.722  0.00  0.00           O
ATOM   2534  N   SER X 177      22.198  24.862  39.797  0.00  0.00           N
ATOM   2535  H   SER X 177      21.557  25.085  39.049  0.00  0.00           H
ATOM   2536  CA  SER X 177      22.784  25.969  40.488  0.00  0.00           C
ATOM   2537  HA  SER X 177      23.523  26.378  39.799  0.00  0.00           H
ATOM   2538  CB  SER X 177      21.701  26.974  40.844  0.00  0.00           C
ATOM   2539  HB2 SER X 177      20.972  26.440  41.453  0.00  0.00           H
ATOM   2540  HB3 SER X 177      22.081  27.802  41.443  0.00  0.00           H
ATOM   2541  OG  SER X 177      20.986  27.462  39.748  0.00  0.00           O
ATOM   2542  HG  SER X 177      21.533  27.891  39.086  0.00  0.00           H
ATOM   2543  C   SER X 177      23.517  25.542  41.772  0.00  0.00           C
ATOM   2544  O   SER X 177      22.914  25.266  42.787  0.00  0.00           O
ATOM   2545  N   GLY X 178      24.848  25.660  41.712  0.00  0.00           N
ATOM   2546  H   GLY X 178      25.217  25.916  40.807  0.00  0.00           H
ATOM   2547  CA  GLY X 178      25.771  25.312  42.749  0.00  0.00           C
ATOM   2548  HA2 GLY X 178      26.707  25.771  42.431  0.00  0.00           H
ATOM   2549  HA3 GLY X 178      25.472  25.789  43.682  0.00  0.00           H
ATOM   2550  C   GLY X 178      25.998  23.753  42.986  0.00  0.00           C
ATOM   2551  O   GLY X 178      27.002  23.444  43.736  0.00  0.00           O
ATOM   2552  N   GLY X 179      25.211  22.819  42.455  0.00  0.00           N
ATOM   2553  H   GLY X 179      24.442  23.033  41.837  0.00  0.00           H
ATOM   2554  CA  GLY X 179      25.656  21.419  42.441  0.00  0.00           C
ATOM   2555  HA2 GLY X 179      25.607  21.096  43.481  0.00  0.00           H
ATOM   2556  HA3 GLY X 179      25.033  20.855  41.746  0.00  0.00           H
ATOM   2557  C   GLY X 179      27.033  21.231  41.806  0.00  0.00           C
ATOM   2558  O   GLY X 179      27.580  22.104  41.120  0.00  0.00           O
ATOM   2559  N   PRO X 180      27.648  20.061  41.969  0.00  0.00           N
ATOM   2560  CD  PRO X 180      27.112  18.917  42.715  0.00  0.00           C
ATOM   2561  HD2 PRO X 180      26.229  18.477  42.252  0.00  0.00           H
ATOM   2562  HD3 PRO X 180      26.838  19.310  43.694  0.00  0.00           H
ATOM   2563  CG  PRO X 180      28.272  17.995  42.807  0.00  0.00           C
ATOM   2564  HG2 PRO X 180      28.177  17.175  42.094  0.00  0.00           H
ATOM   2565  HG3 PRO X 180      28.283  17.568  43.810  0.00  0.00           H
ATOM   2566  CB  PRO X 180      29.524  18.868  42.527  0.00  0.00           C
ATOM   2567  HB2 PRO X 180      30.333  18.214  42.203  0.00  0.00           H
ATOM   2568  HB3 PRO X 180      29.688  19.351  43.491  0.00  0.00           H
ATOM   2569  CA  PRO X 180      28.967  19.798  41.426  0.00  0.00           C
ATOM   2570  HA  PRO X 180      29.442  20.779  41.411  0.00  0.00           H
ATOM   2571  C   PRO X 180      29.064  19.201  40.038  0.00  0.00           C
ATOM   2572  O   PRO X 180      28.123  18.663  39.481  0.00  0.00           O
ATOM   2573  N   VAL X 181      30.173  19.392  39.297  0.00  0.00           N
ATOM   2574  H   VAL X 181      30.860  19.898  39.838  0.00  0.00           H
ATOM   2575  CA  VAL X 181      30.554  18.603  38.092  0.00  0.00           C
ATOM   2576  HA  VAL X 181      29.734  17.957  37.777  0.00  0.00           H
ATOM   2577  CB  VAL X 181      31.036  19.465  36.964  0.00  0.00           C
ATOM   2578  HB  VAL X 181      31.980  19.915  37.270  0.00  0.00           H
ATOM   2579  CG1 VAL X 181      31.334  18.719  35.667  0.00  0.00           C
ATOM   2580 HG11 VAL X 181      32.206  18.085  35.829  0.00  0.00           H
ATOM   2581 HG12 VAL X 181      30.544  18.025  35.382  0.00  0.00           H
ATOM   2582 HG13 VAL X 181      31.473  19.475  34.895  0.00  0.00           H
ATOM   2583  CG2 VAL X 181      30.025  20.554  36.648  0.00  0.00           C
ATOM   2584 HG21 VAL X 181      30.331  21.079  35.743  0.00  0.00           H
ATOM   2585 HG22 VAL X 181      29.035  20.100  36.614  0.00  0.00           H
ATOM   2586 HG23 VAL X 181      29.923  21.241  37.488  0.00  0.00           H
ATOM   2587  C   VAL X 181      31.734  17.688  38.460  0.00  0.00           C
ATOM   2588  O   VAL X 181      32.673  18.147  39.073  0.00  0.00           O
ATOM   2589  N   VAL X 182      31.579  16.395  38.232  0.00  0.00           N
ATOM   2590  H   VAL X 182      30.729  16.214  37.717  0.00  0.00           H
ATOM   2591  CA  VAL X 182      32.557  15.428  38.657  0.00  0.00           C
ATOM   2592  HA  VAL X 182      33.488  15.925  38.927  0.00  0.00           H
ATOM   2593  CB  VAL X 182      32.164  14.530  39.814  0.00  0.00           C
ATOM   2594  HB  VAL X 182      31.313  13.943  39.468  0.00  0.00           H
ATOM   2595  CG1 VAL X 182      33.267  13.534  40.215  0.00  0.00           C
ATOM   2596 HG11 VAL X 182      33.401  12.875  39.357  0.00  0.00           H
ATOM   2597 HG12 VAL X 182      34.253  13.960  40.404  0.00  0.00           H
ATOM   2598 HG13 VAL X 182      32.832  12.940  41.019  0.00  0.00           H
ATOM   2599  CG2 VAL X 182      31.660  15.329  40.994  0.00  0.00           C
ATOM   2600 HG21 VAL X 182      31.475  14.640  41.818  0.00  0.00           H
ATOM   2601 HG22 VAL X 182      32.360  16.086  41.346  0.00  0.00           H
ATOM   2602 HG23 VAL X 182      30.737  15.893  40.858  0.00  0.00           H
ATOM   2603  C   VAL X 182      33.046  14.626  37.437  0.00  0.00           C
ATOM   2604  O   VAL X 182      32.183  14.115  36.745  0.00  0.00           O
ATOM   2605  N   CYX X 183      34.369  14.584  37.197  0.00  0.00           N
ATOM   2606  H   CYX X 183      34.906  15.119  37.865  0.00  0.00           H
ATOM   2607  CA  CYX X 183      35.013  13.892  36.066  0.00  0.00           C
ATOM   2608  HA  CYX X 183      34.223  13.312  35.590  0.00  0.00           H
ATOM   2609  CB  CYX X 183      35.619  14.906  35.111  0.00  0.00           C
ATOM   2610  HB2 CYX X 183      36.630  15.152  35.436  0.00  0.00           H
ATOM   2611  HB3 CYX X 183      35.793  14.550  34.096  0.00  0.00           H
ATOM   2612  SG  CYX X 183      34.803  16.536  34.938  0.00  0.00           S
ATOM   2613  C   CYX X 183      36.170  13.028  36.608  0.00  0.00           C
ATOM   2614  O   CYX X 183      37.084  13.604  37.152  0.00  0.00           O
ATOM   2615  N   SER X 184      36.026  11.647  36.495  0.00  0.00           N
ATOM   2616  H   SER X 184      35.228  11.237  36.032  0.00  0.00           H
ATOM   2617  CA  SER X 184      36.921  10.669  37.115  0.00  0.00           C
ATOM   2618  HA  SER X 184      36.367   9.743  36.967  0.00  0.00           H
ATOM   2619  CB  SER X 184      38.275  10.522  36.447  0.00  0.00           C
ATOM   2620  HB2 SER X 184      38.666   9.650  36.970  0.00  0.00           H
ATOM   2621  HB3 SER X 184      38.074  10.274  35.405  0.00  0.00           H
ATOM   2622  OG  SER X 184      39.193  11.602  36.639  0.00  0.00           O
ATOM   2623  HG  SER X 184      39.550  11.478  37.521  0.00  0.00           H
ATOM   2624  C   SER X 184      37.063  10.655  38.672  0.00  0.00           C
ATOM   2625  O   SER X 184      38.149  10.582  39.261  0.00  0.00           O
ATOM   2626  N   GLY X 185      35.945  10.860  39.424  0.00  0.00           N
ATOM   2627  H   GLY X 185      35.101  11.010  38.890  0.00  0.00           H
ATOM   2628  CA  GLY X 185      35.930  10.948  40.906  0.00  0.00           C
ATOM   2629  HA2 GLY X 185      34.900  10.726  41.185  0.00  0.00           H
ATOM   2630  HA3 GLY X 185      36.655  10.211  41.251  0.00  0.00           H
ATOM   2631  C   GLY X 185      36.441  12.305  41.413  0.00  0.00           C
ATOM   2632  O   GLY X 185      36.313  12.578  42.631  0.00  0.00           O
ATOM   2633  N   LYS X 186      36.888  13.272  40.570  0.00  0.00           N
ATOM   2634  H   LYS X 186      37.016  12.947  39.622  0.00  0.00           H
ATOM   2635  CA  LYS X 186      37.444  14.594  41.001  0.00  0.00           C
ATOM   2636  HA  LYS X 186      37.628  14.551  42.074  0.00  0.00           H
ATOM   2637  CB  LYS X 186      38.776  14.985  40.377  0.00  0.00           C
ATOM   2638  HB2 LYS X 186      38.703  14.765  39.312  0.00  0.00           H
ATOM   2639  HB3 LYS X 186      39.016  16.043  40.484  0.00  0.00           H
ATOM   2640  CG  LYS X 186      39.794  14.065  41.083  0.00  0.00           C
ATOM   2641  HG2 LYS X 186      39.895  14.396  42.117  0.00  0.00           H
ATOM   2642  HG3 LYS X 186      39.441  13.034  41.107  0.00  0.00           H
ATOM   2643  CD  LYS X 186      41.134  14.053  40.372  0.00  0.00           C
ATOM   2644  HD2 LYS X 186      40.960  13.623  39.386  0.00  0.00           H
ATOM   2645  HD3 LYS X 186      41.427  15.091  40.210  0.00  0.00           H
ATOM   2646  CE  LYS X 186      42.250  13.383  41.075  0.00  0.00           C
ATOM   2647  HE2 LYS X 186      42.736  14.078  41.760  0.00  0.00           H
ATOM   2648  HE3 LYS X 186      41.918  12.511  41.639  0.00  0.00           H
ATOM   2649  NZ  LYS X 186      43.263  12.795  40.138  0.00  0.00           N
ATOM   2650  HZ1 LYS X 186      43.992  12.310  40.642  0.00  0.00           H
ATOM   2651  HZ2 LYS X 186      42.852  12.088  39.544  0.00  0.00           H
ATOM   2652  HZ3 LYS X 186      43.744  13.522  39.629  0.00  0.00           H
ATOM   2653  C   LYS X 186      36.414  15.676  40.788  0.00  0.00           C
ATOM   2654  O   LYS X 186      35.896  15.786  39.687  0.00  0.00           O
ATOM   2655  N   LEU X 187      36.180  16.562  41.758  0.00  0.00           N
ATOM   2656  H   LEU X 187      36.828  16.512  42.531  0.00  0.00           H
ATOM   2657  CA  LEU X 187      35.225  17.777  41.698  0.00  0.00           C
ATOM   2658  HA  LEU X 187      34.249  17.438  41.352  0.00  0.00           H
ATOM   2659  CB  LEU X 187      34.902  18.297  43.143  0.00  0.00           C
ATOM   2660  HB2 LEU X 187      34.359  17.529  43.694  0.00  0.00           H
ATOM   2661  HB3 LEU X 187      35.846  18.391  43.679  0.00  0.00           H
ATOM   2662  CG  LEU X 187      34.108  19.627  43.186  0.00  0.00           C
ATOM   2663  HG  LEU X 187      34.585  20.406  42.591  0.00  0.00           H
ATOM   2664  CD1 LEU X 187      32.663  19.534  42.714  0.00  0.00           C
ATOM   2665 HD11 LEU X 187      32.032  20.382  42.981  0.00  0.00           H
ATOM   2666 HD12 LEU X 187      32.573  19.447  41.631  0.00  0.00           H
ATOM   2667 HD13 LEU X 187      32.223  18.613  43.096  0.00  0.00           H
ATOM   2668  CD2 LEU X 187      34.082  19.964  44.653  0.00  0.00           C
ATOM   2669 HD21 LEU X 187      33.623  20.948  44.755  0.00  0.00           H
ATOM   2670 HD22 LEU X 187      33.496  19.262  45.245  0.00  0.00           H
ATOM   2671 HD23 LEU X 187      35.064  19.910  45.122  0.00  0.00           H
ATOM   2672  C   LEU X 187      35.795  18.792  40.788  0.00  0.00           C
ATOM   2673  O   LEU X 187      36.510  19.671  41.241  0.00  0.00           O
ATOM   2674  N   GLN X 188      35.640  18.621  39.456  0.00  0.00           N
ATOM   2675  H   GLN X 188      35.245  17.794  39.032  0.00  0.00           H
ATOM   2676  CA  GLN X 188      36.281  19.511  38.536  0.00  0.00           C
ATOM   2677  HA  GLN X 188      37.259  19.764  38.945  0.00  0.00           H
ATOM   2678  CB  GLN X 188      36.690  18.857  37.211  0.00  0.00           C
ATOM   2679  HB2 GLN X 188      35.834  18.515  36.629  0.00  0.00           H
ATOM   2680  HB3 GLN X 188      37.075  19.660  36.582  0.00  0.00           H
ATOM   2681  CG  GLN X 188      37.725  17.668  37.279  0.00  0.00           C
ATOM   2682  HG2 GLN X 188      37.697  17.081  38.197  0.00  0.00           H
ATOM   2683  HG3 GLN X 188      37.538  17.065  36.390  0.00  0.00           H
ATOM   2684  CD  GLN X 188      39.171  18.216  37.267  0.00  0.00           C
ATOM   2685  OE1 GLN X 188      39.427  19.379  37.381  0.00  0.00           O
ATOM   2686  NE2 GLN X 188      40.080  17.325  37.264  0.00  0.00           N
ATOM   2687 HE21 GLN X 188      41.042  17.621  37.171  0.00  0.00           H
ATOM   2688 HE22 GLN X 188      39.847  16.352  37.131  0.00  0.00           H
ATOM   2689  C   GLN X 188      35.563  20.821  38.293  0.00  0.00           C
ATOM   2690  O   GLN X 188      36.095  21.744  37.686  0.00  0.00           O
ATOM   2691  N   GLY X 189      34.323  20.815  38.654  0.00  0.00           N
ATOM   2692  H   GLY X 189      33.898  20.047  39.153  0.00  0.00           H
ATOM   2693  CA  GLY X 189      33.570  22.032  38.385  0.00  0.00           C
ATOM   2694  HA2 GLY X 189      34.130  22.938  38.619  0.00  0.00           H
ATOM   2695  HA3 GLY X 189      33.337  21.904  37.328  0.00  0.00           H
ATOM   2696  C   GLY X 189      32.298  22.207  39.247  0.00  0.00           C
ATOM   2697  O   GLY X 189      32.027  21.298  39.991  0.00  0.00           O
ATOM   2698  N   ILE X 190      31.605  23.298  39.091  0.00  0.00           N
ATOM   2699  H   ILE X 190      31.942  23.873  38.332  0.00  0.00           H
ATOM   2700  CA  ILE X 190      30.466  23.810  39.926  0.00  0.00           C
ATOM   2701  HA  ILE X 190      29.958  22.967  40.394  0.00  0.00           H
ATOM   2702  CB  ILE X 190      31.014  24.835  41.061  0.00  0.00           C
ATOM   2703  HB  ILE X 190      31.809  25.470  40.668  0.00  0.00           H
ATOM   2704  CG2 ILE X 190      29.900  25.791  41.618  0.00  0.00           C
ATOM   2705 HG21 ILE X 190      29.584  26.540  40.892  0.00  0.00           H
ATOM   2706 HG22 ILE X 190      29.036  25.166  41.844  0.00  0.00           H
ATOM   2707 HG23 ILE X 190      30.100  26.285  42.569  0.00  0.00           H
ATOM   2708  CG1 ILE X 190      31.770  24.110  42.165  0.00  0.00           C
ATOM   2709 HG12 ILE X 190      32.478  23.383  41.768  0.00  0.00           H
ATOM   2710 HG13 ILE X 190      32.373  24.756  42.804  0.00  0.00           H
ATOM   2711  CD1 ILE X 190      30.860  23.394  43.070  0.00  0.00           C
ATOM   2712 HD11 ILE X 190      30.226  22.696  42.524  0.00  0.00           H
ATOM   2713 HD12 ILE X 190      31.424  22.821  43.806  0.00  0.00           H
ATOM   2714 HD13 ILE X 190      30.251  24.041  43.701  0.00  0.00           H
ATOM   2715  C   ILE X 190      29.454  24.420  38.919  0.00  0.00           C
ATOM   2716  O   ILE X 190      29.896  25.305  38.151  0.00  0.00           O
ATOM   2717  N   VAL X 191      28.176  24.027  38.981  0.00  0.00           N
ATOM   2718  H   VAL X 191      27.869  23.363  39.677  0.00  0.00           H
ATOM   2719  CA  VAL X 191      27.075  24.567  38.064  0.00  0.00           C
ATOM   2720  HA  VAL X 191      27.396  24.436  37.031  0.00  0.00           H
ATOM   2721  CB  VAL X 191      25.664  23.911  38.320  0.00  0.00           C
ATOM   2722  HB  VAL X 191      25.372  24.118  39.349  0.00  0.00           H
ATOM   2723  CG1 VAL X 191      24.629  24.537  37.369  0.00  0.00           C
ATOM   2724 HG11 VAL X 191      23.704  23.977  37.504  0.00  0.00           H
ATOM   2725 HG12 VAL X 191      24.385  25.584  37.552  0.00  0.00           H
ATOM   2726 HG13 VAL X 191      24.952  24.477  36.330  0.00  0.00           H
ATOM   2727  CG2 VAL X 191      25.729  22.386  38.033  0.00  0.00           C
ATOM   2728 HG21 VAL X 191      24.815  21.994  37.588  0.00  0.00           H
ATOM   2729 HG22 VAL X 191      26.567  22.190  37.364  0.00  0.00           H
ATOM   2730 HG23 VAL X 191      26.082  21.873  38.928  0.00  0.00           H
ATOM   2731  C   VAL X 191      26.973  26.084  38.269  0.00  0.00           C
ATOM   2732  O   VAL X 191      26.611  26.554  39.343  0.00  0.00           O
ATOM   2733  N   SER X 192      27.369  26.876  37.247  0.00  0.00           N
ATOM   2734  H   SER X 192      27.448  26.463  36.328  0.00  0.00           H
ATOM   2735  CA  SER X 192      27.379  28.362  37.265  0.00  0.00           C
ATOM   2736  HA  SER X 192      27.128  28.668  38.280  0.00  0.00           H
ATOM   2737  CB  SER X 192      28.760  28.804  37.028  0.00  0.00           C
ATOM   2738  HB2 SER X 192      29.486  28.217  37.589  0.00  0.00           H
ATOM   2739  HB3 SER X 192      29.119  28.722  36.002  0.00  0.00           H
ATOM   2740  OG  SER X 192      28.937  30.208  37.218  0.00  0.00           O
ATOM   2741  HG  SER X 192      28.627  30.493  38.081  0.00  0.00           H
ATOM   2742  C   SER X 192      26.243  29.022  36.462  0.00  0.00           C
ATOM   2743  O   SER X 192      25.245  29.398  37.073  0.00  0.00           O
ATOM   2744  N   TRP X 193      26.347  29.141  35.169  0.00  0.00           N
ATOM   2745  H   TRP X 193      27.174  28.803  34.698  0.00  0.00           H
ATOM   2746  CA  TRP X 193      25.390  29.934  34.339  0.00  0.00           C
ATOM   2747  HA  TRP X 193      24.377  29.920  34.741  0.00  0.00           H
ATOM   2748  CB  TRP X 193      25.841  31.434  34.362  0.00  0.00           C
ATOM   2749  HB2 TRP X 193      25.181  32.178  33.916  0.00  0.00           H
ATOM   2750  HB3 TRP X 193      25.874  31.638  35.432  0.00  0.00           H
ATOM   2751  CG  TRP X 193      27.238  31.712  33.853  0.00  0.00           C
ATOM   2752  CD1 TRP X 193      28.361  31.875  34.551  0.00  0.00           C
ATOM   2753  HD1 TRP X 193      28.371  31.841  35.631  0.00  0.00           H
ATOM   2754  NE1 TRP X 193      29.380  32.264  33.761  0.00  0.00           N
ATOM   2755  HE1 TRP X 193      30.285  32.459  34.167  0.00  0.00           H
ATOM   2756  CE2 TRP X 193      29.051  32.332  32.446  0.00  0.00           C
ATOM   2757  CZ2 TRP X 193      29.623  32.873  31.359  0.00  0.00           C
ATOM   2758  HZ2 TRP X 193      30.616  33.290  31.438  0.00  0.00           H
ATOM   2759  CH2 TRP X 193      28.957  32.987  30.145  0.00  0.00           C
ATOM   2760  HH2 TRP X 193      29.538  33.320  29.297  0.00  0.00           H
ATOM   2761  CZ3 TRP X 193      27.636  32.613  30.061  0.00  0.00           C
ATOM   2762  HZ3 TRP X 193      27.110  32.685  29.121  0.00  0.00           H
ATOM   2763  CE3 TRP X 193      26.995  32.085  31.200  0.00  0.00           C
ATOM   2764  HE3 TRP X 193      25.957  31.811  31.080  0.00  0.00           H
ATOM   2765  CD2 TRP X 193      27.667  32.050  32.487  0.00  0.00           C
ATOM   2766  C   TRP X 193      25.204  29.388  32.930  0.00  0.00           C
ATOM   2767  O   TRP X 193      25.718  28.336  32.603  0.00  0.00           O
ATOM   2768  N   GLY X 194      24.392  30.044  32.107  0.00  0.00           N
ATOM   2769  H   GLY X 194      23.981  30.916  32.410  0.00  0.00           H
ATOM   2770  CA  GLY X 194      23.930  29.664  30.723  0.00  0.00           C
ATOM   2771  HA2 GLY X 194      24.803  29.514  30.088  0.00  0.00           H
ATOM   2772  HA3 GLY X 194      23.362  28.742  30.601  0.00  0.00           H
ATOM   2773  C   GLY X 194      23.211  30.848  30.117  0.00  0.00           C
ATOM   2774  O   GLY X 194      23.522  32.001  30.399  0.00  0.00           O
ATOM   2775  N   SER X 195      22.297  30.531  29.184  0.00  0.00           N
ATOM   2776  H   SER X 195      22.091  29.558  29.008  0.00  0.00           H
ATOM   2777  CA  SER X 195      21.365  31.425  28.502  0.00  0.00           C
ATOM   2778  HA  SER X 195      21.181  32.266  29.170  0.00  0.00           H
ATOM   2779  CB  SER X 195      21.945  32.134  27.281  0.00  0.00           C
ATOM   2780  HB2 SER X 195      22.971  32.441  27.485  0.00  0.00           H
ATOM   2781  HB3 SER X 195      21.984  31.367  26.508  0.00  0.00           H
ATOM   2782  OG  SER X 195      21.173  33.174  26.655  0.00  0.00           O
ATOM   2783  HG  SER X 195      21.771  33.473  25.966  0.00  0.00           H
ATOM   2784  C   SER X 195      19.974  30.787  28.135  0.00  0.00           C
ATOM   2785  O   SER X 195      19.031  31.528  28.086  0.00  0.00           O
ATOM   2786  N   GLY X 196      19.854  29.483  27.839  0.00  0.00           N
ATOM   2787  H   GLY X 196      20.674  28.894  27.809  0.00  0.00           H
ATOM   2788  CA  GLY X 196      18.542  28.830  27.525  0.00  0.00           C
ATOM   2789  HA2 GLY X 196      17.771  29.215  28.193  0.00  0.00           H
ATOM   2790  HA3 GLY X 196      18.355  29.033  26.471  0.00  0.00           H
ATOM   2791  C   GLY X 196      18.835  27.350  27.629  0.00  0.00           C
ATOM   2792  O   GLY X 196      19.557  26.899  26.727  0.00  0.00           O
ATOM   2793  N   CYX X 197      18.458  26.650  28.709  0.00  0.00           N
ATOM   2794  H   CYX X 197      17.803  27.142  29.300  0.00  0.00           H
ATOM   2795  CA  CYX X 197      18.677  25.229  29.024  0.00  0.00           C
ATOM   2796  HA  CYX X 197      19.729  25.181  29.308  0.00  0.00           H
ATOM   2797  CB  CYX X 197      17.946  24.814  30.288  0.00  0.00           C
ATOM   2798  HB2 CYX X 197      16.898  24.562  30.124  0.00  0.00           H
ATOM   2799  HB3 CYX X 197      18.444  23.927  30.680  0.00  0.00           H
ATOM   2800  SG  CYX X 197      18.024  26.010  31.664  0.00  0.00           S
ATOM   2801  C   CYX X 197      18.406  24.374  27.831  0.00  0.00           C
ATOM   2802  O   CYX X 197      17.354  24.235  27.293  0.00  0.00           O
ATOM   2803  N   ALA X 198      19.481  23.692  27.369  0.00  0.00           N
ATOM   2804  H   ALA X 198      20.318  23.754  27.930  0.00  0.00           H
ATOM   2805  CA  ALA X 198      19.541  22.705  26.351  0.00  0.00           C
ATOM   2806  HA  ALA X 198      20.458  22.131  26.484  0.00  0.00           H
ATOM   2807  CB  ALA X 198      18.446  21.566  26.652  0.00  0.00           C
ATOM   2808  HB1 ALA X 198      18.595  21.130  27.640  0.00  0.00           H
ATOM   2809  HB2 ALA X 198      17.443  21.903  26.393  0.00  0.00           H
ATOM   2810  HB3 ALA X 198      18.648  20.699  26.023  0.00  0.00           H
ATOM   2811  C   ALA X 198      19.453  23.197  24.866  0.00  0.00           C
ATOM   2812  O   ALA X 198      19.255  22.253  24.058  0.00  0.00           O
ATOM   2813  N   GLN X 199      19.485  24.487  24.591  0.00  0.00           N
ATOM   2814  H   GLN X 199      19.565  25.149  25.349  0.00  0.00           H
ATOM   2815  CA  GLN X 199      19.281  25.081  23.231  0.00  0.00           C
ATOM   2816  HA  GLN X 199      18.692  24.376  22.644  0.00  0.00           H
ATOM   2817  CB  GLN X 199      18.544  26.468  23.240  0.00  0.00           C
ATOM   2818  HB2 GLN X 199      19.101  27.163  23.867  0.00  0.00           H
ATOM   2819  HB3 GLN X 199      18.593  26.853  22.221  0.00  0.00           H
ATOM   2820  CG  GLN X 199      17.135  26.542  23.927  0.00  0.00           C
ATOM   2821  HG2 GLN X 199      16.394  26.161  23.224  0.00  0.00           H
ATOM   2822  HG3 GLN X 199      17.167  25.902  24.808  0.00  0.00           H
ATOM   2823  CD  GLN X 199      16.769  27.934  24.552  0.00  0.00           C
ATOM   2824  OE1 GLN X 199      17.023  29.043  24.005  0.00  0.00           O
ATOM   2825  NE2 GLN X 199      16.068  27.988  25.674  0.00  0.00           N
ATOM   2826 HE21 GLN X 199      15.663  28.886  25.896  0.00  0.00           H
ATOM   2827 HE22 GLN X 199      15.698  27.191  26.173  0.00  0.00           H
ATOM   2828  C   GLN X 199      20.636  25.169  22.448  0.00  0.00           C
ATOM   2829  O   GLN X 199      21.652  25.483  23.063  0.00  0.00           O
ATOM   2830  N   LYS X 200      20.625  25.021  21.147  0.00  0.00           N
ATOM   2831  H   LYS X 200      19.752  24.696  20.759  0.00  0.00           H
ATOM   2832  CA  LYS X 200      21.706  25.234  20.148  0.00  0.00           C
ATOM   2833  HA  LYS X 200      22.395  24.397  20.258  0.00  0.00           H
ATOM   2834  CB  LYS X 200      21.186  25.297  18.740  0.00  0.00           C
ATOM   2835  HB2 LYS X 200      20.454  24.498  18.621  0.00  0.00           H
ATOM   2836  HB3 LYS X 200      20.700  26.270  18.664  0.00  0.00           H
ATOM   2837  CG  LYS X 200      22.331  25.071  17.687  0.00  0.00           C
ATOM   2838  HG2 LYS X 200      22.992  25.933  17.787  0.00  0.00           H
ATOM   2839  HG3 LYS X 200      22.956  24.232  17.992  0.00  0.00           H
ATOM   2840  CD  LYS X 200      21.578  24.857  16.294  0.00  0.00           C
ATOM   2841  HD2 LYS X 200      20.980  23.946  16.295  0.00  0.00           H
ATOM   2842  HD3 LYS X 200      20.964  25.711  16.005  0.00  0.00           H
ATOM   2843  CE  LYS X 200      22.500  24.628  15.063  0.00  0.00           C
ATOM   2844  HE2 LYS X 200      21.885  24.386  14.196  0.00  0.00           H
ATOM   2845  HE3 LYS X 200      23.098  25.529  14.923  0.00  0.00           H
ATOM   2846  NZ  LYS X 200      23.494  23.532  15.299  0.00  0.00           N
ATOM   2847  HZ1 LYS X 200      23.208  22.581  15.482  0.00  0.00           H
ATOM   2848  HZ2 LYS X 200      23.990  23.383  14.432  0.00  0.00           H
ATOM   2849  HZ3 LYS X 200      24.072  23.744  16.100  0.00  0.00           H
ATOM   2850  C   LYS X 200      22.442  26.635  20.478  0.00  0.00           C
ATOM   2851  O   LYS X 200      21.774  27.620  20.720  0.00  0.00           O
ATOM   2852  N   ASN X 201      23.757  26.622  20.401  0.00  0.00           N
ATOM   2853  H   ASN X 201      24.218  25.737  20.243  0.00  0.00           H
ATOM   2854  CA  ASN X 201      24.617  27.706  20.747  0.00  0.00           C
ATOM   2855  HA  ASN X 201      25.530  27.162  20.987  0.00  0.00           H
ATOM   2856  CB  ASN X 201      24.858  28.656  19.495  0.00  0.00           C
ATOM   2857  HB2 ASN X 201      23.910  28.913  19.022  0.00  0.00           H
ATOM   2858  HB3 ASN X 201      25.316  29.598  19.797  0.00  0.00           H
ATOM   2859  CG  ASN X 201      25.717  28.003  18.396  0.00  0.00           C
ATOM   2860  OD1 ASN X 201      26.913  27.910  18.406  0.00  0.00           O
ATOM   2861  ND2 ASN X 201      25.001  27.582  17.420  0.00  0.00           N
ATOM   2862 HD21 ASN X 201      25.360  27.239  16.541  0.00  0.00           H
ATOM   2863 HD22 ASN X 201      24.006  27.740  17.342  0.00  0.00           H
ATOM   2864  C   ASN X 201      24.375  28.398  22.091  0.00  0.00           C
ATOM   2865  O   ASN X 201      24.884  29.493  22.328  0.00  0.00           O
ATOM   2866  N   LYS X 202      23.683  27.705  23.069  0.00  0.00           N
ATOM   2867  H   LYS X 202      23.455  26.740  22.876  0.00  0.00           H
ATOM   2868  CA  LYS X 202      23.513  28.158  24.445  0.00  0.00           C
ATOM   2869  HA  LYS X 202      24.147  28.987  24.762  0.00  0.00           H
ATOM   2870  CB  LYS X 202      22.085  28.639  24.630  0.00  0.00           C
ATOM   2871  HB2 LYS X 202      21.414  27.795  24.474  0.00  0.00           H
ATOM   2872  HB3 LYS X 202      21.995  28.979  25.662  0.00  0.00           H
ATOM   2873  CG  LYS X 202      21.732  29.926  23.755  0.00  0.00           C
ATOM   2874  HG2 LYS X 202      22.386  30.754  24.028  0.00  0.00           H
ATOM   2875  HG3 LYS X 202      21.791  29.611  22.713  0.00  0.00           H
ATOM   2876  CD  LYS X 202      20.313  30.285  24.083  0.00  0.00           C
ATOM   2877  HD2 LYS X 202      19.703  29.383  24.045  0.00  0.00           H
ATOM   2878  HD3 LYS X 202      20.256  30.696  25.091  0.00  0.00           H
ATOM   2879  CE  LYS X 202      19.886  31.264  23.066  0.00  0.00           C
ATOM   2880  HE2 LYS X 202      20.591  32.094  23.102  0.00  0.00           H
ATOM   2881  HE3 LYS X 202      19.915  30.862  22.053  0.00  0.00           H
ATOM   2882  NZ  LYS X 202      18.407  31.591  23.283  0.00  0.00           N
ATOM   2883  HZ1 LYS X 202      18.182  32.115  24.116  0.00  0.00           H
ATOM   2884  HZ2 LYS X 202      18.036  32.071  22.476  0.00  0.00           H
ATOM   2885  HZ3 LYS X 202      17.831  30.761  23.291  0.00  0.00           H
ATOM   2886  C   LYS X 202      23.829  26.920  25.377  0.00  0.00           C
ATOM   2887  O   LYS X 202      22.952  26.341  25.959  0.00  0.00           O
ATOM   2888  N   PRO X 203      25.119  26.514  25.359  0.00  0.00           N
ATOM   2889  CD  PRO X 203      26.250  26.766  24.504  0.00  0.00           C
ATOM   2890  HD2 PRO X 203      26.414  27.839  24.404  0.00  0.00           H
ATOM   2891  HD3 PRO X 203      26.053  26.313  23.532  0.00  0.00           H
ATOM   2892  CG  PRO X 203      27.484  26.139  25.103  0.00  0.00           C
ATOM   2893  HG2 PRO X 203      27.933  26.754  25.883  0.00  0.00           H
ATOM   2894  HG3 PRO X 203      28.177  25.931  24.288  0.00  0.00           H
ATOM   2895  CB  PRO X 203      26.938  24.879  25.790  0.00  0.00           C
ATOM   2896  HB2 PRO X 203      27.563  24.641  26.650  0.00  0.00           H
ATOM   2897  HB3 PRO X 203      26.849  24.024  25.120  0.00  0.00           H
ATOM   2898  CA  PRO X 203      25.520  25.353  26.256  0.00  0.00           C
ATOM   2899  HA  PRO X 203      24.798  24.537  26.267  0.00  0.00           H
ATOM   2900  C   PRO X 203      25.624  25.959  27.686  0.00  0.00           C
ATOM   2901  O   PRO X 203      25.931  27.159  27.785  0.00  0.00           O
ATOM   2902  N   GLY X 204      25.430  25.173  28.741  0.00  0.00           N
ATOM   2903  H   GLY X 204      25.148  24.214  28.596  0.00  0.00           H
ATOM   2904  CA  GLY X 204      25.688  25.453  30.152  0.00  0.00           C
ATOM   2905  HA2 GLY X 204      25.090  26.332  30.394  0.00  0.00           H
ATOM   2906  HA3 GLY X 204      25.530  24.675  30.899  0.00  0.00           H
ATOM   2907  C   GLY X 204      27.158  25.741  30.340  0.00  0.00           C
ATOM   2908  O   GLY X 204      28.011  25.086  29.754  0.00  0.00           O
ATOM   2909  N   VAL X 205      27.451  26.668  31.301  0.00  0.00           N
ATOM   2910  H   VAL X 205      26.657  27.233  31.568  0.00  0.00           H
ATOM   2911  CA  VAL X 205      28.853  27.051  31.738  0.00  0.00           C
ATOM   2912  HA  VAL X 205      29.493  26.267  31.334  0.00  0.00           H
ATOM   2913  CB  VAL X 205      29.269  28.496  31.206  0.00  0.00           C
ATOM   2914  HB  VAL X 205      28.995  29.186  32.004  0.00  0.00           H
ATOM   2915  CG1 VAL X 205      30.759  28.569  31.072  0.00  0.00           C
ATOM   2916 HG11 VAL X 205      31.348  28.289  31.946  0.00  0.00           H
ATOM   2917 HG12 VAL X 205      31.097  27.906  30.276  0.00  0.00           H
ATOM   2918 HG13 VAL X 205      31.091  29.554  30.745  0.00  0.00           H
ATOM   2919  CG2 VAL X 205      28.639  28.953  29.902  0.00  0.00           C
ATOM   2920 HG21 VAL X 205      29.100  29.911  29.663  0.00  0.00           H
ATOM   2921 HG22 VAL X 205      28.808  28.236  29.099  0.00  0.00           H
ATOM   2922 HG23 VAL X 205      27.591  29.224  30.025  0.00  0.00           H
ATOM   2923  C   VAL X 205      29.160  27.032  33.229  0.00  0.00           C
ATOM   2924  O   VAL X 205      28.241  27.448  33.959  0.00  0.00           O
ATOM   2925  N   TYR X 206      30.343  26.574  33.630  0.00  0.00           N
ATOM   2926  H   TYR X 206      30.929  26.308  32.851  0.00  0.00           H
ATOM   2927  CA  TYR X 206      30.686  25.952  34.913  0.00  0.00           C
ATOM   2928  HA  TYR X 206      29.846  26.066  35.599  0.00  0.00           H
ATOM   2929  CB  TYR X 206      30.798  24.482  34.756  0.00  0.00           C
ATOM   2930  HB2 TYR X 206      31.605  24.103  34.129  0.00  0.00           H
ATOM   2931  HB3 TYR X 206      30.988  24.063  35.745  0.00  0.00           H
ATOM   2932  CG  TYR X 206      29.537  23.843  34.280  0.00  0.00           C
ATOM   2933  CD1 TYR X 206      28.683  23.169  35.189  0.00  0.00           C
ATOM   2934  HD1 TYR X 206      28.960  23.065  36.228  0.00  0.00           H
ATOM   2935  CE1 TYR X 206      27.477  22.616  34.672  0.00  0.00           C
ATOM   2936  HE1 TYR X 206      26.802  22.080  35.323  0.00  0.00           H
ATOM   2937  CZ  TYR X 206      27.148  22.713  33.318  0.00  0.00           C
ATOM   2938  OH  TYR X 206      25.838  22.381  32.930  0.00  0.00           O
ATOM   2939  HH  TYR X 206      25.768  21.973  32.064  0.00  0.00           H
ATOM   2940  CE2 TYR X 206      28.127  23.272  32.442  0.00  0.00           C
ATOM   2941  HE2 TYR X 206      27.862  23.414  31.405  0.00  0.00           H
ATOM   2942  CD2 TYR X 206      29.290  23.835  32.883  0.00  0.00           C
ATOM   2943  HD2 TYR X 206      29.944  24.321  32.174  0.00  0.00           H
ATOM   2944  C   TYR X 206      32.055  26.508  35.534  0.00  0.00           C
ATOM   2945  O   TYR X 206      32.977  26.838  34.814  0.00  0.00           O
ATOM   2946  N   THR X 207      32.107  26.723  36.867  0.00  0.00           N
ATOM   2947  H   THR X 207      31.291  26.530  37.430  0.00  0.00           H
ATOM   2948  CA  THR X 207      33.279  27.330  37.575  0.00  0.00           C
ATOM   2949  HA  THR X 207      33.598  28.144  36.924  0.00  0.00           H
ATOM   2950  CB  THR X 207      32.919  27.922  38.952  0.00  0.00           C
ATOM   2951  HB  THR X 207      32.632  27.170  39.687  0.00  0.00           H
ATOM   2952  CG2 THR X 207      34.113  28.623  39.652  0.00  0.00           C
ATOM   2953 HG21 THR X 207      33.795  29.424  40.319  0.00  0.00           H
ATOM   2954 HG22 THR X 207      34.549  27.867  40.305  0.00  0.00           H
ATOM   2955 HG23 THR X 207      34.868  28.932  38.928  0.00  0.00           H
ATOM   2956  OG1 THR X 207      31.917  28.858  38.750  0.00  0.00           O
ATOM   2957  HG1 THR X 207      31.652  29.194  39.609  0.00  0.00           H
ATOM   2958  C   THR X 207      34.408  26.208  37.811  0.00  0.00           C
ATOM   2959  O   THR X 207      34.162  25.118  38.332  0.00  0.00           O
ATOM   2960  N   LYS X 208      35.588  26.466  37.259  0.00  0.00           N
ATOM   2961  H   LYS X 208      35.732  27.417  36.952  0.00  0.00           H
ATOM   2962  CA  LYS X 208      36.615  25.470  37.104  0.00  0.00           C
ATOM   2963  HA  LYS X 208      36.221  24.491  36.829  0.00  0.00           H
ATOM   2964  CB  LYS X 208      37.588  25.944  35.899  0.00  0.00           C
ATOM   2965  HB2 LYS X 208      36.998  26.130  35.001  0.00  0.00           H
ATOM   2966  HB3 LYS X 208      38.146  26.828  36.210  0.00  0.00           H
ATOM   2967  CG  LYS X 208      38.484  24.777  35.592  0.00  0.00           C
ATOM   2968  HG2 LYS X 208      39.166  24.685  36.437  0.00  0.00           H
ATOM   2969  HG3 LYS X 208      37.854  23.902  35.435  0.00  0.00           H
ATOM   2970  CD  LYS X 208      39.459  24.990  34.379  0.00  0.00           C
ATOM   2971  HD2 LYS X 208      40.142  24.146  34.277  0.00  0.00           H
ATOM   2972  HD3 LYS X 208      38.975  25.089  33.408  0.00  0.00           H
ATOM   2973  CE  LYS X 208      40.265  26.264  34.639  0.00  0.00           C
ATOM   2974  HE2 LYS X 208      39.704  27.165  34.392  0.00  0.00           H
ATOM   2975  HE3 LYS X 208      40.561  26.320  35.687  0.00  0.00           H
ATOM   2976  NZ  LYS X 208      41.373  26.151  33.619  0.00  0.00           N
ATOM   2977  HZ1 LYS X 208      42.170  26.742  33.806  0.00  0.00           H
ATOM   2978  HZ2 LYS X 208      41.800  25.240  33.708  0.00  0.00           H
ATOM   2979  HZ3 LYS X 208      41.071  26.311  32.668  0.00  0.00           H
ATOM   2980  C   LYS X 208      37.378  25.294  38.432  0.00  0.00           C
ATOM   2981  O   LYS X 208      38.225  26.135  38.797  0.00  0.00           O
ATOM   2982  N   VAL X 209      37.215  24.095  39.018  0.00  0.00           N
ATOM   2983  H   VAL X 209      36.619  23.397  38.595  0.00  0.00           H
ATOM   2984  CA  VAL X 209      37.667  23.941  40.458  0.00  0.00           C
ATOM   2985  HA  VAL X 209      37.423  24.913  40.887  0.00  0.00           H
ATOM   2986  CB  VAL X 209      36.816  22.971  41.257  0.00  0.00           C
ATOM   2987  HB  VAL X 209      36.875  22.015  40.737  0.00  0.00           H
ATOM   2988  CG1 VAL X 209      37.244  22.784  42.677  0.00  0.00           C
ATOM   2989 HG11 VAL X 209      37.325  23.729  43.214  0.00  0.00           H
ATOM   2990 HG12 VAL X 209      36.518  22.177  43.218  0.00  0.00           H
ATOM   2991 HG13 VAL X 209      38.212  22.293  42.773  0.00  0.00           H
ATOM   2992  CG2 VAL X 209      35.381  23.432  41.381  0.00  0.00           C
ATOM   2993 HG21 VAL X 209      34.735  22.643  41.766  0.00  0.00           H
ATOM   2994 HG22 VAL X 209      35.234  24.333  41.977  0.00  0.00           H
ATOM   2995 HG23 VAL X 209      34.959  23.773  40.436  0.00  0.00           H
ATOM   2996  C   VAL X 209      39.145  23.678  40.533  0.00  0.00           C
ATOM   2997  O   VAL X 209      39.719  24.004  41.622  0.00  0.00           O
ATOM   2998  N   CYX X 210      39.833  23.220  39.472  0.00  0.00           N
ATOM   2999  H   CYX X 210      39.322  22.922  38.653  0.00  0.00           H
ATOM   3000  CA  CYX X 210      41.319  23.082  39.565  0.00  0.00           C
ATOM   3001  HA  CYX X 210      41.591  22.325  40.301  0.00  0.00           H
ATOM   3002  CB  CYX X 210      42.025  22.539  38.271  0.00  0.00           C
ATOM   3003  HB2 CYX X 210      43.052  22.294  38.540  0.00  0.00           H
ATOM   3004  HB3 CYX X 210      41.583  21.613  37.902  0.00  0.00           H
ATOM   3005  SG  CYX X 210      41.924  23.815  36.980  0.00  0.00           S
ATOM   3006  C   CYX X 210      42.020  24.379  40.006  0.00  0.00           C
ATOM   3007  O   CYX X 210      42.910  24.345  40.840  0.00  0.00           O
ATOM   3008  N   ASN X 211      41.525  25.549  39.565  0.00  0.00           N
ATOM   3009  H   ASN X 211      40.663  25.524  39.039  0.00  0.00           H
ATOM   3010  CA  ASN X 211      41.972  26.856  39.952  0.00  0.00           C
ATOM   3011  HA  ASN X 211      43.061  26.815  39.926  0.00  0.00           H
ATOM   3012  CB  ASN X 211      41.525  28.009  38.983  0.00  0.00           C
ATOM   3013  HB2 ASN X 211      40.444  28.111  39.078  0.00  0.00           H
ATOM   3014  HB3 ASN X 211      41.926  28.913  39.441  0.00  0.00           H
ATOM   3015  CG  ASN X 211      42.021  27.744  37.519  0.00  0.00           C
ATOM   3016  OD1 ASN X 211      42.487  26.692  37.118  0.00  0.00           O
ATOM   3017  ND2 ASN X 211      41.934  28.679  36.695  0.00  0.00           N
ATOM   3018 HD21 ASN X 211      42.280  28.558  35.754  0.00  0.00           H
ATOM   3019 HD22 ASN X 211      41.653  29.590  37.028  0.00  0.00           H
ATOM   3020  C   ASN X 211      41.609  27.262  41.386  0.00  0.00           C
ATOM   3021  O   ASN X 211      42.025  28.280  41.787  0.00  0.00           O
ATOM   3022  N   TYR X 212      40.835  26.518  42.144  0.00  0.00           N
ATOM   3023  H   TYR X 212      40.434  25.675  41.757  0.00  0.00           H
ATOM   3024  CA  TYR X 212      40.381  26.802  43.488  0.00  0.00           C
ATOM   3025  HA  TYR X 212      40.837  27.739  43.805  0.00  0.00           H
ATOM   3026  CB  TYR X 212      38.896  27.098  43.451  0.00  0.00           C
ATOM   3027  HB2 TYR X 212      38.390  26.173  43.175  0.00  0.00           H
ATOM   3028  HB3 TYR X 212      38.650  27.427  44.461  0.00  0.00           H
ATOM   3029  CG  TYR X 212      38.580  28.263  42.466  0.00  0.00           C
ATOM   3030  CD1 TYR X 212      39.069  29.634  42.666  0.00  0.00           C
ATOM   3031  HD1 TYR X 212      39.725  29.831  43.501  0.00  0.00           H
ATOM   3032  CE1 TYR X 212      38.651  30.666  41.804  0.00  0.00           C
ATOM   3033  HE1 TYR X 212      39.002  31.677  41.951  0.00  0.00           H
ATOM   3034  CZ  TYR X 212      37.943  30.364  40.673  0.00  0.00           C
ATOM   3035  OH  TYR X 212      37.843  31.297  39.675  0.00  0.00           O
ATOM   3036  HH  TYR X 212      37.934  32.153  40.098  0.00  0.00           H
ATOM   3037  CE2 TYR X 212      37.563  29.001  40.409  0.00  0.00           C
ATOM   3038  HE2 TYR X 212      37.066  28.762  39.480  0.00  0.00           H
ATOM   3039  CD2 TYR X 212      37.823  27.979  41.310  0.00  0.00           C
ATOM   3040  HD2 TYR X 212      37.477  26.975  41.117  0.00  0.00           H
ATOM   3041  C   TYR X 212      40.728  25.737  44.486  0.00  0.00           C
ATOM   3042  O   TYR X 212      40.533  25.950  45.684  0.00  0.00           O
ATOM   3043  N   VAL X 213      41.233  24.544  44.208  0.00  0.00           N
ATOM   3044  H   VAL X 213      41.313  24.296  43.232  0.00  0.00           H
ATOM   3045  CA  VAL X 213      41.689  23.543  45.153  0.00  0.00           C
ATOM   3046  HA  VAL X 213      40.778  23.285  45.694  0.00  0.00           H
ATOM   3047  CB  VAL X 213      42.353  22.332  44.485  0.00  0.00           C
ATOM   3048  HB  VAL X 213      43.038  22.733  43.739  0.00  0.00           H
ATOM   3049  CG1 VAL X 213      43.093  21.429  45.412  0.00  0.00           C
ATOM   3050 HG11 VAL X 213      42.428  21.150  46.230  0.00  0.00           H
ATOM   3051 HG12 VAL X 213      43.346  20.501  44.901  0.00  0.00           H
ATOM   3052 HG13 VAL X 213      44.017  21.874  45.782  0.00  0.00           H
ATOM   3053  CG2 VAL X 213      41.239  21.517  43.755  0.00  0.00           C
ATOM   3054 HG21 VAL X 213      40.423  21.266  44.432  0.00  0.00           H
ATOM   3055 HG22 VAL X 213      40.683  22.154  43.067  0.00  0.00           H
ATOM   3056 HG23 VAL X 213      41.706  20.688  43.224  0.00  0.00           H
ATOM   3057  C   VAL X 213      42.601  24.078  46.242  0.00  0.00           C
ATOM   3058  O   VAL X 213      42.497  23.580  47.352  0.00  0.00           O
ATOM   3059  N   SER X 214      43.393  25.091  45.930  0.00  0.00           N
ATOM   3060  H   SER X 214      43.421  25.434  44.980  0.00  0.00           H
ATOM   3061  CA  SER X 214      44.246  25.845  46.822  0.00  0.00           C
ATOM   3062  HA  SER X 214      44.829  25.170  47.448  0.00  0.00           H
ATOM   3063  CB  SER X 214      45.202  26.688  45.994  0.00  0.00           C
ATOM   3064  HB2 SER X 214      44.524  27.166  45.287  0.00  0.00           H
ATOM   3065  HB3 SER X 214      45.639  27.390  46.705  0.00  0.00           H
ATOM   3066  OG  SER X 214      46.243  25.883  45.372  0.00  0.00           O
ATOM   3067  HG  SER X 214      45.864  25.072  45.025  0.00  0.00           H
ATOM   3068  C   SER X 214      43.421  26.706  47.881  0.00  0.00           C
ATOM   3069  O   SER X 214      43.493  26.461  49.056  0.00  0.00           O
ATOM   3070  N   TRP X 215      42.661  27.646  47.371  0.00  0.00           N
ATOM   3071  H   TRP X 215      42.557  27.830  46.384  0.00  0.00           H
ATOM   3072  CA  TRP X 215      41.792  28.486  48.230  0.00  0.00           C
ATOM   3073  HA  TRP X 215      42.491  28.987  48.900  0.00  0.00           H
ATOM   3074  CB  TRP X 215      41.166  29.536  47.323  0.00  0.00           C
ATOM   3075  HB2 TRP X 215      41.989  30.026  46.803  0.00  0.00           H
ATOM   3076  HB3 TRP X 215      40.564  28.960  46.620  0.00  0.00           H
ATOM   3077  CG  TRP X 215      40.322  30.536  48.028  0.00  0.00           C
ATOM   3078  CD1 TRP X 215      40.707  31.676  48.599  0.00  0.00           C
ATOM   3079  HD1 TRP X 215      41.716  32.047  48.705  0.00  0.00           H
ATOM   3080  NE1 TRP X 215      39.586  32.262  49.187  0.00  0.00           N
ATOM   3081  HE1 TRP X 215      39.732  33.037  49.818  0.00  0.00           H
ATOM   3082  CE2 TRP X 215      38.431  31.560  49.009  0.00  0.00           C
ATOM   3083  CZ2 TRP X 215      37.046  31.750  49.216  0.00  0.00           C
ATOM   3084  HZ2 TRP X 215      36.717  32.611  49.779  0.00  0.00           H
ATOM   3085  CH2 TRP X 215      36.154  30.857  48.689  0.00  0.00           C
ATOM   3086  HH2 TRP X 215      35.094  30.991  48.844  0.00  0.00           H
ATOM   3087  CZ3 TRP X 215      36.565  29.795  47.961  0.00  0.00           C
ATOM   3088  HZ3 TRP X 215      35.914  29.062  47.507  0.00  0.00           H
ATOM   3089  CE3 TRP X 215      37.902  29.653  47.638  0.00  0.00           C
ATOM   3090  HE3 TRP X 215      38.306  28.911  46.965  0.00  0.00           H
ATOM   3091  CD2 TRP X 215      38.892  30.454  48.201  0.00  0.00           C
ATOM   3092  C   TRP X 215      40.801  27.710  49.026  0.00  0.00           C
ATOM   3093  O   TRP X 215      40.590  28.057  50.183  0.00  0.00           O
ATOM   3094  N   ILE X 216      40.378  26.506  48.525  0.00  0.00           N
ATOM   3095  H   ILE X 216      40.463  26.305  47.539  0.00  0.00           H
ATOM   3096  CA  ILE X 216      39.561  25.576  49.275  0.00  0.00           C
ATOM   3097  HA  ILE X 216      38.740  26.129  49.729  0.00  0.00           H
ATOM   3098  CB  ILE X 216      38.985  24.473  48.301  0.00  0.00           C
ATOM   3099  HB  ILE X 216      39.775  23.899  47.816  0.00  0.00           H
ATOM   3100  CG2 ILE X 216      38.312  23.266  49.153  0.00  0.00           C
ATOM   3101 HG21 ILE X 216      39.157  22.727  49.582  0.00  0.00           H
ATOM   3102 HG22 ILE X 216      37.663  23.591  49.967  0.00  0.00           H
ATOM   3103 HG23 ILE X 216      37.605  22.691  48.554  0.00  0.00           H
ATOM   3104  CG1 ILE X 216      37.969  25.090  47.317  0.00  0.00           C
ATOM   3105 HG12 ILE X 216      37.154  25.464  47.937  0.00  0.00           H
ATOM   3106 HG13 ILE X 216      38.351  26.035  46.932  0.00  0.00           H
ATOM   3107  CD1 ILE X 216      37.621  24.240  46.156  0.00  0.00           C
ATOM   3108 HD11 ILE X 216      37.300  23.238  46.440  0.00  0.00           H
ATOM   3109 HD12 ILE X 216      36.782  24.645  45.592  0.00  0.00           H
ATOM   3110 HD13 ILE X 216      38.502  24.092  45.530  0.00  0.00           H
ATOM   3111  C   ILE X 216      40.368  25.014  50.455  0.00  0.00           C
ATOM   3112  O   ILE X 216      39.998  25.300  51.581  0.00  0.00           O
ATOM   3113  N   LYS X 217      41.538  24.413  50.306  0.00  0.00           N
ATOM   3114  H   LYS X 217      42.017  24.490  49.421  0.00  0.00           H
ATOM   3115  CA  LYS X 217      42.289  23.784  51.381  0.00  0.00           C
ATOM   3116  HA  LYS X 217      41.661  23.011  51.824  0.00  0.00           H
ATOM   3117  CB  LYS X 217      43.461  22.989  50.774  0.00  0.00           C
ATOM   3118  HB2 LYS X 217      43.919  23.604  50.000  0.00  0.00           H
ATOM   3119  HB3 LYS X 217      44.152  22.747  51.582  0.00  0.00           H
ATOM   3120  CG  LYS X 217      43.040  21.612  50.182  0.00  0.00           C
ATOM   3121  HG2 LYS X 217      42.867  20.864  50.956  0.00  0.00           H
ATOM   3122  HG3 LYS X 217      42.102  21.760  49.646  0.00  0.00           H
ATOM   3123  CD  LYS X 217      44.064  21.055  49.207  0.00  0.00           C
ATOM   3124  HD2 LYS X 217      43.710  20.114  48.785  0.00  0.00           H
ATOM   3125  HD3 LYS X 217      44.222  21.716  48.355  0.00  0.00           H
ATOM   3126  CE  LYS X 217      45.380  20.711  49.856  0.00  0.00           C
ATOM   3127  HE2 LYS X 217      46.156  20.553  49.107  0.00  0.00           H
ATOM   3128  HE3 LYS X 217      45.607  21.501  50.572  0.00  0.00           H
ATOM   3129  NZ  LYS X 217      45.287  19.289  50.516  0.00  0.00           N
ATOM   3130  HZ1 LYS X 217      44.719  18.738  49.888  0.00  0.00           H
ATOM   3131  HZ2 LYS X 217      46.190  18.852  50.404  0.00  0.00           H
ATOM   3132  HZ3 LYS X 217      44.832  19.272  51.418  0.00  0.00           H
ATOM   3133  C   LYS X 217      42.802  24.731  52.428  0.00  0.00           C
ATOM   3134  O   LYS X 217      42.618  24.539  53.644  0.00  0.00           O
ATOM   3135  N   GLN X 218      43.244  25.914  52.044  0.00  0.00           N
ATOM   3136  H   GLN X 218      43.512  25.949  51.071  0.00  0.00           H
ATOM   3137  CA  GLN X 218      43.635  26.966  53.002  0.00  0.00           C
ATOM   3138  HA  GLN X 218      44.340  26.521  53.705  0.00  0.00           H
ATOM   3139  CB  GLN X 218      44.463  28.073  52.279  0.00  0.00           C
ATOM   3140  HB2 GLN X 218      43.871  28.592  51.525  0.00  0.00           H
ATOM   3141  HB3 GLN X 218      44.718  28.880  52.967  0.00  0.00           H
ATOM   3142  CG  GLN X 218      45.753  27.614  51.678  0.00  0.00           C
ATOM   3143  HG2 GLN X 218      46.428  27.427  52.514  0.00  0.00           H
ATOM   3144  HG3 GLN X 218      45.581  26.755  51.030  0.00  0.00           H
ATOM   3145  CD  GLN X 218      46.376  28.793  50.857  0.00  0.00           C
ATOM   3146  OE1 GLN X 218      45.745  29.601  50.272  0.00  0.00           O
ATOM   3147  NE2 GLN X 218      47.700  28.883  50.759  0.00  0.00           N
ATOM   3148 HE21 GLN X 218      48.141  29.622  50.231  0.00  0.00           H
ATOM   3149 HE22 GLN X 218      48.246  28.161  51.208  0.00  0.00           H
ATOM   3150  C   GLN X 218      42.416  27.642  53.625  0.00  0.00           C
ATOM   3151  O   GLN X 218      42.451  28.152  54.792  0.00  0.00           O
ATOM   3152  N   THR X 219      41.295  27.767  52.996  0.00  0.00           N
ATOM   3153  H   THR X 219      41.228  27.406  52.055  0.00  0.00           H
ATOM   3154  CA  THR X 219      39.995  28.128  53.640  0.00  0.00           C
ATOM   3155  HA  THR X 219      40.024  29.144  54.034  0.00  0.00           H
ATOM   3156  CB  THR X 219      38.810  28.267  52.714  0.00  0.00           C
ATOM   3157  HB  THR X 219      38.849  27.348  52.129  0.00  0.00           H
ATOM   3158  CG2 THR X 219      37.381  28.253  53.321  0.00  0.00           C
ATOM   3159 HG21 THR X 219      37.116  27.329  53.835  0.00  0.00           H
ATOM   3160 HG22 THR X 219      37.291  29.082  54.023  0.00  0.00           H
ATOM   3161 HG23 THR X 219      36.638  28.345  52.529  0.00  0.00           H
ATOM   3162  OG1 THR X 219      38.891  29.382  51.819  0.00  0.00           O
ATOM   3163  HG1 THR X 219      39.481  29.103  51.114  0.00  0.00           H
ATOM   3164  C   THR X 219      39.680  27.109  54.784  0.00  0.00           C
ATOM   3165  O   THR X 219      39.412  27.460  55.947  0.00  0.00           O
ATOM   3166  N   ILE X 220      39.836  25.818  54.470  0.00  0.00           N
ATOM   3167  H   ILE X 220      40.185  25.615  53.544  0.00  0.00           H
ATOM   3168  CA  ILE X 220      39.347  24.753  55.300  0.00  0.00           C
ATOM   3169  HA  ILE X 220      38.338  24.942  55.668  0.00  0.00           H
ATOM   3170  CB  ILE X 220      39.240  23.512  54.446  0.00  0.00           C
ATOM   3171  HB  ILE X 220      40.040  23.470  53.707  0.00  0.00           H
ATOM   3172  CG2 ILE X 220      39.254  22.197  55.305  0.00  0.00           C
ATOM   3173 HG21 ILE X 220      38.321  22.230  55.868  0.00  0.00           H
ATOM   3174 HG22 ILE X 220      39.280  21.351  54.618  0.00  0.00           H
ATOM   3175 HG23 ILE X 220      40.144  22.019  55.908  0.00  0.00           H
ATOM   3176  CG1 ILE X 220      37.805  23.647  53.800  0.00  0.00           C
ATOM   3177 HG12 ILE X 220      37.053  23.160  54.421  0.00  0.00           H
ATOM   3178 HG13 ILE X 220      37.514  24.641  53.462  0.00  0.00           H
ATOM   3179  CD1 ILE X 220      37.638  22.765  52.623  0.00  0.00           C
ATOM   3180 HD11 ILE X 220      36.666  23.068  52.233  0.00  0.00           H
ATOM   3181 HD12 ILE X 220      38.487  22.984  51.976  0.00  0.00           H
ATOM   3182 HD13 ILE X 220      37.669  21.719  52.929  0.00  0.00           H
ATOM   3183  C   ILE X 220      40.312  24.499  56.504  0.00  0.00           C
ATOM   3184  O   ILE X 220      39.717  24.216  57.554  0.00  0.00           O
ATOM   3185  N   ALA X 221      41.660  24.743  56.400  0.00  0.00           N
ATOM   3186  H   ALA X 221      41.936  25.249  55.570  0.00  0.00           H
ATOM   3187  CA  ALA X 221      42.733  24.549  57.381  0.00  0.00           C
ATOM   3188  HA  ALA X 221      42.341  23.666  57.884  0.00  0.00           H
ATOM   3189  CB  ALA X 221      44.117  24.333  56.739  0.00  0.00           C
ATOM   3190  HB1 ALA X 221      44.145  23.590  55.942  0.00  0.00           H
ATOM   3191  HB2 ALA X 221      44.293  25.283  56.234  0.00  0.00           H
ATOM   3192  HB3 ALA X 221      44.831  24.074  57.521  0.00  0.00           H
ATOM   3193  C   ALA X 221      42.886  25.813  58.337  0.00  0.00           C
ATOM   3194  O   ALA X 221      43.624  25.710  59.293  0.00  0.00           O
ATOM   3195  N   SER X 222      42.273  26.989  57.983  0.00  0.00           N
ATOM   3196  H   SER X 222      41.911  26.967  57.041  0.00  0.00           H
ATOM   3197  CA  SER X 222      42.110  28.173  58.876  0.00  0.00           C
ATOM   3198  HA  SER X 222      43.009  28.436  59.432  0.00  0.00           H
ATOM   3199  CB  SER X 222      41.841  29.449  58.025  0.00  0.00           C
ATOM   3200  HB2 SER X 222      40.951  29.268  57.421  0.00  0.00           H
ATOM   3201  HB3 SER X 222      41.890  30.336  58.656  0.00  0.00           H
ATOM   3202  OG  SER X 222      42.979  29.648  57.098  0.00  0.00           O
ATOM   3203  HG  SER X 222      42.918  28.924  56.470  0.00  0.00           H
ATOM   3204  C   SER X 222      41.173  28.157  60.103  0.00  0.00           C
ATOM   3205  O   SER X 222      40.157  27.464  60.179  0.00  0.00           O
ATOM   3206  N   ASN X 223      41.458  28.943  61.182  0.00  0.00           N
ATOM   3207  H   ASN X 223      42.388  29.335  61.236  0.00  0.00           H
ATOM   3208  CA  ASN X 223      40.600  29.085  62.380  0.00  0.00           C
ATOM   3209  HA  ASN X 223      40.063  28.136  62.370  0.00  0.00           H
ATOM   3210  CB  ASN X 223      41.543  29.138  63.637  0.00  0.00           C
ATOM   3211  HB2 ASN X 223      42.266  28.323  63.631  0.00  0.00           H
ATOM   3212  HB3 ASN X 223      42.137  30.052  63.665  0.00  0.00           H
ATOM   3213  CG  ASN X 223      40.914  28.976  65.027  0.00  0.00           C
ATOM   3214  OD1 ASN X 223      40.196  28.012  65.367  0.00  0.00           O
ATOM   3215  ND2 ASN X 223      41.089  29.980  65.907  0.00  0.00           N
ATOM   3216 HD21 ASN X 223      40.746  29.905  66.855  0.00  0.00           H
ATOM   3217 HD22 ASN X 223      41.637  30.755  65.564  0.00  0.00           H
ATOM   3218  C   ASN X 223      39.726  30.350  62.323  0.00  0.00           C
ATOM   3219  O   ASN X 223      38.528  30.099  62.057  0.00  0.00           O
ATOM   3220  OXT ASN X 223      40.167  31.523  62.553  0.00  0.00           O
ATOM   3221  CA  CA  X 224      13.501  14.094  51.296  0.00  0.00          CA
ATOM   3222  N1  BEN X 225     -26.413  37.023  67.988  0.00  0.00           N
ATOM   3223  H1  BEN X 225     -25.893  36.189  67.744  0.00  0.00           H
ATOM   3224  H2  BEN X 225     -26.355  37.809  67.353  0.00  0.00           H
ATOM   3225  C1  BEN X 225     -27.684  36.589  68.011  0.00  0.00           C
ATOM   3226  N2  BEN X 225     -28.221  36.479  69.275  0.00  0.00           N
ATOM   3227  H3  BEN X 225     -27.661  37.073  69.873  0.00  0.00           H
ATOM   3228  H4  BEN X 225     -29.204  36.716  69.235  0.00  0.00           H
ATOM   3229  C2  BEN X 225     -28.141  35.749  66.852  0.00  0.00           C
ATOM   3230  C3  BEN X 225     -27.466  35.728  65.610  0.00  0.00           C
ATOM   3231  H5  BEN X 225     -26.643  36.409  65.412  0.00  0.00           H
ATOM   3232  C4  BEN X 225     -27.985  35.013  64.507  0.00  0.00           C
ATOM   3233  H6  BEN X 225     -27.578  34.936  63.503  0.00  0.00           H
ATOM   3234  C5  BEN X 225     -29.187  34.278  64.637  0.00  0.00           C
ATOM   3235  H7  BEN X 225     -29.464  33.670  63.781  0.00  0.00           H
ATOM   3236  C6  BEN X 225     -29.842  34.243  65.851  0.00  0.00           C
ATOM   3237  H8  BEN X 225     -30.771  33.686  65.930  0.00  0.00           H
ATOM   3238  C7  BEN X 225     -29.384  35.051  66.916  0.00  0.00           C
ATOM   3239  H9  BEN X 225     -29.956  35.035  67.839  0.00  0.00           H
ATOM   3240  N1  BEN X 226     -21.456  10.703  -3.874  0.00  0.00           N
ATOM   3241  H1  BEN X 226     -22.219  10.689  -3.211  0.00  0.00           H
ATOM   3242  H2  BEN X 226     -21.827  10.268  -4.709  0.00  0.00           H
ATOM   3243  C1  BEN X 226     -20.334   9.920  -3.563  0.00  0.00           C
ATOM   3244  N2  BEN X 226     -19.163  10.506  -3.968  0.00  0.00           N
ATOM   3245  H3  BEN X 226     -18.528   9.833  -4.378  0.00  0.00           H
ATOM   3246  H4  BEN X 226     -19.335  11.214  -4.670  0.00  0.00           H
ATOM   3247  C2  BEN X 226     -20.418   8.504  -3.137  0.00  0.00           C
ATOM   3248  C3  BEN X 226     -19.270   7.697  -2.938  0.00  0.00           C
ATOM   3249  H5  BEN X 226     -18.278   8.013  -3.250  0.00  0.00           H
ATOM   3250  C4  BEN X 226     -19.384   6.375  -2.482  0.00  0.00           C
ATOM   3251  H6  BEN X 226     -18.470   5.795  -2.395  0.00  0.00           H
ATOM   3252  C5  BEN X 226     -20.560   5.793  -2.083  0.00  0.00           C
ATOM   3253  H7  BEN X 226     -20.579   4.742  -1.809  0.00  0.00           H
ATOM   3254  C6  BEN X 226     -21.725   6.637  -2.234  0.00  0.00           C
ATOM   3255  H8  BEN X 226     -22.720   6.290  -1.971  0.00  0.00           H
ATOM   3256  C7  BEN X 226     -21.616   8.004  -2.628  0.00  0.00           C
ATOM   3257  H9  BEN X 226     -22.550   8.558  -2.659  0.00  0.00           H
ATOM   3258  N1  BEN X 227       8.968  20.729  44.683  0.00  0.00           N
ATOM   3259  H1  BEN X 227       8.336  21.108  43.989  0.00  0.00           H
ATOM   3260  H2  BEN X 227       8.913  21.081  45.630  0.00  0.00           H
ATOM   3261  C1  BEN X 227      10.175  20.720  44.136  0.00  0.00           C
ATOM   3262  N2  BEN X 227      10.442  19.492  43.839  0.00  0.00           N
ATOM   3263  H3  BEN X 227       9.655  18.856  43.855  0.00  0.00           H
ATOM   3264  H4  BEN X 227      11.185  19.237  43.202  0.00  0.00           H
ATOM   3265  C2  BEN X 227      11.017  21.957  44.016  0.00  0.00           C
ATOM   3266  C3  BEN X 227      10.655  23.191  44.579  0.00  0.00           C
ATOM   3267  H5  BEN X 227       9.721  23.320  45.118  0.00  0.00           H
ATOM   3268  C4  BEN X 227      11.479  24.302  44.510  0.00  0.00           C
ATOM   3269  H6  BEN X 227      11.190  25.254  44.944  0.00  0.00           H
ATOM   3270  C5  BEN X 227      12.748  24.260  43.882  0.00  0.00           C
ATOM   3271  H7  BEN X 227      13.344  25.166  43.821  0.00  0.00           H
ATOM   3272  C6  BEN X 227      13.191  23.031  43.372  0.00  0.00           C
ATOM   3273  H8  BEN X 227      14.153  23.053  42.870  0.00  0.00           H
ATOM   3274  C7  BEN X 227      12.336  21.869  43.478  0.00  0.00           C
ATOM   3275  H9  BEN X 227      12.754  20.934  43.117  0.00  0.00           H
ATOM   3276  N1  BEN X 228      18.594  29.476  34.597  0.00  0.00           N
ATOM   3277  H1  BEN X 228      18.876  29.750  35.529  0.00  0.00           H
ATOM   3278  H2  BEN X 228      18.086  30.252  34.190  0.00  0.00           H
ATOM   3279  C1  BEN X 228      19.721  29.263  33.875  0.00  0.00           C
ATOM   3280  N2  BEN X 228      19.122  29.205  32.669  0.00  0.00           N
ATOM   3281  H3  BEN X 228      19.374  30.014  32.115  0.00  0.00           H
ATOM   3282  H4  BEN X 228      18.136  29.000  32.772  0.00  0.00           H
ATOM   3283  C2  BEN X 228      20.951  28.481  34.243  0.00  0.00           C
ATOM   3284  C3  BEN X 228      21.189  28.002  35.550  0.00  0.00           C
ATOM   3285  H5  BEN X 228      20.529  28.265  36.371  0.00  0.00           H
ATOM   3286  C4  BEN X 228      22.339  27.246  35.791  0.00  0.00           C
ATOM   3287  H6  BEN X 228      22.544  26.900  36.799  0.00  0.00           H
ATOM   3288  C5  BEN X 228      23.185  26.783  34.804  0.00  0.00           C
ATOM   3289  H7  BEN X 228      24.004  26.116  35.052  0.00  0.00           H
ATOM   3290  C6  BEN X 228      22.915  27.231  33.493  0.00  0.00           C
ATOM   3291  H8  BEN X 228      23.509  26.800  32.692  0.00  0.00           H
ATOM   3292  C7  BEN X 228      21.766  27.972  33.209  0.00  0.00           C
ATOM   3293  H9  BEN X 228      21.539  28.217  32.175  0.00  0.00           H
ATOM   3294  Cl- Cl- X 229       3.901  19.923  32.275  0.00  0.00          CL
ATOM   3295  Cl- Cl- X 230      20.458  60.539  70.169  0.00  0.00          CL
ATOM   3296  Cl- Cl- X 231      -7.075  53.621  60.374  0.00  0.00          CL
ATOM   3297  Cl- Cl- X 232     -48.150  65.361  28.926  0.00  0.00          CL
ATOM   3298  Cl- Cl- X 233       2.704  23.669   8.919  0.00  0.00          CL
ATOM   3299  Cl- Cl- X 234     -30.041  24.728  40.376  0.00  0.00          CL
ATOM   3300  Cl- Cl- X 235      10.946   3.176  43.790  0.00  0.00          CL
ATOM   3301  Cl- Cl- X 236      -4.819  41.220  47.139  0.00  0.00          CL
ATOM   3302  Cl- Cl- X 237     -36.951  30.200  46.622  0.00  0.00          CL
ATOM   3303  Cl- Cl- X 238       6.266  61.106  73.456  0.00  0.00          CL
ATOM   3304  Cl- Cl- X 239     -15.551  53.098  25.663  0.00  0.00          CL
ATOM   3305  Cl- Cl- X 240      11.347  40.575  15.858  0.00  0.00          CL
ATOM   3306  O   WAT X 241      22.030  41.678  28.237  0.00  0.00           O
ATOM   3307  H1  WAT X 241      22.598  42.179  28.823  0.00  0.00           H
ATOM   3308  H2  WAT X 241      22.376  40.786  28.273  0.00  0.00           H
ATOM   3309  O   WAT X 242     -21.207  49.504  42.569  0.00  0.00           O
ATOM   3310  H1  WAT X 242     -21.037  50.420  42.790  0.00  0.00           H
ATOM   3311  H2  WAT X 242     -22.040  49.522  42.098  0.00  0.00           H
ATOM   3312  O   WAT X 243      18.153  54.802  40.103  0.00  0.00           O
ATOM   3313  H1  WAT X 243      18.940  55.215  39.747  0.00  0.00           H
ATOM   3314  H2  WAT X 243      18.268  54.843  41.052  0.00  0.00           H
ATOM   3315  O   WAT X 244       7.770  71.401  62.728  0.00  0.00           O
ATOM   3316  H1  WAT X 244       7.166  71.722  62.058  0.00  0.00           H
ATOM   3317  H2  WAT X 244       8.385  70.845  62.249  0.00  0.00           H
ATOM   3318  O   WAT X 245       5.840  55.573  15.984  0.00  0.00           O
ATOM   3319  H1  WAT X 245       6.669  55.614  16.461  0.00  0.00           H
ATOM   3320  H2  WAT X 245       5.960  56.170  15.245  0.00  0.00           H
ATOM   3321  O   WAT X 246     -22.524  12.090  26.847  0.00  0.00           O
ATOM   3322  H1  WAT X 246     -21.642  11.735  26.959  0.00  0.00           H
ATOM   3323  H2  WAT X 246     -23.102  11.409  27.190  0.00  0.00           H
ATOM   3324  O   WAT X 247      -0.587  31.958  76.230  0.00  0.00           O
ATOM   3325  H1  WAT X 247      -0.104  32.241  75.454  0.00  0.00           H
ATOM   3326  H2  WAT X 247      -1.216  32.661  76.392  0.00  0.00           H
ATOM   3327  O   WAT X 248      24.295  38.329   8.530  0.00  0.00           O
ATOM   3328  H1  WAT X 248      23.658  38.604   9.189  0.00  0.00           H
ATOM   3329  H2  WAT X 248      24.941  39.034   8.512  0.00  0.00           H
ATOM   3330  O   WAT X 249       1.344   5.447  44.046  0.00  0.00           O
ATOM   3331  H1  WAT X 249       0.749   5.510  43.299  0.00  0.00           H
ATOM   3332  H2  WAT X 249       0.827   5.022  44.730  0.00  0.00           H
ATOM   3333  O   WAT X 250       5.892  42.120  65.045  0.00  0.00           O
ATOM   3334  H1  WAT X 250       5.842  41.431  64.383  0.00  0.00           H
ATOM   3335  H2  WAT X 250       6.658  41.892  65.572  0.00  0.00           H
ATOM   3336  O   WAT X 251      23.349  77.847  48.147  0.00  0.00           O
ATOM   3337  H1  WAT X 251      22.751  77.352  48.706  0.00  0.00           H
ATOM   3338  H2  WAT X 251      22.996  77.738  47.264  0.00  0.00           H
ATOM   3339  O   WAT X 252      -4.673  42.419  59.861  0.00  0.00           O
ATOM   3340  H1  WAT X 252      -3.998  42.237  59.207  0.00  0.00           H
ATOM   3341  H2  WAT X 252      -4.189  42.534  60.679  0.00  0.00           H
ATOM   3342  O   WAT X 253      -7.546  57.152  40.706  0.00  0.00           O
ATOM   3343  H1  WAT X 253      -7.200  56.768  41.512  0.00  0.00           H
ATOM   3344  H2  WAT X 253      -7.143  56.639  40.005  0.00  0.00           H
ATOM   3345  O   WAT X 254     -24.738  38.898  45.228  0.00  0.00           O
ATOM   3346  H1  WAT X 254     -24.933  38.816  44.294  0.00  0.00           H
ATOM   3347  H2  WAT X 254     -25.596  38.956  45.648  0.00  0.00           H
ATOM   3348  O   WAT X 255      -6.367  16.669  19.977  0.00  0.00           O
ATOM   3349  H1  WAT X 255      -5.649  16.262  19.492  0.00  0.00           H
ATOM   3350  H2  WAT X 255      -7.110  16.640  19.375  0.00  0.00           H
ATOM   3351  O   WAT X 256      -0.687  69.059  35.517  0.00  0.00           O
ATOM   3352  H1  WAT X 256      -0.551  69.300  34.601  0.00  0.00           H
ATOM   3353  H2  WAT X 256      -0.019  68.397  35.693  0.00  0.00           H
ATOM   3354  O   WAT X 257      15.162   8.828  34.209  0.00  0.00           O
ATOM   3355  H1  WAT X 257      15.348   8.038  34.716  0.00  0.00           H
ATOM   3356  H2  WAT X 257      14.382   8.608  33.700  0.00  0.00           H
ATOM   3357  O   WAT X 258      16.898  47.762  32.234  0.00  0.00           O
ATOM   3358  H1  WAT X 258      17.157  48.552  31.761  0.00  0.00           H
ATOM   3359  H2  WAT X 258      17.671  47.198  32.202  0.00  0.00           H
ATOM   3360  O   WAT X 259     -28.614  47.750  -4.449  0.00  0.00           O
ATOM   3361  H1  WAT X 259     -28.543  48.413  -3.762  0.00  0.00           H
ATOM   3362  H2  WAT X 259     -27.727  47.401  -4.538  0.00  0.00           H
ATOM   3363  O   WAT X 260      30.805  63.135  43.001  0.00  0.00           O
ATOM   3364  H1  WAT X 260      31.149  63.627  42.255  0.00  0.00           H
ATOM   3365  H2  WAT X 260      31.291  63.471  43.754  0.00  0.00           H
ATOM   3366  O   WAT X 261      -1.377  37.969  71.603  0.00  0.00           O
ATOM   3367  H1  WAT X 261      -0.735  37.888  70.898  0.00  0.00           H
ATOM   3368  H2  WAT X 261      -2.203  38.154  71.155  0.00  0.00           H
ATOM   3369  O   WAT X 262      13.866  67.945  57.607  0.00  0.00           O
ATOM   3370  H1  WAT X 262      13.584  67.207  58.147  0.00  0.00           H
ATOM   3371  H2  WAT X 262      14.507  68.406  58.149  0.00  0.00           H
ATOM   3372  O   WAT X 263       2.175  53.400  34.571  0.00  0.00           O
ATOM   3373  H1  WAT X 263       1.873  52.505  34.726  0.00  0.00           H
ATOM   3374  H2  WAT X 263       2.577  53.664  35.398  0.00  0.00           H
ATOM   3375  O   WAT X 264     -19.849  20.368  11.784  0.00  0.00           O
ATOM   3376  H1  WAT X 264     -20.368  20.986  12.299  0.00  0.00           H
ATOM   3377  H2  WAT X 264     -20.363  20.228  10.989  0.00  0.00           H
ATOM   3378  O   WAT X 265     -19.160  23.806 -13.551  0.00  0.00           O
ATOM   3379  H1  WAT X 265     -19.249  22.958 -13.116  0.00  0.00           H
ATOM   3380  H2  WAT X 265     -19.782  23.769 -14.278  0.00  0.00           H
ATOM   3381  O   WAT X 266     -19.944  25.023  28.105  0.00  0.00           O
ATOM   3382  H1  WAT X 266     -19.552  25.852  28.378  0.00  0.00           H
ATOM   3383  H2  WAT X 266     -19.254  24.374  28.244  0.00  0.00           H
ATOM   3384  O   WAT X 267     -12.239  22.027  -4.653  0.00  0.00           O
ATOM   3385  H1  WAT X 267     -13.132  21.915  -4.328  0.00  0.00           H
ATOM   3386  H2  WAT X 267     -11.747  22.347  -3.897  0.00  0.00           H
ATOM   3387  O   WAT X 268      -5.721  14.260  11.822  0.00  0.00           O
ATOM   3388  H1  WAT X 268      -4.776  14.132  11.908  0.00  0.00           H
ATOM   3389  H2  WAT X 268      -5.937  13.884  10.969  0.00  0.00           H
ATOM   3390  O   WAT X 269     -29.428  21.890  34.446  0.00  0.00           O
ATOM   3391  H1  WAT X 269     -28.678  22.151  33.911  0.00  0.00           H
ATOM   3392  H2  WAT X 269     -29.852  22.715  34.682  0.00  0.00           H
ATOM   3393  O   WAT X 270      -1.312  32.253  -1.297  0.00  0.00           O
ATOM   3394  H1  WAT X 270      -0.593  31.929  -1.839  0.00  0.00           H
ATOM   3395  H2  WAT X 270      -1.182  31.830  -0.449  0.00  0.00           H
ATOM   3396  O   WAT X 271      18.020  77.242  53.852  0.00  0.00           O
ATOM   3397  H1  WAT X 271      18.489  76.809  54.566  0.00  0.00           H
ATOM   3398  H2  WAT X 271      17.118  77.309  54.164  0.00  0.00           H
ATOM   3399  O   WAT X 272      19.619  51.688  24.102  0.00  0.00           O
ATOM   3400  H1  WAT X 272      18.741  51.726  23.724  0.00  0.00           H
ATOM   3401  H2  WAT X 272      20.170  51.356  23.393  0.00  0.00           H
ATOM   3402  O   WAT X 273     -23.345  11.124  46.673  0.00  0.00           O
ATOM   3403  H1  WAT X 273     -22.980  10.895  47.528  0.00  0.00           H
ATOM   3404  H2  WAT X 273     -23.240  10.331  46.148  0.00  0.00           H
ATOM   3405  O   WAT X 274     -23.385  -1.902  38.741  0.00  0.00           O
ATOM   3406  H1  WAT X 274     -23.321  -2.753  39.174  0.00  0.00           H
ATOM   3407  H2  WAT X 274     -23.004  -1.286  39.367  0.00  0.00           H
ATOM   3408  O   WAT X 275      -1.199  31.650 -10.407  0.00  0.00           O
ATOM   3409  H1  WAT X 275      -1.922  32.278 -10.422  0.00  0.00           H
ATOM   3410  H2  WAT X 275      -1.108  31.368 -11.317  0.00  0.00           H
ATOM   3411  O   WAT X 276      14.277  46.696  37.728  0.00  0.00           O
ATOM   3412  H1  WAT X 276      13.581  46.076  37.943  0.00  0.00           H
ATOM   3413  H2  WAT X 276      14.740  46.291  36.995  0.00  0.00           H
ATOM   3414  O   WAT X 277       4.055  23.439  74.036  0.00  0.00           O
ATOM   3415  H1  WAT X 277       4.701  22.895  74.485  0.00  0.00           H
ATOM   3416  H2  WAT X 277       3.211  23.133  74.370  0.00  0.00           H
ATOM   3417  O   WAT X 278      11.935  17.966  68.830  0.00  0.00           O
ATOM   3418  H1  WAT X 278      11.455  18.410  68.131  0.00  0.00           H
ATOM   3419  H2  WAT X 278      12.599  17.449  68.374  0.00  0.00           H
ATOM   3420  O   WAT X 279      23.532  35.205  67.014  0.00  0.00           O
ATOM   3421  H1  WAT X 279      24.466  35.357  67.154  0.00  0.00           H
ATOM   3422  H2  WAT X 279      23.263  35.902  66.416  0.00  0.00           H
ATOM   3423  O   WAT X 280      28.269  15.415  40.121  0.00  0.00           O
ATOM   3424  H1  WAT X 280      28.666  15.670  39.288  0.00  0.00           H
ATOM   3425  H2  WAT X 280      27.606  16.085  40.286  0.00  0.00           H
ATOM   3426  O   WAT X 281      16.547  30.326  -6.114  0.00  0.00           O
ATOM   3427  H1  WAT X 281      16.734  30.929  -6.832  0.00  0.00           H
ATOM   3428  H2  WAT X 281      16.179  30.880  -5.425  0.00  0.00           H
ATOM   3429  O   WAT X 282     -16.598  33.980   5.271  0.00  0.00           O
ATOM   3430  H1  WAT X 282     -16.597  34.934   5.345  0.00  0.00           H
ATOM   3431  H2  WAT X 282     -15.801  33.704   5.724  0.00  0.00           H
ATOM   3432  O   WAT X 283      16.396  32.312  28.250  0.00  0.00           O
ATOM   3433  H1  WAT X 283      17.281  32.408  27.897  0.00  0.00           H
ATOM   3434  H2  WAT X 283      16.202  33.161  28.645  0.00  0.00           H
ATOM   3435  O   WAT X 284      -6.478  47.412  18.431  0.00  0.00           O
ATOM   3436  H1  WAT X 284      -7.211  48.025  18.481  0.00  0.00           H
ATOM   3437  H2  WAT X 284      -5.987  47.559  19.240  0.00  0.00           H
ATOM   3438  O   WAT X 285      -6.097  67.786  40.280  0.00  0.00           O
ATOM   3439  H1  WAT X 285      -6.098  68.727  40.106  0.00  0.00           H
ATOM   3440  H2  WAT X 285      -6.052  67.719  41.234  0.00  0.00           H
ATOM   3441  O   WAT X 286     -29.104  29.937  40.001  0.00  0.00           O
ATOM   3442  H1  WAT X 286     -29.413  29.382  39.285  0.00  0.00           H
ATOM   3443  H2  WAT X 286     -29.696  29.743  40.727  0.00  0.00           H
ATOM   3444  O   WAT X 287     -32.755  25.663  22.615  0.00  0.00           O
ATOM   3445  H1  WAT X 287     -32.829  24.715  22.721  0.00  0.00           H
ATOM   3446  H2  WAT X 287     -32.179  25.940  23.327  0.00  0.00           H
ATOM   3447  O   WAT X 288      -4.580  15.721  24.244  0.00  0.00           O
ATOM   3448  H1  WAT X 288      -4.645  14.908  24.745  0.00  0.00           H
ATOM   3449  H2  WAT X 288      -4.297  16.374  24.884  0.00  0.00           H
ATOM   3450  O   WAT X 289      23.856  35.682  26.686  0.00  0.00           O
ATOM   3451  H1  WAT X 289      23.422  35.247  25.952  0.00  0.00           H
ATOM   3452  H2  WAT X 289      23.925  35.004  27.359  0.00  0.00           H
ATOM   3453  O   WAT X 290       1.413  36.075  23.600  0.00  0.00           O
ATOM   3454  H1  WAT X 290       0.476  35.911  23.492  0.00  0.00           H
ATOM   3455  H2  WAT X 290       1.629  36.696  22.904  0.00  0.00           H
ATOM   3456  O   WAT X 291     -46.343  73.163  14.558  0.00  0.00           O
ATOM   3457  H1  WAT X 291     -46.752  72.437  14.088  0.00  0.00           H
ATOM   3458  H2  WAT X 291     -45.405  73.052  14.403  0.00  0.00           H
ATOM   3459  O   WAT X 292      22.096  52.784  66.514  0.00  0.00           O
ATOM   3460  H1  WAT X 292      22.514  51.954  66.746  0.00  0.00           H
ATOM   3461  H2  WAT X 292      22.728  53.452  66.779  0.00  0.00           H
ATOM   3462  O   WAT X 293      -3.417  20.473  45.867  0.00  0.00           O
ATOM   3463  H1  WAT X 293      -3.319  21.096  45.147  0.00  0.00           H
ATOM   3464  H2  WAT X 293      -2.899  20.846  46.580  0.00  0.00           H
ATOM   3465  O   WAT X 294       2.090  13.081  64.068  0.00  0.00           O
ATOM   3466  H1  WAT X 294       2.036  12.244  63.607  0.00  0.00           H
ATOM   3467  H2  WAT X 294       3.025  13.204  64.233  0.00  0.00           H
ATOM   3468  O   WAT X 295       1.765  10.869  45.245  0.00  0.00           O
ATOM   3469  H1  WAT X 295       1.814  10.500  44.364  0.00  0.00           H
ATOM   3470  H2  WAT X 295       2.665  11.126  45.447  0.00  0.00           H
ATOM   3471  O   WAT X 296     -30.671  19.374   2.180  0.00  0.00           O
ATOM   3472  H1  WAT X 296     -31.457  19.302   1.639  0.00  0.00           H
ATOM   3473  H2  WAT X 296     -31.000  19.397   3.079  0.00  0.00           H
ATOM   3474  O   WAT X 297      17.771  51.703  46.687  0.00  0.00           O
ATOM   3475  H1  WAT X 297      17.219  51.686  47.469  0.00  0.00           H
ATOM   3476  H2  WAT X 297      17.159  51.844  45.965  0.00  0.00           H
ATOM   3477  O   WAT X 298      28.789  70.825  38.918  0.00  0.00           O
ATOM   3478  H1  WAT X 298      29.026  70.476  38.059  0.00  0.00           H
ATOM   3479  H2  WAT X 298      29.438  71.508  39.086  0.00  0.00           H
ATOM   3480  O   WAT X 299     -15.829  45.464  66.409  0.00  0.00           O
ATOM   3481  H1  WAT X 299     -16.154  44.975  67.165  0.00  0.00           H
ATOM   3482  H2  WAT X 299     -15.463  44.796  65.830  0.00  0.00           H
ATOM   3483  O   WAT X 300       1.712  55.029  26.697  0.00  0.00           O
ATOM   3484  H1  WAT X 300       1.053  54.433  26.341  0.00  0.00           H
ATOM   3485  H2  WAT X 300       1.896  54.687  27.572  0.00  0.00           H
ATOM   3486  O   WAT X 301       4.208  33.531  81.679  0.00  0.00           O
ATOM   3487  H1  WAT X 301       3.892  34.348  81.294  0.00  0.00           H
ATOM   3488  H2  WAT X 301       5.162  33.606  81.652  0.00  0.00           H
ATOM   3489  O   WAT X 302      -2.638  48.432  22.542  0.00  0.00           O
ATOM   3490  H1  WAT X 302      -3.388  48.905  22.903  0.00  0.00           H
ATOM   3491  H2  WAT X 302      -2.392  48.931  21.764  0.00  0.00           H
ATOM   3492  O   WAT X 303     -22.861  28.502  -8.905  0.00  0.00           O
ATOM   3493  H1  WAT X 303     -22.138  27.899  -8.730  0.00  0.00           H
ATOM   3494  H2  WAT X 303     -22.847  29.112  -8.168  0.00  0.00           H
ATOM   3495  O   WAT X 304      25.087  55.994  61.063  0.00  0.00           O
ATOM   3496  H1  WAT X 304      24.184  56.117  61.355  0.00  0.00           H
ATOM   3497  H2  WAT X 304      25.011  55.797  60.129  0.00  0.00           H
ATOM   3498  O   WAT X 305       2.474  59.996  63.112  0.00  0.00           O
ATOM   3499  H1  WAT X 305       2.283  60.480  63.915  0.00  0.00           H
ATOM   3500  H2  WAT X 305       3.302  59.551  63.292  0.00  0.00           H
ATOM   3501  O   WAT X 306       0.092  62.732  41.870  0.00  0.00           O
ATOM   3502  H1  WAT X 306       0.617  63.531  41.829  0.00  0.00           H
ATOM   3503  H2  WAT X 306       0.720  62.044  42.090  0.00  0.00           H
ATOM   3504  O   WAT X 307     -38.114  33.111  59.166  0.00  0.00           O
ATOM   3505  H1  WAT X 307     -38.577  33.356  58.365  0.00  0.00           H
ATOM   3506  H2  WAT X 307     -37.236  32.870  58.871  0.00  0.00           H
ATOM   3507  O   WAT X 308     -25.212  23.298  -9.830  0.00  0.00           O
ATOM   3508  H1  WAT X 308     -24.412  23.767  -9.591  0.00  0.00           H
ATOM   3509  H2  WAT X 308     -24.922  22.403 -10.003  0.00  0.00           H
ATOM   3510  O   WAT X 309     -12.563   3.963  46.747  0.00  0.00           O
ATOM   3511  H1  WAT X 309     -12.774   3.030  46.711  0.00  0.00           H
ATOM   3512  H2  WAT X 309     -11.905   4.087  46.063  0.00  0.00           H
ATOM   3513  O   WAT X 310      -3.650  21.997  20.198  0.00  0.00           O
ATOM   3514  H1  WAT X 310      -4.040  22.569  19.538  0.00  0.00           H
ATOM   3515  H2  WAT X 310      -2.754  21.855  19.893  0.00  0.00           H
ATOM   3516  O   WAT X 311       9.239  41.183  10.166  0.00  0.00           O
ATOM   3517  H1  WAT X 311       9.357  40.370   9.674  0.00  0.00           H
ATOM   3518  H2  WAT X 311       9.410  40.939  11.076  0.00  0.00           H
ATOM   3519  O   WAT X 312      40.208  42.083  18.820  0.00  0.00           O
ATOM   3520  H1  WAT X 312      41.097  41.978  18.482  0.00  0.00           H
ATOM   3521  H2  WAT X 312      40.032  43.021  18.743  0.00  0.00           H
ATOM   3522  O   WAT X 313      15.438  15.404  14.573  0.00  0.00           O
ATOM   3523  H1  WAT X 313      15.013  14.805  13.960  0.00  0.00           H
ATOM   3524  H2  WAT X 313      15.120  16.271  14.320  0.00  0.00           H
ATOM   3525  O   WAT X 314     -22.844  37.236  25.683  0.00  0.00           O
ATOM   3526  H1  WAT X 314     -22.012  36.771  25.767  0.00  0.00           H
ATOM   3527  H2  WAT X 314     -22.946  37.378  24.742  0.00  0.00           H
ATOM   3528  O   WAT X 315     -47.786  64.860  18.222  0.00  0.00           O
ATOM   3529  H1  WAT X 315     -47.337  65.560  17.747  0.00  0.00           H
ATOM   3530  H2  WAT X 315     -47.081  64.351  18.621  0.00  0.00           H
ATOM   3531  O   WAT X 316     -53.859  31.896  43.698  0.00  0.00           O
ATOM   3532  H1  WAT X 316     -54.451  31.634  44.403  0.00  0.00           H
ATOM   3533  H2  WAT X 316     -53.110  31.306  43.783  0.00  0.00           H
ATOM   3534  O   WAT X 317     -20.918  27.048  16.482  0.00  0.00           O
ATOM   3535  H1  WAT X 317     -21.324  27.319  15.659  0.00  0.00           H
ATOM   3536  H2  WAT X 317     -20.406  27.808  16.759  0.00  0.00           H
ATOM   3537  O   WAT X 318     -10.000  47.428  44.717  0.00  0.00           O
ATOM   3538  H1  WAT X 318     -10.432  46.872  44.069  0.00  0.00           H
ATOM   3539  H2  WAT X 318      -9.112  47.544  44.379  0.00  0.00           H
ATOM   3540  O   WAT X 319     -33.739  22.668  22.651  0.00  0.00           O
ATOM   3541  H1  WAT X 319     -33.330  22.801  21.795  0.00  0.00           H
ATOM   3542  H2  WAT X 319     -33.005  22.639  23.264  0.00  0.00           H
ATOM   3543  O   WAT X 320     -12.866  -8.263  29.712  0.00  0.00           O
ATOM   3544  H1  WAT X 320     -12.011  -8.685  29.631  0.00  0.00           H
ATOM   3545  H2  WAT X 320     -13.283  -8.402  28.862  0.00  0.00           H
ATOM   3546  O   WAT X 321     -19.233  72.543  32.994  0.00  0.00           O
ATOM   3547  H1  WAT X 321     -19.665  72.729  33.828  0.00  0.00           H
ATOM   3548  H2  WAT X 321     -19.372  71.606  32.856  0.00  0.00           H
ATOM   3549  O   WAT X 322     -25.727  -3.461  28.156  0.00  0.00           O
ATOM   3550  H1  WAT X 322     -24.847  -3.211  27.875  0.00  0.00           H
ATOM   3551  H2  WAT X 322     -26.143  -3.803  27.365  0.00  0.00           H
ATOM   3552  O   WAT X 323     -16.118  34.475  53.193  0.00  0.00           O
ATOM   3553  H1  WAT X 323     -16.460  35.282  53.577  0.00  0.00           H
ATOM   3554  H2  WAT X 323     -15.612  34.766  52.434  0.00  0.00           H
ATOM   3555  O   WAT X 324     -29.538  -8.695  20.667  0.00  0.00           O
ATOM   3556  H1  WAT X 324     -30.220  -8.646  19.997  0.00  0.00           H
ATOM   3557  H2  WAT X 324     -28.833  -8.141  20.332  0.00  0.00           H
ATOM   3558  O   WAT X 325       9.602  36.745  35.169  0.00  0.00           O
ATOM   3559  H1  WAT X 325      10.280  36.895  35.827  0.00  0.00           H
ATOM   3560  H2  WAT X 325       8.974  37.454  35.306  0.00  0.00           H
ATOM   3561  O   WAT X 326     -25.369   0.294  18.052  0.00  0.00           O
ATOM   3562  H1  WAT X 326     -25.543   0.954  18.723  0.00  0.00           H
ATOM   3563  H2  WAT X 326     -26.236   0.041  17.735  0.00  0.00           H
ATOM   3564  O   WAT X 327     -23.617  -1.977  20.837  0.00  0.00           O
ATOM   3565  H1  WAT X 327     -24.088  -2.770  21.094  0.00  0.00           H
ATOM   3566  H2  WAT X 327     -23.125  -1.727  21.620  0.00  0.00           H
ATOM   3567  O   WAT X 328      -3.273  21.986 -12.358  0.00  0.00           O
ATOM   3568  H1  WAT X 328      -2.483  21.991 -11.816  0.00  0.00           H
ATOM   3569  H2  WAT X 328      -3.037  22.501 -13.129  0.00  0.00           H
ATOM   3570  O   WAT X 329      46.715  30.461  26.783  0.00  0.00           O
ATOM   3571  H1  WAT X 329      46.133  29.764  26.480  0.00  0.00           H
ATOM   3572  H2  WAT X 329      47.588  30.067  26.767  0.00  0.00           H
ATOM   3573  O   WAT X 330     -22.311  38.089  42.273  0.00  0.00           O
ATOM   3574  H1  WAT X 330     -21.712  38.182  41.532  0.00  0.00           H
ATOM   3575  H2  WAT X 330     -22.124  38.847  42.828  0.00  0.00           H
ATOM   3576  O   WAT X 331     -28.235  64.172  22.839  0.00  0.00           O
ATOM   3577  H1  WAT X 331     -28.766  64.213  22.044  0.00  0.00           H
ATOM   3578  H2  WAT X 331     -27.810  63.315  22.799  0.00  0.00           H
ATOM   3579  O   WAT X 332     -44.142  66.073  12.930  0.00  0.00           O
ATOM   3580  H1  WAT X 332     -44.135  65.598  12.099  0.00  0.00           H
ATOM   3581  H2  WAT X 332     -43.701  65.487  13.545  0.00  0.00           H
ATOM   3582  O   WAT X 333     -35.699  46.120  23.174  0.00  0.00           O
ATOM   3583  H1  WAT X 333     -35.724  47.043  22.922  0.00  0.00           H
ATOM   3584  H2  WAT X 333     -34.818  45.831  22.936  0.00  0.00           H
ATOM   3585  O   WAT X 334       2.783  72.034  34.812  0.00  0.00           O
ATOM   3586  H1  WAT X 334       1.886  72.126  35.133  0.00  0.00           H
ATOM   3587  H2  WAT X 334       3.322  72.045  35.602  0.00  0.00           H
ATOM   3588  O   WAT X 335     -35.942  47.358  33.931  0.00  0.00           O
ATOM   3589  H1  WAT X 335     -36.038  46.954  33.069  0.00  0.00           H
ATOM   3590  H2  WAT X 335     -35.576  48.224  33.750  0.00  0.00           H
ATOM   3591  O   WAT X 336     -18.346  46.091  48.457  0.00  0.00           O
ATOM   3592  H1  WAT X 336     -18.935  46.735  48.064  0.00  0.00           H
ATOM   3593  H2  WAT X 336     -17.589  46.072  47.872  0.00  0.00           H
ATOM   3594  O   WAT X 337      -1.790  38.291  43.316  0.00  0.00           O
ATOM   3595  H1  WAT X 337      -1.142  38.898  43.675  0.00  0.00           H
ATOM   3596  H2  WAT X 337      -1.960  38.618  42.432  0.00  0.00           H
ATOM   3597  O   WAT X 338      15.478  18.329  17.095  0.00  0.00           O
ATOM   3598  H1  WAT X 338      16.230  17.833  16.771  0.00  0.00           H
ATOM   3599  H2  WAT X 338      15.797  18.754  17.891  0.00  0.00           H
ATOM   3600  O   WAT X 339     -32.409  65.106  27.844  0.00  0.00           O
ATOM   3601  H1  WAT X 339     -31.528  64.914  27.524  0.00  0.00           H
ATOM   3602  H2  WAT X 339     -32.982  64.549  27.316  0.00  0.00           H
ATOM   3603  O   WAT X 340      -7.871  81.079  38.253  0.00  0.00           O
ATOM   3604  H1  WAT X 340      -7.055  80.886  37.792  0.00  0.00           H
ATOM   3605  H2  WAT X 340      -8.383  81.594  37.630  0.00  0.00           H
ATOM   3606  O   WAT X 341       3.930  54.093  12.826  0.00  0.00           O
ATOM   3607  H1  WAT X 341       3.466  53.359  12.424  0.00  0.00           H
ATOM   3608  H2  WAT X 341       3.534  54.871  12.433  0.00  0.00           H
ATOM   3609  O   WAT X 342     -11.061  10.864  18.611  0.00  0.00           O
ATOM   3610  H1  WAT X 342     -10.965  11.237  19.487  0.00  0.00           H
ATOM   3611  H2  WAT X 342     -10.897  11.597  18.019  0.00  0.00           H
ATOM   3612  O   WAT X 343      -3.890   1.479  18.615  0.00  0.00           O
ATOM   3613  H1  WAT X 343      -3.967   1.726  19.537  0.00  0.00           H
ATOM   3614  H2  WAT X 343      -2.954   1.332  18.483  0.00  0.00           H
ATOM   3615  O   WAT X 344     -13.454  54.477  62.699  0.00  0.00           O
ATOM   3616  H1  WAT X 344     -13.461  54.194  61.784  0.00  0.00           H
ATOM   3617  H2  WAT X 344     -14.080  55.200  62.731  0.00  0.00           H
ATOM   3618  O   WAT X 345      17.840  48.333  25.480  0.00  0.00           O
ATOM   3619  H1  WAT X 345      17.991  48.831  24.676  0.00  0.00           H
ATOM   3620  H2  WAT X 345      18.630  48.476  26.002  0.00  0.00           H
ATOM   3621  O   WAT X 346      21.949  63.756  28.241  0.00  0.00           O
ATOM   3622  H1  WAT X 346      22.390  63.001  28.629  0.00  0.00           H
ATOM   3623  H2  WAT X 346      22.512  64.014  27.511  0.00  0.00           H
ATOM   3624  O   WAT X 347      22.669  56.601  57.329  0.00  0.00           O
ATOM   3625  H1  WAT X 347      23.151  57.382  57.601  0.00  0.00           H
ATOM   3626  H2  WAT X 347      23.283  56.121  56.774  0.00  0.00           H
ATOM   3627  O   WAT X 348     -31.982  36.486  43.556  0.00  0.00           O
ATOM   3628  H1  WAT X 348     -31.277  36.717  44.162  0.00  0.00           H
ATOM   3629  H2  WAT X 348     -31.540  36.038  42.834  0.00  0.00           H
ATOM   3630  O   WAT X 349     -13.786  47.428  34.634  0.00  0.00           O
ATOM   3631  H1  WAT X 349     -13.740  48.252  35.119  0.00  0.00           H
ATOM   3632  H2  WAT X 349     -13.119  47.513  33.953  0.00  0.00           H
ATOM   3633  O   WAT X 350     -22.871  34.632  -9.060  0.00  0.00           O
ATOM   3634  H1  WAT X 350     -23.593  34.003  -9.063  0.00  0.00           H
ATOM   3635  H2  WAT X 350     -22.756  34.868  -9.981  0.00  0.00           H
ATOM   3636  O   WAT X 351     -37.083  14.120  44.185  0.00  0.00           O
ATOM   3637  H1  WAT X 351     -37.204  13.268  44.604  0.00  0.00           H
ATOM   3638  H2  WAT X 351     -37.787  14.663  44.538  0.00  0.00           H
ATOM   3639  O   WAT X 352       0.361  25.625  -6.233  0.00  0.00           O
ATOM   3640  H1  WAT X 352      -0.026  26.272  -5.643  0.00  0.00           H
ATOM   3641  H2  WAT X 352      -0.106  25.745  -7.060  0.00  0.00           H
ATOM   3642  O   WAT X 353     -51.321  38.047  53.840  0.00  0.00           O
ATOM   3643  H1  WAT X 353     -51.275  38.060  52.884  0.00  0.00           H
ATOM   3644  H2  WAT X 353     -50.508  37.623  54.114  0.00  0.00           H
ATOM   3645  O   WAT X 354     -46.598  59.061  29.921  0.00  0.00           O
ATOM   3646  H1  WAT X 354     -47.249  58.410  30.185  0.00  0.00           H
ATOM   3647  H2  WAT X 354     -45.835  58.545  29.663  0.00  0.00           H
ATOM   3648  O   WAT X 355     -40.631  30.562  43.783  0.00  0.00           O
ATOM   3649  H1  WAT X 355     -40.022  31.289  43.650  0.00  0.00           H
ATOM   3650  H2  WAT X 355     -40.122  29.908  44.262  0.00  0.00           H
ATOM   3651  O   WAT X 356     -15.733  54.483  47.209  0.00  0.00           O
ATOM   3652  H1  WAT X 356     -15.635  53.695  47.743  0.00  0.00           H
ATOM   3653  H2  WAT X 356     -15.367  55.185  47.748  0.00  0.00           H
ATOM   3654  O   WAT X 357     -13.742  19.776 -16.500  0.00  0.00           O
ATOM   3655  H1  WAT X 357     -13.509  20.241 -15.696  0.00  0.00           H
ATOM   3656  H2  WAT X 357     -13.131  19.040 -16.536  0.00  0.00           H
ATOM   3657  O   WAT X 358      -0.890  -0.540  41.573  0.00  0.00           O
ATOM   3658  H1  WAT X 358      -0.802  -1.189  42.270  0.00  0.00           H
ATOM   3659  H2  WAT X 358      -0.607   0.282  41.974  0.00  0.00           H
ATOM   3660  O   WAT X 359     -11.662  52.053  42.136  0.00  0.00           O
ATOM   3661  H1  WAT X 359     -12.302  51.580  41.605  0.00  0.00           H
ATOM   3662  H2  WAT X 359     -11.302  51.390  42.725  0.00  0.00           H
ATOM   3663  O   WAT X 360     -36.908  59.789   4.273  0.00  0.00           O
ATOM   3664  H1  WAT X 360     -37.214  58.902   4.081  0.00  0.00           H
ATOM   3665  H2  WAT X 360     -35.954  59.730   4.216  0.00  0.00           H
ATOM   3666  O   WAT X 361      18.734  30.784  40.531  0.00  0.00           O
ATOM   3667  H1  WAT X 361      18.450  29.893  40.736  0.00  0.00           H
ATOM   3668  H2  WAT X 361      17.955  31.322  40.669  0.00  0.00           H
ATOM   3669  O   WAT X 362     -26.358  22.825   4.531  0.00  0.00           O
ATOM   3670  H1  WAT X 362     -27.146  22.359   4.252  0.00  0.00           H
ATOM   3671  H2  WAT X 362     -26.402  22.817   5.487  0.00  0.00           H
ATOM   3672  O   WAT X 363      27.490  -4.789  54.125  0.00  0.00           O
ATOM   3673  H1  WAT X 363      27.056  -4.361  54.863  0.00  0.00           H
ATOM   3674  H2  WAT X 363      26.800  -4.898  53.471  0.00  0.00           H
ATOM   3675  O   WAT X 364     -28.556 -17.918  20.043  0.00  0.00           O
ATOM   3676  H1  WAT X 364     -29.164 -18.553  19.665  0.00  0.00           H
ATOM   3677  H2  WAT X 364     -27.865 -17.827  19.386  0.00  0.00           H
ATOM   3678  O   WAT X 365     -13.951  31.447  56.061  0.00  0.00           O
ATOM   3679  H1  WAT X 365     -13.724  31.744  55.180  0.00  0.00           H
ATOM   3680  H2  WAT X 365     -13.298  31.857  56.628  0.00  0.00           H
ATOM   3681  O   WAT X 366     -37.562  43.627  15.272  0.00  0.00           O
ATOM   3682  H1  WAT X 366     -38.027  44.462  15.321  0.00  0.00           H
ATOM   3683  H2  WAT X 366     -36.638  43.870  15.218  0.00  0.00           H
ATOM   3684  O   WAT X 367      12.418  51.437  62.462  0.00  0.00           O
ATOM   3685  H1  WAT X 367      11.805  51.125  61.795  0.00  0.00           H
ATOM   3686  H2  WAT X 367      12.377  50.774  63.152  0.00  0.00           H
ATOM   3687  O   WAT X 368     -11.279   7.045  49.705  0.00  0.00           O
ATOM   3688  H1  WAT X 368     -11.725   6.199  49.733  0.00  0.00           H
ATOM   3689  H2  WAT X 368     -11.981   7.689  49.799  0.00  0.00           H
ATOM   3690  O   WAT X 369     -26.002  41.668  44.553  0.00  0.00           O
ATOM   3691  H1  WAT X 369     -26.467  41.055  43.983  0.00  0.00           H
ATOM   3692  H2  WAT X 369     -25.798  41.157  45.337  0.00  0.00           H
ATOM   3693  O   WAT X 370     -13.031  43.969   3.965  0.00  0.00           O
ATOM   3694  H1  WAT X 370     -12.400  44.040   3.249  0.00  0.00           H
ATOM   3695  H2  WAT X 370     -12.516  44.132   4.755  0.00  0.00           H
ATOM   3696  O   WAT X 371      22.710  47.740  42.794  0.00  0.00           O
ATOM   3697  H1  WAT X 371      22.013  47.901  42.158  0.00  0.00           H
ATOM   3698  H2  WAT X 371      22.381  47.020  43.333  0.00  0.00           H
ATOM   3699  O   WAT X 372      38.410  57.451  37.773  0.00  0.00           O
ATOM   3700  H1  WAT X 372      37.843  58.138  38.122  0.00  0.00           H
ATOM   3701  H2  WAT X 372      39.136  57.924  37.365  0.00  0.00           H
ATOM   3702  O   WAT X 373       3.788  14.149  26.833  0.00  0.00           O
ATOM   3703  H1  WAT X 373       3.898  14.874  27.448  0.00  0.00           H
ATOM   3704  H2  WAT X 373       3.476  14.563  26.028  0.00  0.00           H
ATOM   3705  O   WAT X 374     -36.126   9.577  27.395  0.00  0.00           O
ATOM   3706  H1  WAT X 374     -35.514   8.929  27.745  0.00  0.00           H
ATOM   3707  H2  WAT X 374     -36.896   9.067  27.144  0.00  0.00           H
ATOM   3708  O   WAT X 375     -28.902   6.434   9.197  0.00  0.00           O
ATOM   3709  H1  WAT X 375     -28.047   6.734   8.889  0.00  0.00           H
ATOM   3710  H2  WAT X 375     -29.364   6.169   8.401  0.00  0.00           H
ATOM   3711  O   WAT X 376     -52.967  29.258  62.641  0.00  0.00           O
ATOM   3712  H1  WAT X 376     -53.772  28.824  62.357  0.00  0.00           H
ATOM   3713  H2  WAT X 376     -53.180  30.191  62.623  0.00  0.00           H
ATOM   3714  O   WAT X 377      34.024  -2.240  48.442  0.00  0.00           O
ATOM   3715  H1  WAT X 377      33.480  -1.714  47.857  0.00  0.00           H
ATOM   3716  H2  WAT X 377      33.442  -2.935  48.750  0.00  0.00           H
ATOM   3717  O   WAT X 378       3.034  68.655  60.557  0.00  0.00           O
ATOM   3718  H1  WAT X 378       3.862  68.379  60.165  0.00  0.00           H
ATOM   3719  H2  WAT X 378       2.419  67.956  60.334  0.00  0.00           H
ATOM   3720  O   WAT X 379      38.786  46.993  27.697  0.00  0.00           O
ATOM   3721  H1  WAT X 379      38.375  46.409  28.334  0.00  0.00           H
ATOM   3722  H2  WAT X 379      38.316  46.824  26.880  0.00  0.00           H
ATOM   3723  O   WAT X 380      32.927  69.153  44.688  0.00  0.00           O
ATOM   3724  H1  WAT X 380      32.735  68.240  44.902  0.00  0.00           H
ATOM   3725  H2  WAT X 380      33.750  69.337  45.140  0.00  0.00           H
ATOM   3726  O   WAT X 381     -19.210  22.006 -16.674  0.00  0.00           O
ATOM   3727  H1  WAT X 381     -18.387  22.327 -17.041  0.00  0.00           H
ATOM   3728  H2  WAT X 381     -19.092  21.058 -16.613  0.00  0.00           H
ATOM   3729  O   WAT X 382      -6.939  43.804  37.369  0.00  0.00           O
ATOM   3730  H1  WAT X 382      -7.749  43.918  37.865  0.00  0.00           H
ATOM   3731  H2  WAT X 382      -6.243  43.963  38.007  0.00  0.00           H
ATOM   3732  O   WAT X 383      -2.548   6.151   6.524  0.00  0.00           O
ATOM   3733  H1  WAT X 383      -2.251   5.556   7.213  0.00  0.00           H
ATOM   3734  H2  WAT X 383      -3.404   5.809   6.266  0.00  0.00           H
ATOM   3735  O   WAT X 384      -7.223  34.202   0.805  0.00  0.00           O
ATOM   3736  H1  WAT X 384      -7.036  33.845   1.673  0.00  0.00           H
ATOM   3737  H2  WAT X 384      -8.171  34.331   0.797  0.00  0.00           H
ATOM   3738  O   WAT X 385     -46.290  46.796  53.613  0.00  0.00           O
ATOM   3739  H1  WAT X 385     -45.806  47.280  54.283  0.00  0.00           H
ATOM   3740  H2  WAT X 385     -45.856  45.944  53.573  0.00  0.00           H
ATOM   3741  O   WAT X 386       5.293  50.645  84.029  0.00  0.00           O
ATOM   3742  H1  WAT X 386       5.603  51.497  83.724  0.00  0.00           H
ATOM   3743  H2  WAT X 386       4.807  50.839  84.831  0.00  0.00           H
ATOM   3744  O   WAT X 387      46.897  35.377  12.357  0.00  0.00           O
ATOM   3745  H1  WAT X 387      46.055  34.977  12.139  0.00  0.00           H
ATOM   3746  H2  WAT X 387      46.985  36.103  11.738  0.00  0.00           H
ATOM   3747  O   WAT X 388      10.015  43.437  15.535  0.00  0.00           O
ATOM   3748  H1  WAT X 388      10.393  42.565  15.654  0.00  0.00           H
ATOM   3749  H2  WAT X 388      10.433  43.973  16.209  0.00  0.00           H
ATOM   3750  O   WAT X 389     -18.377  16.620 -11.602  0.00  0.00           O
ATOM   3751  H1  WAT X 389     -19.145  16.831 -12.133  0.00  0.00           H
ATOM   3752  H2  WAT X 389     -18.415  15.670 -11.492  0.00  0.00           H
ATOM   3753  O   WAT X 390      -6.065  45.198   7.373  0.00  0.00           O
ATOM   3754  H1  WAT X 390      -6.656  45.005   6.646  0.00  0.00           H
ATOM   3755  H2  WAT X 390      -5.246  44.762   7.138  0.00  0.00           H
ATOM   3756  O   WAT X 391       2.246  31.813  50.253  0.00  0.00           O
ATOM   3757  H1  WAT X 391       2.082  32.429  49.539  0.00  0.00           H
ATOM   3758  H2  WAT X 391       2.506  31.002  49.815  0.00  0.00           H
ATOM   3759  O   WAT X 392      -4.636  27.081 -14.621  0.00  0.00           O
ATOM   3760  H1  WAT X 392      -5.547  27.373 -14.628  0.00  0.00           H
ATOM   3761  H2  WAT X 392      -4.671  26.176 -14.930  0.00  0.00           H
ATOM   3762  O   WAT X 393     -14.917   3.658  33.241  0.00  0.00           O
ATOM   3763  H1  WAT X 393     -14.090   3.967  32.871  0.00  0.00           H
ATOM   3764  H2  WAT X 393     -15.464   3.465  32.480  0.00  0.00           H
ATOM   3765  O   WAT X 394      -9.567  48.443  20.244  0.00  0.00           O
ATOM   3766  H1  WAT X 394      -9.757  47.527  20.446  0.00  0.00           H
ATOM   3767  H2  WAT X 394      -9.050  48.751  20.988  0.00  0.00           H
ATOM   3768  O   WAT X 395       0.110  46.281  37.285  0.00  0.00           O
ATOM   3769  H1  WAT X 395      -0.071  46.153  38.217  0.00  0.00           H
ATOM   3770  H2  WAT X 395      -0.461  47.004  37.027  0.00  0.00           H
ATOM   3771  O   WAT X 396      24.880  49.275  58.179  0.00  0.00           O
ATOM   3772  H1  WAT X 396      24.125  49.860  58.244  0.00  0.00           H
ATOM   3773  H2  WAT X 396      25.006  48.947  59.070  0.00  0.00           H
ATOM   3774  O   WAT X 397     -24.212  12.400 -11.008  0.00  0.00           O
ATOM   3775  H1  WAT X 397     -24.232  11.491 -11.307  0.00  0.00           H
ATOM   3776  H2  WAT X 397     -23.669  12.382 -10.221  0.00  0.00           H
ATOM   3777  O   WAT X 398     -46.529  30.020  60.628  0.00  0.00           O
ATOM   3778  H1  WAT X 398     -45.837  30.212  59.994  0.00  0.00           H
ATOM   3779  H2  WAT X 398     -46.542  30.784  61.206  0.00  0.00           H
ATOM   3780  O   WAT X 399      16.188  41.651  23.922  0.00  0.00           O
ATOM   3781  H1  WAT X 399      15.885  42.498  24.248  0.00  0.00           H
ATOM   3782  H2  WAT X 399      15.475  41.046  24.126  0.00  0.00           H
ATOM   3783  O   WAT X 400     -11.399  11.557  -3.651  0.00  0.00           O
ATOM   3784  H1  WAT X 400     -11.627  11.251  -2.773  0.00  0.00           H
ATOM   3785  H2  WAT X 400     -11.912  12.358  -3.767  0.00  0.00           H
ATOM   3786  O   WAT X 401      28.413   2.055  46.312  0.00  0.00           O
ATOM   3787  H1  WAT X 401      29.367   2.069  46.226  0.00  0.00           H
ATOM   3788  H2  WAT X 401      28.145   2.960  46.156  0.00  0.00           H
ATOM   3789  O   WAT X 402     -24.032  49.233  35.784  0.00  0.00           O
ATOM   3790  H1  WAT X 402     -24.585  48.451  35.771  0.00  0.00           H
ATOM   3791  H2  WAT X 402     -23.872  49.397  36.713  0.00  0.00           H
ATOM   3792  O   WAT X 403     -48.043  20.512  54.756  0.00  0.00           O
ATOM   3793  H1  WAT X 403     -47.744  20.713  55.643  0.00  0.00           H
ATOM   3794  H2  WAT X 403     -48.124  21.365  54.331  0.00  0.00           H
ATOM   3795  O   WAT X 404      19.443  14.038  14.545  0.00  0.00           O
ATOM   3796  H1  WAT X 404      18.682  14.010  15.125  0.00  0.00           H
ATOM   3797  H2  WAT X 404      19.136  14.507  13.770  0.00  0.00           H
ATOM   3798  O   WAT X 405     -46.537  57.184  32.501  0.00  0.00           O
ATOM   3799  H1  WAT X 405     -45.689  56.868  32.189  0.00  0.00           H
ATOM   3800  H2  WAT X 405     -46.456  57.185  33.455  0.00  0.00           H
ATOM   3801  O   WAT X 406      -8.318  36.658   6.622  0.00  0.00           O
ATOM   3802  H1  WAT X 406      -8.889  35.968   6.284  0.00  0.00           H
ATOM   3803  H2  WAT X 406      -8.596  36.776   7.530  0.00  0.00           H
ATOM   3804  O   WAT X 407     -10.326  48.382   5.661  0.00  0.00           O
ATOM   3805  H1  WAT X 407      -9.742  48.429   4.904  0.00  0.00           H
ATOM   3806  H2  WAT X 407      -9.743  48.210   6.401  0.00  0.00           H
ATOM   3807  O   WAT X 408      13.733  79.683  41.309  0.00  0.00           O
ATOM   3808  H1  WAT X 408      14.400  79.014  41.157  0.00  0.00           H
ATOM   3809  H2  WAT X 408      13.046  79.486  40.673  0.00  0.00           H
ATOM   3810  O   WAT X 409      -8.087  16.419  56.494  0.00  0.00           O
ATOM   3811  H1  WAT X 409      -7.243  16.142  56.851  0.00  0.00           H
ATOM   3812  H2  WAT X 409      -8.531  16.842  57.229  0.00  0.00           H
ATOM   3813  O   WAT X 410      14.366   9.160  30.534  0.00  0.00           O
ATOM   3814  H1  WAT X 410      13.618   9.244  29.942  0.00  0.00           H
ATOM   3815  H2  WAT X 410      13.975   9.000  31.393  0.00  0.00           H
ATOM   3816  O   WAT X 411      31.924  31.278   7.314  0.00  0.00           O
ATOM   3817  H1  WAT X 411      31.873  31.750   8.145  0.00  0.00           H
ATOM   3818  H2  WAT X 411      31.013  31.097   7.084  0.00  0.00           H
ATOM   3819  O   WAT X 412      21.257  67.323  49.537  0.00  0.00           O
ATOM   3820  H1  WAT X 412      21.957  67.306  48.884  0.00  0.00           H
ATOM   3821  H2  WAT X 412      21.462  66.598  50.127  0.00  0.00           H
ATOM   3822  O   WAT X 413       2.069  46.262  75.853  0.00  0.00           O
ATOM   3823  H1  WAT X 413       2.056  46.644  74.975  0.00  0.00           H
ATOM   3824  H2  WAT X 413       1.634  45.415  75.752  0.00  0.00           H
ATOM   3825  O   WAT X 414      -9.738  64.434  31.075  0.00  0.00           O
ATOM   3826  H1  WAT X 414      -9.515  63.508  30.976  0.00  0.00           H
ATOM   3827  H2  WAT X 414     -10.390  64.450  31.775  0.00  0.00           H
ATOM   3828  O   WAT X 415     -21.486   7.929  33.226  0.00  0.00           O
ATOM   3829  H1  WAT X 415     -22.086   8.656  33.398  0.00  0.00           H
ATOM   3830  H2  WAT X 415     -20.620   8.336  33.196  0.00  0.00           H
ATOM   3831  O   WAT X 416      16.026  76.375  50.081  0.00  0.00           O
ATOM   3832  H1  WAT X 416      15.544  76.893  49.436  0.00  0.00           H
ATOM   3833  H2  WAT X 416      15.765  76.742  50.926  0.00  0.00           H
ATOM   3834  O   WAT X 417      18.112  64.135  54.393  0.00  0.00           O
ATOM   3835  H1  WAT X 417      17.381  64.484  53.883  0.00  0.00           H
ATOM   3836  H2  WAT X 417      18.522  64.907  54.783  0.00  0.00           H
ATOM   3837  O   WAT X 418     -10.604  23.226 -10.725  0.00  0.00           O
ATOM   3838  H1  WAT X 418      -9.820  23.258 -11.274  0.00  0.00           H
ATOM   3839  H2  WAT X 418     -10.567  22.366 -10.305  0.00  0.00           H
ATOM   3840  O   WAT X 419       3.084  28.585  78.868  0.00  0.00           O
ATOM   3841  H1  WAT X 419       4.032  28.506  78.969  0.00  0.00           H
ATOM   3842  H2  WAT X 419       2.728  27.837  79.347  0.00  0.00           H
ATOM   3843  O   WAT X 420      27.893  47.628  33.218  0.00  0.00           O
ATOM   3844  H1  WAT X 420      28.030  47.270  34.095  0.00  0.00           H
ATOM   3845  H2  WAT X 420      27.300  47.007  32.795  0.00  0.00           H
ATOM   3846  O   WAT X 421      15.212  18.469  61.086  0.00  0.00           O
ATOM   3847  H1  WAT X 421      15.357  17.540  60.907  0.00  0.00           H
ATOM   3848  H2  WAT X 421      14.343  18.649  60.727  0.00  0.00           H
ATOM   3849  O   WAT X 422     -33.885  33.535  35.411  0.00  0.00           O
ATOM   3850  H1  WAT X 422     -33.933  34.477  35.249  0.00  0.00           H
ATOM   3851  H2  WAT X 422     -32.948  33.352  35.485  0.00  0.00           H
ATOM   3852  O   WAT X 423      24.043  65.932  37.635  0.00  0.00           O
ATOM   3853  H1  WAT X 423      24.952  66.164  37.447  0.00  0.00           H
ATOM   3854  H2  WAT X 423      23.760  65.429  36.871  0.00  0.00           H
ATOM   3855  O   WAT X 424     -33.233  46.029  59.297  0.00  0.00           O
ATOM   3856  H1  WAT X 424     -33.601  46.324  58.465  0.00  0.00           H
ATOM   3857  H2  WAT X 424     -33.986  45.970  59.885  0.00  0.00           H
ATOM   3858  O   WAT X 425     -10.849  64.531  36.058  0.00  0.00           O
ATOM   3859  H1  WAT X 425     -10.964  65.411  36.417  0.00  0.00           H
ATOM   3860  H2  WAT X 425     -10.078  64.187  36.509  0.00  0.00           H
ATOM   3861  O   WAT X 426     -20.048  63.484  36.411  0.00  0.00           O
ATOM   3862  H1  WAT X 426     -19.164  63.646  36.742  0.00  0.00           H
ATOM   3863  H2  WAT X 426     -20.574  63.338  37.197  0.00  0.00           H
ATOM   3864  O   WAT X 427      22.513  50.898  59.038  0.00  0.00           O
ATOM   3865  H1  WAT X 427      21.890  50.202  59.244  0.00  0.00           H
ATOM   3866  H2  WAT X 427      22.201  51.261  58.209  0.00  0.00           H
ATOM   3867  O   WAT X 428     -34.549  11.427  35.612  0.00  0.00           O
ATOM   3868  H1  WAT X 428     -33.693  11.103  35.332  0.00  0.00           H
ATOM   3869  H2  WAT X 428     -34.888  10.742  36.188  0.00  0.00           H
ATOM   3870  O   WAT X 429     -12.898  46.638  66.763  0.00  0.00           O
ATOM   3871  H1  WAT X 429     -13.803  46.527  67.057  0.00  0.00           H
ATOM   3872  H2  WAT X 429     -12.931  46.482  65.820  0.00  0.00           H
ATOM   3873  O   WAT X 430     -34.228  52.842  11.410  0.00  0.00           O
ATOM   3874  H1  WAT X 430     -34.601  53.372  12.115  0.00  0.00           H
ATOM   3875  H2  WAT X 430     -34.548  51.956  11.581  0.00  0.00           H
ATOM   3876  O   WAT X 431     -28.685  46.456  52.693  0.00  0.00           O
ATOM   3877  H1  WAT X 431     -28.546  47.081  51.982  0.00  0.00           H
ATOM   3878  H2  WAT X 431     -29.526  46.709  53.073  0.00  0.00           H
ATOM   3879  O   WAT X 432     -21.295  48.140  54.851  0.00  0.00           O
ATOM   3880  H1  WAT X 432     -21.863  47.966  55.602  0.00  0.00           H
ATOM   3881  H2  WAT X 432     -20.459  47.737  55.084  0.00  0.00           H
ATOM   3882  O   WAT X 433     -29.218  18.141  52.445  0.00  0.00           O
ATOM   3883  H1  WAT X 433     -28.835  19.010  52.324  0.00  0.00           H
ATOM   3884  H2  WAT X 433     -28.669  17.728  53.111  0.00  0.00           H
ATOM   3885  O   WAT X 434     -48.371  13.379  37.952  0.00  0.00           O
ATOM   3886  H1  WAT X 434     -48.837  13.894  37.294  0.00  0.00           H
ATOM   3887  H2  WAT X 434     -49.064  12.978  38.477  0.00  0.00           H
ATOM   3888  O   WAT X 435     -27.642  41.649  27.045  0.00  0.00           O
ATOM   3889  H1  WAT X 435     -27.379  42.474  27.452  0.00  0.00           H
ATOM   3890  H2  WAT X 435     -26.891  41.068  27.174  0.00  0.00           H
ATOM   3891  O   WAT X 436      37.700  47.725  24.305  0.00  0.00           O
ATOM   3892  H1  WAT X 436      37.491  47.786  23.373  0.00  0.00           H
ATOM   3893  H2  WAT X 436      38.646  47.868  24.348  0.00  0.00           H
ATOM   3894  O   WAT X 437       9.957  54.654  16.486  0.00  0.00           O
ATOM   3895  H1  WAT X 437      10.441  54.500  17.297  0.00  0.00           H
ATOM   3896  H2  WAT X 437       9.215  55.199  16.749  0.00  0.00           H
ATOM   3897  O   WAT X 438      14.917  65.978  47.715  0.00  0.00           O
ATOM   3898  H1  WAT X 438      14.161  66.073  48.295  0.00  0.00           H
ATOM   3899  H2  WAT X 438      15.411  65.245  48.083  0.00  0.00           H
ATOM   3900  O   WAT X 439     -24.693  61.793  34.780  0.00  0.00           O
ATOM   3901  H1  WAT X 439     -25.107  62.119  33.981  0.00  0.00           H
ATOM   3902  H2  WAT X 439     -24.995  60.888  34.854  0.00  0.00           H
ATOM   3903  O   WAT X 440       0.079  37.313  35.805  0.00  0.00           O
ATOM   3904  H1  WAT X 440       0.386  37.993  36.405  0.00  0.00           H
ATOM   3905  H2  WAT X 440       0.552  37.482  34.990  0.00  0.00           H
ATOM   3906  O   WAT X 441      15.292  28.760  72.111  0.00  0.00           O
ATOM   3907  H1  WAT X 441      15.899  29.482  71.948  0.00  0.00           H
ATOM   3908  H2  WAT X 441      15.571  28.399  72.953  0.00  0.00           H
ATOM   3909  O   WAT X 442      -0.917  14.619  32.044  0.00  0.00           O
ATOM   3910  H1  WAT X 442      -1.710  15.034  31.707  0.00  0.00           H
ATOM   3911  H2  WAT X 442      -0.205  15.028  31.553  0.00  0.00           H
ATOM   3912  O   WAT X 443     -52.003  61.036  31.905  0.00  0.00           O
ATOM   3913  H1  WAT X 443     -52.784  60.632  32.282  0.00  0.00           H
ATOM   3914  H2  WAT X 443     -51.289  60.761  32.480  0.00  0.00           H
ATOM   3915  O   WAT X 444     -12.679  68.745  44.762  0.00  0.00           O
ATOM   3916  H1  WAT X 444     -12.369  69.558  44.362  0.00  0.00           H
ATOM   3917  H2  WAT X 444     -11.881  68.260  44.970  0.00  0.00           H
ATOM   3918  O   WAT X 445      -6.053  22.646  68.413  0.00  0.00           O
ATOM   3919  H1  WAT X 445      -6.034  22.705  69.368  0.00  0.00           H
ATOM   3920  H2  WAT X 445      -5.291  22.111  68.191  0.00  0.00           H
ATOM   3921  O   WAT X 446     -12.469  46.420  64.070  0.00  0.00           O
ATOM   3922  H1  WAT X 446     -11.675  45.951  63.813  0.00  0.00           H
ATOM   3923  H2  WAT X 446     -12.172  47.311  64.255  0.00  0.00           H
ATOM   3924  O   WAT X 447     -29.753  36.713  77.049  0.00  0.00           O
ATOM   3925  H1  WAT X 447     -30.640  36.427  76.834  0.00  0.00           H
ATOM   3926  H2  WAT X 447     -29.185  36.051  76.654  0.00  0.00           H
ATOM   3927  O   WAT X 448      -5.258  42.227  35.576  0.00  0.00           O
ATOM   3928  H1  WAT X 448      -5.893  41.697  35.095  0.00  0.00           H
ATOM   3929  H2  WAT X 448      -5.761  42.978  35.889  0.00  0.00           H
ATOM   3930  O   WAT X 449       8.038  -5.100  28.999  0.00  0.00           O
ATOM   3931  H1  WAT X 449       7.463  -5.630  29.551  0.00  0.00           H
ATOM   3932  H2  WAT X 449       8.523  -5.738  28.476  0.00  0.00           H
ATOM   3933  O   WAT X 450      17.178  72.984  47.546  0.00  0.00           O
ATOM   3934  H1  WAT X 450      17.529  72.224  48.010  0.00  0.00           H
ATOM   3935  H2  WAT X 450      17.699  73.036  46.744  0.00  0.00           H
ATOM   3936  O   WAT X 451      35.287   8.482  47.401  0.00  0.00           O
ATOM   3937  H1  WAT X 451      35.352   7.535  47.527  0.00  0.00           H
ATOM   3938  H2  WAT X 451      34.912   8.582  46.527  0.00  0.00           H
ATOM   3939  O   WAT X 452     -32.303  53.914  50.394  0.00  0.00           O
ATOM   3940  H1  WAT X 452     -31.712  53.512  49.758  0.00  0.00           H
ATOM   3941  H2  WAT X 452     -31.957  53.646  51.245  0.00  0.00           H
ATOM   3942  O   WAT X 453      -0.501  55.587  29.105  0.00  0.00           O
ATOM   3943  H1  WAT X 453      -0.822  56.096  28.361  0.00  0.00           H
ATOM   3944  H2  WAT X 453       0.293  56.043  29.384  0.00  0.00           H
ATOM   3945  O   WAT X 454      39.534  36.842  26.652  0.00  0.00           O
ATOM   3946  H1  WAT X 454      39.718  37.085  25.745  0.00  0.00           H
ATOM   3947  H2  WAT X 454      40.379  36.555  26.999  0.00  0.00           H
ATOM   3948  O   WAT X 455      15.024  -5.871  39.329  0.00  0.00           O
ATOM   3949  H1  WAT X 455      14.206  -5.391  39.458  0.00  0.00           H
ATOM   3950  H2  WAT X 455      15.183  -5.825  38.387  0.00  0.00           H
ATOM   3951  O   WAT X 456      12.248  48.845  90.948  0.00  0.00           O
ATOM   3952  H1  WAT X 456      12.706  48.580  91.745  0.00  0.00           H
ATOM   3953  H2  WAT X 456      12.411  49.786  90.879  0.00  0.00           H
ATOM   3954  O   WAT X 457      11.017  25.223  62.051  0.00  0.00           O
ATOM   3955  H1  WAT X 457      10.575  25.449  62.869  0.00  0.00           H
ATOM   3956  H2  WAT X 457      11.716  24.625  62.313  0.00  0.00           H
ATOM   3957  O   WAT X 458     -22.302  64.807  29.566  0.00  0.00           O
ATOM   3958  H1  WAT X 458     -23.213  64.783  29.857  0.00  0.00           H
ATOM   3959  H2  WAT X 458     -22.321  65.322  28.760  0.00  0.00           H
ATOM   3960  O   WAT X 459       7.387  32.665  25.623  0.00  0.00           O
ATOM   3961  H1  WAT X 459       6.848  33.196  25.036  0.00  0.00           H
ATOM   3962  H2  WAT X 459       8.068  32.300  25.058  0.00  0.00           H
ATOM   3963  O   WAT X 460     -57.251  36.570  57.108  0.00  0.00           O
ATOM   3964  H1  WAT X 460     -58.156  36.604  57.419  0.00  0.00           H
ATOM   3965  H2  WAT X 460     -56.819  37.301  57.549  0.00  0.00           H
ATOM   3966  O   WAT X 461     -38.934  35.318  46.952  0.00  0.00           O
ATOM   3967  H1  WAT X 461     -38.124  35.826  46.995  0.00  0.00           H
ATOM   3968  H2  WAT X 461     -38.796  34.709  46.227  0.00  0.00           H
ATOM   3969  O   WAT X 462     -27.249  56.096  42.264  0.00  0.00           O
ATOM   3970  H1  WAT X 462     -27.607  56.630  41.554  0.00  0.00           H
ATOM   3971  H2  WAT X 462     -27.959  56.040  42.903  0.00  0.00           H
ATOM   3972  O   WAT X 463      17.219  31.190  76.702  0.00  0.00           O
ATOM   3973  H1  WAT X 463      16.376  30.805  76.464  0.00  0.00           H
ATOM   3974  H2  WAT X 463      17.241  31.147  77.658  0.00  0.00           H
ATOM   3975  O   WAT X 464     -23.531  54.443   8.394  0.00  0.00           O
ATOM   3976  H1  WAT X 464     -23.890  54.282   9.267  0.00  0.00           H
ATOM   3977  H2  WAT X 464     -23.887  53.737   7.855  0.00  0.00           H
ATOM   3978  O   WAT X 465     -18.426  -0.186  24.274  0.00  0.00           O
ATOM   3979  H1  WAT X 465     -18.251  -1.127  24.294  0.00  0.00           H
ATOM   3980  H2  WAT X 465     -18.357   0.090  25.188  0.00  0.00           H
ATOM   3981  O   WAT X 466       5.161  45.455  39.112  0.00  0.00           O
ATOM   3982  H1  WAT X 466       5.491  45.616  38.228  0.00  0.00           H
ATOM   3983  H2  WAT X 466       4.629  46.224  39.313  0.00  0.00           H
ATOM   3984  O   WAT X 467      -2.322  36.156   1.616  0.00  0.00           O
ATOM   3985  H1  WAT X 467      -2.142  35.691   0.798  0.00  0.00           H
ATOM   3986  H2  WAT X 467      -2.319  35.472   2.285  0.00  0.00           H
ATOM   3987  O   WAT X 468      15.317  21.837  50.599  0.00  0.00           O
ATOM   3988  H1  WAT X 468      16.115  21.487  50.203  0.00  0.00           H
ATOM   3989  H2  WAT X 468      14.868  21.068  50.950  0.00  0.00           H
ATOM   3990  O   WAT X 469     -34.476  54.786  13.411  0.00  0.00           O
ATOM   3991  H1  WAT X 469     -35.182  55.431  13.368  0.00  0.00           H
ATOM   3992  H2  WAT X 469     -33.761  55.243  13.853  0.00  0.00           H
ATOM   3993  O   WAT X 470     -31.369  22.451  -0.266  0.00  0.00           O
ATOM   3994  H1  WAT X 470     -30.501  22.249   0.082  0.00  0.00           H
ATOM   3995  H2  WAT X 470     -31.970  22.235   0.447  0.00  0.00           H
ATOM   3996  O   WAT X 471     -25.843   5.295  27.871  0.00  0.00           O
ATOM   3997  H1  WAT X 471     -26.577   4.777  28.201  0.00  0.00           H
ATOM   3998  H2  WAT X 471     -25.632   4.900  27.025  0.00  0.00           H
ATOM   3999  O   WAT X 472       1.019  46.585  22.669  0.00  0.00           O
ATOM   4000  H1  WAT X 472       0.812  46.823  21.765  0.00  0.00           H
ATOM   4001  H2  WAT X 472       0.647  45.710  22.777  0.00  0.00           H
ATOM   4002  O   WAT X 473      -1.147  36.963  23.132  0.00  0.00           O
ATOM   4003  H1  WAT X 473      -1.324  37.392  22.295  0.00  0.00           H
ATOM   4004  H2  WAT X 473      -1.802  37.322  23.729  0.00  0.00           H
ATOM   4005  O   WAT X 474     -10.935  -3.636  21.555  0.00  0.00           O
ATOM   4006  H1  WAT X 474     -10.208  -4.248  21.672  0.00  0.00           H
ATOM   4007  H2  WAT X 474     -10.513  -2.791  21.401  0.00  0.00           H
ATOM   4008  O   WAT X 475     -15.108  67.986  21.610  0.00  0.00           O
ATOM   4009  H1  WAT X 475     -16.026  67.917  21.346  0.00  0.00           H
ATOM   4010  H2  WAT X 475     -14.617  67.669  20.852  0.00  0.00           H
ATOM   4011  O   WAT X 476     -20.260  49.413  58.532  0.00  0.00           O
ATOM   4012  H1  WAT X 476     -20.547  50.187  58.048  0.00  0.00           H
ATOM   4013  H2  WAT X 476     -19.420  49.667  58.914  0.00  0.00           H
ATOM   4014  O   WAT X 477      46.787  20.984  23.915  0.00  0.00           O
ATOM   4015  H1  WAT X 477      47.065  21.427  23.113  0.00  0.00           H
ATOM   4016  H2  WAT X 477      46.192  21.605  24.336  0.00  0.00           H
ATOM   4017  O   WAT X 478       0.549   1.552  45.011  0.00  0.00           O
ATOM   4018  H1  WAT X 478      -0.243   1.410  44.492  0.00  0.00           H
ATOM   4019  H2  WAT X 478       0.231   1.650  45.909  0.00  0.00           H
ATOM   4020  O   WAT X 479      26.985  34.494  39.110  0.00  0.00           O
ATOM   4021  H1  WAT X 479      26.677  33.637  38.815  0.00  0.00           H
ATOM   4022  H2  WAT X 479      26.363  35.116  38.732  0.00  0.00           H
ATOM   4023  O   WAT X 480     -35.051  51.443  24.517  0.00  0.00           O
ATOM   4024  H1  WAT X 480     -35.394  51.549  23.630  0.00  0.00           H
ATOM   4025  H2  WAT X 480     -34.184  51.849  24.488  0.00  0.00           H
ATOM   4026  O   WAT X 481     -23.111  26.582  34.281  0.00  0.00           O
ATOM   4027  H1  WAT X 481     -22.439  27.263  34.302  0.00  0.00           H
ATOM   4028  H2  WAT X 481     -23.203  26.364  33.354  0.00  0.00           H
ATOM   4029  O   WAT X 482     -36.737  45.121  56.333  0.00  0.00           O
ATOM   4030  H1  WAT X 482     -36.183  44.385  56.073  0.00  0.00           H
ATOM   4031  H2  WAT X 482     -37.410  45.165  55.654  0.00  0.00           H
ATOM   4032  O   WAT X 483     -14.430  39.064  48.287  0.00  0.00           O
ATOM   4033  H1  WAT X 483     -15.256  38.657  48.549  0.00  0.00           H
ATOM   4034  H2  WAT X 483     -14.557  39.997  48.460  0.00  0.00           H
ATOM   4035  O   WAT X 484      -0.980  31.051  52.602  0.00  0.00           O
ATOM   4036  H1  WAT X 484      -0.040  31.231  52.581  0.00  0.00           H
ATOM   4037  H2  WAT X 484      -1.279  31.236  51.712  0.00  0.00           H
ATOM   4038  O   WAT X 485     -27.758  34.552  40.819  0.00  0.00           O
ATOM   4039  H1  WAT X 485     -27.278  33.880  40.334  0.00  0.00           H
ATOM   4040  H2  WAT X 485     -27.856  35.272  40.196  0.00  0.00           H
ATOM   4041  O   WAT X 486     -10.357   9.818  15.170  0.00  0.00           O
ATOM   4042  H1  WAT X 486     -10.583  10.517  14.557  0.00  0.00           H
ATOM   4043  H2  WAT X 486     -10.798  10.061  15.984  0.00  0.00           H
ATOM   4044  O   WAT X 487       5.653  14.448  63.809  0.00  0.00           O
ATOM   4045  H1  WAT X 487       5.440  13.694  64.359  0.00  0.00           H
ATOM   4046  H2  WAT X 487       4.845  14.632  63.331  0.00  0.00           H
ATOM   4047  O   WAT X 488      24.248  29.556   6.687  0.00  0.00           O
ATOM   4048  H1  WAT X 488      24.380  28.763   6.168  0.00  0.00           H
ATOM   4049  H2  WAT X 488      24.428  30.273   6.079  0.00  0.00           H
ATOM   4050  O   WAT X 489       6.077  21.419  12.290  0.00  0.00           O
ATOM   4051  H1  WAT X 489       6.721  20.779  11.988  0.00  0.00           H
ATOM   4052  H2  WAT X 489       6.421  21.726  13.129  0.00  0.00           H
ATOM   4053  O   WAT X 490       1.243  45.109  52.890  0.00  0.00           O
ATOM   4054  H1  WAT X 490       0.547  44.693  52.382  0.00  0.00           H
ATOM   4055  H2  WAT X 490       1.898  44.420  53.007  0.00  0.00           H
ATOM   4056  O   WAT X 491     -25.022  37.474  37.129  0.00  0.00           O
ATOM   4057  H1  WAT X 491     -25.198  37.611  36.198  0.00  0.00           H
ATOM   4058  H2  WAT X 491     -24.077  37.602  37.216  0.00  0.00           H
ATOM   4059  O   WAT X 492      31.076  46.278  14.127  0.00  0.00           O
ATOM   4060  H1  WAT X 492      30.725  46.857  13.451  0.00  0.00           H
ATOM   4061  H2  WAT X 492      30.512  46.427  14.886  0.00  0.00           H
ATOM   4062  O   WAT X 493     -49.392  49.504  30.946  0.00  0.00           O
ATOM   4063  H1  WAT X 493     -49.168  50.101  31.660  0.00  0.00           H
ATOM   4064  H2  WAT X 493     -49.948  48.840  31.354  0.00  0.00           H
ATOM   4065  O   WAT X 494     -14.185  52.157  14.254  0.00  0.00           O
ATOM   4066  H1  WAT X 494     -14.477  51.520  14.906  0.00  0.00           H
ATOM   4067  H2  WAT X 494     -13.736  51.631  13.591  0.00  0.00           H
ATOM   4068  O   WAT X 495      -3.710  13.387  63.036  0.00  0.00           O
ATOM   4069  H1  WAT X 495      -4.381  13.161  62.393  0.00  0.00           H
ATOM   4070  H2  WAT X 495      -2.913  12.972  62.707  0.00  0.00           H
ATOM   4071  O   WAT X 496     -29.324  58.745   8.856  0.00  0.00           O
ATOM   4072  H1  WAT X 496     -29.329  59.629   8.490  0.00  0.00           H
ATOM   4073  H2  WAT X 496     -28.400  58.555   9.014  0.00  0.00           H
ATOM   4074  O   WAT X 497      -5.917  55.267  28.768  0.00  0.00           O
ATOM   4075  H1  WAT X 497      -6.794  54.908  28.908  0.00  0.00           H
ATOM   4076  H2  WAT X 497      -5.554  55.361  29.649  0.00  0.00           H
ATOM   4077  O   WAT X 498     -28.403  64.349  26.104  0.00  0.00           O
ATOM   4078  H1  WAT X 498     -28.472  63.630  25.477  0.00  0.00           H
ATOM   4079  H2  WAT X 498     -27.483  64.350  26.367  0.00  0.00           H
ATOM   4080  O   WAT X 499      43.736  28.873  28.523  0.00  0.00           O
ATOM   4081  H1  WAT X 499      42.826  28.637  28.342  0.00  0.00           H
ATOM   4082  H2  WAT X 499      44.211  28.618  27.732  0.00  0.00           H
ATOM   4083  O   WAT X 500     -34.681  62.011  30.684  0.00  0.00           O
ATOM   4084  H1  WAT X 500     -35.182  62.625  30.148  0.00  0.00           H
ATOM   4085  H2  WAT X 500     -33.771  62.151  30.420  0.00  0.00           H
ATOM   4086  O   WAT X 501     -41.688  30.807  60.611  0.00  0.00           O
ATOM   4087  H1  WAT X 501     -41.168  31.599  60.746  0.00  0.00           H
ATOM   4088  H2  WAT X 501     -41.854  30.476  61.493  0.00  0.00           H
ATOM   4089  O   WAT X 502      -1.984  21.278  29.988  0.00  0.00           O
ATOM   4090  H1  WAT X 502      -2.215  21.537  29.096  0.00  0.00           H
ATOM   4091  H2  WAT X 502      -1.093  21.605  30.110  0.00  0.00           H
ATOM   4092  O   WAT X 503       9.272  69.172  52.039  0.00  0.00           O
ATOM   4093  H1  WAT X 503       9.615  69.117  52.931  0.00  0.00           H
ATOM   4094  H2  WAT X 503       9.002  70.085  51.942  0.00  0.00           H
ATOM   4095  O   WAT X 504       2.309  27.587  72.747  0.00  0.00           O
ATOM   4096  H1  WAT X 504       3.146  27.795  72.331  0.00  0.00           H
ATOM   4097  H2  WAT X 504       1.815  28.406  72.714  0.00  0.00           H
ATOM   4098  O   WAT X 505      -0.437  22.339  34.374  0.00  0.00           O
ATOM   4099  H1  WAT X 505      -0.636  21.823  35.156  0.00  0.00           H
ATOM   4100  H2  WAT X 505       0.081  21.751  33.825  0.00  0.00           H
ATOM   4101  O   WAT X 506     -43.211  31.211  20.058  0.00  0.00           O
ATOM   4102  H1  WAT X 506     -42.470  30.722  20.416  0.00  0.00           H
ATOM   4103  H2  WAT X 506     -43.967  30.895  20.553  0.00  0.00           H
ATOM   4104  O   WAT X 507     -28.670  15.789  32.465  0.00  0.00           O
ATOM   4105  H1  WAT X 507     -27.817  15.354  32.472  0.00  0.00           H
ATOM   4106  H2  WAT X 507     -28.795  16.054  31.554  0.00  0.00           H
ATOM   4107  O   WAT X 508     -13.851  16.327  39.198  0.00  0.00           O
ATOM   4108  H1  WAT X 508     -14.543  15.873  39.680  0.00  0.00           H
ATOM   4109  H2  WAT X 508     -13.167  16.480  39.849  0.00  0.00           H
ATOM   4110  O   WAT X 509     -25.543  20.548  36.223  0.00  0.00           O
ATOM   4111  H1  WAT X 509     -25.237  21.109  35.510  0.00  0.00           H
ATOM   4112  H2  WAT X 509     -26.087  21.121  36.762  0.00  0.00           H
ATOM   4113  O   WAT X 510      33.742  40.009  28.709  0.00  0.00           O
ATOM   4114  H1  WAT X 510      34.302  39.234  28.681  0.00  0.00           H
ATOM   4115  H2  WAT X 510      32.850  39.661  28.707  0.00  0.00           H
ATOM   4116  O   WAT X 511      47.522  25.499  31.292  0.00  0.00           O
ATOM   4117  H1  WAT X 511      47.589  25.569  32.244  0.00  0.00           H
ATOM   4118  H2  WAT X 511      48.216  26.069  30.960  0.00  0.00           H
ATOM   4119  O   WAT X 512      12.131  42.739  53.209  0.00  0.00           O
ATOM   4120  H1  WAT X 512      11.542  42.073  52.854  0.00  0.00           H
ATOM   4121  H2  WAT X 512      11.766  42.949  54.068  0.00  0.00           H
ATOM   4122  O   WAT X 513       2.164  -8.385  34.919  0.00  0.00           O
ATOM   4123  H1  WAT X 513       2.251  -7.543  34.471  0.00  0.00           H
ATOM   4124  H2  WAT X 513       2.053  -8.155  35.842  0.00  0.00           H
ATOM   4125  O   WAT X 514     -36.735  56.462  37.907  0.00  0.00           O
ATOM   4126  H1  WAT X 514     -36.969  55.799  37.257  0.00  0.00           H
ATOM   4127  H2  WAT X 514     -36.612  57.263  37.399  0.00  0.00           H
ATOM   4128  O   WAT X 515      30.291  30.153  13.322  0.00  0.00           O
ATOM   4129  H1  WAT X 515      31.139  30.487  13.614  0.00  0.00           H
ATOM   4130  H2  WAT X 515      30.225  30.433  12.409  0.00  0.00           H
ATOM   4131  O   WAT X 516      -9.702  36.023  13.227  0.00  0.00           O
ATOM   4132  H1  WAT X 516      -9.308  35.402  13.839  0.00  0.00           H
ATOM   4133  H2  WAT X 516      -9.472  35.685  12.361  0.00  0.00           H
ATOM   4134  O   WAT X 517      28.582   8.707  27.439  0.00  0.00           O
ATOM   4135  H1  WAT X 517      28.212   8.081  28.061  0.00  0.00           H
ATOM   4136  H2  WAT X 517      27.824   9.056  26.971  0.00  0.00           H
ATOM   4137  O   WAT X 518      -9.103  71.587  28.360  0.00  0.00           O
ATOM   4138  H1  WAT X 518      -8.814  72.414  28.746  0.00  0.00           H
ATOM   4139  H2  WAT X 518      -9.003  70.946  29.064  0.00  0.00           H
ATOM   4140  O   WAT X 519     -30.284  42.901  37.161  0.00  0.00           O
ATOM   4141  H1  WAT X 519     -29.443  42.664  36.771  0.00  0.00           H
ATOM   4142  H2  WAT X 519     -30.907  42.855  36.436  0.00  0.00           H
ATOM   4143  O   WAT X 520      29.307  56.475  23.927  0.00  0.00           O
ATOM   4144  H1  WAT X 520      28.677  57.180  24.074  0.00  0.00           H
ATOM   4145  H2  WAT X 520      29.355  56.391  22.975  0.00  0.00           H
ATOM   4146  O   WAT X 521       4.794  30.756  82.303  0.00  0.00           O
ATOM   4147  H1  WAT X 521       4.383  31.578  82.570  0.00  0.00           H
ATOM   4148  H2  WAT X 521       4.449  30.106  82.916  0.00  0.00           H
ATOM   4149  O   WAT X 522     -24.786   7.195  23.497  0.00  0.00           O
ATOM   4150  H1  WAT X 522     -24.025   6.680  23.229  0.00  0.00           H
ATOM   4151  H2  WAT X 522     -25.533   6.616  23.342  0.00  0.00           H
ATOM   4152  O   WAT X 523      -7.364  58.336  29.716  0.00  0.00           O
ATOM   4153  H1  WAT X 523      -6.749  58.221  30.440  0.00  0.00           H
ATOM   4154  H2  WAT X 523      -8.225  58.359  30.134  0.00  0.00           H
ATOM   4155  O   WAT X 524     -21.383  65.427  48.664  0.00  0.00           O
ATOM   4156  H1  WAT X 524     -21.684  65.864  49.461  0.00  0.00           H
ATOM   4157  H2  WAT X 524     -22.164  64.993  48.320  0.00  0.00           H
ATOM   4158  O   WAT X 525      -0.184  38.966  67.473  0.00  0.00           O
ATOM   4159  H1  WAT X 525      -0.208  38.451  68.280  0.00  0.00           H
ATOM   4160  H2  WAT X 525      -0.868  39.626  67.589  0.00  0.00           H
ATOM   4161  O   WAT X 526     -19.141  54.290  12.707  0.00  0.00           O
ATOM   4162  H1  WAT X 526     -18.729  54.457  11.859  0.00  0.00           H
ATOM   4163  H2  WAT X 526     -18.454  54.471  13.348  0.00  0.00           H
ATOM   4164  O   WAT X 527       4.416  23.236   0.202  0.00  0.00           O
ATOM   4165  H1  WAT X 527       4.285  24.182   0.129  0.00  0.00           H
ATOM   4166  H2  WAT X 527       5.364  23.121   0.145  0.00  0.00           H
ATOM   4167  O   WAT X 528     -46.496  30.583  47.948  0.00  0.00           O
ATOM   4168  H1  WAT X 528     -46.217  29.897  48.554  0.00  0.00           H
ATOM   4169  H2  WAT X 528     -46.035  30.385  47.133  0.00  0.00           H
ATOM   4170  O   WAT X 529      -4.392  26.736   0.866  0.00  0.00           O
ATOM   4171  H1  WAT X 529      -3.887  26.475   0.096  0.00  0.00           H
ATOM   4172  H2  WAT X 529      -4.624  27.650   0.701  0.00  0.00           H
ATOM   4173  O   WAT X 530     -38.957  17.515  43.763  0.00  0.00           O
ATOM   4174  H1  WAT X 530     -39.660  18.091  44.061  0.00  0.00           H
ATOM   4175  H2  WAT X 530     -38.753  17.821  42.880  0.00  0.00           H
ATOM   4176  O   WAT X 531     -44.648  31.567  52.229  0.00  0.00           O
ATOM   4177  H1  WAT X 531     -45.012  31.581  53.115  0.00  0.00           H
ATOM   4178  H2  WAT X 531     -44.892  32.414  51.857  0.00  0.00           H
ATOM   4179  O   WAT X 532      13.285  63.345  28.316  0.00  0.00           O
ATOM   4180  H1  WAT X 532      14.196  63.182  28.558  0.00  0.00           H
ATOM   4181  H2  WAT X 532      13.283  64.240  27.976  0.00  0.00           H
ATOM   4182  O   WAT X 533     -22.301  23.889  27.980  0.00  0.00           O
ATOM   4183  H1  WAT X 533     -21.551  24.421  28.243  0.00  0.00           H
ATOM   4184  H2  WAT X 533     -21.974  22.990  27.992  0.00  0.00           H
ATOM   4185  O   WAT X 534      10.968  23.239  64.558  0.00  0.00           O
ATOM   4186  H1  WAT X 534      11.767  23.522  65.003  0.00  0.00           H
ATOM   4187  H2  WAT X 534      11.278  22.744  63.800  0.00  0.00           H
ATOM   4188  O   WAT X 535     -35.866  45.923  36.177  0.00  0.00           O
ATOM   4189  H1  WAT X 535     -35.939  46.370  35.334  0.00  0.00           H
ATOM   4190  H2  WAT X 535     -36.414  46.438  36.769  0.00  0.00           H
ATOM   4191  O   WAT X 536      23.231  59.083  58.905  0.00  0.00           O
ATOM   4192  H1  WAT X 536      23.743  59.842  59.181  0.00  0.00           H
ATOM   4193  H2  WAT X 536      22.545  59.003  59.568  0.00  0.00           H
ATOM   4194  O   WAT X 537      18.303  43.977  42.919  0.00  0.00           O
ATOM   4195  H1  WAT X 537      18.718  43.121  43.027  0.00  0.00           H
ATOM   4196  H2  WAT X 537      17.509  43.796  42.416  0.00  0.00           H
ATOM   4197  O   WAT X 538     -22.871  27.994  60.935  0.00  0.00           O
ATOM   4198  H1  WAT X 538     -23.744  27.652  61.124  0.00  0.00           H
ATOM   4199  H2  WAT X 538     -22.277  27.290  61.195  0.00  0.00           H
ATOM   4200  O   WAT X 539       5.147  26.964  25.293  0.00  0.00           O
ATOM   4201  H1  WAT X 539       5.697  26.979  24.510  0.00  0.00           H
ATOM   4202  H2  WAT X 539       4.363  26.484  25.025  0.00  0.00           H
ATOM   4203  O   WAT X 540     -31.356  43.252  39.519  0.00  0.00           O
ATOM   4204  H1  WAT X 540     -32.302  43.391  39.476  0.00  0.00           H
ATOM   4205  H2  WAT X 540     -31.081  43.196  38.605  0.00  0.00           H
ATOM   4206  O   WAT X 541     -23.332   7.613  -7.293  0.00  0.00           O
ATOM   4207  H1  WAT X 541     -22.707   8.326  -7.160  0.00  0.00           H
ATOM   4208  H2  WAT X 541     -23.082   7.230  -8.134  0.00  0.00           H
ATOM   4209  O   WAT X 542     -42.645  56.107  18.928  0.00  0.00           O
ATOM   4210  H1  WAT X 542     -42.144  56.868  18.635  0.00  0.00           H
ATOM   4211  H2  WAT X 542     -42.826  56.282  19.852  0.00  0.00           H
ATOM   4212  O   WAT X 543     -48.898  35.531  63.668  0.00  0.00           O
ATOM   4213  H1  WAT X 543     -48.127  35.201  63.208  0.00  0.00           H
ATOM   4214  H2  WAT X 543     -48.855  35.122  64.532  0.00  0.00           H
ATOM   4215  O   WAT X 544       7.985  51.274  21.287  0.00  0.00           O
ATOM   4216  H1  WAT X 544       7.494  51.594  20.530  0.00  0.00           H
ATOM   4217  H2  WAT X 544       7.461  51.540  22.042  0.00  0.00           H
ATOM   4218  O   WAT X 545      16.975  33.980   5.856  0.00  0.00           O
ATOM   4219  H1  WAT X 545      16.758  34.461   6.654  0.00  0.00           H
ATOM   4220  H2  WAT X 545      17.406  33.183   6.166  0.00  0.00           H
ATOM   4221  O   WAT X 546       8.794  42.308  25.770  0.00  0.00           O
ATOM   4222  H1  WAT X 546       8.258  41.626  26.175  0.00  0.00           H
ATOM   4223  H2  WAT X 546       9.181  42.779  26.508  0.00  0.00           H
ATOM   4224  O   WAT X 547     -11.799  -4.464  38.630  0.00  0.00           O
ATOM   4225  H1  WAT X 547     -12.266  -4.177  39.415  0.00  0.00           H
ATOM   4226  H2  WAT X 547     -12.314  -5.200  38.301  0.00  0.00           H
ATOM   4227  O   WAT X 548      -1.074   9.105  24.026  0.00  0.00           O
ATOM   4228  H1  WAT X 548      -2.028   9.180  24.002  0.00  0.00           H
ATOM   4229  H2  WAT X 548      -0.798   9.765  24.661  0.00  0.00           H
ATOM   4230  O   WAT X 549       1.162  51.821  15.592  0.00  0.00           O
ATOM   4231  H1  WAT X 549       1.198  51.512  14.686  0.00  0.00           H
ATOM   4232  H2  WAT X 549       0.839  51.069  16.088  0.00  0.00           H
ATOM   4233  O   WAT X 550     -18.831  19.780  57.608  0.00  0.00           O
ATOM   4234  H1  WAT X 550     -18.945  19.005  58.159  0.00  0.00           H
ATOM   4235  H2  WAT X 550     -19.445  20.421  57.967  0.00  0.00           H
ATOM   4236  O   WAT X 551     -30.963  29.388  19.194  0.00  0.00           O
ATOM   4237  H1  WAT X 551     -31.077  28.438  19.201  0.00  0.00           H
ATOM   4238  H2  WAT X 551     -30.078  29.526  19.532  0.00  0.00           H
ATOM   4239  O   WAT X 552      12.804  17.989  63.040  0.00  0.00           O
ATOM   4240  H1  WAT X 552      12.576  18.917  62.991  0.00  0.00           H
ATOM   4241  H2  WAT X 552      13.368  17.921  63.811  0.00  0.00           H
ATOM   4242  O   WAT X 553       0.816  44.304  59.027  0.00  0.00           O
ATOM   4243  H1  WAT X 553       0.763  44.703  58.159  0.00  0.00           H
ATOM   4244  H2  WAT X 553       1.754  44.222  59.197  0.00  0.00           H
ATOM   4245  O   WAT X 554      51.061  35.085  14.953  0.00  0.00           O
ATOM   4246  H1  WAT X 554      51.797  34.473  14.980  0.00  0.00           H
ATOM   4247  H2  WAT X 554      50.293  34.530  14.819  0.00  0.00           H
ATOM   4248  O   WAT X 555      21.245  76.455  49.438  0.00  0.00           O
ATOM   4249  H1  WAT X 555      20.384  76.873  49.461  0.00  0.00           H
ATOM   4250  H2  WAT X 555      21.388  76.151  50.334  0.00  0.00           H
ATOM   4251  O   WAT X 556       0.305  29.050  33.593  0.00  0.00           O
ATOM   4252  H1  WAT X 556       0.143  29.621  32.842  0.00  0.00           H
ATOM   4253  H2  WAT X 556      -0.365  28.370  33.526  0.00  0.00           H
ATOM   4254  O   WAT X 557      18.418  76.093  41.160  0.00  0.00           O
ATOM   4255  H1  WAT X 557      18.308  75.997  42.106  0.00  0.00           H
ATOM   4256  H2  WAT X 557      18.353  77.036  41.006  0.00  0.00           H
ATOM   4257  O   WAT X 558     -28.751  31.137  26.250  0.00  0.00           O
ATOM   4258  H1  WAT X 558     -27.868  31.504  26.197  0.00  0.00           H
ATOM   4259  H2  WAT X 558     -29.030  31.313  27.149  0.00  0.00           H
ATOM   4260  O   WAT X 559      -5.245  23.375  35.397  0.00  0.00           O
ATOM   4261  H1  WAT X 559      -6.169  23.169  35.538  0.00  0.00           H
ATOM   4262  H2  WAT X 559      -5.252  24.245  34.997  0.00  0.00           H
ATOM   4263  O   WAT X 560     -47.416  50.620  36.722  0.00  0.00           O
ATOM   4264  H1  WAT X 560     -47.128  50.248  35.889  0.00  0.00           H
ATOM   4265  H2  WAT X 560     -48.203  50.124  36.947  0.00  0.00           H
ATOM   4266  O   WAT X 561       2.188  53.154  24.661  0.00  0.00           O
ATOM   4267  H1  WAT X 561       1.938  54.062  24.492  0.00  0.00           H
ATOM   4268  H2  WAT X 561       2.535  52.841  23.826  0.00  0.00           H
ATOM   4269  O   WAT X 562     -32.356  36.614  31.710  0.00  0.00           O
ATOM   4270  H1  WAT X 562     -32.161  37.549  31.757  0.00  0.00           H
ATOM   4271  H2  WAT X 562     -33.088  36.491  32.314  0.00  0.00           H
ATOM   4272  O   WAT X 563      -1.143  67.435  57.258  0.00  0.00           O
ATOM   4273  H1  WAT X 563      -2.034  67.096  57.172  0.00  0.00           H
ATOM   4274  H2  WAT X 563      -0.802  67.440  56.364  0.00  0.00           H
ATOM   4275  O   WAT X 564     -45.468  63.655  19.470  0.00  0.00           O
ATOM   4276  H1  WAT X 564     -45.253  63.110  20.227  0.00  0.00           H
ATOM   4277  H2  WAT X 564     -44.903  64.423  19.560  0.00  0.00           H
ATOM   4278  O   WAT X 565     -38.721  33.728  26.163  0.00  0.00           O
ATOM   4279  H1  WAT X 565     -39.292  33.286  25.535  0.00  0.00           H
ATOM   4280  H2  WAT X 565     -37.968  33.145  26.255  0.00  0.00           H
ATOM   4281  O   WAT X 566      12.135  24.619  72.474  0.00  0.00           O
ATOM   4282  H1  WAT X 566      11.363  24.098  72.694  0.00  0.00           H
ATOM   4283  H2  WAT X 566      12.068  25.394  73.031  0.00  0.00           H
ATOM   4284  O   WAT X 567     -38.344  16.385  49.995  0.00  0.00           O
ATOM   4285  H1  WAT X 567     -38.431  15.634  50.582  0.00  0.00           H
ATOM   4286  H2  WAT X 567     -37.413  16.409  49.773  0.00  0.00           H
ATOM   4287  O   WAT X 568      32.742  47.158  42.971  0.00  0.00           O
ATOM   4288  H1  WAT X 568      32.949  47.580  43.805  0.00  0.00           H
ATOM   4289  H2  WAT X 568      32.107  46.479  43.198  0.00  0.00           H
ATOM   4290  O   WAT X 569     -13.403  77.753  38.275  0.00  0.00           O
ATOM   4291  H1  WAT X 569     -13.188  76.895  38.641  0.00  0.00           H
ATOM   4292  H2  WAT X 569     -13.257  77.656  37.335  0.00  0.00           H
ATOM   4293  O   WAT X 570      15.435  39.963   8.680  0.00  0.00           O
ATOM   4294  H1  WAT X 570      15.056  39.264   9.212  0.00  0.00           H
ATOM   4295  H2  WAT X 570      15.904  40.515   9.307  0.00  0.00           H
ATOM   4296  O   WAT X 571     -32.366  19.646   6.795  0.00  0.00           O
ATOM   4297  H1  WAT X 571     -31.977  20.462   6.479  0.00  0.00           H
ATOM   4298  H2  WAT X 571     -31.753  19.329   7.458  0.00  0.00           H
ATOM   4299  O   WAT X 572       0.100  20.198  24.152  0.00  0.00           O
ATOM   4300  H1  WAT X 572      -0.276  19.758  23.390  0.00  0.00           H
ATOM   4301  H2  WAT X 572      -0.313  21.062  24.157  0.00  0.00           H
ATOM   4302  O   WAT X 573      22.039  44.521  20.689  0.00  0.00           O
ATOM   4303  H1  WAT X 573      21.785  43.837  21.308  0.00  0.00           H
ATOM   4304  H2  WAT X 573      21.447  44.403  19.945  0.00  0.00           H
ATOM   4305  O   WAT X 574      -3.416  20.579  -8.998  0.00  0.00           O
ATOM   4306  H1  WAT X 574      -4.294  20.790  -8.681  0.00  0.00           H
ATOM   4307  H2  WAT X 574      -3.532  19.776  -9.507  0.00  0.00           H
ATOM   4308  O   WAT X 575     -14.356  13.126 -10.651  0.00  0.00           O
ATOM   4309  H1  WAT X 575     -13.473  13.017 -10.297  0.00  0.00           H
ATOM   4310  H2  WAT X 575     -14.934  12.963  -9.906  0.00  0.00           H
ATOM   4311  O   WAT X 576     -32.206  15.495  44.521  0.00  0.00           O
ATOM   4312  H1  WAT X 576     -31.470  15.665  43.933  0.00  0.00           H
ATOM   4313  H2  WAT X 576     -32.216  14.543  44.623  0.00  0.00           H
ATOM   4314  O   WAT X 577     -27.548  19.041   4.403  0.00  0.00           O
ATOM   4315  H1  WAT X 577     -27.986  18.632   5.149  0.00  0.00           H
ATOM   4316  H2  WAT X 577     -27.859  19.946   4.409  0.00  0.00           H
ATOM   4317  O   WAT X 578     -15.434  52.394  28.511  0.00  0.00           O
ATOM   4318  H1  WAT X 578     -15.441  52.521  27.563  0.00  0.00           H
ATOM   4319  H2  WAT X 578     -15.095  53.218  28.861  0.00  0.00           H
ATOM   4320  O   WAT X 579      -8.179  34.693  10.898  0.00  0.00           O
ATOM   4321  H1  WAT X 579      -7.507  34.363  11.494  0.00  0.00           H
ATOM   4322  H2  WAT X 579      -8.405  33.940  10.352  0.00  0.00           H
ATOM   4323  O   WAT X 580     -27.194  46.899  16.888  0.00  0.00           O
ATOM   4324  H1  WAT X 580     -26.736  46.235  16.373  0.00  0.00           H
ATOM   4325  H2  WAT X 580     -26.921  47.732  16.502  0.00  0.00           H
ATOM   4326  O   WAT X 581      18.165  41.880  46.626  0.00  0.00           O
ATOM   4327  H1  WAT X 581      17.379  41.898  46.081  0.00  0.00           H
ATOM   4328  H2  WAT X 581      18.654  42.662  46.368  0.00  0.00           H
ATOM   4329  O   WAT X 582     -20.635   9.095   4.940  0.00  0.00           O
ATOM   4330  H1  WAT X 582     -20.056   8.855   4.216  0.00  0.00           H
ATOM   4331  H2  WAT X 582     -20.295   9.935   5.250  0.00  0.00           H
ATOM   4332  O   WAT X 583     -28.872  14.126  29.479  0.00  0.00           O
ATOM   4333  H1  WAT X 583     -29.521  13.614  29.962  0.00  0.00           H
ATOM   4334  H2  WAT X 583     -28.361  13.474  29.000  0.00  0.00           H
ATOM   4335  O   WAT X 584      12.807  35.086  -0.650  0.00  0.00           O
ATOM   4336  H1  WAT X 584      13.347  35.580  -0.034  0.00  0.00           H
ATOM   4337  H2  WAT X 584      12.326  35.755  -1.138  0.00  0.00           H
ATOM   4338  O   WAT X 585     -20.304  55.110  15.007  0.00  0.00           O
ATOM   4339  H1  WAT X 585     -20.116  55.886  15.535  0.00  0.00           H
ATOM   4340  H2  WAT X 585     -20.208  55.408  14.102  0.00  0.00           H
ATOM   4341  O   WAT X 586      44.879  37.968  17.480  0.00  0.00           O
ATOM   4342  H1  WAT X 586      45.344  37.133  17.539  0.00  0.00           H
ATOM   4343  H2  WAT X 586      43.991  37.770  17.776  0.00  0.00           H
ATOM   4344  O   WAT X 587     -22.343  16.205   9.670  0.00  0.00           O
ATOM   4345  H1  WAT X 587     -21.397  16.201   9.818  0.00  0.00           H
ATOM   4346  H2  WAT X 587     -22.436  16.253   8.719  0.00  0.00           H
ATOM   4347  O   WAT X 588       0.488  67.415  28.147  0.00  0.00           O
ATOM   4348  H1  WAT X 588       0.540  67.102  29.050  0.00  0.00           H
ATOM   4349  H2  WAT X 588       1.183  66.943  27.688  0.00  0.00           H
ATOM   4350  O   WAT X 589     -28.815  42.165  70.227  0.00  0.00           O
ATOM   4351  H1  WAT X 589     -28.851  41.659  71.039  0.00  0.00           H
ATOM   4352  H2  WAT X 589     -29.156  43.027  70.467  0.00  0.00           H
ATOM   4353  O   WAT X 590       5.456  46.263  85.740  0.00  0.00           O
ATOM   4354  H1  WAT X 590       6.050  46.677  85.115  0.00  0.00           H
ATOM   4355  H2  WAT X 590       5.936  45.497  86.055  0.00  0.00           H
ATOM   4356  O   WAT X 591     -31.958   5.793  29.782  0.00  0.00           O
ATOM   4357  H1  WAT X 591     -32.863   5.517  29.932  0.00  0.00           H
ATOM   4358  H2  WAT X 591     -32.016   6.739  29.649  0.00  0.00           H
ATOM   4359  O   WAT X 592      24.058  61.884  59.792  0.00  0.00           O
ATOM   4360  H1  WAT X 592      24.913  61.601  60.115  0.00  0.00           H
ATOM   4361  H2  WAT X 592      23.903  62.723  60.226  0.00  0.00           H
ATOM   4362  O   WAT X 593      10.635  23.956  27.143  0.00  0.00           O
ATOM   4363  H1  WAT X 593       9.834  24.374  26.828  0.00  0.00           H
ATOM   4364  H2  WAT X 593      10.478  23.019  27.027  0.00  0.00           H
ATOM   4365  O   WAT X 594      11.390  14.664  35.624  0.00  0.00           O
ATOM   4366  H1  WAT X 594      10.805  15.161  36.197  0.00  0.00           H
ATOM   4367  H2  WAT X 594      10.833  13.985  35.244  0.00  0.00           H
ATOM   4368  O   WAT X 595      -7.858  39.061  -6.200  0.00  0.00           O
ATOM   4369  H1  WAT X 595      -7.571  38.206  -5.877  0.00  0.00           H
ATOM   4370  H2  WAT X 595      -7.605  39.674  -5.510  0.00  0.00           H
ATOM   4371  O   WAT X 596       3.867  48.181  25.595  0.00  0.00           O
ATOM   4372  H1  WAT X 596       3.028  47.991  26.014  0.00  0.00           H
ATOM   4373  H2  WAT X 596       3.857  47.661  24.791  0.00  0.00           H
ATOM   4374  O   WAT X 597     -11.675  -7.198  33.229  0.00  0.00           O
ATOM   4375  H1  WAT X 597     -12.359  -7.118  33.894  0.00  0.00           H
ATOM   4376  H2  WAT X 597     -11.670  -6.349  32.787  0.00  0.00           H
ATOM   4377  O   WAT X 598     -36.990  58.895  46.783  0.00  0.00           O
ATOM   4378  H1  WAT X 598     -36.528  58.221  47.280  0.00  0.00           H
ATOM   4379  H2  WAT X 598     -37.066  58.533  45.900  0.00  0.00           H
ATOM   4380  O   WAT X 599     -25.236  74.591  30.467  0.00  0.00           O
ATOM   4381  H1  WAT X 599     -24.471  74.510  29.898  0.00  0.00           H
ATOM   4382  H2  WAT X 599     -25.460  73.690  30.697  0.00  0.00           H
ATOM   4383  O   WAT X 600      27.153  75.601  48.163  0.00  0.00           O
ATOM   4384  H1  WAT X 600      26.675  76.198  47.588  0.00  0.00           H
ATOM   4385  H2  WAT X 600      26.509  75.334  48.819  0.00  0.00           H
ATOM   4386  O   WAT X 601      35.159  25.253  12.749  0.00  0.00           O
ATOM   4387  H1  WAT X 601      34.747  25.238  11.886  0.00  0.00           H
ATOM   4388  H2  WAT X 601      34.793  26.029  13.176  0.00  0.00           H
ATOM   4389  O   WAT X 602     -23.162  73.663  26.193  0.00  0.00           O
ATOM   4390  H1  WAT X 602     -23.357  74.405  25.621  0.00  0.00           H
ATOM   4391  H2  WAT X 602     -22.313  73.342  25.889  0.00  0.00           H
ATOM   4392  O   WAT X 603      -9.221  33.630  72.745  0.00  0.00           O
ATOM   4393  H1  WAT X 603      -8.790  32.946  72.233  0.00  0.00           H
ATOM   4394  H2  WAT X 603      -9.950  33.183  73.176  0.00  0.00           H
ATOM   4395  O   WAT X 604     -25.753  -6.931  11.187  0.00  0.00           O
ATOM   4396  H1  WAT X 604     -26.189  -6.324  11.785  0.00  0.00           H
ATOM   4397  H2  WAT X 604     -24.861  -6.592  11.110  0.00  0.00           H
ATOM   4398  O   WAT X 605       7.077  61.575  34.097  0.00  0.00           O
ATOM   4399  H1  WAT X 605       7.627  61.721  34.867  0.00  0.00           H
ATOM   4400  H2  WAT X 605       7.662  61.719  33.353  0.00  0.00           H
ATOM   4401  O   WAT X 606     -17.725  38.804   9.162  0.00  0.00           O
ATOM   4402  H1  WAT X 606     -18.365  39.387   8.753  0.00  0.00           H
ATOM   4403  H2  WAT X 606     -17.398  39.298   9.914  0.00  0.00           H
ATOM   4404  O   WAT X 607       1.838   7.796  45.540  0.00  0.00           O
ATOM   4405  H1  WAT X 607       2.186   6.955  45.244  0.00  0.00           H
ATOM   4406  H2  WAT X 607       2.609   8.356  45.630  0.00  0.00           H
ATOM   4407  O   WAT X 608      -9.819  10.662  51.475  0.00  0.00           O
ATOM   4408  H1  WAT X 608     -10.278  10.960  50.689  0.00  0.00           H
ATOM   4409  H2  WAT X 608      -9.300  11.418  51.749  0.00  0.00           H
ATOM   4410  O   WAT X 609     -24.756   7.807  -4.772  0.00  0.00           O
ATOM   4411  H1  WAT X 609     -25.243   6.983  -4.762  0.00  0.00           H
ATOM   4412  H2  WAT X 609     -23.939   7.596  -5.224  0.00  0.00           H
ATOM   4413  O   WAT X 610      20.848  17.264  12.639  0.00  0.00           O
ATOM   4414  H1  WAT X 610      20.253  16.515  12.614  0.00  0.00           H
ATOM   4415  H2  WAT X 610      20.416  17.930  12.104  0.00  0.00           H
ATOM   4416  O   WAT X 611       3.374  41.222   3.255  0.00  0.00           O
ATOM   4417  H1  WAT X 611       3.952  41.014   3.989  0.00  0.00           H
ATOM   4418  H2  WAT X 611       3.767  40.773   2.506  0.00  0.00           H
ATOM   4419  O   WAT X 612     -19.369  27.319  -0.380  0.00  0.00           O
ATOM   4420  H1  WAT X 612     -19.933  26.554  -0.498  0.00  0.00           H
ATOM   4421  H2  WAT X 612     -19.875  28.047  -0.740  0.00  0.00           H
ATOM   4422  O   WAT X 613       4.653  10.740  31.986  0.00  0.00           O
ATOM   4423  H1  WAT X 613       5.259  11.427  31.710  0.00  0.00           H
ATOM   4424  H2  WAT X 613       3.819  11.193  32.112  0.00  0.00           H
ATOM   4425  O   WAT X 614       9.946  -2.326  50.263  0.00  0.00           O
ATOM   4426  H1  WAT X 614       9.850  -2.884  49.491  0.00  0.00           H
ATOM   4427  H2  WAT X 614       9.331  -2.690  50.900  0.00  0.00           H
ATOM   4428  O   WAT X 615       0.173  -0.318  20.555  0.00  0.00           O
ATOM   4429  H1  WAT X 615      -0.003  -0.415  19.619  0.00  0.00           H
ATOM   4430  H2  WAT X 615      -0.692  -0.230  20.954  0.00  0.00           H
ATOM   4431  O   WAT X 616      -9.020  71.657  43.440  0.00  0.00           O
ATOM   4432  H1  WAT X 616      -8.915  70.940  44.065  0.00  0.00           H
ATOM   4433  H2  WAT X 616      -8.153  72.060  43.390  0.00  0.00           H
ATOM   4434  O   WAT X 617      14.166  56.516  54.045  0.00  0.00           O
ATOM   4435  H1  WAT X 617      13.325  56.073  53.929  0.00  0.00           H
ATOM   4436  H2  WAT X 617      14.440  56.746  53.158  0.00  0.00           H
ATOM   4437  O   WAT X 618     -22.129  56.074  55.002  0.00  0.00           O
ATOM   4438  H1  WAT X 618     -21.923  56.349  54.109  0.00  0.00           H
ATOM   4439  H2  WAT X 618     -22.338  56.888  55.461  0.00  0.00           H
ATOM   4440  O   WAT X 619     -12.991  30.310  -0.821  0.00  0.00           O
ATOM   4441  H1  WAT X 619     -12.917  29.416  -0.488  0.00  0.00           H
ATOM   4442  H2  WAT X 619     -13.298  30.820  -0.072  0.00  0.00           H
ATOM   4443  O   WAT X 620      29.800  34.093  13.208  0.00  0.00           O
ATOM   4444  H1  WAT X 620      29.374  34.849  13.612  0.00  0.00           H
ATOM   4445  H2  WAT X 620      30.277  33.675  13.924  0.00  0.00           H
ATOM   4446  O   WAT X 621      -1.744  34.513  76.597  0.00  0.00           O
ATOM   4447  H1  WAT X 621      -2.389  35.200  76.425  0.00  0.00           H
ATOM   4448  H2  WAT X 621      -1.201  34.864  77.302  0.00  0.00           H
ATOM   4449  O   WAT X 622      37.048  54.595  32.511  0.00  0.00           O
ATOM   4450  H1  WAT X 622      36.585  53.795  32.758  0.00  0.00           H
ATOM   4451  H2  WAT X 622      36.704  55.263  33.105  0.00  0.00           H
ATOM   4452  O   WAT X 623     -44.252  35.235  29.378  0.00  0.00           O
ATOM   4453  H1  WAT X 623     -45.057  35.048  29.861  0.00  0.00           H
ATOM   4454  H2  WAT X 623     -43.585  35.342  30.057  0.00  0.00           H
ATOM   4455  O   WAT X 624     -19.312  10.255   7.338  0.00  0.00           O
ATOM   4456  H1  WAT X 624     -20.248  10.345   7.517  0.00  0.00           H
ATOM   4457  H2  WAT X 624     -18.926  11.066   7.667  0.00  0.00           H
ATOM   4458  O   WAT X 625     -45.439  39.077  45.582  0.00  0.00           O
ATOM   4459  H1  WAT X 625     -45.253  39.578  44.788  0.00  0.00           H
ATOM   4460  H2  WAT X 625     -45.828  38.262  45.265  0.00  0.00           H
ATOM   4461  O   WAT X 626      17.910  66.555  59.448  0.00  0.00           O
ATOM   4462  H1  WAT X 626      17.895  66.957  60.316  0.00  0.00           H
ATOM   4463  H2  WAT X 626      17.993  65.617  59.620  0.00  0.00           H
ATOM   4464  O   WAT X 627     -10.472  51.858  45.015  0.00  0.00           O
ATOM   4465  H1  WAT X 627      -9.626  51.575  45.364  0.00  0.00           H
ATOM   4466  H2  WAT X 627     -10.923  51.044  44.792  0.00  0.00           H
ATOM   4467  O   WAT X 628     -13.899  39.577  31.794  0.00  0.00           O
ATOM   4468  H1  WAT X 628     -13.704  38.682  32.071  0.00  0.00           H
ATOM   4469  H2  WAT X 628     -14.740  39.511  31.343  0.00  0.00           H
ATOM   4470  O   WAT X 629      -9.007  40.206  -0.863  0.00  0.00           O
ATOM   4471  H1  WAT X 629      -8.671  39.358  -1.152  0.00  0.00           H
ATOM   4472  H2  WAT X 629      -9.768  39.992  -0.323  0.00  0.00           H
ATOM   4473  O   WAT X 630      13.160  31.655  24.853  0.00  0.00           O
ATOM   4474  H1  WAT X 630      13.793  31.321  25.490  0.00  0.00           H
ATOM   4475  H2  WAT X 630      13.695  32.094  24.192  0.00  0.00           H
ATOM   4476  O   WAT X 631     -39.269  23.068  57.404  0.00  0.00           O
ATOM   4477  H1  WAT X 631     -40.119  22.680  57.614  0.00  0.00           H
ATOM   4478  H2  WAT X 631     -39.255  23.113  56.448  0.00  0.00           H
ATOM   4479  O   WAT X 632     -48.768  41.274  39.247  0.00  0.00           O
ATOM   4480  H1  WAT X 632     -48.701  41.270  38.292  0.00  0.00           H
ATOM   4481  H2  WAT X 632     -49.154  42.124  39.457  0.00  0.00           H
ATOM   4482  O   WAT X 633       4.689  27.650  40.514  0.00  0.00           O
ATOM   4483  H1  WAT X 633       4.653  28.015  41.399  0.00  0.00           H
ATOM   4484  H2  WAT X 633       4.206  28.278  39.976  0.00  0.00           H
ATOM   4485  O   WAT X 634     -16.358  44.239  31.604  0.00  0.00           O
ATOM   4486  H1  WAT X 634     -15.961  44.771  32.293  0.00  0.00           H
ATOM   4487  H2  WAT X 634     -15.618  43.932  31.081  0.00  0.00           H
ATOM   4488  O   WAT X 635      23.318  43.640  72.503  0.00  0.00           O
ATOM   4489  H1  WAT X 635      22.583  44.250  72.459  0.00  0.00           H
ATOM   4490  H2  WAT X 635      23.025  42.875  72.008  0.00  0.00           H
ATOM   4491  O   WAT X 636       8.657  28.254  59.563  0.00  0.00           O
ATOM   4492  H1  WAT X 636       9.567  27.968  59.635  0.00  0.00           H
ATOM   4493  H2  WAT X 636       8.319  28.205  60.457  0.00  0.00           H
ATOM   4494  O   WAT X 637      24.379  32.981  19.126  0.00  0.00           O
ATOM   4495  H1  WAT X 637      25.272  32.954  19.468  0.00  0.00           H
ATOM   4496  H2  WAT X 637      24.449  32.618  18.244  0.00  0.00           H
ATOM   4497  O   WAT X 638      15.972  54.893  75.315  0.00  0.00           O
ATOM   4498  H1  WAT X 638      16.599  54.245  74.992  0.00  0.00           H
ATOM   4499  H2  WAT X 638      15.902  54.711  76.252  0.00  0.00           H
ATOM   4500  O   WAT X 639      28.831  61.815  41.491  0.00  0.00           O
ATOM   4501  H1  WAT X 639      29.561  62.193  41.982  0.00  0.00           H
ATOM   4502  H2  WAT X 639      28.438  61.184  42.094  0.00  0.00           H
ATOM   4503  O   WAT X 640      24.160   8.712  29.983  0.00  0.00           O
ATOM   4504  H1  WAT X 640      23.572   8.917  29.257  0.00  0.00           H
ATOM   4505  H2  WAT X 640      24.655   7.950  29.682  0.00  0.00           H
ATOM   4506  O   WAT X 641     -28.694  49.963  15.894  0.00  0.00           O
ATOM   4507  H1  WAT X 641     -27.987  50.497  15.532  0.00  0.00           H
ATOM   4508  H2  WAT X 641     -29.267  49.787  15.148  0.00  0.00           H
ATOM   4509  O   WAT X 642      11.804  20.286  12.063  0.00  0.00           O
ATOM   4510  H1  WAT X 642      11.300  20.057  12.845  0.00  0.00           H
ATOM   4511  H2  WAT X 642      12.417  20.958  12.361  0.00  0.00           H
ATOM   4512  O   WAT X 643      10.259  -6.262  32.312  0.00  0.00           O
ATOM   4513  H1  WAT X 643      10.906  -5.583  32.503  0.00  0.00           H
ATOM   4514  H2  WAT X 643      10.527  -7.006  32.852  0.00  0.00           H
ATOM   4515  O   WAT X 644     -40.140  49.390  33.542  0.00  0.00           O
ATOM   4516  H1  WAT X 644     -39.894  50.288  33.765  0.00  0.00           H
ATOM   4517  H2  WAT X 644     -40.988  49.261  33.967  0.00  0.00           H
ATOM   4518  O   WAT X 645     -23.442  16.902  -8.415  0.00  0.00           O
ATOM   4519  H1  WAT X 645     -23.060  17.545  -7.818  0.00  0.00           H
ATOM   4520  H2  WAT X 645     -22.854  16.896  -9.170  0.00  0.00           H
ATOM   4521  O   WAT X 646      22.794  32.506  67.534  0.00  0.00           O
ATOM   4522  H1  WAT X 646      22.045  32.643  68.114  0.00  0.00           H
ATOM   4523  H2  WAT X 646      23.127  33.387  67.361  0.00  0.00           H
ATOM   4524  O   WAT X 647      22.690  57.231  43.881  0.00  0.00           O
ATOM   4525  H1  WAT X 647      22.284  56.534  43.366  0.00  0.00           H
ATOM   4526  H2  WAT X 647      23.500  56.843  44.212  0.00  0.00           H
ATOM   4527  O   WAT X 648      -4.818  34.659  11.274  0.00  0.00           O
ATOM   4528  H1  WAT X 648      -4.355  34.300  10.517  0.00  0.00           H
ATOM   4529  H2  WAT X 648      -4.631  34.044  11.983  0.00  0.00           H
ATOM   4530  O   WAT X 649       6.604  25.752  23.337  0.00  0.00           O
ATOM   4531  H1  WAT X 649       7.222  25.178  22.885  0.00  0.00           H
ATOM   4532  H2  WAT X 649       5.765  25.589  22.905  0.00  0.00           H
ATOM   4533  O   WAT X 650      21.113  42.604  22.564  0.00  0.00           O
ATOM   4534  H1  WAT X 650      20.171  42.568  22.397  0.00  0.00           H
ATOM   4535  H2  WAT X 650      21.460  41.817  22.145  0.00  0.00           H
ATOM   4536  O   WAT X 651      28.459  14.152  63.686  0.00  0.00           O
ATOM   4537  H1  WAT X 651      28.044  14.702  63.021  0.00  0.00           H
ATOM   4538  H2  WAT X 651      29.138  13.673  63.212  0.00  0.00           H
ATOM   4539  O   WAT X 652      20.487  60.745  51.945  0.00  0.00           O
ATOM   4540  H1  WAT X 652      19.677  61.085  51.564  0.00  0.00           H
ATOM   4541  H2  WAT X 652      21.159  61.372  51.680  0.00  0.00           H
ATOM   4542  O   WAT X 653     -33.638  22.000  33.714  0.00  0.00           O
ATOM   4543  H1  WAT X 653     -33.504  22.235  32.796  0.00  0.00           H
ATOM   4544  H2  WAT X 653     -33.200  21.155  33.811  0.00  0.00           H
ATOM   4545  O   WAT X 654     -32.731  30.383  22.559  0.00  0.00           O
ATOM   4546  H1  WAT X 654     -31.890  29.965  22.743  0.00  0.00           H
ATOM   4547  H2  WAT X 654     -33.363  29.891  23.083  0.00  0.00           H
ATOM   4548  O   WAT X 655     -16.694  41.220  70.522  0.00  0.00           O
ATOM   4549  H1  WAT X 655     -16.795  40.677  69.741  0.00  0.00           H
ATOM   4550  H2  WAT X 655     -17.474  41.775  70.530  0.00  0.00           H
ATOM   4551  O   WAT X 656       2.128  20.559  19.655  0.00  0.00           O
ATOM   4552  H1  WAT X 656       1.463  21.246  19.701  0.00  0.00           H
ATOM   4553  H2  WAT X 656       2.052  20.212  18.766  0.00  0.00           H
ATOM   4554  O   WAT X 657     -39.073  33.426  31.314  0.00  0.00           O
ATOM   4555  H1  WAT X 657     -39.093  32.495  31.535  0.00  0.00           H
ATOM   4556  H2  WAT X 657     -39.767  33.534  30.664  0.00  0.00           H
ATOM   4557  O   WAT X 658      -6.112  27.073  21.219  0.00  0.00           O
ATOM   4558  H1  WAT X 658      -6.402  27.464  20.395  0.00  0.00           H
ATOM   4559  H2  WAT X 658      -5.564  26.335  20.954  0.00  0.00           H
ATOM   4560  O   WAT X 659     -11.640  27.449  60.737  0.00  0.00           O
ATOM   4561  H1  WAT X 659     -11.816  27.903  59.913  0.00  0.00           H
ATOM   4562  H2  WAT X 659     -12.456  27.526  61.232  0.00  0.00           H
ATOM   4563  O   WAT X 660     -32.356  54.727  39.045  0.00  0.00           O
ATOM   4564  H1  WAT X 660     -32.265  55.667  38.888  0.00  0.00           H
ATOM   4565  H2  WAT X 660     -32.271  54.633  39.993  0.00  0.00           H
ATOM   4566  O   WAT X 661       7.512  -6.809  43.291  0.00  0.00           O
ATOM   4567  H1  WAT X 661       6.808  -7.458  43.286  0.00  0.00           H
ATOM   4568  H2  WAT X 661       7.062  -5.969  43.381  0.00  0.00           H
ATOM   4569  O   WAT X 662       0.257  30.515  55.195  0.00  0.00           O
ATOM   4570  H1  WAT X 662       0.723  30.889  54.447  0.00  0.00           H
ATOM   4571  H2  WAT X 662      -0.345  31.207  55.471  0.00  0.00           H
ATOM   4572  O   WAT X 663     -54.144  39.895  40.182  0.00  0.00           O
ATOM   4573  H1  WAT X 663     -53.365  39.654  39.682  0.00  0.00           H
ATOM   4574  H2  WAT X 663     -54.866  39.465  39.723  0.00  0.00           H
ATOM   4575  O   WAT X 664      -9.978  41.224  55.612  0.00  0.00           O
ATOM   4576  H1  WAT X 664     -10.805  40.901  55.255  0.00  0.00           H
ATOM   4577  H2  WAT X 664      -9.305  40.774  55.101  0.00  0.00           H
ATOM   4578  O   WAT X 665     -25.736  -8.421   9.081  0.00  0.00           O
ATOM   4579  H1  WAT X 665     -25.731  -8.006   9.944  0.00  0.00           H
ATOM   4580  H2  WAT X 665     -25.030  -9.066   9.122  0.00  0.00           H
ATOM   4581  O   WAT X 666      -6.294  22.512  -4.975  0.00  0.00           O
ATOM   4582  H1  WAT X 666      -5.657  22.869  -5.594  0.00  0.00           H
ATOM   4583  H2  WAT X 666      -6.944  22.075  -5.526  0.00  0.00           H
ATOM   4584  O   WAT X 667      20.533  32.961  72.190  0.00  0.00           O
ATOM   4585  H1  WAT X 667      20.074  33.762  71.936  0.00  0.00           H
ATOM   4586  H2  WAT X 667      20.720  33.077  73.121  0.00  0.00           H
ATOM   4587  O   WAT X 668      -3.406  52.813  45.120  0.00  0.00           O
ATOM   4588  H1  WAT X 668      -3.734  52.923  46.013  0.00  0.00           H
ATOM   4589  H2  WAT X 668      -3.159  51.889  45.068  0.00  0.00           H
ATOM   4590  O   WAT X 669     -37.510  61.904  15.216  0.00  0.00           O
ATOM   4591  H1  WAT X 669     -37.220  62.598  15.808  0.00  0.00           H
ATOM   4592  H2  WAT X 669     -38.442  61.800  15.407  0.00  0.00           H
ATOM   4593  O   WAT X 670      36.246   2.250  44.418  0.00  0.00           O
ATOM   4594  H1  WAT X 670      36.763   1.658  44.964  0.00  0.00           H
ATOM   4595  H2  WAT X 670      36.821   2.464  43.684  0.00  0.00           H
ATOM   4596  O   WAT X 671      45.089  47.921  27.420  0.00  0.00           O
ATOM   4597  H1  WAT X 671      45.391  47.259  26.798  0.00  0.00           H
ATOM   4598  H2  WAT X 671      45.825  48.040  28.020  0.00  0.00           H
ATOM   4599  O   WAT X 672      10.105  -0.999  46.865  0.00  0.00           O
ATOM   4600  H1  WAT X 672      10.238  -1.933  47.030  0.00  0.00           H
ATOM   4601  H2  WAT X 672       9.178  -0.852  47.052  0.00  0.00           H
ATOM   4602  O   WAT X 673     -19.309  39.011  30.106  0.00  0.00           O
ATOM   4603  H1  WAT X 673     -19.673  39.423  29.322  0.00  0.00           H
ATOM   4604  H2  WAT X 673     -19.529  38.084  30.013  0.00  0.00           H
ATOM   4605  O   WAT X 674      11.017  60.233  41.798  0.00  0.00           O
ATOM   4606  H1  WAT X 674      11.380  59.525  41.267  0.00  0.00           H
ATOM   4607  H2  WAT X 674      11.718  60.459  42.409  0.00  0.00           H
ATOM   4608  O   WAT X 675      43.274   9.005  37.679  0.00  0.00           O
ATOM   4609  H1  WAT X 675      42.619   8.709  37.047  0.00  0.00           H
ATOM   4610  H2  WAT X 675      43.554   8.206  38.126  0.00  0.00           H
ATOM   4611  O   WAT X 676     -11.051  54.104  23.494  0.00  0.00           O
ATOM   4612  H1  WAT X 676     -10.468  53.682  22.862  0.00  0.00           H
ATOM   4613  H2  WAT X 676     -11.127  55.006  23.184  0.00  0.00           H
ATOM   4614  O   WAT X 677      14.481  34.152  72.592  0.00  0.00           O
ATOM   4615  H1  WAT X 677      13.729  34.246  72.007  0.00  0.00           H
ATOM   4616  H2  WAT X 677      15.079  34.851  72.328  0.00  0.00           H
ATOM   4617  O   WAT X 678      20.764  48.504  12.031  0.00  0.00           O
ATOM   4618  H1  WAT X 678      20.197  48.271  12.766  0.00  0.00           H
ATOM   4619  H2  WAT X 678      21.493  48.978  12.431  0.00  0.00           H
ATOM   4620  O   WAT X 679     -22.044 -13.742  22.899  0.00  0.00           O
ATOM   4621  H1  WAT X 679     -22.709 -13.706  22.211  0.00  0.00           H
ATOM   4622  H2  WAT X 679     -21.373 -14.331  22.552  0.00  0.00           H
ATOM   4623  O   WAT X 680     -27.735  -0.496  17.602  0.00  0.00           O
ATOM   4624  H1  WAT X 680     -28.021  -0.606  16.695  0.00  0.00           H
ATOM   4625  H2  WAT X 680     -27.986  -1.313  18.034  0.00  0.00           H
ATOM   4626  O   WAT X 681      12.648  30.522  16.928  0.00  0.00           O
ATOM   4627  H1  WAT X 681      12.455  30.300  17.838  0.00  0.00           H
ATOM   4628  H2  WAT X 681      12.266  31.392  16.808  0.00  0.00           H
ATOM   4629  O   WAT X 682       6.138  17.400  63.548  0.00  0.00           O
ATOM   4630  H1  WAT X 682       5.596  17.074  64.266  0.00  0.00           H
ATOM   4631  H2  WAT X 682       5.519  17.559  62.835  0.00  0.00           H
ATOM   4632  O   WAT X 683      13.674  59.675  25.706  0.00  0.00           O
ATOM   4633  H1  WAT X 683      12.996  60.350  25.673  0.00  0.00           H
ATOM   4634  H2  WAT X 683      13.197  58.852  25.597  0.00  0.00           H
ATOM   4635  O   WAT X 684      22.215  10.963  49.253  0.00  0.00           O
ATOM   4636  H1  WAT X 684      21.947  11.842  48.984  0.00  0.00           H
ATOM   4637  H2  WAT X 684      22.959  11.109  49.837  0.00  0.00           H
ATOM   4638  O   WAT X 685      -3.578   0.960  40.913  0.00  0.00           O
ATOM   4639  H1  WAT X 685      -3.998   0.151  40.620  0.00  0.00           H
ATOM   4640  H2  WAT X 685      -2.734   0.679  41.264  0.00  0.00           H
ATOM   4641  O   WAT X 686      -4.178  22.299  61.845  0.00  0.00           O
ATOM   4642  H1  WAT X 686      -4.128  23.223  62.088  0.00  0.00           H
ATOM   4643  H2  WAT X 686      -3.486  21.879  62.356  0.00  0.00           H
ATOM   4644  O   WAT X 687      15.478  58.498  38.366  0.00  0.00           O
ATOM   4645  H1  WAT X 687      15.069  57.729  38.764  0.00  0.00           H
ATOM   4646  H2  WAT X 687      16.361  58.208  38.138  0.00  0.00           H
ATOM   4647  O   WAT X 688      23.481  37.399  49.733  0.00  0.00           O
ATOM   4648  H1  WAT X 688      22.864  37.764  50.368  0.00  0.00           H
ATOM   4649  H2  WAT X 688      23.115  36.544  49.508  0.00  0.00           H
ATOM   4650  O   WAT X 689     -19.197   7.335  17.688  0.00  0.00           O
ATOM   4651  H1  WAT X 689     -19.276   8.242  17.983  0.00  0.00           H
ATOM   4652  H2  WAT X 689     -19.203   6.820  18.495  0.00  0.00           H
ATOM   4653  O   WAT X 690      -4.030  35.779  20.318  0.00  0.00           O
ATOM   4654  H1  WAT X 690      -4.286  36.387  19.624  0.00  0.00           H
ATOM   4655  H2  WAT X 690      -3.246  35.346  19.981  0.00  0.00           H
ATOM   4656  O   WAT X 691     -26.282  30.394  37.342  0.00  0.00           O
ATOM   4657  H1  WAT X 691     -26.278  30.256  38.289  0.00  0.00           H
ATOM   4658  H2  WAT X 691     -25.411  30.737  37.146  0.00  0.00           H
ATOM   4659  O   WAT X 692      33.883  -0.361  58.000  0.00  0.00           O
ATOM   4660  H1  WAT X 692      33.540   0.051  57.208  0.00  0.00           H
ATOM   4661  H2  WAT X 692      34.788  -0.052  58.058  0.00  0.00           H
ATOM   4662  O   WAT X 693       0.202  66.918  31.387  0.00  0.00           O
ATOM   4663  H1  WAT X 693       1.095  67.241  31.271  0.00  0.00           H
ATOM   4664  H2  WAT X 693       0.311  66.021  31.703  0.00  0.00           H
ATOM   4665  O   WAT X 694      16.031   2.008  25.523  0.00  0.00           O
ATOM   4666  H1  WAT X 694      15.507   2.734  25.185  0.00  0.00           H
ATOM   4667  H2  WAT X 694      15.604   1.223  25.179  0.00  0.00           H
ATOM   4668  O   WAT X 695      -7.189  54.347  18.091  0.00  0.00           O
ATOM   4669  H1  WAT X 695      -7.029  54.785  17.255  0.00  0.00           H
ATOM   4670  H2  WAT X 695      -7.220  53.416  17.871  0.00  0.00           H
ATOM   4671  O   WAT X 696      -0.434  18.120  22.166  0.00  0.00           O
ATOM   4672  H1  WAT X 696      -1.211  18.286  21.631  0.00  0.00           H
ATOM   4673  H2  WAT X 696      -0.709  17.442  22.783  0.00  0.00           H
ATOM   4674  O   WAT X 697      -3.475  41.781  73.362  0.00  0.00           O
ATOM   4675  H1  WAT X 697      -3.166  41.825  72.457  0.00  0.00           H
ATOM   4676  H2  WAT X 697      -2.962  42.446  73.822  0.00  0.00           H
ATOM   4677  O   WAT X 698     -33.938  64.644  37.603  0.00  0.00           O
ATOM   4678  H1  WAT X 698     -34.777  64.684  37.143  0.00  0.00           H
ATOM   4679  H2  WAT X 698     -33.532  65.494  37.435  0.00  0.00           H
ATOM   4680  O   WAT X 699     -25.496  56.478  19.785  0.00  0.00           O
ATOM   4681  H1  WAT X 699     -25.449  57.294  20.284  0.00  0.00           H
ATOM   4682  H2  WAT X 699     -24.902  56.615  19.047  0.00  0.00           H
ATOM   4683  O   WAT X 700      22.287  21.641  78.252  0.00  0.00           O
ATOM   4684  H1  WAT X 700      23.034  21.304  77.759  0.00  0.00           H
ATOM   4685  H2  WAT X 700      21.614  21.800  77.589  0.00  0.00           H
ATOM   4686  O   WAT X 701       6.686  57.820  65.263  0.00  0.00           O
ATOM   4687  H1  WAT X 701       6.444  56.917  65.059  0.00  0.00           H
ATOM   4688  H2  WAT X 701       6.413  57.942  66.173  0.00  0.00           H
ATOM   4689  O   WAT X 702     -54.028  28.336  50.620  0.00  0.00           O
ATOM   4690  H1  WAT X 702     -54.233  27.853  51.420  0.00  0.00           H
ATOM   4691  H2  WAT X 702     -53.428  29.025  50.903  0.00  0.00           H
ATOM   4692  O   WAT X 703     -18.623  35.386  -9.071  0.00  0.00           O
ATOM   4693  H1  WAT X 703     -18.334  35.917  -8.329  0.00  0.00           H
ATOM   4694  H2  WAT X 703     -19.478  35.747  -9.305  0.00  0.00           H
ATOM   4695  O   WAT X 704     -37.092  15.178  22.329  0.00  0.00           O
ATOM   4696  H1  WAT X 704     -37.028  15.977  22.851  0.00  0.00           H
ATOM   4697  H2  WAT X 704     -36.184  14.910  22.188  0.00  0.00           H
ATOM   4698  O   WAT X 705     -53.929  49.723  38.149  0.00  0.00           O
ATOM   4699  H1  WAT X 705     -53.832  50.599  37.776  0.00  0.00           H
ATOM   4700  H2  WAT X 705     -54.227  49.182  37.417  0.00  0.00           H
ATOM   4701  O   WAT X 706     -48.096  25.545  59.693  0.00  0.00           O
ATOM   4702  H1  WAT X 706     -48.324  26.474  59.681  0.00  0.00           H
ATOM   4703  H2  WAT X 706     -47.239  25.514  60.120  0.00  0.00           H
ATOM   4704  O   WAT X 707     -39.678  41.979  42.300  0.00  0.00           O
ATOM   4705  H1  WAT X 707     -39.628  42.670  42.960  0.00  0.00           H
ATOM   4706  H2  WAT X 707     -40.108  42.393  41.552  0.00  0.00           H
ATOM   4707  O   WAT X 708     -34.042  42.466  65.783  0.00  0.00           O
ATOM   4708  H1  WAT X 708     -34.255  42.659  66.696  0.00  0.00           H
ATOM   4709  H2  WAT X 708     -34.070  43.317  65.345  0.00  0.00           H
ATOM   4710  O   WAT X 709       6.095  21.754  74.855  0.00  0.00           O
ATOM   4711  H1  WAT X 709       5.764  20.857  74.907  0.00  0.00           H
ATOM   4712  H2  WAT X 709       6.875  21.690  74.304  0.00  0.00           H
ATOM   4713  O   WAT X 710      27.214  68.258  46.428  0.00  0.00           O
ATOM   4714  H1  WAT X 710      27.988  68.263  46.992  0.00  0.00           H
ATOM   4715  H2  WAT X 710      26.490  68.484  47.012  0.00  0.00           H
ATOM   4716  O   WAT X 711      25.976   1.753  47.738  0.00  0.00           O
ATOM   4717  H1  WAT X 711      26.696   1.826  47.111  0.00  0.00           H
ATOM   4718  H2  WAT X 711      26.406   1.608  48.581  0.00  0.00           H
ATOM   4719  O   WAT X 712      11.205  63.217  39.637  0.00  0.00           O
ATOM   4720  H1  WAT X 712      10.916  63.724  40.396  0.00  0.00           H
ATOM   4721  H2  WAT X 712      10.534  62.542  39.532  0.00  0.00           H
ATOM   4722  O   WAT X 713     -41.558  51.258  19.430  0.00  0.00           O
ATOM   4723  H1  WAT X 713     -42.378  51.327  19.919  0.00  0.00           H
ATOM   4724  H2  WAT X 713     -41.229  52.156  19.386  0.00  0.00           H
ATOM   4725  O   WAT X 714      -1.914   0.266  30.388  0.00  0.00           O
ATOM   4726  H1  WAT X 714      -2.227   1.067  30.809  0.00  0.00           H
ATOM   4727  H2  WAT X 714      -2.012   0.434  29.450  0.00  0.00           H
ATOM   4728  O   WAT X 715      38.642  35.110  17.654  0.00  0.00           O
ATOM   4729  H1  WAT X 715      39.448  34.735  17.299  0.00  0.00           H
ATOM   4730  H2  WAT X 715      38.594  34.772  18.548  0.00  0.00           H
ATOM   4731  O   WAT X 716     -14.768  55.870  26.843  0.00  0.00           O
ATOM   4732  H1  WAT X 716     -15.545  56.075  27.362  0.00  0.00           H
ATOM   4733  H2  WAT X 716     -14.967  55.027  26.435  0.00  0.00           H
ATOM   4734  O   WAT X 717       4.440  51.350  26.768  0.00  0.00           O
ATOM   4735  H1  WAT X 717       3.491  51.231  26.716  0.00  0.00           H
ATOM   4736  H2  WAT X 717       4.799  50.643  26.231  0.00  0.00           H
ATOM   4737  O   WAT X 718     -16.262  14.724  60.227  0.00  0.00           O
ATOM   4738  H1  WAT X 718     -16.378  14.428  59.325  0.00  0.00           H
ATOM   4739  H2  WAT X 718     -16.588  15.624  60.227  0.00  0.00           H
ATOM   4740  O   WAT X 719       3.472  48.691  61.543  0.00  0.00           O
ATOM   4741  H1  WAT X 719       3.942  47.882  61.343  0.00  0.00           H
ATOM   4742  H2  WAT X 719       2.669  48.637  61.024  0.00  0.00           H
ATOM   4743  O   WAT X 720     -17.214  45.939   2.655  0.00  0.00           O
ATOM   4744  H1  WAT X 720     -17.381  45.211   3.255  0.00  0.00           H
ATOM   4745  H2  WAT X 720     -17.471  46.718   3.147  0.00  0.00           H
ATOM   4746  O   WAT X 721     -10.898  40.857  40.569  0.00  0.00           O
ATOM   4747  H1  WAT X 721     -10.071  41.326  40.677  0.00  0.00           H
ATOM   4748  H2  WAT X 721     -11.553  41.547  40.458  0.00  0.00           H
ATOM   4749  O   WAT X 722     -20.029   4.005   8.167  0.00  0.00           O
ATOM   4750  H1  WAT X 722     -19.380   4.581   8.572  0.00  0.00           H
ATOM   4751  H2  WAT X 722     -19.870   4.089   7.227  0.00  0.00           H
ATOM   4752  O   WAT X 723     -47.620  23.070  40.288  0.00  0.00           O
ATOM   4753  H1  WAT X 723     -46.861  22.903  39.728  0.00  0.00           H
ATOM   4754  H2  WAT X 723     -48.311  22.517  39.925  0.00  0.00           H
ATOM   4755  O   WAT X 724     -24.634  35.576   7.167  0.00  0.00           O
ATOM   4756  H1  WAT X 724     -23.783  35.884   7.480  0.00  0.00           H
ATOM   4757  H2  WAT X 724     -24.421  34.947   6.477  0.00  0.00           H
ATOM   4758  O   WAT X 725     -29.838  56.169  26.836  0.00  0.00           O
ATOM   4759  H1  WAT X 725     -29.502  55.384  27.269  0.00  0.00           H
ATOM   4760  H2  WAT X 725     -29.910  56.817  27.537  0.00  0.00           H
ATOM   4761  O   WAT X 726      -0.165  61.260  57.727  0.00  0.00           O
ATOM   4762  H1  WAT X 726      -0.809  61.958  57.848  0.00  0.00           H
ATOM   4763  H2  WAT X 726       0.052  60.978  58.616  0.00  0.00           H
ATOM   4764  O   WAT X 727     -23.640  -1.661  17.898  0.00  0.00           O
ATOM   4765  H1  WAT X 727     -24.237  -0.916  17.973  0.00  0.00           H
ATOM   4766  H2  WAT X 727     -23.500  -1.948  18.801  0.00  0.00           H
ATOM   4767  O   WAT X 728      -0.073  51.540  30.262  0.00  0.00           O
ATOM   4768  H1  WAT X 728      -0.571  52.086  29.654  0.00  0.00           H
ATOM   4769  H2  WAT X 728       0.385  50.913  29.702  0.00  0.00           H
ATOM   4770  O   WAT X 729       3.978  41.446  70.474  0.00  0.00           O
ATOM   4771  H1  WAT X 729       4.800  41.926  70.372  0.00  0.00           H
ATOM   4772  H2  WAT X 729       3.316  42.127  70.590  0.00  0.00           H
ATOM   4773  O   WAT X 730     -24.633  35.962  20.948  0.00  0.00           O
ATOM   4774  H1  WAT X 730     -23.810  35.543  20.697  0.00  0.00           H
ATOM   4775  H2  WAT X 730     -24.758  36.652  20.296  0.00  0.00           H
ATOM   4776  O   WAT X 731     -46.140  55.221  36.086  0.00  0.00           O
ATOM   4777  H1  WAT X 731     -46.736  54.481  36.199  0.00  0.00           H
ATOM   4778  H2  WAT X 731     -45.280  54.819  35.960  0.00  0.00           H
ATOM   4779  O   WAT X 732     -27.634  60.500  15.424  0.00  0.00           O
ATOM   4780  H1  WAT X 732     -27.736  59.811  14.767  0.00  0.00           H
ATOM   4781  H2  WAT X 732     -28.010  60.127  16.222  0.00  0.00           H
ATOM   4782  O   WAT X 733      17.941  48.351  18.813  0.00  0.00           O
ATOM   4783  H1  WAT X 733      18.538  49.039  18.520  0.00  0.00           H
ATOM   4784  H2  WAT X 733      17.123  48.529  18.349  0.00  0.00           H
ATOM   4785  O   WAT X 734      36.044  46.696  26.250  0.00  0.00           O
ATOM   4786  H1  WAT X 734      36.394  47.079  25.446  0.00  0.00           H
ATOM   4787  H2  WAT X 734      35.152  46.433  26.021  0.00  0.00           H
ATOM   4788  O   WAT X 735     -35.475  38.388  68.409  0.00  0.00           O
ATOM   4789  H1  WAT X 735     -36.303  37.959  68.624  0.00  0.00           H
ATOM   4790  H2  WAT X 735     -35.722  39.284  68.178  0.00  0.00           H
ATOM   4791  O   WAT X 736      -6.016  27.345   7.844  0.00  0.00           O
ATOM   4792  H1  WAT X 736      -5.212  27.454   7.337  0.00  0.00           H
ATOM   4793  H2  WAT X 736      -6.435  28.205   7.815  0.00  0.00           H
ATOM   4794  O   WAT X 737      -6.050  51.361  22.500  0.00  0.00           O
ATOM   4795  H1  WAT X 737      -5.317  51.872  22.843  0.00  0.00           H
ATOM   4796  H2  WAT X 737      -6.188  51.704  21.617  0.00  0.00           H
ATOM   4797  O   WAT X 738     -26.247  35.365  43.097  0.00  0.00           O
ATOM   4798  H1  WAT X 738     -26.757  35.086  42.337  0.00  0.00           H
ATOM   4799  H2  WAT X 738     -25.454  35.750  42.724  0.00  0.00           H
ATOM   4800  O   WAT X 739      -9.340  10.951   0.926  0.00  0.00           O
ATOM   4801  H1  WAT X 739      -8.549  11.119   1.438  0.00  0.00           H
ATOM   4802  H2  WAT X 739      -9.140  10.157   0.430  0.00  0.00           H
ATOM   4803  O   WAT X 740     -15.842  33.885  12.479  0.00  0.00           O
ATOM   4804  H1  WAT X 740     -16.148  34.552  11.865  0.00  0.00           H
ATOM   4805  H2  WAT X 740     -15.158  33.415  12.002  0.00  0.00           H
ATOM   4806  O   WAT X 741      15.682   8.216  50.078  0.00  0.00           O
ATOM   4807  H1  WAT X 741      15.330   9.086  50.269  0.00  0.00           H
ATOM   4808  H2  WAT X 741      14.933   7.724  49.740  0.00  0.00           H
ATOM   4809  O   WAT X 742     -17.262  52.545  53.864  0.00  0.00           O
ATOM   4810  H1  WAT X 742     -17.616  52.030  53.139  0.00  0.00           H
ATOM   4811  H2  WAT X 742     -16.749  53.233  53.440  0.00  0.00           H
ATOM   4812  O   WAT X 743     -22.573   8.613  45.878  0.00  0.00           O
ATOM   4813  H1  WAT X 743     -22.018   8.297  46.590  0.00  0.00           H
ATOM   4814  H2  WAT X 743     -23.387   8.116  45.970  0.00  0.00           H
ATOM   4815  O   WAT X 744      -7.824  27.596  48.718  0.00  0.00           O
ATOM   4816  H1  WAT X 744      -7.199  28.239  48.382  0.00  0.00           H
ATOM   4817  H2  WAT X 744      -8.681  27.949  48.478  0.00  0.00           H
ATOM   4818  O   WAT X 745      25.348  59.911  37.060  0.00  0.00           O
ATOM   4819  H1  WAT X 745      25.544  60.780  37.409  0.00  0.00           H
ATOM   4820  H2  WAT X 745      26.059  59.734  36.444  0.00  0.00           H
ATOM   4821  O   WAT X 746     -31.448  50.526  44.472  0.00  0.00           O
ATOM   4822  H1  WAT X 746     -31.647  49.590  44.438  0.00  0.00           H
ATOM   4823  H2  WAT X 746     -31.719  50.796  45.350  0.00  0.00           H
ATOM   4824  O   WAT X 747      12.765  43.792  92.738  0.00  0.00           O
ATOM   4825  H1  WAT X 747      12.400  43.665  91.862  0.00  0.00           H
ATOM   4826  H2  WAT X 747      12.016  43.697  93.326  0.00  0.00           H
ATOM   4827  O   WAT X 748      33.429  41.404  32.348  0.00  0.00           O
ATOM   4828  H1  WAT X 748      33.372  42.187  31.801  0.00  0.00           H
ATOM   4829  H2  WAT X 748      32.663  40.885  32.105  0.00  0.00           H
ATOM   4830  O   WAT X 749      16.066  24.486  73.499  0.00  0.00           O
ATOM   4831  H1  WAT X 749      16.316  24.777  72.622  0.00  0.00           H
ATOM   4832  H2  WAT X 749      15.128  24.669  73.555  0.00  0.00           H
ATOM   4833  O   WAT X 750      -4.281  56.167  47.486  0.00  0.00           O
ATOM   4834  H1  WAT X 750      -3.717  56.905  47.252  0.00  0.00           H
ATOM   4835  H2  WAT X 750      -4.872  56.520  48.152  0.00  0.00           H
ATOM   4836  O   WAT X 751     -12.247  49.433  11.175  0.00  0.00           O
ATOM   4837  H1  WAT X 751     -11.576  49.103  11.772  0.00  0.00           H
ATOM   4838  H2  WAT X 751     -12.075  50.374  11.119  0.00  0.00           H
ATOM   4839  O   WAT X 752       3.431  76.375  50.809  0.00  0.00           O
ATOM   4840  H1  WAT X 752       3.337  76.861  49.990  0.00  0.00           H
ATOM   4841  H2  WAT X 752       3.180  77.000  51.489  0.00  0.00           H
ATOM   4842  O   WAT X 753      17.219  23.086  14.326  0.00  0.00           O
ATOM   4843  H1  WAT X 753      18.044  22.833  14.739  0.00  0.00           H
ATOM   4844  H2  WAT X 753      16.990  22.340  13.771  0.00  0.00           H
ATOM   4845  O   WAT X 754      22.872  33.979  24.911  0.00  0.00           O
ATOM   4846  H1  WAT X 754      23.444  33.455  24.350  0.00  0.00           H
ATOM   4847  H2  WAT X 754      22.228  34.357  24.312  0.00  0.00           H
ATOM   4848  O   WAT X 755     -30.840 -13.081  24.341  0.00  0.00           O
ATOM   4849  H1  WAT X 755     -30.455 -12.215  24.477  0.00  0.00           H
ATOM   4850  H2  WAT X 755     -30.475 -13.619  25.044  0.00  0.00           H
ATOM   4851  O   WAT X 756      -7.204   3.241  25.335  0.00  0.00           O
ATOM   4852  H1  WAT X 756      -7.193   4.152  25.628  0.00  0.00           H
ATOM   4853  H2  WAT X 756      -7.908   3.207  24.687  0.00  0.00           H
ATOM   4854  O   WAT X 757      -6.291  39.175  20.401  0.00  0.00           O
ATOM   4855  H1  WAT X 757      -6.498  38.413  19.859  0.00  0.00           H
ATOM   4856  H2  WAT X 757      -5.347  39.115  20.546  0.00  0.00           H
ATOM   4857  O   WAT X 758      -7.536  15.981  25.195  0.00  0.00           O
ATOM   4858  H1  WAT X 758      -8.309  15.447  25.008  0.00  0.00           H
ATOM   4859  H2  WAT X 758      -6.876  15.352  25.487  0.00  0.00           H
ATOM   4860  O   WAT X 759     -29.287   7.523  28.952  0.00  0.00           O
ATOM   4861  H1  WAT X 759     -29.123   6.614  29.205  0.00  0.00           H
ATOM   4862  H2  WAT X 759     -30.090   7.485  28.432  0.00  0.00           H
ATOM   4863  O   WAT X 760       2.023  46.718  70.493  0.00  0.00           O
ATOM   4864  H1  WAT X 760       2.292  47.593  70.212  0.00  0.00           H
ATOM   4865  H2  WAT X 760       1.272  46.509  69.937  0.00  0.00           H
ATOM   4866  O   WAT X 761      10.849   6.761  15.996  0.00  0.00           O
ATOM   4867  H1  WAT X 761      11.315   7.545  15.706  0.00  0.00           H
ATOM   4868  H2  WAT X 761      11.110   6.083  15.373  0.00  0.00           H
ATOM   4869  O   WAT X 762      -9.485  33.951  76.196  0.00  0.00           O
ATOM   4870  H1  WAT X 762     -10.362  33.606  76.362  0.00  0.00           H
ATOM   4871  H2  WAT X 762      -9.514  34.253  75.288  0.00  0.00           H
ATOM   4872  O   WAT X 763     -37.596  21.687  17.292  0.00  0.00           O
ATOM   4873  H1  WAT X 763     -38.278  21.967  16.682  0.00  0.00           H
ATOM   4874  H2  WAT X 763     -36.776  21.947  16.871  0.00  0.00           H
ATOM   4875  O   WAT X 764     -39.878   0.139  27.443  0.00  0.00           O
ATOM   4876  H1  WAT X 764     -39.337   0.676  26.864  0.00  0.00           H
ATOM   4877  H2  WAT X 764     -40.776   0.318  27.165  0.00  0.00           H
ATOM   4878  O   WAT X 765      13.424  74.251  51.472  0.00  0.00           O
ATOM   4879  H1  WAT X 765      14.323  73.935  51.563  0.00  0.00           H
ATOM   4880  H2  WAT X 765      13.342  74.935  52.137  0.00  0.00           H
ATOM   4881  O   WAT X 766      18.887  -5.262  43.885  0.00  0.00           O
ATOM   4882  H1  WAT X 766      18.035  -5.077  44.279  0.00  0.00           H
ATOM   4883  H2  WAT X 766      18.821  -4.913  42.996  0.00  0.00           H
ATOM   4884  O   WAT X 767      43.941  31.807  10.192  0.00  0.00           O
ATOM   4885  H1  WAT X 767      44.177  32.363   9.450  0.00  0.00           H
ATOM   4886  H2  WAT X 767      43.511  31.048   9.796  0.00  0.00           H
ATOM   4887  O   WAT X 768     -49.071  24.813  46.335  0.00  0.00           O
ATOM   4888  H1  WAT X 768     -49.281  25.747  46.332  0.00  0.00           H
ATOM   4889  H2  WAT X 768     -49.719  24.423  46.922  0.00  0.00           H
ATOM   4890  O   WAT X 769     -47.020  33.977  62.373  0.00  0.00           O
ATOM   4891  H1  WAT X 769     -46.072  33.928  62.251  0.00  0.00           H
ATOM   4892  H2  WAT X 769     -47.384  33.569  61.588  0.00  0.00           H
ATOM   4893  O   WAT X 770      26.374  41.198  18.402  0.00  0.00           O
ATOM   4894  H1  WAT X 770      26.511  42.020  17.931  0.00  0.00           H
ATOM   4895  H2  WAT X 770      26.582  41.407  19.313  0.00  0.00           H
ATOM   4896  O   WAT X 771      18.495  63.429  34.203  0.00  0.00           O
ATOM   4897  H1  WAT X 771      17.772  62.876  33.907  0.00  0.00           H
ATOM   4898  H2  WAT X 771      18.416  63.435  35.157  0.00  0.00           H
ATOM   4899  O   WAT X 772      17.816  41.510  10.684  0.00  0.00           O
ATOM   4900  H1  WAT X 772      17.256  41.971  11.308  0.00  0.00           H
ATOM   4901  H2  WAT X 772      17.865  42.096   9.928  0.00  0.00           H
ATOM   4902  O   WAT X 773     -16.926  32.662  35.407  0.00  0.00           O
ATOM   4903  H1  WAT X 773     -17.136  33.393  35.988  0.00  0.00           H
ATOM   4904  H2  WAT X 773     -16.039  32.848  35.100  0.00  0.00           H
ATOM   4905  O   WAT X 774     -28.476  41.082  -6.119  0.00  0.00           O
ATOM   4906  H1  WAT X 774     -27.785  40.537  -5.743  0.00  0.00           H
ATOM   4907  H2  WAT X 774     -29.079  40.458  -6.525  0.00  0.00           H
ATOM   4908  O   WAT X 775      -3.250  31.357  -4.253  0.00  0.00           O
ATOM   4909  H1  WAT X 775      -2.972  30.448  -4.140  0.00  0.00           H
ATOM   4910  H2  WAT X 775      -2.560  31.871  -3.834  0.00  0.00           H
ATOM   4911  O   WAT X 776     -45.264  37.111  35.596  0.00  0.00           O
ATOM   4912  H1  WAT X 776     -45.083  36.230  35.268  0.00  0.00           H
ATOM   4913  H2  WAT X 776     -44.889  37.119  36.477  0.00  0.00           H
ATOM   4914  O   WAT X 777      16.662  71.472  53.145  0.00  0.00           O
ATOM   4915  H1  WAT X 777      15.857  71.378  53.655  0.00  0.00           H
ATOM   4916  H2  WAT X 777      16.489  72.208  52.559  0.00  0.00           H
ATOM   4917  O   WAT X 778     -36.597  36.221  17.544  0.00  0.00           O
ATOM   4918  H1  WAT X 778     -36.905  36.883  18.163  0.00  0.00           H
ATOM   4919  H2  WAT X 778     -35.716  36.001  17.847  0.00  0.00           H
ATOM   4920  O   WAT X 779      21.059  44.618  73.997  0.00  0.00           O
ATOM   4921  H1  WAT X 779      20.272  44.546  74.538  0.00  0.00           H
ATOM   4922  H2  WAT X 779      21.629  43.915  74.308  0.00  0.00           H
ATOM   4923  O   WAT X 780      -0.258  36.118  -7.445  0.00  0.00           O
ATOM   4924  H1  WAT X 780       0.103  36.378  -6.598  0.00  0.00           H
ATOM   4925  H2  WAT X 780      -0.820  35.369  -7.247  0.00  0.00           H
ATOM   4926  O   WAT X 781      13.666   0.219  50.065  0.00  0.00           O
ATOM   4927  H1  WAT X 781      12.850   0.170  50.563  0.00  0.00           H
ATOM   4928  H2  WAT X 781      13.477   0.835  49.357  0.00  0.00           H
ATOM   4929  O   WAT X 782     -20.632  40.302  67.931  0.00  0.00           O
ATOM   4930  H1  WAT X 782     -20.539  40.943  68.636  0.00  0.00           H
ATOM   4931  H2  WAT X 782     -21.399  39.785  68.178  0.00  0.00           H
ATOM   4932  O   WAT X 783      32.367  21.809  13.166  0.00  0.00           O
ATOM   4933  H1  WAT X 783      32.449  21.526  14.077  0.00  0.00           H
ATOM   4934  H2  WAT X 783      33.146  21.457  12.735  0.00  0.00           H
ATOM   4935  O   WAT X 784      -0.595  25.168  69.073  0.00  0.00           O
ATOM   4936  H1  WAT X 784      -0.785  25.620  68.251  0.00  0.00           H
ATOM   4937  H2  WAT X 784      -0.083  25.799  69.580  0.00  0.00           H
ATOM   4938  O   WAT X 785     -19.582  60.167  19.164  0.00  0.00           O
ATOM   4939  H1  WAT X 785     -19.570  61.084  19.438  0.00  0.00           H
ATOM   4940  H2  WAT X 785     -19.332  60.189  18.241  0.00  0.00           H
ATOM   4941  O   WAT X 786     -28.328   1.369  30.463  0.00  0.00           O
ATOM   4942  H1  WAT X 786     -27.846   1.928  31.073  0.00  0.00           H
ATOM   4943  H2  WAT X 786     -29.055   1.021  30.980  0.00  0.00           H
ATOM   4944  O   WAT X 787      24.728  55.463  55.619  0.00  0.00           O
ATOM   4945  H1  WAT X 787      24.506  56.093  54.933  0.00  0.00           H
ATOM   4946  H2  WAT X 787      25.478  54.983  55.269  0.00  0.00           H
ATOM   4947  O   WAT X 788      10.570  28.693  76.796  0.00  0.00           O
ATOM   4948  H1  WAT X 788      10.761  28.800  77.728  0.00  0.00           H
ATOM   4949  H2  WAT X 788      10.343  29.572  76.495  0.00  0.00           H
ATOM   4950  O   WAT X 789      13.638  21.515   4.262  0.00  0.00           O
ATOM   4951  H1  WAT X 789      14.396  21.937   3.857  0.00  0.00           H
ATOM   4952  H2  WAT X 789      14.013  20.835   4.823  0.00  0.00           H
ATOM   4953  O   WAT X 790     -34.573  41.804  34.786  0.00  0.00           O
ATOM   4954  H1  WAT X 790     -34.150  41.793  35.645  0.00  0.00           H
ATOM   4955  H2  WAT X 790     -35.292  42.428  34.880  0.00  0.00           H
ATOM   4956  O   WAT X 791     -23.913  26.995  36.939  0.00  0.00           O
ATOM   4957  H1  WAT X 791     -23.693  26.684  36.061  0.00  0.00           H
ATOM   4958  H2  WAT X 791     -23.797  26.229  37.501  0.00  0.00           H
ATOM   4959  O   WAT X 792     -34.373  21.681  38.613  0.00  0.00           O
ATOM   4960  H1  WAT X 792     -34.773  21.063  38.000  0.00  0.00           H
ATOM   4961  H2  WAT X 792     -33.457  21.410  38.662  0.00  0.00           H
ATOM   4962  O   WAT X 793     -12.152  44.339   9.039  0.00  0.00           O
ATOM   4963  H1  WAT X 793     -11.425  44.626   8.487  0.00  0.00           H
ATOM   4964  H2  WAT X 793     -12.775  45.065   9.012  0.00  0.00           H
ATOM   4965  O   WAT X 794      17.852  -0.248  37.771  0.00  0.00           O
ATOM   4966  H1  WAT X 794      16.931  -0.439  37.594  0.00  0.00           H
ATOM   4967  H2  WAT X 794      18.161  -1.004  38.271  0.00  0.00           H
ATOM   4968  O   WAT X 795     -18.549   6.559  15.179  0.00  0.00           O
ATOM   4969  H1  WAT X 795     -17.625   6.804  15.141  0.00  0.00           H
ATOM   4970  H2  WAT X 795     -18.794   6.687  16.095  0.00  0.00           H
ATOM   4971  O   WAT X 796      10.667  46.233  11.211  0.00  0.00           O
ATOM   4972  H1  WAT X 796      10.646  46.538  10.304  0.00  0.00           H
ATOM   4973  H2  WAT X 796      11.598  46.167  11.420  0.00  0.00           H
ATOM   4974  O   WAT X 797      31.599  59.816  37.465  0.00  0.00           O
ATOM   4975  H1  WAT X 797      31.366  60.080  36.575  0.00  0.00           H
ATOM   4976  H2  WAT X 797      31.576  58.860  37.445  0.00  0.00           H
ATOM   4977  O   WAT X 798      14.087  11.354  65.674  0.00  0.00           O
ATOM   4978  H1  WAT X 798      14.251  11.226  64.740  0.00  0.00           H
ATOM   4979  H2  WAT X 798      14.675  12.067  65.925  0.00  0.00           H
ATOM   4980  O   WAT X 799      22.786  83.912  51.838  0.00  0.00           O
ATOM   4981  H1  WAT X 799      22.688  82.964  51.756  0.00  0.00           H
ATOM   4982  H2  WAT X 799      23.021  84.050  52.756  0.00  0.00           H
ATOM   4983  O   WAT X 800       8.718  56.031  54.611  0.00  0.00           O
ATOM   4984  H1  WAT X 800       9.278  55.255  54.630  0.00  0.00           H
ATOM   4985  H2  WAT X 800       9.278  56.721  54.254  0.00  0.00           H
ATOM   4986  O   WAT X 801       7.279  43.700  57.959  0.00  0.00           O
ATOM   4987  H1  WAT X 801       7.367  43.179  58.757  0.00  0.00           H
ATOM   4988  H2  WAT X 801       6.847  43.115  57.337  0.00  0.00           H
ATOM   4989  O   WAT X 802     -30.628  13.297  53.294  0.00  0.00           O
ATOM   4990  H1  WAT X 802     -29.937  13.085  52.666  0.00  0.00           H
ATOM   4991  H2  WAT X 802     -30.678  14.253  53.281  0.00  0.00           H
ATOM   4992  O   WAT X 803     -13.019  21.800  23.329  0.00  0.00           O
ATOM   4993  H1  WAT X 803     -13.793  22.362  23.348  0.00  0.00           H
ATOM   4994  H2  WAT X 803     -13.237  21.074  23.914  0.00  0.00           H
ATOM   4995  O   WAT X 804     -35.656  37.542  28.350  0.00  0.00           O
ATOM   4996  H1  WAT X 804     -35.356  38.432  28.538  0.00  0.00           H
ATOM   4997  H2  WAT X 804     -36.419  37.661  27.785  0.00  0.00           H
ATOM   4998  O   WAT X 805      19.990 -11.335  44.189  0.00  0.00           O
ATOM   4999  H1  WAT X 805      20.697 -11.286  43.547  0.00  0.00           H
ATOM   5000  H2  WAT X 805      20.361 -10.954  44.985  0.00  0.00           H
ATOM   5001  O   WAT X 806      -6.436   3.617  38.656  0.00  0.00           O
ATOM   5002  H1  WAT X 806      -6.296   4.528  38.398  0.00  0.00           H
ATOM   5003  H2  WAT X 806      -6.720   3.182  37.851  0.00  0.00           H
ATOM   5004  O   WAT X 807      -7.701  27.016  -7.921  0.00  0.00           O
ATOM   5005  H1  WAT X 807      -7.915  27.888  -7.588  0.00  0.00           H
ATOM   5006  H2  WAT X 807      -8.507  26.716  -8.341  0.00  0.00           H
ATOM   5007  O   WAT X 808      11.647  16.516  20.126  0.00  0.00           O
ATOM   5008  H1  WAT X 808      12.140  17.336  20.089  0.00  0.00           H
ATOM   5009  H2  WAT X 808      10.991  16.661  20.808  0.00  0.00           H
ATOM   5010  O   WAT X 809      -9.982  58.883  50.830  0.00  0.00           O
ATOM   5011  H1  WAT X 809     -10.881  58.965  51.149  0.00  0.00           H
ATOM   5012  H2  WAT X 809      -9.930  59.498  50.099  0.00  0.00           H
ATOM   5013  O   WAT X 810     -20.365  44.336  48.715  0.00  0.00           O
ATOM   5014  H1  WAT X 810     -21.141  44.896  48.704  0.00  0.00           H
ATOM   5015  H2  WAT X 810     -19.651  44.921  48.966  0.00  0.00           H
ATOM   5016  O   WAT X 811     -11.884  46.999  55.614  0.00  0.00           O
ATOM   5017  H1  WAT X 811     -11.897  47.297  54.704  0.00  0.00           H
ATOM   5018  H2  WAT X 811     -11.378  47.666  56.077  0.00  0.00           H
ATOM   5019  O   WAT X 812      11.223  54.279  19.093  0.00  0.00           O
ATOM   5020  H1  WAT X 812      12.160  54.361  18.916  0.00  0.00           H
ATOM   5021  H2  WAT X 812      11.138  54.470  20.027  0.00  0.00           H
ATOM   5022  O   WAT X 813     -34.626  -1.103  24.101  0.00  0.00           O
ATOM   5023  H1  WAT X 813     -34.657  -1.196  25.054  0.00  0.00           H
ATOM   5024  H2  WAT X 813     -33.730  -0.822  23.917  0.00  0.00           H
ATOM   5025  O   WAT X 814      24.009  64.790  57.668  0.00  0.00           O
ATOM   5026  H1  WAT X 814      23.114  64.844  58.003  0.00  0.00           H
ATOM   5027  H2  WAT X 814      24.321  63.932  57.954  0.00  0.00           H
ATOM   5028  O   WAT X 815     -22.333  19.757  38.442  0.00  0.00           O
ATOM   5029  H1  WAT X 815     -22.558  20.418  37.787  0.00  0.00           H
ATOM   5030  H2  WAT X 815     -22.874  19.001  38.214  0.00  0.00           H
ATOM   5031  O   WAT X 816      -1.200   9.012  38.690  0.00  0.00           O
ATOM   5032  H1  WAT X 816      -1.609   9.094  37.829  0.00  0.00           H
ATOM   5033  H2  WAT X 816      -1.136   9.911  39.012  0.00  0.00           H
ATOM   5034  O   WAT X 817       4.751  42.700  -0.168  0.00  0.00           O
ATOM   5035  H1  WAT X 817       4.637  41.875   0.303  0.00  0.00           H
ATOM   5036  H2  WAT X 817       4.758  43.368   0.518  0.00  0.00           H
ATOM   5037  O   WAT X 818      36.198  15.913  22.121  0.00  0.00           O
ATOM   5038  H1  WAT X 818      35.339  15.496  22.060  0.00  0.00           H
ATOM   5039  H2  WAT X 818      36.006  16.828  22.327  0.00  0.00           H
ATOM   5040  O   WAT X 819     -40.602  26.708  62.914  0.00  0.00           O
ATOM   5041  H1  WAT X 819     -40.801  26.730  63.850  0.00  0.00           H
ATOM   5042  H2  WAT X 819     -41.446  26.852  62.486  0.00  0.00           H
ATOM   5043  O   WAT X 820       1.309  59.740  21.449  0.00  0.00           O
ATOM   5044  H1  WAT X 820       1.484  58.962  21.979  0.00  0.00           H
ATOM   5045  H2  WAT X 820       0.584  60.177  21.897  0.00  0.00           H
ATOM   5046  O   WAT X 821     -22.244  23.366  -9.380  0.00  0.00           O
ATOM   5047  H1  WAT X 821     -22.085  22.509  -8.983  0.00  0.00           H
ATOM   5048  H2  WAT X 821     -21.481  23.515  -9.939  0.00  0.00           H
ATOM   5049  O   WAT X 822      -5.795  69.406  50.335  0.00  0.00           O
ATOM   5050  H1  WAT X 822      -5.215  69.921  49.773  0.00  0.00           H
ATOM   5051  H2  WAT X 822      -6.251  70.056  50.868  0.00  0.00           H
ATOM   5052  O   WAT X 823     -35.341  22.821  28.955  0.00  0.00           O
ATOM   5053  H1  WAT X 823     -35.793  22.435  29.705  0.00  0.00           H
ATOM   5054  H2  WAT X 823     -34.526  23.167  29.318  0.00  0.00           H
ATOM   5055  O   WAT X 824      26.634  39.864  60.614  0.00  0.00           O
ATOM   5056  H1  WAT X 824      27.320  39.202  60.701  0.00  0.00           H
ATOM   5057  H2  WAT X 824      26.226  39.900  61.479  0.00  0.00           H
ATOM   5058  O   WAT X 825     -41.400  37.307  28.094  0.00  0.00           O
ATOM   5059  H1  WAT X 825     -40.859  38.095  28.141  0.00  0.00           H
ATOM   5060  H2  WAT X 825     -41.546  37.062  29.008  0.00  0.00           H
ATOM   5061  O   WAT X 826     -16.040  16.764   4.601  0.00  0.00           O
ATOM   5062  H1  WAT X 826     -16.120  15.826   4.428  0.00  0.00           H
[truncated: 2,835,315 more chars]
