# Supplementary material for: Changes in Protonation States of In-Pathway Residues can Alter Ligand Binding Pathways Obtained From Spontaneous Binding Molecular Dynamics Simulations
Source: Front Mol Biosci. 2022 Jul 4;9:922361. doi: 10.3389/fmolb.2022.922361 (PMC9289141; doi:10.3389/fmolb.2022.922361)
Supplement: Supplementary file 2 [file DataSheet1.ZIP › binding-pathways/hid57/hid_I1_2.pdb]

CRYST1   65.320   84.603   74.466  90.00  90.00  90.00 P 1           1
ATOM      1  N   ILE X   1      17.647  19.907  36.019  0.00  0.00           N
ATOM      2  H1  ILE X   1      18.365  20.318  36.600  0.00  0.00           H
ATOM      3  H2  ILE X   1      17.226  19.139  36.522  0.00  0.00           H
ATOM      4  H3  ILE X   1      16.927  20.615  35.983  0.00  0.00           H
ATOM      5  CA  ILE X   1      18.339  19.516  34.729  0.00  0.00           C
ATOM      6  HA  ILE X   1      19.040  20.244  34.323  0.00  0.00           H
ATOM      7  CB  ILE X   1      19.220  18.202  34.831  0.00  0.00           C
ATOM      8  HB  ILE X   1      18.683  17.443  35.400  0.00  0.00           H
ATOM      9  CG2 ILE X   1      19.603  17.631  33.424  0.00  0.00           C
ATOM     10 HG21 ILE X   1      18.665  17.419  32.912  0.00  0.00           H
ATOM     11 HG22 ILE X   1      20.140  18.368  32.826  0.00  0.00           H
ATOM     12 HG23 ILE X   1      20.206  16.742  33.607  0.00  0.00           H
ATOM     13  CG1 ILE X   1      20.492  18.552  35.572  0.00  0.00           C
ATOM     14 HG12 ILE X   1      20.223  19.033  36.512  0.00  0.00           H
ATOM     15 HG13 ILE X   1      21.007  19.342  35.025  0.00  0.00           H
ATOM     16  CD1 ILE X   1      21.434  17.456  36.071  0.00  0.00           C
ATOM     17 HD11 ILE X   1      21.869  16.924  35.225  0.00  0.00           H
ATOM     18 HD12 ILE X   1      22.176  17.878  36.748  0.00  0.00           H
ATOM     19 HD13 ILE X   1      20.781  16.711  36.524  0.00  0.00           H
ATOM     20  C   ILE X   1      17.293  19.213  33.650  0.00  0.00           C
ATOM     21  O   ILE X   1      16.361  18.434  33.839  0.00  0.00           O
ATOM     22  N   VAL X   2      17.434  19.815  32.449  0.00  0.00           N
ATOM     23  H   VAL X   2      18.172  20.493  32.319  0.00  0.00           H
ATOM     24  CA  VAL X   2      16.734  19.546  31.251  0.00  0.00           C
ATOM     25  HA  VAL X   2      15.716  19.367  31.597  0.00  0.00           H
ATOM     26  CB  VAL X   2      16.742  20.761  30.280  0.00  0.00           C
ATOM     27  HB  VAL X   2      17.760  20.847  29.900  0.00  0.00           H
ATOM     28  CG1 VAL X   2      15.794  20.461  29.046  0.00  0.00           C
ATOM     29 HG11 VAL X   2      16.025  19.516  28.554  0.00  0.00           H
ATOM     30 HG12 VAL X   2      14.733  20.655  29.199  0.00  0.00           H
ATOM     31 HG13 VAL X   2      16.077  21.190  28.287  0.00  0.00           H
ATOM     32  CG2 VAL X   2      16.324  22.039  31.047  0.00  0.00           C
ATOM     33 HG21 VAL X   2      16.519  22.951  30.481  0.00  0.00           H
ATOM     34 HG22 VAL X   2      15.267  21.959  31.301  0.00  0.00           H
ATOM     35 HG23 VAL X   2      16.829  22.202  31.999  0.00  0.00           H
ATOM     36  C   VAL X   2      17.189  18.245  30.586  0.00  0.00           C
ATOM     37  O   VAL X   2      18.356  18.079  30.412  0.00  0.00           O
ATOM     38  N   GLY X   3      16.336  17.308  30.194  0.00  0.00           N
ATOM     39  H   GLY X   3      15.334  17.430  30.221  0.00  0.00           H
ATOM     40  CA  GLY X   3      16.710  16.095  29.507  0.00  0.00           C
ATOM     41  HA2 GLY X   3      15.788  15.581  29.236  0.00  0.00           H
ATOM     42  HA3 GLY X   3      17.147  16.366  28.545  0.00  0.00           H
ATOM     43  C   GLY X   3      17.573  15.143  30.303  0.00  0.00           C
ATOM     44  O   GLY X   3      18.319  14.355  29.744  0.00  0.00           O
ATOM     45  N   GLY X   4      17.367  15.076  31.650  0.00  0.00           N
ATOM     46  H   GLY X   4      16.495  15.426  32.019  0.00  0.00           H
ATOM     47  CA  GLY X   4      18.170  14.329  32.624  0.00  0.00           C
ATOM     48  HA2 GLY X   4      19.215  14.302  32.318  0.00  0.00           H
ATOM     49  HA3 GLY X   4      18.182  14.921  33.539  0.00  0.00           H
ATOM     50  C   GLY X   4      17.565  12.982  33.009  0.00  0.00           C
ATOM     51  O   GLY X   4      16.490  12.590  32.484  0.00  0.00           O
ATOM     52  N   TYR X   5      18.163  12.279  33.928  0.00  0.00           N
ATOM     53  H   TYR X   5      18.993  12.742  34.269  0.00  0.00           H
ATOM     54  CA  TYR X   5      17.893  10.881  34.359  0.00  0.00           C
ATOM     55  HA  TYR X   5      16.816  10.740  34.267  0.00  0.00           H
ATOM     56  CB  TYR X   5      18.713   9.860  33.535  0.00  0.00           C
ATOM     57  HB2 TYR X   5      18.162   8.946  33.311  0.00  0.00           H
ATOM     58  HB3 TYR X   5      18.873  10.182  32.506  0.00  0.00           H
ATOM     59  CG  TYR X   5      20.176   9.646  34.042  0.00  0.00           C
ATOM     60  CD1 TYR X   5      20.364   8.682  35.052  0.00  0.00           C
ATOM     61  HD1 TYR X   5      19.573   7.998  35.326  0.00  0.00           H
ATOM     62  CE1 TYR X   5      21.599   8.523  35.678  0.00  0.00           C
ATOM     63  HE1 TYR X   5      21.827   7.893  36.526  0.00  0.00           H
ATOM     64  CZ  TYR X   5      22.703   9.323  35.250  0.00  0.00           C
ATOM     65  OH  TYR X   5      23.863   9.284  35.874  0.00  0.00           O
ATOM     66  HH  TYR X   5      23.836   8.765  36.681  0.00  0.00           H
ATOM     67  CE2 TYR X   5      22.508  10.177  34.194  0.00  0.00           C
ATOM     68  HE2 TYR X   5      23.345  10.788  33.891  0.00  0.00           H
ATOM     69  CD2 TYR X   5      21.292  10.296  33.543  0.00  0.00           C
ATOM     70  HD2 TYR X   5      21.102  10.977  32.727  0.00  0.00           H
ATOM     71  C   TYR X   5      18.094  10.660  35.894  0.00  0.00           C
ATOM     72  O   TYR X   5      18.965  11.190  36.548  0.00  0.00           O
ATOM     73  N   THR X   6      17.182   9.828  36.448  0.00  0.00           N
ATOM     74  H   THR X   6      16.442   9.379  35.928  0.00  0.00           H
ATOM     75  CA  THR X   6      17.114   9.615  37.902  0.00  0.00           C
ATOM     76  HA  THR X   6      17.127  10.625  38.312  0.00  0.00           H
ATOM     77  CB  THR X   6      15.849   8.897  38.486  0.00  0.00           C
ATOM     78  HB  THR X   6      15.654   8.116  37.750  0.00  0.00           H
ATOM     79  CG2 THR X   6      15.929   8.245  39.902  0.00  0.00           C
ATOM     80 HG21 THR X   6      15.011   7.887  40.367  0.00  0.00           H
ATOM     81 HG22 THR X   6      16.799   7.589  39.885  0.00  0.00           H
ATOM     82 HG23 THR X   6      16.203   9.068  40.563  0.00  0.00           H
ATOM     83  OG1 THR X   6      14.668   9.703  38.427  0.00  0.00           O
ATOM     84  HG1 THR X   6      13.979   9.137  38.782  0.00  0.00           H
ATOM     85  C   THR X   6      18.384   8.931  38.344  0.00  0.00           C
ATOM     86  O   THR X   6      18.736   7.906  37.801  0.00  0.00           O
ATOM     87  N   CYX X   7      19.122   9.488  39.336  0.00  0.00           N
ATOM     88  H   CYX X   7      18.814  10.305  39.844  0.00  0.00           H
ATOM     89  CA  CYX X   7      20.486   9.073  39.534  0.00  0.00           C
ATOM     90  HA  CYX X   7      20.957   9.129  38.552  0.00  0.00           H
ATOM     91  CB  CYX X   7      21.215  10.102  40.451  0.00  0.00           C
ATOM     92  HB2 CYX X   7      20.718   9.965  41.411  0.00  0.00           H
ATOM     93  HB3 CYX X   7      22.208   9.715  40.679  0.00  0.00           H
ATOM     94  SG  CYX X   7      21.261  11.866  40.068  0.00  0.00           S
ATOM     95  C   CYX X   7      20.641   7.604  39.967  0.00  0.00           C
ATOM     96  O   CYX X   7      21.586   6.966  39.417  0.00  0.00           O
ATOM     97  N   GLY X   8      19.762   7.170  40.856  0.00  0.00           N
ATOM     98  H   GLY X   8      19.045   7.740  41.282  0.00  0.00           H
ATOM     99  CA  GLY X   8      19.945   5.971  41.548  0.00  0.00           C
ATOM    100  HA2 GLY X   8      18.977   5.561  41.836  0.00  0.00           H
ATOM    101  HA3 GLY X   8      20.483   5.171  41.039  0.00  0.00           H
ATOM    102  C   GLY X   8      20.636   6.042  42.926  0.00  0.00           C
ATOM    103  O   GLY X   8      21.404   6.926  43.148  0.00  0.00           O
ATOM    104  N   ALA X   9      20.371   5.162  43.917  0.00  0.00           N
ATOM    105  H   ALA X   9      19.538   4.603  43.797  0.00  0.00           H
ATOM    106  CA  ALA X   9      20.930   5.172  45.254  0.00  0.00           C
ATOM    107  HA  ALA X   9      20.676   6.155  45.650  0.00  0.00           H
ATOM    108  CB  ALA X   9      20.062   4.180  46.014  0.00  0.00           C
ATOM    109  HB1 ALA X   9      20.182   3.122  45.778  0.00  0.00           H
ATOM    110  HB2 ALA X   9      20.432   4.236  47.037  0.00  0.00           H
ATOM    111  HB3 ALA X   9      19.042   4.564  46.007  0.00  0.00           H
ATOM    112  C   ALA X   9      22.435   5.021  45.292  0.00  0.00           C
ATOM    113  O   ALA X   9      22.991   4.047  44.737  0.00  0.00           O
ATOM    114  N   ASN X  10      23.038   5.871  46.173  0.00  0.00           N
ATOM    115  H   ASN X  10      22.397   6.455  46.690  0.00  0.00           H
ATOM    116  CA  ASN X  10      24.501   5.904  46.410  0.00  0.00           C
ATOM    117  HA  ASN X  10      24.700   6.674  47.156  0.00  0.00           H
ATOM    118  CB  ASN X  10      24.949   4.588  47.027  0.00  0.00           C
ATOM    119  HB2 ASN X  10      24.871   3.827  46.251  0.00  0.00           H
ATOM    120  HB3 ASN X  10      25.993   4.574  47.343  0.00  0.00           H
ATOM    121  CG  ASN X  10      24.018   3.980  48.157  0.00  0.00           C
ATOM    122  OD1 ASN X  10      23.336   3.033  48.051  0.00  0.00           O
ATOM    123  ND2 ASN X  10      24.073   4.504  49.393  0.00  0.00           N
ATOM    124 HD21 ASN X  10      23.625   3.946  50.105  0.00  0.00           H
ATOM    125 HD22 ASN X  10      24.900   5.036  49.623  0.00  0.00           H
ATOM    126  C   ASN X  10      25.322   6.256  45.134  0.00  0.00           C
ATOM    127  O   ASN X  10      26.539   6.130  45.135  0.00  0.00           O
ATOM    128  N   THR X  11      24.683   6.763  44.026  0.00  0.00           N
ATOM    129  H   THR X  11      23.695   6.912  44.174  0.00  0.00           H
ATOM    130  CA  THR X  11      25.450   7.291  42.876  0.00  0.00           C
ATOM    131  HA  THR X  11      26.328   6.670  42.696  0.00  0.00           H
ATOM    132  CB  THR X  11      24.559   7.251  41.594  0.00  0.00           C
ATOM    133  HB  THR X  11      25.165   7.620  40.766  0.00  0.00           H
ATOM    134  CG2 THR X  11      24.169   5.774  41.333  0.00  0.00           C
ATOM    135 HG21 THR X  11      23.301   5.577  41.961  0.00  0.00           H
ATOM    136 HG22 THR X  11      23.864   5.529  40.316  0.00  0.00           H
ATOM    137 HG23 THR X  11      24.942   5.035  41.546  0.00  0.00           H
ATOM    138  OG1 THR X  11      23.399   7.937  41.712  0.00  0.00           O
ATOM    139  HG1 THR X  11      22.785   7.279  42.046  0.00  0.00           H
ATOM    140  C   THR X  11      26.015   8.699  43.099  0.00  0.00           C
ATOM    141  O   THR X  11      27.048   9.057  42.498  0.00  0.00           O
ATOM    142  N   VAL X  12      25.399   9.560  43.890  0.00  0.00           N
ATOM    143  H   VAL X  12      24.556   9.220  44.330  0.00  0.00           H
ATOM    144  CA  VAL X  12      25.959  10.933  44.204  0.00  0.00           C
ATOM    145  HA  VAL X  12      27.030  10.849  44.023  0.00  0.00           H
ATOM    146  CB  VAL X  12      25.339  11.986  43.217  0.00  0.00           C
ATOM    147  HB  VAL X  12      25.838  12.933  43.419  0.00  0.00           H
ATOM    148  CG1 VAL X  12      25.590  11.776  41.708  0.00  0.00           C
ATOM    149 HG11 VAL X  12      25.002  12.503  41.147  0.00  0.00           H
ATOM    150 HG12 VAL X  12      26.643  11.709  41.434  0.00  0.00           H
ATOM    151 HG13 VAL X  12      25.138  10.837  41.389  0.00  0.00           H
ATOM    152  CG2 VAL X  12      23.812  12.206  43.376  0.00  0.00           C
ATOM    153 HG21 VAL X  12      23.505  13.093  42.822  0.00  0.00           H
ATOM    154 HG22 VAL X  12      23.213  11.429  42.901  0.00  0.00           H
ATOM    155 HG23 VAL X  12      23.546  12.222  44.433  0.00  0.00           H
ATOM    156  C   VAL X  12      25.899  11.345  45.658  0.00  0.00           C
ATOM    157  O   VAL X  12      25.372  12.417  45.994  0.00  0.00           O
ATOM    158  N   PRO X  13      26.387  10.489  46.583  0.00  0.00           N
ATOM    159  CD  PRO X  13      27.178   9.237  46.374  0.00  0.00           C
ATOM    160  HD2 PRO X  13      27.968   9.330  45.629  0.00  0.00           H
ATOM    161  HD3 PRO X  13      26.431   8.492  46.099  0.00  0.00           H
ATOM    162  CG  PRO X  13      27.801   8.823  47.725  0.00  0.00           C
ATOM    163  HG2 PRO X  13      28.704   9.425  47.822  0.00  0.00           H
ATOM    164  HG3 PRO X  13      27.882   7.743  47.851  0.00  0.00           H
ATOM    165  CB  PRO X  13      26.750   9.333  48.694  0.00  0.00           C
ATOM    166  HB2 PRO X  13      27.196   9.620  49.646  0.00  0.00           H
ATOM    167  HB3 PRO X  13      26.010   8.534  48.732  0.00  0.00           H
ATOM    168  CA  PRO X  13      26.259  10.601  48.065  0.00  0.00           C
ATOM    169  HA  PRO X  13      25.219  10.681  48.380  0.00  0.00           H
ATOM    170  C   PRO X  13      26.936  11.883  48.618  0.00  0.00           C
ATOM    171  O   PRO X  13      26.684  12.310  49.790  0.00  0.00           O
ATOM    172  N   TYR X  14      27.653  12.632  47.740  0.00  0.00           N
ATOM    173  H   TYR X  14      27.459  12.313  46.801  0.00  0.00           H
ATOM    174  CA  TYR X  14      28.182  13.992  47.955  0.00  0.00           C
ATOM    175  HA  TYR X  14      28.309  14.098  49.032  0.00  0.00           H
ATOM    176  CB  TYR X  14      29.472  14.128  47.135  0.00  0.00           C
ATOM    177  HB2 TYR X  14      29.730  15.185  47.196  0.00  0.00           H
ATOM    178  HB3 TYR X  14      30.257  13.560  47.633  0.00  0.00           H
ATOM    179  CG  TYR X  14      29.371  13.769  45.633  0.00  0.00           C
ATOM    180  CD1 TYR X  14      28.940  14.801  44.779  0.00  0.00           C
ATOM    181  HD1 TYR X  14      28.669  15.739  45.239  0.00  0.00           H
ATOM    182  CE1 TYR X  14      28.680  14.463  43.456  0.00  0.00           C
ATOM    183  HE1 TYR X  14      28.237  15.181  42.783  0.00  0.00           H
ATOM    184  CZ  TYR X  14      28.933  13.169  42.940  0.00  0.00           C
ATOM    185  OH  TYR X  14      28.698  13.015  41.608  0.00  0.00           O
ATOM    186  HH  TYR X  14      28.373  13.769  41.110  0.00  0.00           H
ATOM    187  CE2 TYR X  14      29.420  12.144  43.838  0.00  0.00           C
ATOM    188  HE2 TYR X  14      29.547  11.137  43.467  0.00  0.00           H
ATOM    189  CD2 TYR X  14      29.567  12.447  45.240  0.00  0.00           C
ATOM    190  HD2 TYR X  14      29.661  11.648  45.960  0.00  0.00           H
ATOM    191  C   TYR X  14      27.177  15.145  47.679  0.00  0.00           C
ATOM    192  O   TYR X  14      27.394  16.222  48.188  0.00  0.00           O
ATOM    193  N   GLN X  15      26.097  14.848  46.935  0.00  0.00           N
ATOM    194  H   GLN X  15      25.877  13.866  46.854  0.00  0.00           H
ATOM    195  CA  GLN X  15      25.141  15.892  46.551  0.00  0.00           C
ATOM    196  HA  GLN X  15      25.720  16.642  46.013  0.00  0.00           H
ATOM    197  CB  GLN X  15      24.261  15.227  45.487  0.00  0.00           C
ATOM    198  HB2 GLN X  15      24.796  14.973  44.572  0.00  0.00           H
ATOM    199  HB3 GLN X  15      23.797  14.279  45.762  0.00  0.00           H
ATOM    200  CG  GLN X  15      23.062  16.064  45.008  0.00  0.00           C
ATOM    201  HG2 GLN X  15      22.432  15.428  44.387  0.00  0.00           H
ATOM    202  HG3 GLN X  15      22.564  16.414  45.912  0.00  0.00           H
ATOM    203  CD  GLN X  15      23.496  17.250  44.294  0.00  0.00           C
ATOM    204  OE1 GLN X  15      24.118  17.110  43.252  0.00  0.00           O
ATOM    205  NE2 GLN X  15      23.285  18.502  44.712  0.00  0.00           N
ATOM    206 HE21 GLN X  15      23.576  19.133  43.980  0.00  0.00           H
ATOM    207 HE22 GLN X  15      23.059  18.720  45.672  0.00  0.00           H
ATOM    208  C   GLN X  15      24.370  16.408  47.789  0.00  0.00           C
ATOM    209  O   GLN X  15      24.059  15.683  48.802  0.00  0.00           O
ATOM    210  N   VAL X  16      24.219  17.698  47.833  0.00  0.00           N
ATOM    211  H   VAL X  16      24.728  18.276  47.180  0.00  0.00           H
ATOM    212  CA  VAL X  16      23.604  18.443  48.929  0.00  0.00           C
ATOM    213  HA  VAL X  16      23.120  17.809  49.672  0.00  0.00           H
ATOM    214  CB  VAL X  16      24.692  19.347  49.643  0.00  0.00           C
ATOM    215  HB  VAL X  16      25.048  19.964  48.818  0.00  0.00           H
ATOM    216  CG1 VAL X  16      24.191  20.313  50.819  0.00  0.00           C
ATOM    217 HG11 VAL X  16      23.554  21.103  50.421  0.00  0.00           H
ATOM    218 HG12 VAL X  16      23.728  19.720  51.607  0.00  0.00           H
ATOM    219 HG13 VAL X  16      25.075  20.751  51.282  0.00  0.00           H
ATOM    220  CG2 VAL X  16      25.810  18.390  50.144  0.00  0.00           C
ATOM    221 HG21 VAL X  16      26.532  18.233  49.342  0.00  0.00           H
ATOM    222 HG22 VAL X  16      26.109  18.643  51.161  0.00  0.00           H
ATOM    223 HG23 VAL X  16      25.396  17.387  50.248  0.00  0.00           H
ATOM    224  C   VAL X  16      22.530  19.436  48.331  0.00  0.00           C
ATOM    225  O   VAL X  16      22.627  19.897  47.252  0.00  0.00           O
ATOM    226  N   SER X  17      21.445  19.702  49.112  0.00  0.00           N
ATOM    227  H   SER X  17      21.327  19.236  50.001  0.00  0.00           H
ATOM    228  CA  SER X  17      20.391  20.712  48.902  0.00  0.00           C
ATOM    229  HA  SER X  17      20.399  21.024  47.858  0.00  0.00           H
ATOM    230  CB  SER X  17      19.004  20.152  49.076  0.00  0.00           C
ATOM    231  HB2 SER X  17      18.859  19.402  48.298  0.00  0.00           H
ATOM    232  HB3 SER X  17      18.876  19.752  50.082  0.00  0.00           H
ATOM    233  OG  SER X  17      17.994  21.096  49.106  0.00  0.00           O
ATOM    234  HG  SER X  17      17.955  21.554  48.263  0.00  0.00           H
ATOM    235  C   SER X  17      20.711  21.874  49.821  0.00  0.00           C
ATOM    236  O   SER X  17      20.906  21.697  51.029  0.00  0.00           O
ATOM    237  N   LEU X  18      20.610  23.099  49.252  0.00  0.00           N
ATOM    238  H   LEU X  18      20.354  23.106  48.275  0.00  0.00           H
ATOM    239  CA  LEU X  18      20.453  24.367  49.884  0.00  0.00           C
ATOM    240  HA  LEU X  18      20.696  24.193  50.932  0.00  0.00           H
ATOM    241  CB  LEU X  18      21.442  25.345  49.270  0.00  0.00           C
ATOM    242  HB2 LEU X  18      21.064  25.783  48.346  0.00  0.00           H
ATOM    243  HB3 LEU X  18      21.478  26.161  49.992  0.00  0.00           H
ATOM    244  CG  LEU X  18      22.923  24.874  49.049  0.00  0.00           C
ATOM    245  HG  LEU X  18      22.978  24.118  48.265  0.00  0.00           H
ATOM    246  CD1 LEU X  18      23.738  26.042  48.711  0.00  0.00           C
ATOM    247 HD11 LEU X  18      23.399  26.342  47.720  0.00  0.00           H
ATOM    248 HD12 LEU X  18      23.628  26.928  49.337  0.00  0.00           H
ATOM    249 HD13 LEU X  18      24.770  25.741  48.533  0.00  0.00           H
ATOM    250  CD2 LEU X  18      23.586  24.356  50.326  0.00  0.00           C
ATOM    251 HD21 LEU X  18      23.767  25.134  51.067  0.00  0.00           H
ATOM    252 HD22 LEU X  18      22.952  23.633  50.840  0.00  0.00           H
ATOM    253 HD23 LEU X  18      24.492  23.809  50.062  0.00  0.00           H
ATOM    254  C   LEU X  18      19.052  24.925  50.032  0.00  0.00           C
ATOM    255  O   LEU X  18      18.419  25.094  49.000  0.00  0.00           O
ATOM    256  N   ASN X  19      18.628  25.429  51.185  0.00  0.00           N
ATOM    257  H   ASN X  19      19.338  25.535  51.896  0.00  0.00           H
ATOM    258  CA  ASN X  19      17.270  25.845  51.532  0.00  0.00           C
ATOM    259  HA  ASN X  19      16.753  26.033  50.591  0.00  0.00           H
ATOM    260  CB  ASN X  19      16.608  24.662  52.280  0.00  0.00           C
ATOM    261  HB2 ASN X  19      16.909  23.736  51.789  0.00  0.00           H
ATOM    262  HB3 ASN X  19      17.064  24.593  53.268  0.00  0.00           H
ATOM    263  CG  ASN X  19      15.151  24.646  52.369  0.00  0.00           C
ATOM    264  OD1 ASN X  19      14.526  25.451  53.058  0.00  0.00           O
ATOM    265  ND2 ASN X  19      14.455  23.709  51.773  0.00  0.00           N
ATOM    266 HD21 ASN X  19      13.447  23.734  51.828  0.00  0.00           H
ATOM    267 HD22 ASN X  19      14.851  23.030  51.139  0.00  0.00           H
ATOM    268  C   ASN X  19      17.153  27.173  52.283  0.00  0.00           C
ATOM    269  O   ASN X  19      17.997  27.458  53.171  0.00  0.00           O
ATOM    270  N   SER X  20      16.228  28.052  51.932  0.00  0.00           N
ATOM    271  H   SER X  20      15.846  27.751  51.047  0.00  0.00           H
ATOM    272  CA  SER X  20      15.902  29.274  52.591  0.00  0.00           C
ATOM    273  HA  SER X  20      16.477  29.296  53.517  0.00  0.00           H
ATOM    274  CB  SER X  20      16.562  30.482  51.775  0.00  0.00           C
ATOM    275  HB2 SER X  20      16.488  31.406  52.348  0.00  0.00           H
ATOM    276  HB3 SER X  20      17.644  30.363  51.819  0.00  0.00           H
ATOM    277  OG  SER X  20      16.131  30.543  50.456  0.00  0.00           O
ATOM    278  HG  SER X  20      15.256  30.929  50.371  0.00  0.00           H
ATOM    279  C   SER X  20      14.379  29.360  52.684  0.00  0.00           C
ATOM    280  O   SER X  20      13.830  30.406  52.337  0.00  0.00           O
ATOM    281  N   GLY X  21      13.645  28.257  52.931  0.00  0.00           N
ATOM    282  H   GLY X  21      14.121  27.405  53.189  0.00  0.00           H
ATOM    283  CA  GLY X  21      12.107  28.182  52.812  0.00  0.00           C
ATOM    284  HA2 GLY X  21      11.714  27.633  53.668  0.00  0.00           H
ATOM    285  HA3 GLY X  21      11.611  29.147  52.922  0.00  0.00           H
ATOM    286  C   GLY X  21      11.654  27.551  51.495  0.00  0.00           C
ATOM    287  O   GLY X  21      10.524  27.094  51.271  0.00  0.00           O
ATOM    288  N   TYR X  22      12.572  27.450  50.514  0.00  0.00           N
ATOM    289  H   TYR X  22      13.507  27.802  50.664  0.00  0.00           H
ATOM    290  CA  TYR X  22      12.484  26.678  49.273  0.00  0.00           C
ATOM    291  HA  TYR X  22      11.745  25.878  49.217  0.00  0.00           H
ATOM    292  CB  TYR X  22      11.915  27.586  48.203  0.00  0.00           C
ATOM    293  HB2 TYR X  22      12.023  27.026  47.274  0.00  0.00           H
ATOM    294  HB3 TYR X  22      10.868  27.811  48.406  0.00  0.00           H
ATOM    295  CG  TYR X  22      12.667  28.923  48.139  0.00  0.00           C
ATOM    296  CD1 TYR X  22      12.187  30.132  48.757  0.00  0.00           C
ATOM    297  HD1 TYR X  22      11.199  30.172  49.190  0.00  0.00           H
ATOM    298  CE1 TYR X  22      12.881  31.343  48.556  0.00  0.00           C
ATOM    299  HE1 TYR X  22      12.557  32.238  49.066  0.00  0.00           H
ATOM    300  CZ  TYR X  22      13.954  31.421  47.730  0.00  0.00           C
ATOM    301  OH  TYR X  22      14.547  32.644  47.523  0.00  0.00           O
ATOM    302  HH  TYR X  22      14.137  33.364  48.008  0.00  0.00           H
ATOM    303  CE2 TYR X  22      14.303  30.262  46.920  0.00  0.00           C
ATOM    304  HE2 TYR X  22      15.077  30.370  46.175  0.00  0.00           H
ATOM    305  CD2 TYR X  22      13.687  29.045  47.170  0.00  0.00           C
ATOM    306  HD2 TYR X  22      14.119  28.231  46.607  0.00  0.00           H
ATOM    307  C   TYR X  22      13.846  26.199  48.899  0.00  0.00           C
ATOM    308  O   TYR X  22      14.816  26.842  49.306  0.00  0.00           O
ATOM    309  N   HIE X  23      13.979  25.142  48.095  0.00  0.00           N
ATOM    310  H   HIE X  23      13.144  24.664  47.785  0.00  0.00           H
ATOM    311  CA  HIE X  23      15.254  24.715  47.455  0.00  0.00           C
ATOM    312  HA  HIE X  23      16.029  24.708  48.221  0.00  0.00           H
ATOM    313  CB  HIE X  23      15.087  23.372  46.822  0.00  0.00           C
ATOM    314  HB2 HIE X  23      14.816  22.706  47.640  0.00  0.00           H
ATOM    315  HB3 HIE X  23      14.208  23.306  46.180  0.00  0.00           H
ATOM    316  CG  HIE X  23      16.343  22.865  46.082  0.00  0.00           C
ATOM    317  ND1 HIE X  23      17.450  22.415  46.703  0.00  0.00           N
ATOM    318  CE1 HIE X  23      18.200  21.990  45.713  0.00  0.00           C
ATOM    319  HE1 HIE X  23      19.193  21.601  45.880  0.00  0.00           H
ATOM    320  NE2 HIE X  23      17.641  22.298  44.523  0.00  0.00           N
ATOM    321  HE2 HIE X  23      17.992  22.041  43.612  0.00  0.00           H
ATOM    322  CD2 HIE X  23      16.418  22.875  44.754  0.00  0.00           C
ATOM    323  HD2 HIE X  23      15.691  23.262  44.056  0.00  0.00           H
ATOM    324  C   HIE X  23      15.651  25.708  46.325  0.00  0.00           C
ATOM    325  O   HIE X  23      14.766  26.102  45.535  0.00  0.00           O
ATOM    326  N   PHE X  24      16.859  26.157  46.295  0.00  0.00           N
ATOM    327  H   PHE X  24      17.485  25.833  47.018  0.00  0.00           H
ATOM    328  CA  PHE X  24      17.311  27.275  45.436  0.00  0.00           C
ATOM    329  HA  PHE X  24      16.568  27.423  44.653  0.00  0.00           H
ATOM    330  CB  PHE X  24      17.331  28.502  46.355  0.00  0.00           C
ATOM    331  HB2 PHE X  24      16.959  29.329  45.751  0.00  0.00           H
ATOM    332  HB3 PHE X  24      16.594  28.359  47.146  0.00  0.00           H
ATOM    333  CG  PHE X  24      18.602  28.828  47.123  0.00  0.00           C
ATOM    334  CD1 PHE X  24      19.351  29.906  46.643  0.00  0.00           C
ATOM    335  HD1 PHE X  24      19.225  30.176  45.605  0.00  0.00           H
ATOM    336  CE1 PHE X  24      20.492  30.265  47.464  0.00  0.00           C
ATOM    337  HE1 PHE X  24      21.182  31.007  47.090  0.00  0.00           H
ATOM    338  CZ  PHE X  24      20.790  29.587  48.703  0.00  0.00           C
ATOM    339  HZ  PHE X  24      21.639  29.820  49.328  0.00  0.00           H
ATOM    340  CE2 PHE X  24      19.959  28.528  49.099  0.00  0.00           C
ATOM    341  HE2 PHE X  24      20.246  27.927  49.949  0.00  0.00           H
ATOM    342  CD2 PHE X  24      18.833  28.205  48.394  0.00  0.00           C
ATOM    343  HD2 PHE X  24      18.201  27.457  48.850  0.00  0.00           H
ATOM    344  C   PHE X  24      18.681  26.993  44.836  0.00  0.00           C
ATOM    345  O   PHE X  24      19.043  27.566  43.821  0.00  0.00           O
ATOM    346  N   CYX X  25      19.467  26.057  45.375  0.00  0.00           N
ATOM    347  H   CYX X  25      19.068  25.492  46.111  0.00  0.00           H
ATOM    348  CA  CYX X  25      20.805  25.679  44.910  0.00  0.00           C
ATOM    349  HA  CYX X  25      20.702  25.682  43.825  0.00  0.00           H
ATOM    350  CB  CYX X  25      21.833  26.726  45.298  0.00  0.00           C
ATOM    351  HB2 CYX X  25      21.695  26.800  46.376  0.00  0.00           H
ATOM    352  HB3 CYX X  25      22.818  26.362  45.005  0.00  0.00           H
ATOM    353  SG  CYX X  25      21.803  28.475  44.688  0.00  0.00           S
ATOM    354  C   CYX X  25      21.174  24.272  45.353  0.00  0.00           C
ATOM    355  O   CYX X  25      20.675  23.764  46.354  0.00  0.00           O
ATOM    356  N   GLY X  26      22.091  23.594  44.671  0.00  0.00           N
ATOM    357  H   GLY X  26      22.438  23.992  43.810  0.00  0.00           H
ATOM    358  CA  GLY X  26      22.884  22.534  45.175  0.00  0.00           C
ATOM    359  HA2 GLY X  26      22.310  21.809  45.752  0.00  0.00           H
ATOM    360  HA3 GLY X  26      23.190  21.908  44.336  0.00  0.00           H
ATOM    361  C   GLY X  26      24.168  22.999  45.893  0.00  0.00           C
ATOM    362  O   GLY X  26      24.516  24.175  45.963  0.00  0.00           O
ATOM    363  N   GLY X  27      24.838  21.988  46.491  0.00  0.00           N
ATOM    364  H   GLY X  27      24.660  21.035  46.209  0.00  0.00           H
ATOM    365  CA  GLY X  27      26.252  22.180  46.966  0.00  0.00           C
ATOM    366  HA2 GLY X  27      26.724  22.705  46.135  0.00  0.00           H
ATOM    367  HA3 GLY X  27      26.381  22.837  47.826  0.00  0.00           H
ATOM    368  C   GLY X  27      26.956  20.852  47.077  0.00  0.00           C
ATOM    369  O   GLY X  27      26.343  19.911  46.622  0.00  0.00           O
ATOM    370  N   SER X  28      28.209  20.783  47.585  0.00  0.00           N
ATOM    371  H   SER X  28      28.722  21.614  47.844  0.00  0.00           H
ATOM    372  CA  SER X  28      28.936  19.550  47.599  0.00  0.00           C
ATOM    373  HA  SER X  28      28.229  18.723  47.539  0.00  0.00           H
ATOM    374  CB  SER X  28      29.838  19.458  46.400  0.00  0.00           C
ATOM    375  HB2 SER X  28      29.298  19.760  45.502  0.00  0.00           H
ATOM    376  HB3 SER X  28      30.633  20.162  46.647  0.00  0.00           H
ATOM    377  OG  SER X  28      30.287  18.151  46.154  0.00  0.00           O
ATOM    378  HG  SER X  28      31.234  18.133  46.000  0.00  0.00           H
ATOM    379  C   SER X  28      29.769  19.272  48.885  0.00  0.00           C
ATOM    380  O   SER X  28      30.436  20.195  49.384  0.00  0.00           O
ATOM    381  N   LEU X  29      29.687  18.056  49.452  0.00  0.00           N
ATOM    382  H   LEU X  29      29.144  17.372  48.945  0.00  0.00           H
ATOM    383  CA  LEU X  29      30.420  17.627  50.640  0.00  0.00           C
ATOM    384  HA  LEU X  29      30.547  18.473  51.315  0.00  0.00           H
ATOM    385  CB  LEU X  29      29.671  16.487  51.405  0.00  0.00           C
ATOM    386  HB2 LEU X  29      28.689  16.884  51.661  0.00  0.00           H
ATOM    387  HB3 LEU X  29      29.737  15.502  50.944  0.00  0.00           H
ATOM    388  CG  LEU X  29      30.303  16.120  52.784  0.00  0.00           C
ATOM    389  HG  LEU X  29      31.388  16.072  52.691  0.00  0.00           H
ATOM    390  CD1 LEU X  29      30.034  17.293  53.742  0.00  0.00           C
ATOM    391 HD11 LEU X  29      28.950  17.373  53.823  0.00  0.00           H
ATOM    392 HD12 LEU X  29      30.425  17.021  54.723  0.00  0.00           H
ATOM    393 HD13 LEU X  29      30.384  18.264  53.392  0.00  0.00           H
ATOM    394  CD2 LEU X  29      29.698  14.783  53.237  0.00  0.00           C
ATOM    395 HD21 LEU X  29      30.124  13.918  52.729  0.00  0.00           H
ATOM    396 HD22 LEU X  29      29.962  14.681  54.290  0.00  0.00           H
ATOM    397 HD23 LEU X  29      28.611  14.777  53.153  0.00  0.00           H
ATOM    398  C   LEU X  29      31.794  17.116  50.186  0.00  0.00           C
ATOM    399  O   LEU X  29      31.951  16.152  49.439  0.00  0.00           O
ATOM    400  N   ILE X  30      32.795  17.878  50.715  0.00  0.00           N
ATOM    401  H   ILE X  30      32.609  18.565  51.433  0.00  0.00           H
ATOM    402  CA  ILE X  30      34.203  17.901  50.316  0.00  0.00           C
ATOM    403  HA  ILE X  30      34.442  17.034  49.700  0.00  0.00           H
ATOM    404  CB  ILE X  30      34.523  19.102  49.381  0.00  0.00           C
ATOM    405  HB  ILE X  30      35.609  19.091  49.283  0.00  0.00           H
ATOM    406  CG2 ILE X  30      33.856  19.067  47.926  0.00  0.00           C
ATOM    407 HG21 ILE X  30      34.155  18.163  47.396  0.00  0.00           H
ATOM    408 HG22 ILE X  30      32.774  18.937  47.964  0.00  0.00           H
ATOM    409 HG23 ILE X  30      34.093  19.974  47.370  0.00  0.00           H
ATOM    410  CG1 ILE X  30      34.294  20.560  50.021  0.00  0.00           C
ATOM    411 HG12 ILE X  30      33.259  20.899  49.987  0.00  0.00           H
ATOM    412 HG13 ILE X  30      34.491  20.501  51.091  0.00  0.00           H
ATOM    413  CD1 ILE X  30      35.327  21.589  49.525  0.00  0.00           C
ATOM    414 HD11 ILE X  30      35.274  21.708  48.443  0.00  0.00           H
ATOM    415 HD12 ILE X  30      34.934  22.512  49.953  0.00  0.00           H
ATOM    416 HD13 ILE X  30      36.333  21.286  49.813  0.00  0.00           H
ATOM    417  C   ILE X  30      35.118  17.867  51.546  0.00  0.00           C
ATOM    418  O   ILE X  30      36.346  18.037  51.457  0.00  0.00           O
ATOM    419  N   ASN X  31      34.569  17.793  52.760  0.00  0.00           N
ATOM    420  H   ASN X  31      33.561  17.723  52.728  0.00  0.00           H
ATOM    421  CA  ASN X  31      35.093  17.790  54.077  0.00  0.00           C
ATOM    422  HA  ASN X  31      35.851  17.010  54.135  0.00  0.00           H
ATOM    423  CB  ASN X  31      35.747  19.118  54.436  0.00  0.00           C
ATOM    424  HB2 ASN X  31      36.587  19.297  53.765  0.00  0.00           H
ATOM    425  HB3 ASN X  31      35.058  19.917  54.160  0.00  0.00           H
ATOM    426  CG  ASN X  31      36.175  19.190  55.951  0.00  0.00           C
ATOM    427  OD1 ASN X  31      35.405  19.296  56.806  0.00  0.00           O
ATOM    428  ND2 ASN X  31      37.420  19.222  56.289  0.00  0.00           N
ATOM    429 HD21 ASN X  31      37.607  19.418  57.262  0.00  0.00           H
ATOM    430 HD22 ASN X  31      38.080  19.162  55.526  0.00  0.00           H
ATOM    431  C   ASN X  31      33.861  17.473  55.038  0.00  0.00           C
ATOM    432  O   ASN X  31      32.799  17.941  54.764  0.00  0.00           O
ATOM    433  N   SER X  32      34.051  16.767  56.209  0.00  0.00           N
ATOM    434  H   SER X  32      34.972  16.524  56.545  0.00  0.00           H
ATOM    435  CA  SER X  32      32.861  16.582  57.080  0.00  0.00           C
ATOM    436  HA  SER X  32      32.042  16.070  56.577  0.00  0.00           H
ATOM    437  CB  SER X  32      33.229  15.648  58.225  0.00  0.00           C
ATOM    438  HB2 SER X  32      32.381  15.325  58.830  0.00  0.00           H
ATOM    439  HB3 SER X  32      33.606  14.721  57.792  0.00  0.00           H
ATOM    440  OG  SER X  32      34.358  16.008  59.027  0.00  0.00           O
ATOM    441  HG  SER X  32      34.713  15.178  59.354  0.00  0.00           H
ATOM    442  C   SER X  32      32.118  17.862  57.637  0.00  0.00           C
ATOM    443  O   SER X  32      30.922  17.756  57.887  0.00  0.00           O
ATOM    444  N   GLN X  33      32.824  18.912  57.879  0.00  0.00           N
ATOM    445  H   GLN X  33      33.794  18.862  57.600  0.00  0.00           H
ATOM    446  CA  GLN X  33      32.229  20.168  58.326  0.00  0.00           C
ATOM    447  HA  GLN X  33      31.221  19.882  58.628  0.00  0.00           H
ATOM    448  CB  GLN X  33      32.915  20.695  59.587  0.00  0.00           C
ATOM    449  HB2 GLN X  33      32.983  19.814  60.225  0.00  0.00           H
ATOM    450  HB3 GLN X  33      33.918  21.014  59.303  0.00  0.00           H
ATOM    451  CG  GLN X  33      32.140  21.867  60.190  0.00  0.00           C
ATOM    452  HG2 GLN X  33      32.115  22.704  59.493  0.00  0.00           H
ATOM    453  HG3 GLN X  33      31.143  21.516  60.454  0.00  0.00           H
ATOM    454  CD  GLN X  33      32.694  22.582  61.389  0.00  0.00           C
ATOM    455  OE1 GLN X  33      33.867  22.513  61.694  0.00  0.00           O
ATOM    456  NE2 GLN X  33      31.946  23.511  61.945  0.00  0.00           N
ATOM    457 HE21 GLN X  33      32.278  24.013  62.756  0.00  0.00           H
ATOM    458 HE22 GLN X  33      31.078  23.713  61.469  0.00  0.00           H
ATOM    459  C   GLN X  33      31.953  21.135  57.223  0.00  0.00           C
ATOM    460  O   GLN X  33      31.067  21.985  57.401  0.00  0.00           O
ATOM    461  N   TRP X  34      32.617  21.070  56.135  0.00  0.00           N
ATOM    462  H   TRP X  34      33.142  20.228  55.942  0.00  0.00           H
ATOM    463  CA  TRP X  34      32.486  22.107  55.052  0.00  0.00           C
ATOM    464  HA  TRP X  34      31.740  22.830  55.381  0.00  0.00           H
ATOM    465  CB  TRP X  34      33.779  22.800  54.682  0.00  0.00           C
ATOM    466  HB2 TRP X  34      34.464  22.138  54.151  0.00  0.00           H
ATOM    467  HB3 TRP X  34      33.513  23.568  53.956  0.00  0.00           H
ATOM    468  CG  TRP X  34      34.463  23.496  55.748  0.00  0.00           C
ATOM    469  CD1 TRP X  34      35.222  22.938  56.739  0.00  0.00           C
ATOM    470  HD1 TRP X  34      35.414  21.877  56.797  0.00  0.00           H
ATOM    471  NE1 TRP X  34      35.674  23.982  57.617  0.00  0.00           N
ATOM    472  HE1 TRP X  34      36.089  23.824  58.524  0.00  0.00           H
ATOM    473  CE2 TRP X  34      35.266  25.220  57.177  0.00  0.00           C
ATOM    474  CZ2 TRP X  34      35.358  26.485  57.687  0.00  0.00           C
ATOM    475  HZ2 TRP X  34      35.729  26.668  58.684  0.00  0.00           H
ATOM    476  CH2 TRP X  34      34.835  27.608  56.973  0.00  0.00           C
ATOM    477  HH2 TRP X  34      35.029  28.588  57.384  0.00  0.00           H
ATOM    478  CZ3 TRP X  34      34.292  27.416  55.691  0.00  0.00           C
ATOM    479  HZ3 TRP X  34      33.972  28.233  55.062  0.00  0.00           H
ATOM    480  CE3 TRP X  34      34.059  26.080  55.265  0.00  0.00           C
ATOM    481  HE3 TRP X  34      33.482  25.891  54.372  0.00  0.00           H
ATOM    482  CD2 TRP X  34      34.576  24.920  55.927  0.00  0.00           C
ATOM    483  C   TRP X  34      31.822  21.596  53.777  0.00  0.00           C
ATOM    484  O   TRP X  34      32.079  20.539  53.254  0.00  0.00           O
ATOM    485  N   VAL X  35      30.987  22.544  53.143  0.00  0.00           N
ATOM    486  H   VAL X  35      30.768  23.335  53.732  0.00  0.00           H
ATOM    487  CA  VAL X  35      30.211  22.377  51.843  0.00  0.00           C
ATOM    488  HA  VAL X  35      30.649  21.495  51.377  0.00  0.00           H
ATOM    489  CB  VAL X  35      28.688  22.079  52.009  0.00  0.00           C
ATOM    490  HB  VAL X  35      28.230  22.828  52.656  0.00  0.00           H
ATOM    491  CG1 VAL X  35      27.835  22.210  50.751  0.00  0.00           C
ATOM    492 HG11 VAL X  35      26.772  22.073  50.951  0.00  0.00           H
ATOM    493 HG12 VAL X  35      28.005  23.197  50.320  0.00  0.00           H
ATOM    494 HG13 VAL X  35      28.058  21.336  50.139  0.00  0.00           H
ATOM    495  CG2 VAL X  35      28.580  20.690  52.616  0.00  0.00           C
ATOM    496 HG21 VAL X  35      29.287  20.054  52.083  0.00  0.00           H
ATOM    497 HG22 VAL X  35      28.784  20.779  53.683  0.00  0.00           H
ATOM    498 HG23 VAL X  35      27.583  20.271  52.480  0.00  0.00           H
ATOM    499  C   VAL X  35      30.496  23.506  50.884  0.00  0.00           C
ATOM    500  O   VAL X  35      30.465  24.639  51.248  0.00  0.00           O
ATOM    501  N   VAL X  36      30.901  23.152  49.702  0.00  0.00           N
ATOM    502  H   VAL X  36      30.879  22.171  49.461  0.00  0.00           H
ATOM    503  CA  VAL X  36      31.157  24.160  48.571  0.00  0.00           C
ATOM    504  HA  VAL X  36      31.337  25.140  49.012  0.00  0.00           H
ATOM    505  CB  VAL X  36      32.420  23.809  47.814  0.00  0.00           C
ATOM    506  HB  VAL X  36      33.221  23.587  48.519  0.00  0.00           H
ATOM    507  CG1 VAL X  36      32.319  22.489  47.118  0.00  0.00           C
ATOM    508 HG11 VAL X  36      32.120  21.686  47.828  0.00  0.00           H
ATOM    509 HG12 VAL X  36      31.487  22.435  46.416  0.00  0.00           H
ATOM    510 HG13 VAL X  36      33.266  22.218  46.651  0.00  0.00           H
ATOM    511  CG2 VAL X  36      33.041  24.902  46.896  0.00  0.00           C
ATOM    512 HG21 VAL X  36      32.373  24.950  46.036  0.00  0.00           H
ATOM    513 HG22 VAL X  36      33.152  25.881  47.361  0.00  0.00           H
ATOM    514 HG23 VAL X  36      34.064  24.645  46.622  0.00  0.00           H
ATOM    515  C   VAL X  36      30.008  24.397  47.614  0.00  0.00           C
ATOM    516  O   VAL X  36      29.254  23.440  47.448  0.00  0.00           O
ATOM    517  N   SER X  37      29.815  25.570  47.079  0.00  0.00           N
ATOM    518  H   SER X  37      30.504  26.295  47.223  0.00  0.00           H
ATOM    519  CA  SER X  37      28.666  25.956  46.180  0.00  0.00           C
ATOM    520  HA  SER X  37      28.222  25.207  45.524  0.00  0.00           H
ATOM    521  CB  SER X  37      27.542  26.328  47.053  0.00  0.00           C
ATOM    522  HB2 SER X  37      27.468  25.641  47.897  0.00  0.00           H
ATOM    523  HB3 SER X  37      27.774  27.289  47.511  0.00  0.00           H
ATOM    524  OG  SER X  37      26.269  26.258  46.404  0.00  0.00           O
ATOM    525  HG  SER X  37      25.952  25.361  46.272  0.00  0.00           H
ATOM    526  C   SER X  37      29.152  27.171  45.337  0.00  0.00           C
ATOM    527  O   SER X  37      30.311  27.667  45.342  0.00  0.00           O
ATOM    528  N   ALA X  38      28.241  27.717  44.557  0.00  0.00           N
ATOM    529  H   ALA X  38      27.333  27.307  44.724  0.00  0.00           H
ATOM    530  CA  ALA X  38      28.425  29.058  43.893  0.00  0.00           C
ATOM    531  HA  ALA X  38      29.374  29.086  43.357  0.00  0.00           H
ATOM    532  CB  ALA X  38      27.341  29.074  42.776  0.00  0.00           C
ATOM    533  HB1 ALA X  38      26.345  29.023  43.217  0.00  0.00           H
ATOM    534  HB2 ALA X  38      27.266  30.031  42.259  0.00  0.00           H
ATOM    535  HB3 ALA X  38      27.465  28.240  42.085  0.00  0.00           H
ATOM    536  C   ALA X  38      28.350  30.326  44.733  0.00  0.00           C
ATOM    537  O   ALA X  38      27.442  30.453  45.555  0.00  0.00           O
ATOM    538  N   ALA X  39      29.193  31.339  44.532  0.00  0.00           N
ATOM    539  H   ALA X  39      29.917  31.157  43.852  0.00  0.00           H
ATOM    540  CA  ALA X  39      29.187  32.586  45.289  0.00  0.00           C
ATOM    541  HA  ALA X  39      29.217  32.290  46.338  0.00  0.00           H
ATOM    542  CB  ALA X  39      30.407  33.407  44.873  0.00  0.00           C
ATOM    543  HB1 ALA X  39      31.201  32.738  45.204  0.00  0.00           H
ATOM    544  HB2 ALA X  39      30.389  33.596  43.799  0.00  0.00           H
ATOM    545  HB3 ALA X  39      30.506  34.319  45.460  0.00  0.00           H
ATOM    546  C   ALA X  39      27.858  33.478  45.201  0.00  0.00           C
ATOM    547  O   ALA X  39      27.400  34.125  46.178  0.00  0.00           O
ATOM    548  N   HID X  40      27.078  33.295  44.093  0.00  0.00           N
ATOM    549  H   HID X  40      27.536  32.802  43.340  0.00  0.00           H
ATOM    550  CA  HID X  40      25.781  34.048  43.935  0.00  0.00           C
ATOM    551  HA  HID X  40      25.940  35.103  44.156  0.00  0.00           H
ATOM    552  CB  HID X  40      25.404  34.216  42.431  0.00  0.00           C
ATOM    553  HB2 HID X  40      24.471  34.775  42.502  0.00  0.00           H
ATOM    554  HB3 HID X  40      26.170  34.856  41.994  0.00  0.00           H
ATOM    555  CG  HID X  40      25.232  32.939  41.658  0.00  0.00           C
ATOM    556  ND1 HID X  40      26.137  32.093  41.040  0.00  0.00           N
ATOM    557  HD1 HID X  40      27.141  32.180  40.965  0.00  0.00           H
ATOM    558  CE1 HID X  40      25.494  31.067  40.575  0.00  0.00           C
ATOM    559  HE1 HID X  40      25.829  30.169  40.077  0.00  0.00           H
ATOM    560  NE2 HID X  40      24.135  31.231  40.791  0.00  0.00           N
ATOM    561  CD2 HID X  40      23.993  32.414  41.432  0.00  0.00           C
ATOM    562  HD2 HID X  40      23.072  32.834  41.808  0.00  0.00           H
ATOM    563  C   HID X  40      24.606  33.375  44.689  0.00  0.00           C
ATOM    564  O   HID X  40      23.610  33.989  44.852  0.00  0.00           O
ATOM    565  N   CYX X  41      24.784  32.113  45.162  0.00  0.00           N
ATOM    566  H   CYX X  41      25.672  31.664  44.987  0.00  0.00           H
ATOM    567  CA  CYX X  41      23.912  31.449  46.148  0.00  0.00           C
ATOM    568  HA  CYX X  41      22.920  31.706  45.775  0.00  0.00           H
ATOM    569  CB  CYX X  41      24.034  29.888  45.985  0.00  0.00           C
ATOM    570  HB2 CYX X  41      25.054  29.510  46.057  0.00  0.00           H
ATOM    571  HB3 CYX X  41      23.545  29.336  46.788  0.00  0.00           H
ATOM    572  SG  CYX X  41      23.669  29.195  44.315  0.00  0.00           S
ATOM    573  C   CYX X  41      24.094  31.976  47.609  0.00  0.00           C
ATOM    574  O   CYX X  41      23.441  31.424  48.535  0.00  0.00           O
ATOM    575  N   TYR X  42      25.018  32.947  47.835  0.00  0.00           N
ATOM    576  H   TYR X  42      25.592  33.349  47.107  0.00  0.00           H
ATOM    577  CA  TYR X  42      25.057  33.638  49.120  0.00  0.00           C
ATOM    578  HA  TYR X  42      25.438  32.921  49.848  0.00  0.00           H
ATOM    579  CB  TYR X  42      26.123  34.809  49.097  0.00  0.00           C
ATOM    580  HB2 TYR X  42      27.077  34.529  48.651  0.00  0.00           H
ATOM    581  HB3 TYR X  42      25.842  35.525  48.325  0.00  0.00           H
ATOM    582  CG  TYR X  42      26.420  35.525  50.450  0.00  0.00           C
ATOM    583  CD1 TYR X  42      26.208  36.890  50.491  0.00  0.00           C
ATOM    584  HD1 TYR X  42      25.849  37.494  49.671  0.00  0.00           H
ATOM    585  CE1 TYR X  42      26.452  37.502  51.754  0.00  0.00           C
ATOM    586  HE1 TYR X  42      26.396  38.577  51.842  0.00  0.00           H
ATOM    587  CZ  TYR X  42      27.109  36.810  52.875  0.00  0.00           C
ATOM    588  OH  TYR X  42      27.438  37.544  53.987  0.00  0.00           O
ATOM    589  HH  TYR X  42      26.908  38.344  54.014  0.00  0.00           H
ATOM    590  CE2 TYR X  42      27.392  35.429  52.690  0.00  0.00           C
ATOM    591  HE2 TYR X  42      27.863  34.893  53.502  0.00  0.00           H
ATOM    592  CD2 TYR X  42      26.992  34.754  51.482  0.00  0.00           C
ATOM    593  HD2 TYR X  42      27.171  33.692  51.400  0.00  0.00           H
ATOM    594  C   TYR X  42      23.731  34.296  49.631  0.00  0.00           C
ATOM    595  O   TYR X  42      23.032  35.064  48.941  0.00  0.00           O
ATOM    596  N   LYS X  43      23.464  33.937  50.932  0.00  0.00           N
ATOM    597  H   LYS X  43      24.223  33.465  51.402  0.00  0.00           H
ATOM    598  CA  LYS X  43      22.258  34.304  51.754  0.00  0.00           C
ATOM    599  HA  LYS X  43      22.009  35.350  51.576  0.00  0.00           H
ATOM    600  CB  LYS X  43      21.087  33.400  51.472  0.00  0.00           C
ATOM    601  HB2 LYS X  43      21.392  32.354  51.422  0.00  0.00           H
ATOM    602  HB3 LYS X  43      20.285  33.451  52.208  0.00  0.00           H
ATOM    603  CG  LYS X  43      20.450  33.676  50.126  0.00  0.00           C
ATOM    604  HG2 LYS X  43      20.096  34.698  49.988  0.00  0.00           H
ATOM    605  HG3 LYS X  43      21.128  33.451  49.303  0.00  0.00           H
ATOM    606  CD  LYS X  43      19.273  32.714  49.911  0.00  0.00           C
ATOM    607  HD2 LYS X  43      19.629  31.685  49.856  0.00  0.00           H
ATOM    608  HD3 LYS X  43      18.529  32.746  50.707  0.00  0.00           H
ATOM    609  CE  LYS X  43      18.549  33.138  48.652  0.00  0.00           C
ATOM    610  HE2 LYS X  43      18.133  34.139  48.767  0.00  0.00           H
ATOM    611  HE3 LYS X  43      19.239  33.085  47.810  0.00  0.00           H
ATOM    612  NZ  LYS X  43      17.432  32.201  48.379  0.00  0.00           N
ATOM    613  HZ1 LYS X  43      17.181  32.223  47.401  0.00  0.00           H
ATOM    614  HZ2 LYS X  43      17.728  31.275  48.653  0.00  0.00           H
ATOM    615  HZ3 LYS X  43      16.635  32.351  48.980  0.00  0.00           H
ATOM    616  C   LYS X  43      22.496  34.167  53.221  0.00  0.00           C
ATOM    617  O   LYS X  43      23.266  33.348  53.674  0.00  0.00           O
ATOM    618  N   SER X  44      21.893  35.011  54.087  0.00  0.00           N
ATOM    619  H   SER X  44      21.239  35.670  53.690  0.00  0.00           H
ATOM    620  CA  SER X  44      21.839  34.578  55.507  0.00  0.00           C
ATOM    621  HA  SER X  44      22.847  34.226  55.722  0.00  0.00           H
ATOM    622  CB  SER X  44      21.442  35.773  56.386  0.00  0.00           C
ATOM    623  HB2 SER X  44      21.642  35.663  57.452  0.00  0.00           H
ATOM    624  HB3 SER X  44      22.160  36.581  56.243  0.00  0.00           H
ATOM    625  OG  SER X  44      20.112  36.206  56.241  0.00  0.00           O
ATOM    626  HG  SER X  44      19.952  37.046  56.677  0.00  0.00           H
ATOM    627  C   SER X  44      20.995  33.319  55.712  0.00  0.00           C
ATOM    628  O   SER X  44      19.959  33.157  55.022  0.00  0.00           O
ATOM    629  N   GLY X  45      21.236  32.546  56.802  0.00  0.00           N
ATOM    630  H   GLY X  45      22.037  32.767  57.376  0.00  0.00           H
ATOM    631  CA  GLY X  45      20.296  31.652  57.492  0.00  0.00           C
ATOM    632  HA2 GLY X  45      20.559  31.470  58.534  0.00  0.00           H
ATOM    633  HA3 GLY X  45      19.379  32.241  57.526  0.00  0.00           H
ATOM    634  C   GLY X  45      19.998  30.272  56.741  0.00  0.00           C
ATOM    635  O   GLY X  45      18.994  29.574  57.045  0.00  0.00           O
ATOM    636  N   ILE X  46      20.794  29.956  55.764  0.00  0.00           N
ATOM    637  H   ILE X  46      21.663  30.462  55.674  0.00  0.00           H
ATOM    638  CA  ILE X  46      20.642  28.737  54.954  0.00  0.00           C
ATOM    639  HA  ILE X  46      19.717  28.830  54.386  0.00  0.00           H
ATOM    640  CB  ILE X  46      21.736  28.619  53.890  0.00  0.00           C
ATOM    641  HB  ILE X  46      22.631  28.452  54.489  0.00  0.00           H
ATOM    642  CG2 ILE X  46      21.519  27.370  52.941  0.00  0.00           C
ATOM    643 HG21 ILE X  46      20.553  27.444  52.441  0.00  0.00           H
ATOM    644 HG22 ILE X  46      22.370  27.289  52.265  0.00  0.00           H
ATOM    645 HG23 ILE X  46      21.630  26.434  53.489  0.00  0.00           H
ATOM    646  CG1 ILE X  46      21.795  29.843  52.902  0.00  0.00           C
ATOM    647 HG12 ILE X  46      20.909  29.816  52.266  0.00  0.00           H
ATOM    648 HG13 ILE X  46      21.814  30.754  53.500  0.00  0.00           H
ATOM    649  CD1 ILE X  46      23.116  29.809  52.082  0.00  0.00           C
ATOM    650 HD11 ILE X  46      23.166  28.908  51.471  0.00  0.00           H
ATOM    651 HD12 ILE X  46      23.355  30.682  51.475  0.00  0.00           H
ATOM    652 HD13 ILE X  46      23.957  29.565  52.731  0.00  0.00           H
ATOM    653  C   ILE X  46      20.625  27.430  55.772  0.00  0.00           C
ATOM    654  O   ILE X  46      21.511  27.306  56.615  0.00  0.00           O
ATOM    655  N   GLN X  47      19.612  26.557  55.419  0.00  0.00           N
ATOM    656  H   GLN X  47      18.982  26.776  54.661  0.00  0.00           H
ATOM    657  CA  GLN X  47      19.605  25.201  55.921  0.00  0.00           C
ATOM    658  HA  GLN X  47      20.246  25.115  56.798  0.00  0.00           H
ATOM    659  CB  GLN X  47      18.166  24.729  56.385  0.00  0.00           C
ATOM    660  HB2 GLN X  47      17.821  25.237  57.286  0.00  0.00           H
ATOM    661  HB3 GLN X  47      17.395  24.950  55.646  0.00  0.00           H
ATOM    662  CG  GLN X  47      18.110  23.236  56.850  0.00  0.00           C
ATOM    663  HG2 GLN X  47      18.384  22.625  55.990  0.00  0.00           H
ATOM    664  HG3 GLN X  47      18.782  23.075  57.693  0.00  0.00           H
ATOM    665  CD  GLN X  47      16.731  22.804  57.192  0.00  0.00           C
ATOM    666  OE1 GLN X  47      15.840  22.594  56.381  0.00  0.00           O
ATOM    667  NE2 GLN X  47      16.424  22.869  58.409  0.00  0.00           N
ATOM    668 HE21 GLN X  47      15.489  22.553  58.622  0.00  0.00           H
ATOM    669 HE22 GLN X  47      17.087  23.254  59.066  0.00  0.00           H
ATOM    670  C   GLN X  47      20.189  24.362  54.765  0.00  0.00           C
ATOM    671  O   GLN X  47      19.749  24.484  53.591  0.00  0.00           O
ATOM    672  N   VAL X  48      21.205  23.607  55.114  0.00  0.00           N
ATOM    673  H   VAL X  48      21.557  23.704  56.056  0.00  0.00           H
ATOM    674  CA  VAL X  48      21.846  22.655  54.298  0.00  0.00           C
ATOM    675  HA  VAL X  48      21.658  22.845  53.241  0.00  0.00           H
ATOM    676  CB  VAL X  48      23.362  22.876  54.502  0.00  0.00           C
ATOM    677  HB  VAL X  48      23.671  22.603  55.511  0.00  0.00           H
ATOM    678  CG1 VAL X  48      24.100  21.980  53.506  0.00  0.00           C
ATOM    679 HG11 VAL X  48      25.177  22.140  53.544  0.00  0.00           H
ATOM    680 HG12 VAL X  48      23.900  20.951  53.806  0.00  0.00           H
ATOM    681 HG13 VAL X  48      23.754  22.309  52.526  0.00  0.00           H
ATOM    682  CG2 VAL X  48      23.837  24.286  54.175  0.00  0.00           C
ATOM    683 HG21 VAL X  48      24.862  24.389  53.819  0.00  0.00           H
ATOM    684 HG22 VAL X  48      23.162  24.752  53.456  0.00  0.00           H
ATOM    685 HG23 VAL X  48      23.713  24.971  55.014  0.00  0.00           H
ATOM    686  C   VAL X  48      21.324  21.198  54.489  0.00  0.00           C
ATOM    687  O   VAL X  48      21.538  20.630  55.560  0.00  0.00           O
ATOM    688  N   ARG X  49      20.713  20.570  53.460  0.00  0.00           N
ATOM    689  H   ARG X  49      20.601  21.071  52.590  0.00  0.00           H
ATOM    690  CA  ARG X  49      20.336  19.157  53.546  0.00  0.00           C
ATOM    691  HA  ARG X  49      20.242  18.910  54.603  0.00  0.00           H
ATOM    692  CB  ARG X  49      18.854  18.998  53.008  0.00  0.00           C
ATOM    693  HB2 ARG X  49      18.719  18.850  51.936  0.00  0.00           H
ATOM    694  HB3 ARG X  49      18.459  18.058  53.392  0.00  0.00           H
ATOM    695  CG  ARG X  49      17.943  20.159  53.510  0.00  0.00           C
ATOM    696  HG2 ARG X  49      18.172  20.355  54.557  0.00  0.00           H
ATOM    697  HG3 ARG X  49      18.286  21.024  52.943  0.00  0.00           H
ATOM    698  CD  ARG X  49      16.490  19.918  53.340  0.00  0.00           C
ATOM    699  HD2 ARG X  49      16.271  19.807  52.278  0.00  0.00           H
ATOM    700  HD3 ARG X  49      16.303  18.881  53.620  0.00  0.00           H
ATOM    701  NE  ARG X  49      15.629  20.916  54.006  0.00  0.00           N
ATOM    702  HE  ARG X  49      16.126  21.391  54.746  0.00  0.00           H
ATOM    703  CZ  ARG X  49      14.380  21.152  53.883  0.00  0.00           C
ATOM    704  NH1 ARG X  49      13.636  20.517  53.087  0.00  0.00           N
ATOM    705 HH11 ARG X  49      13.997  19.745  52.545  0.00  0.00           H
ATOM    706 HH12 ARG X  49      12.660  20.751  52.973  0.00  0.00           H
ATOM    707  NH2 ARG X  49      13.865  22.020  54.638  0.00  0.00           N
ATOM    708 HH21 ARG X  49      14.434  22.551  55.281  0.00  0.00           H
ATOM    709 HH22 ARG X  49      12.867  22.094  54.775  0.00  0.00           H
ATOM    710  C   ARG X  49      21.243  18.185  52.770  0.00  0.00           C
ATOM    711  O   ARG X  49      21.404  18.168  51.585  0.00  0.00           O
ATOM    712  N   LEU X  50      21.756  17.236  53.522  0.00  0.00           N
ATOM    713  H   LEU X  50      21.602  17.271  54.519  0.00  0.00           H
ATOM    714  CA  LEU X  50      22.459  16.022  52.968  0.00  0.00           C
ATOM    715  HA  LEU X  50      22.670  16.197  51.913  0.00  0.00           H
ATOM    716  CB  LEU X  50      23.831  15.824  53.734  0.00  0.00           C
ATOM    717  HB2 LEU X  50      23.738  15.523  54.777  0.00  0.00           H
ATOM    718  HB3 LEU X  50      24.348  15.029  53.197  0.00  0.00           H
ATOM    719  CG  LEU X  50      24.712  17.080  53.625  0.00  0.00           C
ATOM    720  HG  LEU X  50      24.571  17.675  52.723  0.00  0.00           H
ATOM    721  CD1 LEU X  50      24.714  18.117  54.794  0.00  0.00           C
ATOM    722 HD11 LEU X  50      25.332  18.974  54.529  0.00  0.00           H
ATOM    723 HD12 LEU X  50      23.669  18.350  54.998  0.00  0.00           H
ATOM    724 HD13 LEU X  50      24.955  17.531  55.681  0.00  0.00           H
ATOM    725  CD2 LEU X  50      26.183  16.593  53.450  0.00  0.00           C
ATOM    726 HD21 LEU X  50      26.891  17.413  53.334  0.00  0.00           H
ATOM    727 HD22 LEU X  50      26.425  15.960  54.304  0.00  0.00           H
ATOM    728 HD23 LEU X  50      26.406  15.900  52.639  0.00  0.00           H
ATOM    729  C   LEU X  50      21.694  14.697  52.983  0.00  0.00           C
ATOM    730  O   LEU X  50      20.721  14.521  53.723  0.00  0.00           O
ATOM    731  N   GLY X  51      22.144  13.712  52.241  0.00  0.00           N
ATOM    732  H   GLY X  51      22.884  13.967  51.603  0.00  0.00           H
ATOM    733  CA  GLY X  51      21.463  12.405  52.145  0.00  0.00           C
ATOM    734  HA2 GLY X  51      22.195  11.806  51.602  0.00  0.00           H
ATOM    735  HA3 GLY X  51      21.386  11.936  53.127  0.00  0.00           H
ATOM    736  C   GLY X  51      20.173  12.438  51.422  0.00  0.00           C
ATOM    737  O   GLY X  51      19.545  11.411  51.526  0.00  0.00           O
ATOM    738  N   GLU X  52      19.711  13.471  50.767  0.00  0.00           N
ATOM    739  H   GLU X  52      20.325  14.267  50.677  0.00  0.00           H
ATOM    740  CA  GLU X  52      18.481  13.497  49.971  0.00  0.00           C
ATOM    741  HA  GLU X  52      17.719  13.124  50.656  0.00  0.00           H
ATOM    742  CB  GLU X  52      18.174  15.002  49.496  0.00  0.00           C
ATOM    743  HB2 GLU X  52      19.006  15.602  49.128  0.00  0.00           H
ATOM    744  HB3 GLU X  52      17.529  14.911  48.623  0.00  0.00           H
ATOM    745  CG  GLU X  52      17.519  15.897  50.533  0.00  0.00           C
ATOM    746  HG2 GLU X  52      18.246  15.941  51.344  0.00  0.00           H
ATOM    747  HG3 GLU X  52      17.468  16.882  50.068  0.00  0.00           H
ATOM    748  CD  GLU X  52      16.171  15.446  51.015  0.00  0.00           C
ATOM    749  OE1 GLU X  52      15.560  14.369  50.709  0.00  0.00           O
ATOM    750  OE2 GLU X  52      15.504  16.290  51.635  0.00  0.00           O
ATOM    751  C   GLU X  52      18.533  12.622  48.718  0.00  0.00           C
ATOM    752  O   GLU X  52      19.578  12.297  48.182  0.00  0.00           O
ATOM    753  N   ASP X  53      17.332  12.256  48.327  0.00  0.00           N
ATOM    754  H   ASP X  53      16.545  12.497  48.912  0.00  0.00           H
ATOM    755  CA  ASP X  53      16.976  11.524  47.115  0.00  0.00           C
ATOM    756  HA  ASP X  53      17.918  11.617  46.574  0.00  0.00           H
ATOM    757  CB  ASP X  53      16.854  10.015  47.502  0.00  0.00           C
ATOM    758  HB2 ASP X  53      17.671   9.618  48.104  0.00  0.00           H
ATOM    759  HB3 ASP X  53      15.914   9.902  48.043  0.00  0.00           H
ATOM    760  CG  ASP X  53      16.860   9.140  46.268  0.00  0.00           C
ATOM    761  OD1 ASP X  53      16.194   8.082  46.307  0.00  0.00           O
ATOM    762  OD2 ASP X  53      17.405   9.491  45.187  0.00  0.00           O
ATOM    763  C   ASP X  53      15.743  12.106  46.483  0.00  0.00           C
ATOM    764  O   ASP X  53      15.766  12.778  45.453  0.00  0.00           O
ATOM    765  N   ASN X  54      14.698  12.095  47.291  0.00  0.00           N
ATOM    766  H   ASN X  54      14.892  11.693  48.197  0.00  0.00           H
ATOM    767  CA  ASN X  54      13.506  12.870  47.099  0.00  0.00           C
ATOM    768  HA  ASN X  54      13.425  13.165  46.053  0.00  0.00           H
ATOM    769  CB  ASN X  54      12.276  12.010  47.292  0.00  0.00           C
ATOM    770  HB2 ASN X  54      12.471  11.080  46.758  0.00  0.00           H
ATOM    771  HB3 ASN X  54      12.200  11.694  48.332  0.00  0.00           H
ATOM    772  CG  ASN X  54      11.037  12.733  46.782  0.00  0.00           C
ATOM    773  OD1 ASN X  54      10.688  13.821  47.197  0.00  0.00           O
ATOM    774  ND2 ASN X  54      10.150  12.102  45.992  0.00  0.00           N
ATOM    775 HD21 ASN X  54       9.262  12.552  45.820  0.00  0.00           H
ATOM    776 HD22 ASN X  54      10.343  11.167  45.663  0.00  0.00           H
ATOM    777  C   ASN X  54      13.483  14.162  47.963  0.00  0.00           C
ATOM    778  O   ASN X  54      13.515  14.074  49.173  0.00  0.00           O
ATOM    779  N   ILE X  55      13.428  15.358  47.340  0.00  0.00           N
ATOM    780  H   ILE X  55      13.206  15.292  46.357  0.00  0.00           H
ATOM    781  CA  ILE X  55      13.578  16.699  47.971  0.00  0.00           C
ATOM    782  HA  ILE X  55      14.355  16.581  48.726  0.00  0.00           H
ATOM    783  CB  ILE X  55      14.009  17.705  46.877  0.00  0.00           C
ATOM    784  HB  ILE X  55      14.803  17.266  46.273  0.00  0.00           H
ATOM    785  CG2 ILE X  55      12.905  18.116  45.983  0.00  0.00           C
ATOM    786 HG21 ILE X  55      13.437  18.608  45.168  0.00  0.00           H
ATOM    787 HG22 ILE X  55      12.198  17.323  45.739  0.00  0.00           H
ATOM    788 HG23 ILE X  55      12.248  18.887  46.385  0.00  0.00           H
ATOM    789  CG1 ILE X  55      14.738  18.882  47.623  0.00  0.00           C
ATOM    790 HG12 ILE X  55      13.986  19.570  48.010  0.00  0.00           H
ATOM    791 HG13 ILE X  55      15.152  18.483  48.550  0.00  0.00           H
ATOM    792  CD1 ILE X  55      15.848  19.616  46.801  0.00  0.00           C
ATOM    793 HD11 ILE X  55      16.699  18.978  46.563  0.00  0.00           H
ATOM    794 HD12 ILE X  55      15.442  20.011  45.869  0.00  0.00           H
ATOM    795 HD13 ILE X  55      16.177  20.350  47.537  0.00  0.00           H
ATOM    796  C   ILE X  55      12.273  17.159  48.793  0.00  0.00           C
ATOM    797  O   ILE X  55      12.387  18.016  49.644  0.00  0.00           O
ATOM    798  N   ASN X  56      11.048  16.596  48.494  0.00  0.00           N
ATOM    799  H   ASN X  56      11.234  16.011  47.692  0.00  0.00           H
ATOM    800  CA  ASN X  56       9.726  16.959  49.007  0.00  0.00           C
ATOM    801  HA  ASN X  56       9.792  17.960  49.434  0.00  0.00           H
ATOM    802  CB  ASN X  56       8.812  17.110  47.809  0.00  0.00           C
ATOM    803  HB2 ASN X  56       9.192  17.878  47.136  0.00  0.00           H
ATOM    804  HB3 ASN X  56       8.987  16.166  47.293  0.00  0.00           H
ATOM    805  CG  ASN X  56       7.287  17.297  48.094  0.00  0.00           C
ATOM    806  OD1 ASN X  56       6.986  18.055  48.973  0.00  0.00           O
ATOM    807  ND2 ASN X  56       6.384  16.479  47.604  0.00  0.00           N
ATOM    808 HD21 ASN X  56       5.420  16.737  47.760  0.00  0.00           H
ATOM    809 HD22 ASN X  56       6.667  16.067  46.726  0.00  0.00           H
ATOM    810  C   ASN X  56       9.015  16.052  50.014  0.00  0.00           C
ATOM    811  O   ASN X  56       8.372  16.528  50.955  0.00  0.00           O
ATOM    812  N   VAL X  57       9.163  14.725  49.994  0.00  0.00           N
ATOM    813  H   VAL X  57       9.622  14.393  49.158  0.00  0.00           H
ATOM    814  CA  VAL X  57       8.903  13.839  51.218  0.00  0.00           C
ATOM    815  HA  VAL X  57       8.189  14.374  51.845  0.00  0.00           H
ATOM    816  CB  VAL X  57       8.196  12.482  50.786  0.00  0.00           C
ATOM    817  HB  VAL X  57       7.936  11.990  51.723  0.00  0.00           H
ATOM    818  CG1 VAL X  57       6.941  12.720  50.012  0.00  0.00           C
ATOM    819 HG11 VAL X  57       6.344  11.807  50.014  0.00  0.00           H
ATOM    820 HG12 VAL X  57       6.364  13.531  50.457  0.00  0.00           H
ATOM    821 HG13 VAL X  57       7.196  13.002  48.991  0.00  0.00           H
ATOM    822  CG2 VAL X  57       9.065  11.530  49.977  0.00  0.00           C
ATOM    823 HG21 VAL X  57      10.027  11.430  50.481  0.00  0.00           H
ATOM    824 HG22 VAL X  57       8.480  10.614  49.899  0.00  0.00           H
ATOM    825 HG23 VAL X  57       9.253  11.901  48.970  0.00  0.00           H
ATOM    826  C   VAL X  57      10.149  13.583  52.139  0.00  0.00           C
ATOM    827  O   VAL X  57      11.292  13.630  51.667  0.00  0.00           O
ATOM    828  N   VAL X  58       9.960  13.344  53.430  0.00  0.00           N
ATOM    829  H   VAL X  58       9.012  13.480  53.752  0.00  0.00           H
ATOM    830  CA  VAL X  58      10.979  12.871  54.345  0.00  0.00           C
ATOM    831  HA  VAL X  58      11.943  13.122  53.903  0.00  0.00           H
ATOM    832  CB  VAL X  58      10.884  13.471  55.714  0.00  0.00           C
ATOM    833  HB  VAL X  58      10.085  13.012  56.297  0.00  0.00           H
ATOM    834  CG1 VAL X  58      12.188  13.309  56.505  0.00  0.00           C
ATOM    835 HG11 VAL X  58      12.150  13.852  57.449  0.00  0.00           H
ATOM    836 HG12 VAL X  58      12.497  12.298  56.770  0.00  0.00           H
ATOM    837 HG13 VAL X  58      13.069  13.671  55.974  0.00  0.00           H
ATOM    838  CG2 VAL X  58      10.573  14.939  55.729  0.00  0.00           C
ATOM    839 HG21 VAL X  58      11.462  15.423  55.322  0.00  0.00           H
ATOM    840 HG22 VAL X  58       9.686  15.166  55.137  0.00  0.00           H
ATOM    841 HG23 VAL X  58      10.342  15.317  56.725  0.00  0.00           H
ATOM    842  C   VAL X  58      11.087  11.288  54.398  0.00  0.00           C
ATOM    843  O   VAL X  58      10.085  10.670  54.800  0.00  0.00           O
ATOM    844  N   GLU X  59      12.187  10.684  54.056  0.00  0.00           N
ATOM    845  H   GLU X  59      12.946  11.247  53.698  0.00  0.00           H
ATOM    846  CA  GLU X  59      12.319   9.266  54.106  0.00  0.00           C
ATOM    847  HA  GLU X  59      11.308   8.861  54.083  0.00  0.00           H
ATOM    848  CB  GLU X  59      13.013   8.630  52.904  0.00  0.00           C
ATOM    849  HB2 GLU X  59      13.984   9.116  52.806  0.00  0.00           H
ATOM    850  HB3 GLU X  59      13.090   7.555  53.068  0.00  0.00           H
ATOM    851  CG  GLU X  59      12.278   8.848  51.602  0.00  0.00           C
ATOM    852  HG2 GLU X  59      12.505   7.954  51.020  0.00  0.00           H
ATOM    853  HG3 GLU X  59      11.190   8.842  51.677  0.00  0.00           H
ATOM    854  CD  GLU X  59      12.683  10.151  50.847  0.00  0.00           C
ATOM    855  OE1 GLU X  59      13.252  10.097  49.737  0.00  0.00           O
ATOM    856  OE2 GLU X  59      12.633  11.287  51.387  0.00  0.00           O
ATOM    857  C   GLU X  59      12.873   8.727  55.452  0.00  0.00           C
ATOM    858  O   GLU X  59      12.902   7.534  55.628  0.00  0.00           O
ATOM    859  N   GLY X  60      13.276   9.641  56.337  0.00  0.00           N
ATOM    860  H   GLY X  60      13.391  10.607  56.067  0.00  0.00           H
ATOM    861  CA  GLY X  60      13.696   9.245  57.641  0.00  0.00           C
ATOM    862  HA2 GLY X  60      13.461  10.107  58.265  0.00  0.00           H
ATOM    863  HA3 GLY X  60      13.086   8.459  58.085  0.00  0.00           H
ATOM    864  C   GLY X  60      15.173   8.877  57.781  0.00  0.00           C
ATOM    865  O   GLY X  60      15.556   8.064  58.594  0.00  0.00           O
ATOM    866  N   ASN X  61      16.023   9.448  56.953  0.00  0.00           N
ATOM    867  H   ASN X  61      15.800  10.090  56.206  0.00  0.00           H
ATOM    868  CA  ASN X  61      17.484   9.116  56.967  0.00  0.00           C
ATOM    869  HA  ASN X  61      17.678   8.759  57.978  0.00  0.00           H
ATOM    870  CB  ASN X  61      17.775   7.848  56.118  0.00  0.00           C
ATOM    871  HB2 ASN X  61      18.806   7.497  56.110  0.00  0.00           H
ATOM    872  HB3 ASN X  61      17.170   7.055  56.557  0.00  0.00           H
ATOM    873  CG  ASN X  61      17.524   8.028  54.685  0.00  0.00           C
ATOM    874  OD1 ASN X  61      18.094   8.868  54.029  0.00  0.00           O
ATOM    875  ND2 ASN X  61      16.568   7.274  54.183  0.00  0.00           N
ATOM    876 HD21 ASN X  61      16.339   7.456  53.216  0.00  0.00           H
ATOM    877 HD22 ASN X  61      15.887   6.775  54.737  0.00  0.00           H
ATOM    878  C   ASN X  61      18.427  10.267  56.655  0.00  0.00           C
ATOM    879  O   ASN X  61      19.602  10.096  56.719  0.00  0.00           O
ATOM    880  N   GLU X  62      17.905  11.444  56.237  0.00  0.00           N
ATOM    881  H   GLU X  62      16.915  11.397  56.043  0.00  0.00           H
ATOM    882  CA  GLU X  62      18.646  12.643  55.804  0.00  0.00           C
ATOM    883  HA  GLU X  62      19.485  12.430  55.141  0.00  0.00           H
ATOM    884  CB  GLU X  62      17.563  13.436  55.045  0.00  0.00           C
ATOM    885  HB2 GLU X  62      16.782  13.685  55.763  0.00  0.00           H
ATOM    886  HB3 GLU X  62      18.001  14.295  54.536  0.00  0.00           H
ATOM    887  CG  GLU X  62      16.814  12.647  53.954  0.00  0.00           C
ATOM    888  HG2 GLU X  62      16.960  13.275  53.075  0.00  0.00           H
ATOM    889  HG3 GLU X  62      17.315  11.719  53.677  0.00  0.00           H
ATOM    890  CD  GLU X  62      15.349  12.329  54.353  0.00  0.00           C
ATOM    891  OE1 GLU X  62      15.080  11.799  55.435  0.00  0.00           O
ATOM    892  OE2 GLU X  62      14.506  12.403  53.407  0.00  0.00           O
ATOM    893  C   GLU X  62      19.210  13.530  56.910  0.00  0.00           C
ATOM    894  O   GLU X  62      18.933  13.342  58.068  0.00  0.00           O
ATOM    895  N   GLN X  63      20.188  14.416  56.614  0.00  0.00           N
ATOM    896  H   GLN X  63      20.324  14.564  55.624  0.00  0.00           H
ATOM    897  CA  GLN X  63      20.961  15.207  57.624  0.00  0.00           C
ATOM    898  HA  GLN X  63      20.397  15.099  58.551  0.00  0.00           H
ATOM    899  CB  GLN X  63      22.445  14.840  57.762  0.00  0.00           C
ATOM    900  HB2 GLN X  63      23.045  15.390  57.037  0.00  0.00           H
ATOM    901  HB3 GLN X  63      22.734  15.324  58.695  0.00  0.00           H
ATOM    902  CG  GLN X  63      22.739  13.361  57.784  0.00  0.00           C
ATOM    903  HG2 GLN X  63      22.153  13.050  58.649  0.00  0.00           H
ATOM    904  HG3 GLN X  63      22.288  12.878  56.917  0.00  0.00           H
ATOM    905  CD  GLN X  63      24.172  12.899  57.851  0.00  0.00           C
ATOM    906  OE1 GLN X  63      25.076  13.737  58.100  0.00  0.00           O
ATOM    907  NE2 GLN X  63      24.450  11.634  57.683  0.00  0.00           N
ATOM    908 HE21 GLN X  63      25.347  11.293  57.995  0.00  0.00           H
ATOM    909 HE22 GLN X  63      23.656  11.050  57.462  0.00  0.00           H
ATOM    910  C   GLN X  63      20.740  16.732  57.252  0.00  0.00           C
ATOM    911  O   GLN X  63      21.311  17.228  56.369  0.00  0.00           O
ATOM    912  N   PHE X  64      19.693  17.351  57.758  0.00  0.00           N
ATOM    913  H   PHE X  64      19.195  16.925  58.528  0.00  0.00           H
ATOM    914  CA  PHE X  64      19.433  18.863  57.635  0.00  0.00           C
ATOM    915  HA  PHE X  64      19.744  19.146  56.630  0.00  0.00           H
ATOM    916  CB  PHE X  64      17.897  19.065  57.874  0.00  0.00           C
ATOM    917  HB2 PHE X  64      17.595  18.968  58.917  0.00  0.00           H
ATOM    918  HB3 PHE X  64      17.749  20.144  57.834  0.00  0.00           H
ATOM    919  CG  PHE X  64      16.808  18.371  56.977  0.00  0.00           C
ATOM    920  CD1 PHE X  64      15.464  18.880  57.078  0.00  0.00           C
ATOM    921  HD1 PHE X  64      15.159  19.680  57.737  0.00  0.00           H
ATOM    922  CE1 PHE X  64      14.444  18.398  56.265  0.00  0.00           C
ATOM    923  HE1 PHE X  64      13.450  18.811  56.347  0.00  0.00           H
ATOM    924  CZ  PHE X  64      14.707  17.284  55.480  0.00  0.00           C
ATOM    925  HZ  PHE X  64      13.925  16.849  54.875  0.00  0.00           H
ATOM    926  CE2 PHE X  64      16.052  16.795  55.284  0.00  0.00           C
ATOM    927  HE2 PHE X  64      16.245  16.145  54.444  0.00  0.00           H
ATOM    928  CD2 PHE X  64      17.096  17.433  55.976  0.00  0.00           C
ATOM    929  HD2 PHE X  64      18.073  17.062  55.705  0.00  0.00           H
ATOM    930  C   PHE X  64      20.228  19.593  58.717  0.00  0.00           C
ATOM    931  O   PHE X  64      20.115  19.288  59.933  0.00  0.00           O
ATOM    932  N   ILE X  65      21.209  20.492  58.357  0.00  0.00           N
ATOM    933  H   ILE X  65      21.441  20.504  57.374  0.00  0.00           H
ATOM    934  CA  ILE X  65      22.133  21.070  59.301  0.00  0.00           C
ATOM    935  HA  ILE X  65      21.858  20.947  60.349  0.00  0.00           H
ATOM    936  CB  ILE X  65      23.584  20.403  59.159  0.00  0.00           C
ATOM    937  HB  ILE X  65      23.923  20.624  58.147  0.00  0.00           H
ATOM    938  CG2 ILE X  65      24.608  21.089  60.003  0.00  0.00           C
ATOM    939 HG21 ILE X  65      25.488  20.479  60.206  0.00  0.00           H
ATOM    940 HG22 ILE X  65      24.860  22.059  59.574  0.00  0.00           H
ATOM    941 HG23 ILE X  65      24.156  21.278  60.976  0.00  0.00           H
ATOM    942  CG1 ILE X  65      23.594  18.879  59.415  0.00  0.00           C
ATOM    943 HG12 ILE X  65      23.481  18.828  60.498  0.00  0.00           H
ATOM    944 HG13 ILE X  65      22.789  18.318  58.939  0.00  0.00           H
ATOM    945  CD1 ILE X  65      24.832  18.011  59.075  0.00  0.00           C
ATOM    946 HD11 ILE X  65      25.703  18.208  59.701  0.00  0.00           H
ATOM    947 HD12 ILE X  65      24.538  16.962  59.097  0.00  0.00           H
ATOM    948 HD13 ILE X  65      25.019  18.216  58.020  0.00  0.00           H
ATOM    949  C   ILE X  65      22.068  22.595  58.895  0.00  0.00           C
ATOM    950  O   ILE X  65      21.939  22.904  57.707  0.00  0.00           O
ATOM    951  N   SER X  66      22.187  23.478  59.876  0.00  0.00           N
ATOM    952  H   SER X  66      22.058  23.086  60.798  0.00  0.00           H
ATOM    953  CA  SER X  66      22.302  24.899  59.712  0.00  0.00           C
ATOM    954  HA  SER X  66      21.629  25.299  58.954  0.00  0.00           H
ATOM    955  CB  SER X  66      22.007  25.522  61.048  0.00  0.00           C
ATOM    956  HB2 SER X  66      21.068  25.130  61.438  0.00  0.00           H
ATOM    957  HB3 SER X  66      22.828  25.193  61.685  0.00  0.00           H
ATOM    958  OG  SER X  66      21.918  26.925  60.957  0.00  0.00           O
ATOM    959  HG  SER X  66      21.833  27.338  61.819  0.00  0.00           H
ATOM    960  C   SER X  66      23.712  25.334  59.282  0.00  0.00           C
ATOM    961  O   SER X  66      24.633  24.770  59.885  0.00  0.00           O
ATOM    962  N   ALA X  67      23.880  26.289  58.392  0.00  0.00           N
ATOM    963  H   ALA X  67      23.116  26.468  57.756  0.00  0.00           H
ATOM    964  CA  ALA X  67      25.074  27.184  58.345  0.00  0.00           C
ATOM    965  HA  ALA X  67      25.911  26.547  58.058  0.00  0.00           H
ATOM    966  CB  ALA X  67      24.888  28.120  57.220  0.00  0.00           C
ATOM    967  HB1 ALA X  67      24.663  27.564  56.310  0.00  0.00           H
ATOM    968  HB2 ALA X  67      24.040  28.800  57.294  0.00  0.00           H
ATOM    969  HB3 ALA X  67      25.800  28.699  57.071  0.00  0.00           H
ATOM    970  C   ALA X  67      25.416  27.771  59.694  0.00  0.00           C
ATOM    971  O   ALA X  67      24.602  28.448  60.378  0.00  0.00           O
ATOM    972  N   SER X  68      26.689  27.827  59.877  0.00  0.00           N
ATOM    973  H   SER X  68      27.231  27.310  59.199  0.00  0.00           H
ATOM    974  CA  SER X  68      27.306  28.682  60.959  0.00  0.00           C
ATOM    975  HA  SER X  68      26.500  28.933  61.649  0.00  0.00           H
ATOM    976  CB  SER X  68      28.232  27.724  61.740  0.00  0.00           C
ATOM    977  HB2 SER X  68      28.650  28.343  62.534  0.00  0.00           H
ATOM    978  HB3 SER X  68      27.588  26.977  62.204  0.00  0.00           H
ATOM    979  OG  SER X  68      29.225  27.165  60.965  0.00  0.00           O
ATOM    980  HG  SER X  68      29.915  26.771  61.505  0.00  0.00           H
ATOM    981  C   SER X  68      28.132  29.801  60.379  0.00  0.00           C
ATOM    982  O   SER X  68      28.180  30.875  61.005  0.00  0.00           O
ATOM    983  N   LYS X  69      28.632  29.660  59.122  0.00  0.00           N
ATOM    984  H   LYS X  69      28.552  28.755  58.680  0.00  0.00           H
ATOM    985  CA  LYS X  69      29.402  30.711  58.491  0.00  0.00           C
ATOM    986  HA  LYS X  69      28.868  31.635  58.712  0.00  0.00           H
ATOM    987  CB  LYS X  69      30.809  30.775  59.006  0.00  0.00           C
ATOM    988  HB2 LYS X  69      30.705  30.737  60.091  0.00  0.00           H
ATOM    989  HB3 LYS X  69      31.324  29.864  58.703  0.00  0.00           H
ATOM    990  CG  LYS X  69      31.606  31.943  58.498  0.00  0.00           C
ATOM    991  HG2 LYS X  69      31.804  31.865  57.429  0.00  0.00           H
ATOM    992  HG3 LYS X  69      31.052  32.871  58.642  0.00  0.00           H
ATOM    993  CD  LYS X  69      32.846  32.095  59.346  0.00  0.00           C
ATOM    994  HD2 LYS X  69      32.556  32.245  60.386  0.00  0.00           H
ATOM    995  HD3 LYS X  69      33.521  31.269  59.123  0.00  0.00           H
ATOM    996  CE  LYS X  69      33.530  33.317  58.861  0.00  0.00           C
ATOM    997  HE2 LYS X  69      33.745  33.222  57.797  0.00  0.00           H
ATOM    998  HE3 LYS X  69      32.894  34.201  58.911  0.00  0.00           H
ATOM    999  NZ  LYS X  69      34.756  33.511  59.566  0.00  0.00           N
ATOM   1000  HZ1 LYS X  69      35.377  32.737  59.379  0.00  0.00           H
ATOM   1001  HZ2 LYS X  69      35.121  34.451  59.508  0.00  0.00           H
ATOM   1002  HZ3 LYS X  69      34.641  33.369  60.559  0.00  0.00           H
ATOM   1003  C   LYS X  69      29.426  30.550  56.964  0.00  0.00           C
ATOM   1004  O   LYS X  69      29.483  29.468  56.413  0.00  0.00           O
ATOM   1005  N   SER X  70      29.294  31.631  56.221  0.00  0.00           N
ATOM   1006  H   SER X  70      29.049  32.518  56.638  0.00  0.00           H
ATOM   1007  CA  SER X  70      29.241  31.594  54.701  0.00  0.00           C
ATOM   1008  HA  SER X  70      29.311  30.554  54.381  0.00  0.00           H
ATOM   1009  CB  SER X  70      27.809  32.028  54.291  0.00  0.00           C
ATOM   1010  HB2 SER X  70      27.688  33.098  54.457  0.00  0.00           H
ATOM   1011  HB3 SER X  70      27.763  31.886  53.211  0.00  0.00           H
ATOM   1012  OG  SER X  70      26.839  31.243  55.038  0.00  0.00           O
ATOM   1013  HG  SER X  70      26.895  31.539  55.949  0.00  0.00           H
ATOM   1014  C   SER X  70      30.278  32.535  54.043  0.00  0.00           C
ATOM   1015  O   SER X  70      30.193  33.762  54.263  0.00  0.00           O
ATOM   1016  N   ILE X  71      31.180  32.015  53.246  0.00  0.00           N
ATOM   1017  H   ILE X  71      31.076  31.033  53.032  0.00  0.00           H
ATOM   1018  CA  ILE X  71      32.413  32.562  52.722  0.00  0.00           C
ATOM   1019  HA  ILE X  71      32.416  33.608  53.028  0.00  0.00           H
ATOM   1020  CB  ILE X  71      33.648  31.836  53.307  0.00  0.00           C
ATOM   1021  HB  ILE X  71      33.806  30.906  52.760  0.00  0.00           H
ATOM   1022  CG2 ILE X  71      34.920  32.744  53.057  0.00  0.00           C
ATOM   1023 HG21 ILE X  71      35.797  32.435  53.625  0.00  0.00           H
ATOM   1024 HG22 ILE X  71      35.130  32.889  51.997  0.00  0.00           H
ATOM   1025 HG23 ILE X  71      34.569  33.711  53.418  0.00  0.00           H
ATOM   1026  CG1 ILE X  71      33.577  31.813  54.862  0.00  0.00           C
ATOM   1027 HG12 ILE X  71      33.517  32.805  55.311  0.00  0.00           H
ATOM   1028 HG13 ILE X  71      32.682  31.258  55.142  0.00  0.00           H
ATOM   1029  CD1 ILE X  71      34.784  31.193  55.573  0.00  0.00           C
ATOM   1030 HD11 ILE X  71      35.614  31.838  55.860  0.00  0.00           H
ATOM   1031 HD12 ILE X  71      34.568  30.786  56.561  0.00  0.00           H
ATOM   1032 HD13 ILE X  71      35.251  30.465  54.908  0.00  0.00           H
ATOM   1033  C   ILE X  71      32.488  32.543  51.210  0.00  0.00           C
ATOM   1034  O   ILE X  71      32.888  31.491  50.660  0.00  0.00           O
ATOM   1035  N   VAL X  72      32.305  33.694  50.556  0.00  0.00           N
ATOM   1036  H   VAL X  72      32.042  34.463  51.156  0.00  0.00           H
ATOM   1037  CA  VAL X  72      32.620  33.954  49.161  0.00  0.00           C
ATOM   1038  HA  VAL X  72      32.197  33.088  48.651  0.00  0.00           H
ATOM   1039  CB  VAL X  72      31.822  35.190  48.656  0.00  0.00           C
ATOM   1040  HB  VAL X  72      31.903  35.966  49.417  0.00  0.00           H
ATOM   1041  CG1 VAL X  72      32.238  35.765  47.292  0.00  0.00           C
ATOM   1042 HG11 VAL X  72      32.381  34.950  46.583  0.00  0.00           H
ATOM   1043 HG12 VAL X  72      31.396  36.366  46.947  0.00  0.00           H
ATOM   1044 HG13 VAL X  72      33.121  36.372  47.494  0.00  0.00           H
ATOM   1045  CG2 VAL X  72      30.334  34.797  48.554  0.00  0.00           C
ATOM   1046 HG21 VAL X  72      29.938  34.564  49.543  0.00  0.00           H
ATOM   1047 HG22 VAL X  72      29.756  35.675  48.264  0.00  0.00           H
ATOM   1048 HG23 VAL X  72      30.081  33.921  47.957  0.00  0.00           H
ATOM   1049  C   VAL X  72      34.114  34.063  48.882  0.00  0.00           C
ATOM   1050  O   VAL X  72      34.842  34.406  49.774  0.00  0.00           O
ATOM   1051  N   HIE X  73      34.515  33.883  47.614  0.00  0.00           N
ATOM   1052  H   HIE X  73      33.849  33.585  46.916  0.00  0.00           H
ATOM   1053  CA  HIE X  73      35.870  34.101  47.151  0.00  0.00           C
ATOM   1054  HA  HIE X  73      36.572  33.475  47.703  0.00  0.00           H
ATOM   1055  CB  HIE X  73      36.071  33.605  45.695  0.00  0.00           C
ATOM   1056  HB2 HIE X  73      35.795  32.553  45.618  0.00  0.00           H
ATOM   1057  HB3 HIE X  73      35.571  34.326  45.048  0.00  0.00           H
ATOM   1058  CG  HIE X  73      37.585  33.553  45.259  0.00  0.00           C
ATOM   1059  ND1 HIE X  73      38.353  34.605  44.638  0.00  0.00           N
ATOM   1060  CE1 HIE X  73      39.581  34.053  44.462  0.00  0.00           C
ATOM   1061  HE1 HIE X  73      40.481  34.565  44.156  0.00  0.00           H
ATOM   1062  NE2 HIE X  73      39.666  32.783  44.897  0.00  0.00           N
ATOM   1063  HE2 HIE X  73      40.445  32.140  44.891  0.00  0.00           H
ATOM   1064  CD2 HIE X  73      38.437  32.495  45.452  0.00  0.00           C
ATOM   1065  HD2 HIE X  73      38.094  31.641  46.017  0.00  0.00           H
ATOM   1066  C   HIE X  73      36.283  35.599  47.353  0.00  0.00           C
ATOM   1067  O   HIE X  73      35.585  36.535  46.886  0.00  0.00           O
ATOM   1068  N   PRO X  74      37.487  35.887  47.836  0.00  0.00           N
ATOM   1069  CD  PRO X  74      38.530  34.953  48.333  0.00  0.00           C
ATOM   1070  HD2 PRO X  74      38.453  33.958  47.894  0.00  0.00           H
ATOM   1071  HD3 PRO X  74      38.329  34.820  49.396  0.00  0.00           H
ATOM   1072  CG  PRO X  74      39.933  35.533  48.199  0.00  0.00           C
ATOM   1073  HG2 PRO X  74      40.211  35.334  47.165  0.00  0.00           H
ATOM   1074  HG3 PRO X  74      40.627  35.242  48.988  0.00  0.00           H
ATOM   1075  CB  PRO X  74      39.568  37.021  48.439  0.00  0.00           C
ATOM   1076  HB2 PRO X  74      40.325  37.742  48.132  0.00  0.00           H
ATOM   1077  HB3 PRO X  74      39.575  37.038  49.529  0.00  0.00           H
ATOM   1078  CA  PRO X  74      38.167  37.191  47.887  0.00  0.00           C
ATOM   1079  HA  PRO X  74      37.593  37.801  48.585  0.00  0.00           H
ATOM   1080  C   PRO X  74      38.228  38.058  46.558  0.00  0.00           C
ATOM   1081  O   PRO X  74      38.557  39.277  46.708  0.00  0.00           O
ATOM   1082  N   SER X  75      38.074  37.461  45.367  0.00  0.00           N
ATOM   1083  H   SER X  75      37.737  36.510  45.341  0.00  0.00           H
ATOM   1084  CA  SER X  75      38.343  38.034  44.061  0.00  0.00           C
ATOM   1085  HA  SER X  75      38.322  39.118  44.171  0.00  0.00           H
ATOM   1086  CB  SER X  75      39.731  37.608  43.508  0.00  0.00           C
ATOM   1087  HB2 SER X  75      39.592  36.557  43.258  0.00  0.00           H
ATOM   1088  HB3 SER X  75      39.928  38.200  42.614  0.00  0.00           H
ATOM   1089  OG  SER X  75      40.754  37.749  44.492  0.00  0.00           O
ATOM   1090  HG  SER X  75      41.564  37.429  44.087  0.00  0.00           H
ATOM   1091  C   SER X  75      37.150  37.715  43.153  0.00  0.00           C
ATOM   1092  O   SER X  75      37.309  37.706  41.881  0.00  0.00           O
ATOM   1093  N   TYR X  76      35.996  37.337  43.693  0.00  0.00           N
ATOM   1094  H   TYR X  76      35.962  37.348  44.703  0.00  0.00           H
ATOM   1095  CA  TYR X  76      34.655  37.353  43.033  0.00  0.00           C
ATOM   1096  HA  TYR X  76      34.642  36.593  42.252  0.00  0.00           H
ATOM   1097  CB  TYR X  76      33.579  37.124  44.140  0.00  0.00           C
ATOM   1098  HB2 TYR X  76      33.801  36.226  44.716  0.00  0.00           H
ATOM   1099  HB3 TYR X  76      33.673  37.896  44.905  0.00  0.00           H
ATOM   1100  CG  TYR X  76      32.140  36.996  43.726  0.00  0.00           C
ATOM   1101  CD1 TYR X  76      31.095  37.773  44.272  0.00  0.00           C
ATOM   1102  HD1 TYR X  76      31.271  38.430  45.111  0.00  0.00           H
ATOM   1103  CE1 TYR X  76      29.819  37.622  43.729  0.00  0.00           C
ATOM   1104  HE1 TYR X  76      29.021  38.216  44.150  0.00  0.00           H
ATOM   1105  CZ  TYR X  76      29.611  36.767  42.647  0.00  0.00           C
ATOM   1106  OH  TYR X  76      28.340  36.683  42.097  0.00  0.00           O
ATOM   1107  HH  TYR X  76      28.374  36.039  41.386  0.00  0.00           H
ATOM   1108  CE2 TYR X  76      30.638  36.071  42.119  0.00  0.00           C
ATOM   1109  HE2 TYR X  76      30.462  35.317  41.367  0.00  0.00           H
ATOM   1110  CD2 TYR X  76      31.896  36.144  42.665  0.00  0.00           C
ATOM   1111  HD2 TYR X  76      32.605  35.379  42.383  0.00  0.00           H
ATOM   1112  C   TYR X  76      34.230  38.635  42.301  0.00  0.00           C
ATOM   1113  O   TYR X  76      34.174  39.688  42.839  0.00  0.00           O
ATOM   1114  N   ASN X  77      33.880  38.539  40.964  0.00  0.00           N
ATOM   1115  H   ASN X  77      33.979  37.628  40.540  0.00  0.00           H
ATOM   1116  CA  ASN X  77      33.328  39.631  40.201  0.00  0.00           C
ATOM   1117  HA  ASN X  77      33.319  40.521  40.831  0.00  0.00           H
ATOM   1118  CB  ASN X  77      34.483  39.934  39.215  0.00  0.00           C
ATOM   1119  HB2 ASN X  77      35.442  40.090  39.710  0.00  0.00           H
ATOM   1120  HB3 ASN X  77      34.399  39.092  38.529  0.00  0.00           H
ATOM   1121  CG  ASN X  77      34.171  41.191  38.444  0.00  0.00           C
ATOM   1122  OD1 ASN X  77      33.030  41.361  37.996  0.00  0.00           O
ATOM   1123  ND2 ASN X  77      35.125  42.046  38.108  0.00  0.00           N
ATOM   1124 HD21 ASN X  77      34.855  42.932  37.706  0.00  0.00           H
ATOM   1125 HD22 ASN X  77      36.067  41.979  38.467  0.00  0.00           H
ATOM   1126  C   ASN X  77      31.999  39.285  39.616  0.00  0.00           C
ATOM   1127  O   ASN X  77      31.854  38.610  38.607  0.00  0.00           O
ATOM   1128  N   SER X  78      30.926  39.766  40.279  0.00  0.00           N
ATOM   1129  H   SER X  78      31.091  40.237  41.157  0.00  0.00           H
ATOM   1130  CA  SER X  78      29.499  39.630  39.930  0.00  0.00           C
ATOM   1131  HA  SER X  78      29.327  38.554  39.934  0.00  0.00           H
ATOM   1132  CB  SER X  78      28.661  40.068  41.096  0.00  0.00           C
ATOM   1133  HB2 SER X  78      27.595  39.867  40.988  0.00  0.00           H
ATOM   1134  HB3 SER X  78      29.122  39.742  42.029  0.00  0.00           H
ATOM   1135  OG  SER X  78      28.694  41.476  41.243  0.00  0.00           O
ATOM   1136  HG  SER X  78      28.045  41.943  40.711  0.00  0.00           H
ATOM   1137  C   SER X  78      29.099  40.304  38.624  0.00  0.00           C
ATOM   1138  O   SER X  78      28.051  39.993  38.086  0.00  0.00           O
ATOM   1139  N   ASN X  79      30.001  41.123  37.995  0.00  0.00           N
ATOM   1140  H   ASN X  79      30.777  41.475  38.537  0.00  0.00           H
ATOM   1141  CA  ASN X  79      29.774  41.631  36.579  0.00  0.00           C
ATOM   1142  HA  ASN X  79      28.735  41.798  36.294  0.00  0.00           H
ATOM   1143  CB  ASN X  79      30.593  42.957  36.353  0.00  0.00           C
ATOM   1144  HB2 ASN X  79      30.144  43.622  37.090  0.00  0.00           H
ATOM   1145  HB3 ASN X  79      31.604  42.770  36.716  0.00  0.00           H
ATOM   1146  CG  ASN X  79      30.436  43.554  34.916  0.00  0.00           C
ATOM   1147  OD1 ASN X  79      29.328  43.649  34.403  0.00  0.00           O
ATOM   1148  ND2 ASN X  79      31.530  43.987  34.273  0.00  0.00           N
ATOM   1149 HD21 ASN X  79      31.391  44.166  33.289  0.00  0.00           H
ATOM   1150 HD22 ASN X  79      32.430  43.683  34.614  0.00  0.00           H
ATOM   1151  C   ASN X  79      30.195  40.630  35.549  0.00  0.00           C
ATOM   1152  O   ASN X  79      29.422  40.177  34.689  0.00  0.00           O
ATOM   1153  N   THR X  80      31.471  40.259  35.508  0.00  0.00           N
ATOM   1154  H   THR X  80      32.129  40.588  36.200  0.00  0.00           H
ATOM   1155  CA  THR X  80      32.190  39.410  34.445  0.00  0.00           C
ATOM   1156  HA  THR X  80      31.716  39.609  33.484  0.00  0.00           H
ATOM   1157  CB  THR X  80      33.677  39.679  34.274  0.00  0.00           C
ATOM   1158  HB  THR X  80      34.138  38.905  33.661  0.00  0.00           H
ATOM   1159  CG2 THR X  80      34.011  41.020  33.685  0.00  0.00           C
ATOM   1160 HG21 THR X  80      33.403  41.352  32.843  0.00  0.00           H
ATOM   1161 HG22 THR X  80      33.888  41.772  34.464  0.00  0.00           H
ATOM   1162 HG23 THR X  80      35.072  41.120  33.456  0.00  0.00           H
ATOM   1163  OG1 THR X  80      34.409  39.639  35.508  0.00  0.00           O
ATOM   1164  HG1 THR X  80      35.304  39.388  35.268  0.00  0.00           H
ATOM   1165  C   THR X  80      31.971  37.919  34.745  0.00  0.00           C
ATOM   1166  O   THR X  80      32.428  37.061  33.955  0.00  0.00           O
ATOM   1167  N   LEU X  81      31.326  37.655  35.868  0.00  0.00           N
ATOM   1168  H   LEU X  81      31.261  38.455  36.481  0.00  0.00           H
ATOM   1169  CA  LEU X  81      30.994  36.327  36.390  0.00  0.00           C
ATOM   1170  HA  LEU X  81      30.547  36.556  37.358  0.00  0.00           H
ATOM   1171  CB  LEU X  81      29.986  35.560  35.512  0.00  0.00           C
ATOM   1172  HB2 LEU X  81      30.621  35.372  34.647  0.00  0.00           H
ATOM   1173  HB3 LEU X  81      29.773  34.607  35.995  0.00  0.00           H
ATOM   1174  CG  LEU X  81      28.689  36.235  35.057  0.00  0.00           C
ATOM   1175  HG  LEU X  81      29.001  36.999  34.345  0.00  0.00           H
ATOM   1176  CD1 LEU X  81      27.799  35.230  34.393  0.00  0.00           C
ATOM   1177 HD11 LEU X  81      28.192  34.812  33.466  0.00  0.00           H
ATOM   1178 HD12 LEU X  81      27.429  34.530  35.142  0.00  0.00           H
ATOM   1179 HD13 LEU X  81      26.929  35.790  34.051  0.00  0.00           H
ATOM   1180  CD2 LEU X  81      27.948  36.962  36.229  0.00  0.00           C
ATOM   1181 HD21 LEU X  81      27.763  36.270  37.051  0.00  0.00           H
ATOM   1182 HD22 LEU X  81      28.600  37.764  36.575  0.00  0.00           H
ATOM   1183 HD23 LEU X  81      27.002  37.352  35.853  0.00  0.00           H
ATOM   1184  C   LEU X  81      32.210  35.462  36.762  0.00  0.00           C
ATOM   1185  O   LEU X  81      32.246  34.274  36.387  0.00  0.00           O
ATOM   1186  N   ASN X  82      33.157  36.075  37.487  0.00  0.00           N
ATOM   1187  H   ASN X  82      32.998  37.029  37.779  0.00  0.00           H
ATOM   1188  CA  ASN X  82      34.489  35.516  37.646  0.00  0.00           C
ATOM   1189  HA  ASN X  82      34.655  34.689  36.956  0.00  0.00           H
ATOM   1190  CB  ASN X  82      35.533  36.637  37.307  0.00  0.00           C
ATOM   1191  HB2 ASN X  82      35.152  37.349  36.575  0.00  0.00           H
ATOM   1192  HB3 ASN X  82      35.642  37.118  38.278  0.00  0.00           H
ATOM   1193  CG  ASN X  82      36.898  36.072  36.841  0.00  0.00           C
ATOM   1194  OD1 ASN X  82      37.021  34.959  36.321  0.00  0.00           O
ATOM   1195  ND2 ASN X  82      37.923  36.888  37.046  0.00  0.00           N
ATOM   1196 HD21 ASN X  82      38.825  36.436  37.102  0.00  0.00           H
ATOM   1197 HD22 ASN X  82      37.954  37.837  37.389  0.00  0.00           H
ATOM   1198  C   ASN X  82      34.550  35.048  39.068  0.00  0.00           C
ATOM   1199  O   ASN X  82      34.164  35.718  40.037  0.00  0.00           O
ATOM   1200  N   ASN X  83      35.240  33.900  39.315  0.00  0.00           N
ATOM   1201  H   ASN X  83      35.620  33.433  38.504  0.00  0.00           H
ATOM   1202  CA  ASN X  83      35.530  33.402  40.655  0.00  0.00           C
ATOM   1203  HA  ASN X  83      35.960  32.416  40.480  0.00  0.00           H
ATOM   1204  CB  ASN X  83      36.683  34.197  41.374  0.00  0.00           C
ATOM   1205  HB2 ASN X  83      36.273  35.173  41.633  0.00  0.00           H
ATOM   1206  HB3 ASN X  83      36.916  33.813  42.367  0.00  0.00           H
ATOM   1207  CG  ASN X  83      37.950  34.451  40.509  0.00  0.00           C
ATOM   1208  OD1 ASN X  83      38.687  33.523  40.194  0.00  0.00           O
ATOM   1209  ND2 ASN X  83      38.188  35.723  40.095  0.00  0.00           N
ATOM   1210 HD21 ASN X  83      39.042  35.854  39.572  0.00  0.00           H
ATOM   1211 HD22 ASN X  83      37.633  36.498  40.427  0.00  0.00           H
ATOM   1212  C   ASN X  83      34.301  33.082  41.572  0.00  0.00           C
ATOM   1213  O   ASN X  83      34.383  33.242  42.766  0.00  0.00           O
ATOM   1214  N   ASP X  84      33.252  32.659  40.913  0.00  0.00           N
ATOM   1215  H   ASP X  84      33.245  32.740  39.906  0.00  0.00           H
ATOM   1216  CA  ASP X  84      31.967  32.211  41.401  0.00  0.00           C
ATOM   1217  HA  ASP X  84      31.600  32.998  42.060  0.00  0.00           H
ATOM   1218  CB  ASP X  84      30.898  32.205  40.275  0.00  0.00           C
ATOM   1219  HB2 ASP X  84      30.967  33.130  39.702  0.00  0.00           H
ATOM   1220  HB3 ASP X  84      31.063  31.383  39.579  0.00  0.00           H
ATOM   1221  CG  ASP X  84      29.420  32.064  40.644  0.00  0.00           C
ATOM   1222  OD1 ASP X  84      28.954  32.682  41.570  0.00  0.00           O
ATOM   1223  OD2 ASP X  84      28.705  31.380  39.878  0.00  0.00           O
ATOM   1224  C   ASP X  84      32.046  30.822  42.164  0.00  0.00           C
ATOM   1225  O   ASP X  84      31.419  29.809  41.813  0.00  0.00           O
ATOM   1226  N   ILE X  85      32.796  30.826  43.219  0.00  0.00           N
ATOM   1227  H   ILE X  85      33.305  31.674  43.425  0.00  0.00           H
ATOM   1228  CA  ILE X  85      32.832  29.692  44.175  0.00  0.00           C
ATOM   1229  HA  ILE X  85      31.926  29.110  44.008  0.00  0.00           H
ATOM   1230  CB  ILE X  85      34.065  28.868  43.916  0.00  0.00           C
ATOM   1231  HB  ILE X  85      34.102  28.712  42.837  0.00  0.00           H
ATOM   1232  CG2 ILE X  85      35.348  29.663  44.355  0.00  0.00           C
ATOM   1233 HG21 ILE X  85      36.282  29.287  43.937  0.00  0.00           H
ATOM   1234 HG22 ILE X  85      35.252  30.659  43.922  0.00  0.00           H
ATOM   1235 HG23 ILE X  85      35.433  29.794  45.433  0.00  0.00           H
ATOM   1236  CG1 ILE X  85      34.056  27.426  44.524  0.00  0.00           C
ATOM   1237 HG12 ILE X  85      34.171  27.582  45.596  0.00  0.00           H
ATOM   1238 HG13 ILE X  85      33.150  26.849  44.338  0.00  0.00           H
ATOM   1239  CD1 ILE X  85      35.155  26.517  43.981  0.00  0.00           C
ATOM   1240 HD11 ILE X  85      36.177  26.832  44.189  0.00  0.00           H
ATOM   1241 HD12 ILE X  85      35.126  25.536  44.455  0.00  0.00           H
ATOM   1242 HD13 ILE X  85      35.010  26.346  42.914  0.00  0.00           H
ATOM   1243  C   ILE X  85      32.765  30.153  45.634  0.00  0.00           C
ATOM   1244  O   ILE X  85      33.164  31.351  45.883  0.00  0.00           O
ATOM   1245  N   MET X  86      32.307  29.400  46.602  0.00  0.00           N
ATOM   1246  H   MET X  86      32.010  28.481  46.307  0.00  0.00           H
ATOM   1247  CA  MET X  86      31.935  29.884  47.970  0.00  0.00           C
ATOM   1248  HA  MET X  86      32.684  30.572  48.362  0.00  0.00           H
ATOM   1249  CB  MET X  86      30.596  30.620  47.896  0.00  0.00           C
ATOM   1250  HB2 MET X  86      30.796  31.605  47.474  0.00  0.00           H
ATOM   1251  HB3 MET X  86      30.038  30.079  47.132  0.00  0.00           H
ATOM   1252  CG  MET X  86      29.866  30.864  49.259  0.00  0.00           C
ATOM   1253  HG2 MET X  86      29.746  29.970  49.871  0.00  0.00           H
ATOM   1254  HG3 MET X  86      30.541  31.597  49.701  0.00  0.00           H
ATOM   1255  SD  MET X  86      28.133  31.510  49.210  0.00  0.00           S
ATOM   1256  CE  MET X  86      27.171  30.037  48.917  0.00  0.00           C
ATOM   1257  HE1 MET X  86      26.140  30.270  48.651  0.00  0.00           H
ATOM   1258  HE2 MET X  86      27.673  29.424  48.169  0.00  0.00           H
ATOM   1259  HE3 MET X  86      27.217  29.603  49.916  0.00  0.00           H
ATOM   1260  C   MET X  86      31.831  28.677  48.833  0.00  0.00           C
ATOM   1261  O   MET X  86      31.452  27.561  48.435  0.00  0.00           O
ATOM   1262  N   LEU X  87      32.198  28.824  50.140  0.00  0.00           N
ATOM   1263  H   LEU X  87      32.463  29.732  50.493  0.00  0.00           H
ATOM   1264  CA  LEU X  87      32.060  27.852  51.200  0.00  0.00           C
ATOM   1265  HA  LEU X  87      31.739  26.911  50.752  0.00  0.00           H
ATOM   1266  CB  LEU X  87      33.450  27.641  51.756  0.00  0.00           C
ATOM   1267  HB2 LEU X  87      33.840  28.635  51.972  0.00  0.00           H
ATOM   1268  HB3 LEU X  87      33.348  27.166  52.732  0.00  0.00           H
ATOM   1269  CG  LEU X  87      34.379  26.865  50.792  0.00  0.00           C
ATOM   1270  HG  LEU X  87      34.190  27.333  49.826  0.00  0.00           H
ATOM   1271  CD1 LEU X  87      35.851  27.060  51.064  0.00  0.00           C
ATOM   1272 HD11 LEU X  87      36.452  26.634  50.260  0.00  0.00           H
ATOM   1273 HD12 LEU X  87      36.004  28.115  51.293  0.00  0.00           H
ATOM   1274 HD13 LEU X  87      36.038  26.431  51.934  0.00  0.00           H
ATOM   1275  CD2 LEU X  87      34.101  25.316  50.904  0.00  0.00           C
ATOM   1276 HD21 LEU X  87      33.045  25.208  50.657  0.00  0.00           H
ATOM   1277 HD22 LEU X  87      34.667  24.683  50.221  0.00  0.00           H
ATOM   1278 HD23 LEU X  87      34.296  24.911  51.897  0.00  0.00           H
ATOM   1279  C   LEU X  87      31.011  28.139  52.354  0.00  0.00           C
ATOM   1280  O   LEU X  87      31.057  29.244  52.893  0.00  0.00           O
ATOM   1281  N   ILE X  88      30.246  27.120  52.717  0.00  0.00           N
ATOM   1282  H   ILE X  88      30.373  26.253  52.215  0.00  0.00           H
ATOM   1283  CA  ILE X  88      29.319  27.089  53.790  0.00  0.00           C
ATOM   1284  HA  ILE X  88      29.229  28.040  54.314  0.00  0.00           H
ATOM   1285  CB  ILE X  88      27.868  26.776  53.341  0.00  0.00           C
ATOM   1286  HB  ILE X  88      27.781  25.708  53.142  0.00  0.00           H
ATOM   1287  CG2 ILE X  88      26.849  27.006  54.507  0.00  0.00           C
ATOM   1288 HG21 ILE X  88      26.769  28.056  54.787  0.00  0.00           H
ATOM   1289 HG22 ILE X  88      25.856  26.666  54.213  0.00  0.00           H
ATOM   1290 HG23 ILE X  88      27.162  26.614  55.474  0.00  0.00           H
ATOM   1291  CG1 ILE X  88      27.501  27.471  51.999  0.00  0.00           C
ATOM   1292 HG12 ILE X  88      27.543  28.551  52.140  0.00  0.00           H
ATOM   1293 HG13 ILE X  88      28.192  27.300  51.173  0.00  0.00           H
ATOM   1294  CD1 ILE X  88      26.151  26.976  51.437  0.00  0.00           C
ATOM   1295 HD11 ILE X  88      25.274  27.185  52.050  0.00  0.00           H
ATOM   1296 HD12 ILE X  88      26.009  27.564  50.530  0.00  0.00           H
ATOM   1297 HD13 ILE X  88      26.151  25.911  51.207  0.00  0.00           H
ATOM   1298  C   ILE X  88      29.808  26.119  54.898  0.00  0.00           C
ATOM   1299  O   ILE X  88      29.844  24.908  54.683  0.00  0.00           O
ATOM   1300  N   LYS X  89      30.158  26.667  56.022  0.00  0.00           N
ATOM   1301  H   LYS X  89      30.036  27.670  56.024  0.00  0.00           H
ATOM   1302  CA  LYS X  89      30.636  25.847  57.199  0.00  0.00           C
ATOM   1303  HA  LYS X  89      31.282  25.014  56.923  0.00  0.00           H
ATOM   1304  CB  LYS X  89      31.363  26.810  58.158  0.00  0.00           C
ATOM   1305  HB2 LYS X  89      31.997  27.455  57.551  0.00  0.00           H
ATOM   1306  HB3 LYS X  89      30.642  27.476  58.633  0.00  0.00           H
ATOM   1307  CG  LYS X  89      32.050  26.109  59.265  0.00  0.00           C
ATOM   1308  HG2 LYS X  89      31.336  25.510  59.830  0.00  0.00           H
ATOM   1309  HG3 LYS X  89      32.793  25.459  58.803  0.00  0.00           H
ATOM   1310  CD  LYS X  89      32.744  27.127  60.206  0.00  0.00           C
ATOM   1311  HD2 LYS X  89      33.483  27.681  59.627  0.00  0.00           H
ATOM   1312  HD3 LYS X  89      32.015  27.801  60.656  0.00  0.00           H
ATOM   1313  CE  LYS X  89      33.430  26.382  61.293  0.00  0.00           C
ATOM   1314  HE2 LYS X  89      32.728  25.979  62.024  0.00  0.00           H
ATOM   1315  HE3 LYS X  89      33.936  25.542  60.817  0.00  0.00           H
ATOM   1316  NZ  LYS X  89      34.332  27.314  62.016  0.00  0.00           N
ATOM   1317  HZ1 LYS X  89      35.120  27.676  61.498  0.00  0.00           H
ATOM   1318  HZ2 LYS X  89      33.920  28.103  62.491  0.00  0.00           H
ATOM   1319  HZ3 LYS X  89      34.827  26.885  62.785  0.00  0.00           H
ATOM   1320  C   LYS X  89      29.380  25.252  57.968  0.00  0.00           C
ATOM   1321  O   LYS X  89      28.430  25.970  58.191  0.00  0.00           O
ATOM   1322  N   LEU X  90      29.319  23.912  58.153  0.00  0.00           N
ATOM   1323  H   LEU X  90      30.117  23.376  57.841  0.00  0.00           H
ATOM   1324  CA  LEU X  90      28.127  23.283  58.854  0.00  0.00           C
ATOM   1325  HA  LEU X  90      27.163  23.658  58.510  0.00  0.00           H
ATOM   1326  CB  LEU X  90      28.145  21.842  58.448  0.00  0.00           C
ATOM   1327  HB2 LEU X  90      29.019  21.283  58.783  0.00  0.00           H
ATOM   1328  HB3 LEU X  90      27.360  21.310  58.986  0.00  0.00           H
ATOM   1329  CG  LEU X  90      27.930  21.606  56.953  0.00  0.00           C
ATOM   1330  HG  LEU X  90      28.864  21.948  56.509  0.00  0.00           H
ATOM   1331  CD1 LEU X  90      27.912  20.082  56.683  0.00  0.00           C
ATOM   1332 HD11 LEU X  90      27.964  19.870  55.615  0.00  0.00           H
ATOM   1333 HD12 LEU X  90      28.741  19.621  57.221  0.00  0.00           H
ATOM   1334 HD13 LEU X  90      27.012  19.711  57.172  0.00  0.00           H
ATOM   1335  CD2 LEU X  90      26.689  22.232  56.265  0.00  0.00           C
ATOM   1336 HD21 LEU X  90      26.724  21.997  55.202  0.00  0.00           H
ATOM   1337 HD22 LEU X  90      25.837  21.784  56.777  0.00  0.00           H
ATOM   1338 HD23 LEU X  90      26.530  23.309  56.324  0.00  0.00           H
ATOM   1339  C   LEU X  90      28.270  23.619  60.325  0.00  0.00           C
ATOM   1340  O   LEU X  90      29.422  23.635  60.801  0.00  0.00           O
ATOM   1341  N   LYS X  91      27.122  23.840  61.029  0.00  0.00           N
ATOM   1342  H   LYS X  91      26.257  23.653  60.542  0.00  0.00           H
ATOM   1343  CA  LYS X  91      27.038  24.101  62.447  0.00  0.00           C
ATOM   1344  HA  LYS X  91      27.636  24.954  62.768  0.00  0.00           H
ATOM   1345  CB  LYS X  91      25.649  24.559  62.827  0.00  0.00           C
ATOM   1346  HB2 LYS X  91      25.409  25.485  62.305  0.00  0.00           H
ATOM   1347  HB3 LYS X  91      24.902  23.853  62.463  0.00  0.00           H
ATOM   1348  CG  LYS X  91      25.310  24.764  64.382  0.00  0.00           C
ATOM   1349  HG2 LYS X  91      25.292  23.791  64.872  0.00  0.00           H
ATOM   1350  HG3 LYS X  91      26.159  25.356  64.724  0.00  0.00           H
ATOM   1351  CD  LYS X  91      24.025  25.456  64.764  0.00  0.00           C
ATOM   1352  HD2 LYS X  91      24.094  26.426  64.272  0.00  0.00           H
ATOM   1353  HD3 LYS X  91      23.223  24.853  64.338  0.00  0.00           H
ATOM   1354  CE  LYS X  91      23.842  25.577  66.212  0.00  0.00           C
ATOM   1355  HE2 LYS X  91      22.787  25.777  66.400  0.00  0.00           H
ATOM   1356  HE3 LYS X  91      24.125  24.630  66.672  0.00  0.00           H
ATOM   1357  NZ  LYS X  91      24.676  26.629  66.756  0.00  0.00           N
ATOM   1358  HZ1 LYS X  91      25.645  26.351  66.685  0.00  0.00           H
ATOM   1359  HZ2 LYS X  91      24.495  27.450  66.196  0.00  0.00           H
ATOM   1360  HZ3 LYS X  91      24.396  26.774  67.716  0.00  0.00           H
ATOM   1361  C   LYS X  91      27.440  22.940  63.291  0.00  0.00           C
ATOM   1362  O   LYS X  91      27.937  23.175  64.411  0.00  0.00           O
ATOM   1363  N   SER X  92      27.323  21.737  62.774  0.00  0.00           N
ATOM   1364  H   SER X  92      26.948  21.662  61.839  0.00  0.00           H
ATOM   1365  CA  SER X  92      28.055  20.563  63.198  0.00  0.00           C
ATOM   1366  HA  SER X  92      29.002  20.934  63.589  0.00  0.00           H
ATOM   1367  CB  SER X  92      27.250  19.873  64.359  0.00  0.00           C
ATOM   1368  HB2 SER X  92      27.178  20.503  65.246  0.00  0.00           H
ATOM   1369  HB3 SER X  92      26.241  19.692  63.989  0.00  0.00           H
ATOM   1370  OG  SER X  92      27.753  18.706  64.860  0.00  0.00           O
ATOM   1371  HG  SER X  92      28.632  18.941  65.163  0.00  0.00           H
ATOM   1372  C   SER X  92      28.445  19.684  61.965  0.00  0.00           C
ATOM   1373  O   SER X  92      27.835  19.788  60.912  0.00  0.00           O
ATOM   1374  N   ALA X  93      29.465  18.856  62.119  0.00  0.00           N
ATOM   1375  H   ALA X  93      29.932  18.711  63.003  0.00  0.00           H
ATOM   1376  CA  ALA X  93      30.042  17.902  61.127  0.00  0.00           C
ATOM   1377  HA  ALA X  93      30.266  18.489  60.237  0.00  0.00           H
ATOM   1378  CB  ALA X  93      31.456  17.365  61.714  0.00  0.00           C
ATOM   1379  HB1 ALA X  93      31.252  16.676  62.534  0.00  0.00           H
ATOM   1380  HB2 ALA X  93      31.953  16.798  60.927  0.00  0.00           H
ATOM   1381  HB3 ALA X  93      32.072  18.195  62.061  0.00  0.00           H
ATOM   1382  C   ALA X  93      29.041  16.788  60.804  0.00  0.00           C
ATOM   1383  O   ALA X  93      28.366  16.298  61.741  0.00  0.00           O
ATOM   1384  N   ALA X  94      28.966  16.424  59.539  0.00  0.00           N
ATOM   1385  H   ALA X  94      29.675  16.898  58.998  0.00  0.00           H
ATOM   1386  CA  ALA X  94      28.082  15.429  58.976  0.00  0.00           C
ATOM   1387  HA  ALA X  94      27.078  15.601  59.363  0.00  0.00           H
ATOM   1388  CB  ALA X  94      28.121  15.655  57.438  0.00  0.00           C
ATOM   1389  HB1 ALA X  94      27.529  16.501  57.089  0.00  0.00           H
ATOM   1390  HB2 ALA X  94      29.157  15.641  57.100  0.00  0.00           H
ATOM   1391  HB3 ALA X  94      27.596  14.852  56.922  0.00  0.00           H
ATOM   1392  C   ALA X  94      28.513  13.977  59.363  0.00  0.00           C
ATOM   1393  O   ALA X  94      29.659  13.742  59.839  0.00  0.00           O
ATOM   1394  N   SER X  95      27.606  12.995  59.176  0.00  0.00           N
ATOM   1395  H   SER X  95      26.728  13.305  58.783  0.00  0.00           H
ATOM   1396  CA  SER X  95      27.781  11.621  59.738  0.00  0.00           C
ATOM   1397  HA  SER X  95      28.700  11.596  60.323  0.00  0.00           H
ATOM   1398  CB  SER X  95      26.595  11.299  60.690  0.00  0.00           C
ATOM   1399  HB2 SER X  95      25.650  11.568  60.219  0.00  0.00           H
ATOM   1400  HB3 SER X  95      26.604  10.250  60.988  0.00  0.00           H
ATOM   1401  OG  SER X  95      26.651  12.150  61.857  0.00  0.00           O
ATOM   1402  HG  SER X  95      25.992  12.822  61.667  0.00  0.00           H
ATOM   1403  C   SER X  95      27.965  10.569  58.607  0.00  0.00           C
ATOM   1404  O   SER X  95      26.910  10.029  58.177  0.00  0.00           O
ATOM   1405  N   LEU X  96      29.197  10.377  58.149  0.00  0.00           N
ATOM   1406  H   LEU X  96      29.998  10.663  58.694  0.00  0.00           H
ATOM   1407  CA  LEU X  96      29.525   9.714  56.892  0.00  0.00           C
ATOM   1408  HA  LEU X  96      28.901  10.206  56.146  0.00  0.00           H
ATOM   1409  CB  LEU X  96      31.050   9.949  56.750  0.00  0.00           C
ATOM   1410  HB2 LEU X  96      31.607   9.414  57.519  0.00  0.00           H
ATOM   1411  HB3 LEU X  96      31.269   9.505  55.779  0.00  0.00           H
ATOM   1412  CG  LEU X  96      31.660  11.327  56.680  0.00  0.00           C
ATOM   1413  HG  LEU X  96      31.446  11.954  57.546  0.00  0.00           H
ATOM   1414  CD1 LEU X  96      33.196  11.416  56.563  0.00  0.00           C
ATOM   1415 HD11 LEU X  96      33.553  12.446  56.564  0.00  0.00           H
ATOM   1416 HD12 LEU X  96      33.530  10.933  57.481  0.00  0.00           H
ATOM   1417 HD13 LEU X  96      33.467  10.713  55.776  0.00  0.00           H
ATOM   1418  CD2 LEU X  96      30.999  12.021  55.456  0.00  0.00           C
ATOM   1419 HD21 LEU X  96      31.078  11.417  54.553  0.00  0.00           H
ATOM   1420 HD22 LEU X  96      30.000  12.383  55.700  0.00  0.00           H
ATOM   1421 HD23 LEU X  96      31.613  12.901  55.266  0.00  0.00           H
ATOM   1422  C   LEU X  96      29.147   8.276  56.875  0.00  0.00           C
ATOM   1423  O   LEU X  96      29.418   7.611  57.876  0.00  0.00           O
ATOM   1424  N   ASN X  97      28.540   7.743  55.805  0.00  0.00           N
ATOM   1425  H   ASN X  97      28.624   8.292  54.961  0.00  0.00           H
ATOM   1426  CA  ASN X  97      27.878   6.459  55.739  0.00  0.00           C
ATOM   1427  HA  ASN X  97      28.464   5.737  56.308  0.00  0.00           H
ATOM   1428  CB  ASN X  97      26.586   6.690  56.528  0.00  0.00           C
ATOM   1429  HB2 ASN X  97      26.185   5.693  56.710  0.00  0.00           H
ATOM   1430  HB3 ASN X  97      26.722   7.103  57.528  0.00  0.00           H
ATOM   1431  CG  ASN X  97      25.515   7.605  55.981  0.00  0.00           C
ATOM   1432  OD1 ASN X  97      25.191   7.598  54.770  0.00  0.00           O
ATOM   1433  ND2 ASN X  97      24.929   8.472  56.830  0.00  0.00           N
ATOM   1434 HD21 ASN X  97      24.243   9.068  56.390  0.00  0.00           H
ATOM   1435 HD22 ASN X  97      25.292   8.513  57.771  0.00  0.00           H
ATOM   1436  C   ASN X  97      27.617   6.093  54.254  0.00  0.00           C
ATOM   1437  O   ASN X  97      28.243   6.654  53.387  0.00  0.00           O
ATOM   1438  N   SER X  98      26.665   5.213  53.864  0.00  0.00           N
ATOM   1439  H   SER X  98      26.025   4.814  54.535  0.00  0.00           H
ATOM   1440  CA  SER X  98      26.549   4.897  52.444  0.00  0.00           C
ATOM   1441  HA  SER X  98      27.566   4.772  52.074  0.00  0.00           H
ATOM   1442  CB  SER X  98      25.768   3.503  52.316  0.00  0.00           C
ATOM   1443  HB2 SER X  98      25.800   3.210  51.267  0.00  0.00           H
ATOM   1444  HB3 SER X  98      26.145   2.803  53.062  0.00  0.00           H
ATOM   1445  OG  SER X  98      24.390   3.817  52.561  0.00  0.00           O
ATOM   1446  HG  SER X  98      24.162   4.168  53.425  0.00  0.00           H
ATOM   1447  C   SER X  98      25.907   5.946  51.580  0.00  0.00           C
ATOM   1448  O   SER X  98      26.223   5.974  50.352  0.00  0.00           O
ATOM   1449  N   ARG X  99      25.081   6.813  52.117  0.00  0.00           N
ATOM   1450  H   ARG X  99      25.043   6.758  53.125  0.00  0.00           H
ATOM   1451  CA  ARG X  99      24.308   7.908  51.384  0.00  0.00           C
ATOM   1452  HA  ARG X  99      24.516   7.782  50.322  0.00  0.00           H
ATOM   1453  CB  ARG X  99      22.821   7.804  51.668  0.00  0.00           C
ATOM   1454  HB2 ARG X  99      22.229   8.567  51.162  0.00  0.00           H
ATOM   1455  HB3 ARG X  99      22.452   6.834  51.333  0.00  0.00           H
ATOM   1456  CG  ARG X  99      22.402   7.877  53.211  0.00  0.00           C
ATOM   1457  HG2 ARG X  99      22.854   6.992  53.659  0.00  0.00           H
ATOM   1458  HG3 ARG X  99      22.827   8.755  53.698  0.00  0.00           H
ATOM   1459  CD  ARG X  99      20.911   7.832  53.442  0.00  0.00           C
ATOM   1460  HD2 ARG X  99      20.683   7.788  54.507  0.00  0.00           H
ATOM   1461  HD3 ARG X  99      20.497   8.740  53.004  0.00  0.00           H
ATOM   1462  NE  ARG X  99      20.346   6.578  52.813  0.00  0.00           N
ATOM   1463  HE  ARG X  99      20.033   6.771  51.872  0.00  0.00           H
ATOM   1464  CZ  ARG X  99      19.985   5.456  53.412  0.00  0.00           C
ATOM   1465  NH1 ARG X  99      19.269   4.662  52.711  0.00  0.00           N
ATOM   1466 HH11 ARG X  99      19.044   4.924  51.762  0.00  0.00           H
ATOM   1467 HH12 ARG X  99      19.046   3.732  53.036  0.00  0.00           H
ATOM   1468  NH2 ARG X  99      20.426   5.070  54.583  0.00  0.00           N
ATOM   1469 HH21 ARG X  99      21.071   5.665  55.083  0.00  0.00           H
ATOM   1470 HH22 ARG X  99      20.140   4.189  54.984  0.00  0.00           H
ATOM   1471  C   ARG X  99      24.848   9.351  51.693  0.00  0.00           C
ATOM   1472  O   ARG X  99      24.265  10.270  51.170  0.00  0.00           O
ATOM   1473  N   VAL X 100      25.834   9.434  52.545  0.00  0.00           N
ATOM   1474  H   VAL X 100      26.084   8.535  52.931  0.00  0.00           H
ATOM   1475  CA  VAL X 100      26.592  10.671  52.844  0.00  0.00           C
ATOM   1476  HA  VAL X 100      26.328  11.450  52.129  0.00  0.00           H
ATOM   1477  CB  VAL X 100      26.092  11.373  54.070  0.00  0.00           C
ATOM   1478  HB  VAL X 100      26.084  10.622  54.859  0.00  0.00           H
ATOM   1479  CG1 VAL X 100      26.978  12.551  54.503  0.00  0.00           C
ATOM   1480 HG11 VAL X 100      28.022  12.256  54.615  0.00  0.00           H
ATOM   1481 HG12 VAL X 100      26.917  13.294  53.708  0.00  0.00           H
ATOM   1482 HG13 VAL X 100      26.606  12.943  55.449  0.00  0.00           H
ATOM   1483  CG2 VAL X 100      24.684  11.966  53.987  0.00  0.00           C
ATOM   1484 HG21 VAL X 100      24.014  11.142  53.742  0.00  0.00           H
ATOM   1485 HG22 VAL X 100      24.196  12.436  54.841  0.00  0.00           H
ATOM   1486 HG23 VAL X 100      24.622  12.713  53.195  0.00  0.00           H
ATOM   1487  C   VAL X 100      28.098  10.404  52.811  0.00  0.00           C
ATOM   1488  O   VAL X 100      28.647   9.718  53.665  0.00  0.00           O
ATOM   1489  N   ALA X 101      28.703  10.867  51.728  0.00  0.00           N
ATOM   1490  H   ALA X 101      28.284  11.418  50.992  0.00  0.00           H
ATOM   1491  CA  ALA X 101      30.183  10.567  51.546  0.00  0.00           C
ATOM   1492  HA  ALA X 101      30.656  10.257  52.478  0.00  0.00           H
ATOM   1493  CB  ALA X 101      30.403   9.330  50.672  0.00  0.00           C
ATOM   1494  HB1 ALA X 101      30.307   9.578  49.615  0.00  0.00           H
ATOM   1495  HB2 ALA X 101      31.409   8.948  50.845  0.00  0.00           H
ATOM   1496  HB3 ALA X 101      29.606   8.622  50.899  0.00  0.00           H
ATOM   1497  C   ALA X 101      30.891  11.711  50.812  0.00  0.00           C
ATOM   1498  O   ALA X 101      30.230  12.384  50.037  0.00  0.00           O
ATOM   1499  N   SER X 102      32.137  11.965  51.034  0.00  0.00           N
ATOM   1500  H   SER X 102      32.496  11.368  51.765  0.00  0.00           H
ATOM   1501  CA  SER X 102      32.921  13.102  50.538  0.00  0.00           C
ATOM   1502  HA  SER X 102      32.266  13.971  50.465  0.00  0.00           H
ATOM   1503  CB  SER X 102      34.036  13.449  51.539  0.00  0.00           C
ATOM   1504  HB2 SER X 102      34.856  12.743  51.404  0.00  0.00           H
ATOM   1505  HB3 SER X 102      34.464  14.428  51.319  0.00  0.00           H
ATOM   1506  OG  SER X 102      33.514  13.575  52.847  0.00  0.00           O
ATOM   1507  HG  SER X 102      34.194  14.060  53.319  0.00  0.00           H
ATOM   1508  C   SER X 102      33.598  12.846  49.215  0.00  0.00           C
ATOM   1509  O   SER X 102      34.121  11.804  48.967  0.00  0.00           O
ATOM   1510  N   ILE X 103      33.280  13.715  48.284  0.00  0.00           N
ATOM   1511  H   ILE X 103      32.866  14.600  48.541  0.00  0.00           H
ATOM   1512  CA  ILE X 103      33.938  13.719  46.946  0.00  0.00           C
ATOM   1513  HA  ILE X 103      34.104  12.655  46.776  0.00  0.00           H
ATOM   1514  CB  ILE X 103      33.045  14.290  45.806  0.00  0.00           C
ATOM   1515  HB  ILE X 103      32.135  13.694  45.870  0.00  0.00           H
ATOM   1516  CG2 ILE X 103      32.760  15.796  46.085  0.00  0.00           C
ATOM   1517 HG21 ILE X 103      32.047  16.137  45.335  0.00  0.00           H
ATOM   1518 HG22 ILE X 103      32.207  15.973  47.008  0.00  0.00           H
ATOM   1519 HG23 ILE X 103      33.664  16.375  45.894  0.00  0.00           H
ATOM   1520  CG1 ILE X 103      33.771  14.082  44.414  0.00  0.00           C
ATOM   1521 HG12 ILE X 103      33.271  14.725  43.691  0.00  0.00           H
ATOM   1522 HG13 ILE X 103      34.738  14.581  44.479  0.00  0.00           H
ATOM   1523  CD1 ILE X 103      33.780  12.493  44.019  0.00  0.00           C
ATOM   1524 HD11 ILE X 103      34.274  12.426  43.050  0.00  0.00           H
ATOM   1525 HD12 ILE X 103      34.314  11.881  44.747  0.00  0.00           H
ATOM   1526 HD13 ILE X 103      32.777  12.071  44.083  0.00  0.00           H
ATOM   1527  C   ILE X 103      35.283  14.386  47.033  0.00  0.00           C
ATOM   1528  O   ILE X 103      35.480  15.487  47.609  0.00  0.00           O
ATOM   1529  N   SER X 104      36.267  13.719  46.384  0.00  0.00           N
ATOM   1530  H   SER X 104      36.024  12.859  45.914  0.00  0.00           H
ATOM   1531  CA  SER X 104      37.682  14.078  46.363  0.00  0.00           C
ATOM   1532  HA  SER X 104      38.034  14.001  47.392  0.00  0.00           H
ATOM   1533  CB  SER X 104      38.434  12.996  45.545  0.00  0.00           C
ATOM   1534  HB2 SER X 104      38.244  12.012  45.975  0.00  0.00           H
ATOM   1535  HB3 SER X 104      38.175  13.019  44.487  0.00  0.00           H
ATOM   1536  OG  SER X 104      39.833  13.203  45.626  0.00  0.00           O
ATOM   1537  HG  SER X 104      40.260  12.799  46.385  0.00  0.00           H
ATOM   1538  C   SER X 104      37.856  15.410  45.578  0.00  0.00           C
ATOM   1539  O   SER X 104      37.135  15.693  44.631  0.00  0.00           O
ATOM   1540  N   LEU X 105      38.830  16.285  45.979  0.00  0.00           N
ATOM   1541  H   LEU X 105      39.410  15.948  46.735  0.00  0.00           H
ATOM   1542  CA  LEU X 105      39.257  17.478  45.254  0.00  0.00           C
ATOM   1543  HA  LEU X 105      38.345  17.894  44.826  0.00  0.00           H
ATOM   1544  CB  LEU X 105      39.822  18.613  46.084  0.00  0.00           C
ATOM   1545  HB2 LEU X 105      40.609  18.195  46.712  0.00  0.00           H
ATOM   1546  HB3 LEU X 105      40.273  19.301  45.368  0.00  0.00           H
ATOM   1547  CG  LEU X 105      38.814  19.354  46.961  0.00  0.00           C
ATOM   1548  HG  LEU X 105      38.342  18.689  47.685  0.00  0.00           H
ATOM   1549  CD1 LEU X 105      39.561  20.470  47.729  0.00  0.00           C
ATOM   1550 HD11 LEU X 105      39.013  20.667  48.650  0.00  0.00           H
ATOM   1551 HD12 LEU X 105      40.537  20.086  48.027  0.00  0.00           H
ATOM   1552 HD13 LEU X 105      39.653  21.364  47.111  0.00  0.00           H
ATOM   1553  CD2 LEU X 105      37.731  20.027  46.072  0.00  0.00           C
ATOM   1554 HD21 LEU X 105      36.987  20.624  46.601  0.00  0.00           H
ATOM   1555 HD22 LEU X 105      38.330  20.668  45.426  0.00  0.00           H
ATOM   1556 HD23 LEU X 105      37.156  19.274  45.534  0.00  0.00           H
ATOM   1557  C   LEU X 105      40.176  17.139  44.053  0.00  0.00           C
ATOM   1558  O   LEU X 105      41.068  16.265  44.238  0.00  0.00           O
ATOM   1559  N   PRO X 106      40.156  17.932  43.005  0.00  0.00           N
ATOM   1560  CD  PRO X 106      39.196  19.041  42.882  0.00  0.00           C
ATOM   1561  HD2 PRO X 106      39.165  19.766  43.695  0.00  0.00           H
ATOM   1562  HD3 PRO X 106      38.185  18.661  42.734  0.00  0.00           H
ATOM   1563  CG  PRO X 106      39.687  19.760  41.611  0.00  0.00           C
ATOM   1564  HG2 PRO X 106      40.252  20.645  41.903  0.00  0.00           H
ATOM   1565  HG3 PRO X 106      38.763  20.053  41.112  0.00  0.00           H
ATOM   1566  CB  PRO X 106      40.525  18.825  40.740  0.00  0.00           C
ATOM   1567  HB2 PRO X 106      41.380  19.303  40.262  0.00  0.00           H
ATOM   1568  HB3 PRO X 106      39.846  18.374  40.016  0.00  0.00           H
ATOM   1569  CA  PRO X 106      40.902  17.701  41.838  0.00  0.00           C
ATOM   1570  HA  PRO X 106      40.637  16.734  41.412  0.00  0.00           H
ATOM   1571  C   PRO X 106      42.421  17.856  42.022  0.00  0.00           C
ATOM   1572  O   PRO X 106      42.823  18.892  42.573  0.00  0.00           O
ATOM   1573  N   THR X 107      43.262  16.902  41.630  0.00  0.00           N
ATOM   1574  H   THR X 107      42.861  16.098  41.168  0.00  0.00           H
ATOM   1575  CA  THR X 107      44.763  17.036  41.536  0.00  0.00           C
ATOM   1576  HA  THR X 107      45.133  17.731  42.290  0.00  0.00           H
ATOM   1577  CB  THR X 107      45.439  15.670  41.693  0.00  0.00           C
ATOM   1578  HB  THR X 107      46.415  15.701  41.208  0.00  0.00           H
ATOM   1579  CG2 THR X 107      45.642  15.353  43.211  0.00  0.00           C
ATOM   1580 HG21 THR X 107      46.367  16.068  43.601  0.00  0.00           H
ATOM   1581 HG22 THR X 107      44.684  15.406  43.728  0.00  0.00           H
ATOM   1582 HG23 THR X 107      46.218  14.428  43.241  0.00  0.00           H
ATOM   1583  OG1 THR X 107      44.750  14.597  41.085  0.00  0.00           O
ATOM   1584  HG1 THR X 107      44.999  14.430  40.173  0.00  0.00           H
ATOM   1585  C   THR X 107      45.196  17.578  40.138  0.00  0.00           C
ATOM   1586  O   THR X 107      46.356  17.993  39.981  0.00  0.00           O
ATOM   1587  N   SER X 108      44.266  17.746  39.181  0.00  0.00           N
ATOM   1588  H   SER X 108      43.318  17.424  39.314  0.00  0.00           H
ATOM   1589  CA  SER X 108      44.598  18.335  37.908  0.00  0.00           C
ATOM   1590  HA  SER X 108      45.103  19.266  38.167  0.00  0.00           H
ATOM   1591  CB  SER X 108      45.515  17.448  37.062  0.00  0.00           C
ATOM   1592  HB2 SER X 108      45.545  17.786  36.026  0.00  0.00           H
ATOM   1593  HB3 SER X 108      46.482  17.276  37.534  0.00  0.00           H
ATOM   1594  OG  SER X 108      44.845  16.245  36.827  0.00  0.00           O
ATOM   1595  HG  SER X 108      45.146  15.924  35.974  0.00  0.00           H
ATOM   1596  C   SER X 108      43.375  18.779  37.031  0.00  0.00           C
ATOM   1597  O   SER X 108      42.324  18.112  37.213  0.00  0.00           O
ATOM   1598  N   CYX X 109      43.456  19.863  36.340  0.00  0.00           N
ATOM   1599  H   CYX X 109      44.355  20.312  36.244  0.00  0.00           H
ATOM   1600  CA  CYX X 109      42.362  20.459  35.597  0.00  0.00           C
ATOM   1601  HA  CYX X 109      41.548  20.618  36.304  0.00  0.00           H
ATOM   1602  CB  CYX X 109      42.650  21.844  34.997  0.00  0.00           C
ATOM   1603  HB2 CYX X 109      43.473  21.805  34.283  0.00  0.00           H
ATOM   1604  HB3 CYX X 109      41.763  22.252  34.512  0.00  0.00           H
ATOM   1605  SG  CYX X 109      43.005  23.056  36.355  0.00  0.00           S
ATOM   1606  C   CYX X 109      41.883  19.401  34.496  0.00  0.00           C
ATOM   1607  O   CYX X 109      42.666  18.722  33.876  0.00  0.00           O
ATOM   1608  N   ALA X 110      40.594  19.169  34.414  0.00  0.00           N
ATOM   1609  H   ALA X 110      39.945  19.725  34.952  0.00  0.00           H
ATOM   1610  CA  ALA X 110      40.069  18.207  33.447  0.00  0.00           C
ATOM   1611  HA  ALA X 110      40.671  17.298  33.456  0.00  0.00           H
ATOM   1612  CB  ALA X 110      38.682  17.802  33.962  0.00  0.00           C
ATOM   1613  HB1 ALA X 110      38.150  17.154  33.265  0.00  0.00           H
ATOM   1614  HB2 ALA X 110      38.665  17.151  34.836  0.00  0.00           H
ATOM   1615  HB3 ALA X 110      38.038  18.670  34.108  0.00  0.00           H
ATOM   1616  C   ALA X 110      40.016  18.842  32.041  0.00  0.00           C
ATOM   1617  O   ALA X 110      39.754  20.079  31.856  0.00  0.00           O
ATOM   1618  N   SER X 111      40.377  17.987  31.123  0.00  0.00           N
ATOM   1619  H   SER X 111      40.471  17.006  31.341  0.00  0.00           H
ATOM   1620  CA  SER X 111      40.426  18.354  29.717  0.00  0.00           C
ATOM   1621  HA  SER X 111      40.876  19.343  29.633  0.00  0.00           H
ATOM   1622  CB  SER X 111      41.340  17.353  29.027  0.00  0.00           C
ATOM   1623  HB2 SER X 111      41.551  17.614  27.990  0.00  0.00           H
ATOM   1624  HB3 SER X 111      42.317  17.281  29.504  0.00  0.00           H
ATOM   1625  OG  SER X 111      40.804  15.998  29.003  0.00  0.00           O
ATOM   1626  HG  SER X 111      41.490  15.436  28.636  0.00  0.00           H
ATOM   1627  C   SER X 111      39.073  18.282  28.961  0.00  0.00           C
ATOM   1628  O   SER X 111      38.143  17.528  29.305  0.00  0.00           O
ATOM   1629  N   ALA X 112      38.861  19.032  27.846  0.00  0.00           N
ATOM   1630  H   ALA X 112      39.554  19.696  27.531  0.00  0.00           H
ATOM   1631  CA  ALA X 112      37.769  18.831  26.906  0.00  0.00           C
ATOM   1632  HA  ALA X 112      36.882  19.215  27.410  0.00  0.00           H
ATOM   1633  CB  ALA X 112      37.986  19.716  25.639  0.00  0.00           C
ATOM   1634  HB1 ALA X 112      38.695  19.178  25.009  0.00  0.00           H
ATOM   1635  HB2 ALA X 112      37.051  19.813  25.086  0.00  0.00           H
ATOM   1636  HB3 ALA X 112      38.398  20.701  25.857  0.00  0.00           H
ATOM   1637  C   ALA X 112      37.511  17.420  26.455  0.00  0.00           C
ATOM   1638  O   ALA X 112      38.402  16.560  26.429  0.00  0.00           O
ATOM   1639  N   GLY X 113      36.325  17.089  25.957  0.00  0.00           N
ATOM   1640  H   GLY X 113      35.697  17.852  25.745  0.00  0.00           H
ATOM   1641  CA  GLY X 113      35.936  15.746  25.573  0.00  0.00           C
ATOM   1642  HA2 GLY X 113      35.062  15.865  24.933  0.00  0.00           H
ATOM   1643  HA3 GLY X 113      36.718  15.376  24.910  0.00  0.00           H
ATOM   1644  C   GLY X 113      35.590  14.781  26.755  0.00  0.00           C
ATOM   1645  O   GLY X 113      34.906  13.810  26.542  0.00  0.00           O
ATOM   1646  N   THR X 114      36.168  15.069  27.956  0.00  0.00           N
ATOM   1647  H   THR X 114      36.850  15.812  28.021  0.00  0.00           H
ATOM   1648  CA  THR X 114      35.907  14.341  29.211  0.00  0.00           C
ATOM   1649  HA  THR X 114      36.237  13.309  29.096  0.00  0.00           H
ATOM   1650  CB  THR X 114      36.854  14.769  30.429  0.00  0.00           C
ATOM   1651  HB  THR X 114      36.753  15.830  30.657  0.00  0.00           H
ATOM   1652  CG2 THR X 114      36.561  14.082  31.767  0.00  0.00           C
ATOM   1653 HG21 THR X 114      36.715  13.003  31.746  0.00  0.00           H
ATOM   1654 HG22 THR X 114      37.250  14.428  32.537  0.00  0.00           H
ATOM   1655 HG23 THR X 114      35.568  14.334  32.140  0.00  0.00           H
ATOM   1656  OG1 THR X 114      38.166  14.590  30.057  0.00  0.00           O
ATOM   1657  HG1 THR X 114      38.262  15.430  29.602  0.00  0.00           H
ATOM   1658  C   THR X 114      34.391  14.393  29.461  0.00  0.00           C
ATOM   1659  O   THR X 114      33.741  15.424  29.650  0.00  0.00           O
ATOM   1660  N   GLN X 115      33.837  13.202  29.603  0.00  0.00           N
ATOM   1661  H   GLN X 115      34.430  12.385  29.579  0.00  0.00           H
ATOM   1662  CA  GLN X 115      32.443  12.998  30.138  0.00  0.00           C
ATOM   1663  HA  GLN X 115      31.743  13.617  29.578  0.00  0.00           H
ATOM   1664  CB  GLN X 115      32.069  11.504  29.945  0.00  0.00           C
ATOM   1665  HB2 GLN X 115      32.862  10.865  30.332  0.00  0.00           H
ATOM   1666  HB3 GLN X 115      31.161  11.331  30.523  0.00  0.00           H
ATOM   1667  CG  GLN X 115      31.893  11.162  28.423  0.00  0.00           C
ATOM   1668  HG2 GLN X 115      32.764  11.517  27.873  0.00  0.00           H
ATOM   1669  HG3 GLN X 115      31.767  10.085  28.311  0.00  0.00           H
ATOM   1670  CD  GLN X 115      30.750  11.794  27.726  0.00  0.00           C
ATOM   1671  OE1 GLN X 115      29.620  11.953  28.247  0.00  0.00           O
ATOM   1672  NE2 GLN X 115      30.885  12.000  26.412  0.00  0.00           N
ATOM   1673 HE21 GLN X 115      30.198  12.491  25.858  0.00  0.00           H
ATOM   1674 HE22 GLN X 115      31.781  11.783  25.999  0.00  0.00           H
ATOM   1675  C   GLN X 115      32.455  13.447  31.601  0.00  0.00           C
ATOM   1676  O   GLN X 115      33.363  13.131  32.326  0.00  0.00           O
ATOM   1677  N   CYX X 116      31.484  14.260  32.010  0.00  0.00           N
ATOM   1678  H   CYX X 116      30.861  14.572  31.279  0.00  0.00           H
ATOM   1679  CA  CYX X 116      31.287  14.799  33.352  0.00  0.00           C
ATOM   1680  HA  CYX X 116      31.870  14.244  34.088  0.00  0.00           H
ATOM   1681  CB  CYX X 116      31.782  16.186  33.335  0.00  0.00           C
ATOM   1682  HB2 CYX X 116      31.237  16.833  32.648  0.00  0.00           H
ATOM   1683  HB3 CYX X 116      31.651  16.667  34.305  0.00  0.00           H
ATOM   1684  SG  CYX X 116      33.588  16.287  33.071  0.00  0.00           S
ATOM   1685  C   CYX X 116      29.844  14.778  33.764  0.00  0.00           C
ATOM   1686  O   CYX X 116      28.964  15.274  33.005  0.00  0.00           O
ATOM   1687  N   LEU X 117      29.517  14.370  34.992  0.00  0.00           N
ATOM   1688  H   LEU X 117      30.272  14.041  35.576  0.00  0.00           H
ATOM   1689  CA  LEU X 117      28.102  14.222  35.441  0.00  0.00           C
ATOM   1690  HA  LEU X 117      27.408  14.193  34.601  0.00  0.00           H
ATOM   1691  CB  LEU X 117      28.034  12.821  36.221  0.00  0.00           C
ATOM   1692  HB2 LEU X 117      28.484  12.090  35.550  0.00  0.00           H
ATOM   1693  HB3 LEU X 117      28.645  12.809  37.124  0.00  0.00           H
ATOM   1694  CG  LEU X 117      26.590  12.373  36.672  0.00  0.00           C
ATOM   1695  HG  LEU X 117      25.946  13.251  36.642  0.00  0.00           H
ATOM   1696  CD1 LEU X 117      26.094  11.483  35.591  0.00  0.00           C
ATOM   1697 HD11 LEU X 117      25.108  11.134  35.896  0.00  0.00           H
ATOM   1698 HD12 LEU X 117      26.057  11.969  34.616  0.00  0.00           H
ATOM   1699 HD13 LEU X 117      26.669  10.558  35.560  0.00  0.00           H
ATOM   1700  CD2 LEU X 117      26.529  11.525  37.944  0.00  0.00           C
ATOM   1701 HD21 LEU X 117      26.868  12.091  38.811  0.00  0.00           H
ATOM   1702 HD22 LEU X 117      25.511  11.234  38.204  0.00  0.00           H
ATOM   1703 HD23 LEU X 117      27.152  10.635  37.845  0.00  0.00           H
ATOM   1704  C   LEU X 117      27.730  15.365  36.350  0.00  0.00           C
ATOM   1705  O   LEU X 117      28.380  15.651  37.372  0.00  0.00           O
ATOM   1706  N   ILE X 118      26.682  16.053  35.906  0.00  0.00           N
ATOM   1707  H   ILE X 118      26.282  15.749  35.030  0.00  0.00           H
ATOM   1708  CA  ILE X 118      25.987  17.094  36.653  0.00  0.00           C
ATOM   1709  HA  ILE X 118      26.814  17.507  37.231  0.00  0.00           H
ATOM   1710  CB  ILE X 118      25.390  18.185  35.694  0.00  0.00           C
ATOM   1711  HB  ILE X 118      24.461  17.890  35.207  0.00  0.00           H
ATOM   1712  CG2 ILE X 118      24.996  19.328  36.593  0.00  0.00           C
ATOM   1713 HG21 ILE X 118      25.828  19.769  37.141  0.00  0.00           H
ATOM   1714 HG22 ILE X 118      24.597  20.139  35.984  0.00  0.00           H
ATOM   1715 HG23 ILE X 118      24.157  19.148  37.266  0.00  0.00           H
ATOM   1716  CG1 ILE X 118      26.343  18.683  34.605  0.00  0.00           C
ATOM   1717 HG12 ILE X 118      26.342  19.771  34.673  0.00  0.00           H
ATOM   1718 HG13 ILE X 118      27.325  18.275  34.840  0.00  0.00           H
ATOM   1719  CD1 ILE X 118      26.015  18.311  33.182  0.00  0.00           C
ATOM   1720 HD11 ILE X 118      26.382  19.147  32.586  0.00  0.00           H
ATOM   1721 HD12 ILE X 118      26.439  17.384  32.796  0.00  0.00           H
ATOM   1722 HD13 ILE X 118      24.930  18.298  33.079  0.00  0.00           H
ATOM   1723  C   ILE X 118      24.859  16.428  37.481  0.00  0.00           C
ATOM   1724  O   ILE X 118      24.229  15.490  37.022  0.00  0.00           O
ATOM   1725  N   SER X 119      24.586  16.904  38.720  0.00  0.00           N
ATOM   1726  H   SER X 119      25.232  17.602  39.057  0.00  0.00           H
ATOM   1727  CA  SER X 119      23.602  16.408  39.699  0.00  0.00           C
ATOM   1728  HA  SER X 119      22.840  15.855  39.149  0.00  0.00           H
ATOM   1729  CB  SER X 119      24.296  15.418  40.647  0.00  0.00           C
ATOM   1730  HB2 SER X 119      23.541  15.165  41.391  0.00  0.00           H
ATOM   1731  HB3 SER X 119      24.541  14.548  40.038  0.00  0.00           H
ATOM   1732  OG  SER X 119      25.429  16.021  41.194  0.00  0.00           O
ATOM   1733  HG  SER X 119      25.091  16.604  41.879  0.00  0.00           H
ATOM   1734  C   SER X 119      22.786  17.526  40.304  0.00  0.00           C
ATOM   1735  O   SER X 119      23.343  18.635  40.538  0.00  0.00           O
ATOM   1736  N   GLY X 120      21.506  17.261  40.643  0.00  0.00           N
ATOM   1737  H   GLY X 120      20.971  16.512  40.227  0.00  0.00           H
ATOM   1738  CA  GLY X 120      20.742  18.247  41.488  0.00  0.00           C
ATOM   1739  HA2 GLY X 120      20.980  18.050  42.533  0.00  0.00           H
ATOM   1740  HA3 GLY X 120      21.212  19.224  41.375  0.00  0.00           H
ATOM   1741  C   GLY X 120      19.232  18.234  41.275  0.00  0.00           C
ATOM   1742  O   GLY X 120      18.667  17.289  40.677  0.00  0.00           O
ATOM   1743  N   TRP X 121      18.473  19.296  41.648  0.00  0.00           N
ATOM   1744  H   TRP X 121      18.897  19.984  42.254  0.00  0.00           H
ATOM   1745  CA  TRP X 121      16.995  19.328  41.544  0.00  0.00           C
ATOM   1746  HA  TRP X 121      16.549  18.539  40.939  0.00  0.00           H
ATOM   1747  CB  TRP X 121      16.390  19.162  42.969  0.00  0.00           C
ATOM   1748  HB2 TRP X 121      16.686  19.994  43.608  0.00  0.00           H
ATOM   1749  HB3 TRP X 121      15.304  19.254  42.941  0.00  0.00           H
ATOM   1750  CG  TRP X 121      16.719  17.930  43.758  0.00  0.00           C
ATOM   1751  CD1 TRP X 121      15.904  16.868  43.735  0.00  0.00           C
ATOM   1752  HD1 TRP X 121      15.067  16.747  43.062  0.00  0.00           H
ATOM   1753  NE1 TRP X 121      16.329  15.922  44.664  0.00  0.00           N
ATOM   1754  HE1 TRP X 121      15.938  14.991  44.625  0.00  0.00           H
ATOM   1755  CE2 TRP X 121      17.530  16.377  45.270  0.00  0.00           C
ATOM   1756  CZ2 TRP X 121      18.407  15.753  46.155  0.00  0.00           C
ATOM   1757  HZ2 TRP X 121      18.272  14.733  46.484  0.00  0.00           H
ATOM   1758  CH2 TRP X 121      19.617  16.453  46.470  0.00  0.00           C
ATOM   1759  HH2 TRP X 121      20.410  15.932  46.985  0.00  0.00           H
ATOM   1760  CZ3 TRP X 121      19.942  17.703  45.914  0.00  0.00           C
ATOM   1761  HZ3 TRP X 121      20.892  18.176  46.115  0.00  0.00           H
ATOM   1762  CE3 TRP X 121      18.999  18.360  45.034  0.00  0.00           C
ATOM   1763  HE3 TRP X 121      19.131  19.358  44.643  0.00  0.00           H
ATOM   1764  CD2 TRP X 121      17.826  17.648  44.666  0.00  0.00           C
ATOM   1765  C   TRP X 121      16.485  20.647  40.929  0.00  0.00           C
ATOM   1766  O   TRP X 121      15.584  21.324  41.473  0.00  0.00           O
ATOM   1767  N   GLY X 122      17.153  21.116  39.881  0.00  0.00           N
ATOM   1768  H   GLY X 122      17.929  20.600  39.492  0.00  0.00           H
ATOM   1769  CA  GLY X 122      16.852  22.363  39.197  0.00  0.00           C
ATOM   1770  HA2 GLY X 122      16.497  23.127  39.889  0.00  0.00           H
ATOM   1771  HA3 GLY X 122      17.739  22.730  38.683  0.00  0.00           H
ATOM   1772  C   GLY X 122      15.767  22.222  38.170  0.00  0.00           C
ATOM   1773  O   GLY X 122      15.305  21.096  38.046  0.00  0.00           O
ATOM   1774  N   ASN X 123      15.316  23.283  37.455  0.00  0.00           N
ATOM   1775  H   ASN X 123      15.667  24.210  37.647  0.00  0.00           H
ATOM   1776  CA  ASN X 123      14.332  23.234  36.419  0.00  0.00           C
ATOM   1777  HA  ASN X 123      13.337  23.035  36.817  0.00  0.00           H
ATOM   1778  CB  ASN X 123      14.269  24.533  35.623  0.00  0.00           C
ATOM   1779  HB2 ASN X 123      14.089  25.355  36.317  0.00  0.00           H
ATOM   1780  HB3 ASN X 123      15.190  24.664  35.056  0.00  0.00           H
ATOM   1781  CG  ASN X 123      13.086  24.628  34.642  0.00  0.00           C
ATOM   1782  OD1 ASN X 123      12.196  23.818  34.578  0.00  0.00           O
ATOM   1783  ND2 ASN X 123      13.138  25.627  33.744  0.00  0.00           N
ATOM   1784 HD21 ASN X 123      12.376  25.835  33.115  0.00  0.00           H
ATOM   1785 HD22 ASN X 123      14.000  26.143  33.640  0.00  0.00           H
ATOM   1786  C   ASN X 123      14.639  22.087  35.475  0.00  0.00           C
ATOM   1787  O   ASN X 123      15.763  21.778  35.122  0.00  0.00           O
ATOM   1788  N   THR X 124      13.629  21.485  34.982  0.00  0.00           N
ATOM   1789  H   THR X 124      12.737  21.896  35.216  0.00  0.00           H
ATOM   1790  CA  THR X 124      13.639  20.474  33.897  0.00  0.00           C
ATOM   1791  HA  THR X 124      14.671  20.128  33.835  0.00  0.00           H
ATOM   1792  CB  THR X 124      12.799  19.274  34.341  0.00  0.00           C
ATOM   1793  HB  THR X 124      12.667  18.475  33.611  0.00  0.00           H
ATOM   1794  CG2 THR X 124      13.384  18.517  35.600  0.00  0.00           C
ATOM   1795 HG21 THR X 124      14.343  18.003  35.544  0.00  0.00           H
ATOM   1796 HG22 THR X 124      13.495  19.313  36.336  0.00  0.00           H
ATOM   1797 HG23 THR X 124      12.626  17.822  35.962  0.00  0.00           H
ATOM   1798  OG1 THR X 124      11.463  19.737  34.611  0.00  0.00           O
ATOM   1799  HG1 THR X 124      11.439  20.257  35.418  0.00  0.00           H
ATOM   1800  C   THR X 124      13.168  20.976  32.532  0.00  0.00           C
ATOM   1801  O   THR X 124      13.336  20.241  31.540  0.00  0.00           O
ATOM   1802  N   LYS X 125      12.508  22.094  32.380  0.00  0.00           N
ATOM   1803  H   LYS X 125      12.349  22.588  33.247  0.00  0.00           H
ATOM   1804  CA  LYS X 125      11.939  22.597  31.114  0.00  0.00           C
ATOM   1805  HA  LYS X 125      11.677  21.733  30.502  0.00  0.00           H
ATOM   1806  CB  LYS X 125      10.693  23.354  31.290  0.00  0.00           C
ATOM   1807  HB2 LYS X 125      10.819  24.140  32.035  0.00  0.00           H
ATOM   1808  HB3 LYS X 125      10.486  23.870  30.352  0.00  0.00           H
ATOM   1809  CG  LYS X 125       9.537  22.427  31.613  0.00  0.00           C
ATOM   1810  HG2 LYS X 125       9.438  21.577  30.937  0.00  0.00           H
ATOM   1811  HG3 LYS X 125       9.866  21.952  32.538  0.00  0.00           H
ATOM   1812  CD  LYS X 125       8.247  23.250  31.687  0.00  0.00           C
ATOM   1813  HD2 LYS X 125       8.296  23.807  32.623  0.00  0.00           H
ATOM   1814  HD3 LYS X 125       8.191  24.000  30.898  0.00  0.00           H
ATOM   1815  CE  LYS X 125       7.001  22.289  31.466  0.00  0.00           C
ATOM   1816  HE2 LYS X 125       7.138  21.586  30.645  0.00  0.00           H
ATOM   1817  HE3 LYS X 125       6.961  21.644  32.345  0.00  0.00           H
ATOM   1818  NZ  LYS X 125       5.727  22.988  31.459  0.00  0.00           N
ATOM   1819  HZ1 LYS X 125       5.024  22.523  30.903  0.00  0.00           H
ATOM   1820  HZ2 LYS X 125       5.280  23.094  32.359  0.00  0.00           H
ATOM   1821  HZ3 LYS X 125       5.845  23.865  30.972  0.00  0.00           H
ATOM   1822  C   LYS X 125      12.863  23.498  30.333  0.00  0.00           C
ATOM   1823  O   LYS X 125      13.534  24.368  30.925  0.00  0.00           O
ATOM   1824  N   SER X 126      12.830  23.485  29.027  0.00  0.00           N
ATOM   1825  H   SER X 126      12.398  22.703  28.556  0.00  0.00           H
ATOM   1826  CA  SER X 126      13.724  24.393  28.200  0.00  0.00           C
ATOM   1827  HA  SER X 126      14.627  24.626  28.765  0.00  0.00           H
ATOM   1828  CB  SER X 126      14.248  23.688  26.943  0.00  0.00           C
ATOM   1829  HB2 SER X 126      14.886  22.855  27.240  0.00  0.00           H
ATOM   1830  HB3 SER X 126      13.396  23.314  26.375  0.00  0.00           H
ATOM   1831  OG  SER X 126      14.997  24.536  26.170  0.00  0.00           O
ATOM   1832  HG  SER X 126      15.831  24.768  26.585  0.00  0.00           H
ATOM   1833  C   SER X 126      13.050  25.729  27.886  0.00  0.00           C
ATOM   1834  O   SER X 126      13.710  26.777  27.818  0.00  0.00           O
ATOM   1835  N   SER X 127      11.705  25.677  27.689  0.00  0.00           N
ATOM   1836  H   SER X 127      11.338  24.761  27.902  0.00  0.00           H
ATOM   1837  CA  SER X 127      10.797  26.820  27.618  0.00  0.00           C
ATOM   1838  HA  SER X 127      11.364  27.729  27.821  0.00  0.00           H
ATOM   1839  CB  SER X 127      10.143  26.871  26.234  0.00  0.00           C
ATOM   1840  HB2 SER X 127      10.926  26.849  25.476  0.00  0.00           H
ATOM   1841  HB3 SER X 127       9.560  25.950  26.235  0.00  0.00           H
ATOM   1842  OG  SER X 127       9.223  27.972  26.159  0.00  0.00           O
ATOM   1843  HG  SER X 127       9.202  28.229  25.234  0.00  0.00           H
ATOM   1844  C   SER X 127       9.688  26.615  28.709  0.00  0.00           C
ATOM   1845  O   SER X 127       9.130  25.525  28.881  0.00  0.00           O
ATOM   1846  N   GLY X 128       9.457  27.688  29.413  0.00  0.00           N
ATOM   1847  H   GLY X 128      10.034  28.482  29.174  0.00  0.00           H
ATOM   1848  CA  GLY X 128       8.819  27.739  30.718  0.00  0.00           C
ATOM   1849  HA2 GLY X 128       8.804  28.789  31.008  0.00  0.00           H
ATOM   1850  HA3 GLY X 128       7.777  27.417  30.736  0.00  0.00           H
ATOM   1851  C   GLY X 128       9.617  26.898  31.734  0.00  0.00           C
ATOM   1852  O   GLY X 128      10.722  26.481  31.494  0.00  0.00           O
ATOM   1853  N   THR X 129       8.974  26.658  32.856  0.00  0.00           N
ATOM   1854  H   THR X 129       8.029  26.978  33.013  0.00  0.00           H
ATOM   1855  CA  THR X 129       9.630  26.076  34.134  0.00  0.00           C
ATOM   1856  HA  THR X 129      10.511  25.546  33.770  0.00  0.00           H
ATOM   1857  CB  THR X 129      10.146  27.241  35.042  0.00  0.00           C
ATOM   1858  HB  THR X 129       9.372  27.970  35.285  0.00  0.00           H
ATOM   1859  CG2 THR X 129      10.706  26.709  36.361  0.00  0.00           C
ATOM   1860 HG21 THR X 129       9.940  26.097  36.839  0.00  0.00           H
ATOM   1861 HG22 THR X 129      11.710  26.310  36.216  0.00  0.00           H
ATOM   1862 HG23 THR X 129      10.706  27.560  37.043  0.00  0.00           H
ATOM   1863  OG1 THR X 129      11.225  27.941  34.512  0.00  0.00           O
ATOM   1864  HG1 THR X 129      10.891  28.659  33.968  0.00  0.00           H
ATOM   1865  C   THR X 129       8.881  24.986  34.849  0.00  0.00           C
ATOM   1866  O   THR X 129       7.715  25.281  35.282  0.00  0.00           O
ATOM   1867  N   SER X 130       9.563  23.817  35.130  0.00  0.00           N
ATOM   1868  H   SER X 130      10.523  23.719  34.829  0.00  0.00           H
ATOM   1869  CA  SER X 130       8.981  22.848  36.119  0.00  0.00           C
ATOM   1870  HA  SER X 130       8.465  23.458  36.861  0.00  0.00           H
ATOM   1871  CB  SER X 130       8.107  21.917  35.329  0.00  0.00           C
ATOM   1872  HB2 SER X 130       7.320  22.512  34.864  0.00  0.00           H
ATOM   1873  HB3 SER X 130       8.563  21.393  34.489  0.00  0.00           H
ATOM   1874  OG  SER X 130       7.500  20.982  36.204  0.00  0.00           O
ATOM   1875  HG  SER X 130       6.750  20.657  35.700  0.00  0.00           H
ATOM   1876  C   SER X 130      10.083  22.074  36.814  0.00  0.00           C
ATOM   1877  O   SER X 130      11.120  21.787  36.276  0.00  0.00           O
ATOM   1878  N   TYR X 131       9.872  21.868  38.107  0.00  0.00           N
ATOM   1879  H   TYR X 131       9.077  22.200  38.635  0.00  0.00           H
ATOM   1880  CA  TYR X 131      10.810  21.209  39.057  0.00  0.00           C
ATOM   1881  HA  TYR X 131      11.806  21.109  38.625  0.00  0.00           H
ATOM   1882  CB  TYR X 131      11.006  22.101  40.231  0.00  0.00           C
ATOM   1883  HB2 TYR X 131      10.048  22.407  40.652  0.00  0.00           H
ATOM   1884  HB3 TYR X 131      11.593  21.577  40.986  0.00  0.00           H
ATOM   1885  CG  TYR X 131      11.763  23.439  40.061  0.00  0.00           C
ATOM   1886  CD1 TYR X 131      13.154  23.409  40.136  0.00  0.00           C
ATOM   1887  HD1 TYR X 131      13.657  22.465  40.287  0.00  0.00           H
ATOM   1888  CE1 TYR X 131      13.882  24.585  40.079  0.00  0.00           C
ATOM   1889  HE1 TYR X 131      14.954  24.567  40.211  0.00  0.00           H
ATOM   1890  CZ  TYR X 131      13.267  25.804  39.673  0.00  0.00           C
ATOM   1891  OH  TYR X 131      13.988  26.935  39.709  0.00  0.00           O
ATOM   1892  HH  TYR X 131      14.744  26.801  40.285  0.00  0.00           H
ATOM   1893  CE2 TYR X 131      11.859  25.827  39.423  0.00  0.00           C
ATOM   1894  HE2 TYR X 131      11.490  26.778  39.070  0.00  0.00           H
ATOM   1895  CD2 TYR X 131      11.126  24.622  39.583  0.00  0.00           C
ATOM   1896  HD2 TYR X 131      10.058  24.725  39.468  0.00  0.00           H
ATOM   1897  C   TYR X 131      10.407  19.758  39.386  0.00  0.00           C
ATOM   1898  O   TYR X 131       9.241  19.527  39.674  0.00  0.00           O
ATOM   1899  N   PRO X 132      11.343  18.787  39.469  0.00  0.00           N
ATOM   1900  CD  PRO X 132      12.757  18.925  39.196  0.00  0.00           C
ATOM   1901  HD2 PRO X 132      13.229  19.580  39.928  0.00  0.00           H
ATOM   1902  HD3 PRO X 132      12.911  19.409  38.232  0.00  0.00           H
ATOM   1903  CG  PRO X 132      13.440  17.564  39.330  0.00  0.00           C
ATOM   1904  HG2 PRO X 132      13.961  17.398  40.273  0.00  0.00           H
ATOM   1905  HG3 PRO X 132      14.218  17.492  38.570  0.00  0.00           H
ATOM   1906  CB  PRO X 132      12.285  16.624  39.314  0.00  0.00           C
ATOM   1907  HB2 PRO X 132      12.531  15.600  39.596  0.00  0.00           H
ATOM   1908  HB3 PRO X 132      11.958  16.379  38.303  0.00  0.00           H
ATOM   1909  CA  PRO X 132      11.111  17.397  39.948  0.00  0.00           C
ATOM   1910  HA  PRO X 132      10.104  17.031  39.746  0.00  0.00           H
ATOM   1911  C   PRO X 132      11.141  17.291  41.521  0.00  0.00           C
ATOM   1912  O   PRO X 132      11.676  18.156  42.238  0.00  0.00           O
ATOM   1913  N   ASP X 133      10.575  16.231  42.025  0.00  0.00           N
ATOM   1914  H   ASP X 133      10.120  15.610  41.371  0.00  0.00           H
ATOM   1915  CA  ASP X 133      10.714  15.784  43.435  0.00  0.00           C
ATOM   1916  HA  ASP X 133      10.846  16.707  43.999  0.00  0.00           H
ATOM   1917  CB  ASP X 133       9.484  15.078  43.897  0.00  0.00           C
ATOM   1918  HB2 ASP X 133       9.181  14.371  43.125  0.00  0.00           H
ATOM   1919  HB3 ASP X 133       9.777  14.737  44.890  0.00  0.00           H
ATOM   1920  CG  ASP X 133       8.376  16.047  44.223  0.00  0.00           C
ATOM   1921  OD1 ASP X 133       8.174  17.083  43.512  0.00  0.00           O
ATOM   1922  OD2 ASP X 133       7.509  15.683  45.051  0.00  0.00           O
ATOM   1923  C   ASP X 133      11.994  14.792  43.626  0.00  0.00           C
ATOM   1924  O   ASP X 133      12.673  14.988  44.616  0.00  0.00           O
ATOM   1925  N   VAL X 134      12.304  13.878  42.719  0.00  0.00           N
ATOM   1926  H   VAL X 134      11.677  13.739  41.939  0.00  0.00           H
ATOM   1927  CA  VAL X 134      13.462  12.965  42.831  0.00  0.00           C
ATOM   1928  HA  VAL X 134      13.740  12.907  43.883  0.00  0.00           H
ATOM   1929  CB  VAL X 134      13.023  11.547  42.430  0.00  0.00           C
ATOM   1930  HB  VAL X 134      12.131  11.231  42.972  0.00  0.00           H
ATOM   1931  CG1 VAL X 134      12.799  11.243  40.881  0.00  0.00           C
ATOM   1932 HG11 VAL X 134      11.850  11.606  40.488  0.00  0.00           H
ATOM   1933 HG12 VAL X 134      13.617  11.679  40.307  0.00  0.00           H
ATOM   1934 HG13 VAL X 134      12.734  10.173  40.685  0.00  0.00           H
ATOM   1935  CG2 VAL X 134      14.223  10.607  42.825  0.00  0.00           C
ATOM   1936 HG21 VAL X 134      15.041  10.828  42.140  0.00  0.00           H
ATOM   1937 HG22 VAL X 134      14.452  10.799  43.874  0.00  0.00           H
ATOM   1938 HG23 VAL X 134      13.831   9.597  42.708  0.00  0.00           H
ATOM   1939  C   VAL X 134      14.680  13.537  42.071  0.00  0.00           C
ATOM   1940  O   VAL X 134      14.472  14.073  40.995  0.00  0.00           O
ATOM   1941  N   LEU X 135      15.878  13.377  42.631  0.00  0.00           N
ATOM   1942  H   LEU X 135      15.848  12.819  43.473  0.00  0.00           H
ATOM   1943  CA  LEU X 135      17.191  13.874  42.246  0.00  0.00           C
ATOM   1944  HA  LEU X 135      17.191  14.963  42.287  0.00  0.00           H
ATOM   1945  CB  LEU X 135      18.226  13.299  43.303  0.00  0.00           C
ATOM   1946  HB2 LEU X 135      18.034  13.778  44.263  0.00  0.00           H
ATOM   1947  HB3 LEU X 135      18.046  12.224  43.338  0.00  0.00           H
ATOM   1948  CG  LEU X 135      19.726  13.517  43.012  0.00  0.00           C
ATOM   1949  HG  LEU X 135      20.007  13.051  42.067  0.00  0.00           H
ATOM   1950  CD1 LEU X 135      20.118  14.981  42.845  0.00  0.00           C
ATOM   1951 HD11 LEU X 135      19.539  15.260  41.964  0.00  0.00           H
ATOM   1952 HD12 LEU X 135      19.803  15.571  43.705  0.00  0.00           H
ATOM   1953 HD13 LEU X 135      21.200  15.045  42.735  0.00  0.00           H
ATOM   1954  CD2 LEU X 135      20.446  12.743  44.118  0.00  0.00           C
ATOM   1955 HD21 LEU X 135      20.251  13.343  45.007  0.00  0.00           H
ATOM   1956 HD22 LEU X 135      20.121  11.711  44.251  0.00  0.00           H
ATOM   1957 HD23 LEU X 135      21.481  12.756  43.777  0.00  0.00           H
ATOM   1958  C   LEU X 135      17.497  13.350  40.810  0.00  0.00           C
ATOM   1959  O   LEU X 135      17.516  12.147  40.559  0.00  0.00           O
ATOM   1960  N   LYS X 136      17.810  14.347  39.903  0.00  0.00           N
ATOM   1961  H   LYS X 136      17.844  15.266  40.320  0.00  0.00           H
ATOM   1962  CA  LYS X 136      18.229  14.062  38.507  0.00  0.00           C
ATOM   1963  HA  LYS X 136      18.086  13.015  38.242  0.00  0.00           H
ATOM   1964  CB  LYS X 136      17.436  14.903  37.462  0.00  0.00           C
ATOM   1965  HB2 LYS X 136      17.708  15.957  37.413  0.00  0.00           H
ATOM   1966  HB3 LYS X 136      17.732  14.357  36.567  0.00  0.00           H
ATOM   1967  CG  LYS X 136      15.906  14.644  37.687  0.00  0.00           C
ATOM   1968  HG2 LYS X 136      15.647  15.076  38.654  0.00  0.00           H
ATOM   1969  HG3 LYS X 136      15.398  15.157  36.871  0.00  0.00           H
ATOM   1970  CD  LYS X 136      15.371  13.205  37.758  0.00  0.00           C
ATOM   1971  HD2 LYS X 136      15.828  12.673  36.924  0.00  0.00           H
ATOM   1972  HD3 LYS X 136      15.705  12.637  38.627  0.00  0.00           H
ATOM   1973  CE  LYS X 136      13.832  13.299  37.700  0.00  0.00           C
ATOM   1974  HE2 LYS X 136      13.441  13.471  38.702  0.00  0.00           H
ATOM   1975  HE3 LYS X 136      13.446  14.096  37.065  0.00  0.00           H
ATOM   1976  NZ  LYS X 136      13.353  12.036  37.182  0.00  0.00           N
ATOM   1977  HZ1 LYS X 136      13.712  11.272  37.737  0.00  0.00           H
ATOM   1978  HZ2 LYS X 136      12.353  12.113  37.057  0.00  0.00           H
ATOM   1979  HZ3 LYS X 136      13.700  11.784  36.268  0.00  0.00           H
ATOM   1980  C   LYS X 136      19.722  14.319  38.243  0.00  0.00           C
ATOM   1981  O   LYS X 136      20.399  15.072  38.978  0.00  0.00           O
ATOM   1982  N   CYX X 137      20.295  13.584  37.232  0.00  0.00           N
ATOM   1983  H   CYX X 137      19.724  12.868  36.807  0.00  0.00           H
ATOM   1984  CA  CYX X 137      21.669  13.533  36.848  0.00  0.00           C
ATOM   1985  HA  CYX X 137      22.124  14.448  37.227  0.00  0.00           H
ATOM   1986  CB  CYX X 137      22.290  12.281  37.316  0.00  0.00           C
ATOM   1987  HB2 CYX X 137      21.606  11.441  37.196  0.00  0.00           H
ATOM   1988  HB3 CYX X 137      23.162  12.094  36.690  0.00  0.00           H
ATOM   1989  SG  CYX X 137      22.834  12.339  39.029  0.00  0.00           S
ATOM   1990  C   CYX X 137      21.670  13.657  35.261  0.00  0.00           C
ATOM   1991  O   CYX X 137      20.658  13.336  34.564  0.00  0.00           O
ATOM   1992  N   LEU X 138      22.820  14.074  34.679  0.00  0.00           N
ATOM   1993  H   LEU X 138      23.572  14.373  35.283  0.00  0.00           H
ATOM   1994  CA  LEU X 138      23.227  14.095  33.303  0.00  0.00           C
ATOM   1995  HA  LEU X 138      22.687  13.283  32.816  0.00  0.00           H
ATOM   1996  CB  LEU X 138      22.734  15.437  32.554  0.00  0.00           C
ATOM   1997  HB2 LEU X 138      21.644  15.442  32.565  0.00  0.00           H
ATOM   1998  HB3 LEU X 138      23.010  16.351  33.078  0.00  0.00           H
ATOM   1999  CG  LEU X 138      23.143  15.560  31.086  0.00  0.00           C
ATOM   2000  HG  LEU X 138      24.218  15.528  30.911  0.00  0.00           H
ATOM   2001  CD1 LEU X 138      22.388  14.571  30.241  0.00  0.00           C
ATOM   2002 HD11 LEU X 138      21.317  14.717  30.385  0.00  0.00           H
ATOM   2003 HD12 LEU X 138      22.663  14.704  29.195  0.00  0.00           H
ATOM   2004 HD13 LEU X 138      22.563  13.562  30.616  0.00  0.00           H
ATOM   2005  CD2 LEU X 138      22.673  16.988  30.624  0.00  0.00           C
ATOM   2006 HD21 LEU X 138      23.121  17.793  31.207  0.00  0.00           H
ATOM   2007 HD22 LEU X 138      22.931  17.166  29.580  0.00  0.00           H
ATOM   2008 HD23 LEU X 138      21.589  17.094  30.588  0.00  0.00           H
ATOM   2009  C   LEU X 138      24.672  13.853  33.136  0.00  0.00           C
ATOM   2010  O   LEU X 138      25.434  14.716  33.448  0.00  0.00           O
ATOM   2011  N   LYS X 139      25.036  12.794  32.460  0.00  0.00           N
ATOM   2012  H   LYS X 139      24.466  11.982  32.273  0.00  0.00           H
ATOM   2013  CA  LYS X 139      26.380  12.650  31.881  0.00  0.00           C
ATOM   2014  HA  LYS X 139      27.123  13.012  32.591  0.00  0.00           H
ATOM   2015  CB  LYS X 139      26.725  11.208  31.578  0.00  0.00           C
ATOM   2016  HB2 LYS X 139      26.767  10.787  32.582  0.00  0.00           H
ATOM   2017  HB3 LYS X 139      25.874  10.784  31.045  0.00  0.00           H
ATOM   2018  CG  LYS X 139      28.012  10.797  30.844  0.00  0.00           C
ATOM   2019  HG2 LYS X 139      27.973  11.399  29.936  0.00  0.00           H
ATOM   2020  HG3 LYS X 139      28.935  10.975  31.395  0.00  0.00           H
ATOM   2021  CD  LYS X 139      27.835   9.376  30.388  0.00  0.00           C
ATOM   2022  HD2 LYS X 139      27.000   9.341  29.688  0.00  0.00           H
ATOM   2023  HD3 LYS X 139      28.777   9.127  29.900  0.00  0.00           H
ATOM   2024  CE  LYS X 139      27.482   8.435  31.557  0.00  0.00           C
ATOM   2025  HE2 LYS X 139      28.205   8.776  32.298  0.00  0.00           H
ATOM   2026  HE3 LYS X 139      26.452   8.433  31.915  0.00  0.00           H
ATOM   2027  NZ  LYS X 139      27.821   7.021  31.183  0.00  0.00           N
ATOM   2028  HZ1 LYS X 139      27.366   6.678  30.349  0.00  0.00           H
ATOM   2029  HZ2 LYS X 139      28.802   6.810  31.073  0.00  0.00           H
ATOM   2030  HZ3 LYS X 139      27.520   6.343  31.868  0.00  0.00           H
ATOM   2031  C   LYS X 139      26.474  13.427  30.575  0.00  0.00           C
ATOM   2032  O   LYS X 139      25.971  12.960  29.578  0.00  0.00           O
ATOM   2033  N   ALA X 140      27.248  14.517  30.583  0.00  0.00           N
ATOM   2034  H   ALA X 140      27.782  14.772  31.402  0.00  0.00           H
ATOM   2035  CA  ALA X 140      27.472  15.319  29.367  0.00  0.00           C
ATOM   2036  HA  ALA X 140      27.278  14.685  28.502  0.00  0.00           H
ATOM   2037  CB  ALA X 140      26.495  16.447  29.513  0.00  0.00           C
ATOM   2038  HB1 ALA X 140      25.456  16.206  29.286  0.00  0.00           H
ATOM   2039  HB2 ALA X 140      26.513  16.934  30.488  0.00  0.00           H
ATOM   2040  HB3 ALA X 140      26.731  17.268  28.836  0.00  0.00           H
ATOM   2041  C   ALA X 140      28.982  15.628  29.182  0.00  0.00           C
ATOM   2042  O   ALA X 140      29.595  15.590  30.247  0.00  0.00           O
ATOM   2043  N   PRO X 141      29.593  15.883  27.981  0.00  0.00           N
ATOM   2044  CD  PRO X 141      29.098  15.527  26.653  0.00  0.00           C
ATOM   2045  HD2 PRO X 141      28.139  15.957  26.364  0.00  0.00           H
ATOM   2046  HD3 PRO X 141      29.127  14.449  26.492  0.00  0.00           H
ATOM   2047  CG  PRO X 141      30.120  16.149  25.707  0.00  0.00           C
ATOM   2048  HG2 PRO X 141      29.957  17.216  25.560  0.00  0.00           H
ATOM   2049  HG3 PRO X 141      30.082  15.797  24.676  0.00  0.00           H
ATOM   2050  CB  PRO X 141      31.438  15.804  26.458  0.00  0.00           C
ATOM   2051  HB2 PRO X 141      32.389  16.151  26.055  0.00  0.00           H
ATOM   2052  HB3 PRO X 141      31.543  14.720  26.405  0.00  0.00           H
ATOM   2053  CA  PRO X 141      31.040  16.117  27.907  0.00  0.00           C
ATOM   2054  HA  PRO X 141      31.602  15.438  28.550  0.00  0.00           H
ATOM   2055  C   PRO X 141      31.429  17.541  28.182  0.00  0.00           C
ATOM   2056  O   PRO X 141      30.677  18.466  28.092  0.00  0.00           O
ATOM   2057  N   ILE X 142      32.745  17.711  28.403  0.00  0.00           N
ATOM   2058  H   ILE X 142      33.387  16.945  28.549  0.00  0.00           H
ATOM   2059  CA  ILE X 142      33.303  19.112  28.402  0.00  0.00           C
ATOM   2060  HA  ILE X 142      32.667  19.817  28.937  0.00  0.00           H
ATOM   2061  CB  ILE X 142      34.706  19.208  29.173  0.00  0.00           C
ATOM   2062  HB  ILE X 142      35.414  18.488  28.763  0.00  0.00           H
ATOM   2063  CG2 ILE X 142      35.367  20.615  28.996  0.00  0.00           C
ATOM   2064 HG21 ILE X 142      34.651  21.378  29.302  0.00  0.00           H
ATOM   2065 HG22 ILE X 142      36.293  20.648  29.568  0.00  0.00           H
ATOM   2066 HG23 ILE X 142      35.751  20.839  28.001  0.00  0.00           H
ATOM   2067  CG1 ILE X 142      34.560  18.949  30.702  0.00  0.00           C
ATOM   2068 HG12 ILE X 142      33.629  19.326  31.125  0.00  0.00           H
ATOM   2069 HG13 ILE X 142      34.554  17.865  30.824  0.00  0.00           H
ATOM   2070  CD1 ILE X 142      35.755  19.444  31.538  0.00  0.00           C
ATOM   2071 HD11 ILE X 142      36.660  18.993  31.132  0.00  0.00           H
ATOM   2072 HD12 ILE X 142      35.866  20.528  31.549  0.00  0.00           H
ATOM   2073 HD13 ILE X 142      35.554  19.084  32.547  0.00  0.00           H
ATOM   2074  C   ILE X 142      33.470  19.513  26.905  0.00  0.00           C
ATOM   2075  O   ILE X 142      34.100  18.836  26.049  0.00  0.00           O
ATOM   2076  N   LEU X 143      32.879  20.640  26.529  0.00  0.00           N
ATOM   2077  H   LEU X 143      32.532  21.298  27.212  0.00  0.00           H
ATOM   2078  CA  LEU X 143      33.086  21.289  25.285  0.00  0.00           C
ATOM   2079  HA  LEU X 143      33.213  20.555  24.490  0.00  0.00           H
ATOM   2080  CB  LEU X 143      31.978  22.328  24.964  0.00  0.00           C
ATOM   2081  HB2 LEU X 143      31.990  22.901  25.891  0.00  0.00           H
ATOM   2082  HB3 LEU X 143      32.501  22.767  24.114  0.00  0.00           H
ATOM   2083  CG  LEU X 143      30.594  21.828  24.789  0.00  0.00           C
ATOM   2084  HG  LEU X 143      30.403  21.124  25.598  0.00  0.00           H
ATOM   2085  CD1 LEU X 143      29.559  22.920  24.985  0.00  0.00           C
ATOM   2086 HD11 LEU X 143      29.838  23.909  24.621  0.00  0.00           H
ATOM   2087 HD12 LEU X 143      28.645  22.738  24.419  0.00  0.00           H
ATOM   2088 HD13 LEU X 143      29.342  22.921  26.053  0.00  0.00           H
ATOM   2089  CD2 LEU X 143      30.399  21.256  23.306  0.00  0.00           C
ATOM   2090 HD21 LEU X 143      29.420  20.870  23.024  0.00  0.00           H
ATOM   2091 HD22 LEU X 143      30.784  22.018  22.628  0.00  0.00           H
ATOM   2092 HD23 LEU X 143      31.092  20.421  23.203  0.00  0.00           H
ATOM   2093  C   LEU X 143      34.479  22.003  25.360  0.00  0.00           C
ATOM   2094  O   LEU X 143      34.748  22.768  26.306  0.00  0.00           O
ATOM   2095  N   SER X 144      35.412  21.830  24.376  0.00  0.00           N
ATOM   2096  H   SER X 144      35.303  21.192  23.601  0.00  0.00           H
ATOM   2097  CA  SER X 144      36.616  22.652  24.231  0.00  0.00           C
ATOM   2098  HA  SER X 144      37.231  22.389  25.092  0.00  0.00           H
ATOM   2099  CB  SER X 144      37.481  22.266  23.059  0.00  0.00           C
ATOM   2100  HB2 SER X 144      38.365  22.905  23.056  0.00  0.00           H
ATOM   2101  HB3 SER X 144      37.796  21.229  23.170  0.00  0.00           H
ATOM   2102  OG  SER X 144      36.668  22.452  21.924  0.00  0.00           O
ATOM   2103  HG  SER X 144      36.240  21.640  21.643  0.00  0.00           H
ATOM   2104  C   SER X 144      36.361  24.169  24.257  0.00  0.00           C
ATOM   2105  O   SER X 144      35.277  24.656  23.889  0.00  0.00           O
ATOM   2106  N   ASP X 145      37.384  24.862  24.717  0.00  0.00           N
ATOM   2107  H   ASP X 145      38.144  24.290  25.057  0.00  0.00           H
ATOM   2108  CA  ASP X 145      37.411  26.216  25.128  0.00  0.00           C
ATOM   2109  HA  ASP X 145      36.563  26.329  25.802  0.00  0.00           H
ATOM   2110  CB  ASP X 145      38.694  26.673  25.889  0.00  0.00           C
ATOM   2111  HB2 ASP X 145      39.530  26.327  25.281  0.00  0.00           H
ATOM   2112  HB3 ASP X 145      38.905  27.739  25.964  0.00  0.00           H
ATOM   2113  CG  ASP X 145      38.871  26.074  27.295  0.00  0.00           C
ATOM   2114  OD1 ASP X 145      40.025  26.114  27.747  0.00  0.00           O
ATOM   2115  OD2 ASP X 145      37.887  25.600  27.913  0.00  0.00           O
ATOM   2116  C   ASP X 145      37.253  27.229  23.965  0.00  0.00           C
ATOM   2117  O   ASP X 145      36.726  28.293  24.222  0.00  0.00           O
ATOM   2118  N   SER X 146      37.776  26.804  22.803  0.00  0.00           N
ATOM   2119  H   SER X 146      38.444  26.047  22.816  0.00  0.00           H
ATOM   2120  CA  SER X 146      37.417  27.521  21.543  0.00  0.00           C
ATOM   2121  HA  SER X 146      37.592  28.584  21.711  0.00  0.00           H
ATOM   2122  CB  SER X 146      38.298  27.091  20.322  0.00  0.00           C
ATOM   2123  HB2 SER X 146      38.175  26.008  20.312  0.00  0.00           H
ATOM   2124  HB3 SER X 146      38.085  27.465  19.320  0.00  0.00           H
ATOM   2125  OG  SER X 146      39.638  27.344  20.621  0.00  0.00           O
ATOM   2126  HG  SER X 146      40.273  26.889  20.063  0.00  0.00           H
ATOM   2127  C   SER X 146      35.957  27.363  21.174  0.00  0.00           C
ATOM   2128  O   SER X 146      35.403  28.268  20.587  0.00  0.00           O
ATOM   2129  N   SER X 147      35.356  26.242  21.545  0.00  0.00           N
ATOM   2130  H   SER X 147      35.808  25.508  22.073  0.00  0.00           H
ATOM   2131  CA  SER X 147      33.922  26.153  21.276  0.00  0.00           C
ATOM   2132  HA  SER X 147      33.820  26.597  20.286  0.00  0.00           H
ATOM   2133  CB  SER X 147      33.470  24.726  21.291  0.00  0.00           C
ATOM   2134  HB2 SER X 147      34.153  24.200  20.622  0.00  0.00           H
ATOM   2135  HB3 SER X 147      33.574  24.267  22.274  0.00  0.00           H
ATOM   2136  OG  SER X 147      32.187  24.657  20.825  0.00  0.00           O
ATOM   2137  HG  SER X 147      32.143  24.926  19.904  0.00  0.00           H
ATOM   2138  C   SER X 147      33.059  26.912  22.258  0.00  0.00           C
ATOM   2139  O   SER X 147      32.232  27.671  21.829  0.00  0.00           O
ATOM   2140  N   CYX X 148      33.485  26.808  23.535  0.00  0.00           N
ATOM   2141  H   CYX X 148      34.221  26.140  23.715  0.00  0.00           H
ATOM   2142  CA  CYX X 148      33.014  27.679  24.647  0.00  0.00           C
ATOM   2143  HA  CYX X 148      31.953  27.486  24.799  0.00  0.00           H
ATOM   2144  CB  CYX X 148      33.703  27.323  25.984  0.00  0.00           C
ATOM   2145  HB2 CYX X 148      33.817  26.243  26.075  0.00  0.00           H
ATOM   2146  HB3 CYX X 148      34.717  27.724  25.999  0.00  0.00           H
ATOM   2147  SG  CYX X 148      32.734  27.824  27.471  0.00  0.00           S
ATOM   2148  C   CYX X 148      33.153  29.186  24.375  0.00  0.00           C
ATOM   2149  O   CYX X 148      32.206  29.898  24.592  0.00  0.00           O
ATOM   2150  N   LYS X 149      34.213  29.628  23.763  0.00  0.00           N
ATOM   2151  H   LYS X 149      34.853  28.876  23.553  0.00  0.00           H
ATOM   2152  CA  LYS X 149      34.425  31.015  23.266  0.00  0.00           C
ATOM   2153  HA  LYS X 149      33.993  31.678  24.015  0.00  0.00           H
ATOM   2154  CB  LYS X 149      35.917  31.200  22.999  0.00  0.00           C
ATOM   2155  HB2 LYS X 149      36.266  30.262  22.567  0.00  0.00           H
ATOM   2156  HB3 LYS X 149      35.982  32.028  22.293  0.00  0.00           H
ATOM   2157  CG  LYS X 149      36.712  31.543  24.281  0.00  0.00           C
ATOM   2158  HG2 LYS X 149      36.472  32.569  24.560  0.00  0.00           H
ATOM   2159  HG3 LYS X 149      36.490  30.900  25.133  0.00  0.00           H
ATOM   2160  CD  LYS X 149      38.284  31.582  24.088  0.00  0.00           C
ATOM   2161  HD2 LYS X 149      38.620  30.922  23.287  0.00  0.00           H
ATOM   2162  HD3 LYS X 149      38.530  32.624  23.885  0.00  0.00           H
ATOM   2163  CE  LYS X 149      38.914  30.957  25.360  0.00  0.00           C
ATOM   2164  HE2 LYS X 149      38.776  31.734  26.112  0.00  0.00           H
ATOM   2165  HE3 LYS X 149      38.555  30.004  25.749  0.00  0.00           H
ATOM   2166  NZ  LYS X 149      40.370  30.715  25.051  0.00  0.00           N
ATOM   2167  HZ1 LYS X 149      40.809  30.389  25.901  0.00  0.00           H
ATOM   2168  HZ2 LYS X 149      40.402  29.978  24.361  0.00  0.00           H
ATOM   2169  HZ3 LYS X 149      40.810  31.522  24.632  0.00  0.00           H
ATOM   2170  C   LYS X 149      33.644  31.284  21.933  0.00  0.00           C
ATOM   2171  O   LYS X 149      33.789  32.407  21.505  0.00  0.00           O
ATOM   2172  N   SER X 150      32.895  30.344  21.319  0.00  0.00           N
ATOM   2173  H   SER X 150      33.006  29.419  21.708  0.00  0.00           H
ATOM   2174  CA  SER X 150      32.054  30.567  20.084  0.00  0.00           C
ATOM   2175  HA  SER X 150      32.225  31.572  19.699  0.00  0.00           H
ATOM   2176  CB  SER X 150      32.474  29.523  18.995  0.00  0.00           C
ATOM   2177  HB2 SER X 150      32.287  28.516  19.368  0.00  0.00           H
ATOM   2178  HB3 SER X 150      31.991  29.705  18.035  0.00  0.00           H
ATOM   2179  OG  SER X 150      33.819  29.645  18.743  0.00  0.00           O
ATOM   2180  HG  SER X 150      34.269  29.194  19.461  0.00  0.00           H
ATOM   2181  C   SER X 150      30.567  30.442  20.239  0.00  0.00           C
ATOM   2182  O   SER X 150      29.756  31.135  19.561  0.00  0.00           O
ATOM   2183  N   ALA X 151      30.185  29.527  21.177  0.00  0.00           N
ATOM   2184  H   ALA X 151      30.871  28.930  21.618  0.00  0.00           H
ATOM   2185  CA  ALA X 151      28.947  29.627  21.946  0.00  0.00           C
ATOM   2186  HA  ALA X 151      28.109  29.473  21.267  0.00  0.00           H
ATOM   2187  CB  ALA X 151      28.870  28.515  22.983  0.00  0.00           C
ATOM   2188  HB1 ALA X 151      28.672  29.035  23.921  0.00  0.00           H
ATOM   2189  HB2 ALA X 151      28.067  27.876  22.615  0.00  0.00           H
ATOM   2190  HB3 ALA X 151      29.794  27.954  23.125  0.00  0.00           H
ATOM   2191  C   ALA X 151      28.788  31.052  22.471  0.00  0.00           C
ATOM   2192  O   ALA X 151      27.831  31.721  22.028  0.00  0.00           O
ATOM   2193  N   TYR X 152      29.736  31.496  23.247  0.00  0.00           N
ATOM   2194  H   TYR X 152      30.507  30.891  23.494  0.00  0.00           H
ATOM   2195  CA  TYR X 152      29.811  32.688  23.991  0.00  0.00           C
ATOM   2196  HA  TYR X 152      28.887  33.215  23.754  0.00  0.00           H
ATOM   2197  CB  TYR X 152      29.743  32.366  25.500  0.00  0.00           C
ATOM   2198  HB2 TYR X 152      30.637  31.772  25.690  0.00  0.00           H
ATOM   2199  HB3 TYR X 152      29.742  33.314  26.037  0.00  0.00           H
ATOM   2200  CG  TYR X 152      28.521  31.653  25.861  0.00  0.00           C
ATOM   2201  CD1 TYR X 152      28.617  30.404  26.403  0.00  0.00           C
ATOM   2202  HD1 TYR X 152      29.563  29.886  26.456  0.00  0.00           H
ATOM   2203  CE1 TYR X 152      27.524  29.638  26.774  0.00  0.00           C
ATOM   2204  HE1 TYR X 152      27.709  28.669  27.213  0.00  0.00           H
ATOM   2205  CZ  TYR X 152      26.209  30.233  26.745  0.00  0.00           C
ATOM   2206  OH  TYR X 152      25.091  29.592  27.172  0.00  0.00           O
ATOM   2207  HH  TYR X 152      25.343  28.789  27.635  0.00  0.00           H
ATOM   2208  CE2 TYR X 152      26.147  31.522  26.278  0.00  0.00           C
ATOM   2209  HE2 TYR X 152      25.217  32.070  26.302  0.00  0.00           H
ATOM   2210  CD2 TYR X 152      27.255  32.233  25.867  0.00  0.00           C
ATOM   2211  HD2 TYR X 152      27.204  33.259  25.534  0.00  0.00           H
ATOM   2212  C   TYR X 152      30.998  33.551  23.655  0.00  0.00           C
ATOM   2213  O   TYR X 152      32.003  33.549  24.415  0.00  0.00           O
ATOM   2214  N   PRO X 153      30.960  34.311  22.558  0.00  0.00           N
ATOM   2215  CD  PRO X 153      29.881  34.418  21.633  0.00  0.00           C
ATOM   2216  HD2 PRO X 153      28.988  34.763  22.153  0.00  0.00           H
ATOM   2217  HD3 PRO X 153      29.568  33.530  21.083  0.00  0.00           H
ATOM   2218  CG  PRO X 153      30.330  35.474  20.698  0.00  0.00           C
ATOM   2219  HG2 PRO X 153      29.794  36.419  20.783  0.00  0.00           H
ATOM   2220  HG3 PRO X 153      30.258  35.085  19.682  0.00  0.00           H
ATOM   2221  CB  PRO X 153      31.772  35.796  20.918  0.00  0.00           C
ATOM   2222  HB2 PRO X 153      32.088  36.835  20.820  0.00  0.00           H
ATOM   2223  HB3 PRO X 153      32.357  35.143  20.271  0.00  0.00           H
ATOM   2224  CA  PRO X 153      32.034  35.299  22.298  0.00  0.00           C
ATOM   2225  HA  PRO X 153      32.954  34.740  22.468  0.00  0.00           H
ATOM   2226  C   PRO X 153      31.962  36.381  23.391  0.00  0.00           C
ATOM   2227  O   PRO X 153      30.852  36.675  23.853  0.00  0.00           O
ATOM   2228  N   GLY X 154      33.130  36.889  23.891  0.00  0.00           N
ATOM   2229  H   GLY X 154      33.977  36.426  23.593  0.00  0.00           H
ATOM   2230  CA  GLY X 154      33.216  37.911  24.928  0.00  0.00           C
ATOM   2231  HA2 GLY X 154      34.161  38.448  24.844  0.00  0.00           H
ATOM   2232  HA3 GLY X 154      32.490  38.683  24.672  0.00  0.00           H
ATOM   2233  C   GLY X 154      33.001  37.440  26.391  0.00  0.00           C
ATOM   2234  O   GLY X 154      33.660  37.940  27.341  0.00  0.00           O
ATOM   2235  N   GLN X 155      32.115  36.494  26.723  0.00  0.00           N
ATOM   2236  H   GLN X 155      31.609  36.094  25.946  0.00  0.00           H
ATOM   2237  CA  GLN X 155      31.626  36.185  28.091  0.00  0.00           C
ATOM   2238  HA  GLN X 155      31.788  37.084  28.685  0.00  0.00           H
ATOM   2239  CB  GLN X 155      30.224  35.723  27.961  0.00  0.00           C
ATOM   2240  HB2 GLN X 155      30.305  34.810  27.372  0.00  0.00           H
ATOM   2241  HB3 GLN X 155      29.914  35.438  28.966  0.00  0.00           H
ATOM   2242  CG  GLN X 155      29.214  36.763  27.444  0.00  0.00           C
ATOM   2243  HG2 GLN X 155      29.278  37.566  28.178  0.00  0.00           H
ATOM   2244  HG3 GLN X 155      29.557  37.005  26.438  0.00  0.00           H
ATOM   2245  CD  GLN X 155      27.822  36.256  27.493  0.00  0.00           C
ATOM   2246  OE1 GLN X 155      27.190  35.923  28.496  0.00  0.00           O
ATOM   2247  NE2 GLN X 155      27.121  36.164  26.417  0.00  0.00           N
ATOM   2248 HE21 GLN X 155      26.119  36.043  26.407  0.00  0.00           H
ATOM   2249 HE22 GLN X 155      27.471  36.658  25.609  0.00  0.00           H
ATOM   2250  C   GLN X 155      32.419  35.110  28.917  0.00  0.00           C
ATOM   2251  O   GLN X 155      32.124  34.912  30.064  0.00  0.00           O
ATOM   2252  N   ILE X 156      33.448  34.403  28.330  0.00  0.00           N
ATOM   2253  H   ILE X 156      33.469  34.529  27.328  0.00  0.00           H
ATOM   2254  CA  ILE X 156      34.220  33.375  29.003  0.00  0.00           C
ATOM   2255  HA  ILE X 156      33.680  32.978  29.863  0.00  0.00           H
ATOM   2256  CB  ILE X 156      34.460  32.135  28.083  0.00  0.00           C
ATOM   2257  HB  ILE X 156      35.053  32.461  27.228  0.00  0.00           H
ATOM   2258  CG2 ILE X 156      35.318  31.139  28.828  0.00  0.00           C
ATOM   2259 HG21 ILE X 156      34.920  31.009  29.835  0.00  0.00           H
ATOM   2260 HG22 ILE X 156      35.382  30.165  28.343  0.00  0.00           H
ATOM   2261 HG23 ILE X 156      36.272  31.638  28.998  0.00  0.00           H
ATOM   2262  CG1 ILE X 156      33.234  31.497  27.535  0.00  0.00           C
ATOM   2263 HG12 ILE X 156      32.615  32.296  27.127  0.00  0.00           H
ATOM   2264 HG13 ILE X 156      33.441  30.813  26.711  0.00  0.00           H
ATOM   2265  CD1 ILE X 156      32.310  30.838  28.548  0.00  0.00           C
ATOM   2266 HD11 ILE X 156      32.158  31.544  29.364  0.00  0.00           H
ATOM   2267 HD12 ILE X 156      31.347  30.592  28.100  0.00  0.00           H
ATOM   2268 HD13 ILE X 156      32.906  29.990  28.886  0.00  0.00           H
ATOM   2269  C   ILE X 156      35.560  33.978  29.646  0.00  0.00           C
ATOM   2270  O   ILE X 156      36.168  34.874  29.025  0.00  0.00           O
ATOM   2271  N   THR X 157      35.988  33.609  30.802  0.00  0.00           N
ATOM   2272  H   THR X 157      35.320  33.051  31.314  0.00  0.00           H
ATOM   2273  CA  THR X 157      37.256  33.994  31.436  0.00  0.00           C
ATOM   2274  HA  THR X 157      37.869  34.591  30.761  0.00  0.00           H
ATOM   2275  CB  THR X 157      37.101  34.804  32.708  0.00  0.00           C
ATOM   2276  HB  THR X 157      38.116  34.943  33.080  0.00  0.00           H
ATOM   2277  CG2 THR X 157      36.347  36.048  32.625  0.00  0.00           C
ATOM   2278 HG21 THR X 157      35.411  35.880  32.093  0.00  0.00           H
ATOM   2279 HG22 THR X 157      36.120  36.370  33.642  0.00  0.00           H
ATOM   2280 HG23 THR X 157      37.005  36.747  32.109  0.00  0.00           H
ATOM   2281  OG1 THR X 157      36.345  33.934  33.579  0.00  0.00           O
ATOM   2282  HG1 THR X 157      36.334  34.414  34.410  0.00  0.00           H
ATOM   2283  C   THR X 157      38.075  32.692  31.735  0.00  0.00           C
ATOM   2284  O   THR X 157      37.519  31.624  31.744  0.00  0.00           O
ATOM   2285  N   SER X 158      39.359  32.769  32.085  0.00  0.00           N
ATOM   2286  H   SER X 158      39.831  33.656  31.986  0.00  0.00           H
ATOM   2287  CA  SER X 158      40.183  31.628  32.423  0.00  0.00           C
ATOM   2288  HA  SER X 158      40.431  31.034  31.543  0.00  0.00           H
ATOM   2289  CB  SER X 158      41.522  32.154  32.833  0.00  0.00           C
ATOM   2290  HB2 SER X 158      42.104  31.316  33.216  0.00  0.00           H
ATOM   2291  HB3 SER X 158      41.956  32.461  31.882  0.00  0.00           H
ATOM   2292  OG  SER X 158      41.435  33.218  33.834  0.00  0.00           O
ATOM   2293  HG  SER X 158      40.921  33.874  33.358  0.00  0.00           H
ATOM   2294  C   SER X 158      39.546  30.738  33.635  0.00  0.00           C
ATOM   2295  O   SER X 158      40.086  29.690  33.932  0.00  0.00           O
ATOM   2296  N   ASN X 159      38.511  31.150  34.328  0.00  0.00           N
ATOM   2297  H   ASN X 159      38.024  31.965  33.983  0.00  0.00           H
ATOM   2298  CA  ASN X 159      37.918  30.526  35.536  0.00  0.00           C
ATOM   2299  HA  ASN X 159      38.637  29.796  35.908  0.00  0.00           H
ATOM   2300  CB  ASN X 159      37.810  31.519  36.675  0.00  0.00           C
ATOM   2301  HB2 ASN X 159      37.326  32.353  36.167  0.00  0.00           H
ATOM   2302  HB3 ASN X 159      37.218  31.078  37.477  0.00  0.00           H
ATOM   2303  CG  ASN X 159      39.158  32.082  37.083  0.00  0.00           C
ATOM   2304  OD1 ASN X 159      40.049  31.363  37.382  0.00  0.00           O
ATOM   2305  ND2 ASN X 159      39.358  33.374  36.975  0.00  0.00           N
ATOM   2306 HD21 ASN X 159      40.264  33.812  37.055  0.00  0.00           H
ATOM   2307 HD22 ASN X 159      38.534  33.951  36.890  0.00  0.00           H
ATOM   2308  C   ASN X 159      36.653  29.750  35.240  0.00  0.00           C
ATOM   2309  O   ASN X 159      35.902  29.450  36.176  0.00  0.00           O
ATOM   2310  N   MET X 160      36.321  29.432  33.941  0.00  0.00           N
ATOM   2311  H   MET X 160      36.929  29.728  33.191  0.00  0.00           H
ATOM   2312  CA  MET X 160      35.016  28.873  33.661  0.00  0.00           C
ATOM   2313  HA  MET X 160      34.787  28.114  34.409  0.00  0.00           H
ATOM   2314  CB  MET X 160      33.901  29.911  33.595  0.00  0.00           C
ATOM   2315  HB2 MET X 160      32.864  29.587  33.686  0.00  0.00           H
ATOM   2316  HB3 MET X 160      34.084  30.584  34.433  0.00  0.00           H
ATOM   2317  CG  MET X 160      33.970  30.735  32.311  0.00  0.00           C
ATOM   2318  HG2 MET X 160      34.942  31.229  32.298  0.00  0.00           H
ATOM   2319  HG3 MET X 160      33.865  30.107  31.427  0.00  0.00           H
ATOM   2320  SD  MET X 160      32.595  31.959  32.235  0.00  0.00           S
ATOM   2321  CE  MET X 160      33.190  33.286  33.340  0.00  0.00           C
ATOM   2322  HE1 MET X 160      33.593  34.141  32.798  0.00  0.00           H
ATOM   2323  HE2 MET X 160      32.309  33.642  33.876  0.00  0.00           H
ATOM   2324  HE3 MET X 160      33.931  32.932  34.057  0.00  0.00           H
ATOM   2325  C   MET X 160      35.105  28.073  32.345  0.00  0.00           C
ATOM   2326  O   MET X 160      36.008  28.377  31.499  0.00  0.00           O
ATOM   2327  N   PHE X 161      34.299  27.028  32.218  0.00  0.00           N
ATOM   2328  H   PHE X 161      33.611  26.865  32.939  0.00  0.00           H
ATOM   2329  CA  PHE X 161      34.327  26.064  31.124  0.00  0.00           C
ATOM   2330  HA  PHE X 161      34.723  26.519  30.216  0.00  0.00           H
ATOM   2331  CB  PHE X 161      35.184  24.777  31.514  0.00  0.00           C
ATOM   2332  HB2 PHE X 161      35.202  24.209  30.584  0.00  0.00           H
ATOM   2333  HB3 PHE X 161      36.205  24.935  31.863  0.00  0.00           H
ATOM   2334  CG  PHE X 161      34.588  23.955  32.637  0.00  0.00           C
ATOM   2335  CD1 PHE X 161      33.685  22.888  32.284  0.00  0.00           C
ATOM   2336  HD1 PHE X 161      33.460  22.629  31.260  0.00  0.00           H
ATOM   2337  CE1 PHE X 161      33.121  22.060  33.242  0.00  0.00           C
ATOM   2338  HE1 PHE X 161      32.523  21.207  32.956  0.00  0.00           H
ATOM   2339  CZ  PHE X 161      33.345  22.351  34.599  0.00  0.00           C
ATOM   2340  HZ  PHE X 161      32.891  21.760  35.380  0.00  0.00           H
ATOM   2341  CE2 PHE X 161      34.177  23.355  34.950  0.00  0.00           C
ATOM   2342  HE2 PHE X 161      34.436  23.466  35.992  0.00  0.00           H
ATOM   2343  CD2 PHE X 161      34.903  24.180  33.973  0.00  0.00           C
ATOM   2344  HD2 PHE X 161      35.650  24.882  34.313  0.00  0.00           H
ATOM   2345  C   PHE X 161      32.839  25.772  30.703  0.00  0.00           C
ATOM   2346  O   PHE X 161      31.935  25.896  31.548  0.00  0.00           O
ATOM   2347  N   CYX X 162      32.635  25.398  29.436  0.00  0.00           N
ATOM   2348  H   CYX X 162      33.504  25.257  28.941  0.00  0.00           H
ATOM   2349  CA  CYX X 162      31.373  24.745  28.947  0.00  0.00           C
ATOM   2350  HA  CYX X 162      30.530  25.121  29.526  0.00  0.00           H
ATOM   2351  CB  CYX X 162      30.960  25.284  27.542  0.00  0.00           C
ATOM   2352  HB2 CYX X 162      31.785  24.865  26.966  0.00  0.00           H
ATOM   2353  HB3 CYX X 162      30.036  24.812  27.206  0.00  0.00           H
ATOM   2354  SG  CYX X 162      30.862  27.061  27.327  0.00  0.00           S
ATOM   2355  C   CYX X 162      31.293  23.199  28.937  0.00  0.00           C
ATOM   2356  O   CYX X 162      32.279  22.489  28.716  0.00  0.00           O
ATOM   2357  N   ALA X 163      30.096  22.709  29.184  0.00  0.00           N
ATOM   2358  H   ALA X 163      29.270  23.277  29.307  0.00  0.00           H
ATOM   2359  CA  ALA X 163      29.740  21.230  29.077  0.00  0.00           C
ATOM   2360  HA  ALA X 163      30.485  20.655  28.527  0.00  0.00           H
ATOM   2361  CB  ALA X 163      29.690  20.705  30.530  0.00  0.00           C
ATOM   2362  HB1 ALA X 163      28.806  20.982  31.105  0.00  0.00           H
ATOM   2363  HB2 ALA X 163      29.597  19.624  30.418  0.00  0.00           H
ATOM   2364  HB3 ALA X 163      30.619  20.935  31.050  0.00  0.00           H
ATOM   2365  C   ALA X 163      28.417  21.064  28.359  0.00  0.00           C
ATOM   2366  O   ALA X 163      27.701  22.055  28.175  0.00  0.00           O
ATOM   2367  N   GLY X 164      28.018  19.876  28.001  0.00  0.00           N
ATOM   2368  H   GLY X 164      28.683  19.147  28.216  0.00  0.00           H
ATOM   2369  CA  GLY X 164      26.857  19.578  27.207  0.00  0.00           C
ATOM   2370  HA2 GLY X 164      26.555  18.548  27.396  0.00  0.00           H
ATOM   2371  HA3 GLY X 164      25.978  20.105  27.578  0.00  0.00           H
ATOM   2372  C   GLY X 164      27.106  19.736  25.679  0.00  0.00           C
ATOM   2373  O   GLY X 164      27.973  19.060  25.181  0.00  0.00           O
ATOM   2374  N   TYR X 165      26.383  20.637  24.986  0.00  0.00           N
ATOM   2375  H   TYR X 165      25.717  21.118  25.573  0.00  0.00           H
ATOM   2376  CA  TYR X 165      26.127  20.595  23.569  0.00  0.00           C
ATOM   2377  HA  TYR X 165      27.023  20.113  23.178  0.00  0.00           H
ATOM   2378  CB  TYR X 165      24.922  19.673  23.271  0.00  0.00           C
ATOM   2379  HB2 TYR X 165      24.000  20.202  23.510  0.00  0.00           H
ATOM   2380  HB3 TYR X 165      24.776  19.345  22.242  0.00  0.00           H
ATOM   2381  CG  TYR X 165      24.810  18.375  24.066  0.00  0.00           C
ATOM   2382  CD1 TYR X 165      23.931  18.297  25.126  0.00  0.00           C
ATOM   2383  HD1 TYR X 165      23.261  19.124  25.311  0.00  0.00           H
ATOM   2384  CE1 TYR X 165      23.851  17.097  25.856  0.00  0.00           C
ATOM   2385  HE1 TYR X 165      23.219  17.038  26.729  0.00  0.00           H
ATOM   2386  CZ  TYR X 165      24.621  15.956  25.512  0.00  0.00           C
ATOM   2387  OH  TYR X 165      24.533  14.924  26.351  0.00  0.00           O
ATOM   2388  HH  TYR X 165      25.084  14.169  26.129  0.00  0.00           H
ATOM   2389  CE2 TYR X 165      25.554  16.049  24.457  0.00  0.00           C
ATOM   2390  HE2 TYR X 165      26.198  15.255  24.109  0.00  0.00           H
ATOM   2391  CD2 TYR X 165      25.745  17.305  23.781  0.00  0.00           C
ATOM   2392  HD2 TYR X 165      26.324  17.335  22.870  0.00  0.00           H
ATOM   2393  C   TYR X 165      26.036  21.997  22.859  0.00  0.00           C
ATOM   2394  O   TYR X 165      25.179  22.824  23.282  0.00  0.00           O
ATOM   2395  N   LEU X 166      26.701  22.209  21.739  0.00  0.00           N
ATOM   2396  H   LEU X 166      27.233  21.453  21.332  0.00  0.00           H
ATOM   2397  CA  LEU X 166      26.242  23.251  20.854  0.00  0.00           C
ATOM   2398  HA  LEU X 166      26.344  24.156  21.453  0.00  0.00           H
ATOM   2399  CB  LEU X 166      27.198  23.484  19.688  0.00  0.00           C
ATOM   2400  HB2 LEU X 166      27.197  22.527  19.167  0.00  0.00           H
ATOM   2401  HB3 LEU X 166      26.821  24.367  19.171  0.00  0.00           H
ATOM   2402  CG  LEU X 166      28.665  23.841  19.938  0.00  0.00           C
ATOM   2403  HG  LEU X 166      29.129  23.206  20.692  0.00  0.00           H
ATOM   2404  CD1 LEU X 166      29.457  23.735  18.592  0.00  0.00           C
ATOM   2405 HD11 LEU X 166      29.055  24.429  17.854  0.00  0.00           H
ATOM   2406 HD12 LEU X 166      30.525  23.899  18.730  0.00  0.00           H
ATOM   2407 HD13 LEU X 166      29.423  22.672  18.352  0.00  0.00           H
ATOM   2408  CD2 LEU X 166      28.842  25.254  20.460  0.00  0.00           C
ATOM   2409 HD21 LEU X 166      28.368  25.393  21.432  0.00  0.00           H
ATOM   2410 HD22 LEU X 166      29.902  25.421  20.656  0.00  0.00           H
ATOM   2411 HD23 LEU X 166      28.449  25.989  19.758  0.00  0.00           H
ATOM   2412  C   LEU X 166      24.802  23.087  20.324  0.00  0.00           C
ATOM   2413  O   LEU X 166      24.151  24.042  19.966  0.00  0.00           O
ATOM   2414  N   GLU X 167      24.251  21.826  20.208  0.00  0.00           N
ATOM   2415  H   GLU X 167      24.852  21.032  20.375  0.00  0.00           H
ATOM   2416  CA  GLU X 167      22.891  21.531  19.881  0.00  0.00           C
ATOM   2417  HA  GLU X 167      22.502  22.066  19.014  0.00  0.00           H
ATOM   2418  CB  GLU X 167      22.758  20.024  19.522  0.00  0.00           C
ATOM   2419  HB2 GLU X 167      23.144  19.405  20.332  0.00  0.00           H
ATOM   2420  HB3 GLU X 167      21.687  19.827  19.481  0.00  0.00           H
ATOM   2421  CG  GLU X 167      23.423  19.610  18.204  0.00  0.00           C
ATOM   2422  HG2 GLU X 167      22.993  20.161  17.367  0.00  0.00           H
ATOM   2423  HG3 GLU X 167      24.474  19.839  18.381  0.00  0.00           H
ATOM   2424  CD  GLU X 167      23.385  18.026  18.019  0.00  0.00           C
ATOM   2425  OE1 GLU X 167      24.382  17.410  18.459  0.00  0.00           O
ATOM   2426  OE2 GLU X 167      22.357  17.537  17.557  0.00  0.00           O
ATOM   2427  C   GLU X 167      21.897  21.824  21.009  0.00  0.00           C
ATOM   2428  O   GLU X 167      20.711  22.082  20.769  0.00  0.00           O
ATOM   2429  N   GLY X 168      22.399  21.777  22.221  0.00  0.00           N
ATOM   2430  H   GLY X 168      23.401  21.688  22.310  0.00  0.00           H
ATOM   2431  CA  GLY X 168      21.635  21.994  23.442  0.00  0.00           C
ATOM   2432  HA2 GLY X 168      22.436  22.233  24.142  0.00  0.00           H
ATOM   2433  HA3 GLY X 168      21.030  22.900  23.396  0.00  0.00           H
ATOM   2434  C   GLY X 168      20.788  20.771  23.790  0.00  0.00           C
ATOM   2435  O   GLY X 168      21.127  19.584  23.730  0.00  0.00           O
ATOM   2436  N   GLY X 169      19.517  21.043  24.081  0.00  0.00           N
ATOM   2437  H   GLY X 169      19.291  22.024  24.163  0.00  0.00           H
ATOM   2438  CA  GLY X 169      18.432  20.062  24.265  0.00  0.00           C
ATOM   2439  HA2 GLY X 169      17.461  20.554  24.212  0.00  0.00           H
ATOM   2440  HA3 GLY X 169      18.393  19.407  23.395  0.00  0.00           H
ATOM   2441  C   GLY X 169      18.481  19.258  25.554  0.00  0.00           C
ATOM   2442  O   GLY X 169      17.539  18.706  25.988  0.00  0.00           O
ATOM   2443  N   LYS X 170      19.653  19.225  26.166  0.00  0.00           N
ATOM   2444  H   LYS X 170      20.381  19.772  25.728  0.00  0.00           H
ATOM   2445  CA  LYS X 170      19.828  18.689  27.472  0.00  0.00           C
ATOM   2446  HA  LYS X 170      18.891  18.602  28.021  0.00  0.00           H
ATOM   2447  CB  LYS X 170      20.305  17.215  27.498  0.00  0.00           C
ATOM   2448  HB2 LYS X 170      21.391  17.212  27.589  0.00  0.00           H
ATOM   2449  HB3 LYS X 170      19.835  16.732  28.354  0.00  0.00           H
ATOM   2450  CG  LYS X 170      19.835  16.210  26.376  0.00  0.00           C
ATOM   2451  HG2 LYS X 170      18.781  15.956  26.479  0.00  0.00           H
ATOM   2452  HG3 LYS X 170      20.026  16.712  25.427  0.00  0.00           H
ATOM   2453  CD  LYS X 170      20.618  14.900  26.241  0.00  0.00           C
ATOM   2454  HD2 LYS X 170      21.644  15.188  26.010  0.00  0.00           H
ATOM   2455  HD3 LYS X 170      20.598  14.381  27.199  0.00  0.00           H
ATOM   2456  CE  LYS X 170      20.008  14.032  25.144  0.00  0.00           C
ATOM   2457  HE2 LYS X 170      18.955  13.861  25.367  0.00  0.00           H
ATOM   2458  HE3 LYS X 170      19.943  14.591  24.211  0.00  0.00           H
ATOM   2459  NZ  LYS X 170      20.830  12.844  24.934  0.00  0.00           N
ATOM   2460  HZ1 LYS X 170      20.961  12.324  25.790  0.00  0.00           H
ATOM   2461  HZ2 LYS X 170      20.383  12.278  24.226  0.00  0.00           H
ATOM   2462  HZ3 LYS X 170      21.703  13.114  24.505  0.00  0.00           H
ATOM   2463  C   LYS X 170      20.938  19.446  28.242  0.00  0.00           C
ATOM   2464  O   LYS X 170      21.921  19.797  27.641  0.00  0.00           O
ATOM   2465  N   ASP X 171      20.570  19.885  29.449  0.00  0.00           N
ATOM   2466  H   ASP X 171      19.753  19.501  29.902  0.00  0.00           H
ATOM   2467  CA  ASP X 171      21.307  20.950  30.116  0.00  0.00           C
ATOM   2468  HA  ASP X 171      22.344  20.669  29.931  0.00  0.00           H
ATOM   2469  CB  ASP X 171      21.058  22.292  29.404  0.00  0.00           C
ATOM   2470  HB2 ASP X 171      20.784  22.014  28.387  0.00  0.00           H
ATOM   2471  HB3 ASP X 171      20.200  22.777  29.870  0.00  0.00           H
ATOM   2472  CG  ASP X 171      22.181  23.285  29.479  0.00  0.00           C
ATOM   2473  OD1 ASP X 171      21.795  24.376  29.050  0.00  0.00           O
ATOM   2474  OD2 ASP X 171      23.290  23.002  29.948  0.00  0.00           O
ATOM   2475  C   ASP X 171      21.035  21.039  31.618  0.00  0.00           C
ATOM   2476  O   ASP X 171      19.983  20.699  32.103  0.00  0.00           O
ATOM   2477  N   SER X 172      22.010  21.716  32.293  0.00  0.00           N
ATOM   2478  H   SER X 172      22.858  21.958  31.801  0.00  0.00           H
ATOM   2479  CA  SER X 172      21.763  22.190  33.630  0.00  0.00           C
ATOM   2480  HA  SER X 172      21.263  21.356  34.121  0.00  0.00           H
ATOM   2481  CB  SER X 172      23.123  22.544  34.339  0.00  0.00           C
ATOM   2482  HB2 SER X 172      22.709  22.904  35.281  0.00  0.00           H
ATOM   2483  HB3 SER X 172      23.713  21.628  34.305  0.00  0.00           H
ATOM   2484  OG  SER X 172      23.780  23.614  33.701  0.00  0.00           O
ATOM   2485  HG  SER X 172      24.444  23.217  33.132  0.00  0.00           H
ATOM   2486  C   SER X 172      20.862  23.451  33.639  0.00  0.00           C
ATOM   2487  O   SER X 172      20.791  24.144  32.651  0.00  0.00           O
ATOM   2488  N   CYX X 173      20.103  23.703  34.687  0.00  0.00           N
ATOM   2489  H   CYX X 173      20.124  23.150  35.532  0.00  0.00           H
ATOM   2490  CA  CYX X 173      19.293  24.940  34.819  0.00  0.00           C
ATOM   2491  HA  CYX X 173      19.768  25.735  34.243  0.00  0.00           H
ATOM   2492  CB  CYX X 173      17.976  24.680  34.058  0.00  0.00           C
ATOM   2493  HB2 CYX X 173      18.067  24.115  33.131  0.00  0.00           H
ATOM   2494  HB3 CYX X 173      17.378  23.984  34.648  0.00  0.00           H
ATOM   2495  SG  CYX X 173      16.995  26.164  33.687  0.00  0.00           S
ATOM   2496  C   CYX X 173      19.033  25.400  36.285  0.00  0.00           C
ATOM   2497  O   CYX X 173      19.492  24.767  37.228  0.00  0.00           O
ATOM   2498  N   GLN X 174      18.491  26.593  36.530  0.00  0.00           N
ATOM   2499  H   GLN X 174      18.109  27.153  35.782  0.00  0.00           H
ATOM   2500  CA  GLN X 174      18.378  27.186  37.872  0.00  0.00           C
ATOM   2501  HA  GLN X 174      19.406  27.267  38.226  0.00  0.00           H
ATOM   2502  CB  GLN X 174      17.791  28.595  37.797  0.00  0.00           C
ATOM   2503  HB2 GLN X 174      17.724  28.987  38.812  0.00  0.00           H
ATOM   2504  HB3 GLN X 174      18.529  29.231  37.307  0.00  0.00           H
ATOM   2505  CG  GLN X 174      16.319  28.606  37.167  0.00  0.00           C
ATOM   2506  HG2 GLN X 174      16.456  28.776  36.099  0.00  0.00           H
ATOM   2507  HG3 GLN X 174      15.835  27.631  37.117  0.00  0.00           H
ATOM   2508  CD  GLN X 174      15.441  29.661  37.881  0.00  0.00           C
ATOM   2509  OE1 GLN X 174      15.811  30.799  38.011  0.00  0.00           O
ATOM   2510  NE2 GLN X 174      14.266  29.347  38.283  0.00  0.00           N
ATOM   2511 HE21 GLN X 174      13.842  30.058  38.862  0.00  0.00           H
ATOM   2512 HE22 GLN X 174      13.972  28.386  38.184  0.00  0.00           H
ATOM   2513  C   GLN X 174      17.728  26.267  38.933  0.00  0.00           C
ATOM   2514  O   GLN X 174      16.727  25.521  38.670  0.00  0.00           O
ATOM   2515  N   GLY X 175      18.364  26.267  40.080  0.00  0.00           N
ATOM   2516  H   GLY X 175      19.069  26.965  40.269  0.00  0.00           H
ATOM   2517  CA  GLY X 175      18.132  25.246  41.113  0.00  0.00           C
ATOM   2518  HA2 GLY X 175      18.212  25.697  42.101  0.00  0.00           H
ATOM   2519  HA3 GLY X 175      17.216  24.673  40.964  0.00  0.00           H
ATOM   2520  C   GLY X 175      19.164  24.126  41.042  0.00  0.00           C
ATOM   2521  O   GLY X 175      19.699  23.704  42.074  0.00  0.00           O
ATOM   2522  N   ASP X 176      19.664  23.670  39.839  0.00  0.00           N
ATOM   2523  H   ASP X 176      19.304  23.964  38.943  0.00  0.00           H
ATOM   2524  CA  ASP X 176      20.954  22.936  39.793  0.00  0.00           C
ATOM   2525  HA  ASP X 176      20.964  22.079  40.468  0.00  0.00           H
ATOM   2526  CB  ASP X 176      21.309  22.359  38.429  0.00  0.00           C
ATOM   2527  HB2 ASP X 176      21.523  23.237  37.820  0.00  0.00           H
ATOM   2528  HB3 ASP X 176      22.226  21.773  38.363  0.00  0.00           H
ATOM   2529  CG  ASP X 176      20.243  21.532  37.744  0.00  0.00           C
ATOM   2530  OD1 ASP X 176      20.061  21.545  36.562  0.00  0.00           O
ATOM   2531  OD2 ASP X 176      19.586  20.743  38.439  0.00  0.00           O
ATOM   2532  C   ASP X 176      22.179  23.763  40.218  0.00  0.00           C
ATOM   2533  O   ASP X 176      23.162  23.196  40.680  0.00  0.00           O
ATOM   2534  N   SER X 177      21.941  25.076  40.228  0.00  0.00           N
ATOM   2535  H   SER X 177      21.033  25.343  39.874  0.00  0.00           H
ATOM   2536  CA  SER X 177      22.883  26.091  40.703  0.00  0.00           C
ATOM   2537  HA  SER X 177      23.667  26.295  39.974  0.00  0.00           H
ATOM   2538  CB  SER X 177      22.091  27.430  40.936  0.00  0.00           C
ATOM   2539  HB2 SER X 177      21.462  27.484  41.825  0.00  0.00           H
ATOM   2540  HB3 SER X 177      22.780  28.270  40.861  0.00  0.00           H
ATOM   2541  OG  SER X 177      21.230  27.652  39.876  0.00  0.00           O
ATOM   2542  HG  SER X 177      21.751  27.807  39.085  0.00  0.00           H
ATOM   2543  C   SER X 177      23.782  25.707  41.874  0.00  0.00           C
ATOM   2544  O   SER X 177      23.250  25.296  42.906  0.00  0.00           O
ATOM   2545  N   GLY X 178      25.071  26.004  41.848  0.00  0.00           N
ATOM   2546  H   GLY X 178      25.464  26.352  40.985  0.00  0.00           H
ATOM   2547  CA  GLY X 178      25.998  25.767  43.066  0.00  0.00           C
ATOM   2548  HA2 GLY X 178      26.920  26.348  43.028  0.00  0.00           H
ATOM   2549  HA3 GLY X 178      25.470  25.925  44.007  0.00  0.00           H
ATOM   2550  C   GLY X 178      26.438  24.263  43.096  0.00  0.00           C
ATOM   2551  O   GLY X 178      27.370  23.868  43.738  0.00  0.00           O
ATOM   2552  N   GLY X 179      25.740  23.436  42.351  0.00  0.00           N
ATOM   2553  H   GLY X 179      24.919  23.725  41.840  0.00  0.00           H
ATOM   2554  CA  GLY X 179      25.814  21.943  42.372  0.00  0.00           C
ATOM   2555  HA2 GLY X 179      25.676  21.609  43.400  0.00  0.00           H
ATOM   2556  HA3 GLY X 179      25.030  21.507  41.753  0.00  0.00           H
ATOM   2557  C   GLY X 179      27.149  21.438  41.869  0.00  0.00           C
ATOM   2558  O   GLY X 179      27.866  22.161  41.097  0.00  0.00           O
ATOM   2559  N   PRO X 180      27.482  20.130  42.137  0.00  0.00           N
ATOM   2560  CD  PRO X 180      26.688  19.167  42.914  0.00  0.00           C
ATOM   2561  HD2 PRO X 180      25.999  18.690  42.216  0.00  0.00           H
ATOM   2562  HD3 PRO X 180      26.024  19.528  43.700  0.00  0.00           H
ATOM   2563  CG  PRO X 180      27.647  18.151  43.417  0.00  0.00           C
ATOM   2564  HG2 PRO X 180      27.185  17.178  43.246  0.00  0.00           H
ATOM   2565  HG3 PRO X 180      27.785  18.349  44.480  0.00  0.00           H
ATOM   2566  CB  PRO X 180      29.008  18.333  42.663  0.00  0.00           C
ATOM   2567  HB2 PRO X 180      29.174  17.446  42.051  0.00  0.00           H
ATOM   2568  HB3 PRO X 180      29.862  18.499  43.320  0.00  0.00           H
ATOM   2569  CA  PRO X 180      28.740  19.570  41.721  0.00  0.00           C
ATOM   2570  HA  PRO X 180      29.593  20.224  41.898  0.00  0.00           H
ATOM   2571  C   PRO X 180      28.752  19.179  40.167  0.00  0.00           C
ATOM   2572  O   PRO X 180      27.702  18.723  39.668  0.00  0.00           O
ATOM   2573  N   VAL X 181      29.917  19.275  39.494  0.00  0.00           N
ATOM   2574  H   VAL X 181      30.738  19.558  40.010  0.00  0.00           H
ATOM   2575  CA  VAL X 181      30.172  18.645  38.151  0.00  0.00           C
ATOM   2576  HA  VAL X 181      29.302  18.052  37.870  0.00  0.00           H
ATOM   2577  CB  VAL X 181      30.364  19.741  37.031  0.00  0.00           C
ATOM   2578  HB  VAL X 181      31.041  20.504  37.415  0.00  0.00           H
ATOM   2579  CG1 VAL X 181      31.100  19.193  35.723  0.00  0.00           C
ATOM   2580 HG11 VAL X 181      32.126  18.881  35.913  0.00  0.00           H
ATOM   2581 HG12 VAL X 181      30.511  18.331  35.410  0.00  0.00           H
ATOM   2582 HG13 VAL X 181      31.180  19.938  34.931  0.00  0.00           H
ATOM   2583  CG2 VAL X 181      29.100  20.428  36.611  0.00  0.00           C
ATOM   2584 HG21 VAL X 181      28.318  19.705  36.845  0.00  0.00           H
ATOM   2585 HG22 VAL X 181      29.043  21.277  37.293  0.00  0.00           H
ATOM   2586 HG23 VAL X 181      29.121  20.766  35.575  0.00  0.00           H
ATOM   2587  C   VAL X 181      31.370  17.775  38.381  0.00  0.00           C
ATOM   2588  O   VAL X 181      32.443  18.274  38.678  0.00  0.00           O
ATOM   2589  N   VAL X 182      31.182  16.459  38.118  0.00  0.00           N
ATOM   2590  H   VAL X 182      30.221  16.264  37.877  0.00  0.00           H
ATOM   2591  CA  VAL X 182      32.038  15.424  38.572  0.00  0.00           C
ATOM   2592  HA  VAL X 182      32.877  15.948  39.029  0.00  0.00           H
ATOM   2593  CB  VAL X 182      31.399  14.570  39.690  0.00  0.00           C
ATOM   2594  HB  VAL X 182      30.404  14.279  39.354  0.00  0.00           H
ATOM   2595  CG1 VAL X 182      32.302  13.472  40.149  0.00  0.00           C
ATOM   2596 HG11 VAL X 182      32.105  12.643  39.470  0.00  0.00           H
ATOM   2597 HG12 VAL X 182      33.340  13.798  40.209  0.00  0.00           H
ATOM   2598 HG13 VAL X 182      32.016  13.050  41.112  0.00  0.00           H
ATOM   2599  CG2 VAL X 182      31.174  15.307  41.007  0.00  0.00           C
ATOM   2600 HG21 VAL X 182      30.282  15.932  40.955  0.00  0.00           H
ATOM   2601 HG22 VAL X 182      30.946  14.610  41.812  0.00  0.00           H
ATOM   2602 HG23 VAL X 182      32.073  15.832  41.330  0.00  0.00           H
ATOM   2603  C   VAL X 182      32.541  14.527  37.471  0.00  0.00           C
ATOM   2604  O   VAL X 182      31.790  14.029  36.540  0.00  0.00           O
ATOM   2605  N   CYX X 183      33.858  14.468  37.325  0.00  0.00           N
ATOM   2606  H   CYX X 183      34.463  14.708  38.097  0.00  0.00           H
ATOM   2607  CA  CYX X 183      34.591  13.843  36.235  0.00  0.00           C
ATOM   2608  HA  CYX X 183      34.011  13.329  35.470  0.00  0.00           H
ATOM   2609  CB  CYX X 183      35.372  14.910  35.344  0.00  0.00           C
ATOM   2610  HB2 CYX X 183      36.380  15.120  35.701  0.00  0.00           H
ATOM   2611  HB3 CYX X 183      35.521  14.394  34.395  0.00  0.00           H
ATOM   2612  SG  CYX X 183      34.558  16.458  34.885  0.00  0.00           S
ATOM   2613  C   CYX X 183      35.613  12.860  36.799  0.00  0.00           C
ATOM   2614  O   CYX X 183      36.422  13.247  37.659  0.00  0.00           O
ATOM   2615  N   SER X 184      35.691  11.627  36.280  0.00  0.00           N
ATOM   2616  H   SER X 184      35.035  11.427  35.538  0.00  0.00           H
ATOM   2617  CA  SER X 184      36.756  10.710  36.744  0.00  0.00           C
ATOM   2618  HA  SER X 184      36.363   9.759  36.384  0.00  0.00           H
ATOM   2619  CB  SER X 184      38.072  10.978  35.961  0.00  0.00           C
ATOM   2620  HB2 SER X 184      38.657  11.825  36.319  0.00  0.00           H
ATOM   2621  HB3 SER X 184      38.767  10.143  36.042  0.00  0.00           H
ATOM   2622  OG  SER X 184      37.671  11.232  34.578  0.00  0.00           O
ATOM   2623  HG  SER X 184      38.390  11.811  34.315  0.00  0.00           H
ATOM   2624  C   SER X 184      37.014  10.466  38.234  0.00  0.00           C
ATOM   2625  O   SER X 184      38.138  10.115  38.555  0.00  0.00           O
ATOM   2626  N   GLY X 185      36.049  10.519  39.107  0.00  0.00           N
ATOM   2627  H   GLY X 185      35.136  10.388  38.695  0.00  0.00           H
ATOM   2628  CA  GLY X 185      36.100  10.347  40.546  0.00  0.00           C
ATOM   2629  HA2 GLY X 185      35.078  10.084  40.821  0.00  0.00           H
ATOM   2630  HA3 GLY X 185      36.678   9.502  40.922  0.00  0.00           H
ATOM   2631  C   GLY X 185      36.535  11.533  41.381  0.00  0.00           C
ATOM   2632  O   GLY X 185      36.647  11.335  42.633  0.00  0.00           O
ATOM   2633  N   LYS X 186      36.652  12.761  40.752  0.00  0.00           N
ATOM   2634  H   LYS X 186      36.597  12.797  39.745  0.00  0.00           H
ATOM   2635  CA  LYS X 186      36.961  14.065  41.420  0.00  0.00           C
ATOM   2636  HA  LYS X 186      36.873  13.846  42.484  0.00  0.00           H
ATOM   2637  CB  LYS X 186      38.399  14.415  41.095  0.00  0.00           C
ATOM   2638  HB2 LYS X 186      38.708  14.169  40.080  0.00  0.00           H
ATOM   2639  HB3 LYS X 186      38.648  15.458  41.292  0.00  0.00           H
ATOM   2640  CG  LYS X 186      39.303  13.478  42.009  0.00  0.00           C
ATOM   2641  HG2 LYS X 186      39.070  13.818  43.018  0.00  0.00           H
ATOM   2642  HG3 LYS X 186      39.013  12.441  41.835  0.00  0.00           H
ATOM   2643  CD  LYS X 186      40.834  13.603  41.726  0.00  0.00           C
ATOM   2644  HD2 LYS X 186      40.922  13.201  40.717  0.00  0.00           H
ATOM   2645  HD3 LYS X 186      41.139  14.649  41.764  0.00  0.00           H
ATOM   2646  CE  LYS X 186      41.656  12.830  42.687  0.00  0.00           C
ATOM   2647  HE2 LYS X 186      41.579  13.450  43.580  0.00  0.00           H
ATOM   2648  HE3 LYS X 186      41.218  11.865  42.942  0.00  0.00           H
ATOM   2649  NZ  LYS X 186      43.059  12.486  42.198  0.00  0.00           N
ATOM   2650  HZ1 LYS X 186      43.023  11.859  41.407  0.00  0.00           H
ATOM   2651  HZ2 LYS X 186      43.534  13.250  41.738  0.00  0.00           H
ATOM   2652  HZ3 LYS X 186      43.608  11.989  42.885  0.00  0.00           H
ATOM   2653  C   LYS X 186      35.972  15.089  40.990  0.00  0.00           C
ATOM   2654  O   LYS X 186      35.414  15.084  39.874  0.00  0.00           O
ATOM   2655  N   LEU X 187      35.771  16.023  41.922  0.00  0.00           N
ATOM   2656  H   LEU X 187      36.242  15.894  42.805  0.00  0.00           H
ATOM   2657  CA  LEU X 187      35.094  17.295  41.658  0.00  0.00           C
ATOM   2658  HA  LEU X 187      34.126  17.158  41.176  0.00  0.00           H
ATOM   2659  CB  LEU X 187      34.684  17.922  43.072  0.00  0.00           C
ATOM   2660  HB2 LEU X 187      34.074  17.273  43.701  0.00  0.00           H
ATOM   2661  HB3 LEU X 187      35.597  18.135  43.628  0.00  0.00           H
ATOM   2662  CG  LEU X 187      34.028  19.300  42.907  0.00  0.00           C
ATOM   2663  HG  LEU X 187      34.589  19.769  42.098  0.00  0.00           H
ATOM   2664  CD1 LEU X 187      32.517  19.172  42.451  0.00  0.00           C
ATOM   2665 HD11 LEU X 187      32.055  20.151  42.328  0.00  0.00           H
ATOM   2666 HD12 LEU X 187      32.398  18.606  41.526  0.00  0.00           H
ATOM   2667 HD13 LEU X 187      31.959  18.771  43.297  0.00  0.00           H
ATOM   2668  CD2 LEU X 187      34.217  20.223  44.116  0.00  0.00           C
ATOM   2669 HD21 LEU X 187      33.495  21.038  44.062  0.00  0.00           H
ATOM   2670 HD22 LEU X 187      34.026  19.690  45.048  0.00  0.00           H
ATOM   2671 HD23 LEU X 187      35.232  20.605  44.226  0.00  0.00           H
ATOM   2672  C   LEU X 187      35.840  18.219  40.654  0.00  0.00           C
ATOM   2673  O   LEU X 187      37.051  18.473  40.752  0.00  0.00           O
ATOM   2674  N   GLN X 188      35.100  18.729  39.624  0.00  0.00           N
ATOM   2675  H   GLN X 188      34.096  18.653  39.707  0.00  0.00           H
ATOM   2676  CA  GLN X 188      35.713  19.625  38.622  0.00  0.00           C
ATOM   2677  HA  GLN X 188      36.611  20.112  39.003  0.00  0.00           H
ATOM   2678  CB  GLN X 188      36.075  18.806  37.400  0.00  0.00           C
ATOM   2679  HB2 GLN X 188      35.215  18.296  36.964  0.00  0.00           H
ATOM   2680  HB3 GLN X 188      36.392  19.484  36.607  0.00  0.00           H
ATOM   2681  CG  GLN X 188      37.160  17.682  37.503  0.00  0.00           C
ATOM   2682  HG2 GLN X 188      36.949  16.980  38.310  0.00  0.00           H
ATOM   2683  HG3 GLN X 188      37.030  17.020  36.647  0.00  0.00           H
ATOM   2684  CD  GLN X 188      38.542  18.287  37.654  0.00  0.00           C
ATOM   2685  OE1 GLN X 188      38.768  19.486  37.667  0.00  0.00           O
ATOM   2686  NE2 GLN X 188      39.548  17.445  37.587  0.00  0.00           N
ATOM   2687 HE21 GLN X 188      40.447  17.902  37.526  0.00  0.00           H
ATOM   2688 HE22 GLN X 188      39.280  16.473  37.541  0.00  0.00           H
ATOM   2689  C   GLN X 188      34.919  20.846  38.171  0.00  0.00           C
ATOM   2690  O   GLN X 188      35.580  21.777  37.644  0.00  0.00           O
ATOM   2691  N   GLY X 189      33.616  20.970  38.516  0.00  0.00           N
ATOM   2692  H   GLY X 189      33.110  20.235  38.989  0.00  0.00           H
ATOM   2693  CA  GLY X 189      32.885  22.200  38.366  0.00  0.00           C
ATOM   2694  HA2 GLY X 189      33.530  23.071  38.255  0.00  0.00           H
ATOM   2695  HA3 GLY X 189      32.172  22.225  37.542  0.00  0.00           H
ATOM   2696  C   GLY X 189      31.969  22.496  39.530  0.00  0.00           C
ATOM   2697  O   GLY X 189      31.772  21.618  40.408  0.00  0.00           O
ATOM   2698  N   ILE X 190      31.412  23.687  39.345  0.00  0.00           N
ATOM   2699  H   ILE X 190      31.733  24.211  38.543  0.00  0.00           H
ATOM   2700  CA  ILE X 190      30.266  24.253  40.124  0.00  0.00           C
ATOM   2701  HA  ILE X 190      29.828  23.453  40.721  0.00  0.00           H
ATOM   2702  CB  ILE X 190      30.763  25.318  41.083  0.00  0.00           C
ATOM   2703  HB  ILE X 190      31.405  25.975  40.496  0.00  0.00           H
ATOM   2704  CG2 ILE X 190      29.624  26.190  41.684  0.00  0.00           C
ATOM   2705 HG21 ILE X 190      29.876  26.878  42.491  0.00  0.00           H
ATOM   2706 HG22 ILE X 190      29.134  26.836  40.956  0.00  0.00           H
ATOM   2707 HG23 ILE X 190      28.879  25.521  42.114  0.00  0.00           H
ATOM   2708  CG1 ILE X 190      31.520  24.775  42.319  0.00  0.00           C
ATOM   2709 HG12 ILE X 190      32.421  24.317  41.910  0.00  0.00           H
ATOM   2710 HG13 ILE X 190      31.827  25.637  42.912  0.00  0.00           H
ATOM   2711  CD1 ILE X 190      30.811  23.756  43.115  0.00  0.00           C
ATOM   2712 HD11 ILE X 190      30.613  22.864  42.522  0.00  0.00           H
ATOM   2713 HD12 ILE X 190      31.284  23.631  44.089  0.00  0.00           H
ATOM   2714 HD13 ILE X 190      29.801  24.127  43.286  0.00  0.00           H
ATOM   2715  C   ILE X 190      29.226  24.789  39.000  0.00  0.00           C
ATOM   2716  O   ILE X 190      29.673  25.458  38.036  0.00  0.00           O
ATOM   2717  N   VAL X 191      27.949  24.461  39.181  0.00  0.00           N
ATOM   2718  H   VAL X 191      27.718  23.908  39.993  0.00  0.00           H
ATOM   2719  CA  VAL X 191      26.856  24.977  38.248  0.00  0.00           C
ATOM   2720  HA  VAL X 191      27.048  24.843  37.183  0.00  0.00           H
ATOM   2721  CB  VAL X 191      25.520  24.107  38.440  0.00  0.00           C
ATOM   2722  HB  VAL X 191      25.249  24.314  39.475  0.00  0.00           H
ATOM   2723  CG1 VAL X 191      24.425  24.556  37.493  0.00  0.00           C
ATOM   2724 HG11 VAL X 191      24.406  25.641  37.592  0.00  0.00           H
ATOM   2725 HG12 VAL X 191      24.620  24.181  36.488  0.00  0.00           H
ATOM   2726 HG13 VAL X 191      23.503  24.038  37.759  0.00  0.00           H
ATOM   2727  CG2 VAL X 191      25.683  22.632  38.388  0.00  0.00           C
ATOM   2728 HG21 VAL X 191      25.986  22.375  37.373  0.00  0.00           H
ATOM   2729 HG22 VAL X 191      26.446  22.232  39.057  0.00  0.00           H
ATOM   2730 HG23 VAL X 191      24.777  22.124  38.719  0.00  0.00           H
ATOM   2731  C   VAL X 191      26.686  26.503  38.416  0.00  0.00           C
ATOM   2732  O   VAL X 191      26.172  26.977  39.448  0.00  0.00           O
ATOM   2733  N   SER X 192      27.063  27.320  37.389  0.00  0.00           N
ATOM   2734  H   SER X 192      27.609  26.852  36.680  0.00  0.00           H
ATOM   2735  CA  SER X 192      27.325  28.792  37.521  0.00  0.00           C
ATOM   2736  HA  SER X 192      27.165  29.075  38.562  0.00  0.00           H
ATOM   2737  CB  SER X 192      28.826  29.133  37.191  0.00  0.00           C
ATOM   2738  HB2 SER X 192      29.497  28.637  37.893  0.00  0.00           H
ATOM   2739  HB3 SER X 192      29.146  28.792  36.206  0.00  0.00           H
ATOM   2740  OG  SER X 192      29.069  30.549  37.329  0.00  0.00           O
ATOM   2741  HG  SER X 192      28.875  30.713  38.255  0.00  0.00           H
ATOM   2742  C   SER X 192      26.284  29.674  36.797  0.00  0.00           C
ATOM   2743  O   SER X 192      25.607  30.451  37.503  0.00  0.00           O
ATOM   2744  N   TRP X 193      26.242  29.662  35.478  0.00  0.00           N
ATOM   2745  H   TRP X 193      26.859  29.069  34.941  0.00  0.00           H
ATOM   2746  CA  TRP X 193      25.457  30.573  34.710  0.00  0.00           C
ATOM   2747  HA  TRP X 193      24.498  30.738  35.200  0.00  0.00           H
ATOM   2748  CB  TRP X 193      26.115  31.947  34.440  0.00  0.00           C
ATOM   2749  HB2 TRP X 193      25.354  32.628  34.058  0.00  0.00           H
ATOM   2750  HB3 TRP X 193      26.548  32.369  35.347  0.00  0.00           H
ATOM   2751  CG  TRP X 193      27.316  32.088  33.572  0.00  0.00           C
ATOM   2752  CD1 TRP X 193      28.621  31.990  33.995  0.00  0.00           C
ATOM   2753  HD1 TRP X 193      28.951  31.693  34.980  0.00  0.00           H
ATOM   2754  NE1 TRP X 193      29.427  32.267  32.878  0.00  0.00           N
ATOM   2755  HE1 TRP X 193      30.421  32.367  33.027  0.00  0.00           H
ATOM   2756  CE2 TRP X 193      28.737  32.334  31.701  0.00  0.00           C
ATOM   2757  CZ2 TRP X 193      29.066  32.670  30.385  0.00  0.00           C
ATOM   2758  HZ2 TRP X 193      30.133  32.716  30.226  0.00  0.00           H
ATOM   2759  CH2 TRP X 193      28.125  32.913  29.393  0.00  0.00           C
ATOM   2760  HH2 TRP X 193      28.431  33.157  28.386  0.00  0.00           H
ATOM   2761  CZ3 TRP X 193      26.769  32.748  29.753  0.00  0.00           C
ATOM   2762  HZ3 TRP X 193      26.075  32.848  28.932  0.00  0.00           H
ATOM   2763  CE3 TRP X 193      26.404  32.474  31.102  0.00  0.00           C
ATOM   2764  HE3 TRP X 193      25.335  32.519  31.255  0.00  0.00           H
ATOM   2765  CD2 TRP X 193      27.374  32.377  32.117  0.00  0.00           C
ATOM   2766  C   TRP X 193      25.105  29.935  33.363  0.00  0.00           C
ATOM   2767  O   TRP X 193      25.884  29.080  32.843  0.00  0.00           O
ATOM   2768  N   GLY X 194      24.058  30.472  32.634  0.00  0.00           N
ATOM   2769  H   GLY X 194      23.564  31.242  33.063  0.00  0.00           H
ATOM   2770  CA  GLY X 194      23.774  30.313  31.170  0.00  0.00           C
ATOM   2771  HA2 GLY X 194      24.672  30.366  30.555  0.00  0.00           H
ATOM   2772  HA3 GLY X 194      23.271  29.353  31.051  0.00  0.00           H
ATOM   2773  C   GLY X 194      22.819  31.336  30.602  0.00  0.00           C
ATOM   2774  O   GLY X 194      22.647  32.374  31.211  0.00  0.00           O
ATOM   2775  N   SER X 195      22.292  31.063  29.402  0.00  0.00           N
ATOM   2776  H   SER X 195      22.553  30.166  29.016  0.00  0.00           H
ATOM   2777  CA  SER X 195      21.646  32.095  28.517  0.00  0.00           C
ATOM   2778  HA  SER X 195      21.504  32.992  29.120  0.00  0.00           H
ATOM   2779  CB  SER X 195      22.505  32.394  27.260  0.00  0.00           C
ATOM   2780  HB2 SER X 195      23.503  32.766  27.492  0.00  0.00           H
ATOM   2781  HB3 SER X 195      22.785  31.475  26.745  0.00  0.00           H
ATOM   2782  OG  SER X 195      21.849  33.292  26.396  0.00  0.00           O
ATOM   2783  HG  SER X 195      22.388  33.488  25.626  0.00  0.00           H
ATOM   2784  C   SER X 195      20.209  31.704  28.116  0.00  0.00           C
ATOM   2785  O   SER X 195      19.321  32.592  28.221  0.00  0.00           O
ATOM   2786  N   GLY X 196      20.003  30.454  27.622  0.00  0.00           N
ATOM   2787  H   GLY X 196      20.778  29.813  27.523  0.00  0.00           H
ATOM   2788  CA  GLY X 196      18.693  29.844  27.578  0.00  0.00           C
ATOM   2789  HA2 GLY X 196      18.120  30.163  28.448  0.00  0.00           H
ATOM   2790  HA3 GLY X 196      18.213  30.091  26.631  0.00  0.00           H
ATOM   2791  C   GLY X 196      18.885  28.346  27.846  0.00  0.00           C
ATOM   2792  O   GLY X 196      19.447  27.644  27.032  0.00  0.00           O
ATOM   2793  N   CYX X 197      18.340  27.864  28.977  0.00  0.00           N
ATOM   2794  H   CYX X 197      17.715  28.404  29.558  0.00  0.00           H
ATOM   2795  CA  CYX X 197      18.459  26.433  29.337  0.00  0.00           C
ATOM   2796  HA  CYX X 197      19.514  26.193  29.468  0.00  0.00           H
ATOM   2797  CB  CYX X 197      17.686  26.220  30.595  0.00  0.00           C
ATOM   2798  HB2 CYX X 197      16.664  26.501  30.343  0.00  0.00           H
ATOM   2799  HB3 CYX X 197      17.576  25.151  30.777  0.00  0.00           H
ATOM   2800  SG  CYX X 197      18.124  27.035  32.168  0.00  0.00           S
ATOM   2801  C   CYX X 197      18.167  25.380  28.240  0.00  0.00           C
ATOM   2802  O   CYX X 197      17.012  25.120  27.844  0.00  0.00           O
ATOM   2803  N   ALA X 198      19.185  24.731  27.770  0.00  0.00           N
ATOM   2804  H   ALA X 198      20.093  24.896  28.180  0.00  0.00           H
ATOM   2805  CA  ALA X 198      19.157  23.829  26.629  0.00  0.00           C
ATOM   2806  HA  ALA X 198      20.183  23.468  26.565  0.00  0.00           H
ATOM   2807  CB  ALA X 198      18.397  22.537  27.073  0.00  0.00           C
ATOM   2808  HB1 ALA X 198      18.487  22.339  28.140  0.00  0.00           H
ATOM   2809  HB2 ALA X 198      17.330  22.695  26.916  0.00  0.00           H
ATOM   2810  HB3 ALA X 198      18.885  21.752  26.496  0.00  0.00           H
ATOM   2811  C   ALA X 198      18.705  24.461  25.275  0.00  0.00           C
ATOM   2812  O   ALA X 198      18.141  23.722  24.475  0.00  0.00           O
ATOM   2813  N   GLN X 199      18.686  25.778  25.017  0.00  0.00           N
ATOM   2814  H   GLN X 199      19.023  26.414  25.726  0.00  0.00           H
ATOM   2815  CA  GLN X 199      18.552  26.365  23.680  0.00  0.00           C
ATOM   2816  HA  GLN X 199      17.637  25.973  23.237  0.00  0.00           H
ATOM   2817  CB  GLN X 199      18.446  27.865  23.765  0.00  0.00           C
ATOM   2818  HB2 GLN X 199      19.296  28.137  24.390  0.00  0.00           H
ATOM   2819  HB3 GLN X 199      18.633  28.323  22.793  0.00  0.00           H
ATOM   2820  CG  GLN X 199      17.137  28.450  24.321  0.00  0.00           C
ATOM   2821  HG2 GLN X 199      16.321  27.819  23.971  0.00  0.00           H
ATOM   2822  HG3 GLN X 199      17.243  28.353  25.401  0.00  0.00           H
ATOM   2823  CD  GLN X 199      16.858  29.877  23.923  0.00  0.00           C
ATOM   2824  OE1 GLN X 199      17.592  30.619  23.307  0.00  0.00           O
ATOM   2825  NE2 GLN X 199      15.599  30.276  24.143  0.00  0.00           N
ATOM   2826 HE21 GLN X 199      15.376  31.238  23.929  0.00  0.00           H
ATOM   2827 HE22 GLN X 199      14.931  29.812  24.742  0.00  0.00           H
ATOM   2828  C   GLN X 199      19.765  25.982  22.803  0.00  0.00           C
ATOM   2829  O   GLN X 199      20.730  25.376  23.294  0.00  0.00           O
ATOM   2830  N   LYS X 200      19.637  26.151  21.468  0.00  0.00           N
ATOM   2831  H   LYS X 200      18.760  26.490  21.100  0.00  0.00           H
ATOM   2832  CA  LYS X 200      20.783  25.959  20.521  0.00  0.00           C
ATOM   2833  HA  LYS X 200      21.320  25.051  20.794  0.00  0.00           H
ATOM   2834  CB  LYS X 200      20.288  25.968  19.034  0.00  0.00           C
ATOM   2835  HB2 LYS X 200      19.314  25.482  18.982  0.00  0.00           H
ATOM   2836  HB3 LYS X 200      20.249  27.009  18.715  0.00  0.00           H
ATOM   2837  CG  LYS X 200      21.254  25.143  18.120  0.00  0.00           C
ATOM   2838  HG2 LYS X 200      22.237  25.616  18.113  0.00  0.00           H
ATOM   2839  HG3 LYS X 200      21.423  24.186  18.613  0.00  0.00           H
ATOM   2840  CD  LYS X 200      20.486  25.077  16.784  0.00  0.00           C
ATOM   2841  HD2 LYS X 200      19.663  24.362  16.783  0.00  0.00           H
ATOM   2842  HD3 LYS X 200      20.148  26.104  16.647  0.00  0.00           H
ATOM   2843  CE  LYS X 200      21.581  24.743  15.786  0.00  0.00           C
ATOM   2844  HE2 LYS X 200      22.513  25.265  16.002  0.00  0.00           H
ATOM   2845  HE3 LYS X 200      21.712  23.662  15.828  0.00  0.00           H
ATOM   2846  NZ  LYS X 200      21.195  24.919  14.390  0.00  0.00           N
ATOM   2847  HZ1 LYS X 200      20.943  25.887  14.256  0.00  0.00           H
ATOM   2848  HZ2 LYS X 200      21.974  24.703  13.785  0.00  0.00           H
ATOM   2849  HZ3 LYS X 200      20.478  24.274  14.092  0.00  0.00           H
ATOM   2850  C   LYS X 200      21.831  27.013  20.718  0.00  0.00           C
ATOM   2851  O   LYS X 200      21.495  28.150  20.898  0.00  0.00           O
ATOM   2852  N   ASN X 201      23.117  26.663  20.601  0.00  0.00           N
ATOM   2853  H   ASN X 201      23.339  25.686  20.472  0.00  0.00           H
ATOM   2854  CA  ASN X 201      24.287  27.615  20.700  0.00  0.00           C
ATOM   2855  HA  ASN X 201      25.237  27.081  20.735  0.00  0.00           H
ATOM   2856  CB  ASN X 201      24.331  28.542  19.495  0.00  0.00           C
ATOM   2857  HB2 ASN X 201      24.120  28.006  18.569  0.00  0.00           H
ATOM   2858  HB3 ASN X 201      23.617  29.345  19.680  0.00  0.00           H
ATOM   2859  CG  ASN X 201      25.738  29.209  19.360  0.00  0.00           C
ATOM   2860  OD1 ASN X 201      26.716  28.511  19.141  0.00  0.00           O
ATOM   2861  ND2 ASN X 201      25.792  30.498  19.375  0.00  0.00           N
ATOM   2862 HD21 ASN X 201      26.694  30.947  19.437  0.00  0.00           H
ATOM   2863 HD22 ASN X 201      24.985  31.102  19.306  0.00  0.00           H
ATOM   2864  C   ASN X 201      24.272  28.358  22.012  0.00  0.00           C
ATOM   2865  O   ASN X 201      24.643  29.557  22.112  0.00  0.00           O
ATOM   2866  N   LYS X 202      23.848  27.675  23.133  0.00  0.00           N
ATOM   2867  H   LYS X 202      23.591  26.704  23.026  0.00  0.00           H
ATOM   2868  CA  LYS X 202      23.698  28.216  24.488  0.00  0.00           C
ATOM   2869  HA  LYS X 202      24.358  29.068  24.651  0.00  0.00           H
ATOM   2870  CB  LYS X 202      22.202  28.838  24.525  0.00  0.00           C
ATOM   2871  HB2 LYS X 202      21.580  28.000  24.211  0.00  0.00           H
ATOM   2872  HB3 LYS X 202      21.947  29.171  25.531  0.00  0.00           H
ATOM   2873  CG  LYS X 202      22.017  30.168  23.754  0.00  0.00           C
ATOM   2874  HG2 LYS X 202      22.838  30.825  24.041  0.00  0.00           H
ATOM   2875  HG3 LYS X 202      22.024  29.937  22.688  0.00  0.00           H
ATOM   2876  CD  LYS X 202      20.753  30.883  24.147  0.00  0.00           C
ATOM   2877  HD2 LYS X 202      19.922  30.177  24.161  0.00  0.00           H
ATOM   2878  HD3 LYS X 202      20.825  31.173  25.195  0.00  0.00           H
ATOM   2879  CE  LYS X 202      20.590  32.110  23.243  0.00  0.00           C
ATOM   2880  HE2 LYS X 202      21.462  32.758  23.330  0.00  0.00           H
ATOM   2881  HE3 LYS X 202      20.736  31.685  22.250  0.00  0.00           H
ATOM   2882  NZ  LYS X 202      19.238  32.725  23.412  0.00  0.00           N
ATOM   2883  HZ1 LYS X 202      19.164  33.254  24.269  0.00  0.00           H
ATOM   2884  HZ2 LYS X 202      19.119  33.400  22.670  0.00  0.00           H
ATOM   2885  HZ3 LYS X 202      18.577  31.961  23.404  0.00  0.00           H
ATOM   2886  C   LYS X 202      24.033  27.271  25.602  0.00  0.00           C
ATOM   2887  O   LYS X 202      23.256  27.171  26.544  0.00  0.00           O
ATOM   2888  N   PRO X 203      25.128  26.497  25.552  0.00  0.00           N
ATOM   2889  CD  PRO X 203      26.230  26.582  24.673  0.00  0.00           C
ATOM   2890  HD2 PRO X 203      26.482  27.618  24.444  0.00  0.00           H
ATOM   2891  HD3 PRO X 203      25.864  26.043  23.799  0.00  0.00           H
ATOM   2892  CG  PRO X 203      27.479  25.934  25.367  0.00  0.00           C
ATOM   2893  HG2 PRO X 203      27.999  26.694  25.951  0.00  0.00           H
ATOM   2894  HG3 PRO X 203      28.213  25.591  24.638  0.00  0.00           H
ATOM   2895  CB  PRO X 203      26.697  24.860  26.058  0.00  0.00           C
ATOM   2896  HB2 PRO X 203      27.220  24.484  26.937  0.00  0.00           H
ATOM   2897  HB3 PRO X 203      26.607  24.070  25.312  0.00  0.00           H
ATOM   2898  CA  PRO X 203      25.335  25.436  26.555  0.00  0.00           C
ATOM   2899  HA  PRO X 203      24.610  24.624  26.498  0.00  0.00           H
ATOM   2900  C   PRO X 203      25.595  25.994  27.942  0.00  0.00           C
ATOM   2901  O   PRO X 203      26.017  27.118  28.042  0.00  0.00           O
ATOM   2902  N   GLY X 204      25.293  25.313  29.066  0.00  0.00           N
ATOM   2903  H   GLY X 204      24.872  24.403  28.944  0.00  0.00           H
ATOM   2904  CA  GLY X 204      25.509  25.781  30.453  0.00  0.00           C
ATOM   2905  HA2 GLY X 204      25.018  26.724  30.692  0.00  0.00           H
ATOM   2906  HA3 GLY X 204      25.210  24.944  31.084  0.00  0.00           H
ATOM   2907  C   GLY X 204      26.986  25.954  30.767  0.00  0.00           C
ATOM   2908  O   GLY X 204      27.869  25.317  30.208  0.00  0.00           O
ATOM   2909  N   VAL X 205      27.252  26.882  31.691  0.00  0.00           N
ATOM   2910  H   VAL X 205      26.542  27.525  32.010  0.00  0.00           H
ATOM   2911  CA  VAL X 205      28.609  27.282  32.009  0.00  0.00           C
ATOM   2912  HA  VAL X 205      29.260  26.655  31.400  0.00  0.00           H
ATOM   2913  CB  VAL X 205      28.769  28.768  31.546  0.00  0.00           C
ATOM   2914  HB  VAL X 205      28.351  29.435  32.300  0.00  0.00           H
ATOM   2915  CG1 VAL X 205      30.311  29.061  31.356  0.00  0.00           C
ATOM   2916 HG11 VAL X 205      30.420  30.125  31.149  0.00  0.00           H
ATOM   2917 HG12 VAL X 205      30.908  28.755  32.215  0.00  0.00           H
ATOM   2918 HG13 VAL X 205      30.747  28.569  30.486  0.00  0.00           H
ATOM   2919  CG2 VAL X 205      28.187  29.091  30.236  0.00  0.00           C
ATOM   2920 HG21 VAL X 205      28.449  28.245  29.601  0.00  0.00           H
ATOM   2921 HG22 VAL X 205      27.105  29.195  30.321  0.00  0.00           H
ATOM   2922 HG23 VAL X 205      28.547  30.031  29.818  0.00  0.00           H
ATOM   2923  C   VAL X 205      28.888  27.039  33.465  0.00  0.00           C
ATOM   2924  O   VAL X 205      28.106  27.377  34.367  0.00  0.00           O
ATOM   2925  N   TYR X 206      30.166  26.625  33.706  0.00  0.00           N
ATOM   2926  H   TYR X 206      30.852  26.535  32.969  0.00  0.00           H
ATOM   2927  CA  TYR X 206      30.537  26.133  35.083  0.00  0.00           C
ATOM   2928  HA  TYR X 206      29.734  26.352  35.787  0.00  0.00           H
ATOM   2929  CB  TYR X 206      30.717  24.614  35.056  0.00  0.00           C
ATOM   2930  HB2 TYR X 206      31.551  24.234  34.465  0.00  0.00           H
ATOM   2931  HB3 TYR X 206      30.809  24.295  36.094  0.00  0.00           H
ATOM   2932  CG  TYR X 206      29.531  23.905  34.438  0.00  0.00           C
ATOM   2933  CD1 TYR X 206      28.397  23.566  35.180  0.00  0.00           C
ATOM   2934  HD1 TYR X 206      28.479  23.733  36.244  0.00  0.00           H
ATOM   2935  CE1 TYR X 206      27.240  22.935  34.795  0.00  0.00           C
ATOM   2936  HE1 TYR X 206      26.423  22.765  35.480  0.00  0.00           H
ATOM   2937  CZ  TYR X 206      27.076  22.848  33.377  0.00  0.00           C
ATOM   2938  OH  TYR X 206      25.982  22.317  32.793  0.00  0.00           O
ATOM   2939  HH  TYR X 206      26.091  22.227  31.843  0.00  0.00           H
ATOM   2940  CE2 TYR X 206      28.145  23.193  32.522  0.00  0.00           C
ATOM   2941  HE2 TYR X 206      28.005  23.001  31.468  0.00  0.00           H
ATOM   2942  CD2 TYR X 206      29.372  23.716  33.065  0.00  0.00           C
ATOM   2943  HD2 TYR X 206      30.146  23.948  32.348  0.00  0.00           H
ATOM   2944  C   TYR X 206      31.779  26.802  35.489  0.00  0.00           C
ATOM   2945  O   TYR X 206      32.757  26.781  34.770  0.00  0.00           O
ATOM   2946  N   THR X 207      31.853  27.295  36.752  0.00  0.00           N
ATOM   2947  H   THR X 207      31.015  27.387  37.309  0.00  0.00           H
ATOM   2948  CA  THR X 207      33.137  27.644  37.458  0.00  0.00           C
ATOM   2949  HA  THR X 207      33.534  28.467  36.864  0.00  0.00           H
ATOM   2950  CB  THR X 207      32.931  28.202  38.941  0.00  0.00           C
ATOM   2951  HB  THR X 207      33.170  27.425  39.667  0.00  0.00           H
ATOM   2952  CG2 THR X 207      33.877  29.408  39.140  0.00  0.00           C
ATOM   2953 HG21 THR X 207      33.934  29.577  40.215  0.00  0.00           H
ATOM   2954 HG22 THR X 207      34.889  29.146  38.833  0.00  0.00           H
ATOM   2955 HG23 THR X 207      33.500  30.311  38.660  0.00  0.00           H
ATOM   2956  OG1 THR X 207      31.604  28.619  39.094  0.00  0.00           O
ATOM   2957  HG1 THR X 207      31.529  28.912  40.005  0.00  0.00           H
ATOM   2958  C   THR X 207      34.068  26.515  37.540  0.00  0.00           C
ATOM   2959  O   THR X 207      33.793  25.429  38.045  0.00  0.00           O
ATOM   2960  N   LYS X 208      35.297  26.666  36.900  0.00  0.00           N
ATOM   2961  H   LYS X 208      35.672  27.581  36.693  0.00  0.00           H
ATOM   2962  CA  LYS X 208      36.409  25.663  36.887  0.00  0.00           C
ATOM   2963  HA  LYS X 208      36.067  24.681  36.560  0.00  0.00           H
ATOM   2964  CB  LYS X 208      37.493  26.221  35.896  0.00  0.00           C
ATOM   2965  HB2 LYS X 208      36.952  26.480  34.986  0.00  0.00           H
ATOM   2966  HB3 LYS X 208      37.871  27.164  36.292  0.00  0.00           H
ATOM   2967  CG  LYS X 208      38.715  25.389  35.521  0.00  0.00           C
ATOM   2968  HG2 LYS X 208      39.308  25.345  36.435  0.00  0.00           H
ATOM   2969  HG3 LYS X 208      38.419  24.410  35.144  0.00  0.00           H
ATOM   2970  CD  LYS X 208      39.434  26.124  34.442  0.00  0.00           C
ATOM   2971  HD2 LYS X 208      38.959  25.812  33.512  0.00  0.00           H
ATOM   2972  HD3 LYS X 208      39.174  27.172  34.593  0.00  0.00           H
ATOM   2973  CE  LYS X 208      40.944  26.011  34.535  0.00  0.00           C
ATOM   2974  HE2 LYS X 208      41.304  26.142  35.555  0.00  0.00           H
ATOM   2975  HE3 LYS X 208      41.182  24.981  34.270  0.00  0.00           H
ATOM   2976  NZ  LYS X 208      41.665  27.080  33.774  0.00  0.00           N
ATOM   2977  HZ1 LYS X 208      41.139  27.940  33.834  0.00  0.00           H
ATOM   2978  HZ2 LYS X 208      42.576  27.297  34.153  0.00  0.00           H
ATOM   2979  HZ3 LYS X 208      41.660  26.924  32.776  0.00  0.00           H
ATOM   2980  C   LYS X 208      37.020  25.414  38.263  0.00  0.00           C
ATOM   2981  O   LYS X 208      37.778  26.254  38.693  0.00  0.00           O
ATOM   2982  N   VAL X 209      36.767  24.344  38.966  0.00  0.00           N
ATOM   2983  H   VAL X 209      36.175  23.634  38.558  0.00  0.00           H
ATOM   2984  CA  VAL X 209      37.066  24.138  40.449  0.00  0.00           C
ATOM   2985  HA  VAL X 209      36.750  25.003  41.032  0.00  0.00           H
ATOM   2986  CB  VAL X 209      36.295  22.958  41.091  0.00  0.00           C
ATOM   2987  HB  VAL X 209      36.384  22.208  40.305  0.00  0.00           H
ATOM   2988  CG1 VAL X 209      36.786  22.447  42.380  0.00  0.00           C
ATOM   2989 HG11 VAL X 209      36.561  23.135  43.195  0.00  0.00           H
ATOM   2990 HG12 VAL X 209      36.558  21.432  42.708  0.00  0.00           H
ATOM   2991 HG13 VAL X 209      37.874  22.416  42.430  0.00  0.00           H
ATOM   2992  CG2 VAL X 209      34.837  23.318  41.220  0.00  0.00           C
ATOM   2993 HG21 VAL X 209      34.525  23.955  42.048  0.00  0.00           H
ATOM   2994 HG22 VAL X 209      34.445  23.817  40.335  0.00  0.00           H
ATOM   2995 HG23 VAL X 209      34.385  22.354  41.454  0.00  0.00           H
ATOM   2996  C   VAL X 209      38.591  24.072  40.761  0.00  0.00           C
ATOM   2997  O   VAL X 209      38.965  24.573  41.817  0.00  0.00           O
ATOM   2998  N   CYX X 210      39.428  23.445  39.904  0.00  0.00           N
ATOM   2999  H   CYX X 210      38.986  23.215  39.025  0.00  0.00           H
ATOM   3000  CA  CYX X 210      40.880  23.233  40.057  0.00  0.00           C
ATOM   3001  HA  CYX X 210      41.104  22.619  40.929  0.00  0.00           H
ATOM   3002  CB  CYX X 210      41.354  22.469  38.787  0.00  0.00           C
ATOM   3003  HB2 CYX X 210      42.407  22.225  38.925  0.00  0.00           H
ATOM   3004  HB3 CYX X 210      40.920  21.469  38.800  0.00  0.00           H
ATOM   3005  SG  CYX X 210      41.239  23.421  37.252  0.00  0.00           S
ATOM   3006  C   CYX X 210      41.719  24.545  40.246  0.00  0.00           C
ATOM   3007  O   CYX X 210      42.835  24.492  40.731  0.00  0.00           O
ATOM   3008  N   ASN X 211      41.082  25.703  40.023  0.00  0.00           N
ATOM   3009  H   ASN X 211      40.164  25.644  39.605  0.00  0.00           H
ATOM   3010  CA  ASN X 211      41.730  27.012  40.239  0.00  0.00           C
ATOM   3011  HA  ASN X 211      42.756  27.018  39.871  0.00  0.00           H
ATOM   3012  CB  ASN X 211      40.972  28.009  39.453  0.00  0.00           C
ATOM   3013  HB2 ASN X 211      39.888  27.910  39.511  0.00  0.00           H
ATOM   3014  HB3 ASN X 211      41.405  28.981  39.688  0.00  0.00           H
ATOM   3015  CG  ASN X 211      41.249  27.875  37.994  0.00  0.00           C
ATOM   3016  OD1 ASN X 211      41.700  26.848  37.509  0.00  0.00           O
ATOM   3017  ND2 ASN X 211      40.899  28.786  37.217  0.00  0.00           N
ATOM   3018 HD21 ASN X 211      41.266  28.605  36.293  0.00  0.00           H
ATOM   3019 HD22 ASN X 211      40.576  29.690  37.529  0.00  0.00           H
ATOM   3020  C   ASN X 211      41.724  27.302  41.771  0.00  0.00           C
ATOM   3021  O   ASN X 211      42.290  28.350  42.119  0.00  0.00           O
ATOM   3022  N   TYR X 212      40.960  26.614  42.653  0.00  0.00           N
ATOM   3023  H   TYR X 212      40.363  25.871  42.321  0.00  0.00           H
ATOM   3024  CA  TYR X 212      40.678  27.029  44.022  0.00  0.00           C
ATOM   3025  HA  TYR X 212      41.352  27.866  44.206  0.00  0.00           H
ATOM   3026  CB  TYR X 212      39.192  27.483  44.117  0.00  0.00           C
ATOM   3027  HB2 TYR X 212      38.559  26.596  44.099  0.00  0.00           H
ATOM   3028  HB3 TYR X 212      39.046  27.906  45.111  0.00  0.00           H
ATOM   3029  CG  TYR X 212      38.730  28.475  43.132  0.00  0.00           C
ATOM   3030  CD1 TYR X 212      39.172  29.795  43.220  0.00  0.00           C
ATOM   3031  HD1 TYR X 212      39.800  30.099  44.044  0.00  0.00           H
ATOM   3032  CE1 TYR X 212      38.875  30.676  42.177  0.00  0.00           C
ATOM   3033  HE1 TYR X 212      39.308  31.665  42.191  0.00  0.00           H
ATOM   3034  CZ  TYR X 212      38.092  30.259  41.049  0.00  0.00           C
ATOM   3035  OH  TYR X 212      38.026  31.040  40.014  0.00  0.00           O
ATOM   3036  HH  TYR X 212      38.303  31.952  40.132  0.00  0.00           H
ATOM   3037  CE2 TYR X 212      37.723  28.937  40.922  0.00  0.00           C
ATOM   3038  HE2 TYR X 212      37.247  28.609  40.010  0.00  0.00           H
ATOM   3039  CD2 TYR X 212      38.099  28.023  41.967  0.00  0.00           C
ATOM   3040  HD2 TYR X 212      37.878  26.989  41.747  0.00  0.00           H
ATOM   3041  C   TYR X 212      40.935  25.956  45.046  0.00  0.00           C
ATOM   3042  O   TYR X 212      40.709  26.158  46.209  0.00  0.00           O
ATOM   3043  N   VAL X 213      41.562  24.789  44.680  0.00  0.00           N
ATOM   3044  H   VAL X 213      42.019  24.680  43.786  0.00  0.00           H
ATOM   3045  CA  VAL X 213      41.917  23.784  45.719  0.00  0.00           C
ATOM   3046  HA  VAL X 213      40.978  23.411  46.129  0.00  0.00           H
ATOM   3047  CB  VAL X 213      42.454  22.519  45.079  0.00  0.00           C
ATOM   3048  HB  VAL X 213      43.367  22.704  44.514  0.00  0.00           H
ATOM   3049  CG1 VAL X 213      42.893  21.466  46.160  0.00  0.00           C
ATOM   3050 HG11 VAL X 213      43.143  20.539  45.645  0.00  0.00           H
ATOM   3051 HG12 VAL X 213      43.766  21.753  46.747  0.00  0.00           H
ATOM   3052 HG13 VAL X 213      42.093  21.178  46.841  0.00  0.00           H
ATOM   3053  CG2 VAL X 213      41.384  21.896  44.198  0.00  0.00           C
ATOM   3054 HG21 VAL X 213      41.131  22.521  43.342  0.00  0.00           H
ATOM   3055 HG22 VAL X 213      41.573  20.860  43.918  0.00  0.00           H
ATOM   3056 HG23 VAL X 213      40.459  21.926  44.774  0.00  0.00           H
ATOM   3057  C   VAL X 213      42.838  24.220  46.912  0.00  0.00           C
ATOM   3058  O   VAL X 213      42.469  24.030  48.094  0.00  0.00           O
ATOM   3059  N   SER X 214      43.920  24.938  46.567  0.00  0.00           N
ATOM   3060  H   SER X 214      44.106  25.082  45.584  0.00  0.00           H
ATOM   3061  CA  SER X 214      44.688  25.584  47.728  0.00  0.00           C
ATOM   3062  HA  SER X 214      44.832  24.731  48.391  0.00  0.00           H
ATOM   3063  CB  SER X 214      46.197  25.931  47.398  0.00  0.00           C
ATOM   3064  HB2 SER X 214      46.773  25.041  47.144  0.00  0.00           H
ATOM   3065  HB3 SER X 214      46.217  26.702  46.628  0.00  0.00           H
ATOM   3066  OG  SER X 214      46.865  26.453  48.550  0.00  0.00           O
ATOM   3067  HG  SER X 214      47.791  26.235  48.421  0.00  0.00           H
ATOM   3068  C   SER X 214      43.895  26.644  48.473  0.00  0.00           C
ATOM   3069  O   SER X 214      44.052  26.738  49.716  0.00  0.00           O
ATOM   3070  N   TRP X 215      43.020  27.350  47.786  0.00  0.00           N
ATOM   3071  H   TRP X 215      42.913  27.138  46.804  0.00  0.00           H
ATOM   3072  CA  TRP X 215      42.102  28.294  48.493  0.00  0.00           C
ATOM   3073  HA  TRP X 215      42.760  29.004  48.994  0.00  0.00           H
ATOM   3074  CB  TRP X 215      41.347  29.132  47.557  0.00  0.00           C
ATOM   3075  HB2 TRP X 215      42.150  29.523  46.932  0.00  0.00           H
ATOM   3076  HB3 TRP X 215      40.639  28.504  47.016  0.00  0.00           H
ATOM   3077  CG  TRP X 215      40.535  30.263  48.134  0.00  0.00           C
ATOM   3078  CD1 TRP X 215      41.134  31.426  48.528  0.00  0.00           C
ATOM   3079  HD1 TRP X 215      42.125  31.795  48.308  0.00  0.00           H
ATOM   3080  NE1 TRP X 215      40.147  32.208  48.978  0.00  0.00           N
ATOM   3081  HE1 TRP X 215      40.310  33.200  49.076  0.00  0.00           H
ATOM   3082  CE2 TRP X 215      38.945  31.577  49.164  0.00  0.00           C
ATOM   3083  CZ2 TRP X 215      37.733  32.013  49.616  0.00  0.00           C
ATOM   3084  HZ2 TRP X 215      37.768  32.868  50.275  0.00  0.00           H
ATOM   3085  CH2 TRP X 215      36.606  31.232  49.413  0.00  0.00           C
ATOM   3086  HH2 TRP X 215      35.682  31.569  49.859  0.00  0.00           H
ATOM   3087  CZ3 TRP X 215      36.711  30.029  48.691  0.00  0.00           C
ATOM   3088  HZ3 TRP X 215      35.807  29.461  48.531  0.00  0.00           H
ATOM   3089  CE3 TRP X 215      37.963  29.580  48.240  0.00  0.00           C
ATOM   3090  HE3 TRP X 215      38.005  28.669  47.661  0.00  0.00           H
ATOM   3091  CD2 TRP X 215      39.117  30.332  48.439  0.00  0.00           C
ATOM   3092  C   TRP X 215      41.191  27.583  49.482  0.00  0.00           C
ATOM   3093  O   TRP X 215      41.107  27.972  50.679  0.00  0.00           O
ATOM   3094  N   ILE X 216      40.481  26.581  48.988  0.00  0.00           N
ATOM   3095  H   ILE X 216      40.568  26.361  48.007  0.00  0.00           H
ATOM   3096  CA  ILE X 216      39.500  25.791  49.728  0.00  0.00           C
ATOM   3097  HA  ILE X 216      38.643  26.404  50.006  0.00  0.00           H
ATOM   3098  CB  ILE X 216      38.984  24.633  48.874  0.00  0.00           C
ATOM   3099  HB  ILE X 216      39.826  24.081  48.458  0.00  0.00           H
ATOM   3100  CG2 ILE X 216      38.296  23.638  49.777  0.00  0.00           C
ATOM   3101 HG21 ILE X 216      38.868  23.179  50.583  0.00  0.00           H
ATOM   3102 HG22 ILE X 216      37.384  24.084  50.175  0.00  0.00           H
ATOM   3103 HG23 ILE X 216      37.962  22.815  49.144  0.00  0.00           H
ATOM   3104  CG1 ILE X 216      38.007  25.186  47.794  0.00  0.00           C
ATOM   3105 HG12 ILE X 216      37.041  25.445  48.228  0.00  0.00           H
ATOM   3106 HG13 ILE X 216      38.345  26.128  47.362  0.00  0.00           H
ATOM   3107  CD1 ILE X 216      37.515  24.197  46.626  0.00  0.00           C
ATOM   3108 HD11 ILE X 216      36.923  24.762  45.906  0.00  0.00           H
ATOM   3109 HD12 ILE X 216      38.369  23.655  46.222  0.00  0.00           H
ATOM   3110 HD13 ILE X 216      36.854  23.550  47.203  0.00  0.00           H
ATOM   3111  C   ILE X 216      40.242  25.356  51.056  0.00  0.00           C
ATOM   3112  O   ILE X 216      39.823  25.610  52.201  0.00  0.00           O
ATOM   3113  N   LYS X 217      41.432  24.821  50.923  0.00  0.00           N
ATOM   3114  H   LYS X 217      41.808  24.665  49.998  0.00  0.00           H
ATOM   3115  CA  LYS X 217      42.163  24.225  52.085  0.00  0.00           C
ATOM   3116  HA  LYS X 217      41.457  23.520  52.523  0.00  0.00           H
ATOM   3117  CB  LYS X 217      43.434  23.415  51.657  0.00  0.00           C
ATOM   3118  HB2 LYS X 217      44.044  24.064  51.028  0.00  0.00           H
ATOM   3119  HB3 LYS X 217      43.995  23.076  52.528  0.00  0.00           H
ATOM   3120  CG  LYS X 217      43.113  22.154  50.784  0.00  0.00           C
ATOM   3121  HG2 LYS X 217      42.620  21.410  51.409  0.00  0.00           H
ATOM   3122  HG3 LYS X 217      42.498  22.489  49.949  0.00  0.00           H
ATOM   3123  CD  LYS X 217      44.263  21.380  50.263  0.00  0.00           C
ATOM   3124  HD2 LYS X 217      43.866  20.478  49.799  0.00  0.00           H
ATOM   3125  HD3 LYS X 217      44.683  21.963  49.443  0.00  0.00           H
ATOM   3126  CE  LYS X 217      45.369  20.989  51.230  0.00  0.00           C
ATOM   3127  HE2 LYS X 217      45.847  21.829  51.734  0.00  0.00           H
ATOM   3128  HE3 LYS X 217      44.883  20.371  51.986  0.00  0.00           H
ATOM   3129  NZ  LYS X 217      46.418  20.223  50.633  0.00  0.00           N
ATOM   3130  HZ1 LYS X 217      47.031  19.882  51.360  0.00  0.00           H
ATOM   3131  HZ2 LYS X 217      45.972  19.460  50.145  0.00  0.00           H
ATOM   3132  HZ3 LYS X 217      46.939  20.860  50.048  0.00  0.00           H
ATOM   3133  C   LYS X 217      42.621  25.259  53.137  0.00  0.00           C
ATOM   3134  O   LYS X 217      42.732  24.928  54.304  0.00  0.00           O
ATOM   3135  N   GLN X 218      42.912  26.444  52.705  0.00  0.00           N
ATOM   3136  H   GLN X 218      43.026  26.482  51.702  0.00  0.00           H
ATOM   3137  CA  GLN X 218      43.231  27.626  53.549  0.00  0.00           C
ATOM   3138  HA  GLN X 218      43.980  27.342  54.288  0.00  0.00           H
ATOM   3139  CB  GLN X 218      43.758  28.740  52.595  0.00  0.00           C
ATOM   3140  HB2 GLN X 218      44.667  28.291  52.193  0.00  0.00           H
ATOM   3141  HB3 GLN X 218      43.049  28.947  51.793  0.00  0.00           H
ATOM   3142  CG  GLN X 218      44.208  30.076  53.318  0.00  0.00           C
ATOM   3143  HG2 GLN X 218      44.236  29.912  54.396  0.00  0.00           H
ATOM   3144  HG3 GLN X 218      45.090  30.401  52.767  0.00  0.00           H
ATOM   3145  CD  GLN X 218      43.128  31.163  53.274  0.00  0.00           C
ATOM   3146  OE1 GLN X 218      42.804  31.765  54.340  0.00  0.00           O
ATOM   3147  NE2 GLN X 218      42.489  31.427  52.120  0.00  0.00           N
ATOM   3148 HE21 GLN X 218      41.658  32.000  52.099  0.00  0.00           H
ATOM   3149 HE22 GLN X 218      42.756  30.845  51.340  0.00  0.00           H
ATOM   3150  C   GLN X 218      42.013  28.113  54.324  0.00  0.00           C
ATOM   3151  O   GLN X 218      42.040  28.468  55.517  0.00  0.00           O
ATOM   3152  N   THR X 219      40.861  28.170  53.588  0.00  0.00           N
ATOM   3153  H   THR X 219      40.935  27.732  52.681  0.00  0.00           H
ATOM   3154  CA  THR X 219      39.634  28.683  54.094  0.00  0.00           C
ATOM   3155  HA  THR X 219      39.865  29.613  54.614  0.00  0.00           H
ATOM   3156  CB  THR X 219      38.621  29.000  52.928  0.00  0.00           C
ATOM   3157  HB  THR X 219      38.285  28.065  52.481  0.00  0.00           H
ATOM   3158  CG2 THR X 219      37.322  29.728  53.359  0.00  0.00           C
ATOM   3159 HG21 THR X 219      37.482  30.775  53.615  0.00  0.00           H
ATOM   3160 HG22 THR X 219      36.568  29.694  52.572  0.00  0.00           H
ATOM   3161 HG23 THR X 219      36.890  29.263  54.245  0.00  0.00           H
ATOM   3162  OG1 THR X 219      39.213  29.902  51.984  0.00  0.00           O
ATOM   3163  HG1 THR X 219      39.917  29.365  51.613  0.00  0.00           H
ATOM   3164  C   THR X 219      39.054  27.690  55.130  0.00  0.00           C
ATOM   3165  O   THR X 219      38.506  28.133  56.112  0.00  0.00           O
ATOM   3166  N   ILE X 220      39.168  26.397  54.934  0.00  0.00           N
ATOM   3167  H   ILE X 220      39.605  26.110  54.071  0.00  0.00           H
ATOM   3168  CA  ILE X 220      38.960  25.389  55.964  0.00  0.00           C
ATOM   3169  HA  ILE X 220      37.932  25.430  56.324  0.00  0.00           H
ATOM   3170  CB  ILE X 220      39.217  23.916  55.405  0.00  0.00           C
ATOM   3171  HB  ILE X 220      40.087  23.989  54.752  0.00  0.00           H
ATOM   3172  CG2 ILE X 220      39.442  22.917  56.578  0.00  0.00           C
ATOM   3173 HG21 ILE X 220      39.268  21.869  56.336  0.00  0.00           H
ATOM   3174 HG22 ILE X 220      40.463  22.934  56.960  0.00  0.00           H
ATOM   3175 HG23 ILE X 220      38.806  23.163  57.429  0.00  0.00           H
ATOM   3176  CG1 ILE X 220      38.028  23.530  54.480  0.00  0.00           C
ATOM   3177 HG12 ILE X 220      37.140  23.456  55.107  0.00  0.00           H
ATOM   3178 HG13 ILE X 220      37.944  24.348  53.763  0.00  0.00           H
ATOM   3179  CD1 ILE X 220      38.320  22.234  53.719  0.00  0.00           C
ATOM   3180 HD11 ILE X 220      37.541  22.042  52.981  0.00  0.00           H
ATOM   3181 HD12 ILE X 220      39.282  22.184  53.210  0.00  0.00           H
ATOM   3182 HD13 ILE X 220      38.408  21.339  54.335  0.00  0.00           H
ATOM   3183  C   ILE X 220      39.807  25.619  57.233  0.00  0.00           C
ATOM   3184  O   ILE X 220      39.371  25.384  58.365  0.00  0.00           O
ATOM   3185  N   ALA X 221      41.055  26.068  57.101  0.00  0.00           N
ATOM   3186  H   ALA X 221      41.421  26.299  56.189  0.00  0.00           H
ATOM   3187  CA  ALA X 221      42.074  26.153  58.216  0.00  0.00           C
ATOM   3188  HA  ALA X 221      41.797  25.393  58.946  0.00  0.00           H
ATOM   3189  CB  ALA X 221      43.441  25.894  57.588  0.00  0.00           C
ATOM   3190  HB1 ALA X 221      43.521  24.846  57.300  0.00  0.00           H
ATOM   3191  HB2 ALA X 221      43.555  26.525  56.706  0.00  0.00           H
ATOM   3192  HB3 ALA X 221      44.231  26.026  58.327  0.00  0.00           H
ATOM   3193  C   ALA X 221      42.115  27.507  59.016  0.00  0.00           C
ATOM   3194  O   ALA X 221      42.418  27.576  60.161  0.00  0.00           O
ATOM   3195  N   SER X 222      41.876  28.660  58.339  0.00  0.00           N
ATOM   3196  H   SER X 222      41.834  28.651  57.330  0.00  0.00           H
ATOM   3197  CA  SER X 222      41.784  30.002  58.854  0.00  0.00           C
ATOM   3198  HA  SER X 222      42.553  30.264  59.580  0.00  0.00           H
ATOM   3199  CB  SER X 222      41.832  30.959  57.661  0.00  0.00           C
ATOM   3200  HB2 SER X 222      40.961  30.738  57.045  0.00  0.00           H
ATOM   3201  HB3 SER X 222      41.780  31.987  58.020  0.00  0.00           H
ATOM   3202  OG  SER X 222      42.987  30.835  56.901  0.00  0.00           O
ATOM   3203  HG  SER X 222      42.734  31.114  56.018  0.00  0.00           H
ATOM   3204  C   SER X 222      40.496  30.260  59.642  0.00  0.00           C
ATOM   3205  O   SER X 222      40.344  31.232  60.373  0.00  0.00           O
ATOM   3206  N   ASN X 223      39.555  29.342  59.436  0.00  0.00           N
ATOM   3207  H   ASN X 223      39.809  28.529  58.893  0.00  0.00           H
ATOM   3208  CA  ASN X 223      38.213  29.449  60.002  0.00  0.00           C
ATOM   3209  HA  ASN X 223      38.167  30.380  60.566  0.00  0.00           H
ATOM   3210  CB  ASN X 223      37.193  29.656  58.798  0.00  0.00           C
ATOM   3211  HB2 ASN X 223      37.312  28.860  58.063  0.00  0.00           H
ATOM   3212  HB3 ASN X 223      36.191  29.595  59.224  0.00  0.00           H
ATOM   3213  CG  ASN X 223      37.370  30.912  58.023  0.00  0.00           C
ATOM   3214  OD1 ASN X 223      37.078  31.966  58.562  0.00  0.00           O
ATOM   3215  ND2 ASN X 223      37.909  30.790  56.812  0.00  0.00           N
ATOM   3216 HD21 ASN X 223      38.329  31.590  56.361  0.00  0.00           H
ATOM   3217 HD22 ASN X 223      38.068  29.883  56.396  0.00  0.00           H
ATOM   3218  C   ASN X 223      37.933  28.370  61.009  0.00  0.00           C
ATOM   3219  O   ASN X 223      36.856  27.840  61.050  0.00  0.00           O
ATOM   3220  OXT ASN X 223      38.758  28.134  61.880  0.00  0.00           O
ATOM   3221  CA  CA  X 224      13.685  13.301  51.444  0.00  0.00          CA
ATOM   3222  N1  BEN X 225     -34.702  26.163  75.788  0.00  0.00           N
ATOM   3223  H1  BEN X 225     -34.581  26.568  76.707  0.00  0.00           H
ATOM   3224  H2  BEN X 225     -35.181  25.273  75.720  0.00  0.00           H
ATOM   3225  C1  BEN X 225     -35.417  27.090  75.206  0.00  0.00           C
ATOM   3226  N2  BEN X 225     -35.235  28.133  76.089  0.00  0.00           N
ATOM   3227  H3  BEN X 225     -34.587  28.819  75.724  0.00  0.00           H
ATOM   3228  H4  BEN X 225     -36.080  28.666  76.254  0.00  0.00           H
ATOM   3229  C2  BEN X 225     -35.361  27.255  73.754  0.00  0.00           C
ATOM   3230  C3  BEN X 225     -34.949  26.210  72.945  0.00  0.00           C
ATOM   3231  H5  BEN X 225     -34.839  25.221  73.381  0.00  0.00           H
ATOM   3232  C4  BEN X 225     -34.775  26.412  71.550  0.00  0.00           C
ATOM   3233  H6  BEN X 225     -34.347  25.613  70.951  0.00  0.00           H
ATOM   3234  C5  BEN X 225     -34.919  27.705  71.055  0.00  0.00           C
ATOM   3235  H7  BEN X 225     -34.738  27.970  70.018  0.00  0.00           H
ATOM   3236  C6  BEN X 225     -35.392  28.709  71.864  0.00  0.00           C
ATOM   3237  H8  BEN X 225     -35.528  29.679  71.395  0.00  0.00           H
ATOM   3238  C7  BEN X 225     -35.639  28.468  73.198  0.00  0.00           C
ATOM   3239  H9  BEN X 225     -36.025  29.241  73.857  0.00  0.00           H
ATOM   3240  N1  BEN X 226     -20.522  20.181  55.607  0.00  0.00           N
ATOM   3241  H1  BEN X 226     -21.163  19.710  56.233  0.00  0.00           H
ATOM   3242  H2  BEN X 226     -20.689  19.894  54.651  0.00  0.00           H
ATOM   3243  C1  BEN X 226     -20.720  21.486  55.623  0.00  0.00           C
ATOM   3244  N2  BEN X 226     -19.501  22.044  55.387  0.00  0.00           N
ATOM   3245  H3  BEN X 226     -19.268  22.574  56.217  0.00  0.00           H
ATOM   3246  H4  BEN X 226     -18.816  21.308  55.274  0.00  0.00           H
ATOM   3247  C2  BEN X 226     -22.031  22.264  55.130  0.00  0.00           C
ATOM   3248  C3  BEN X 226     -21.963  23.666  54.980  0.00  0.00           C
ATOM   3249  H5  BEN X 226     -21.047  24.199  55.217  0.00  0.00           H
ATOM   3250  C4  BEN X 226     -23.063  24.348  54.400  0.00  0.00           C
ATOM   3251  H6  BEN X 226     -22.810  25.366  54.117  0.00  0.00           H
ATOM   3252  C5  BEN X 226     -24.265  23.722  54.227  0.00  0.00           C
ATOM   3253  H7  BEN X 226     -25.086  24.221  53.721  0.00  0.00           H
ATOM   3254  C6  BEN X 226     -24.402  22.311  54.548  0.00  0.00           C
ATOM   3255  H8  BEN X 226     -25.256  21.684  54.307  0.00  0.00           H
ATOM   3256  C7  BEN X 226     -23.211  21.615  54.941  0.00  0.00           C
ATOM   3257  H9  BEN X 226     -23.282  20.568  55.221  0.00  0.00           H
ATOM   3258  N1  BEN X 227       7.901  20.963  43.938  0.00  0.00           N
ATOM   3259  H1  BEN X 227       7.486  20.512  44.743  0.00  0.00           H
ATOM   3260  H2  BEN X 227       7.796  21.969  43.988  0.00  0.00           H
ATOM   3261  C1  BEN X 227       9.239  20.650  43.868  0.00  0.00           C
ATOM   3262  N2  BEN X 227       9.468  19.353  44.219  0.00  0.00           N
ATOM   3263  H3  BEN X 227      10.351  19.046  43.830  0.00  0.00           H
ATOM   3264  H4  BEN X 227       8.703  18.834  43.806  0.00  0.00           H
ATOM   3265  C2  BEN X 227      10.308  21.659  43.701  0.00  0.00           C
ATOM   3266  C3  BEN X 227       9.925  22.989  43.347  0.00  0.00           C
ATOM   3267  H5  BEN X 227       8.913  23.383  43.368  0.00  0.00           H
ATOM   3268  C4  BEN X 227      10.903  23.989  43.271  0.00  0.00           C
ATOM   3269  H6  BEN X 227      10.772  25.057  43.126  0.00  0.00           H
ATOM   3270  C5  BEN X 227      12.296  23.590  43.313  0.00  0.00           C
ATOM   3271  H7  BEN X 227      13.070  24.348  43.388  0.00  0.00           H
ATOM   3272  C6  BEN X 227      12.725  22.252  43.505  0.00  0.00           C
ATOM   3273  H8  BEN X 227      13.761  21.932  43.565  0.00  0.00           H
ATOM   3274  C7  BEN X 227      11.662  21.300  43.764  0.00  0.00           C
ATOM   3275  H9  BEN X 227      11.887  20.241  43.855  0.00  0.00           H
ATOM   3276  N1  BEN X 228      23.557  32.712  38.117  0.00  0.00           N
ATOM   3277  H1  BEN X 228      24.105  32.041  38.640  0.00  0.00           H
ATOM   3278  H2  BEN X 228      22.988  32.136  37.509  0.00  0.00           H
ATOM   3279  C1  BEN X 228      24.268  33.722  37.531  0.00  0.00           C
ATOM   3280  N2  BEN X 228      24.578  34.538  38.563  0.00  0.00           N
ATOM   3281  H3  BEN X 228      25.219  34.070  39.192  0.00  0.00           H
ATOM   3282  H4  BEN X 228      23.723  34.715  39.074  0.00  0.00           H
ATOM   3283  C2  BEN X 228      24.020  34.383  36.190  0.00  0.00           C
ATOM   3284  C3  BEN X 228      23.038  33.769  35.324  0.00  0.00           C
ATOM   3285  H5  BEN X 228      22.550  32.819  35.519  0.00  0.00           H
ATOM   3286  C4  BEN X 228      22.682  34.327  34.139  0.00  0.00           C
ATOM   3287  H6  BEN X 228      22.061  33.746  33.463  0.00  0.00           H
ATOM   3288  C5  BEN X 228      23.259  35.546  33.680  0.00  0.00           C
ATOM   3289  H7  BEN X 228      23.101  35.939  32.680  0.00  0.00           H
ATOM   3290  C6  BEN X 228      24.182  36.161  34.556  0.00  0.00           C
ATOM   3291  H8  BEN X 228      24.645  37.115  34.321  0.00  0.00           H
ATOM   3292  C7  BEN X 228      24.530  35.609  35.787  0.00  0.00           C
ATOM   3293  H9  BEN X 228      25.226  36.155  36.417  0.00  0.00           H
ATOM   3294  Cl- Cl- X 229     -17.303  36.443  67.446  0.00  0.00          CL
ATOM   3295  Cl- Cl- X 230      15.558  40.295  44.588  0.00  0.00          CL
ATOM   3296  Cl- Cl- X 231      -7.229  15.768  27.297  0.00  0.00          CL
ATOM   3297  Cl- Cl- X 232      34.984  45.328  50.835  0.00  0.00          CL
ATOM   3298  Cl- Cl- X 233      44.687  23.730  27.184  0.00  0.00          CL
ATOM   3299  Cl- Cl- X 234      39.272   0.733  34.361  0.00  0.00          CL
ATOM   3300  Cl- Cl- X 235      -0.099  39.730  47.481  0.00  0.00          CL
ATOM   3301  Cl- Cl- X 236      21.690 -16.125  41.001  0.00  0.00          CL
ATOM   3302  Cl- Cl- X 237      43.203  15.164  24.905  0.00  0.00          CL
ATOM   3303  Cl- Cl- X 238      23.060  48.802   0.313  0.00  0.00          CL
ATOM   3304  Cl- Cl- X 239      -5.894 -13.369  20.747  0.00  0.00          CL
ATOM   3305  Cl- Cl- X 240     -20.187  -1.758  79.934  0.00  0.00          CL
ATOM   3306  O   WAT X 241      -5.694 -12.234  89.429  0.00  0.00           O
ATOM   3307  H1  WAT X 241      -5.372 -12.697  90.202  0.00  0.00           H
ATOM   3308  H2  WAT X 241      -4.906 -12.027  88.927  0.00  0.00           H
ATOM   3309  O   WAT X 242       4.530   1.793  14.078  0.00  0.00           O
ATOM   3310  H1  WAT X 242       4.553   2.289  14.897  0.00  0.00           H
ATOM   3311  H2  WAT X 242       4.007   2.332  13.486  0.00  0.00           H
ATOM   3312  O   WAT X 243       0.297  20.074  30.693  0.00  0.00           O
ATOM   3313  H1  WAT X 243      -0.031  19.242  31.036  0.00  0.00           H
ATOM   3314  H2  WAT X 243      -0.326  20.727  31.012  0.00  0.00           H
ATOM   3315  O   WAT X 244      38.970  39.584  10.589  0.00  0.00           O
ATOM   3316  H1  WAT X 244      38.434  40.211  11.075  0.00  0.00           H
ATOM   3317  H2  WAT X 244      39.848  39.964  10.595  0.00  0.00           H
ATOM   3318  O   WAT X 245      31.565  -3.223  29.665  0.00  0.00           O
ATOM   3319  H1  WAT X 245      32.262  -3.738  30.073  0.00  0.00           H
ATOM   3320  H2  WAT X 245      31.577  -2.390  30.135  0.00  0.00           H
ATOM   3321  O   WAT X 246       4.412  19.309  14.659  0.00  0.00           O
ATOM   3322  H1  WAT X 246       3.796  19.915  14.247  0.00  0.00           H
ATOM   3323  H2  WAT X 246       3.900  18.516  14.813  0.00  0.00           H
ATOM   3324  O   WAT X 247      10.275  47.631  25.708  0.00  0.00           O
ATOM   3325  H1  WAT X 247      10.027  47.387  24.817  0.00  0.00           H
ATOM   3326  H2  WAT X 247      11.096  48.113  25.604  0.00  0.00           H
ATOM   3327  O   WAT X 248      36.252  44.548  36.465  0.00  0.00           O
ATOM   3328  H1  WAT X 248      35.318  44.752  36.489  0.00  0.00           H
ATOM   3329  H2  WAT X 248      36.639  45.114  37.133  0.00  0.00           H
ATOM   3330  O   WAT X 249       4.127   0.757  85.563  0.00  0.00           O
ATOM   3331  H1  WAT X 249       4.871   0.746  86.166  0.00  0.00           H
ATOM   3332  H2  WAT X 249       4.072   1.666  85.267  0.00  0.00           H
ATOM   3333  O   WAT X 250       5.522  -0.599  74.136  0.00  0.00           O
ATOM   3334  H1  WAT X 250       6.182  -0.342  74.779  0.00  0.00           H
ATOM   3335  H2  WAT X 250       4.986   0.184  74.016  0.00  0.00           H
ATOM   3336  O   WAT X 251      50.358  -2.687  32.174  0.00  0.00           O
ATOM   3337  H1  WAT X 251      50.391  -3.057  31.292  0.00  0.00           H
ATOM   3338  H2  WAT X 251      50.572  -1.762  32.054  0.00  0.00           H
ATOM   3339  O   WAT X 252      33.267  36.478  78.856  0.00  0.00           O
ATOM   3340  H1  WAT X 252      33.562  37.349  79.123  0.00  0.00           H
ATOM   3341  H2  WAT X 252      32.339  36.457  79.091  0.00  0.00           H
ATOM   3342  O   WAT X 253      49.566  32.005  74.885  0.00  0.00           O
ATOM   3343  H1  WAT X 253      49.643  31.655  73.997  0.00  0.00           H
ATOM   3344  H2  WAT X 253      49.659  32.951  74.778  0.00  0.00           H
ATOM   3345  O   WAT X 254      11.164  61.374  50.584  0.00  0.00           O
ATOM   3346  H1  WAT X 254      10.482  62.025  50.418  0.00  0.00           H
ATOM   3347  H2  WAT X 254      11.925  61.888  50.854  0.00  0.00           H
ATOM   3348  O   WAT X 255       2.163  16.854  40.261  0.00  0.00           O
ATOM   3349  H1  WAT X 255       3.030  16.675  40.624  0.00  0.00           H
ATOM   3350  H2  WAT X 255       2.063  16.219  39.552  0.00  0.00           H
ATOM   3351  O   WAT X 256       6.119 -35.270  30.460  0.00  0.00           O
ATOM   3352  H1  WAT X 256       5.436 -35.941  30.464  0.00  0.00           H
ATOM   3353  H2  WAT X 256       5.791 -34.591  31.051  0.00  0.00           H
ATOM   3354  O   WAT X 257      37.939  33.087  17.373  0.00  0.00           O
ATOM   3355  H1  WAT X 257      37.618  32.207  17.567  0.00  0.00           H
ATOM   3356  H2  WAT X 257      37.874  33.554  18.206  0.00  0.00           H
ATOM   3357  O   WAT X 258     -10.200 -12.590  21.326  0.00  0.00           O
ATOM   3358  H1  WAT X 258     -10.824 -13.261  21.049  0.00  0.00           H
ATOM   3359  H2  WAT X 258     -10.687 -11.769  21.265  0.00  0.00           H
ATOM   3360  O   WAT X 259      19.447  -0.144  32.408  0.00  0.00           O
ATOM   3361  H1  WAT X 259      19.709  -1.047  32.228  0.00  0.00           H
ATOM   3362  H2  WAT X 259      18.676  -0.004  31.858  0.00  0.00           H
ATOM   3363  O   WAT X 260      33.174  52.477  50.157  0.00  0.00           O
ATOM   3364  H1  WAT X 260      33.471  51.643  50.521  0.00  0.00           H
ATOM   3365  H2  WAT X 260      32.744  52.240  49.335  0.00  0.00           H
ATOM   3366  O   WAT X 261     -14.418  11.097  83.738  0.00  0.00           O
ATOM   3367  H1  WAT X 261     -13.746  10.756  84.329  0.00  0.00           H
ATOM   3368  H2  WAT X 261     -14.488  10.437  83.049  0.00  0.00           H
ATOM   3369  O   WAT X 262      14.374  19.946  16.172  0.00  0.00           O
ATOM   3370  H1  WAT X 262      13.489  20.268  15.999  0.00  0.00           H
ATOM   3371  H2  WAT X 262      14.594  19.425  15.400  0.00  0.00           H
ATOM   3372  O   WAT X 263      15.027 -25.107  48.620  0.00  0.00           O
ATOM   3373  H1  WAT X 263      15.721 -24.712  49.147  0.00  0.00           H
ATOM   3374  H2  WAT X 263      15.068 -26.040  48.828  0.00  0.00           H
ATOM   3375  O   WAT X 264      18.609  -1.295  58.292  0.00  0.00           O
ATOM   3376  H1  WAT X 264      18.974  -2.143  58.544  0.00  0.00           H
ATOM   3377  H2  WAT X 264      18.658  -0.767  59.089  0.00  0.00           H
ATOM   3378  O   WAT X 265      18.878  26.829  73.871  0.00  0.00           O
ATOM   3379  H1  WAT X 265      19.369  27.416  73.297  0.00  0.00           H
ATOM   3380  H2  WAT X 265      18.158  27.365  74.203  0.00  0.00           H
ATOM   3381  O   WAT X 266     -26.702  23.518  43.997  0.00  0.00           O
ATOM   3382  H1  WAT X 266     -27.248  22.909  44.495  0.00  0.00           H
ATOM   3383  H2  WAT X 266     -26.936  23.358  43.083  0.00  0.00           H
ATOM   3384  O   WAT X 267     -18.193  21.684  26.271  0.00  0.00           O
ATOM   3385  H1  WAT X 267     -19.055  22.027  26.505  0.00  0.00           H
ATOM   3386  H2  WAT X 267     -18.208  20.775  26.570  0.00  0.00           H
ATOM   3387  O   WAT X 268     -19.692  22.441  75.309  0.00  0.00           O
ATOM   3388  H1  WAT X 268     -18.761  22.636  75.204  0.00  0.00           H
ATOM   3389  H2  WAT X 268     -19.915  22.797  76.170  0.00  0.00           H
ATOM   3390  O   WAT X 269     -19.401  35.727  48.854  0.00  0.00           O
ATOM   3391  H1  WAT X 269     -20.102  35.133  49.125  0.00  0.00           H
ATOM   3392  H2  WAT X 269     -19.617  35.956  47.950  0.00  0.00           H
ATOM   3393  O   WAT X 270     -25.304  17.837  59.421  0.00  0.00           O
ATOM   3394  H1  WAT X 270     -25.591  17.205  60.081  0.00  0.00           H
ATOM   3395  H2  WAT X 270     -25.935  17.741  58.708  0.00  0.00           H
ATOM   3396  O   WAT X 271      -2.732  38.674  56.642  0.00  0.00           O
ATOM   3397  H1  WAT X 271      -1.991  38.315  56.155  0.00  0.00           H
ATOM   3398  H2  WAT X 271      -3.184  39.235  56.012  0.00  0.00           H
ATOM   3399  O   WAT X 272      51.765  28.652  59.278  0.00  0.00           O
ATOM   3400  H1  WAT X 272      50.950  28.756  58.787  0.00  0.00           H
ATOM   3401  H2  WAT X 272      52.395  28.334  58.631  0.00  0.00           H
ATOM   3402  O   WAT X 273      -2.442  18.551  67.736  0.00  0.00           O
ATOM   3403  H1  WAT X 273      -2.090  19.247  67.182  0.00  0.00           H
ATOM   3404  H2  WAT X 273      -3.359  18.474  67.470  0.00  0.00           H
ATOM   3405  O   WAT X 274       7.407   7.231  11.477  0.00  0.00           O
ATOM   3406  H1  WAT X 274       6.941   6.873  12.232  0.00  0.00           H
ATOM   3407  H2  WAT X 274       6.718   7.589  10.917  0.00  0.00           H
ATOM   3408  O   WAT X 275      -4.115   3.582  63.439  0.00  0.00           O
ATOM   3409  H1  WAT X 275      -3.181   3.775  63.521  0.00  0.00           H
ATOM   3410  H2  WAT X 275      -4.552   4.384  63.727  0.00  0.00           H
ATOM   3411  O   WAT X 276      16.975  -7.796  28.359  0.00  0.00           O
ATOM   3412  H1  WAT X 276      16.660  -7.643  27.468  0.00  0.00           H
ATOM   3413  H2  WAT X 276      17.477  -8.609  28.299  0.00  0.00           H
ATOM   3414  O   WAT X 277      44.841  33.360  70.101  0.00  0.00           O
ATOM   3415  H1  WAT X 277      44.949  32.439  69.865  0.00  0.00           H
ATOM   3416  H2  WAT X 277      44.078  33.372  70.678  0.00  0.00           H
ATOM   3417  O   WAT X 278      44.216  21.275  42.527  0.00  0.00           O
ATOM   3418  H1  WAT X 278      43.763  20.445  42.680  0.00  0.00           H
ATOM   3419  H2  WAT X 278      45.141  21.071  42.662  0.00  0.00           H
ATOM   3420  O   WAT X 279      -0.308   8.459  15.851  0.00  0.00           O
ATOM   3421  H1  WAT X 279      -0.775   9.271  16.049  0.00  0.00           H
ATOM   3422  H2  WAT X 279       0.397   8.424  16.497  0.00  0.00           H
ATOM   3423  O   WAT X 280      28.075  15.233  40.109  0.00  0.00           O
ATOM   3424  H1  WAT X 280      27.330  15.830  40.175  0.00  0.00           H
ATOM   3425  H2  WAT X 280      28.334  15.274  39.189  0.00  0.00           H
ATOM   3426  O   WAT X 281      16.448  50.888  29.126  0.00  0.00           O
ATOM   3427  H1  WAT X 281      15.498  50.840  29.235  0.00  0.00           H
ATOM   3428  H2  WAT X 281      16.708  49.996  28.897  0.00  0.00           H
ATOM   3429  O   WAT X 282       2.615  30.349  15.474  0.00  0.00           O
ATOM   3430  H1  WAT X 282       1.797  29.853  15.485  0.00  0.00           H
ATOM   3431  H2  WAT X 282       3.297  29.689  15.602  0.00  0.00           H
ATOM   3432  O   WAT X 283      42.020  32.634  83.455  0.00  0.00           O
ATOM   3433  H1  WAT X 283      42.969  32.531  83.382  0.00  0.00           H
ATOM   3434  H2  WAT X 283      41.668  32.160  82.702  0.00  0.00           H
ATOM   3435  O   WAT X 284      16.450  -2.916  57.584  0.00  0.00           O
ATOM   3436  H1  WAT X 284      17.162  -2.369  57.915  0.00  0.00           H
ATOM   3437  H2  WAT X 284      16.397  -2.703  56.652  0.00  0.00           H
ATOM   3438  O   WAT X 285     -11.210   4.114  32.464  0.00  0.00           O
ATOM   3439  H1  WAT X 285     -12.003   4.618  32.646  0.00  0.00           H
ATOM   3440  H2  WAT X 285     -11.527   3.240  32.238  0.00  0.00           H
ATOM   3441  O   WAT X 286      21.322  19.032  73.846  0.00  0.00           O
ATOM   3442  H1  WAT X 286      21.910  19.753  74.070  0.00  0.00           H
ATOM   3443  H2  WAT X 286      20.496  19.253  74.277  0.00  0.00           H
ATOM   3444  O   WAT X 287      15.483   0.800  85.084  0.00  0.00           O
ATOM   3445  H1  WAT X 287      15.881   0.785  85.954  0.00  0.00           H
ATOM   3446  H2  WAT X 287      16.223   0.875  84.482  0.00  0.00           H
ATOM   3447  O   WAT X 288      14.666  61.907  32.183  0.00  0.00           O
ATOM   3448  H1  WAT X 288      14.059  61.443  32.759  0.00  0.00           H
ATOM   3449  H2  WAT X 288      14.519  62.833  32.377  0.00  0.00           H
ATOM   3450  O   WAT X 289      20.700  20.918  15.695  0.00  0.00           O
ATOM   3451  H1  WAT X 289      20.185  21.172  16.461  0.00  0.00           H
ATOM   3452  H2  WAT X 289      21.529  21.385  15.798  0.00  0.00           H
ATOM   3453  O   WAT X 290      22.416  53.293  19.451  0.00  0.00           O
ATOM   3454  H1  WAT X 290      21.694  52.787  19.077  0.00  0.00           H
ATOM   3455  H2  WAT X 290      22.245  54.194  19.177  0.00  0.00           H
ATOM   3456  O   WAT X 291     -31.120   6.849  27.249  0.00  0.00           O
ATOM   3457  H1  WAT X 291     -31.500   6.526  26.432  0.00  0.00           H
ATOM   3458  H2  WAT X 291     -31.861   7.223  27.726  0.00  0.00           H
ATOM   3459  O   WAT X 292     -11.256  -5.096  69.863  0.00  0.00           O
ATOM   3460  H1  WAT X 292     -11.278  -4.267  69.386  0.00  0.00           H
ATOM   3461  H2  WAT X 292     -12.123  -5.165  70.264  0.00  0.00           H
ATOM   3462  O   WAT X 293      30.323  49.300  12.455  0.00  0.00           O
ATOM   3463  H1  WAT X 293      30.593  50.039  11.910  0.00  0.00           H
ATOM   3464  H2  WAT X 293      30.050  49.699  13.281  0.00  0.00           H
ATOM   3465  O   WAT X 294      37.399  47.611  34.161  0.00  0.00           O
ATOM   3466  H1  WAT X 294      37.404  46.830  33.607  0.00  0.00           H
ATOM   3467  H2  WAT X 294      36.483  47.715  34.418  0.00  0.00           H
ATOM   3468  O   WAT X 295       0.839 -24.566  24.838  0.00  0.00           O
ATOM   3469  H1  WAT X 295       1.757 -24.296  24.872  0.00  0.00           H
ATOM   3470  H2  WAT X 295       0.603 -24.727  25.752  0.00  0.00           H
ATOM   3471  O   WAT X 296     -20.480  15.657  45.093  0.00  0.00           O
ATOM   3472  H1  WAT X 296     -20.945  15.225  44.377  0.00  0.00           H
ATOM   3473  H2  WAT X 296     -20.827  15.246  45.886  0.00  0.00           H
ATOM   3474  O   WAT X 297      30.310   9.048  60.623  0.00  0.00           O
ATOM   3475  H1  WAT X 297      29.493   8.952  61.112  0.00  0.00           H
ATOM   3476  H2  WAT X 297      30.140   8.618  59.785  0.00  0.00           H
ATOM   3477  O   WAT X 298      13.948  21.593   7.124  0.00  0.00           O
ATOM   3478  H1  WAT X 298      14.633  20.986   7.407  0.00  0.00           H
ATOM   3479  H2  WAT X 298      13.659  21.250   6.278  0.00  0.00           H
ATOM   3480  O   WAT X 299       4.483 -25.627  63.924  0.00  0.00           O
ATOM   3481  H1  WAT X 299       5.303 -25.415  63.478  0.00  0.00           H
ATOM   3482  H2  WAT X 299       4.177 -26.427  63.497  0.00  0.00           H
ATOM   3483  O   WAT X 300      -5.431  35.461  75.522  0.00  0.00           O
ATOM   3484  H1  WAT X 300      -6.315  35.354  75.173  0.00  0.00           H
ATOM   3485  H2  WAT X 300      -5.561  35.846  76.389  0.00  0.00           H
ATOM   3486  O   WAT X 301       3.231  21.252   5.276  0.00  0.00           O
ATOM   3487  H1  WAT X 301       3.858  21.733   4.736  0.00  0.00           H
ATOM   3488  H2  WAT X 301       2.738  20.719   4.652  0.00  0.00           H
ATOM   3489  O   WAT X 302      26.903  17.743  71.323  0.00  0.00           O
ATOM   3490  H1  WAT X 302      26.555  18.367  71.961  0.00  0.00           H
ATOM   3491  H2  WAT X 302      26.134  17.439  70.841  0.00  0.00           H
ATOM   3492  O   WAT X 303       9.955   7.050  73.791  0.00  0.00           O
ATOM   3493  H1  WAT X 303      10.280   7.252  72.914  0.00  0.00           H
ATOM   3494  H2  WAT X 303       9.758   6.114  73.764  0.00  0.00           H
ATOM   3495  O   WAT X 304      13.889  22.457  59.689  0.00  0.00           O
ATOM   3496  H1  WAT X 304      13.422  23.284  59.572  0.00  0.00           H
ATOM   3497  H2  WAT X 304      13.529  22.090  60.496  0.00  0.00           H
ATOM   3498  O   WAT X 305       5.417  27.890  42.381  0.00  0.00           O
ATOM   3499  H1  WAT X 305       4.755  28.557  42.559  0.00  0.00           H
ATOM   3500  H2  WAT X 305       5.071  27.403  41.633  0.00  0.00           H
ATOM   3501  O   WAT X 306      -7.398   7.727  77.168  0.00  0.00           O
ATOM   3502  H1  WAT X 306      -8.317   7.481  77.275  0.00  0.00           H
ATOM   3503  H2  WAT X 306      -7.399   8.683  77.214  0.00  0.00           H
ATOM   3504  O   WAT X 307      -7.045   8.777  44.552  0.00  0.00           O
ATOM   3505  H1  WAT X 307      -6.395   8.430  43.941  0.00  0.00           H
ATOM   3506  H2  WAT X 307      -6.640   8.680  45.413  0.00  0.00           H
ATOM   3507  O   WAT X 308     -31.377  29.606  56.414  0.00  0.00           O
ATOM   3508  H1  WAT X 308     -30.511  30.013  56.412  0.00  0.00           H
ATOM   3509  H2  WAT X 308     -31.532  29.375  57.330  0.00  0.00           H
ATOM   3510  O   WAT X 309      12.871 -12.700  74.717  0.00  0.00           O
ATOM   3511  H1  WAT X 309      12.207 -12.370  74.113  0.00  0.00           H
ATOM   3512  H2  WAT X 309      13.069 -11.956  75.286  0.00  0.00           H
ATOM   3513  O   WAT X 310     -36.071   6.948  35.054  0.00  0.00           O
ATOM   3514  H1  WAT X 310     -35.659   7.021  34.193  0.00  0.00           H
ATOM   3515  H2  WAT X 310     -36.833   7.525  35.005  0.00  0.00           H
ATOM   3516  O   WAT X 311     -10.209  45.796  71.226  0.00  0.00           O
ATOM   3517  H1  WAT X 311     -10.994  46.201  71.596  0.00  0.00           H
ATOM   3518  H2  WAT X 311      -9.503  46.409  71.432  0.00  0.00           H
ATOM   3519  O   WAT X 312       5.189  -4.020  58.626  0.00  0.00           O
ATOM   3520  H1  WAT X 312       4.428  -4.582  58.483  0.00  0.00           H
ATOM   3521  H2  WAT X 312       5.530  -4.291  59.478  0.00  0.00           H
ATOM   3522  O   WAT X 313      10.072  27.048   3.643  0.00  0.00           O
ATOM   3523  H1  WAT X 313      10.088  27.996   3.514  0.00  0.00           H
ATOM   3524  H2  WAT X 313      10.402  26.921   4.532  0.00  0.00           H
ATOM   3525  O   WAT X 314     -20.400  -6.039  52.213  0.00  0.00           O
ATOM   3526  H1  WAT X 314     -20.273  -6.692  52.901  0.00  0.00           H
ATOM   3527  H2  WAT X 314     -19.665  -5.434  52.318  0.00  0.00           H
ATOM   3528  O   WAT X 315      23.074  65.627  51.565  0.00  0.00           O
ATOM   3529  H1  WAT X 315      23.014  64.843  51.018  0.00  0.00           H
ATOM   3530  H2  WAT X 315      23.804  65.449  52.158  0.00  0.00           H
ATOM   3531  O   WAT X 316      18.550 -23.868  31.555  0.00  0.00           O
ATOM   3532  H1  WAT X 316      18.381 -24.097  30.641  0.00  0.00           H
ATOM   3533  H2  WAT X 316      17.899 -24.365  32.051  0.00  0.00           H
ATOM   3534  O   WAT X 317      38.444  48.819  78.318  0.00  0.00           O
ATOM   3535  H1  WAT X 317      39.180  48.475  77.812  0.00  0.00           H
ATOM   3536  H2  WAT X 317      37.725  48.873  77.689  0.00  0.00           H
ATOM   3537  O   WAT X 318      24.155 -31.330  36.634  0.00  0.00           O
ATOM   3538  H1  WAT X 318      24.510 -31.448  37.515  0.00  0.00           H
ATOM   3539  H2  WAT X 318      23.207 -31.296  36.760  0.00  0.00           H
ATOM   3540  O   WAT X 319     -18.773   8.108  72.317  0.00  0.00           O
ATOM   3541  H1  WAT X 319     -18.144   7.436  72.577  0.00  0.00           H
ATOM   3542  H2  WAT X 319     -18.427   8.455  71.495  0.00  0.00           H
ATOM   3543  O   WAT X 320      -3.477  47.059  36.742  0.00  0.00           O
ATOM   3544  H1  WAT X 320      -3.655  47.500  37.572  0.00  0.00           H
ATOM   3545  H2  WAT X 320      -3.831  47.649  36.076  0.00  0.00           H
ATOM   3546  O   WAT X 321      15.354  -8.585  31.360  0.00  0.00           O
ATOM   3547  H1  WAT X 321      14.626  -8.492  31.975  0.00  0.00           H
ATOM   3548  H2  WAT X 321      15.234  -9.454  30.978  0.00  0.00           H
ATOM   3549  O   WAT X 322       3.755 -19.389  40.170  0.00  0.00           O
ATOM   3550  H1  WAT X 322       3.699 -19.916  40.968  0.00  0.00           H
ATOM   3551  H2  WAT X 322       4.679 -19.145  40.110  0.00  0.00           H
ATOM   3552  O   WAT X 323      26.616  62.985  63.126  0.00  0.00           O
ATOM   3553  H1  WAT X 323      27.125  62.176  63.170  0.00  0.00           H
ATOM   3554  H2  WAT X 323      26.682  63.260  62.212  0.00  0.00           H
ATOM   3555  O   WAT X 324      22.027   6.425  60.562  0.00  0.00           O
ATOM   3556  H1  WAT X 324      21.351   5.900  60.989  0.00  0.00           H
ATOM   3557  H2  WAT X 324      21.567   6.880  59.856  0.00  0.00           H
ATOM   3558  O   WAT X 325     -13.426  23.095  54.738  0.00  0.00           O
ATOM   3559  H1  WAT X 325     -13.766  22.240  55.004  0.00  0.00           H
ATOM   3560  H2  WAT X 325     -13.398  23.054  53.782  0.00  0.00           H
ATOM   3561  O   WAT X 326      10.621  40.124  32.161  0.00  0.00           O
ATOM   3562  H1  WAT X 326      10.745  39.304  31.683  0.00  0.00           H
ATOM   3563  H2  WAT X 326      11.204  40.050  32.917  0.00  0.00           H
ATOM   3564  O   WAT X 327      18.295  43.658  50.009  0.00  0.00           O
ATOM   3565  H1  WAT X 327      19.135  43.469  50.429  0.00  0.00           H
ATOM   3566  H2  WAT X 327      18.527  43.926  49.120  0.00  0.00           H
ATOM   3567  O   WAT X 328      17.071 -19.055  62.026  0.00  0.00           O
ATOM   3568  H1  WAT X 328      16.618 -19.792  62.435  0.00  0.00           H
ATOM   3569  H2  WAT X 328      17.775 -19.459  61.518  0.00  0.00           H
ATOM   3570  O   WAT X 329       0.472   6.841  70.251  0.00  0.00           O
ATOM   3571  H1  WAT X 329       0.581   6.880  69.301  0.00  0.00           H
ATOM   3572  H2  WAT X 329       1.340   6.614  70.583  0.00  0.00           H
ATOM   3573  O   WAT X 330      40.095  16.839  48.878  0.00  0.00           O
ATOM   3574  H1  WAT X 330      41.024  16.621  48.809  0.00  0.00           H
ATOM   3575  H2  WAT X 330      40.059  17.531  49.537  0.00  0.00           H
ATOM   3576  O   WAT X 331      25.494 -16.839  54.019  0.00  0.00           O
ATOM   3577  H1  WAT X 331      25.928 -16.362  54.726  0.00  0.00           H
ATOM   3578  H2  WAT X 331      25.507 -16.233  53.278  0.00  0.00           H
ATOM   3579  O   WAT X 332      -7.018  23.146  39.699  0.00  0.00           O
ATOM   3580  H1  WAT X 332      -6.117  23.088  39.380  0.00  0.00           H
ATOM   3581  H2  WAT X 332      -7.539  22.705  39.028  0.00  0.00           H
ATOM   3582  O   WAT X 333      -8.648  -7.219  29.766  0.00  0.00           O
ATOM   3583  H1  WAT X 333      -8.153  -7.738  29.132  0.00  0.00           H
ATOM   3584  H2  WAT X 333      -9.442  -6.961  29.298  0.00  0.00           H
ATOM   3585  O   WAT X 334      28.213  51.344  55.572  0.00  0.00           O
ATOM   3586  H1  WAT X 334      27.582  51.200  56.278  0.00  0.00           H
ATOM   3587  H2  WAT X 334      27.774  51.013  54.788  0.00  0.00           H
ATOM   3588  O   WAT X 335      38.716  49.749  70.818  0.00  0.00           O
ATOM   3589  H1  WAT X 335      37.847  49.527  70.486  0.00  0.00           H
ATOM   3590  H2  WAT X 335      38.887  50.626  70.476  0.00  0.00           H
ATOM   3591  O   WAT X 336      12.357  67.798  49.613  0.00  0.00           O
ATOM   3592  H1  WAT X 336      11.684  67.166  49.866  0.00  0.00           H
ATOM   3593  H2  WAT X 336      12.046  68.160  48.783  0.00  0.00           H
ATOM   3594  O   WAT X 337      -6.398 -13.219  92.489  0.00  0.00           O
ATOM   3595  H1  WAT X 337      -7.131 -12.674  92.777  0.00  0.00           H
ATOM   3596  H2  WAT X 337      -5.643 -12.631  92.505  0.00  0.00           H
ATOM   3597  O   WAT X 338      14.696   8.924  32.781  0.00  0.00           O
ATOM   3598  H1  WAT X 338      14.648   9.769  32.333  0.00  0.00           H
ATOM   3599  H2  WAT X 338      14.933   8.301  32.094  0.00  0.00           H
ATOM   3600  O   WAT X 339      13.604  18.265  29.539  0.00  0.00           O
ATOM   3601  H1  WAT X 339      13.426  18.595  28.658  0.00  0.00           H
ATOM   3602  H2  WAT X 339      13.497  19.028  30.106  0.00  0.00           H
ATOM   3603  O   WAT X 340      12.878   6.992  65.543  0.00  0.00           O
ATOM   3604  H1  WAT X 340      12.620   6.797  64.642  0.00  0.00           H
ATOM   3605  H2  WAT X 340      12.087   6.835  66.058  0.00  0.00           H
ATOM   3606  O   WAT X 341      10.130  22.157  76.223  0.00  0.00           O
ATOM   3607  H1  WAT X 341       9.913  23.083  76.119  0.00  0.00           H
ATOM   3608  H2  WAT X 341       9.494  21.699  75.673  0.00  0.00           H
ATOM   3609  O   WAT X 342      13.719  28.227  35.293  0.00  0.00           O
ATOM   3610  H1  WAT X 342      12.887  28.013  34.871  0.00  0.00           H
ATOM   3611  H2  WAT X 342      13.498  28.910  35.926  0.00  0.00           H
ATOM   3612  O   WAT X 343      11.342 -20.252  33.840  0.00  0.00           O
ATOM   3613  H1  WAT X 343      11.656 -19.658  33.158  0.00  0.00           H
ATOM   3614  H2  WAT X 343      11.589 -19.826  34.660  0.00  0.00           H
ATOM   3615  O   WAT X 344       7.708  60.986  44.264  0.00  0.00           O
ATOM   3616  H1  WAT X 344       6.923  61.485  44.489  0.00  0.00           H
ATOM   3617  H2  WAT X 344       8.214  61.576  43.705  0.00  0.00           H
ATOM   3618  O   WAT X 345       5.248  -1.447  57.401  0.00  0.00           O
ATOM   3619  H1  WAT X 345       5.009  -2.363  57.542  0.00  0.00           H
ATOM   3620  H2  WAT X 345       4.685  -1.160  56.682  0.00  0.00           H
ATOM   3621  O   WAT X 346      37.932  15.197  52.138  0.00  0.00           O
ATOM   3622  H1  WAT X 346      38.312  14.741  51.387  0.00  0.00           H
ATOM   3623  H2  WAT X 346      37.646  16.040  51.787  0.00  0.00           H
ATOM   3624  O   WAT X 347       6.315  36.573  72.473  0.00  0.00           O
ATOM   3625  H1  WAT X 347       6.878  37.320  72.271  0.00  0.00           H
ATOM   3626  H2  WAT X 347       6.190  36.132  71.633  0.00  0.00           H
ATOM   3627  O   WAT X 348      -9.517 -10.635  59.588  0.00  0.00           O
ATOM   3628  H1  WAT X 348      -9.723 -11.238  60.302  0.00  0.00           H
ATOM   3629  H2  WAT X 348      -9.713  -9.768  59.942  0.00  0.00           H
ATOM   3630  O   WAT X 349     -10.347 -17.829  68.279  0.00  0.00           O
ATOM   3631  H1  WAT X 349      -9.403 -17.802  68.121  0.00  0.00           H
ATOM   3632  H2  WAT X 349     -10.670 -16.992  67.946  0.00  0.00           H
ATOM   3633  O   WAT X 350      35.453  11.177  53.786  0.00  0.00           O
ATOM   3634  H1  WAT X 350      35.133  10.532  53.155  0.00  0.00           H
ATOM   3635  H2  WAT X 350      35.041  11.999  53.518  0.00  0.00           H
ATOM   3636  O   WAT X 351      20.256   4.911  66.572  0.00  0.00           O
ATOM   3637  H1  WAT X 351      20.289   4.117  67.107  0.00  0.00           H
ATOM   3638  H2  WAT X 351      19.926   5.586  67.166  0.00  0.00           H
ATOM   3639  O   WAT X 352      35.139  20.222  21.779  0.00  0.00           O
ATOM   3640  H1  WAT X 352      35.389  19.298  21.789  0.00  0.00           H
ATOM   3641  H2  WAT X 352      34.289  20.235  21.340  0.00  0.00           H
ATOM   3642  O   WAT X 353      -1.646   2.127  87.091  0.00  0.00           O
ATOM   3643  H1  WAT X 353      -0.869   2.110  86.533  0.00  0.00           H
ATOM   3644  H2  WAT X 353      -2.301   2.596  86.575  0.00  0.00           H
ATOM   3645  O   WAT X 354       4.372  13.629  48.256  0.00  0.00           O
ATOM   3646  H1  WAT X 354       4.750  14.182  48.940  0.00  0.00           H
ATOM   3647  H2  WAT X 354       3.964  12.905  48.732  0.00  0.00           H
ATOM   3648  O   WAT X 355     -45.296  25.458  72.034  0.00  0.00           O
ATOM   3649  H1  WAT X 355     -45.772  25.674  71.232  0.00  0.00           H
ATOM   3650  H2  WAT X 355     -44.532  24.966  71.734  0.00  0.00           H
ATOM   3651  O   WAT X 356       1.400  14.342  78.498  0.00  0.00           O
ATOM   3652  H1  WAT X 356       0.839  15.035  78.149  0.00  0.00           H
ATOM   3653  H2  WAT X 356       1.190  13.573  77.968  0.00  0.00           H
ATOM   3654  O   WAT X 357      -5.878 -14.946  63.390  0.00  0.00           O
ATOM   3655  H1  WAT X 357      -6.084 -14.188  63.937  0.00  0.00           H
ATOM   3656  H2  WAT X 357      -6.401 -15.657  63.759  0.00  0.00           H
ATOM   3657  O   WAT X 358      -4.581  26.547  76.147  0.00  0.00           O
ATOM   3658  H1  WAT X 358      -5.246  25.874  75.999  0.00  0.00           H
ATOM   3659  H2  WAT X 358      -3.907  26.366  75.492  0.00  0.00           H
ATOM   3660  O   WAT X 359       2.356  20.247  76.209  0.00  0.00           O
ATOM   3661  H1  WAT X 359       1.549  19.807  75.942  0.00  0.00           H
ATOM   3662  H2  WAT X 359       2.125  20.696  77.023  0.00  0.00           H
ATOM   3663  O   WAT X 360      -2.686  26.270  74.150  0.00  0.00           O
ATOM   3664  H1  WAT X 360      -2.061  26.901  74.508  0.00  0.00           H
ATOM   3665  H2  WAT X 360      -2.416  25.430  74.520  0.00  0.00           H
ATOM   3666  O   WAT X 361      -9.972  45.176  45.734  0.00  0.00           O
ATOM   3667  H1  WAT X 361     -10.665  45.390  46.359  0.00  0.00           H
ATOM   3668  H2  WAT X 361      -9.725  44.277  45.949  0.00  0.00           H
ATOM   3669  O   WAT X 362     -12.361  29.993  61.508  0.00  0.00           O
ATOM   3670  H1  WAT X 362     -13.215  29.660  61.232  0.00  0.00           H
ATOM   3671  H2  WAT X 362     -11.933  29.242  61.920  0.00  0.00           H
ATOM   3672  O   WAT X 363       1.811  13.674  60.389  0.00  0.00           O
ATOM   3673  H1  WAT X 363       1.854  12.744  60.170  0.00  0.00           H
ATOM   3674  H2  WAT X 363       2.063  14.123  59.582  0.00  0.00           H
ATOM   3675  O   WAT X 364      24.227  55.743  25.777  0.00  0.00           O
ATOM   3676  H1  WAT X 364      23.759  56.541  26.024  0.00  0.00           H
ATOM   3677  H2  WAT X 364      24.440  55.322  26.610  0.00  0.00           H
ATOM   3678  O   WAT X 365      58.731  18.672  36.247  0.00  0.00           O
ATOM   3679  H1  WAT X 365      57.870  18.427  35.910  0.00  0.00           H
ATOM   3680  H2  WAT X 365      58.901  18.044  36.950  0.00  0.00           H
ATOM   3681  O   WAT X 366      23.473  54.826  38.103  0.00  0.00           O
ATOM   3682  H1  WAT X 366      24.417  54.898  38.243  0.00  0.00           H
ATOM   3683  H2  WAT X 366      23.347  55.073  37.187  0.00  0.00           H
ATOM   3684  O   WAT X 367      10.780  21.965  79.331  0.00  0.00           O
ATOM   3685  H1  WAT X 367       9.886  22.032  78.996  0.00  0.00           H
ATOM   3686  H2  WAT X 367      11.230  22.727  78.966  0.00  0.00           H
ATOM   3687  O   WAT X 368       4.022 -10.453  33.596  0.00  0.00           O
ATOM   3688  H1  WAT X 368       3.114 -10.277  33.844  0.00  0.00           H
ATOM   3689  H2  WAT X 368       3.956 -10.912  32.758  0.00  0.00           H
ATOM   3690  O   WAT X 369      53.272   9.137  32.849  0.00  0.00           O
ATOM   3691  H1  WAT X 369      53.932   9.820  32.970  0.00  0.00           H
ATOM   3692  H2  WAT X 369      52.895   9.013  33.720  0.00  0.00           H
ATOM   3693  O   WAT X 370     -12.636  38.225  60.974  0.00  0.00           O
ATOM   3694  H1  WAT X 370     -13.300  38.902  61.097  0.00  0.00           H
ATOM   3695  H2  WAT X 370     -12.576  38.118  60.024  0.00  0.00           H
ATOM   3696  O   WAT X 371      -1.791  36.149  50.205  0.00  0.00           O
ATOM   3697  H1  WAT X 371      -2.158  37.024  50.079  0.00  0.00           H
ATOM   3698  H2  WAT X 371      -1.004  36.292  50.731  0.00  0.00           H
ATOM   3699  O   WAT X 372      35.589  18.197  19.152  0.00  0.00           O
ATOM   3700  H1  WAT X 372      36.397  18.437  19.606  0.00  0.00           H
ATOM   3701  H2  WAT X 372      35.829  18.184  18.225  0.00  0.00           H
ATOM   3702  O   WAT X 373      -9.946  23.183  36.755  0.00  0.00           O
ATOM   3703  H1  WAT X 373      -9.633  24.065  36.956  0.00  0.00           H
ATOM   3704  H2  WAT X 373      -9.771  23.075  35.820  0.00  0.00           H
ATOM   3705  O   WAT X 374       5.249 -10.399  36.322  0.00  0.00           O
ATOM   3706  H1  WAT X 374       5.102 -10.902  35.521  0.00  0.00           H
ATOM   3707  H2  WAT X 374       5.063 -11.016  37.030  0.00  0.00           H
ATOM   3708  O   WAT X 375       3.403  12.469  32.564  0.00  0.00           O
ATOM   3709  H1  WAT X 375       2.657  12.645  31.991  0.00  0.00           H
ATOM   3710  H2  WAT X 375       3.155  11.679  33.044  0.00  0.00           H
ATOM   3711  O   WAT X 376      32.379  46.951  59.164  0.00  0.00           O
ATOM   3712  H1  WAT X 376      33.157  46.398  59.232  0.00  0.00           H
ATOM   3713  H2  WAT X 376      32.090  46.847  58.258  0.00  0.00           H
ATOM   3714  O   WAT X 377      18.724  10.659  94.068  0.00  0.00           O
ATOM   3715  H1  WAT X 377      19.431  10.605  93.425  0.00  0.00           H
ATOM   3716  H2  WAT X 377      19.163  10.566  94.914  0.00  0.00           H
ATOM   3717  O   WAT X 378      -4.731  -8.133  60.343  0.00  0.00           O
ATOM   3718  H1  WAT X 378      -5.443  -7.968  60.962  0.00  0.00           H
ATOM   3719  H2  WAT X 378      -4.235  -7.315  60.325  0.00  0.00           H
ATOM   3720  O   WAT X 379     -12.607  12.464  72.507  0.00  0.00           O
ATOM   3721  H1  WAT X 379     -13.245  12.943  71.978  0.00  0.00           H
ATOM   3722  H2  WAT X 379     -13.134  12.007  73.162  0.00  0.00           H
ATOM   3723  O   WAT X 380      -5.804  47.129  53.504  0.00  0.00           O
ATOM   3724  H1  WAT X 380      -5.776  46.380  52.908  0.00  0.00           H
ATOM   3725  H2  WAT X 380      -5.350  47.827  53.032  0.00  0.00           H
ATOM   3726  O   WAT X 381       9.953   7.334  84.978  0.00  0.00           O
ATOM   3727  H1  WAT X 381      10.335   7.964  85.589  0.00  0.00           H
ATOM   3728  H2  WAT X 381       9.848   7.824  84.163  0.00  0.00           H
ATOM   3729  O   WAT X 382     -14.203  21.002  76.436  0.00  0.00           O
ATOM   3730  H1  WAT X 382     -14.933  21.588  76.634  0.00  0.00           H
ATOM   3731  H2  WAT X 382     -13.426  21.558  76.495  0.00  0.00           H
ATOM   3732  O   WAT X 383     -22.694   6.766  71.430  0.00  0.00           O
ATOM   3733  H1  WAT X 383     -23.272   7.175  72.074  0.00  0.00           H
ATOM   3734  H2  WAT X 383     -21.852   6.689  71.877  0.00  0.00           H
ATOM   3735  O   WAT X 384     -12.361  -2.988  28.573  0.00  0.00           O
ATOM   3736  H1  WAT X 384     -11.580  -3.000  29.127  0.00  0.00           H
ATOM   3737  H2  WAT X 384     -12.043  -3.236  27.705  0.00  0.00           H
ATOM   3738  O   WAT X 385     -26.184  10.151  46.985  0.00  0.00           O
ATOM   3739  H1  WAT X 385     -25.264   9.972  46.788  0.00  0.00           H
ATOM   3740  H2  WAT X 385     -26.349   9.683  47.804  0.00  0.00           H
ATOM   3741  O   WAT X 386       4.051   2.627  77.877  0.00  0.00           O
ATOM   3742  H1  WAT X 386       3.306   3.225  77.932  0.00  0.00           H
ATOM   3743  H2  WAT X 386       3.870   1.958  78.536  0.00  0.00           H
ATOM   3744  O   WAT X 387      -2.492  -0.692  80.195  0.00  0.00           O
ATOM   3745  H1  WAT X 387      -3.231  -0.090  80.281  0.00  0.00           H
ATOM   3746  H2  WAT X 387      -1.929  -0.489  80.942  0.00  0.00           H
ATOM   3747  O   WAT X 388     -17.290  33.378  68.364  0.00  0.00           O
ATOM   3748  H1  WAT X 388     -17.388  34.308  68.160  0.00  0.00           H
ATOM   3749  H2  WAT X 388     -17.852  33.239  69.126  0.00  0.00           H
ATOM   3750  O   WAT X 389      -3.250  59.475  59.938  0.00  0.00           O
ATOM   3751  H1  WAT X 389      -2.465  59.685  59.432  0.00  0.00           H
ATOM   3752  H2  WAT X 389      -3.116  58.571  60.223  0.00  0.00           H
ATOM   3753  O   WAT X 390      -0.962  -5.689  39.969  0.00  0.00           O
ATOM   3754  H1  WAT X 390      -1.559  -6.209  40.507  0.00  0.00           H
ATOM   3755  H2  WAT X 390      -1.536  -5.207  39.373  0.00  0.00           H
ATOM   3756  O   WAT X 391     -26.248  41.317  62.438  0.00  0.00           O
ATOM   3757  H1  WAT X 391     -26.226  41.221  63.390  0.00  0.00           H
ATOM   3758  H2  WAT X 391     -25.562  40.729  62.121  0.00  0.00           H
ATOM   3759  O   WAT X 392      24.398 -10.057  44.885  0.00  0.00           O
ATOM   3760  H1  WAT X 392      23.722  -9.589  44.394  0.00  0.00           H
ATOM   3761  H2  WAT X 392      24.796  -9.388  45.442  0.00  0.00           H
ATOM   3762  O   WAT X 393      26.944  39.479   8.705  0.00  0.00           O
ATOM   3763  H1  WAT X 393      26.838  40.145   8.026  0.00  0.00           H
ATOM   3764  H2  WAT X 393      27.025  39.977   9.519  0.00  0.00           H
ATOM   3765  O   WAT X 394      -2.903  21.196  62.645  0.00  0.00           O
ATOM   3766  H1  WAT X 394      -3.101  20.665  63.417  0.00  0.00           H
ATOM   3767  H2  WAT X 394      -2.227  21.806  62.940  0.00  0.00           H
ATOM   3768  O   WAT X 395      -4.356  24.891  11.257  0.00  0.00           O
ATOM   3769  H1  WAT X 395      -3.789  24.140  11.085  0.00  0.00           H
ATOM   3770  H2  WAT X 395      -5.234  24.517  11.332  0.00  0.00           H
ATOM   3771  O   WAT X 396      26.861   1.905  67.248  0.00  0.00           O
ATOM   3772  H1  WAT X 396      26.087   1.458  66.905  0.00  0.00           H
ATOM   3773  H2  WAT X 396      27.548   1.239  67.233  0.00  0.00           H
ATOM   3774  O   WAT X 397      55.562  38.510  77.982  0.00  0.00           O
ATOM   3775  H1  WAT X 397      55.342  38.454  77.052  0.00  0.00           H
ATOM   3776  H2  WAT X 397      55.072  37.795  78.387  0.00  0.00           H
ATOM   3777  O   WAT X 398      15.253  50.906  22.966  0.00  0.00           O
ATOM   3778  H1  WAT X 398      15.755  51.713  22.852  0.00  0.00           H
ATOM   3779  H2  WAT X 398      14.947  50.940  23.873  0.00  0.00           H
ATOM   3780  O   WAT X 399     -25.803  28.292  74.572  0.00  0.00           O
ATOM   3781  H1  WAT X 399     -26.023  28.327  75.503  0.00  0.00           H
ATOM   3782  H2  WAT X 399     -25.792  27.357  74.364  0.00  0.00           H
ATOM   3783  O   WAT X 400      -4.865   4.038  35.897  0.00  0.00           O
ATOM   3784  H1  WAT X 400      -5.685   4.507  36.052  0.00  0.00           H
ATOM   3785  H2  WAT X 400      -4.186   4.628  36.226  0.00  0.00           H
ATOM   3786  O   WAT X 401       0.026  -3.879  63.067  0.00  0.00           O
ATOM   3787  H1  WAT X 401      -0.416  -3.888  62.218  0.00  0.00           H
ATOM   3788  H2  WAT X 401       0.950  -3.745  62.854  0.00  0.00           H
ATOM   3789  O   WAT X 402     -11.005  -4.542  91.182  0.00  0.00           O
ATOM   3790  H1  WAT X 402     -11.435  -4.631  92.033  0.00  0.00           H
ATOM   3791  H2  WAT X 402     -11.705  -4.270  90.588  0.00  0.00           H
ATOM   3792  O   WAT X 403      28.542   9.164  68.036  0.00  0.00           O
ATOM   3793  H1  WAT X 403      27.778   8.745  68.432  0.00  0.00           H
ATOM   3794  H2  WAT X 403      28.556  10.043  68.414  0.00  0.00           H
ATOM   3795  O   WAT X 404      15.768  35.368  48.373  0.00  0.00           O
ATOM   3796  H1  WAT X 404      15.970  35.705  47.500  0.00  0.00           H
ATOM   3797  H2  WAT X 404      14.984  35.847  48.639  0.00  0.00           H
ATOM   3798  O   WAT X 405     -14.120  36.924  74.436  0.00  0.00           O
ATOM   3799  H1  WAT X 405     -13.685  36.561  73.664  0.00  0.00           H
ATOM   3800  H2  WAT X 405     -14.847  36.325  74.604  0.00  0.00           H
ATOM   3801  O   WAT X 406      12.327  31.596   3.294  0.00  0.00           O
ATOM   3802  H1  WAT X 406      11.665  30.907   3.338  0.00  0.00           H
ATOM   3803  H2  WAT X 406      12.750  31.469   2.445  0.00  0.00           H
ATOM   3804  O   WAT X 407      36.739  -2.980  37.710  0.00  0.00           O
ATOM   3805  H1  WAT X 407      37.406  -2.372  37.394  0.00  0.00           H
ATOM   3806  H2  WAT X 407      36.020  -2.418  37.999  0.00  0.00           H
ATOM   3807  O   WAT X 408      19.685  -2.042  36.175  0.00  0.00           O
ATOM   3808  H1  WAT X 408      20.273  -1.315  36.379  0.00  0.00           H
ATOM   3809  H2  WAT X 408      19.500  -2.445  37.024  0.00  0.00           H
ATOM   3810  O   WAT X 409      -4.147  28.526  29.353  0.00  0.00           O
ATOM   3811  H1  WAT X 409      -3.931  28.396  28.430  0.00  0.00           H
ATOM   3812  H2  WAT X 409      -4.575  29.382  29.382  0.00  0.00           H
ATOM   3813  O   WAT X 410     -14.807  10.568  61.285  0.00  0.00           O
ATOM   3814  H1  WAT X 410     -15.198   9.696  61.335  0.00  0.00           H
ATOM   3815  H2  WAT X 410     -15.320  11.096  61.896  0.00  0.00           H
ATOM   3816  O   WAT X 411      36.800  24.735  85.437  0.00  0.00           O
ATOM   3817  H1  WAT X 411      37.626  25.218  85.442  0.00  0.00           H
ATOM   3818  H2  WAT X 411      36.381  24.985  84.614  0.00  0.00           H
ATOM   3819  O   WAT X 412      -3.213 -13.945  60.679  0.00  0.00           O
ATOM   3820  H1  WAT X 412      -3.457 -13.036  60.501  0.00  0.00           H
ATOM   3821  H2  WAT X 412      -2.827 -13.921  61.555  0.00  0.00           H
ATOM   3822  O   WAT X 413      -6.457  18.581  61.724  0.00  0.00           O
ATOM   3823  H1  WAT X 413      -5.722  18.142  61.294  0.00  0.00           H
ATOM   3824  H2  WAT X 413      -7.175  18.519  61.093  0.00  0.00           H
ATOM   3825  O   WAT X 414     -21.121  18.977  53.128  0.00  0.00           O
ATOM   3826  H1  WAT X 414     -21.561  18.128  53.079  0.00  0.00           H
ATOM   3827  H2  WAT X 414     -20.336  18.871  52.589  0.00  0.00           H
ATOM   3828  O   WAT X 415      62.055  16.295  28.868  0.00  0.00           O
ATOM   3829  H1  WAT X 415      63.010  16.284  28.798  0.00  0.00           H
ATOM   3830  H2  WAT X 415      61.751  15.880  28.060  0.00  0.00           H
ATOM   3831  O   WAT X 416     -24.528  -1.781  61.715  0.00  0.00           O
ATOM   3832  H1  WAT X 416     -25.435  -2.005  61.504  0.00  0.00           H
ATOM   3833  H2  WAT X 416     -24.436  -2.003  62.641  0.00  0.00           H
ATOM   3834  O   WAT X 417      46.776  34.451  34.559  0.00  0.00           O
ATOM   3835  H1  WAT X 417      47.354  33.693  34.639  0.00  0.00           H
ATOM   3836  H2  WAT X 417      47.260  35.064  34.006  0.00  0.00           H
ATOM   3837  O   WAT X 418     -21.037  -3.865  68.721  0.00  0.00           O
ATOM   3838  H1  WAT X 418     -21.994  -3.894  68.709  0.00  0.00           H
ATOM   3839  H2  WAT X 418     -20.821  -3.421  69.541  0.00  0.00           H
ATOM   3840  O   WAT X 419      59.338  16.647  25.027  0.00  0.00           O
ATOM   3841  H1  WAT X 419      59.873  16.940  24.289  0.00  0.00           H
ATOM   3842  H2  WAT X 419      58.510  16.378  24.630  0.00  0.00           H
ATOM   3843  O   WAT X 420      16.126  58.128  35.908  0.00  0.00           O
ATOM   3844  H1  WAT X 420      15.938  58.264  34.979  0.00  0.00           H
ATOM   3845  H2  WAT X 420      16.183  57.178  36.004  0.00  0.00           H
ATOM   3846  O   WAT X 421      36.131  11.561  23.834  0.00  0.00           O
ATOM   3847  H1  WAT X 421      36.336  12.421  23.469  0.00  0.00           H
ATOM   3848  H2  WAT X 421      36.585  10.943  23.262  0.00  0.00           H
ATOM   3849  O   WAT X 422     -13.418  28.441  40.611  0.00  0.00           O
ATOM   3850  H1  WAT X 422     -13.489  28.526  41.562  0.00  0.00           H
ATOM   3851  H2  WAT X 422     -13.555  29.329  40.281  0.00  0.00           H
ATOM   3852  O   WAT X 423      -3.952 -10.845  55.647  0.00  0.00           O
ATOM   3853  H1  WAT X 423      -4.237 -10.221  56.315  0.00  0.00           H
ATOM   3854  H2  WAT X 423      -3.102 -10.514  55.357  0.00  0.00           H
ATOM   3855  O   WAT X 424     -13.874  -6.631  33.378  0.00  0.00           O
ATOM   3856  H1  WAT X 424     -13.229  -6.959  34.004  0.00  0.00           H
ATOM   3857  H2  WAT X 424     -14.472  -6.101  33.905  0.00  0.00           H
ATOM   3858  O   WAT X 425      41.580   7.295  27.732  0.00  0.00           O
ATOM   3859  H1  WAT X 425      41.952   6.708  28.390  0.00  0.00           H
ATOM   3860  H2  WAT X 425      41.908   8.162  27.971  0.00  0.00           H
ATOM   3861  O   WAT X 426      10.468  23.443  16.611  0.00  0.00           O
ATOM   3862  H1  WAT X 426      10.707  24.278  16.208  0.00  0.00           H
ATOM   3863  H2  WAT X 426       9.695  23.154  16.125  0.00  0.00           H
ATOM   3864  O   WAT X 427      33.073  59.404  72.256  0.00  0.00           O
ATOM   3865  H1  WAT X 427      34.018  59.279  72.180  0.00  0.00           H
ATOM   3866  H2  WAT X 427      32.695  58.710  71.717  0.00  0.00           H
ATOM   3867  O   WAT X 428      26.536  29.360  79.706  0.00  0.00           O
ATOM   3868  H1  WAT X 428      26.865  28.874  80.462  0.00  0.00           H
ATOM   3869  H2  WAT X 428      25.584  29.297  79.777  0.00  0.00           H
ATOM   3870  O   WAT X 429      -1.036 -23.624  48.890  0.00  0.00           O
ATOM   3871  H1  WAT X 429      -1.441 -23.775  49.744  0.00  0.00           H
ATOM   3872  H2  WAT X 429      -0.273 -23.079  49.080  0.00  0.00           H
ATOM   3873  O   WAT X 430     -13.599  -3.669  44.133  0.00  0.00           O
ATOM   3874  H1  WAT X 430     -13.431  -2.781  43.818  0.00  0.00           H
ATOM   3875  H2  WAT X 430     -12.786  -4.143  43.959  0.00  0.00           H
ATOM   3876  O   WAT X 431       1.839   4.249  66.457  0.00  0.00           O
ATOM   3877  H1  WAT X 431       2.544   3.915  67.011  0.00  0.00           H
ATOM   3878  H2  WAT X 431       1.882   3.712  65.666  0.00  0.00           H
ATOM   3879  O   WAT X 432      28.832  -2.630  61.749  0.00  0.00           O
ATOM   3880  H1  WAT X 432      28.914  -3.337  61.109  0.00  0.00           H
ATOM   3881  H2  WAT X 432      27.888  -2.505  61.848  0.00  0.00           H
ATOM   3882  O   WAT X 433       8.175  66.347  46.308  0.00  0.00           O
ATOM   3883  H1  WAT X 433       8.729  66.962  46.788  0.00  0.00           H
ATOM   3884  H2  WAT X 433       8.548  65.487  46.500  0.00  0.00           H
ATOM   3885  O   WAT X 434       3.050  19.642  58.528  0.00  0.00           O
ATOM   3886  H1  WAT X 434       3.373  19.907  59.389  0.00  0.00           H
ATOM   3887  H2  WAT X 434       3.420  20.287  57.925  0.00  0.00           H
ATOM   3888  O   WAT X 435      35.472   9.767  65.723  0.00  0.00           O
ATOM   3889  H1  WAT X 435      35.529  10.597  65.249  0.00  0.00           H
ATOM   3890  H2  WAT X 435      36.380   9.471  65.797  0.00  0.00           H
ATOM   3891  O   WAT X 436     -18.322  19.318  27.395  0.00  0.00           O
ATOM   3892  H1  WAT X 436     -17.835  18.553  27.088  0.00  0.00           H
ATOM   3893  H2  WAT X 436     -19.116  18.955  27.786  0.00  0.00           H
ATOM   3894  O   WAT X 437       6.238 -28.569  35.553  0.00  0.00           O
ATOM   3895  H1  WAT X 437       6.240 -29.520  35.663  0.00  0.00           H
ATOM   3896  H2  WAT X 437       6.355 -28.225  36.438  0.00  0.00           H
ATOM   3897  O   WAT X 438       1.623  -4.040  15.177  0.00  0.00           O
ATOM   3898  H1  WAT X 438       2.095  -3.438  15.753  0.00  0.00           H
ATOM   3899  H2  WAT X 438       1.940  -4.908  15.427  0.00  0.00           H
ATOM   3900  O   WAT X 439     -19.813  -1.385  56.352  0.00  0.00           O
ATOM   3901  H1  WAT X 439     -20.004  -2.158  55.821  0.00  0.00           H
ATOM   3902  H2  WAT X 439     -19.004  -1.605  56.813  0.00  0.00           H
ATOM   3903  O   WAT X 440      20.947 -12.342  25.002  0.00  0.00           O
ATOM   3904  H1  WAT X 440      21.528 -12.642  24.303  0.00  0.00           H
ATOM   3905  H2  WAT X 440      20.890 -13.087  25.601  0.00  0.00           H
ATOM   3906  O   WAT X 441     -13.488   4.915  56.878  0.00  0.00           O
ATOM   3907  H1  WAT X 441     -14.445   4.876  56.885  0.00  0.00           H
ATOM   3908  H2  WAT X 441     -13.230   4.323  56.172  0.00  0.00           H
ATOM   3909  O   WAT X 442      -4.332 -15.134  43.619  0.00  0.00           O
ATOM   3910  H1  WAT X 442      -3.737 -15.654  43.080  0.00  0.00           H
ATOM   3911  H2  WAT X 442      -5.020 -15.747  43.879  0.00  0.00           H
ATOM   3912  O   WAT X 443      13.252  -6.280  82.974  0.00  0.00           O
ATOM   3913  H1  WAT X 443      13.852  -7.009  82.821  0.00  0.00           H
ATOM   3914  H2  WAT X 443      12.829  -6.136  82.128  0.00  0.00           H
ATOM   3915  O   WAT X 444      -5.809 -17.722  43.617  0.00  0.00           O
ATOM   3916  H1  WAT X 444      -5.482 -18.212  44.371  0.00  0.00           H
ATOM   3917  H2  WAT X 444      -6.737 -17.583  43.806  0.00  0.00           H
ATOM   3918  O   WAT X 445     -12.959  42.511  53.038  0.00  0.00           O
ATOM   3919  H1  WAT X 445     -13.581  42.864  53.674  0.00  0.00           H
ATOM   3920  H2  WAT X 445     -13.458  42.452  52.222  0.00  0.00           H
ATOM   3921  O   WAT X 446      40.272  13.479  19.522  0.00  0.00           O
ATOM   3922  H1  WAT X 446      41.182  13.774  19.485  0.00  0.00           H
ATOM   3923  H2  WAT X 446      39.867  14.034  20.189  0.00  0.00           H
ATOM   3924  O   WAT X 447      45.083   8.735  44.887  0.00  0.00           O
ATOM   3925  H1  WAT X 447      44.467   8.615  45.609  0.00  0.00           H
ATOM   3926  H2  WAT X 447      45.848   8.216  45.135  0.00  0.00           H
ATOM   3927  O   WAT X 448      37.710   9.387  55.233  0.00  0.00           O
ATOM   3928  H1  WAT X 448      37.239  10.122  55.626  0.00  0.00           H
ATOM   3929  H2  WAT X 448      37.899   9.673  54.340  0.00  0.00           H
ATOM   3930  O   WAT X 449       7.497  42.941  79.004  0.00  0.00           O
ATOM   3931  H1  WAT X 449       7.157  43.116  78.126  0.00  0.00           H
ATOM   3932  H2  WAT X 449       6.813  43.258  79.593  0.00  0.00           H
ATOM   3933  O   WAT X 450      12.499 -28.917  54.530  0.00  0.00           O
ATOM   3934  H1  WAT X 450      12.368 -28.881  53.583  0.00  0.00           H
ATOM   3935  H2  WAT X 450      11.920 -29.619  54.826  0.00  0.00           H
ATOM   3936  O   WAT X 451      17.792 -19.395  59.247  0.00  0.00           O
ATOM   3937  H1  WAT X 451      17.606 -20.250  58.859  0.00  0.00           H
ATOM   3938  H2  WAT X 451      18.690 -19.469  59.570  0.00  0.00           H
ATOM   3939  O   WAT X 452      -9.676   9.402   8.661  0.00  0.00           O
ATOM   3940  H1  WAT X 452     -10.073   9.225   7.808  0.00  0.00           H
ATOM   3941  H2  WAT X 452     -10.287  10.002   9.089  0.00  0.00           H
ATOM   3942  O   WAT X 453       4.045 -11.174  24.739  0.00  0.00           O
ATOM   3943  H1  WAT X 453       4.313 -10.631  23.997  0.00  0.00           H
ATOM   3944  H2  WAT X 453       4.801 -11.735  24.911  0.00  0.00           H
ATOM   3945  O   WAT X 454      11.418  42.795  54.104  0.00  0.00           O
ATOM   3946  H1  WAT X 454      12.194  42.282  53.878  0.00  0.00           H
ATOM   3947  H2  WAT X 454      11.538  43.626  53.643  0.00  0.00           H
ATOM   3948  O   WAT X 455       6.732  51.488  60.178  0.00  0.00           O
ATOM   3949  H1  WAT X 455       7.065  52.280  60.601  0.00  0.00           H
ATOM   3950  H2  WAT X 455       7.473  51.157  59.671  0.00  0.00           H
ATOM   3951  O   WAT X 456      -4.957  10.174  84.523  0.00  0.00           O
ATOM   3952  H1  WAT X 456      -4.154  10.151  85.042  0.00  0.00           H
ATOM   3953  H2  WAT X 456      -4.821   9.516  83.841  0.00  0.00           H
ATOM   3954  O   WAT X 457       3.679  13.422  76.363  0.00  0.00           O
ATOM   3955  H1  WAT X 457       3.007  13.121  75.751  0.00  0.00           H
ATOM   3956  H2  WAT X 457       3.291  14.187  76.786  0.00  0.00           H
ATOM   3957  O   WAT X 458      49.171  33.634  14.003  0.00  0.00           O
ATOM   3958  H1  WAT X 458      49.116  33.681  14.957  0.00  0.00           H
ATOM   3959  H2  WAT X 458      49.460  32.739  13.824  0.00  0.00           H
ATOM   3960  O   WAT X 459      16.287  13.188  85.546  0.00  0.00           O
ATOM   3961  H1  WAT X 459      16.843  13.189  84.766  0.00  0.00           H
ATOM   3962  H2  WAT X 459      15.937  12.299  85.588  0.00  0.00           H
ATOM   3963  O   WAT X 460     -11.081   0.800  81.727  0.00  0.00           O
ATOM   3964  H1  WAT X 460     -10.662   1.179  82.500  0.00  0.00           H
ATOM   3965  H2  WAT X 460     -11.141  -0.136  81.921  0.00  0.00           H
ATOM   3966  O   WAT X 461       9.478  71.071  45.849  0.00  0.00           O
ATOM   3967  H1  WAT X 461      10.416  70.901  45.760  0.00  0.00           H
ATOM   3968  H2  WAT X 461       9.428  71.962  46.194  0.00  0.00           H
ATOM   3969  O   WAT X 462      -8.686  15.490  29.953  0.00  0.00           O
ATOM   3970  H1  WAT X 462      -8.451  16.284  30.434  0.00  0.00           H
ATOM   3971  H2  WAT X 462      -8.255  15.587  29.104  0.00  0.00           H
ATOM   3972  O   WAT X 463      13.940  22.605  24.079  0.00  0.00           O
ATOM   3973  H1  WAT X 463      14.371  21.751  24.110  0.00  0.00           H
ATOM   3974  H2  WAT X 463      14.556  23.168  23.612  0.00  0.00           H
ATOM   3975  O   WAT X 464      21.642  15.175  49.770  0.00  0.00           O
ATOM   3976  H1  WAT X 464      21.394  14.797  48.927  0.00  0.00           H
ATOM   3977  H2  WAT X 464      22.524  15.519  49.628  0.00  0.00           H
ATOM   3978  O   WAT X 465      46.071  42.578  79.926  0.00  0.00           O
ATOM   3979  H1  WAT X 465      45.237  42.814  79.520  0.00  0.00           H
ATOM   3980  H2  WAT X 465      46.645  43.322  79.742  0.00  0.00           H
ATOM   3981  O   WAT X 466       0.080  12.406  89.371  0.00  0.00           O
ATOM   3982  H1  WAT X 466      -0.606  12.010  89.908  0.00  0.00           H
ATOM   3983  H2  WAT X 466      -0.380  12.730  88.597  0.00  0.00           H
ATOM   3984  O   WAT X 467      42.645  30.488  30.181  0.00  0.00           O
ATOM   3985  H1  WAT X 467      42.532  29.561  29.970  0.00  0.00           H
ATOM   3986  H2  WAT X 467      43.508  30.538  30.590  0.00  0.00           H
ATOM   3987  O   WAT X 468      15.144  21.561  49.948  0.00  0.00           O
ATOM   3988  H1  WAT X 468      15.282  20.634  50.140  0.00  0.00           H
ATOM   3989  H2  WAT X 468      15.838  21.784  49.327  0.00  0.00           H
ATOM   3990  O   WAT X 469       8.873  34.758  52.568  0.00  0.00           O
ATOM   3991  H1  WAT X 469       8.893  34.043  53.205  0.00  0.00           H
ATOM   3992  H2  WAT X 469       8.071  35.239  52.774  0.00  0.00           H
ATOM   3993  O   WAT X 470      26.780   4.103  69.352  0.00  0.00           O
ATOM   3994  H1  WAT X 470      26.969   3.244  68.974  0.00  0.00           H
ATOM   3995  H2  WAT X 470      26.004   4.407  68.881  0.00  0.00           H
ATOM   3996  O   WAT X 471      17.267 -14.343  30.040  0.00  0.00           O
ATOM   3997  H1  WAT X 471      18.180 -14.056  30.079  0.00  0.00           H
ATOM   3998  H2  WAT X 471      17.249 -14.987  29.332  0.00  0.00           H
ATOM   3999  O   WAT X 472      -1.719  27.162  17.170  0.00  0.00           O
ATOM   4000  H1  WAT X 472      -1.611  27.635  17.995  0.00  0.00           H
ATOM   4001  H2  WAT X 472      -2.664  27.157  17.019  0.00  0.00           H
ATOM   4002  O   WAT X 473      37.602  39.180  35.164  0.00  0.00           O
ATOM   4003  H1  WAT X 473      38.307  38.537  35.086  0.00  0.00           H
ATOM   4004  H2  WAT X 473      37.754  39.601  36.009  0.00  0.00           H
ATOM   4005  O   WAT X 474      -4.843  34.388  71.638  0.00  0.00           O
ATOM   4006  H1  WAT X 474      -4.376  33.557  71.551  0.00  0.00           H
ATOM   4007  H2  WAT X 474      -4.166  35.056  71.535  0.00  0.00           H
ATOM   4008  O   WAT X 475      23.976  51.452  62.762  0.00  0.00           O
ATOM   4009  H1  WAT X 475      23.025  51.370  62.836  0.00  0.00           H
ATOM   4010  H2  WAT X 475      24.125  51.678  61.844  0.00  0.00           H
ATOM   4011  O   WAT X 476      59.036  31.513  53.569  0.00  0.00           O
ATOM   4012  H1  WAT X 476      58.769  32.424  53.445  0.00  0.00           H
ATOM   4013  H2  WAT X 476      58.290  31.000  53.259  0.00  0.00           H
ATOM   4014  O   WAT X 477      43.610  38.471  34.558  0.00  0.00           O
ATOM   4015  H1  WAT X 477      43.759  37.651  34.088  0.00  0.00           H
ATOM   4016  H2  WAT X 477      43.655  39.146  33.881  0.00  0.00           H
ATOM   4017  O   WAT X 478      48.529  35.304  32.494  0.00  0.00           O
ATOM   4018  H1  WAT X 478      49.212  34.739  32.134  0.00  0.00           H
ATOM   4019  H2  WAT X 478      49.000  36.069  32.824  0.00  0.00           H
ATOM   4020  O   WAT X 479       0.584  26.551  74.062  0.00  0.00           O
ATOM   4021  H1  WAT X 479       0.214  27.409  74.267  0.00  0.00           H
ATOM   4022  H2  WAT X 479       1.397  26.746  73.595  0.00  0.00           H
ATOM   4023  O   WAT X 480      -1.399  12.144  80.492  0.00  0.00           O
ATOM   4024  H1  WAT X 480      -1.018  13.021  80.533  0.00  0.00           H
ATOM   4025  H2  WAT X 480      -1.863  12.123  79.654  0.00  0.00           H
ATOM   4026  O   WAT X 481       6.811  21.674  28.084  0.00  0.00           O
ATOM   4027  H1  WAT X 481       7.557  22.269  28.006  0.00  0.00           H
ATOM   4028  H2  WAT X 481       6.651  21.372  27.190  0.00  0.00           H
ATOM   4029  O   WAT X 482      50.914  37.393  67.997  0.00  0.00           O
ATOM   4030  H1  WAT X 482      51.562  37.844  68.538  0.00  0.00           H
ATOM   4031  H2  WAT X 482      51.158  36.469  68.053  0.00  0.00           H
ATOM   4032  O   WAT X 483       2.675  -0.200  65.354  0.00  0.00           O
ATOM   4033  H1  WAT X 483       1.871  -0.712  65.436  0.00  0.00           H
ATOM   4034  H2  WAT X 483       2.885   0.063  66.250  0.00  0.00           H
ATOM   4035  O   WAT X 484       4.853  -7.713  70.631  0.00  0.00           O
ATOM   4036  H1  WAT X 484       5.317  -7.288  69.910  0.00  0.00           H
ATOM   4037  H2  WAT X 484       4.200  -8.267  70.203  0.00  0.00           H
ATOM   4038  O   WAT X 485      -2.183  41.854  41.037  0.00  0.00           O
ATOM   4039  H1  WAT X 485      -1.944  41.255  40.329  0.00  0.00           H
ATOM   4040  H2  WAT X 485      -2.784  41.349  41.585  0.00  0.00           H
ATOM   4041  O   WAT X 486       0.086   4.959  38.313  0.00  0.00           O
ATOM   4042  H1  WAT X 486       0.090   4.760  39.249  0.00  0.00           H
ATOM   4043  H2  WAT X 486      -0.530   4.330  37.937  0.00  0.00           H
ATOM   4044  O   WAT X 487      39.371  43.952  62.400  0.00  0.00           O
ATOM   4045  H1  WAT X 487      39.804  44.758  62.120  0.00  0.00           H
ATOM   4046  H2  WAT X 487      39.507  43.343  61.674  0.00  0.00           H
ATOM   4047  O   WAT X 488     -21.689  27.901  65.816  0.00  0.00           O
ATOM   4048  H1  WAT X 488     -22.528  28.013  66.263  0.00  0.00           H
ATOM   4049  H2  WAT X 488     -21.281  28.766  65.853  0.00  0.00           H
ATOM   4050  O   WAT X 489      17.349  32.580  82.457  0.00  0.00           O
ATOM   4051  H1  WAT X 489      17.186  33.457  82.805  0.00  0.00           H
ATOM   4052  H2  WAT X 489      16.490  32.272  82.169  0.00  0.00           H
ATOM   4053  O   WAT X 490     -18.575  18.167  62.103  0.00  0.00           O
ATOM   4054  H1  WAT X 490     -18.606  18.011  63.047  0.00  0.00           H
ATOM   4055  H2  WAT X 490     -18.800  17.322  61.713  0.00  0.00           H
ATOM   4056  O   WAT X 491      -7.079 -20.790  44.148  0.00  0.00           O
ATOM   4057  H1  WAT X 491      -6.333 -20.768  43.548  0.00  0.00           H
ATOM   4058  H2  WAT X 491      -6.715 -20.524  44.992  0.00  0.00           H
ATOM   4059  O   WAT X 492       9.168 -15.080  55.429  0.00  0.00           O
ATOM   4060  H1  WAT X 492       9.637 -15.674  54.842  0.00  0.00           H
ATOM   4061  H2  WAT X 492       9.709 -14.291  55.453  0.00  0.00           H
ATOM   4062  O   WAT X 493     -31.068  14.942  62.243  0.00  0.00           O
ATOM   4063  H1  WAT X 493     -30.192  15.080  62.604  0.00  0.00           H
ATOM   4064  H2  WAT X 493     -31.202  15.683  61.652  0.00  0.00           H
ATOM   4065  O   WAT X 494       5.479  33.966  13.678  0.00  0.00           O
ATOM   4066  H1  WAT X 494       6.018  34.676  14.027  0.00  0.00           H
ATOM   4067  H2  WAT X 494       5.964  33.170  13.895  0.00  0.00           H
ATOM   4068  O   WAT X 495      45.380  22.329  68.362  0.00  0.00           O
ATOM   4069  H1  WAT X 495      44.931  23.012  68.861  0.00  0.00           H
ATOM   4070  H2  WAT X 495      44.975  21.513  68.656  0.00  0.00           H
ATOM   4071  O   WAT X 496     -16.566   0.113  38.403  0.00  0.00           O
ATOM   4072  H1  WAT X 496     -16.853  -0.726  38.762  0.00  0.00           H
ATOM   4073  H2  WAT X 496     -17.008   0.176  37.556  0.00  0.00           H
ATOM   4074  O   WAT X 497      -9.690  14.295  62.695  0.00  0.00           O
ATOM   4075  H1  WAT X 497     -10.646  14.294  62.744  0.00  0.00           H
ATOM   4076  H2  WAT X 497      -9.455  15.219  62.620  0.00  0.00           H
ATOM   4077  O   WAT X 498      -3.135  10.115  11.670  0.00  0.00           O
ATOM   4078  H1  WAT X 498      -3.375   9.671  12.484  0.00  0.00           H
ATOM   4079  H2  WAT X 498      -3.571  10.965  11.724  0.00  0.00           H
ATOM   4080  O   WAT X 499      -5.783  33.251  51.628  0.00  0.00           O
ATOM   4081  H1  WAT X 499      -5.090  33.877  51.416  0.00  0.00           H
ATOM   4082  H2  WAT X 499      -5.753  33.173  52.581  0.00  0.00           H
ATOM   4083  O   WAT X 500      11.472  20.982  27.918  0.00  0.00           O
ATOM   4084  H1  WAT X 500      11.861  20.117  27.787  0.00  0.00           H
ATOM   4085  H2  WAT X 500      11.625  21.441  27.093  0.00  0.00           H
ATOM   4086  O   WAT X 501       0.152  -8.012  53.108  0.00  0.00           O
ATOM   4087  H1  WAT X 501       0.671  -8.629  52.593  0.00  0.00           H
ATOM   4088  H2  WAT X 501       0.798  -7.429  53.506  0.00  0.00           H
ATOM   4089  O   WAT X 502       4.964 -20.986  44.332  0.00  0.00           O
ATOM   4090  H1  WAT X 502       4.917 -21.818  44.802  0.00  0.00           H
ATOM   4091  H2  WAT X 502       4.572 -20.350  44.930  0.00  0.00           H
ATOM   4092  O   WAT X 503      11.856  50.205  41.118  0.00  0.00           O
ATOM   4093  H1  WAT X 503      11.799  50.818  41.851  0.00  0.00           H
ATOM   4094  H2  WAT X 503      12.651  49.699  41.291  0.00  0.00           H
ATOM   4095  O   WAT X 504      -2.163  53.893  45.490  0.00  0.00           O
ATOM   4096  H1  WAT X 504      -2.411  54.652  46.018  0.00  0.00           H
ATOM   4097  H2  WAT X 504      -1.563  54.244  44.832  0.00  0.00           H
ATOM   4098  O   WAT X 505      -3.989  29.826  67.195  0.00  0.00           O
ATOM   4099  H1  WAT X 505      -3.756  29.190  66.519  0.00  0.00           H
ATOM   4100  H2  WAT X 505      -4.745  29.440  67.637  0.00  0.00           H
ATOM   4101  O   WAT X 506      32.100  28.987  86.633  0.00  0.00           O
ATOM   4102  H1  WAT X 506      32.961  29.402  86.580  0.00  0.00           H
ATOM   4103  H2  WAT X 506      31.650  29.458  87.335  0.00  0.00           H
ATOM   4104  O   WAT X 507      25.198 -19.232  42.298  0.00  0.00           O
ATOM   4105  H1  WAT X 507      24.734 -20.048  42.485  0.00  0.00           H
ATOM   4106  H2  WAT X 507      24.920 -18.634  42.992  0.00  0.00           H
ATOM   4107  O   WAT X 508      50.191  15.361  24.925  0.00  0.00           O
ATOM   4108  H1  WAT X 508      50.610  15.173  24.085  0.00  0.00           H
ATOM   4109  H2  WAT X 508      50.204  14.525  25.391  0.00  0.00           H
ATOM   4110  O   WAT X 509      14.997   1.143  45.449  0.00  0.00           O
ATOM   4111  H1  WAT X 509      14.620   2.002  45.257  0.00  0.00           H
ATOM   4112  H2  WAT X 509      14.242   0.555  45.491  0.00  0.00           H
ATOM   4113  O   WAT X 510      37.322  23.334  67.402  0.00  0.00           O
ATOM   4114  H1  WAT X 510      37.748  23.640  66.601  0.00  0.00           H
ATOM   4115  H2  WAT X 510      37.044  22.441  67.199  0.00  0.00           H
ATOM   4116  O   WAT X 511       1.963 -20.375  74.450  0.00  0.00           O
ATOM   4117  H1  WAT X 511       2.521 -20.778  75.115  0.00  0.00           H
ATOM   4118  H2  WAT X 511       2.450 -20.480  73.633  0.00  0.00           H
ATOM   4119  O   WAT X 512      18.520  40.504  78.775  0.00  0.00           O
ATOM   4120  H1  WAT X 512      19.420  40.733  78.542  0.00  0.00           H
ATOM   4121  H2  WAT X 512      18.478  40.635  79.723  0.00  0.00           H
ATOM   4122  O   WAT X 513      26.665  13.891  90.801  0.00  0.00           O
ATOM   4123  H1  WAT X 513      25.852  14.355  91.002  0.00  0.00           H
ATOM   4124  H2  WAT X 513      27.080  14.419  90.119  0.00  0.00           H
ATOM   4125  O   WAT X 514     -17.962   8.599  39.944  0.00  0.00           O
ATOM   4126  H1  WAT X 514     -17.173   8.089  39.758  0.00  0.00           H
ATOM   4127  H2  WAT X 514     -18.576   8.351  39.252  0.00  0.00           H
ATOM   4128  O   WAT X 515       6.215 -12.517  57.255  0.00  0.00           O
ATOM   4129  H1  WAT X 515       6.388 -13.135  57.966  0.00  0.00           H
ATOM   4130  H2  WAT X 515       5.940 -13.067  56.522  0.00  0.00           H
ATOM   4131  O   WAT X 516      32.019  57.566  70.593  0.00  0.00           O
ATOM   4132  H1  WAT X 516      32.905  57.223  70.473  0.00  0.00           H
ATOM   4133  H2  WAT X 516      31.447  56.824  70.396  0.00  0.00           H
ATOM   4134  O   WAT X 517       3.830  -4.287  89.433  0.00  0.00           O
ATOM   4135  H1  WAT X 517       4.097  -4.184  90.346  0.00  0.00           H
ATOM   4136  H2  WAT X 517       4.577  -3.968  88.927  0.00  0.00           H
ATOM   4137  O   WAT X 518      32.706  57.231  60.810  0.00  0.00           O
ATOM   4138  H1  WAT X 518      31.912  57.158  60.280  0.00  0.00           H
ATOM   4139  H2  WAT X 518      32.545  56.660  61.561  0.00  0.00           H
ATOM   4140  O   WAT X 519      21.589   7.104  32.724  0.00  0.00           O
ATOM   4141  H1  WAT X 519      21.253   7.748  33.348  0.00  0.00           H
ATOM   4142  H2  WAT X 519      20.943   6.398  32.738  0.00  0.00           H
ATOM   4143  O   WAT X 520      16.038  46.476  74.924  0.00  0.00           O
ATOM   4144  H1  WAT X 520      15.327  47.000  75.294  0.00  0.00           H
ATOM   4145  H2  WAT X 520      16.666  47.121  74.599  0.00  0.00           H
ATOM   4146  O   WAT X 521      15.656  -7.396  56.948  0.00  0.00           O
ATOM   4147  H1  WAT X 521      15.959  -6.583  56.542  0.00  0.00           H
ATOM   4148  H2  WAT X 521      15.238  -7.878  56.234  0.00  0.00           H
ATOM   4149  O   WAT X 522      -7.428  61.477  59.215  0.00  0.00           O
ATOM   4150  H1  WAT X 522      -6.575  61.242  58.850  0.00  0.00           H
ATOM   4151  H2  WAT X 522      -7.250  61.665  60.137  0.00  0.00           H
ATOM   4152  O   WAT X 523      40.622  22.868  77.899  0.00  0.00           O
ATOM   4153  H1  WAT X 523      41.355  22.273  78.054  0.00  0.00           H
ATOM   4154  H2  WAT X 523      39.886  22.292  77.688  0.00  0.00           H
ATOM   4155  O   WAT X 524      60.552  12.709  25.878  0.00  0.00           O
ATOM   4156  H1  WAT X 524      60.476  12.922  24.948  0.00  0.00           H
ATOM   4157  H2  WAT X 524      60.681  11.761  25.896  0.00  0.00           H
ATOM   4158  O   WAT X 525      34.152 -11.213  44.795  0.00  0.00           O
ATOM   4159  H1  WAT X 525      34.449 -10.719  45.559  0.00  0.00           H
ATOM   4160  H2  WAT X 525      33.201 -11.105  44.794  0.00  0.00           H
ATOM   4161  O   WAT X 526     -16.966  12.789  70.665  0.00  0.00           O
ATOM   4162  H1  WAT X 526     -17.183  13.713  70.539  0.00  0.00           H
ATOM   4163  H2  WAT X 526     -17.814  12.347  70.707  0.00  0.00           H
ATOM   4164  O   WAT X 527      17.943 -14.529  53.657  0.00  0.00           O
ATOM   4165  H1  WAT X 527      17.256 -14.520  54.323  0.00  0.00           H
ATOM   4166  H2  WAT X 527      18.322 -15.406  53.716  0.00  0.00           H
ATOM   4167  O   WAT X 528      20.148  50.533  66.182  0.00  0.00           O
ATOM   4168  H1  WAT X 528      20.812  51.204  66.339  0.00  0.00           H
ATOM   4169  H2  WAT X 528      19.554  50.929  65.544  0.00  0.00           H
ATOM   4170  O   WAT X 529      -0.110 -24.463  71.932  0.00  0.00           O
ATOM   4171  H1  WAT X 529       0.836 -24.608  71.925  0.00  0.00           H
ATOM   4172  H2  WAT X 529      -0.223 -23.641  72.408  0.00  0.00           H
ATOM   4173  O   WAT X 530      44.491  46.093  81.435  0.00  0.00           O
ATOM   4174  H1  WAT X 530      44.529  46.017  80.481  0.00  0.00           H
ATOM   4175  H2  WAT X 530      43.708  45.603  81.683  0.00  0.00           H
ATOM   4176  O   WAT X 531      26.670  51.233  26.356  0.00  0.00           O
ATOM   4177  H1  WAT X 531      26.878  51.248  27.290  0.00  0.00           H
ATOM   4178  H2  WAT X 531      25.846  51.714  26.286  0.00  0.00           H
ATOM   4179  O   WAT X 532      29.993  50.026  72.738  0.00  0.00           O
ATOM   4180  H1  WAT X 532      29.637  49.298  73.248  0.00  0.00           H
ATOM   4181  H2  WAT X 532      29.692  49.861  71.844  0.00  0.00           H
ATOM   4182  O   WAT X 533      50.670  18.608  37.391  0.00  0.00           O
ATOM   4183  H1  WAT X 533      50.901  17.914  36.774  0.00  0.00           H
ATOM   4184  H2  WAT X 533      51.466  19.134  37.471  0.00  0.00           H
ATOM   4185  O   WAT X 534      13.675  47.395  75.677  0.00  0.00           O
ATOM   4186  H1  WAT X 534      13.170  46.678  76.061  0.00  0.00           H
ATOM   4187  H2  WAT X 534      13.293  48.186  76.056  0.00  0.00           H
ATOM   4188  O   WAT X 535     -12.416   7.685  30.694  0.00  0.00           O
ATOM   4189  H1  WAT X 535     -12.997   8.445  30.709  0.00  0.00           H
ATOM   4190  H2  WAT X 535     -12.507   7.331  29.810  0.00  0.00           H
ATOM   4191  O   WAT X 536      10.726   4.441  85.499  0.00  0.00           O
ATOM   4192  H1  WAT X 536       9.975   4.213  86.047  0.00  0.00           H
ATOM   4193  H2  WAT X 536      10.609   5.371  85.307  0.00  0.00           H
ATOM   4194  O   WAT X 537      -5.691  23.412  32.934  0.00  0.00           O
ATOM   4195  H1  WAT X 537      -4.890  22.889  32.965  0.00  0.00           H
ATOM   4196  H2  WAT X 537      -6.016  23.299  32.040  0.00  0.00           H
ATOM   4197  O   WAT X 538      -1.398  19.544  11.405  0.00  0.00           O
ATOM   4198  H1  WAT X 538      -0.934  19.656  10.575  0.00  0.00           H
ATOM   4199  H2  WAT X 538      -0.714  19.314  12.033  0.00  0.00           H
ATOM   4200  O   WAT X 539      19.415  60.659  29.784  0.00  0.00           O
ATOM   4201  H1  WAT X 539      19.145  60.458  28.888  0.00  0.00           H
ATOM   4202  H2  WAT X 539      18.742  60.257  30.334  0.00  0.00           H
ATOM   4203  O   WAT X 540      51.887  27.470  16.473  0.00  0.00           O
ATOM   4204  H1  WAT X 540      51.754  28.404  16.630  0.00  0.00           H
ATOM   4205  H2  WAT X 540      51.098  27.053  16.822  0.00  0.00           H
ATOM   4206  O   WAT X 541      38.676  43.868  42.404  0.00  0.00           O
ATOM   4207  H1  WAT X 541      38.866  43.317  43.163  0.00  0.00           H
ATOM   4208  H2  WAT X 541      39.537  44.090  42.048  0.00  0.00           H
ATOM   4209  O   WAT X 542      12.589  15.538  64.614  0.00  0.00           O
ATOM   4210  H1  WAT X 542      12.707  14.752  64.081  0.00  0.00           H
ATOM   4211  H2  WAT X 542      12.042  15.253  65.345  0.00  0.00           H
ATOM   4212  O   WAT X 543      37.294  44.479  46.073  0.00  0.00           O
ATOM   4213  H1  WAT X 543      37.055  43.552  46.076  0.00  0.00           H
ATOM   4214  H2  WAT X 543      36.535  44.924  46.448  0.00  0.00           H
ATOM   4215  O   WAT X 544       8.062  23.617  57.548  0.00  0.00           O
ATOM   4216  H1  WAT X 544       8.704  23.629  58.258  0.00  0.00           H
ATOM   4217  H2  WAT X 544       7.359  24.191  57.851  0.00  0.00           H
ATOM   4218  O   WAT X 545      -6.180  13.001  20.608  0.00  0.00           O
ATOM   4219  H1  WAT X 545      -5.881  13.909  20.652  0.00  0.00           H
ATOM   4220  H2  WAT X 545      -6.855  13.004  19.930  0.00  0.00           H
ATOM   4221  O   WAT X 546      23.591  58.565  41.571  0.00  0.00           O
ATOM   4222  H1  WAT X 546      23.602  57.623  41.404  0.00  0.00           H
ATOM   4223  H2  WAT X 546      24.101  58.941  40.853  0.00  0.00           H
ATOM   4224  O   WAT X 547      23.241  44.334  33.077  0.00  0.00           O
ATOM   4225  H1  WAT X 547      22.789  44.847  32.406  0.00  0.00           H
ATOM   4226  H2  WAT X 547      22.868  44.639  33.904  0.00  0.00           H
ATOM   4227  O   WAT X 548       0.885  39.416  55.094  0.00  0.00           O
ATOM   4228  H1  WAT X 548       1.638  38.825  55.108  0.00  0.00           H
ATOM   4229  H2  WAT X 548       0.507  39.303  54.222  0.00  0.00           H
ATOM   4230  O   WAT X 549     -22.600   5.024  55.819  0.00  0.00           O
ATOM   4231  H1  WAT X 549     -22.993   4.326  56.343  0.00  0.00           H
ATOM   4232  H2  WAT X 549     -22.642   4.701  54.919  0.00  0.00           H
ATOM   4233  O   WAT X 550       7.658 -17.382  65.899  0.00  0.00           O
ATOM   4234  H1  WAT X 550       7.896 -16.583  66.369  0.00  0.00           H
ATOM   4235  H2  WAT X 550       8.157 -18.074  66.334  0.00  0.00           H
ATOM   4236  O   WAT X 551     -34.595  25.034  54.760  0.00  0.00           O
ATOM   4237  H1  WAT X 551     -33.804  24.517  54.606  0.00  0.00           H
ATOM   4238  H2  WAT X 551     -34.378  25.585  55.512  0.00  0.00           H
ATOM   4239  O   WAT X 552       1.685  60.916  55.292  0.00  0.00           O
ATOM   4240  H1  WAT X 552       2.034  60.605  56.127  0.00  0.00           H
ATOM   4241  H2  WAT X 552       2.383  60.742  54.661  0.00  0.00           H
ATOM   4242  O   WAT X 553      20.567  49.409  35.352  0.00  0.00           O
ATOM   4243  H1  WAT X 553      20.656  48.620  34.818  0.00  0.00           H
ATOM   4244  H2  WAT X 553      21.190  49.285  36.069  0.00  0.00           H
ATOM   4245  O   WAT X 554      -3.383 -10.047  27.371  0.00  0.00           O
ATOM   4246  H1  WAT X 554      -3.684 -10.605  26.655  0.00  0.00           H
ATOM   4247  H2  WAT X 554      -2.828 -10.618  27.902  0.00  0.00           H
ATOM   4248  O   WAT X 555       3.823  -6.004  83.188  0.00  0.00           O
ATOM   4249  H1  WAT X 555       4.335  -5.701  82.438  0.00  0.00           H
ATOM   4250  H2  WAT X 555       4.041  -6.933  83.266  0.00  0.00           H
ATOM   4251  O   WAT X 556     -18.337  10.198  44.083  0.00  0.00           O
ATOM   4252  H1  WAT X 556     -18.068  10.103  43.169  0.00  0.00           H
ATOM   4253  H2  WAT X 556     -17.851  10.961  44.398  0.00  0.00           H
ATOM   4254  O   WAT X 557      53.096   2.054  36.349  0.00  0.00           O
ATOM   4255  H1  WAT X 557      53.547   1.616  35.626  0.00  0.00           H
ATOM   4256  H2  WAT X 557      52.920   2.936  36.021  0.00  0.00           H
ATOM   4257  O   WAT X 558      13.026  19.732  86.898  0.00  0.00           O
ATOM   4258  H1  WAT X 558      13.469  19.880  86.062  0.00  0.00           H
ATOM   4259  H2  WAT X 558      13.639  20.059  87.556  0.00  0.00           H
ATOM   4260  O   WAT X 559     -25.525   5.704  45.728  0.00  0.00           O
ATOM   4261  H1  WAT X 559     -24.655   5.984  46.012  0.00  0.00           H
ATOM   4262  H2  WAT X 559     -25.838   6.418  45.172  0.00  0.00           H
ATOM   4263  O   WAT X 560     -15.473  12.574  31.665  0.00  0.00           O
ATOM   4264  H1  WAT X 560     -16.238  12.000  31.635  0.00  0.00           H
ATOM   4265  H2  WAT X 560     -15.743  13.358  31.186  0.00  0.00           H
ATOM   4266  O   WAT X 561      43.145  45.888  59.996  0.00  0.00           O
ATOM   4267  H1  WAT X 561      43.408  45.024  60.315  0.00  0.00           H
ATOM   4268  H2  WAT X 561      43.193  45.815  59.043  0.00  0.00           H
ATOM   4269  O   WAT X 562      22.729  50.797  67.883  0.00  0.00           O
ATOM   4270  H1  WAT X 562      23.358  51.317  67.383  0.00  0.00           H
ATOM   4271  H2  WAT X 562      22.714  51.206  68.748  0.00  0.00           H
ATOM   4272  O   WAT X 563      -9.386  24.200  20.748  0.00  0.00           O
ATOM   4273  H1  WAT X 563      -9.035  24.336  19.868  0.00  0.00           H
ATOM   4274  H2  WAT X 563     -10.068  24.867  20.839  0.00  0.00           H
ATOM   4275  O   WAT X 564      19.011 -12.168  52.722  0.00  0.00           O
ATOM   4276  H1  WAT X 564      19.267 -12.358  51.819  0.00  0.00           H
ATOM   4277  H2  WAT X 564      18.768 -13.019  53.086  0.00  0.00           H
ATOM   4278  O   WAT X 565      -5.699  52.430  68.501  0.00  0.00           O
ATOM   4279  H1  WAT X 565      -5.608  52.298  67.557  0.00  0.00           H
ATOM   4280  H2  WAT X 565      -4.863  52.138  68.865  0.00  0.00           H
ATOM   4281  O   WAT X 566       2.315  15.121  55.616  0.00  0.00           O
ATOM   4282  H1  WAT X 566       2.752  14.733  54.858  0.00  0.00           H
ATOM   4283  H2  WAT X 566       1.598  15.634  55.243  0.00  0.00           H
ATOM   4284  O   WAT X 567      42.100  36.526  84.141  0.00  0.00           O
ATOM   4285  H1  WAT X 567      42.669  37.145  84.599  0.00  0.00           H
ATOM   4286  H2  WAT X 567      41.843  35.895  84.814  0.00  0.00           H
ATOM   4287  O   WAT X 568       3.762  57.468  52.831  0.00  0.00           O
ATOM   4288  H1  WAT X 568       4.267  57.549  52.021  0.00  0.00           H
ATOM   4289  H2  WAT X 568       3.644  56.525  52.945  0.00  0.00           H
ATOM   4290  O   WAT X 569      18.102  41.781  42.192  0.00  0.00           O
ATOM   4291  H1  WAT X 569      17.682  42.043  43.011  0.00  0.00           H
ATOM   4292  H2  WAT X 569      17.495  42.069  41.509  0.00  0.00           H
ATOM   4293  O   WAT X 570      30.312  17.801  79.419  0.00  0.00           O
ATOM   4294  H1  WAT X 570      30.369  17.064  80.027  0.00  0.00           H
ATOM   4295  H2  WAT X 570      31.223  18.023  79.226  0.00  0.00           H
ATOM   4296  O   WAT X 571      17.499  55.631  23.763  0.00  0.00           O
ATOM   4297  H1  WAT X 571      17.813  56.532  23.698  0.00  0.00           H
ATOM   4298  H2  WAT X 571      18.222  55.100  23.429  0.00  0.00           H
ATOM   4299  O   WAT X 572     -27.075  30.533  56.127  0.00  0.00           O
ATOM   4300  H1  WAT X 572     -26.660  31.115  55.489  0.00  0.00           H
ATOM   4301  H2  WAT X 572     -28.003  30.762  56.092  0.00  0.00           H
ATOM   4302  O   WAT X 573      37.448  15.180  19.561  0.00  0.00           O
ATOM   4303  H1  WAT X 573      36.526  15.389  19.709  0.00  0.00           H
ATOM   4304  H2  WAT X 573      37.926  15.790  20.124  0.00  0.00           H
ATOM   4305  O   WAT X 574      20.197   9.979  23.652  0.00  0.00           O
ATOM   4306  H1  WAT X 574      20.759   9.584  22.987  0.00  0.00           H
ATOM   4307  H2  WAT X 574      19.306   9.790  23.357  0.00  0.00           H
ATOM   4308  O   WAT X 575      21.916  62.122  42.149  0.00  0.00           O
ATOM   4309  H1  WAT X 575      22.513  61.979  41.414  0.00  0.00           H
ATOM   4310  H2  WAT X 575      21.043  62.014  41.772  0.00  0.00           H
ATOM   4311  O   WAT X 576      45.176  18.043  54.218  0.00  0.00           O
ATOM   4312  H1  WAT X 576      44.326  18.466  54.091  0.00  0.00           H
ATOM   4313  H2  WAT X 576      45.158  17.738  55.125  0.00  0.00           H
ATOM   4314  O   WAT X 577       1.073  40.471  62.368  0.00  0.00           O
ATOM   4315  H1  WAT X 577       1.561  39.669  62.184  0.00  0.00           H
ATOM   4316  H2  WAT X 577       1.304  41.062  61.651  0.00  0.00           H
ATOM   4317  O   WAT X 578      17.549  59.447  62.952  0.00  0.00           O
ATOM   4318  H1  WAT X 578      16.643  59.158  63.065  0.00  0.00           H
ATOM   4319  H2  WAT X 578      18.020  59.051  63.686  0.00  0.00           H
ATOM   4320  O   WAT X 579      41.758   3.628  48.593  0.00  0.00           O
ATOM   4321  H1  WAT X 579      41.615   2.777  48.178  0.00  0.00           H
ATOM   4322  H2  WAT X 579      41.073   4.190  48.229  0.00  0.00           H
ATOM   4323  O   WAT X 580       5.345  45.523  67.200  0.00  0.00           O
ATOM   4324  H1  WAT X 580       5.481  44.683  66.763  0.00  0.00           H
ATOM   4325  H2  WAT X 580       6.214  45.923  67.228  0.00  0.00           H
ATOM   4326  O   WAT X 581      19.349 -10.043  54.288  0.00  0.00           O
ATOM   4327  H1  WAT X 581      18.963  -9.333  53.775  0.00  0.00           H
ATOM   4328  H2  WAT X 581      19.392 -10.781  53.680  0.00  0.00           H
ATOM   4329  O   WAT X 582      10.444  10.191  71.224  0.00  0.00           O
ATOM   4330  H1  WAT X 582      10.558  10.727  70.439  0.00  0.00           H
ATOM   4331  H2  WAT X 582      10.881  10.685  71.918  0.00  0.00           H
ATOM   4332  O   WAT X 583      29.570  56.678  43.883  0.00  0.00           O
ATOM   4333  H1  WAT X 583      29.983  57.403  43.413  0.00  0.00           H
ATOM   4334  H2  WAT X 583      28.631  56.850  43.810  0.00  0.00           H
ATOM   4335  O   WAT X 584     -14.152  -8.366  31.168  0.00  0.00           O
ATOM   4336  H1  WAT X 584     -13.917  -7.839  31.931  0.00  0.00           H
ATOM   4337  H2  WAT X 584     -13.744  -9.217  31.329  0.00  0.00           H
ATOM   4338  O   WAT X 585     -23.759  23.053  74.055  0.00  0.00           O
ATOM   4339  H1  WAT X 585     -24.632  22.730  73.830  0.00  0.00           H
ATOM   4340  H2  WAT X 585     -23.256  22.264  74.254  0.00  0.00           H
ATOM   4341  O   WAT X 586      38.719  34.380  80.133  0.00  0.00           O
ATOM   4342  H1  WAT X 586      39.329  33.662  79.967  0.00  0.00           H
ATOM   4343  H2  WAT X 586      39.192  34.965  80.725  0.00  0.00           H
ATOM   4344  O   WAT X 587     -18.371   3.408  75.752  0.00  0.00           O
ATOM   4345  H1  WAT X 587     -17.467   3.579  75.488  0.00  0.00           H
ATOM   4346  H2  WAT X 587     -18.331   3.326  76.705  0.00  0.00           H
ATOM   4347  O   WAT X 588      -9.299 -10.069  30.479  0.00  0.00           O
ATOM   4348  H1  WAT X 588      -8.465 -10.521  30.351  0.00  0.00           H
ATOM   4349  H2  WAT X 588      -9.121  -9.162  30.232  0.00  0.00           H
ATOM   4350  O   WAT X 589       0.033  40.030  57.663  0.00  0.00           O
ATOM   4351  H1  WAT X 589       0.204  39.956  56.724  0.00  0.00           H
ATOM   4352  H2  WAT X 589      -0.679  40.666  57.728  0.00  0.00           H
ATOM   4353  O   WAT X 590      -6.101  10.747  80.987  0.00  0.00           O
ATOM   4354  H1  WAT X 590      -5.293  11.140  81.319  0.00  0.00           H
ATOM   4355  H2  WAT X 590      -6.041  10.842  80.036  0.00  0.00           H
ATOM   4356  O   WAT X 591      -2.979   6.510  69.995  0.00  0.00           O
ATOM   4357  H1  WAT X 591      -3.898   6.248  69.939  0.00  0.00           H
ATOM   4358  H2  WAT X 591      -2.624   6.327  69.125  0.00  0.00           H
ATOM   4359  O   WAT X 592      -0.454   1.433  40.520  0.00  0.00           O
ATOM   4360  H1  WAT X 592      -1.323   1.592  40.888  0.00  0.00           H
ATOM   4361  H2  WAT X 592      -0.150   2.297  40.241  0.00  0.00           H
ATOM   4362  O   WAT X 593      -8.234  19.981  70.851  0.00  0.00           O
ATOM   4363  H1  WAT X 593      -8.463  19.165  70.405  0.00  0.00           H
ATOM   4364  H2  WAT X 593      -8.489  20.669  70.237  0.00  0.00           H
ATOM   4365  O   WAT X 594       5.578  28.726  23.608  0.00  0.00           O
ATOM   4366  H1  WAT X 594       5.415  29.526  24.107  0.00  0.00           H
ATOM   4367  H2  WAT X 594       5.231  28.024  24.159  0.00  0.00           H
ATOM   4368  O   WAT X 595     -26.186   4.424  36.686  0.00  0.00           O
ATOM   4369  H1  WAT X 595     -26.720   4.048  35.987  0.00  0.00           H
ATOM   4370  H2  WAT X 595     -26.578   4.091  37.493  0.00  0.00           H
ATOM   4371  O   WAT X 596      16.471  48.476  55.575  0.00  0.00           O
ATOM   4372  H1  WAT X 596      15.534  48.668  55.608  0.00  0.00           H
ATOM   4373  H2  WAT X 596      16.572  47.907  54.812  0.00  0.00           H
ATOM   4374  O   WAT X 597      18.015  25.173  80.007  0.00  0.00           O
ATOM   4375  H1  WAT X 597      18.863  25.403  80.387  0.00  0.00           H
ATOM   4376  H2  WAT X 597      17.567  24.685  80.699  0.00  0.00           H
ATOM   4377  O   WAT X 598      19.723   7.409  82.533  0.00  0.00           O
ATOM   4378  H1  WAT X 598      19.888   6.468  82.583  0.00  0.00           H
ATOM   4379  H2  WAT X 598      19.624   7.684  83.445  0.00  0.00           H
ATOM   4380  O   WAT X 599     -36.958  14.433  70.465  0.00  0.00           O
ATOM   4381  H1  WAT X 599     -36.326  15.029  70.063  0.00  0.00           H
ATOM   4382  H2  WAT X 599     -36.430  13.872  71.033  0.00  0.00           H
ATOM   4383  O   WAT X 600       6.259  24.244   7.747  0.00  0.00           O
ATOM   4384  H1  WAT X 600       5.736  24.992   7.461  0.00  0.00           H
ATOM   4385  H2  WAT X 600       5.828  23.942   8.547  0.00  0.00           H
ATOM   4386  O   WAT X 601      23.515  19.972  91.527  0.00  0.00           O
ATOM   4387  H1  WAT X 601      24.071  20.700  91.251  0.00  0.00           H
ATOM   4388  H2  WAT X 601      22.991  20.329  92.245  0.00  0.00           H
ATOM   4389  O   WAT X 602       0.747 -14.520  30.696  0.00  0.00           O
ATOM   4390  H1  WAT X 602       0.459 -15.055  29.956  0.00  0.00           H
ATOM   4391  H2  WAT X 602       1.519 -14.974  31.033  0.00  0.00           H
ATOM   4392  O   WAT X 603       3.813  36.386  73.551  0.00  0.00           O
ATOM   4393  H1  WAT X 603       4.736  36.373  73.296  0.00  0.00           H
ATOM   4394  H2  WAT X 603       3.345  36.085  72.772  0.00  0.00           H
ATOM   4395  O   WAT X 604      -1.573  14.108  87.972  0.00  0.00           O
ATOM   4396  H1  WAT X 604      -2.485  14.200  88.248  0.00  0.00           H
ATOM   4397  H2  WAT X 604      -1.203  14.985  88.070  0.00  0.00           H
ATOM   4398  O   WAT X 605      31.720  37.068   9.936  0.00  0.00           O
ATOM   4399  H1  WAT X 605      31.774  36.121   9.801  0.00  0.00           H
ATOM   4400  H2  WAT X 605      30.889  37.197  10.393  0.00  0.00           H
ATOM   4401  O   WAT X 606       1.258  57.175  47.201  0.00  0.00           O
ATOM   4402  H1  WAT X 606       1.690  56.936  46.381  0.00  0.00           H
ATOM   4403  H2  WAT X 606       1.185  56.351  47.682  0.00  0.00           H
ATOM   4404  O   WAT X 607     -18.720  31.454  58.504  0.00  0.00           O
ATOM   4405  H1  WAT X 607     -19.064  30.563  58.560  0.00  0.00           H
ATOM   4406  H2  WAT X 607     -19.480  32.014  58.660  0.00  0.00           H
ATOM   4407  O   WAT X 608     -13.033  10.237  14.613  0.00  0.00           O
ATOM   4408  H1  WAT X 608     -13.899  10.336  14.217  0.00  0.00           H
ATOM   4409  H2  WAT X 608     -13.204  10.188  15.553  0.00  0.00           H
ATOM   4410  O   WAT X 609     -35.878   3.927  47.952  0.00  0.00           O
ATOM   4411  H1  WAT X 609     -36.798   4.063  47.722  0.00  0.00           H
ATOM   4412  H2  WAT X 609     -35.782   4.341  48.809  0.00  0.00           H
ATOM   4413  O   WAT X 610      18.024  -8.339  32.081  0.00  0.00           O
ATOM   4414  H1  WAT X 610      18.479  -7.542  31.811  0.00  0.00           H
ATOM   4415  H2  WAT X 610      17.160  -8.271  31.675  0.00  0.00           H
ATOM   4416  O   WAT X 611      26.630  -0.048  64.459  0.00  0.00           O
ATOM   4417  H1  WAT X 611      25.762  -0.005  64.860  0.00  0.00           H
ATOM   4418  H2  WAT X 611      26.925  -0.944  64.622  0.00  0.00           H
ATOM   4419  O   WAT X 612      15.246  46.502  50.325  0.00  0.00           O
ATOM   4420  H1  WAT X 612      14.937  47.111  49.654  0.00  0.00           H
ATOM   4421  H2  WAT X 612      14.552  45.846  50.390  0.00  0.00           H
ATOM   4422  O   WAT X 613      29.908  33.103  61.425  0.00  0.00           O
ATOM   4423  H1  WAT X 613      29.465  33.910  61.687  0.00  0.00           H
ATOM   4424  H2  WAT X 613      29.198  32.490  61.234  0.00  0.00           H
ATOM   4425  O   WAT X 614      11.095  14.326  66.587  0.00  0.00           O
ATOM   4426  H1  WAT X 614      10.544  14.399  67.366  0.00  0.00           H
ATOM   4427  H2  WAT X 614      10.477  14.203  65.867  0.00  0.00           H
ATOM   4428  O   WAT X 615       7.153  30.751   1.163  0.00  0.00           O
ATOM   4429  H1  WAT X 615       6.321  30.784   0.690  0.00  0.00           H
ATOM   4430  H2  WAT X 615       7.341  29.816   1.252  0.00  0.00           H
ATOM   4431  O   WAT X 616      -8.024  16.494  10.068  0.00  0.00           O
ATOM   4432  H1  WAT X 616      -7.997  17.419  10.313  0.00  0.00           H
ATOM   4433  H2  WAT X 616      -7.308  16.392   9.440  0.00  0.00           H
ATOM   4434  O   WAT X 617       4.341  18.793  79.147  0.00  0.00           O
ATOM   4435  H1  WAT X 617       4.320  19.750  79.149  0.00  0.00           H
ATOM   4436  H2  WAT X 617       3.431  18.533  79.293  0.00  0.00           H
ATOM   4437  O   WAT X 618      46.830   7.498  32.239  0.00  0.00           O
ATOM   4438  H1  WAT X 618      46.071   7.909  31.825  0.00  0.00           H
ATOM   4439  H2  WAT X 618      46.521   6.632  32.503  0.00  0.00           H
ATOM   4440  O   WAT X 619     -22.501  12.195  71.951  0.00  0.00           O
ATOM   4441  H1  WAT X 619     -22.684  11.612  72.687  0.00  0.00           H
ATOM   4442  H2  WAT X 619     -22.630  11.650  71.175  0.00  0.00           H
ATOM   4443  O   WAT X 620      -0.691   2.169  51.799  0.00  0.00           O
ATOM   4444  H1  WAT X 620      -0.784   2.880  51.165  0.00  0.00           H
ATOM   4445  H2  WAT X 620      -1.318   1.506  51.509  0.00  0.00           H
ATOM   4446  O   WAT X 621       2.414  40.521  68.155  0.00  0.00           O
ATOM   4447  H1  WAT X 621       2.609  40.931  68.997  0.00  0.00           H
ATOM   4448  H2  WAT X 621       1.778  41.108  67.745  0.00  0.00           H
ATOM   4449  O   WAT X 622      27.907  34.912  39.903  0.00  0.00           O
ATOM   4450  H1  WAT X 622      28.157  34.058  40.255  0.00  0.00           H
ATOM   4451  H2  WAT X 622      27.479  34.712  39.070  0.00  0.00           H
ATOM   4452  O   WAT X 623      25.720  63.767  71.187  0.00  0.00           O
ATOM   4453  H1  WAT X 623      26.219  64.240  71.854  0.00  0.00           H
ATOM   4454  H2  WAT X 623      25.354  63.014  71.651  0.00  0.00           H
ATOM   4455  O   WAT X 624      48.936  29.307  34.510  0.00  0.00           O
ATOM   4456  H1  WAT X 624      49.135  28.425  34.197  0.00  0.00           H
ATOM   4457  H2  WAT X 624      49.161  29.878  33.776  0.00  0.00           H
ATOM   4458  O   WAT X 625     -10.072   6.056  21.227  0.00  0.00           O
ATOM   4459  H1  WAT X 625     -10.110   5.317  21.835  0.00  0.00           H
ATOM   4460  H2  WAT X 625     -10.934   6.466  21.295  0.00  0.00           H
ATOM   4461  O   WAT X 626      30.628  56.516  52.339  0.00  0.00           O
ATOM   4462  H1  WAT X 626      29.767  56.423  52.747  0.00  0.00           H
ATOM   4463  H2  WAT X 626      30.932  55.616  52.214  0.00  0.00           H
ATOM   4464  O   WAT X 627      -7.665  53.510  61.175  0.00  0.00           O
ATOM   4465  H1  WAT X 627      -7.986  53.222  60.320  0.00  0.00           H
ATOM   4466  H2  WAT X 627      -8.408  53.968  61.568  0.00  0.00           H
ATOM   4467  O   WAT X 628     -31.824  14.374  67.097  0.00  0.00           O
ATOM   4468  H1  WAT X 628     -31.935  15.201  66.627  0.00  0.00           H
ATOM   4469  H2  WAT X 628     -31.093  14.534  67.693  0.00  0.00           H
ATOM   4470  O   WAT X 629     -33.739   5.110  28.973  0.00  0.00           O
ATOM   4471  H1  WAT X 629     -33.821   6.060  28.880  0.00  0.00           H
ATOM   4472  H2  WAT X 629     -33.805   4.776  28.078  0.00  0.00           H
ATOM   4473  O   WAT X 630      24.405  28.624  71.760  0.00  0.00           O
ATOM   4474  H1  WAT X 630      24.503  28.924  72.663  0.00  0.00           H
ATOM   4475  H2  WAT X 630      25.249  28.224  71.548  0.00  0.00           H
ATOM   4476  O   WAT X 631     -18.693  -6.801  66.713  0.00  0.00           O
ATOM   4477  H1  WAT X 631     -19.012  -5.929  66.477  0.00  0.00           H
ATOM   4478  H2  WAT X 631     -18.793  -7.316  65.913  0.00  0.00           H
ATOM   4479  O   WAT X 632      23.740  58.252  32.778  0.00  0.00           O
ATOM   4480  H1  WAT X 632      24.064  57.470  32.331  0.00  0.00           H
ATOM   4481  H2  WAT X 632      23.267  58.736  32.101  0.00  0.00           H
ATOM   4482  O   WAT X 633      27.495  21.068  13.204  0.00  0.00           O
ATOM   4483  H1  WAT X 633      27.922  21.617  12.546  0.00  0.00           H
ATOM   4484  H2  WAT X 633      28.166  20.929  13.872  0.00  0.00           H
ATOM   4485  O   WAT X 634     -11.747  11.857  12.919  0.00  0.00           O
ATOM   4486  H1  WAT X 634     -10.925  12.234  13.233  0.00  0.00           H
ATOM   4487  H2  WAT X 634     -12.039  11.290  13.632  0.00  0.00           H
ATOM   4488  O   WAT X 635       4.643  57.057  56.550  0.00  0.00           O
ATOM   4489  H1  WAT X 635       4.825  56.150  56.304  0.00  0.00           H
ATOM   4490  H2  WAT X 635       3.729  57.194  56.301  0.00  0.00           H
ATOM   4491  O   WAT X 636      37.465  -4.444  33.830  0.00  0.00           O
ATOM   4492  H1  WAT X 636      37.755  -4.474  32.918  0.00  0.00           H
ATOM   4493  H2  WAT X 636      36.605  -4.866  33.822  0.00  0.00           H
ATOM   4494  O   WAT X 637       8.184 -12.697  35.163  0.00  0.00           O
ATOM   4495  H1  WAT X 637       8.821 -13.335  34.839  0.00  0.00           H
ATOM   4496  H2  WAT X 637       8.070 -12.083  34.438  0.00  0.00           H
ATOM   4497  O   WAT X 638      33.619   7.146  46.974  0.00  0.00           O
ATOM   4498  H1  WAT X 638      33.723   7.832  47.634  0.00  0.00           H
ATOM   4499  H2  WAT X 638      32.673   7.022  46.905  0.00  0.00           H
ATOM   4500  O   WAT X 639     -25.097  38.374  65.829  0.00  0.00           O
ATOM   4501  H1  WAT X 639     -24.202  38.286  65.502  0.00  0.00           H
ATOM   4502  H2  WAT X 639     -25.188  37.670  66.471  0.00  0.00           H
ATOM   4503  O   WAT X 640      13.070  29.754  22.206  0.00  0.00           O
ATOM   4504  H1  WAT X 640      13.758  29.860  22.863  0.00  0.00           H
ATOM   4505  H2  WAT X 640      13.411  29.091  21.606  0.00  0.00           H
ATOM   4506  O   WAT X 641     -24.348  19.666  41.062  0.00  0.00           O
ATOM   4507  H1  WAT X 641     -24.162  20.598  41.179  0.00  0.00           H
ATOM   4508  H2  WAT X 641     -23.550  19.225  41.351  0.00  0.00           H
ATOM   4509  O   WAT X 642     -30.828  17.334  47.136  0.00  0.00           O
ATOM   4510  H1  WAT X 642     -30.055  16.771  47.092  0.00  0.00           H
ATOM   4511  H2  WAT X 642     -30.618  18.074  46.567  0.00  0.00           H
ATOM   4512  O   WAT X 643      23.640 -12.213  42.429  0.00  0.00           O
ATOM   4513  H1  WAT X 643      22.978 -12.885  42.267  0.00  0.00           H
ATOM   4514  H2  WAT X 643      23.207 -11.583  43.005  0.00  0.00           H
ATOM   4515  O   WAT X 644       2.277 -17.113  32.560  0.00  0.00           O
ATOM   4516  H1  WAT X 644       2.968 -16.639  32.099  0.00  0.00           H
ATOM   4517  H2  WAT X 644       2.543 -18.031  32.514  0.00  0.00           H
ATOM   4518  O   WAT X 645      -6.308  24.441  75.326  0.00  0.00           O
ATOM   4519  H1  WAT X 645      -5.998  23.558  75.523  0.00  0.00           H
ATOM   4520  H2  WAT X 645      -7.009  24.596  75.960  0.00  0.00           H
ATOM   4521  O   WAT X 646      -6.339 -16.777  66.225  0.00  0.00           O
ATOM   4522  H1  WAT X 646      -5.704 -17.494  66.238  0.00  0.00           H
ATOM   4523  H2  WAT X 646      -5.868 -16.033  66.599  0.00  0.00           H
ATOM   4524  O   WAT X 647      41.817  33.141  25.816  0.00  0.00           O
ATOM   4525  H1  WAT X 647      42.742  33.380  25.753  0.00  0.00           H
ATOM   4526  H2  WAT X 647      41.347  33.913  25.502  0.00  0.00           H
ATOM   4527  O   WAT X 648       5.390   2.998  24.755  0.00  0.00           O
ATOM   4528  H1  WAT X 648       5.623   3.731  24.185  0.00  0.00           H
ATOM   4529  H2  WAT X 648       5.778   3.221  25.602  0.00  0.00           H
ATOM   4530  O   WAT X 649      40.474  44.605  32.842  0.00  0.00           O
ATOM   4531  H1  WAT X 649      39.943  45.365  32.602  0.00  0.00           H
ATOM   4532  H2  WAT X 649      39.906  43.853  32.674  0.00  0.00           H
ATOM   4533  O   WAT X 650      22.496  63.589  69.826  0.00  0.00           O
ATOM   4534  H1  WAT X 650      22.691  64.267  69.179  0.00  0.00           H
ATOM   4535  H2  WAT X 650      22.946  62.810  69.498  0.00  0.00           H
ATOM   4536  O   WAT X 651      16.626  53.158  30.703  0.00  0.00           O
ATOM   4537  H1  WAT X 651      16.235  52.809  29.902  0.00  0.00           H
ATOM   4538  H2  WAT X 651      17.092  53.945  30.420  0.00  0.00           H
ATOM   4539  O   WAT X 652      -5.712  -1.771  83.426  0.00  0.00           O
ATOM   4540  H1  WAT X 652      -5.407  -2.601  83.059  0.00  0.00           H
ATOM   4541  H2  WAT X 652      -4.969  -1.176  83.321  0.00  0.00           H
ATOM   4542  O   WAT X 653      -4.973 -12.363  83.338  0.00  0.00           O
ATOM   4543  H1  WAT X 653      -5.510 -12.724  84.044  0.00  0.00           H
ATOM   4544  H2  WAT X 653      -5.173 -11.427  83.340  0.00  0.00           H
ATOM   4545  O   WAT X 654      29.604  -6.513  29.868  0.00  0.00           O
ATOM   4546  H1  WAT X 654      28.670  -6.491  30.081  0.00  0.00           H
ATOM   4547  H2  WAT X 654      30.043  -6.520  30.719  0.00  0.00           H
ATOM   4548  O   WAT X 655     -35.972   9.332  61.035  0.00  0.00           O
ATOM   4549  H1  WAT X 655     -35.504  10.023  60.565  0.00  0.00           H
ATOM   4550  H2  WAT X 655     -36.829   9.712  61.227  0.00  0.00           H
ATOM   4551  O   WAT X 656       2.928 -17.655  68.167  0.00  0.00           O
ATOM   4552  H1  WAT X 656       3.760 -17.421  67.756  0.00  0.00           H
ATOM   4553  H2  WAT X 656       3.097 -17.588  69.106  0.00  0.00           H
ATOM   4554  O   WAT X 657     -18.662  37.200  70.504  0.00  0.00           O
ATOM   4555  H1  WAT X 657     -18.186  37.053  69.687  0.00  0.00           H
ATOM   4556  H2  WAT X 657     -19.174  37.993  70.345  0.00  0.00           H
ATOM   4557  O   WAT X 658      16.691  16.088  17.302  0.00  0.00           O
ATOM   4558  H1  WAT X 658      17.485  15.590  17.498  0.00  0.00           H
ATOM   4559  H2  WAT X 658      16.403  16.423  18.151  0.00  0.00           H
ATOM   4560  O   WAT X 659      32.220  -4.111  43.080  0.00  0.00           O
ATOM   4561  H1  WAT X 659      32.756  -4.502  42.390  0.00  0.00           H
ATOM   4562  H2  WAT X 659      31.427  -4.646  43.100  0.00  0.00           H
ATOM   4563  O   WAT X 660      -3.973 -11.900  77.882  0.00  0.00           O
ATOM   4564  H1  WAT X 660      -4.877 -11.666  77.672  0.00  0.00           H
ATOM   4565  H2  WAT X 660      -3.686 -12.434  77.142  0.00  0.00           H
ATOM   4566  O   WAT X 661      -7.995  13.913  57.729  0.00  0.00           O
ATOM   4567  H1  WAT X 661      -7.391  13.170  57.711  0.00  0.00           H
ATOM   4568  H2  WAT X 661      -8.483  13.805  58.545  0.00  0.00           H
ATOM   4569  O   WAT X 662       2.287  21.804  31.813  0.00  0.00           O
ATOM   4570  H1  WAT X 662       1.995  21.782  32.724  0.00  0.00           H
ATOM   4571  H2  WAT X 662       2.086  20.931  31.476  0.00  0.00           H
ATOM   4572  O   WAT X 663      10.744   8.712  77.687  0.00  0.00           O
ATOM   4573  H1  WAT X 663       9.807   8.561  77.813  0.00  0.00           H
ATOM   4574  H2  WAT X 663      10.866   8.683  76.738  0.00  0.00           H
ATOM   4575  O   WAT X 664       8.560   9.380  86.960  0.00  0.00           O
ATOM   4576  H1  WAT X 664       8.912  10.269  86.986  0.00  0.00           H
ATOM   4577  H2  WAT X 664       8.725   9.031  87.836  0.00  0.00           H
ATOM   4578  O   WAT X 665     -10.657  19.712  19.867  0.00  0.00           O
ATOM   4579  H1  WAT X 665     -11.386  19.611  19.255  0.00  0.00           H
ATOM   4580  H2  WAT X 665      -9.898  19.370  19.394  0.00  0.00           H
ATOM   4581  O   WAT X 666      20.509   6.089  22.865  0.00  0.00           O
ATOM   4582  H1  WAT X 666      21.245   6.452  22.372  0.00  0.00           H
ATOM   4583  H2  WAT X 666      20.855   5.957  23.748  0.00  0.00           H
ATOM   4584  O   WAT X 667      -7.205   0.133  74.535  0.00  0.00           O
ATOM   4585  H1  WAT X 667      -7.229   0.626  73.715  0.00  0.00           H
ATOM   4586  H2  WAT X 667      -6.426  -0.418  74.461  0.00  0.00           H
ATOM   4587  O   WAT X 668      30.012 -12.161  32.536  0.00  0.00           O
ATOM   4588  H1  WAT X 668      29.389 -11.571  32.961  0.00  0.00           H
ATOM   4589  H2  WAT X 668      30.132 -11.792  31.661  0.00  0.00           H
ATOM   4590  O   WAT X 669      -7.306 -15.971  20.185  0.00  0.00           O
ATOM   4591  H1  WAT X 669      -6.788 -16.682  20.563  0.00  0.00           H
ATOM   4592  H2  WAT X 669      -6.786 -15.184  20.346  0.00  0.00           H
ATOM   4593  O   WAT X 670       6.392  55.385  46.994  0.00  0.00           O
ATOM   4594  H1  WAT X 670       7.089  56.037  47.066  0.00  0.00           H
ATOM   4595  H2  WAT X 670       5.741  55.792  46.423  0.00  0.00           H
ATOM   4596  O   WAT X 671      15.625 -24.618  43.826  0.00  0.00           O
ATOM   4597  H1  WAT X 671      15.501 -25.199  43.075  0.00  0.00           H
ATOM   4598  H2  WAT X 671      16.000 -25.180  44.503  0.00  0.00           H
ATOM   4599  O   WAT X 672     -27.886   3.479  74.408  0.00  0.00           O
ATOM   4600  H1  WAT X 672     -28.785   3.588  74.718  0.00  0.00           H
ATOM   4601  H2  WAT X 672     -27.382   4.123  74.905  0.00  0.00           H
ATOM   4602  O   WAT X 673     -20.745   0.463  32.327  0.00  0.00           O
ATOM   4603  H1  WAT X 673     -20.029   0.063  31.834  0.00  0.00           H
ATOM   4604  H2  WAT X 673     -21.529   0.006  32.022  0.00  0.00           H
ATOM   4605  O   WAT X 674      27.677 -13.536  27.731  0.00  0.00           O
ATOM   4606  H1  WAT X 674      28.150 -13.149  26.994  0.00  0.00           H
ATOM   4607  H2  WAT X 674      27.836 -14.477  27.651  0.00  0.00           H
ATOM   4608  O   WAT X 675      42.405  47.384  85.774  0.00  0.00           O
ATOM   4609  H1  WAT X 675      43.292  47.317  86.128  0.00  0.00           H
ATOM   4610  H2  WAT X 675      41.880  47.715  86.503  0.00  0.00           H
ATOM   4611  O   WAT X 676      36.286  -4.330  29.912  0.00  0.00           O
ATOM   4612  H1  WAT X 676      37.016  -4.179  30.512  0.00  0.00           H
ATOM   4613  H2  WAT X 676      36.639  -4.127  29.047  0.00  0.00           H
ATOM   4614  O   WAT X 677       4.387 -19.771  78.012  0.00  0.00           O
ATOM   4615  H1  WAT X 677       3.585 -19.761  78.535  0.00  0.00           H
ATOM   4616  H2  WAT X 677       5.054 -20.120  78.603  0.00  0.00           H
ATOM   4617  O   WAT X 678      52.543  10.269  27.649  0.00  0.00           O
ATOM   4618  H1  WAT X 678      53.460  10.483  27.820  0.00  0.00           H
ATOM   4619  H2  WAT X 678      52.564   9.754  26.842  0.00  0.00           H
ATOM   4620  O   WAT X 679     -24.830  28.648  56.126  0.00  0.00           O
ATOM   4621  H1  WAT X 679     -24.100  29.254  56.248  0.00  0.00           H
ATOM   4622  H2  WAT X 679     -25.602  29.144  56.401  0.00  0.00           H
ATOM   4623  O   WAT X 680      21.385  51.652  63.487  0.00  0.00           O
ATOM   4624  H1  WAT X 680      20.569  51.896  63.050  0.00  0.00           H
ATOM   4625  H2  WAT X 680      21.561  52.376  64.088  0.00  0.00           H
ATOM   4626  O   WAT X 681      27.695  58.791  58.281  0.00  0.00           O
ATOM   4627  H1  WAT X 681      27.323  58.369  59.056  0.00  0.00           H
ATOM   4628  H2  WAT X 681      27.641  59.728  58.468  0.00  0.00           H
ATOM   4629  O   WAT X 682      -0.938 -17.122  23.522  0.00  0.00           O
ATOM   4630  H1  WAT X 682      -0.697 -16.623  24.302  0.00  0.00           H
ATOM   4631  H2  WAT X 682      -0.195 -17.011  22.928  0.00  0.00           H
ATOM   4632  O   WAT X 683      16.151  55.895  76.142  0.00  0.00           O
ATOM   4633  H1  WAT X 683      17.010  56.178  76.454  0.00  0.00           H
ATOM   4634  H2  WAT X 683      15.590  56.662  76.256  0.00  0.00           H
ATOM   4635  O   WAT X 684      10.756  20.154  90.143  0.00  0.00           O
ATOM   4636  H1  WAT X 684      10.612  19.475  89.485  0.00  0.00           H
ATOM   4637  H2  WAT X 684      11.293  20.809  89.698  0.00  0.00           H
ATOM   4638  O   WAT X 685      -9.015  33.122  69.499  0.00  0.00           O
ATOM   4639  H1  WAT X 685      -8.880  33.870  68.917  0.00  0.00           H
ATOM   4640  H2  WAT X 685      -8.438  33.291  70.243  0.00  0.00           H
ATOM   4641  O   WAT X 686      -9.082  26.338  70.214  0.00  0.00           O
ATOM   4642  H1  WAT X 686      -9.696  25.952  70.840  0.00  0.00           H
ATOM   4643  H2  WAT X 686      -9.592  26.438  69.410  0.00  0.00           H
ATOM   4644  O   WAT X 687      34.283  -2.622  26.444  0.00  0.00           O
ATOM   4645  H1  WAT X 687      34.375  -3.558  26.269  0.00  0.00           H
ATOM   4646  H2  WAT X 687      33.691  -2.307  25.761  0.00  0.00           H
ATOM   4647  O   WAT X 688       3.020  10.577  34.567  0.00  0.00           O
ATOM   4648  H1  WAT X 688       2.417   9.835  34.530  0.00  0.00           H
ATOM   4649  H2  WAT X 688       3.875  10.202  34.355  0.00  0.00           H
ATOM   4650  O   WAT X 689       0.535  -3.475  32.159  0.00  0.00           O
ATOM   4651  H1  WAT X 689       1.070  -3.324  32.939  0.00  0.00           H
ATOM   4652  H2  WAT X 689       0.912  -2.898  31.495  0.00  0.00           H
ATOM   4653  O   WAT X 690      36.561  41.710  46.083  0.00  0.00           O
ATOM   4654  H1  WAT X 690      35.917  41.759  45.376  0.00  0.00           H
ATOM   4655  H2  WAT X 690      36.127  41.202  46.768  0.00  0.00           H
ATOM   4656  O   WAT X 691       1.617 -21.410  61.337  0.00  0.00           O
ATOM   4657  H1  WAT X 691       1.708 -22.297  61.686  0.00  0.00           H
ATOM   4658  H2  WAT X 691       2.161 -20.870  61.911  0.00  0.00           H
ATOM   4659  O   WAT X 692     -15.106  42.851  51.226  0.00  0.00           O
ATOM   4660  H1  WAT X 692     -15.811  42.762  50.585  0.00  0.00           H
ATOM   4661  H2  WAT X 692     -15.351  43.617  51.746  0.00  0.00           H
ATOM   4662  O   WAT X 693      21.712  14.437  75.023  0.00  0.00           O
ATOM   4663  H1  WAT X 693      22.574  14.065  74.832  0.00  0.00           H
ATOM   4664  H2  WAT X 693      21.159  14.142  74.300  0.00  0.00           H
ATOM   4665  O   WAT X 694      19.906  -5.040  25.985  0.00  0.00           O
ATOM   4666  H1  WAT X 694      20.574  -4.377  25.812  0.00  0.00           H
ATOM   4667  H2  WAT X 694      20.391  -5.778  26.353  0.00  0.00           H
ATOM   4668  O   WAT X 695      27.380  -6.433  23.954  0.00  0.00           O
ATOM   4669  H1  WAT X 695      27.529  -7.289  24.355  0.00  0.00           H
ATOM   4670  H2  WAT X 695      27.653  -5.805  24.624  0.00  0.00           H
ATOM   4671  O   WAT X 696       6.787 -23.018  69.396  0.00  0.00           O
ATOM   4672  H1  WAT X 696       7.311 -23.567  68.811  0.00  0.00           H
ATOM   4673  H2  WAT X 696       7.387 -22.329  69.680  0.00  0.00           H
ATOM   4674  O   WAT X 697      20.457   2.745  24.328  0.00  0.00           O
ATOM   4675  H1  WAT X 697      19.531   2.629  24.116  0.00  0.00           H
ATOM   4676  H2  WAT X 697      20.873   2.936  23.487  0.00  0.00           H
ATOM   4677  O   WAT X 698       8.377  35.686  46.813  0.00  0.00           O
ATOM   4678  H1  WAT X 698       8.162  34.754  46.789  0.00  0.00           H
ATOM   4679  H2  WAT X 698       9.288  35.730  46.524  0.00  0.00           H
ATOM   4680  O   WAT X 699      24.576  22.462  67.125  0.00  0.00           O
ATOM   4681  H1  WAT X 699      24.311  22.347  68.037  0.00  0.00           H
ATOM   4682  H2  WAT X 699      25.533  22.447  67.150  0.00  0.00           H
ATOM   4683  O   WAT X 700      15.937  59.151  28.394  0.00  0.00           O
ATOM   4684  H1  WAT X 700      16.799  59.379  28.046  0.00  0.00           H
ATOM   4685  H2  WAT X 700      16.050  59.171  29.344  0.00  0.00           H
ATOM   4686  O   WAT X 701      33.047  14.240  71.164  0.00  0.00           O
ATOM   4687  H1  WAT X 701      33.540  13.494  71.507  0.00  0.00           H
ATOM   4688  H2  WAT X 701      32.935  14.820  71.917  0.00  0.00           H
ATOM   4689  O   WAT X 702      17.378  68.549  36.501  0.00  0.00           O
ATOM   4690  H1  WAT X 702      17.307  68.268  37.413  0.00  0.00           H
ATOM   4691  H2  WAT X 702      17.041  69.445  36.500  0.00  0.00           H
ATOM   4692  O   WAT X 703      22.893  -6.299  39.801  0.00  0.00           O
ATOM   4693  H1  WAT X 703      23.079  -7.055  39.244  0.00  0.00           H
ATOM   4694  H2  WAT X 703      22.331  -6.645  40.494  0.00  0.00           H
ATOM   4695  O   WAT X 704      -9.036  58.439  60.445  0.00  0.00           O
ATOM   4696  H1  WAT X 704      -8.084  58.463  60.353  0.00  0.00           H
ATOM   4697  H2  WAT X 704      -9.321  57.779  59.813  0.00  0.00           H
ATOM   4698  O   WAT X 705     -27.893   2.439  46.946  0.00  0.00           O
ATOM   4699  H1  WAT X 705     -27.143   1.845  46.949  0.00  0.00           H
ATOM   4700  H2  WAT X 705     -27.757   2.993  46.177  0.00  0.00           H
ATOM   4701  O   WAT X 706     -26.014  -4.951  23.602  0.00  0.00           O
ATOM   4702  H1  WAT X 706     -26.113  -5.135  24.536  0.00  0.00           H
ATOM   4703  H2  WAT X 706     -26.669  -5.506  23.177  0.00  0.00           H
ATOM   4704  O   WAT X 707      20.918  10.455  68.772  0.00  0.00           O
ATOM   4705  H1  WAT X 707      21.348  10.466  67.917  0.00  0.00           H
ATOM   4706  H2  WAT X 707      20.967  11.360  69.077  0.00  0.00           H
ATOM   4707  O   WAT X 708      64.350  22.950  44.332  0.00  0.00           O
ATOM   4708  H1  WAT X 708      65.073  23.412  43.908  0.00  0.00           H
ATOM   4709  H2  WAT X 708      63.964  23.598  44.921  0.00  0.00           H
ATOM   4710  O   WAT X 709       8.594  48.502  62.187  0.00  0.00           O
ATOM   4711  H1  WAT X 709       8.485  48.433  63.136  0.00  0.00           H
ATOM   4712  H2  WAT X 709       9.190  47.788  61.962  0.00  0.00           H
ATOM   4713  O   WAT X 710      -3.241  23.854  55.541  0.00  0.00           O
ATOM   4714  H1  WAT X 710      -3.998  23.270  55.508  0.00  0.00           H
ATOM   4715  H2  WAT X 710      -2.631  23.423  56.140  0.00  0.00           H
ATOM   4716  O   WAT X 711      25.181  45.825  81.389  0.00  0.00           O
ATOM   4717  H1  WAT X 711      24.685  45.924  82.201  0.00  0.00           H
ATOM   4718  H2  WAT X 711      24.851  45.013  81.004  0.00  0.00           H
ATOM   4719  O   WAT X 712     -12.650  25.888  61.221  0.00  0.00           O
ATOM   4720  H1  WAT X 712     -13.404  26.026  61.795  0.00  0.00           H
ATOM   4721  H2  WAT X 712     -12.580  24.937  61.141  0.00  0.00           H
ATOM   4722  O   WAT X 713      10.521 -26.145  36.200  0.00  0.00           O
ATOM   4723  H1  WAT X 713      10.248 -26.468  37.059  0.00  0.00           H
ATOM   4724  H2  WAT X 713       9.731 -26.199  35.662  0.00  0.00           H
ATOM   4725  O   WAT X 714      22.435  48.220  62.254  0.00  0.00           O
ATOM   4726  H1  WAT X 714      22.266  48.732  63.044  0.00  0.00           H
ATOM   4727  H2  WAT X 714      23.357  48.382  62.055  0.00  0.00           H
ATOM   4728  O   WAT X 715      21.670 -17.194  37.489  0.00  0.00           O
ATOM   4729  H1  WAT X 715      22.168 -17.477  36.723  0.00  0.00           H
ATOM   4730  H2  WAT X 715      21.597 -16.245  37.390  0.00  0.00           H
ATOM   4731  O   WAT X 716     -14.393 -11.778  35.799  0.00  0.00           O
ATOM   4732  H1  WAT X 716     -14.715 -12.263  35.039  0.00  0.00           H
ATOM   4733  H2  WAT X 716     -13.481 -12.055  35.891  0.00  0.00           H
ATOM   4734  O   WAT X 717     -19.003  29.306  40.679  0.00  0.00           O
ATOM   4735  H1  WAT X 717     -19.938  29.112  40.608  0.00  0.00           H
ATOM   4736  H2  WAT X 717     -18.819  29.875  39.932  0.00  0.00           H
ATOM   4737  O   WAT X 718       4.080   8.486  41.374  0.00  0.00           O
ATOM   4738  H1  WAT X 718       3.404   8.760  40.753  0.00  0.00           H
ATOM   4739  H2  WAT X 718       4.353   9.296  41.804  0.00  0.00           H
ATOM   4740  O   WAT X 719     -36.669  31.141  69.320  0.00  0.00           O
ATOM   4741  H1  WAT X 719     -36.903  31.874  68.750  0.00  0.00           H
ATOM   4742  H2  WAT X 719     -36.774  31.485  70.207  0.00  0.00           H
ATOM   4743  O   WAT X 720      25.333  -6.534  43.426  0.00  0.00           O
ATOM   4744  H1  WAT X 720      24.590  -6.706  44.003  0.00  0.00           H
ATOM   4745  H2  WAT X 720      25.650  -7.403  43.178  0.00  0.00           H
ATOM   4746  O   WAT X 721      27.358  27.352  82.021  0.00  0.00           O
ATOM   4747  H1  WAT X 721      28.048  27.258  81.364  0.00  0.00           H
ATOM   4748  H2  WAT X 721      27.579  26.708  82.694  0.00  0.00           H
ATOM   4749  O   WAT X 722       7.225  -7.326  18.888  0.00  0.00           O
ATOM   4750  H1  WAT X 722       7.935  -7.473  18.264  0.00  0.00           H
ATOM   4751  H2  WAT X 722       7.458  -7.862  19.646  0.00  0.00           H
ATOM   4752  O   WAT X 723      11.352  10.619  24.740  0.00  0.00           O
ATOM   4753  H1  WAT X 723      11.651  10.939  25.592  0.00  0.00           H
ATOM   4754  H2  WAT X 723      11.806  11.171  24.104  0.00  0.00           H
ATOM   4755  O   WAT X 724      16.833  -1.475  68.943  0.00  0.00           O
ATOM   4756  H1  WAT X 724      16.784  -2.364  68.591  0.00  0.00           H
ATOM   4757  H2  WAT X 724      16.029  -1.053  68.639  0.00  0.00           H
ATOM   4758  O   WAT X 725      27.949  14.714  66.506  0.00  0.00           O
ATOM   4759  H1  WAT X 725      28.424  15.233  67.155  0.00  0.00           H
ATOM   4760  H2  WAT X 725      28.634  14.274  66.003  0.00  0.00           H
ATOM   4761  O   WAT X 726      32.851  26.834  65.303  0.00  0.00           O
ATOM   4762  H1  WAT X 726      32.670  26.783  66.241  0.00  0.00           H
ATOM   4763  H2  WAT X 726      33.652  26.324  65.185  0.00  0.00           H
ATOM   4764  O   WAT X 727      22.932 -21.325  42.523  0.00  0.00           O
ATOM   4765  H1  WAT X 727      22.194 -21.875  42.786  0.00  0.00           H
ATOM   4766  H2  WAT X 727      22.614 -20.428  42.634  0.00  0.00           H
ATOM   4767  O   WAT X 728     -10.750 -20.499  38.720  0.00  0.00           O
ATOM   4768  H1  WAT X 728     -11.076 -20.389  37.827  0.00  0.00           H
ATOM   4769  H2  WAT X 728     -11.060 -21.366  38.983  0.00  0.00           H
ATOM   4770  O   WAT X 729      -2.557 -11.895  29.471  0.00  0.00           O
ATOM   4771  H1  WAT X 729      -3.101 -12.669  29.323  0.00  0.00           H
ATOM   4772  H2  WAT X 729      -2.991 -11.430  30.186  0.00  0.00           H
ATOM   4773  O   WAT X 730      29.782 -12.075  44.662  0.00  0.00           O
ATOM   4774  H1  WAT X 730      30.293 -11.620  43.993  0.00  0.00           H
ATOM   4775  H2  WAT X 730      30.389 -12.182  45.395  0.00  0.00           H
ATOM   4776  O   WAT X 731     -30.290  -0.345  23.929  0.00  0.00           O
ATOM   4777  H1  WAT X 731     -30.274  -0.739  24.801  0.00  0.00           H
ATOM   4778  H2  WAT X 731     -31.220  -0.290  23.707  0.00  0.00           H
ATOM   4779  O   WAT X 732      -2.328   6.545  66.750  0.00  0.00           O
ATOM   4780  H1  WAT X 732      -1.815   7.210  66.289  0.00  0.00           H
ATOM   4781  H2  WAT X 732      -1.831   5.735  66.631  0.00  0.00           H
ATOM   4782  O   WAT X 733       2.803   0.260  67.955  0.00  0.00           O
ATOM   4783  H1  WAT X 733       3.542   0.445  68.535  0.00  0.00           H
ATOM   4784  H2  WAT X 733       2.199  -0.251  68.493  0.00  0.00           H
ATOM   4785  O   WAT X 734       9.364  24.590  51.275  0.00  0.00           O
ATOM   4786  H1  WAT X 734       8.415  24.611  51.404  0.00  0.00           H
ATOM   4787  H2  WAT X 734       9.623  25.511  51.253  0.00  0.00           H
ATOM   4788  O   WAT X 735      26.381   0.933  57.369  0.00  0.00           O
ATOM   4789  H1  WAT X 735      26.340   0.189  56.768  0.00  0.00           H
ATOM   4790  H2  WAT X 735      25.706   0.750  58.023  0.00  0.00           H
ATOM   4791  O   WAT X 736      -0.275 -13.783  18.444  0.00  0.00           O
ATOM   4792  H1  WAT X 736      -0.839 -14.514  18.189  0.00  0.00           H
ATOM   4793  H2  WAT X 736       0.156 -14.083  19.245  0.00  0.00           H
ATOM   4794  O   WAT X 737      36.525  11.957  70.377  0.00  0.00           O
ATOM   4795  H1  WAT X 737      36.014  11.292  69.916  0.00  0.00           H
ATOM   4796  H2  WAT X 737      35.927  12.300  71.042  0.00  0.00           H
ATOM   4797  O   WAT X 738       3.791 -30.344  46.370  0.00  0.00           O
ATOM   4798  H1  WAT X 738       3.668 -29.409  46.536  0.00  0.00           H
ATOM   4799  H2  WAT X 738       4.741 -30.456  46.327  0.00  0.00           H
ATOM   4800  O   WAT X 739       8.393 -15.588  77.902  0.00  0.00           O
ATOM   4801  H1  WAT X 739       9.038 -15.379  78.577  0.00  0.00           H
ATOM   4802  H2  WAT X 739       8.109 -16.478  78.109  0.00  0.00           H
ATOM   4803  O   WAT X 740      -2.716  47.459  39.617  0.00  0.00           O
ATOM   4804  H1  WAT X 740      -2.252  46.688  39.289  0.00  0.00           H
ATOM   4805  H2  WAT X 740      -3.429  47.102  40.147  0.00  0.00           H
ATOM   4806  O   WAT X 741      15.979  27.132  84.677  0.00  0.00           O
ATOM   4807  H1  WAT X 741      16.925  27.062  84.546  0.00  0.00           H
ATOM   4808  H2  WAT X 741      15.877  27.259  85.620  0.00  0.00           H
ATOM   4809  O   WAT X 742       7.109  15.035  19.555  0.00  0.00           O
ATOM   4810  H1  WAT X 742       6.409  14.387  19.467  0.00  0.00           H
ATOM   4811  H2  WAT X 742       6.667  15.824  19.867  0.00  0.00           H
ATOM   4812  O   WAT X 743      29.782  48.110  66.238  0.00  0.00           O
ATOM   4813  H1  WAT X 743      29.059  47.572  65.917  0.00  0.00           H
ATOM   4814  H2  WAT X 743      29.441  48.522  67.031  0.00  0.00           H
ATOM   4815  O   WAT X 744      54.218  31.064  65.160  0.00  0.00           O
ATOM   4816  H1  WAT X 744      54.716  31.148  65.973  0.00  0.00           H
ATOM   4817  H2  WAT X 744      53.914  30.156  65.159  0.00  0.00           H
ATOM   4818  O   WAT X 745     -10.822 -13.163  42.971  0.00  0.00           O
ATOM   4819  H1  WAT X 745     -10.985 -14.016  43.374  0.00  0.00           H
ATOM   4820  H2  WAT X 745     -11.680 -12.739  42.951  0.00  0.00           H
ATOM   4821  O   WAT X 746       3.256  16.246  69.633  0.00  0.00           O
ATOM   4822  H1  WAT X 746       2.742  15.818  68.948  0.00  0.00           H
ATOM   4823  H2  WAT X 746       2.603  16.585  70.246  0.00  0.00           H
ATOM   4824  O   WAT X 747      53.486  17.358  26.444  0.00  0.00           O
ATOM   4825  H1  WAT X 747      53.857  16.631  25.944  0.00  0.00           H
ATOM   4826  H2  WAT X 747      52.651  17.022  26.770  0.00  0.00           H
ATOM   4827  O   WAT X 748      37.230   9.089  45.045  0.00  0.00           O
ATOM   4828  H1  WAT X 748      37.759   8.377  45.404  0.00  0.00           H
ATOM   4829  H2  WAT X 748      37.765   9.453  44.339  0.00  0.00           H
ATOM   4830  O   WAT X 749      31.319   7.158  64.077  0.00  0.00           O
ATOM   4831  H1  WAT X 749      30.659   7.227  64.768  0.00  0.00           H
ATOM   4832  H2  WAT X 749      32.034   7.723  64.372  0.00  0.00           H
ATOM   4833  O   WAT X 750      -8.545  22.808  60.387  0.00  0.00           O
ATOM   4834  H1  WAT X 750      -7.741  22.578  60.853  0.00  0.00           H
ATOM   4835  H2  WAT X 750      -9.084  23.251  61.042  0.00  0.00           H
ATOM   4836  O   WAT X 751      -2.386 -26.198  50.464  0.00  0.00           O
ATOM   4837  H1  WAT X 751      -2.872 -25.879  51.225  0.00  0.00           H
ATOM   4838  H2  WAT X 751      -1.544 -26.483  50.821  0.00  0.00           H
ATOM   4839  O   WAT X 752     -13.970   8.398  65.911  0.00  0.00           O
ATOM   4840  H1  WAT X 752     -13.789   8.780  66.770  0.00  0.00           H
ATOM   4841  H2  WAT X 752     -14.894   8.149  65.950  0.00  0.00           H
ATOM   4842  O   WAT X 753      -0.266 -28.827  48.937  0.00  0.00           O
ATOM   4843  H1  WAT X 753       0.514 -28.554  49.422  0.00  0.00           H
ATOM   4844  H2  WAT X 753      -0.620 -28.015  48.575  0.00  0.00           H
ATOM   4845  O   WAT X 754     -18.323 -11.889  36.396  0.00  0.00           O
ATOM   4846  H1  WAT X 754     -17.896 -11.134  36.800  0.00  0.00           H
ATOM   4847  H2  WAT X 754     -18.531 -12.467  37.130  0.00  0.00           H
ATOM   4848  O   WAT X 755       8.710   2.982  41.609  0.00  0.00           O
ATOM   4849  H1  WAT X 755       8.188   3.071  40.812  0.00  0.00           H
ATOM   4850  H2  WAT X 755       8.580   2.074  41.881  0.00  0.00           H
ATOM   4851  O   WAT X 756      13.811  36.599   2.611  0.00  0.00           O
ATOM   4852  H1  WAT X 756      13.113  35.947   2.680  0.00  0.00           H
ATOM   4853  H2  WAT X 756      13.557  37.142   1.865  0.00  0.00           H
ATOM   4854  O   WAT X 757       0.996  56.751  40.005  0.00  0.00           O
ATOM   4855  H1  WAT X 757       1.664  56.243  40.465  0.00  0.00           H
ATOM   4856  H2  WAT X 757       0.241  56.164  39.956  0.00  0.00           H
ATOM   4857  O   WAT X 758     -17.854  -9.223  55.356  0.00  0.00           O
ATOM   4858  H1  WAT X 758     -17.001  -8.789  55.346  0.00  0.00           H
ATOM   4859  H2  WAT X 758     -17.961  -9.521  56.259  0.00  0.00           H
ATOM   4860  O   WAT X 759      37.323   7.256  24.325  0.00  0.00           O
ATOM   4861  H1  WAT X 759      37.096   7.640  25.172  0.00  0.00           H
ATOM   4862  H2  WAT X 759      38.273   7.146  24.358  0.00  0.00           H
ATOM   4863  O   WAT X 760       1.485   9.596  69.240  0.00  0.00           O
ATOM   4864  H1  WAT X 760       0.861   8.894  69.054  0.00  0.00           H
ATOM   4865  H2  WAT X 760       1.758   9.441  70.144  0.00  0.00           H
ATOM   4866  O   WAT X 761      36.580  43.332  28.908  0.00  0.00           O
ATOM   4867  H1  WAT X 761      35.635  43.474  28.965  0.00  0.00           H
ATOM   4868  H2  WAT X 761      36.681  42.381  28.951  0.00  0.00           H
ATOM   4869  O   WAT X 762      10.894  19.493  51.937  0.00  0.00           O
ATOM   4870  H1  WAT X 762      10.462  20.312  52.180  0.00  0.00           H
ATOM   4871  H2  WAT X 762      10.981  19.542  50.985  0.00  0.00           H
ATOM   4872  O   WAT X 763     -25.097  35.079  66.889  0.00  0.00           O
ATOM   4873  H1  WAT X 763     -24.727  34.967  66.013  0.00  0.00           H
ATOM   4874  H2  WAT X 763     -24.354  35.343  67.431  0.00  0.00           H
ATOM   4875  O   WAT X 764      -5.266  -3.969  38.714  0.00  0.00           O
ATOM   4876  H1  WAT X 764      -5.864  -3.286  38.411  0.00  0.00           H
ATOM   4877  H2  WAT X 764      -5.453  -4.054  39.649  0.00  0.00           H
ATOM   4878  O   WAT X 765      -9.083  13.805  35.825  0.00  0.00           O
ATOM   4879  H1  WAT X 765      -8.979  12.962  36.266  0.00  0.00           H
ATOM   4880  H2  WAT X 765      -9.818  13.672  35.226  0.00  0.00           H
ATOM   4881  O   WAT X 766      31.720  48.587  79.661  0.00  0.00           O
ATOM   4882  H1  WAT X 766      31.284  49.341  80.058  0.00  0.00           H
ATOM   4883  H2  WAT X 766      32.614  48.620  80.001  0.00  0.00           H
ATOM   4884  O   WAT X 767       1.903  65.278  61.949  0.00  0.00           O
ATOM   4885  H1  WAT X 767       1.970  66.150  61.560  0.00  0.00           H
ATOM   4886  H2  WAT X 767       1.689  65.441  62.868  0.00  0.00           H
ATOM   4887  O   WAT X 768      -7.348 -22.046  30.062  0.00  0.00           O
ATOM   4888  H1  WAT X 768      -7.988 -22.758  30.094  0.00  0.00           H
ATOM   4889  H2  WAT X 768      -6.902 -22.087  30.907  0.00  0.00           H
ATOM   4890  O   WAT X 769      41.279  11.243  22.045  0.00  0.00           O
ATOM   4891  H1  WAT X 769      41.464  11.035  21.129  0.00  0.00           H
ATOM   4892  H2  WAT X 769      41.977  11.847  22.299  0.00  0.00           H
ATOM   4893  O   WAT X 770       9.873  30.210  38.942  0.00  0.00           O
ATOM   4894  H1  WAT X 770       9.859  30.046  39.884  0.00  0.00           H
ATOM   4895  H2  WAT X 770       9.079  30.718  38.775  0.00  0.00           H
ATOM   4896  O   WAT X 771      -0.188   8.115  89.515  0.00  0.00           O
ATOM   4897  H1  WAT X 771       0.241   7.507  90.117  0.00  0.00           H
ATOM   4898  H2  WAT X 771       0.525   8.653  89.170  0.00  0.00           H
ATOM   4899  O   WAT X 772       5.957  31.533  58.797  0.00  0.00           O
ATOM   4900  H1  WAT X 772       6.131  32.451  59.006  0.00  0.00           H
ATOM   4901  H2  WAT X 772       5.938  31.504  57.841  0.00  0.00           H
ATOM   4902  O   WAT X 773      14.966  60.711  37.076  0.00  0.00           O
ATOM   4903  H1  WAT X 773      15.517  61.355  36.632  0.00  0.00           H
ATOM   4904  H2  WAT X 773      15.128  59.893  36.606  0.00  0.00           H
ATOM   4905  O   WAT X 774     -31.294   6.324  52.520  0.00  0.00           O
ATOM   4906  H1  WAT X 774     -31.923   6.902  52.090  0.00  0.00           H
ATOM   4907  H2  WAT X 774     -31.434   5.470  52.110  0.00  0.00           H
ATOM   4908  O   WAT X 775      -7.738  26.344  61.165  0.00  0.00           O
ATOM   4909  H1  WAT X 775      -7.028  25.830  60.781  0.00  0.00           H
ATOM   4910  H2  WAT X 775      -8.101  26.838  60.430  0.00  0.00           H
ATOM   4911  O   WAT X 776      46.098  26.508  65.843  0.00  0.00           O
ATOM   4912  H1  WAT X 776      45.564  27.146  66.317  0.00  0.00           H
ATOM   4913  H2  WAT X 776      46.454  25.939  66.526  0.00  0.00           H
ATOM   4914  O   WAT X 777      25.425  58.814  60.167  0.00  0.00           O
ATOM   4915  H1  WAT X 777      24.586  58.444  60.442  0.00  0.00           H
ATOM   4916  H2  WAT X 777      25.945  58.851  60.970  0.00  0.00           H
ATOM   4917  O   WAT X 778     -42.298  19.030  70.283  0.00  0.00           O
ATOM   4918  H1  WAT X 778     -42.271  19.987  70.291  0.00  0.00           H
ATOM   4919  H2  WAT X 778     -41.779  18.770  71.044  0.00  0.00           H
ATOM   4920  O   WAT X 779      34.052  -8.840  47.606  0.00  0.00           O
ATOM   4921  H1  WAT X 779      34.006  -7.964  47.991  0.00  0.00           H
ATOM   4922  H2  WAT X 779      34.526  -8.715  46.784  0.00  0.00           H
ATOM   4923  O   WAT X 780      -7.383  23.139  83.109  0.00  0.00           O
ATOM   4924  H1  WAT X 780      -7.678  23.814  83.720  0.00  0.00           H
ATOM   4925  H2  WAT X 780      -7.684  23.443  82.253  0.00  0.00           H
ATOM   4926  O   WAT X 781       6.140 -21.922  26.852  0.00  0.00           O
ATOM   4927  H1  WAT X 781       6.779 -22.388  27.391  0.00  0.00           H
ATOM   4928  H2  WAT X 781       6.557 -21.083  26.658  0.00  0.00           H
ATOM   4929  O   WAT X 782     -32.935   8.966  59.108  0.00  0.00           O
ATOM   4930  H1  WAT X 782     -32.312   8.618  59.746  0.00  0.00           H
ATOM   4931  H2  WAT X 782     -33.707   8.408  59.199  0.00  0.00           H
ATOM   4932  O   WAT X 783     -25.307  14.668  52.646  0.00  0.00           O
ATOM   4933  H1  WAT X 783     -24.699  15.302  52.267  0.00  0.00           H
ATOM   4934  H2  WAT X 783     -26.128  14.813  52.175  0.00  0.00           H
ATOM   4935  O   WAT X 784      28.322  12.201  20.006  0.00  0.00           O
ATOM   4936  H1  WAT X 784      28.337  12.096  19.055  0.00  0.00           H
ATOM   4937  H2  WAT X 784      28.399  13.145  20.144  0.00  0.00           H
ATOM   4938  O   WAT X 785     -16.296   0.287  55.078  0.00  0.00           O
ATOM   4939  H1  WAT X 785     -17.115   0.492  54.627  0.00  0.00           H
ATOM   4940  H2  WAT X 785     -15.665   0.140  54.372  0.00  0.00           H
ATOM   4941  O   WAT X 786     -12.201  11.319  60.930  0.00  0.00           O
ATOM   4942  H1  WAT X 786     -13.075  10.976  61.117  0.00  0.00           H
ATOM   4943  H2  WAT X 786     -11.608  10.609  61.174  0.00  0.00           H
ATOM   4944  O   WAT X 787      57.726  15.885  30.693  0.00  0.00           O
ATOM   4945  H1  WAT X 787      58.308  16.367  30.105  0.00  0.00           H
ATOM   4946  H2  WAT X 787      57.957  16.197  31.568  0.00  0.00           H
ATOM   4947  O   WAT X 788      -5.885   7.307  59.370  0.00  0.00           O
ATOM   4948  H1  WAT X 788      -5.306   6.595  59.643  0.00  0.00           H
ATOM   4949  H2  WAT X 788      -5.400   7.756  58.677  0.00  0.00           H
ATOM   4950  O   WAT X 789      25.996  15.420  21.223  0.00  0.00           O
ATOM   4951  H1  WAT X 789      25.660  14.553  20.994  0.00  0.00           H
ATOM   4952  H2  WAT X 789      25.950  15.918  20.407  0.00  0.00           H
ATOM   4953  O   WAT X 790     -31.756  12.949  59.222  0.00  0.00           O
ATOM   4954  H1  WAT X 790     -32.490  13.564  59.221  0.00  0.00           H
ATOM   4955  H2  WAT X 790     -31.604  12.759  60.148  0.00  0.00           H
ATOM   4956  O   WAT X 791      20.869  46.990  75.658  0.00  0.00           O
ATOM   4957  H1  WAT X 791      21.180  46.147  75.328  0.00  0.00           H
ATOM   4958  H2  WAT X 791      20.828  47.549  74.882  0.00  0.00           H
ATOM   4959  O   WAT X 792     -10.510   5.215  76.068  0.00  0.00           O
ATOM   4960  H1  WAT X 792      -9.676   5.373  75.626  0.00  0.00           H
ATOM   4961  H2  WAT X 792     -10.264   4.897  76.937  0.00  0.00           H
ATOM   4962  O   WAT X 793      29.062  49.409  21.717  0.00  0.00           O
ATOM   4963  H1  WAT X 793      28.646  49.678  22.537  0.00  0.00           H
ATOM   4964  H2  WAT X 793      29.484  48.576  21.925  0.00  0.00           H
ATOM   4965  O   WAT X 794       8.075  21.649  84.768  0.00  0.00           O
ATOM   4966  H1  WAT X 794       7.257  21.168  84.891  0.00  0.00           H
ATOM   4967  H2  WAT X 794       8.409  21.784  85.654  0.00  0.00           H
ATOM   4968  O   WAT X 795     -25.154  13.794  34.612  0.00  0.00           O
ATOM   4969  H1  WAT X 795     -25.305  13.188  33.887  0.00  0.00           H
ATOM   4970  H2  WAT X 795     -24.546  14.444  34.258  0.00  0.00           H
ATOM   4971  O   WAT X 796       0.218   6.857  73.337  0.00  0.00           O
ATOM   4972  H1  WAT X 796       1.163   6.708  73.313  0.00  0.00           H
ATOM   4973  H2  WAT X 796      -0.062   6.763  72.426  0.00  0.00           H
ATOM   4974  O   WAT X 797     -15.969   1.408  63.517  0.00  0.00           O
ATOM   4975  H1  WAT X 797     -15.831   0.711  62.876  0.00  0.00           H
ATOM   4976  H2  WAT X 797     -15.507   1.109  64.300  0.00  0.00           H
ATOM   4977  O   WAT X 798      33.637  -9.580  31.611  0.00  0.00           O
ATOM   4978  H1  WAT X 798      32.965  -9.596  30.929  0.00  0.00           H
ATOM   4979  H2  WAT X 798      34.413  -9.951  31.191  0.00  0.00           H
ATOM   4980  O   WAT X 799      33.286  13.208  78.282  0.00  0.00           O
ATOM   4981  H1  WAT X 799      32.934  13.637  77.502  0.00  0.00           H
ATOM   4982  H2  WAT X 799      34.027  12.695  77.960  0.00  0.00           H
ATOM   4983  O   WAT X 800      11.432  38.198  19.344  0.00  0.00           O
ATOM   4984  H1  WAT X 800      10.626  38.636  19.616  0.00  0.00           H
ATOM   4985  H2  WAT X 800      11.851  37.938  20.164  0.00  0.00           H
ATOM   4986  O   WAT X 801      -8.712 -13.722  94.547  0.00  0.00           O
ATOM   4987  H1  WAT X 801      -8.456 -12.845  94.261  0.00  0.00           H
ATOM   4988  H2  WAT X 801      -9.663 -13.674  94.644  0.00  0.00           H
ATOM   4989  O   WAT X 802      22.006  61.153  44.907  0.00  0.00           O
ATOM   4990  H1  WAT X 802      22.074  61.386  43.981  0.00  0.00           H
ATOM   4991  H2  WAT X 802      21.519  61.877  45.301  0.00  0.00           H
ATOM   4992  O   WAT X 803       9.917  73.840  58.003  0.00  0.00           O
ATOM   4993  H1  WAT X 803      10.845  74.069  57.975  0.00  0.00           H
ATOM   4994  H2  WAT X 803       9.609  74.187  58.840  0.00  0.00           H
ATOM   4995  O   WAT X 804       7.597  43.805  65.864  0.00  0.00           O
ATOM   4996  H1  WAT X 804       7.923  43.974  64.980  0.00  0.00           H
ATOM   4997  H2  WAT X 804       7.054  43.022  65.774  0.00  0.00           H
ATOM   4998  O   WAT X 805      11.221  -4.171  45.783  0.00  0.00           O
ATOM   4999  H1  WAT X 805      10.944  -4.449  46.656  0.00  0.00           H
ATOM   5000  H2  WAT X 805      11.618  -3.310  45.920  0.00  0.00           H
ATOM   5001  O   WAT X 806      32.531  51.390  43.605  0.00  0.00           O
ATOM   5002  H1  WAT X 806      33.170  51.195  44.291  0.00  0.00           H
ATOM   5003  H2  WAT X 806      32.409  50.557  43.148  0.00  0.00           H
ATOM   5004  O   WAT X 807      15.547  68.436  52.548  0.00  0.00           O
ATOM   5005  H1  WAT X 807      16.339  68.076  52.150  0.00  0.00           H
ATOM   5006  H2  WAT X 807      15.482  67.995  53.395  0.00  0.00           H
ATOM   5007  O   WAT X 808     -13.333  22.380  24.993  0.00  0.00           O
ATOM   5008  H1  WAT X 808     -14.269  22.501  25.150  0.00  0.00           H
ATOM   5009  H2  WAT X 808     -12.954  22.281  25.867  0.00  0.00           H
ATOM   5010  O   WAT X 809      36.627  42.526  19.059  0.00  0.00           O
ATOM   5011  H1  WAT X 809      37.448  42.371  19.526  0.00  0.00           H
ATOM   5012  H2  WAT X 809      36.235  43.275  19.508  0.00  0.00           H
ATOM   5013  O   WAT X 810      48.905  23.329  68.878  0.00  0.00           O
ATOM   5014  H1  WAT X 810      49.718  23.053  68.455  0.00  0.00           H
ATOM   5015  H2  WAT X 810      49.189  23.875  69.611  0.00  0.00           H
ATOM   5016  O   WAT X 811       7.793  -3.470  78.387  0.00  0.00           O
ATOM   5017  H1  WAT X 811       7.383  -2.649  78.657  0.00  0.00           H
ATOM   5018  H2  WAT X 811       8.700  -3.395  78.683  0.00  0.00           H
ATOM   5019  O   WAT X 812      -4.327  15.693  10.830  0.00  0.00           O
ATOM   5020  H1  WAT X 812      -3.733  16.322  10.419  0.00  0.00           H
ATOM   5021  H2  WAT X 812      -5.060  15.621  10.219  0.00  0.00           H
ATOM   5022  O   WAT X 813      27.504   1.199  32.926  0.00  0.00           O
ATOM   5023  H1  WAT X 813      26.886   0.717  32.377  0.00  0.00           H
ATOM   5024  H2  WAT X 813      26.952   1.715  33.513  0.00  0.00           H
ATOM   5025  O   WAT X 814       4.138  50.378  59.440  0.00  0.00           O
ATOM   5026  H1  WAT X 814       3.637  50.796  58.739  0.00  0.00           H
ATOM   5027  H2  WAT X 814       4.937  50.900  59.507  0.00  0.00           H
ATOM   5028  O   WAT X 815      11.630  36.853  13.546  0.00  0.00           O
ATOM   5029  H1  WAT X 815      11.397  36.883  12.618  0.00  0.00           H
ATOM   5030  H2  WAT X 815      11.015  37.454  13.967  0.00  0.00           H
ATOM   5031  O   WAT X 816      18.254   6.007  79.127  0.00  0.00           O
ATOM   5032  H1  WAT X 816      19.166   6.295  79.082  0.00  0.00           H
ATOM   5033  H2  WAT X 816      17.753   6.743  78.776  0.00  0.00           H
ATOM   5034  O   WAT X 817      11.885   9.958  36.779  0.00  0.00           O
ATOM   5035  H1  WAT X 817      10.958  10.106  36.961  0.00  0.00           H
ATOM   5036  H2  WAT X 817      11.908   9.116  36.323  0.00  0.00           H
ATOM   5037  O   WAT X 818      20.679 -14.750  26.127  0.00  0.00           O
ATOM   5038  H1  WAT X 818      20.977 -15.040  26.989  0.00  0.00           H
ATOM   5039  H2  WAT X 818      21.224 -15.237  25.509  0.00  0.00           H
ATOM   5040  O   WAT X 819      12.638  -9.462  42.331  0.00  0.00           O
ATOM   5041  H1  WAT X 819      12.493 -10.324  41.940  0.00  0.00           H
ATOM   5042  H2  WAT X 819      12.212  -8.852  41.729  0.00  0.00           H
ATOM   5043  O   WAT X 820      17.015  61.582  58.532  0.00  0.00           O
ATOM   5044  H1  WAT X 820      16.758  61.101  59.319  0.00  0.00           H
ATOM   5045  H2  WAT X 820      16.984  62.502  58.795  0.00  0.00           H
ATOM   5046  O   WAT X 821       1.285  51.527  40.367  0.00  0.00           O
ATOM   5047  H1  WAT X 821       1.096  51.802  41.264  0.00  0.00           H
ATOM   5048  H2  WAT X 821       1.100  50.588  40.361  0.00  0.00           H
ATOM   5049  O   WAT X 822       9.385  77.220  62.173  0.00  0.00           O
ATOM   5050  H1  WAT X 822      10.265  77.210  62.550  0.00  0.00           H
ATOM   5051  H2  WAT X 822       8.852  77.681  62.820  0.00  0.00           H
ATOM   5052  O   WAT X 823      20.421  55.466  65.504  0.00  0.00           O
ATOM   5053  H1  WAT X 823      20.727  54.567  65.383  0.00  0.00           H
ATOM   5054  H2  WAT X 823      20.029  55.470  66.376  0.00  0.00           H
ATOM   5055  O   WAT X 824       7.721  54.769  34.859  0.00  0.00           O
ATOM   5056  H1  WAT X 824       6.960  55.195  34.465  0.00  0.00           H
ATOM   5057  H2  WAT X 824       8.329  54.641  34.131  0.00  0.00           H
ATOM   5058  O   WAT X 825      37.639  51.134  62.558  0.00  0.00           O
ATOM   5059  H1  WAT X 825      37.534  52.042  62.273  0.00  0.00           H
ATOM   5060  H2  WAT X 825      37.968  50.676  61.785  0.00  0.00           H
ATOM   5061  O   WAT X 826      63.612  15.674  34.952  0.00  0.00           O
ATOM   5062  H1  WAT X 826      62.746  15.288  34.821  0.00  0.00           H
[truncated: 2,835,315 more chars]
