# Supplementary material for: Changes in Protonation States of In-Pathway Residues can Alter Ligand Binding Pathways Obtained From Spontaneous Binding Molecular Dynamics Simulations
Source: Front Mol Biosci. 2022 Jul 4;9:922361. doi: 10.3389/fmolb.2022.922361 (PMC9289141; doi:10.3389/fmolb.2022.922361)
Supplement: Supplementary file 2 [file DataSheet1.ZIP › binding-pathways/hid57/hid_R_1.pdb]

CRYST1   65.320   84.603   74.466  90.00  90.00  90.00 P 1           1
ATOM      1  N   ILE X   1      17.599  19.951  35.921  0.00  0.00           N
ATOM      2  H1  ILE X   1      17.758  19.351  36.718  0.00  0.00           H
ATOM      3  H2  ILE X   1      16.603  20.090  35.824  0.00  0.00           H
ATOM      4  H3  ILE X   1      17.992  20.768  36.366  0.00  0.00           H
ATOM      5  CA  ILE X   1      18.336  19.473  34.711  0.00  0.00           C
ATOM      6  HA  ILE X   1      18.978  20.289  34.382  0.00  0.00           H
ATOM      7  CB  ILE X   1      19.169  18.217  34.999  0.00  0.00           C
ATOM      8  HB  ILE X   1      18.707  17.601  35.770  0.00  0.00           H
ATOM      9  CG2 ILE X   1      19.218  17.210  33.824  0.00  0.00           C
ATOM     10 HG21 ILE X   1      19.943  16.421  34.024  0.00  0.00           H
ATOM     11 HG22 ILE X   1      18.334  16.613  33.601  0.00  0.00           H
ATOM     12 HG23 ILE X   1      19.582  17.711  32.926  0.00  0.00           H
ATOM     13  CG1 ILE X   1      20.564  18.580  35.629  0.00  0.00           C
ATOM     14 HG12 ILE X   1      20.302  19.159  36.514  0.00  0.00           H
ATOM     15 HG13 ILE X   1      21.153  19.128  34.895  0.00  0.00           H
ATOM     16  CD1 ILE X   1      21.269  17.429  36.319  0.00  0.00           C
ATOM     17 HD11 ILE X   1      20.536  16.967  36.981  0.00  0.00           H
ATOM     18 HD12 ILE X   1      21.724  16.713  35.635  0.00  0.00           H
ATOM     19 HD13 ILE X   1      22.126  17.817  36.870  0.00  0.00           H
ATOM     20  C   ILE X   1      17.312  19.314  33.651  0.00  0.00           C
ATOM     21  O   ILE X   1      16.302  18.736  33.997  0.00  0.00           O
ATOM     22  N   VAL X   2      17.705  19.697  32.425  0.00  0.00           N
ATOM     23  H   VAL X   2      18.694  19.884  32.347  0.00  0.00           H
ATOM     24  CA  VAL X   2      17.038  19.372  31.209  0.00  0.00           C
ATOM     25  HA  VAL X   2      15.989  19.188  31.443  0.00  0.00           H
ATOM     26  CB  VAL X   2      17.149  20.559  30.200  0.00  0.00           C
ATOM     27  HB  VAL X   2      18.211  20.652  29.971  0.00  0.00           H
ATOM     28  CG1 VAL X   2      16.332  20.263  28.936  0.00  0.00           C
ATOM     29 HG11 VAL X   2      15.262  20.285  29.141  0.00  0.00           H
ATOM     30 HG12 VAL X   2      16.485  21.160  28.336  0.00  0.00           H
ATOM     31 HG13 VAL X   2      16.708  19.334  28.508  0.00  0.00           H
ATOM     32  CG2 VAL X   2      16.819  21.974  30.754  0.00  0.00           C
ATOM     33 HG21 VAL X   2      15.837  22.040  31.223  0.00  0.00           H
ATOM     34 HG22 VAL X   2      17.560  22.092  31.545  0.00  0.00           H
ATOM     35 HG23 VAL X   2      16.931  22.758  30.004  0.00  0.00           H
ATOM     36  C   VAL X   2      17.508  18.064  30.571  0.00  0.00           C
ATOM     37  O   VAL X   2      18.705  18.000  30.491  0.00  0.00           O
ATOM     38  N   GLY X   3      16.712  17.107  30.069  0.00  0.00           N
ATOM     39  H   GLY X   3      15.725  17.284  29.944  0.00  0.00           H
ATOM     40  CA  GLY X   3      17.176  15.977  29.292  0.00  0.00           C
ATOM     41  HA2 GLY X   3      16.298  15.551  28.805  0.00  0.00           H
ATOM     42  HA3 GLY X   3      17.971  16.294  28.617  0.00  0.00           H
ATOM     43  C   GLY X   3      17.760  14.847  30.142  0.00  0.00           C
ATOM     44  O   GLY X   3      18.095  13.768  29.622  0.00  0.00           O
ATOM     45  N   GLY X   4      18.017  15.023  31.432  0.00  0.00           N
ATOM     46  H   GLY X   4      17.946  15.942  31.843  0.00  0.00           H
ATOM     47  CA  GLY X   4      18.693  13.988  32.251  0.00  0.00           C
ATOM     48  HA2 GLY X   4      19.556  13.589  31.717  0.00  0.00           H
ATOM     49  HA3 GLY X   4      19.045  14.444  33.176  0.00  0.00           H
ATOM     50  C   GLY X   4      17.836  12.777  32.680  0.00  0.00           C
ATOM     51  O   GLY X   4      16.655  12.743  32.241  0.00  0.00           O
ATOM     52  N   TYR X   5      18.354  11.970  33.650  0.00  0.00           N
ATOM     53  H   TYR X   5      19.309  12.171  33.909  0.00  0.00           H
ATOM     54  CA  TYR X   5      17.924  10.766  34.261  0.00  0.00           C
ATOM     55  HA  TYR X   5      16.885  10.622  33.964  0.00  0.00           H
ATOM     56  CB  TYR X   5      18.761   9.615  33.742  0.00  0.00           C
ATOM     57  HB2 TYR X   5      18.241   8.661  33.833  0.00  0.00           H
ATOM     58  HB3 TYR X   5      18.902   9.776  32.673  0.00  0.00           H
ATOM     59  CG  TYR X   5      20.105   9.404  34.408  0.00  0.00           C
ATOM     60  CD1 TYR X   5      20.286   8.557  35.512  0.00  0.00           C
ATOM     61  HD1 TYR X   5      19.477   7.938  35.873  0.00  0.00           H
ATOM     62  CE1 TYR X   5      21.555   8.407  36.035  0.00  0.00           C
ATOM     63  HE1 TYR X   5      21.680   7.739  36.874  0.00  0.00           H
ATOM     64  CZ  TYR X   5      22.596   9.121  35.571  0.00  0.00           C
ATOM     65  OH  TYR X   5      23.792   8.984  36.060  0.00  0.00           O
ATOM     66  HH  TYR X   5      23.793   8.562  36.923  0.00  0.00           H
ATOM     67  CE2 TYR X   5      22.408  10.025  34.449  0.00  0.00           C
ATOM     68  HE2 TYR X   5      23.259  10.597  34.110  0.00  0.00           H
ATOM     69  CD2 TYR X   5      21.148  10.154  33.954  0.00  0.00           C
ATOM     70  HD2 TYR X   5      21.018  10.743  33.057  0.00  0.00           H
ATOM     71  C   TYR X   5      17.864  10.817  35.832  0.00  0.00           C
ATOM     72  O   TYR X   5      18.620  11.621  36.455  0.00  0.00           O
ATOM     73  N   THR X   6      17.091   9.964  36.499  0.00  0.00           N
ATOM     74  H   THR X   6      16.693   9.219  35.945  0.00  0.00           H
ATOM     75  CA  THR X   6      17.021   9.891  38.034  0.00  0.00           C
ATOM     76  HA  THR X   6      16.975  10.913  38.409  0.00  0.00           H
ATOM     77  CB  THR X   6      15.637   9.240  38.336  0.00  0.00           C
ATOM     78  HB  THR X   6      15.446   8.348  37.740  0.00  0.00           H
ATOM     79  CG2 THR X   6      15.593   8.716  39.751  0.00  0.00           C
ATOM     80 HG21 THR X   6      16.257   7.875  39.950  0.00  0.00           H
ATOM     81 HG22 THR X   6      15.730   9.563  40.423  0.00  0.00           H
ATOM     82 HG23 THR X   6      14.630   8.258  39.976  0.00  0.00           H
ATOM     83  OG1 THR X   6      14.494  10.030  38.118  0.00  0.00           O
ATOM     84  HG1 THR X   6      14.259  10.118  37.191  0.00  0.00           H
ATOM     85  C   THR X   6      18.225   9.099  38.538  0.00  0.00           C
ATOM     86  O   THR X   6      18.395   7.983  38.035  0.00  0.00           O
ATOM     87  N   CYX X   7      18.963   9.716  39.467  0.00  0.00           N
ATOM     88  H   CYX X   7      18.490  10.513  39.867  0.00  0.00           H
ATOM     89  CA  CYX X   7      20.393   9.410  39.652  0.00  0.00           C
ATOM     90  HA  CYX X   7      20.859   9.452  38.668  0.00  0.00           H
ATOM     91  CB  CYX X   7      21.119  10.358  40.579  0.00  0.00           C
ATOM     92  HB2 CYX X   7      20.619  10.317  41.547  0.00  0.00           H
ATOM     93  HB3 CYX X   7      22.155  10.079  40.771  0.00  0.00           H
ATOM     94  SG  CYX X   7      21.144  12.003  39.988  0.00  0.00           S
ATOM     95  C   CYX X   7      20.638   7.947  40.196  0.00  0.00           C
ATOM     96  O   CYX X   7      21.569   7.194  39.788  0.00  0.00           O
ATOM     97  N   GLY X   8      19.738   7.560  41.047  0.00  0.00           N
ATOM     98  H   GLY X   8      18.993   8.167  41.358  0.00  0.00           H
ATOM     99  CA  GLY X   8      19.695   6.269  41.666  0.00  0.00           C
ATOM    100  HA2 GLY X   8      18.666   6.095  41.981  0.00  0.00           H
ATOM    101  HA3 GLY X   8      20.030   5.557  40.912  0.00  0.00           H
ATOM    102  C   GLY X   8      20.610   6.219  42.885  0.00  0.00           C
ATOM    103  O   GLY X   8      21.653   6.872  43.012  0.00  0.00           O
ATOM    104  N   ALA X   9      20.123   5.443  43.873  0.00  0.00           N
ATOM    105  H   ALA X   9      19.326   4.849  43.693  0.00  0.00           H
ATOM    106  CA  ALA X   9      20.555   5.419  45.243  0.00  0.00           C
ATOM    107  HA  ALA X   9      20.372   6.437  45.586  0.00  0.00           H
ATOM    108  CB  ALA X   9      19.558   4.495  45.891  0.00  0.00           C
ATOM    109  HB1 ALA X   9      19.662   3.498  45.462  0.00  0.00           H
ATOM    110  HB2 ALA X   9      19.857   4.328  46.926  0.00  0.00           H
ATOM    111  HB3 ALA X   9      18.594   4.996  45.811  0.00  0.00           H
ATOM    112  C   ALA X   9      22.009   4.929  45.526  0.00  0.00           C
ATOM    113  O   ALA X   9      22.510   4.029  44.813  0.00  0.00           O
ATOM    114  N   ASN X  10      22.695   5.569  46.490  0.00  0.00           N
ATOM    115  H   ASN X  10      22.097   6.176  47.032  0.00  0.00           H
ATOM    116  CA  ASN X  10      24.143   5.392  46.901  0.00  0.00           C
ATOM    117  HA  ASN X  10      24.331   6.107  47.702  0.00  0.00           H
ATOM    118  CB  ASN X  10      24.474   3.898  47.321  0.00  0.00           C
ATOM    119  HB2 ASN X  10      24.219   3.213  46.513  0.00  0.00           H
ATOM    120  HB3 ASN X  10      25.484   3.884  47.731  0.00  0.00           H
ATOM    121  CG  ASN X  10      23.579   3.571  48.514  0.00  0.00           C
ATOM    122  OD1 ASN X  10      22.457   3.193  48.294  0.00  0.00           O
ATOM    123  ND2 ASN X  10      23.922   3.647  49.805  0.00  0.00           N
ATOM    124 HD21 ASN X  10      23.206   3.473  50.496  0.00  0.00           H
ATOM    125 HD22 ASN X  10      24.738   4.194  50.038  0.00  0.00           H
ATOM    126  C   ASN X  10      25.163   5.882  45.809  0.00  0.00           C
ATOM    127  O   ASN X  10      26.405   5.714  45.901  0.00  0.00           O
ATOM    128  N   THR X  11      24.667   6.513  44.686  0.00  0.00           N
ATOM    129  H   THR X  11      23.678   6.712  44.644  0.00  0.00           H
ATOM    130  CA  THR X  11      25.475   6.848  43.532  0.00  0.00           C
ATOM    131  HA  THR X  11      26.457   6.376  43.534  0.00  0.00           H
ATOM    132  CB  THR X  11      24.862   6.636  42.164  0.00  0.00           C
ATOM    133  HB  THR X  11      25.618   6.848  41.407  0.00  0.00           H
ATOM    134  CG2 THR X  11      24.264   5.239  41.988  0.00  0.00           C
ATOM    135 HG21 THR X  11      24.326   4.929  40.945  0.00  0.00           H
ATOM    136 HG22 THR X  11      24.956   4.637  42.577  0.00  0.00           H
ATOM    137 HG23 THR X  11      23.284   5.044  42.423  0.00  0.00           H
ATOM    138  OG1 THR X  11      23.882   7.643  41.947  0.00  0.00           O
ATOM    139  HG1 THR X  11      23.081   7.429  42.430  0.00  0.00           H
ATOM    140  C   THR X  11      25.954   8.303  43.483  0.00  0.00           C
ATOM    141  O   THR X  11      27.004   8.525  42.871  0.00  0.00           O
ATOM    142  N   VAL X  12      25.262   9.302  44.123  0.00  0.00           N
ATOM    143  H   VAL X  12      24.347   9.164  44.529  0.00  0.00           H
ATOM    144  CA  VAL X  12      25.686  10.751  44.213  0.00  0.00           C
ATOM    145  HA  VAL X  12      26.687  10.752  43.783  0.00  0.00           H
ATOM    146  CB  VAL X  12      24.731  11.667  43.385  0.00  0.00           C
ATOM    147  HB  VAL X  12      24.907  12.727  43.567  0.00  0.00           H
ATOM    148  CG1 VAL X  12      24.790  11.412  41.837  0.00  0.00           C
ATOM    149 HG11 VAL X  12      24.145  12.097  41.288  0.00  0.00           H
ATOM    150 HG12 VAL X  12      25.785  11.456  41.395  0.00  0.00           H
ATOM    151 HG13 VAL X  12      24.341  10.426  41.712  0.00  0.00           H
ATOM    152  CG2 VAL X  12      23.195  11.496  43.708  0.00  0.00           C
ATOM    153 HG21 VAL X  12      23.054  11.544  44.788  0.00  0.00           H
ATOM    154 HG22 VAL X  12      22.558  12.234  43.221  0.00  0.00           H
ATOM    155 HG23 VAL X  12      22.808  10.518  43.422  0.00  0.00           H
ATOM    156  C   VAL X  12      25.814  11.137  45.744  0.00  0.00           C
ATOM    157  O   VAL X  12      25.381  12.213  46.100  0.00  0.00           O
ATOM    158  N   PRO X  13      26.398  10.341  46.660  0.00  0.00           N
ATOM    159  CD  PRO X  13      27.397   9.344  46.269  0.00  0.00           C
ATOM    160  HD2 PRO X  13      28.005   9.628  45.410  0.00  0.00           H
ATOM    161  HD3 PRO X  13      26.829   8.425  46.125  0.00  0.00           H
ATOM    162  CG  PRO X  13      28.265   9.084  47.449  0.00  0.00           C
ATOM    163  HG2 PRO X  13      29.061   9.827  47.470  0.00  0.00           H
ATOM    164  HG3 PRO X  13      28.618   8.054  47.491  0.00  0.00           H
ATOM    165  CB  PRO X  13      27.240   9.343  48.589  0.00  0.00           C
ATOM    166  HB2 PRO X  13      27.742   9.646  49.508  0.00  0.00           H
ATOM    167  HB3 PRO X  13      26.640   8.435  48.644  0.00  0.00           H
ATOM    168  CA  PRO X  13      26.475  10.552  48.111  0.00  0.00           C
ATOM    169  HA  PRO X  13      25.455  10.361  48.443  0.00  0.00           H
ATOM    170  C   PRO X  13      27.066  11.894  48.503  0.00  0.00           C
ATOM    171  O   PRO X  13      26.878  12.365  49.632  0.00  0.00           O
ATOM    172  N   TYR X  14      27.797  12.573  47.575  0.00  0.00           N
ATOM    173  H   TYR X  14      27.849  12.307  46.602  0.00  0.00           H
ATOM    174  CA  TYR X  14      28.350  13.887  47.874  0.00  0.00           C
ATOM    175  HA  TYR X  14      28.697  13.933  48.906  0.00  0.00           H
ATOM    176  CB  TYR X  14      29.468  14.051  46.909  0.00  0.00           C
ATOM    177  HB2 TYR X  14      29.741  15.101  47.018  0.00  0.00           H
ATOM    178  HB3 TYR X  14      30.310  13.458  47.265  0.00  0.00           H
ATOM    179  CG  TYR X  14      29.182  13.795  45.447  0.00  0.00           C
ATOM    180  CD1 TYR X  14      28.550  14.707  44.677  0.00  0.00           C
ATOM    181  HD1 TYR X  14      28.305  15.669  45.103  0.00  0.00           H
ATOM    182  CE1 TYR X  14      28.048  14.448  43.350  0.00  0.00           C
ATOM    183  HE1 TYR X  14      27.449  15.132  42.767  0.00  0.00           H
ATOM    184  CZ  TYR X  14      28.276  13.232  42.744  0.00  0.00           C
ATOM    185  OH  TYR X  14      27.943  13.003  41.426  0.00  0.00           O
ATOM    186  HH  TYR X  14      27.639  13.802  40.988  0.00  0.00           H
ATOM    187  CE2 TYR X  14      29.088  12.271  43.524  0.00  0.00           C
ATOM    188  HE2 TYR X  14      29.517  11.372  43.106  0.00  0.00           H
ATOM    189  CD2 TYR X  14      29.428  12.523  44.872  0.00  0.00           C
ATOM    190  HD2 TYR X  14      29.939  11.770  45.454  0.00  0.00           H
ATOM    191  C   TYR X  14      27.421  15.066  47.683  0.00  0.00           C
ATOM    192  O   TYR X  14      27.652  16.136  48.249  0.00  0.00           O
ATOM    193  N   GLN X  15      26.300  14.939  46.980  0.00  0.00           N
ATOM    194  H   GLN X  15      26.081  14.055  46.544  0.00  0.00           H
ATOM    195  CA  GLN X  15      25.368  16.085  46.775  0.00  0.00           C
ATOM    196  HA  GLN X  15      25.820  16.825  46.114  0.00  0.00           H
ATOM    197  CB  GLN X  15      24.157  15.460  46.110  0.00  0.00           C
ATOM    198  HB2 GLN X  15      24.440  14.740  45.341  0.00  0.00           H
ATOM    199  HB3 GLN X  15      23.645  14.875  46.874  0.00  0.00           H
ATOM    200  CG  GLN X  15      23.230  16.460  45.545  0.00  0.00           C
ATOM    201  HG2 GLN X  15      22.322  16.016  45.138  0.00  0.00           H
ATOM    202  HG3 GLN X  15      22.756  17.105  46.286  0.00  0.00           H
ATOM    203  CD  GLN X  15      23.785  17.366  44.434  0.00  0.00           C
ATOM    204  OE1 GLN X  15      24.490  16.999  43.529  0.00  0.00           O
ATOM    205  NE2 GLN X  15      23.538  18.696  44.484  0.00  0.00           N
ATOM    206 HE21 GLN X  15      24.002  19.284  43.807  0.00  0.00           H
ATOM    207 HE22 GLN X  15      23.104  19.129  45.287  0.00  0.00           H
ATOM    208  C   GLN X  15      24.901  16.706  48.147  0.00  0.00           C
ATOM    209  O   GLN X  15      24.851  16.041  49.254  0.00  0.00           O
ATOM    210  N   VAL X  16      24.638  17.985  48.125  0.00  0.00           N
ATOM    211  H   VAL X  16      24.805  18.480  47.260  0.00  0.00           H
ATOM    212  CA  VAL X  16      23.969  18.736  49.095  0.00  0.00           C
ATOM    213  HA  VAL X  16      23.500  18.136  49.875  0.00  0.00           H
ATOM    214  CB  VAL X  16      24.998  19.710  49.754  0.00  0.00           C
ATOM    215  HB  VAL X  16      25.420  20.430  49.053  0.00  0.00           H
ATOM    216  CG1 VAL X  16      24.502  20.487  50.930  0.00  0.00           C
ATOM    217 HG11 VAL X  16      24.138  19.895  51.770  0.00  0.00           H
ATOM    218 HG12 VAL X  16      25.326  21.100  51.296  0.00  0.00           H
ATOM    219 HG13 VAL X  16      23.612  21.075  50.703  0.00  0.00           H
ATOM    220  CG2 VAL X  16      26.082  18.850  50.363  0.00  0.00           C
ATOM    221 HG21 VAL X  16      26.710  19.426  51.043  0.00  0.00           H
ATOM    222 HG22 VAL X  16      25.575  18.026  50.865  0.00  0.00           H
ATOM    223 HG23 VAL X  16      26.749  18.424  49.614  0.00  0.00           H
ATOM    224  C   VAL X  16      22.784  19.456  48.389  0.00  0.00           C
ATOM    225  O   VAL X  16      22.772  19.563  47.147  0.00  0.00           O
ATOM    226  N   SER X  17      21.856  19.831  49.215  0.00  0.00           N
ATOM    227  H   SER X  17      21.855  19.516  50.175  0.00  0.00           H
ATOM    228  CA  SER X  17      20.777  20.792  48.790  0.00  0.00           C
ATOM    229  HA  SER X  17      20.867  21.164  47.769  0.00  0.00           H
ATOM    230  CB  SER X  17      19.423  20.071  48.933  0.00  0.00           C
ATOM    231  HB2 SER X  17      19.331  19.327  48.142  0.00  0.00           H
ATOM    232  HB3 SER X  17      19.540  19.442  49.816  0.00  0.00           H
ATOM    233  OG  SER X  17      18.296  20.954  49.087  0.00  0.00           O
ATOM    234  HG  SER X  17      18.246  21.616  48.394  0.00  0.00           H
ATOM    235  C   SER X  17      20.815  22.023  49.820  0.00  0.00           C
ATOM    236  O   SER X  17      21.257  21.786  50.931  0.00  0.00           O
ATOM    237  N   LEU X  18      20.484  23.241  49.370  0.00  0.00           N
ATOM    238  H   LEU X  18      20.342  23.354  48.377  0.00  0.00           H
ATOM    239  CA  LEU X  18      20.576  24.453  50.199  0.00  0.00           C
ATOM    240  HA  LEU X  18      20.784  24.136  51.221  0.00  0.00           H
ATOM    241  CB  LEU X  18      21.615  25.488  49.669  0.00  0.00           C
ATOM    242  HB2 LEU X  18      21.270  25.831  48.693  0.00  0.00           H
ATOM    243  HB3 LEU X  18      21.556  26.418  50.235  0.00  0.00           H
ATOM    244  CG  LEU X  18      23.085  24.971  49.580  0.00  0.00           C
ATOM    245  HG  LEU X  18      23.254  24.140  48.895  0.00  0.00           H
ATOM    246  CD1 LEU X  18      24.024  26.093  48.981  0.00  0.00           C
ATOM    247 HD11 LEU X  18      24.965  25.667  48.634  0.00  0.00           H
ATOM    248 HD12 LEU X  18      23.526  26.327  48.040  0.00  0.00           H
ATOM    249 HD13 LEU X  18      24.017  26.990  49.599  0.00  0.00           H
ATOM    250  CD2 LEU X  18      23.616  24.733  51.037  0.00  0.00           C
ATOM    251 HD21 LEU X  18      23.120  23.884  51.507  0.00  0.00           H
ATOM    252 HD22 LEU X  18      24.681  24.499  51.039  0.00  0.00           H
ATOM    253 HD23 LEU X  18      23.317  25.504  51.747  0.00  0.00           H
ATOM    254  C   LEU X  18      19.217  25.128  50.292  0.00  0.00           C
ATOM    255  O   LEU X  18      18.504  25.403  49.306  0.00  0.00           O
ATOM    256  N   ASN X  19      18.854  25.278  51.533  0.00  0.00           N
ATOM    257  H   ASN X  19      19.606  25.070  52.175  0.00  0.00           H
ATOM    258  CA  ASN X  19      17.524  25.617  52.008  0.00  0.00           C
ATOM    259  HA  ASN X  19      16.917  25.689  51.105  0.00  0.00           H
ATOM    260  CB  ASN X  19      16.980  24.526  52.935  0.00  0.00           C
ATOM    261  HB2 ASN X  19      17.298  23.547  52.578  0.00  0.00           H
ATOM    262  HB3 ASN X  19      17.339  24.751  53.939  0.00  0.00           H
ATOM    263  CG  ASN X  19      15.487  24.631  53.050  0.00  0.00           C
ATOM    264  OD1 ASN X  19      15.000  25.240  53.996  0.00  0.00           O
ATOM    265  ND2 ASN X  19      14.714  23.920  52.277  0.00  0.00           N
ATOM    266 HD21 ASN X  19      13.751  23.673  52.453  0.00  0.00           H
ATOM    267 HD22 ASN X  19      15.216  23.265  51.695  0.00  0.00           H
ATOM    268  C   ASN X  19      17.582  27.027  52.654  0.00  0.00           C
ATOM    269  O   ASN X  19      18.494  27.426  53.382  0.00  0.00           O
ATOM    270  N   SER X  20      16.528  27.772  52.260  0.00  0.00           N
ATOM    271  H   SER X  20      15.990  27.410  51.485  0.00  0.00           H
ATOM    272  CA  SER X  20      16.129  29.025  52.846  0.00  0.00           C
ATOM    273  HA  SER X  20      16.624  29.171  53.807  0.00  0.00           H
ATOM    274  CB  SER X  20      16.574  30.281  52.004  0.00  0.00           C
ATOM    275  HB2 SER X  20      16.338  31.241  52.463  0.00  0.00           H
ATOM    276  HB3 SER X  20      17.656  30.213  51.894  0.00  0.00           H
ATOM    277  OG  SER X  20      16.017  30.403  50.760  0.00  0.00           O
ATOM    278  HG  SER X  20      15.099  30.545  51.003  0.00  0.00           H
ATOM    279  C   SER X  20      14.629  29.067  53.155  0.00  0.00           C
ATOM    280  O   SER X  20      13.816  29.783  52.562  0.00  0.00           O
ATOM    281  N   GLY X  21      14.141  28.082  53.853  0.00  0.00           N
ATOM    282  H   GLY X  21      14.826  27.395  54.135  0.00  0.00           H
ATOM    283  CA  GLY X  21      12.705  27.721  54.008  0.00  0.00           C
ATOM    284  HA2 GLY X  21      12.579  27.116  54.906  0.00  0.00           H
ATOM    285  HA3 GLY X  21      12.211  28.691  54.058  0.00  0.00           H
ATOM    286  C   GLY X  21      12.213  26.912  52.840  0.00  0.00           C
ATOM    287  O   GLY X  21      11.363  26.088  53.047  0.00  0.00           O
ATOM    288  N   TYR X  22      12.890  27.051  51.667  0.00  0.00           N
ATOM    289  H   TYR X  22      13.702  27.646  51.745  0.00  0.00           H
ATOM    290  CA  TYR X  22      12.625  26.356  50.421  0.00  0.00           C
ATOM    291  HA  TYR X  22      12.169  25.399  50.675  0.00  0.00           H
ATOM    292  CB  TYR X  22      11.737  27.157  49.471  0.00  0.00           C
ATOM    293  HB2 TYR X  22      11.576  26.659  48.515  0.00  0.00           H
ATOM    294  HB3 TYR X  22      10.789  27.175  50.009  0.00  0.00           H
ATOM    295  CG  TYR X  22      12.195  28.583  49.204  0.00  0.00           C
ATOM    296  CD1 TYR X  22      11.781  29.640  50.047  0.00  0.00           C
ATOM    297  HD1 TYR X  22      11.269  29.457  50.980  0.00  0.00           H
ATOM    298  CE1 TYR X  22      12.263  30.975  49.773  0.00  0.00           C
ATOM    299  HE1 TYR X  22      11.913  31.765  50.420  0.00  0.00           H
ATOM    300  CZ  TYR X  22      13.166  31.161  48.742  0.00  0.00           C
ATOM    301  OH  TYR X  22      13.646  32.392  48.471  0.00  0.00           O
ATOM    302  HH  TYR X  22      13.082  33.095  48.802  0.00  0.00           H
ATOM    303  CE2 TYR X  22      13.599  30.122  47.877  0.00  0.00           C
ATOM    304  HE2 TYR X  22      14.221  30.241  47.003  0.00  0.00           H
ATOM    305  CD2 TYR X  22      13.116  28.852  48.145  0.00  0.00           C
ATOM    306  HD2 TYR X  22      13.313  28.043  47.456  0.00  0.00           H
ATOM    307  C   TYR X  22      14.009  25.985  49.837  0.00  0.00           C
ATOM    308  O   TYR X  22      15.023  26.641  50.159  0.00  0.00           O
ATOM    309  N   HIE X  23      14.119  25.001  48.942  0.00  0.00           N
ATOM    310  H   HIE X  23      13.309  24.488  48.624  0.00  0.00           H
ATOM    311  CA  HIE X  23      15.365  24.690  48.175  0.00  0.00           C
ATOM    312  HA  HIE X  23      16.205  24.765  48.866  0.00  0.00           H
ATOM    313  CB  HIE X  23      15.340  23.309  47.471  0.00  0.00           C
ATOM    314  HB2 HIE X  23      15.531  22.575  48.254  0.00  0.00           H
ATOM    315  HB3 HIE X  23      14.379  23.155  46.979  0.00  0.00           H
ATOM    316  CG  HIE X  23      16.421  23.174  46.502  0.00  0.00           C
ATOM    317  ND1 HIE X  23      17.671  22.500  46.653  0.00  0.00           N
ATOM    318  CE1 HIE X  23      18.390  22.816  45.548  0.00  0.00           C
ATOM    319  HE1 HIE X  23      19.384  22.412  45.426  0.00  0.00           H
ATOM    320  NE2 HIE X  23      17.598  23.421  44.721  0.00  0.00           N
ATOM    321  HE2 HIE X  23      17.898  23.746  43.813  0.00  0.00           H
ATOM    322  CD2 HIE X  23      16.376  23.617  45.193  0.00  0.00           C
ATOM    323  HD2 HIE X  23      15.584  24.181  44.723  0.00  0.00           H
ATOM    324  C   HIE X  23      15.587  25.811  47.157  0.00  0.00           C
ATOM    325  O   HIE X  23      14.701  26.286  46.438  0.00  0.00           O
ATOM    326  N   PHE X  24      16.806  26.257  46.952  0.00  0.00           N
ATOM    327  H   PHE X  24      17.437  26.125  47.730  0.00  0.00           H
ATOM    328  CA  PHE X  24      17.118  27.206  45.860  0.00  0.00           C
ATOM    329  HA  PHE X  24      16.334  27.225  45.102  0.00  0.00           H
ATOM    330  CB  PHE X  24      17.115  28.591  46.489  0.00  0.00           C
ATOM    331  HB2 PHE X  24      17.152  29.301  45.662  0.00  0.00           H
ATOM    332  HB3 PHE X  24      16.148  28.702  46.979  0.00  0.00           H
ATOM    333  CG  PHE X  24      18.185  28.878  47.501  0.00  0.00           C
ATOM    334  CD1 PHE X  24      19.489  29.294  47.095  0.00  0.00           C
ATOM    335  HD1 PHE X  24      19.755  29.406  46.054  0.00  0.00           H
ATOM    336  CE1 PHE X  24      20.471  29.422  48.075  0.00  0.00           C
ATOM    337  HE1 PHE X  24      21.405  29.852  47.747  0.00  0.00           H
ATOM    338  CZ  PHE X  24      20.198  29.259  49.435  0.00  0.00           C
ATOM    339  HZ  PHE X  24      20.971  29.529  50.139  0.00  0.00           H
ATOM    340  CE2 PHE X  24      18.933  28.727  49.854  0.00  0.00           C
ATOM    341  HE2 PHE X  24      18.792  28.465  50.892  0.00  0.00           H
ATOM    342  CD2 PHE X  24      17.908  28.629  48.866  0.00  0.00           C
ATOM    343  HD2 PHE X  24      16.931  28.260  49.140  0.00  0.00           H
ATOM    344  C   PHE X  24      18.383  26.810  45.009  0.00  0.00           C
ATOM    345  O   PHE X  24      18.319  26.925  43.828  0.00  0.00           O
ATOM    346  N   CYX X  25      19.384  26.151  45.599  0.00  0.00           N
ATOM    347  H   CYX X  25      19.356  26.101  46.607  0.00  0.00           H
ATOM    348  CA  CYX X  25      20.673  25.797  45.050  0.00  0.00           C
ATOM    349  HA  CYX X  25      20.571  25.736  43.966  0.00  0.00           H
ATOM    350  CB  CYX X  25      21.747  26.885  45.415  0.00  0.00           C
ATOM    351  HB2 CYX X  25      21.525  27.232  46.423  0.00  0.00           H
ATOM    352  HB3 CYX X  25      22.755  26.478  45.325  0.00  0.00           H
ATOM    353  SG  CYX X  25      21.743  28.372  44.434  0.00  0.00           S
ATOM    354  C   CYX X  25      21.279  24.466  45.596  0.00  0.00           C
ATOM    355  O   CYX X  25      20.972  24.009  46.679  0.00  0.00           O
ATOM    356  N   GLY X  26      22.071  23.845  44.718  0.00  0.00           N
ATOM    357  H   GLY X  26      22.147  24.206  43.778  0.00  0.00           H
ATOM    358  CA  GLY X  26      22.932  22.732  45.004  0.00  0.00           C
ATOM    359  HA2 GLY X  26      22.264  22.095  45.584  0.00  0.00           H
ATOM    360  HA3 GLY X  26      23.177  22.214  44.077  0.00  0.00           H
ATOM    361  C   GLY X  26      24.198  23.004  45.842  0.00  0.00           C
ATOM    362  O   GLY X  26      24.599  24.150  46.151  0.00  0.00           O
ATOM    363  N   GLY X  27      24.945  22.038  46.143  0.00  0.00           N
ATOM    364  H   GLY X  27      24.608  21.158  45.779  0.00  0.00           H
ATOM    365  CA  GLY X  27      26.247  22.041  46.757  0.00  0.00           C
ATOM    366  HA2 GLY X  27      26.973  22.670  46.241  0.00  0.00           H
ATOM    367  HA3 GLY X  27      26.150  22.429  47.771  0.00  0.00           H
ATOM    368  C   GLY X  27      26.908  20.657  46.723  0.00  0.00           C
ATOM    369  O   GLY X  27      26.272  19.612  46.408  0.00  0.00           O
ATOM    370  N   SER X  28      28.150  20.540  47.212  0.00  0.00           N
ATOM    371  H   SER X  28      28.569  21.432  47.433  0.00  0.00           H
ATOM    372  CA  SER X  28      28.931  19.286  47.326  0.00  0.00           C
ATOM    373  HA  SER X  28      28.207  18.476  47.237  0.00  0.00           H
ATOM    374  CB  SER X  28      29.909  19.127  46.157  0.00  0.00           C
ATOM    375  HB2 SER X  28      29.314  19.421  45.291  0.00  0.00           H
ATOM    376  HB3 SER X  28      30.716  19.857  46.221  0.00  0.00           H
ATOM    377  OG  SER X  28      30.390  17.864  45.918  0.00  0.00           O
ATOM    378  HG  SER X  28      30.699  17.515  46.757  0.00  0.00           H
ATOM    379  C   SER X  28      29.739  19.105  48.628  0.00  0.00           C
ATOM    380  O   SER X  28      30.463  20.057  49.012  0.00  0.00           O
ATOM    381  N   LEU X  29      29.528  18.021  49.404  0.00  0.00           N
ATOM    382  H   LEU X  29      28.756  17.446  49.099  0.00  0.00           H
ATOM    383  CA  LEU X  29      30.276  17.582  50.630  0.00  0.00           C
ATOM    384  HA  LEU X  29      30.384  18.431  51.305  0.00  0.00           H
ATOM    385  CB  LEU X  29      29.436  16.458  51.312  0.00  0.00           C
ATOM    386  HB2 LEU X  29      28.455  16.916  51.438  0.00  0.00           H
ATOM    387  HB3 LEU X  29      29.337  15.638  50.600  0.00  0.00           H
ATOM    388  CG  LEU X  29      29.904  15.993  52.680  0.00  0.00           C
ATOM    389  HG  LEU X  29      30.967  15.754  52.630  0.00  0.00           H
ATOM    390  CD1 LEU X  29      29.543  16.956  53.805  0.00  0.00           C
ATOM    391 HD11 LEU X  29      28.521  17.329  53.746  0.00  0.00           H
ATOM    392 HD12 LEU X  29      29.804  16.558  54.786  0.00  0.00           H
ATOM    393 HD13 LEU X  29      30.088  17.884  53.631  0.00  0.00           H
ATOM    394  CD2 LEU X  29      29.156  14.692  53.090  0.00  0.00           C
ATOM    395 HD21 LEU X  29      29.422  14.363  54.095  0.00  0.00           H
ATOM    396 HD22 LEU X  29      28.089  14.916  53.087  0.00  0.00           H
ATOM    397 HD23 LEU X  29      29.377  13.913  52.361  0.00  0.00           H
ATOM    398  C   LEU X  29      31.754  17.183  50.230  0.00  0.00           C
ATOM    399  O   LEU X  29      31.964  16.412  49.271  0.00  0.00           O
ATOM    400  N   ILE X  30      32.793  17.804  50.934  0.00  0.00           N
ATOM    401  H   ILE X  30      32.531  18.543  51.571  0.00  0.00           H
ATOM    402  CA  ILE X  30      34.273  17.594  50.648  0.00  0.00           C
ATOM    403  HA  ILE X  30      34.448  16.883  49.840  0.00  0.00           H
ATOM    404  CB  ILE X  30      34.922  18.897  50.075  0.00  0.00           C
ATOM    405  HB  ILE X  30      35.980  18.725  49.877  0.00  0.00           H
ATOM    406  CG2 ILE X  30      34.240  19.213  48.708  0.00  0.00           C
ATOM    407 HG21 ILE X  30      34.803  20.049  48.293  0.00  0.00           H
ATOM    408 HG22 ILE X  30      34.354  18.340  48.064  0.00  0.00           H
ATOM    409 HG23 ILE X  30      33.190  19.405  48.929  0.00  0.00           H
ATOM    410  CG1 ILE X  30      34.866  20.133  51.060  0.00  0.00           C
ATOM    411 HG12 ILE X  30      33.791  20.239  51.210  0.00  0.00           H
ATOM    412 HG13 ILE X  30      35.326  19.941  52.029  0.00  0.00           H
ATOM    413  CD1 ILE X  30      35.408  21.401  50.465  0.00  0.00           C
ATOM    414 HD11 ILE X  30      34.711  21.783  49.719  0.00  0.00           H
ATOM    415 HD12 ILE X  30      35.407  22.084  51.314  0.00  0.00           H
ATOM    416 HD13 ILE X  30      36.408  21.220  50.071  0.00  0.00           H
ATOM    417  C   ILE X  30      35.044  17.123  51.926  0.00  0.00           C
ATOM    418  O   ILE X  30      36.179  16.572  51.826  0.00  0.00           O
ATOM    419  N   ASN X  31      34.481  17.478  53.129  0.00  0.00           N
ATOM    420  H   ASN X  31      33.563  17.896  53.188  0.00  0.00           H
ATOM    421  CA  ASN X  31      34.952  17.119  54.431  0.00  0.00           C
ATOM    422  HA  ASN X  31      35.282  16.088  54.308  0.00  0.00           H
ATOM    423  CB  ASN X  31      36.105  18.139  54.782  0.00  0.00           C
ATOM    424  HB2 ASN X  31      36.946  18.060  54.094  0.00  0.00           H
ATOM    425  HB3 ASN X  31      35.730  19.146  54.598  0.00  0.00           H
ATOM    426  CG  ASN X  31      36.575  18.149  56.241  0.00  0.00           C
ATOM    427  OD1 ASN X  31      35.876  18.800  57.024  0.00  0.00           O
ATOM    428  ND2 ASN X  31      37.553  17.374  56.528  0.00  0.00           N
ATOM    429 HD21 ASN X  31      37.763  17.252  57.508  0.00  0.00           H
ATOM    430 HD22 ASN X  31      38.061  16.858  55.823  0.00  0.00           H
ATOM    431  C   ASN X  31      33.905  17.067  55.460  0.00  0.00           C
ATOM    432  O   ASN X  31      32.820  17.606  55.277  0.00  0.00           O
ATOM    433  N   SER X  32      34.116  16.315  56.555  0.00  0.00           N
ATOM    434  H   SER X  32      34.998  15.832  56.655  0.00  0.00           H
ATOM    435  CA  SER X  32      33.014  16.011  57.609  0.00  0.00           C
ATOM    436  HA  SER X  32      32.126  15.472  57.278  0.00  0.00           H
ATOM    437  CB  SER X  32      33.605  15.063  58.693  0.00  0.00           C
ATOM    438  HB2 SER X  32      32.911  14.700  59.452  0.00  0.00           H
ATOM    439  HB3 SER X  32      34.169  14.237  58.260  0.00  0.00           H
ATOM    440  OG  SER X  32      34.510  15.806  59.548  0.00  0.00           O
ATOM    441  HG  SER X  32      34.171  15.519  60.399  0.00  0.00           H
ATOM    442  C   SER X  32      32.404  17.316  58.189  0.00  0.00           C
ATOM    443  O   SER X  32      31.413  17.212  58.949  0.00  0.00           O
ATOM    444  N   GLN X  33      32.891  18.521  57.989  0.00  0.00           N
ATOM    445  H   GLN X  33      33.725  18.572  57.422  0.00  0.00           H
ATOM    446  CA  GLN X  33      32.294  19.778  58.432  0.00  0.00           C
ATOM    447  HA  GLN X  33      31.258  19.509  58.641  0.00  0.00           H
ATOM    448  CB  GLN X  33      33.001  20.131  59.755  0.00  0.00           C
ATOM    449  HB2 GLN X  33      32.967  19.267  60.419  0.00  0.00           H
ATOM    450  HB3 GLN X  33      34.022  20.497  59.646  0.00  0.00           H
ATOM    451  CG  GLN X  33      32.268  21.240  60.528  0.00  0.00           C
ATOM    452  HG2 GLN X  33      32.425  22.263  60.185  0.00  0.00           H
ATOM    453  HG3 GLN X  33      31.201  21.019  60.492  0.00  0.00           H
ATOM    454  CD  GLN X  33      32.407  21.194  62.051  0.00  0.00           C
ATOM    455  OE1 GLN X  33      33.175  20.516  62.657  0.00  0.00           O
ATOM    456  NE2 GLN X  33      31.713  22.080  62.732  0.00  0.00           N
ATOM    457 HE21 GLN X  33      31.897  22.281  63.704  0.00  0.00           H
ATOM    458 HE22 GLN X  33      30.980  22.600  62.271  0.00  0.00           H
ATOM    459  C   GLN X  33      32.332  20.912  57.382  0.00  0.00           C
ATOM    460  O   GLN X  33      32.138  22.097  57.699  0.00  0.00           O
ATOM    461  N   TRP X  34      32.536  20.550  56.083  0.00  0.00           N
ATOM    462  H   TRP X  34      32.333  19.604  55.793  0.00  0.00           H
ATOM    463  CA  TRP X  34      32.673  21.573  55.011  0.00  0.00           C
ATOM    464  HA  TRP X  34      32.039  22.412  55.296  0.00  0.00           H
ATOM    465  CB  TRP X  34      34.138  21.965  54.731  0.00  0.00           C
ATOM    466  HB2 TRP X  34      34.625  20.990  54.710  0.00  0.00           H
ATOM    467  HB3 TRP X  34      34.257  22.470  53.772  0.00  0.00           H
ATOM    468  CG  TRP X  34      34.791  22.835  55.737  0.00  0.00           C
ATOM    469  CD1 TRP X  34      35.343  22.450  56.886  0.00  0.00           C
ATOM    470  HD1 TRP X  34      35.442  21.444  57.265  0.00  0.00           H
ATOM    471  NE1 TRP X  34      35.922  23.552  57.476  0.00  0.00           N
ATOM    472  HE1 TRP X  34      36.386  23.520  58.372  0.00  0.00           H
ATOM    473  CE2 TRP X  34      35.679  24.739  56.772  0.00  0.00           C
ATOM    474  CZ2 TRP X  34      36.013  26.075  56.977  0.00  0.00           C
ATOM    475  HZ2 TRP X  34      36.534  26.453  57.844  0.00  0.00           H
ATOM    476  CH2 TRP X  34      35.446  27.032  56.153  0.00  0.00           C
ATOM    477  HH2 TRP X  34      35.529  28.100  56.294  0.00  0.00           H
ATOM    478  CZ3 TRP X  34      34.594  26.687  55.046  0.00  0.00           C
ATOM    479  HZ3 TRP X  34      34.084  27.437  54.460  0.00  0.00           H
ATOM    480  CE3 TRP X  34      34.278  25.326  54.901  0.00  0.00           C
ATOM    481  HE3 TRP X  34      33.628  25.094  54.070  0.00  0.00           H
ATOM    482  CD2 TRP X  34      34.861  24.319  55.665  0.00  0.00           C
ATOM    483  C   TRP X  34      32.030  21.157  53.680  0.00  0.00           C
ATOM    484  O   TRP X  34      32.182  19.997  53.241  0.00  0.00           O
ATOM    485  N   VAL X  35      31.376  22.082  52.958  0.00  0.00           N
ATOM    486  H   VAL X  35      31.557  23.030  53.256  0.00  0.00           H
ATOM    487  CA  VAL X  35      30.590  21.904  51.741  0.00  0.00           C
ATOM    488  HA  VAL X  35      30.684  20.879  51.382  0.00  0.00           H
ATOM    489  CB  VAL X  35      29.086  22.100  52.126  0.00  0.00           C
ATOM    490  HB  VAL X  35      29.030  22.943  52.815  0.00  0.00           H
ATOM    491  CG1 VAL X  35      28.170  22.311  50.899  0.00  0.00           C
ATOM    492 HG11 VAL X  35      27.149  22.200  51.266  0.00  0.00           H
ATOM    493 HG12 VAL X  35      28.211  23.349  50.568  0.00  0.00           H
ATOM    494 HG13 VAL X  35      28.238  21.548  50.123  0.00  0.00           H
ATOM    495  CG2 VAL X  35      28.586  20.855  52.883  0.00  0.00           C
ATOM    496 HG21 VAL X  35      28.945  19.976  52.348  0.00  0.00           H
ATOM    497 HG22 VAL X  35      29.028  20.813  53.878  0.00  0.00           H
ATOM    498 HG23 VAL X  35      27.513  20.880  53.070  0.00  0.00           H
ATOM    499  C   VAL X  35      31.012  23.068  50.810  0.00  0.00           C
ATOM    500  O   VAL X  35      31.149  24.235  51.272  0.00  0.00           O
ATOM    501  N   VAL X  36      31.079  22.787  49.489  0.00  0.00           N
ATOM    502  H   VAL X  36      30.936  21.855  49.127  0.00  0.00           H
ATOM    503  CA  VAL X  36      31.267  23.845  48.515  0.00  0.00           C
ATOM    504  HA  VAL X  36      31.648  24.757  48.976  0.00  0.00           H
ATOM    505  CB  VAL X  36      32.504  23.360  47.641  0.00  0.00           C
ATOM    506  HB  VAL X  36      33.345  23.245  48.325  0.00  0.00           H
ATOM    507  CG1 VAL X  36      32.191  22.115  46.782  0.00  0.00           C
ATOM    508 HG11 VAL X  36      33.057  22.033  46.125  0.00  0.00           H
ATOM    509 HG12 VAL X  36      32.176  21.216  47.398  0.00  0.00           H
ATOM    510 HG13 VAL X  36      31.320  22.230  46.138  0.00  0.00           H
ATOM    511  CG2 VAL X  36      32.944  24.469  46.624  0.00  0.00           C
ATOM    512 HG21 VAL X  36      33.915  24.168  46.229  0.00  0.00           H
ATOM    513 HG22 VAL X  36      32.102  24.677  45.964  0.00  0.00           H
ATOM    514 HG23 VAL X  36      33.052  25.432  47.124  0.00  0.00           H
ATOM    515  C   VAL X  36      29.947  24.135  47.688  0.00  0.00           C
ATOM    516  O   VAL X  36      29.006  23.296  47.684  0.00  0.00           O
ATOM    517  N   SER X  37      29.722  25.315  47.258  0.00  0.00           N
ATOM    518  H   SER X  37      30.461  25.965  47.486  0.00  0.00           H
ATOM    519  CA  SER X  37      28.678  25.820  46.385  0.00  0.00           C
ATOM    520  HA  SER X  37      28.459  25.013  45.686  0.00  0.00           H
ATOM    521  CB  SER X  37      27.421  26.019  47.153  0.00  0.00           C
ATOM    522  HB2 SER X  37      27.225  25.194  47.837  0.00  0.00           H
ATOM    523  HB3 SER X  37      27.692  26.875  47.773  0.00  0.00           H
ATOM    524  OG  SER X  37      26.233  26.229  46.470  0.00  0.00           O
ATOM    525  HG  SER X  37      25.786  25.383  46.396  0.00  0.00           H
ATOM    526  C   SER X  37      29.191  27.025  45.599  0.00  0.00           C
ATOM    527  O   SER X  37      30.436  27.281  45.581  0.00  0.00           O
ATOM    528  N   ALA X  38      28.316  27.719  44.903  0.00  0.00           N
ATOM    529  H   ALA X  38      27.366  27.468  45.137  0.00  0.00           H
ATOM    530  CA  ALA X  38      28.584  28.840  43.999  0.00  0.00           C
ATOM    531  HA  ALA X  38      29.584  28.755  43.575  0.00  0.00           H
ATOM    532  CB  ALA X  38      27.636  28.797  42.849  0.00  0.00           C
ATOM    533  HB1 ALA X  38      26.591  28.666  43.129  0.00  0.00           H
ATOM    534  HB2 ALA X  38      27.617  29.755  42.330  0.00  0.00           H
ATOM    535  HB3 ALA X  38      27.918  28.055  42.103  0.00  0.00           H
ATOM    536  C   ALA X  38      28.515  30.197  44.755  0.00  0.00           C
ATOM    537  O   ALA X  38      27.776  30.326  45.789  0.00  0.00           O
ATOM    538  N   ALA X  39      29.149  31.248  44.294  0.00  0.00           N
ATOM    539  H   ALA X  39      29.642  31.248  43.412  0.00  0.00           H
ATOM    540  CA  ALA X  39      29.121  32.552  45.034  0.00  0.00           C
ATOM    541  HA  ALA X  39      29.507  32.438  46.047  0.00  0.00           H
ATOM    542  CB  ALA X  39      30.080  33.552  44.356  0.00  0.00           C
ATOM    543  HB1 ALA X  39      31.123  33.243  44.279  0.00  0.00           H
ATOM    544  HB2 ALA X  39      29.740  33.707  43.332  0.00  0.00           H
ATOM    545  HB3 ALA X  39      29.948  34.493  44.890  0.00  0.00           H
ATOM    546  C   ALA X  39      27.752  33.110  45.092  0.00  0.00           C
ATOM    547  O   ALA X  39      27.243  33.523  46.206  0.00  0.00           O
ATOM    548  N   HID X  40      27.046  33.181  43.967  0.00  0.00           N
ATOM    549  H   HID X  40      27.496  32.970  43.087  0.00  0.00           H
ATOM    550  CA  HID X  40      25.707  33.762  43.774  0.00  0.00           C
ATOM    551  HA  HID X  40      25.676  34.772  44.184  0.00  0.00           H
ATOM    552  CB  HID X  40      25.250  33.691  42.284  0.00  0.00           C
ATOM    553  HB2 HID X  40      24.335  34.281  42.239  0.00  0.00           H
ATOM    554  HB3 HID X  40      26.017  34.158  41.665  0.00  0.00           H
ATOM    555  CG  HID X  40      25.066  32.339  41.723  0.00  0.00           C
ATOM    556  ND1 HID X  40      26.069  31.612  41.233  0.00  0.00           N
ATOM    557  HD1 HID X  40      27.051  31.849  41.222  0.00  0.00           H
ATOM    558  CE1 HID X  40      25.637  30.439  40.808  0.00  0.00           C
ATOM    559  HE1 HID X  40      26.183  29.757  40.172  0.00  0.00           H
ATOM    560  NE2 HID X  40      24.298  30.380  41.044  0.00  0.00           N
ATOM    561  CD2 HID X  40      23.926  31.565  41.716  0.00  0.00           C
ATOM    562  HD2 HID X  40      22.920  31.846  41.992  0.00  0.00           H
ATOM    563  C   HID X  40      24.621  32.970  44.633  0.00  0.00           C
ATOM    564  O   HID X  40      23.713  33.602  45.147  0.00  0.00           O
ATOM    565  N   CYX X  41      24.874  31.680  44.938  0.00  0.00           N
ATOM    566  H   CYX X  41      25.623  31.164  44.501  0.00  0.00           H
ATOM    567  CA  CYX X  41      23.974  30.977  45.842  0.00  0.00           C
ATOM    568  HA  CYX X  41      22.937  31.201  45.591  0.00  0.00           H
ATOM    569  CB  CYX X  41      24.253  29.439  45.777  0.00  0.00           C
ATOM    570  HB2 CYX X  41      25.334  29.346  45.878  0.00  0.00           H
ATOM    571  HB3 CYX X  41      23.628  29.102  46.603  0.00  0.00           H
ATOM    572  SG  CYX X  41      23.771  28.571  44.238  0.00  0.00           S
ATOM    573  C   CYX X  41      24.126  31.428  47.354  0.00  0.00           C
ATOM    574  O   CYX X  41      23.470  30.909  48.289  0.00  0.00           O
ATOM    575  N   TYR X  42      25.022  32.392  47.645  0.00  0.00           N
ATOM    576  H   TYR X  42      25.757  32.672  47.013  0.00  0.00           H
ATOM    577  CA  TYR X  42      25.068  33.073  48.966  0.00  0.00           C
ATOM    578  HA  TYR X  42      25.296  32.358  49.756  0.00  0.00           H
ATOM    579  CB  TYR X  42      26.044  34.177  48.849  0.00  0.00           C
ATOM    580  HB2 TYR X  42      27.045  33.758  48.747  0.00  0.00           H
ATOM    581  HB3 TYR X  42      25.887  34.763  47.943  0.00  0.00           H
ATOM    582  CG  TYR X  42      26.155  35.028  50.161  0.00  0.00           C
ATOM    583  CD1 TYR X  42      26.039  36.430  50.065  0.00  0.00           C
ATOM    584  HD1 TYR X  42      25.934  36.908  49.101  0.00  0.00           H
ATOM    585  CE1 TYR X  42      26.259  37.262  51.235  0.00  0.00           C
ATOM    586  HE1 TYR X  42      26.325  38.332  51.110  0.00  0.00           H
ATOM    587  CZ  TYR X  42      26.445  36.699  52.477  0.00  0.00           C
ATOM    588  OH  TYR X  42      26.478  37.577  53.609  0.00  0.00           O
ATOM    589  HH  TYR X  42      26.316  37.118  54.437  0.00  0.00           H
ATOM    590  CE2 TYR X  42      26.468  35.277  52.632  0.00  0.00           C
ATOM    591  HE2 TYR X  42      26.707  34.834  53.588  0.00  0.00           H
ATOM    592  CD2 TYR X  42      26.389  34.505  51.443  0.00  0.00           C
ATOM    593  HD2 TYR X  42      26.562  33.446  51.570  0.00  0.00           H
ATOM    594  C   TYR X  42      23.743  33.657  49.461  0.00  0.00           C
ATOM    595  O   TYR X  42      23.191  34.533  48.942  0.00  0.00           O
ATOM    596  N   LYS X  43      23.404  33.346  50.756  0.00  0.00           N
ATOM    597  H   LYS X  43      24.028  32.728  51.256  0.00  0.00           H
ATOM    598  CA  LYS X  43      22.224  33.802  51.435  0.00  0.00           C
ATOM    599  HA  LYS X  43      21.954  34.840  51.238  0.00  0.00           H
ATOM    600  CB  LYS X  43      20.979  32.879  51.260  0.00  0.00           C
ATOM    601  HB2 LYS X  43      21.268  31.837  51.398  0.00  0.00           H
ATOM    602  HB3 LYS X  43      20.194  33.177  51.956  0.00  0.00           H
ATOM    603  CG  LYS X  43      20.363  33.026  49.806  0.00  0.00           C
ATOM    604  HG2 LYS X  43      20.298  34.088  49.572  0.00  0.00           H
ATOM    605  HG3 LYS X  43      20.997  32.342  49.241  0.00  0.00           H
ATOM    606  CD  LYS X  43      18.953  32.527  49.828  0.00  0.00           C
ATOM    607  HD2 LYS X  43      18.888  31.552  50.311  0.00  0.00           H
ATOM    608  HD3 LYS X  43      18.353  33.295  50.317  0.00  0.00           H
ATOM    609  CE  LYS X  43      18.370  32.492  48.462  0.00  0.00           C
ATOM    610  HE2 LYS X  43      18.574  33.459  48.000  0.00  0.00           H
ATOM    611  HE3 LYS X  43      18.848  31.734  47.842  0.00  0.00           H
ATOM    612  NZ  LYS X  43      16.901  32.325  48.553  0.00  0.00           N
ATOM    613  HZ1 LYS X  43      16.658  31.430  48.954  0.00  0.00           H
ATOM    614  HZ2 LYS X  43      16.561  32.938  49.281  0.00  0.00           H
ATOM    615  HZ3 LYS X  43      16.370  32.458  47.704  0.00  0.00           H
ATOM    616  C   LYS X  43      22.505  33.954  52.956  0.00  0.00           C
ATOM    617  O   LYS X  43      23.476  33.443  53.519  0.00  0.00           O
ATOM    618  N   SER X  44      21.596  34.630  53.655  0.00  0.00           N
ATOM    619  H   SER X  44      20.890  35.143  53.147  0.00  0.00           H
ATOM    620  CA  SER X  44      21.463  34.715  55.111  0.00  0.00           C
ATOM    621  HA  SER X  44      22.315  34.513  55.760  0.00  0.00           H
ATOM    622  CB  SER X  44      21.154  36.216  55.483  0.00  0.00           C
ATOM    623  HB2 SER X  44      20.326  36.556  54.861  0.00  0.00           H
ATOM    624  HB3 SER X  44      20.709  36.232  56.478  0.00  0.00           H
ATOM    625  OG  SER X  44      22.281  37.052  55.435  0.00  0.00           O
ATOM    626  HG  SER X  44      22.463  37.286  54.522  0.00  0.00           H
ATOM    627  C   SER X  44      20.396  33.686  55.485  0.00  0.00           C
ATOM    628  O   SER X  44      19.407  33.447  54.789  0.00  0.00           O
ATOM    629  N   GLY X  45      20.657  33.008  56.603  0.00  0.00           N
ATOM    630  H   GLY X  45      21.237  33.419  57.320  0.00  0.00           H
ATOM    631  CA  GLY X  45      19.832  31.868  57.088  0.00  0.00           C
ATOM    632  HA2 GLY X  45      20.288  31.659  58.055  0.00  0.00           H
ATOM    633  HA3 GLY X  45      18.794  32.180  57.209  0.00  0.00           H
ATOM    634  C   GLY X  45      19.873  30.581  56.222  0.00  0.00           C
ATOM    635  O   GLY X  45      18.820  30.073  55.934  0.00  0.00           O
ATOM    636  N   ILE X  46      21.088  30.108  55.853  0.00  0.00           N
ATOM    637  H   ILE X  46      21.890  30.553  56.277  0.00  0.00           H
ATOM    638  CA  ILE X  46      21.252  28.913  55.055  0.00  0.00           C
ATOM    639  HA  ILE X  46      20.509  28.893  54.257  0.00  0.00           H
ATOM    640  CB  ILE X  46      22.560  28.962  54.306  0.00  0.00           C
ATOM    641  HB  ILE X  46      23.357  29.234  54.998  0.00  0.00           H
ATOM    642  CG2 ILE X  46      22.896  27.544  53.772  0.00  0.00           C
ATOM    643 HG21 ILE X  46      22.075  27.186  53.151  0.00  0.00           H
ATOM    644 HG22 ILE X  46      23.787  27.609  53.148  0.00  0.00           H
ATOM    645 HG23 ILE X  46      22.927  26.807  54.574  0.00  0.00           H
ATOM    646  CG1 ILE X  46      22.598  30.014  53.152  0.00  0.00           C
ATOM    647 HG12 ILE X  46      21.816  29.798  52.424  0.00  0.00           H
ATOM    648 HG13 ILE X  46      22.281  30.941  53.629  0.00  0.00           H
ATOM    649  CD1 ILE X  46      23.921  30.087  52.425  0.00  0.00           C
ATOM    650 HD11 ILE X  46      24.232  31.120  52.584  0.00  0.00           H
ATOM    651 HD12 ILE X  46      24.642  29.423  52.902  0.00  0.00           H
ATOM    652 HD13 ILE X  46      23.829  29.786  51.382  0.00  0.00           H
ATOM    653  C   ILE X  46      21.060  27.827  56.008  0.00  0.00           C
ATOM    654  O   ILE X  46      21.837  27.679  56.944  0.00  0.00           O
ATOM    655  N   GLN X  47      20.110  26.945  55.694  0.00  0.00           N
ATOM    656  H   GLN X  47      19.442  27.171  54.971  0.00  0.00           H
ATOM    657  CA  GLN X  47      20.091  25.557  56.264  0.00  0.00           C
ATOM    658  HA  GLN X  47      20.804  25.418  57.076  0.00  0.00           H
ATOM    659  CB  GLN X  47      18.657  25.257  56.765  0.00  0.00           C
ATOM    660  HB2 GLN X  47      18.266  26.076  57.369  0.00  0.00           H
ATOM    661  HB3 GLN X  47      17.958  25.119  55.941  0.00  0.00           H
ATOM    662  CG  GLN X  47      18.572  24.126  57.744  0.00  0.00           C
ATOM    663  HG2 GLN X  47      19.319  23.350  57.576  0.00  0.00           H
ATOM    664  HG3 GLN X  47      18.761  24.533  58.737  0.00  0.00           H
ATOM    665  CD  GLN X  47      17.215  23.414  57.710  0.00  0.00           C
ATOM    666  OE1 GLN X  47      16.621  23.117  56.728  0.00  0.00           O
ATOM    667  NE2 GLN X  47      16.768  22.994  58.880  0.00  0.00           N
ATOM    668 HE21 GLN X  47      15.828  22.631  58.944  0.00  0.00           H
ATOM    669 HE22 GLN X  47      17.226  23.412  59.678  0.00  0.00           H
ATOM    670  C   GLN X  47      20.606  24.577  55.136  0.00  0.00           C
ATOM    671  O   GLN X  47      20.178  24.689  53.986  0.00  0.00           O
ATOM    672  N   VAL X  48      21.564  23.728  55.517  0.00  0.00           N
ATOM    673  H   VAL X  48      21.827  23.650  56.489  0.00  0.00           H
ATOM    674  CA  VAL X  48      22.126  22.677  54.679  0.00  0.00           C
ATOM    675  HA  VAL X  48      22.138  22.918  53.616  0.00  0.00           H
ATOM    676  CB  VAL X  48      23.623  22.559  55.062  0.00  0.00           C
ATOM    677  HB  VAL X  48      23.730  22.285  56.112  0.00  0.00           H
ATOM    678  CG1 VAL X  48      24.401  21.532  54.171  0.00  0.00           C
ATOM    679 HG11 VAL X  48      25.448  21.494  54.472  0.00  0.00           H
ATOM    680 HG12 VAL X  48      23.990  20.523  54.133  0.00  0.00           H
ATOM    681 HG13 VAL X  48      24.424  21.967  53.172  0.00  0.00           H
ATOM    682  CG2 VAL X  48      24.386  23.861  54.974  0.00  0.00           C
ATOM    683 HG21 VAL X  48      23.757  24.708  55.247  0.00  0.00           H
ATOM    684 HG22 VAL X  48      25.298  23.937  55.567  0.00  0.00           H
ATOM    685 HG23 VAL X  48      24.668  24.082  53.944  0.00  0.00           H
ATOM    686  C   VAL X  48      21.455  21.343  54.886  0.00  0.00           C
ATOM    687  O   VAL X  48      21.122  20.932  56.005  0.00  0.00           O
ATOM    688  N   ARG X  49      21.110  20.710  53.809  0.00  0.00           N
ATOM    689  H   ARG X  49      21.455  21.024  52.913  0.00  0.00           H
ATOM    690  CA  ARG X  49      20.415  19.427  53.829  0.00  0.00           C
ATOM    691  HA  ARG X  49      20.374  18.946  54.806  0.00  0.00           H
ATOM    692  CB  ARG X  49      18.981  19.521  53.280  0.00  0.00           C
ATOM    693  HB2 ARG X  49      18.899  20.082  52.349  0.00  0.00           H
ATOM    694  HB3 ARG X  49      18.462  18.563  53.262  0.00  0.00           H
ATOM    695  CG  ARG X  49      18.111  20.420  54.259  0.00  0.00           C
ATOM    696  HG2 ARG X  49      18.191  20.180  55.319  0.00  0.00           H
ATOM    697  HG3 ARG X  49      18.499  21.439  54.271  0.00  0.00           H
ATOM    698  CD  ARG X  49      16.651  20.448  53.891  0.00  0.00           C
ATOM    699  HD2 ARG X  49      16.523  20.906  52.910  0.00  0.00           H
ATOM    700  HD3 ARG X  49      16.280  19.423  53.912  0.00  0.00           H
ATOM    701  NE  ARG X  49      15.917  21.267  54.834  0.00  0.00           N
ATOM    702  HE  ARG X  49      16.391  21.741  55.589  0.00  0.00           H
ATOM    703  CZ  ARG X  49      14.584  21.537  54.711  0.00  0.00           C
ATOM    704  NH1 ARG X  49      13.909  21.016  53.760  0.00  0.00           N
ATOM    705 HH11 ARG X  49      14.364  20.482  53.033  0.00  0.00           H
ATOM    706 HH12 ARG X  49      12.909  21.150  53.714  0.00  0.00           H
ATOM    707  NH2 ARG X  49      13.974  22.344  55.493  0.00  0.00           N
ATOM    708 HH21 ARG X  49      14.504  22.663  56.292  0.00  0.00           H
ATOM    709 HH22 ARG X  49      13.003  22.567  55.327  0.00  0.00           H
ATOM    710  C   ARG X  49      21.310  18.476  53.014  0.00  0.00           C
ATOM    711  O   ARG X  49      21.592  18.716  51.848  0.00  0.00           O
ATOM    712  N   LEU X  50      21.794  17.475  53.707  0.00  0.00           N
ATOM    713  H   LEU X  50      21.674  17.458  54.709  0.00  0.00           H
ATOM    714  CA  LEU X  50      22.563  16.394  53.167  0.00  0.00           C
ATOM    715  HA  LEU X  50      22.834  16.671  52.148  0.00  0.00           H
ATOM    716  CB  LEU X  50      23.820  16.071  54.035  0.00  0.00           C
ATOM    717  HB2 LEU X  50      23.517  15.399  54.837  0.00  0.00           H
ATOM    718  HB3 LEU X  50      24.490  15.536  53.361  0.00  0.00           H
ATOM    719  CG  LEU X  50      24.503  17.411  54.508  0.00  0.00           C
ATOM    720  HG  LEU X  50      24.256  18.226  53.827  0.00  0.00           H
ATOM    721  CD1 LEU X  50      24.101  17.830  55.929  0.00  0.00           C
ATOM    722 HD11 LEU X  50      23.126  18.274  56.131  0.00  0.00           H
ATOM    723 HD12 LEU X  50      24.136  16.927  56.538  0.00  0.00           H
ATOM    724 HD13 LEU X  50      24.853  18.520  56.313  0.00  0.00           H
ATOM    725  CD2 LEU X  50      26.025  17.235  54.396  0.00  0.00           C
ATOM    726 HD21 LEU X  50      26.298  16.495  55.148  0.00  0.00           H
ATOM    727 HD22 LEU X  50      26.265  16.946  53.373  0.00  0.00           H
ATOM    728 HD23 LEU X  50      26.425  18.244  54.502  0.00  0.00           H
ATOM    729  C   LEU X  50      21.847  15.079  53.005  0.00  0.00           C
ATOM    730  O   LEU X  50      20.872  14.893  53.737  0.00  0.00           O
ATOM    731  N   GLY X  51      22.267  14.156  52.138  0.00  0.00           N
ATOM    732  H   GLY X  51      23.164  14.311  51.700  0.00  0.00           H
ATOM    733  CA  GLY X  51      21.649  12.861  51.956  0.00  0.00           C
ATOM    734  HA2 GLY X  51      22.279  12.317  51.252  0.00  0.00           H
ATOM    735  HA3 GLY X  51      21.659  12.318  52.900  0.00  0.00           H
ATOM    736  C   GLY X  51      20.227  12.986  51.309  0.00  0.00           C
ATOM    737  O   GLY X  51      19.600  11.975  51.304  0.00  0.00           O
ATOM    738  N   GLU X  52      19.911  14.142  50.712  0.00  0.00           N
ATOM    739  H   GLU X  52      20.579  14.899  50.723  0.00  0.00           H
ATOM    740  CA  GLU X  52      18.590  14.313  50.144  0.00  0.00           C
ATOM    741  HA  GLU X  52      17.738  13.889  50.675  0.00  0.00           H
ATOM    742  CB  GLU X  52      18.263  15.802  49.942  0.00  0.00           C
ATOM    743  HB2 GLU X  52      19.143  16.317  49.557  0.00  0.00           H
ATOM    744  HB3 GLU X  52      17.576  16.066  49.138  0.00  0.00           H
ATOM    745  CG  GLU X  52      17.707  16.517  51.152  0.00  0.00           C
ATOM    746  HG2 GLU X  52      18.236  16.274  52.073  0.00  0.00           H
ATOM    747  HG3 GLU X  52      18.079  17.515  50.918  0.00  0.00           H
ATOM    748  CD  GLU X  52      16.208  16.385  51.316  0.00  0.00           C
ATOM    749  OE1 GLU X  52      15.685  15.307  50.848  0.00  0.00           O
ATOM    750  OE2 GLU X  52      15.587  17.306  51.951  0.00  0.00           O
ATOM    751  C   GLU X  52      18.419  13.577  48.839  0.00  0.00           C
ATOM    752  O   GLU X  52      19.370  13.437  48.034  0.00  0.00           O
ATOM    753  N   ASP X  53      17.157  13.128  48.565  0.00  0.00           N
ATOM    754  H   ASP X  53      16.394  13.217  49.221  0.00  0.00           H
ATOM    755  CA  ASP X  53      16.918  12.434  47.294  0.00  0.00           C
ATOM    756  HA  ASP X  53      17.564  12.832  46.512  0.00  0.00           H
ATOM    757  CB  ASP X  53      17.066  10.912  47.378  0.00  0.00           C
ATOM    758  HB2 ASP X  53      17.994  10.643  47.881  0.00  0.00           H
ATOM    759  HB3 ASP X  53      16.230  10.527  47.962  0.00  0.00           H
ATOM    760  CG  ASP X  53      16.982  10.231  46.009  0.00  0.00           C
ATOM    761  OD1 ASP X  53      16.465   9.125  45.845  0.00  0.00           O
ATOM    762  OD2 ASP X  53      17.695  10.658  45.069  0.00  0.00           O
ATOM    763  C   ASP X  53      15.507  12.807  46.673  0.00  0.00           C
ATOM    764  O   ASP X  53      15.358  13.643  45.729  0.00  0.00           O
ATOM    765  N   ASN X  54      14.384  12.245  47.201  0.00  0.00           N
ATOM    766  H   ASN X  54      14.492  11.555  47.931  0.00  0.00           H
ATOM    767  CA  ASN X  54      13.014  12.838  46.959  0.00  0.00           C
ATOM    768  HA  ASN X  54      12.951  13.003  45.883  0.00  0.00           H
ATOM    769  CB  ASN X  54      11.944  11.885  47.516  0.00  0.00           C
ATOM    770  HB2 ASN X  54      12.084  10.944  46.983  0.00  0.00           H
ATOM    771  HB3 ASN X  54      12.097  11.592  48.555  0.00  0.00           H
ATOM    772  CG  ASN X  54      10.515  12.391  47.236  0.00  0.00           C
ATOM    773  OD1 ASN X  54      10.182  13.554  47.506  0.00  0.00           O
ATOM    774  ND2 ASN X  54       9.582  11.633  46.666  0.00  0.00           N
ATOM    775 HD21 ASN X  54       8.630  11.959  46.578  0.00  0.00           H
ATOM    776 HD22 ASN X  54       9.717  10.632  46.668  0.00  0.00           H
ATOM    777  C   ASN X  54      12.977  14.147  47.736  0.00  0.00           C
ATOM    778  O   ASN X  54      13.031  14.160  48.966  0.00  0.00           O
ATOM    779  N   ILE X  55      12.744  15.303  47.028  0.00  0.00           N
ATOM    780  H   ILE X  55      12.712  15.245  46.020  0.00  0.00           H
ATOM    781  CA  ILE X  55      12.744  16.660  47.752  0.00  0.00           C
ATOM    782  HA  ILE X  55      13.084  16.575  48.785  0.00  0.00           H
ATOM    783  CB  ILE X  55      13.691  17.578  46.925  0.00  0.00           C
ATOM    784  HB  ILE X  55      14.548  16.999  46.584  0.00  0.00           H
ATOM    785  CG2 ILE X  55      13.124  18.052  45.522  0.00  0.00           C
ATOM    786 HG21 ILE X  55      12.982  17.151  44.926  0.00  0.00           H
ATOM    787 HG22 ILE X  55      12.197  18.605  45.677  0.00  0.00           H
ATOM    788 HG23 ILE X  55      13.903  18.592  44.984  0.00  0.00           H
ATOM    789  CG1 ILE X  55      14.195  18.701  47.763  0.00  0.00           C
ATOM    790 HG12 ILE X  55      13.388  19.431  47.830  0.00  0.00           H
ATOM    791 HG13 ILE X  55      14.320  18.232  48.739  0.00  0.00           H
ATOM    792  CD1 ILE X  55      15.546  19.352  47.355  0.00  0.00           C
ATOM    793 HD11 ILE X  55      15.829  19.940  48.229  0.00  0.00           H
ATOM    794 HD12 ILE X  55      16.324  18.617  47.151  0.00  0.00           H
ATOM    795 HD13 ILE X  55      15.415  20.083  46.557  0.00  0.00           H
ATOM    796  C   ILE X  55      11.379  17.220  47.883  0.00  0.00           C
ATOM    797  O   ILE X  55      11.161  18.335  48.391  0.00  0.00           O
ATOM    798  N   ASN X  56      10.320  16.431  47.516  0.00  0.00           N
ATOM    799  H   ASN X  56      10.634  15.525  47.198  0.00  0.00           H
ATOM    800  CA  ASN X  56       8.919  16.655  47.846  0.00  0.00           C
ATOM    801  HA  ASN X  56       8.753  17.733  47.827  0.00  0.00           H
ATOM    802  CB  ASN X  56       8.114  15.987  46.680  0.00  0.00           C
ATOM    803  HB2 ASN X  56       8.332  16.437  45.712  0.00  0.00           H
ATOM    804  HB3 ASN X  56       8.256  14.907  46.670  0.00  0.00           H
ATOM    805  CG  ASN X  56       6.612  16.170  46.932  0.00  0.00           C
ATOM    806  OD1 ASN X  56       6.011  17.200  46.527  0.00  0.00           O
ATOM    807  ND2 ASN X  56       5.902  15.213  47.524  0.00  0.00           N
ATOM    808 HD21 ASN X  56       4.991  15.504  47.848  0.00  0.00           H
ATOM    809 HD22 ASN X  56       6.425  14.395  47.803  0.00  0.00           H
ATOM    810  C   ASN X  56       8.456  16.198  49.180  0.00  0.00           C
ATOM    811  O   ASN X  56       7.498  16.736  49.705  0.00  0.00           O
ATOM    812  N   VAL X  57       9.072  15.198  49.723  0.00  0.00           N
ATOM    813  H   VAL X  57       9.777  14.787  49.128  0.00  0.00           H
ATOM    814  CA  VAL X  57       8.885  14.727  51.127  0.00  0.00           C
ATOM    815  HA  VAL X  57       8.415  15.581  51.614  0.00  0.00           H
ATOM    816  CB  VAL X  57       8.109  13.437  51.343  0.00  0.00           C
ATOM    817  HB  VAL X  57       8.119  13.254  52.418  0.00  0.00           H
ATOM    818  CG1 VAL X  57       6.639  13.533  50.853  0.00  0.00           C
ATOM    819 HG11 VAL X  57       6.198  14.428  51.294  0.00  0.00           H
ATOM    820 HG12 VAL X  57       6.560  13.542  49.766  0.00  0.00           H
ATOM    821 HG13 VAL X  57       6.067  12.709  51.279  0.00  0.00           H
ATOM    822  CG2 VAL X  57       8.790  12.219  50.680  0.00  0.00           C
ATOM    823 HG21 VAL X  57       8.805  12.342  49.597  0.00  0.00           H
ATOM    824 HG22 VAL X  57       9.828  12.190  51.012  0.00  0.00           H
ATOM    825 HG23 VAL X  57       8.270  11.303  50.961  0.00  0.00           H
ATOM    826  C   VAL X  57      10.183  14.652  51.989  0.00  0.00           C
ATOM    827  O   VAL X  57      11.235  14.689  51.429  0.00  0.00           O
ATOM    828  N   VAL X  58      10.041  14.768  53.304  0.00  0.00           N
ATOM    829  H   VAL X  58       9.113  14.957  53.655  0.00  0.00           H
ATOM    830  CA  VAL X  58      10.979  14.119  54.259  0.00  0.00           C
ATOM    831  HA  VAL X  58      11.984  14.207  53.845  0.00  0.00           H
ATOM    832  CB  VAL X  58      11.067  14.842  55.628  0.00  0.00           C
ATOM    833  HB  VAL X  58      10.297  14.443  56.289  0.00  0.00           H
ATOM    834  CG1 VAL X  58      12.415  14.552  56.267  0.00  0.00           C
ATOM    835 HG11 VAL X  58      13.275  14.719  55.618  0.00  0.00           H
ATOM    836 HG12 VAL X  58      12.506  15.185  57.150  0.00  0.00           H
ATOM    837 HG13 VAL X  58      12.360  13.487  56.491  0.00  0.00           H
ATOM    838  CG2 VAL X  58      11.002  16.378  55.399  0.00  0.00           C
ATOM    839 HG21 VAL X  58      11.682  16.759  54.637  0.00  0.00           H
ATOM    840 HG22 VAL X  58       9.983  16.645  55.119  0.00  0.00           H
ATOM    841 HG23 VAL X  58      11.287  16.911  56.306  0.00  0.00           H
ATOM    842  C   VAL X  58      10.691  12.644  54.391  0.00  0.00           C
ATOM    843  O   VAL X  58       9.556  12.163  54.607  0.00  0.00           O
ATOM    844  N   GLU X  59      11.722  11.861  54.472  0.00  0.00           N
ATOM    845  H   GLU X  59      12.645  12.258  54.371  0.00  0.00           H
ATOM    846  CA  GLU X  59      11.705  10.418  54.769  0.00  0.00           C
ATOM    847  HA  GLU X  59      10.705  10.008  54.915  0.00  0.00           H
ATOM    848  CB  GLU X  59      12.338   9.771  53.532  0.00  0.00           C
ATOM    849  HB2 GLU X  59      13.381  10.058  53.393  0.00  0.00           H
ATOM    850  HB3 GLU X  59      12.416   8.711  53.774  0.00  0.00           H
ATOM    851  CG  GLU X  59      11.614   9.867  52.181  0.00  0.00           C
ATOM    852  HG2 GLU X  59      11.448   8.889  51.730  0.00  0.00           H
ATOM    853  HG3 GLU X  59      10.656  10.372  52.303  0.00  0.00           H
ATOM    854  CD  GLU X  59      12.455  10.736  51.219  0.00  0.00           C
ATOM    855  OE1 GLU X  59      13.255  10.164  50.472  0.00  0.00           O
ATOM    856  OE2 GLU X  59      12.301  12.023  51.116  0.00  0.00           O
ATOM    857  C   GLU X  59      12.422   9.948  56.055  0.00  0.00           C
ATOM    858  O   GLU X  59      12.091   8.841  56.500  0.00  0.00           O
ATOM    859  N   GLY X  60      13.263  10.780  56.706  0.00  0.00           N
ATOM    860  H   GLY X  60      13.753  11.477  56.163  0.00  0.00           H
ATOM    861  CA  GLY X  60      13.856  10.497  57.985  0.00  0.00           C
ATOM    862  HA2 GLY X  60      13.996  11.409  58.565  0.00  0.00           H
ATOM    863  HA3 GLY X  60      13.240   9.851  58.610  0.00  0.00           H
ATOM    864  C   GLY X  60      15.219   9.728  57.842  0.00  0.00           C
ATOM    865  O   GLY X  60      15.422   8.816  58.681  0.00  0.00           O
ATOM    866  N   ASN X  61      15.989   9.937  56.784  0.00  0.00           N
ATOM    867  H   ASN X  61      15.590  10.644  56.184  0.00  0.00           H
ATOM    868  CA  ASN X  61      17.336   9.450  56.596  0.00  0.00           C
ATOM    869  HA  ASN X  61      17.805   9.193  57.545  0.00  0.00           H
ATOM    870  CB  ASN X  61      17.332   8.118  55.799  0.00  0.00           C
ATOM    871  HB2 ASN X  61      18.333   7.690  55.747  0.00  0.00           H
ATOM    872  HB3 ASN X  61      16.742   7.439  56.415  0.00  0.00           H
ATOM    873  CG  ASN X  61      16.876   8.329  54.357  0.00  0.00           C
ATOM    874  OD1 ASN X  61      17.342   9.174  53.652  0.00  0.00           O
ATOM    875  ND2 ASN X  61      15.917   7.544  53.895  0.00  0.00           N
ATOM    876 HD21 ASN X  61      15.603   7.735  52.954  0.00  0.00           H
ATOM    877 HD22 ASN X  61      15.536   6.793  54.452  0.00  0.00           H
ATOM    878  C   ASN X  61      18.376  10.568  56.066  0.00  0.00           C
ATOM    879  O   ASN X  61      19.570  10.419  56.171  0.00  0.00           O
ATOM    880  N   GLU X  62      17.700  11.619  55.545  0.00  0.00           N
ATOM    881  H   GLU X  62      16.702  11.755  55.483  0.00  0.00           H
ATOM    882  CA  GLU X  62      18.337  12.852  55.148  0.00  0.00           C
ATOM    883  HA  GLU X  62      19.246  12.604  54.600  0.00  0.00           H
ATOM    884  CB  GLU X  62      17.467  13.728  54.252  0.00  0.00           C
ATOM    885  HB2 GLU X  62      16.986  14.467  54.891  0.00  0.00           H
ATOM    886  HB3 GLU X  62      18.132  14.226  53.546  0.00  0.00           H
ATOM    887  CG  GLU X  62      16.401  12.959  53.438  0.00  0.00           C
ATOM    888  HG2 GLU X  62      16.249  13.641  52.601  0.00  0.00           H
ATOM    889  HG3 GLU X  62      16.681  11.985  53.038  0.00  0.00           H
ATOM    890  CD  GLU X  62      15.055  12.843  54.089  0.00  0.00           C
ATOM    891  OE1 GLU X  62      15.007  12.217  55.159  0.00  0.00           O
ATOM    892  OE2 GLU X  62      14.048  13.165  53.396  0.00  0.00           O
ATOM    893  C   GLU X  62      18.817  13.597  56.403  0.00  0.00           C
ATOM    894  O   GLU X  62      18.113  13.505  57.409  0.00  0.00           O
ATOM    895  N   GLN X  63      19.929  14.267  56.439  0.00  0.00           N
ATOM    896  H   GLN X  63      20.488  14.347  55.601  0.00  0.00           H
ATOM    897  CA  GLN X  63      20.434  15.022  57.611  0.00  0.00           C
ATOM    898  HA  GLN X  63      19.886  14.682  58.490  0.00  0.00           H
ATOM    899  CB  GLN X  63      21.889  14.576  57.897  0.00  0.00           C
ATOM    900  HB2 GLN X  63      22.516  14.910  57.071  0.00  0.00           H
ATOM    901  HB3 GLN X  63      22.138  14.983  58.877  0.00  0.00           H
ATOM    902  CG  GLN X  63      22.095  13.071  57.889  0.00  0.00           C
ATOM    903  HG2 GLN X  63      21.633  12.524  58.711  0.00  0.00           H
ATOM    904  HG3 GLN X  63      21.586  12.685  57.006  0.00  0.00           H
ATOM    905  CD  GLN X  63      23.588  12.667  57.940  0.00  0.00           C
ATOM    906  OE1 GLN X  63      24.450  13.519  58.049  0.00  0.00           O
ATOM    907  NE2 GLN X  63      23.934  11.468  57.577  0.00  0.00           N
ATOM    908 HE21 GLN X  63      24.907  11.302  57.364  0.00  0.00           H
ATOM    909 HE22 GLN X  63      23.214  10.762  57.508  0.00  0.00           H
ATOM    910  C   GLN X  63      20.428  16.592  57.452  0.00  0.00           C
ATOM    911  O   GLN X  63      21.211  17.246  56.730  0.00  0.00           O
ATOM    912  N   PHE X  64      19.554  17.291  58.179  0.00  0.00           N
ATOM    913  H   PHE X  64      19.136  16.786  58.948  0.00  0.00           H
ATOM    914  CA  PHE X  64      19.521  18.753  58.267  0.00  0.00           C
ATOM    915  HA  PHE X  64      19.595  19.206  57.278  0.00  0.00           H
ATOM    916  CB  PHE X  64      18.058  19.181  58.723  0.00  0.00           C
ATOM    917  HB2 PHE X  64      17.819  18.530  59.564  0.00  0.00           H
ATOM    918  HB3 PHE X  64      18.084  20.210  59.083  0.00  0.00           H
ATOM    919  CG  PHE X  64      16.901  19.177  57.800  0.00  0.00           C
ATOM    920  CD1 PHE X  64      15.717  19.776  58.138  0.00  0.00           C
ATOM    921  HD1 PHE X  64      15.595  20.374  59.029  0.00  0.00           H
ATOM    922  CE1 PHE X  64      14.578  19.485  57.366  0.00  0.00           C
ATOM    923  HE1 PHE X  64      13.644  19.965  57.619  0.00  0.00           H
ATOM    924  CZ  PHE X  64      14.591  18.540  56.292  0.00  0.00           C
ATOM    925  HZ  PHE X  64      13.664  18.241  55.827  0.00  0.00           H
ATOM    926  CE2 PHE X  64      15.770  17.824  55.997  0.00  0.00           C
ATOM    927  HE2 PHE X  64      15.777  17.189  55.124  0.00  0.00           H
ATOM    928  CD2 PHE X  64      16.945  18.285  56.706  0.00  0.00           C
ATOM    929  HD2 PHE X  64      17.923  17.890  56.475  0.00  0.00           H
ATOM    930  C   PHE X  64      20.484  19.418  59.277  0.00  0.00           C
ATOM    931  O   PHE X  64      20.414  19.051  60.450  0.00  0.00           O
ATOM    932  N   ILE X  65      21.259  20.386  58.864  0.00  0.00           N
ATOM    933  H   ILE X  65      21.198  20.564  57.872  0.00  0.00           H
ATOM    934  CA  ILE X  65      22.249  21.104  59.646  0.00  0.00           C
ATOM    935  HA  ILE X  65      21.992  21.107  60.705  0.00  0.00           H
ATOM    936  CB  ILE X  65      23.651  20.381  59.562  0.00  0.00           C
ATOM    937  HB  ILE X  65      23.784  20.171  58.500  0.00  0.00           H
ATOM    938  CG2 ILE X  65      24.964  21.027  59.924  0.00  0.00           C
ATOM    939 HG21 ILE X  65      24.983  21.295  60.981  0.00  0.00           H
ATOM    940 HG22 ILE X  65      25.781  20.315  59.811  0.00  0.00           H
ATOM    941 HG23 ILE X  65      25.071  21.983  59.412  0.00  0.00           H
ATOM    942  CG1 ILE X  65      23.650  19.099  60.442  0.00  0.00           C
ATOM    943 HG12 ILE X  65      23.872  19.247  61.498  0.00  0.00           H
ATOM    944 HG13 ILE X  65      22.708  18.551  60.443  0.00  0.00           H
ATOM    945  CD1 ILE X  65      24.568  18.021  59.884  0.00  0.00           C
ATOM    946 HD11 ILE X  65      25.593  18.367  60.019  0.00  0.00           H
ATOM    947 HD12 ILE X  65      24.517  17.171  60.565  0.00  0.00           H
ATOM    948 HD13 ILE X  65      24.462  17.648  58.865  0.00  0.00           H
ATOM    949  C   ILE X  65      22.346  22.544  59.205  0.00  0.00           C
ATOM    950  O   ILE X  65      22.065  22.895  58.058  0.00  0.00           O
ATOM    951  N   SER X  66      22.649  23.517  60.035  0.00  0.00           N
ATOM    952  H   SER X  66      22.838  23.384  61.018  0.00  0.00           H
ATOM    953  CA  SER X  66      22.815  24.889  59.536  0.00  0.00           C
ATOM    954  HA  SER X  66      22.097  25.114  58.748  0.00  0.00           H
ATOM    955  CB  SER X  66      22.273  25.859  60.639  0.00  0.00           C
ATOM    956  HB2 SER X  66      22.675  25.613  61.622  0.00  0.00           H
ATOM    957  HB3 SER X  66      22.611  26.895  60.606  0.00  0.00           H
ATOM    958  OG  SER X  66      20.837  25.845  60.599  0.00  0.00           O
ATOM    959  HG  SER X  66      20.574  25.005  60.981  0.00  0.00           H
ATOM    960  C   SER X  66      24.287  25.261  59.131  0.00  0.00           C
ATOM    961  O   SER X  66      25.208  24.544  59.423  0.00  0.00           O
ATOM    962  N   ALA X  67      24.442  26.411  58.414  0.00  0.00           N
ATOM    963  H   ALA X  67      23.614  26.982  58.324  0.00  0.00           H
ATOM    964  CA  ALA X  67      25.750  27.014  58.241  0.00  0.00           C
ATOM    965  HA  ALA X  67      26.513  26.254  58.069  0.00  0.00           H
ATOM    966  CB  ALA X  67      25.723  27.983  57.012  0.00  0.00           C
ATOM    967  HB1 ALA X  67      25.676  27.449  56.063  0.00  0.00           H
ATOM    968  HB2 ALA X  67      24.858  28.645  57.027  0.00  0.00           H
ATOM    969  HB3 ALA X  67      26.636  28.578  56.977  0.00  0.00           H
ATOM    970  C   ALA X  67      26.185  27.734  59.548  0.00  0.00           C
ATOM    971  O   ALA X  67      25.505  28.601  60.031  0.00  0.00           O
ATOM    972  N   SER X  68      27.313  27.321  60.122  0.00  0.00           N
ATOM    973  H   SER X  68      27.868  26.610  59.669  0.00  0.00           H
ATOM    974  CA  SER X  68      28.115  28.159  61.045  0.00  0.00           C
ATOM    975  HA  SER X  68      27.384  28.578  61.737  0.00  0.00           H
ATOM    976  CB  SER X  68      29.167  27.373  61.836  0.00  0.00           C
ATOM    977  HB2 SER X  68      29.575  28.092  62.548  0.00  0.00           H
ATOM    978  HB3 SER X  68      28.661  26.559  62.356  0.00  0.00           H
ATOM    979  OG  SER X  68      30.150  26.783  61.010  0.00  0.00           O
ATOM    980  HG  SER X  68      30.690  26.320  61.654  0.00  0.00           H
ATOM    981  C   SER X  68      28.755  29.327  60.265  0.00  0.00           C
ATOM    982  O   SER X  68      28.505  30.447  60.674  0.00  0.00           O
ATOM    983  N   LYS X  69      29.376  29.084  59.044  0.00  0.00           N
ATOM    984  H   LYS X  69      29.697  28.134  58.929  0.00  0.00           H
ATOM    985  CA  LYS X  69      29.899  30.244  58.224  0.00  0.00           C
ATOM    986  HA  LYS X  69      29.252  31.085  58.474  0.00  0.00           H
ATOM    987  CB  LYS X  69      31.370  30.676  58.521  0.00  0.00           C
ATOM    988  HB2 LYS X  69      32.043  29.888  58.181  0.00  0.00           H
ATOM    989  HB3 LYS X  69      31.487  31.588  57.935  0.00  0.00           H
ATOM    990  CG  LYS X  69      31.669  31.068  59.950  0.00  0.00           C
ATOM    991  HG2 LYS X  69      30.990  31.789  60.406  0.00  0.00           H
ATOM    992  HG3 LYS X  69      31.574  30.165  60.554  0.00  0.00           H
ATOM    993  CD  LYS X  69      33.050  31.762  60.181  0.00  0.00           C
ATOM    994  HD2 LYS X  69      33.810  31.108  59.753  0.00  0.00           H
ATOM    995  HD3 LYS X  69      33.045  32.661  59.565  0.00  0.00           H
ATOM    996  CE  LYS X  69      33.389  32.038  61.660  0.00  0.00           C
ATOM    997  HE2 LYS X  69      33.396  31.140  62.278  0.00  0.00           H
ATOM    998  HE3 LYS X  69      34.342  32.564  61.610  0.00  0.00           H
ATOM    999  NZ  LYS X  69      32.401  32.980  62.243  0.00  0.00           N
ATOM   1000  HZ1 LYS X  69      31.486  32.578  62.392  0.00  0.00           H
ATOM   1001  HZ2 LYS X  69      32.676  33.371  63.133  0.00  0.00           H
ATOM   1002  HZ3 LYS X  69      32.350  33.755  61.596  0.00  0.00           H
ATOM   1003  C   LYS X  69      29.761  30.046  56.711  0.00  0.00           C
ATOM   1004  O   LYS X  69      29.979  28.910  56.300  0.00  0.00           O
ATOM   1005  N   SER X  70      29.462  31.047  55.918  0.00  0.00           N
ATOM   1006  H   SER X  70      29.244  31.919  56.377  0.00  0.00           H
ATOM   1007  CA  SER X  70      29.260  31.097  54.465  0.00  0.00           C
ATOM   1008  HA  SER X  70      29.309  30.087  54.060  0.00  0.00           H
ATOM   1009  CB  SER X  70      27.829  31.591  54.124  0.00  0.00           C
ATOM   1010  HB2 SER X  70      27.528  32.475  54.687  0.00  0.00           H
ATOM   1011  HB3 SER X  70      27.941  31.697  53.045  0.00  0.00           H
ATOM   1012  OG  SER X  70      26.845  30.611  54.261  0.00  0.00           O
ATOM   1013  HG  SER X  70      26.637  30.700  55.194  0.00  0.00           H
ATOM   1014  C   SER X  70      30.271  32.035  53.714  0.00  0.00           C
ATOM   1015  O   SER X  70      30.089  33.223  53.733  0.00  0.00           O
ATOM   1016  N   ILE X  71      31.375  31.535  53.240  0.00  0.00           N
ATOM   1017  H   ILE X  71      31.337  30.529  53.159  0.00  0.00           H
ATOM   1018  CA  ILE X  71      32.666  32.240  52.800  0.00  0.00           C
ATOM   1019  HA  ILE X  71      32.690  33.237  53.241  0.00  0.00           H
ATOM   1020  CB  ILE X  71      33.917  31.611  53.465  0.00  0.00           C
ATOM   1021  HB  ILE X  71      34.006  30.585  53.108  0.00  0.00           H
ATOM   1022  CG2 ILE X  71      35.185  32.384  53.003  0.00  0.00           C
ATOM   1023 HG21 ILE X  71      35.364  32.212  51.942  0.00  0.00           H
ATOM   1024 HG22 ILE X  71      35.151  33.468  53.107  0.00  0.00           H
ATOM   1025 HG23 ILE X  71      36.103  32.067  53.497  0.00  0.00           H
ATOM   1026  CG1 ILE X  71      33.836  31.658  55.004  0.00  0.00           C
ATOM   1027 HG12 ILE X  71      33.557  32.692  55.204  0.00  0.00           H
ATOM   1028 HG13 ILE X  71      33.095  30.924  55.319  0.00  0.00           H
ATOM   1029  CD1 ILE X  71      35.032  31.374  55.860  0.00  0.00           C
ATOM   1030 HD11 ILE X  71      35.611  32.283  56.025  0.00  0.00           H
ATOM   1031 HD12 ILE X  71      34.714  30.979  56.825  0.00  0.00           H
ATOM   1032 HD13 ILE X  71      35.595  30.605  55.331  0.00  0.00           H
ATOM   1033  C   ILE X  71      32.711  32.330  51.302  0.00  0.00           C
ATOM   1034  O   ILE X  71      33.121  31.417  50.555  0.00  0.00           O
ATOM   1035  N   VAL X  72      32.131  33.459  50.751  0.00  0.00           N
ATOM   1036  H   VAL X  72      31.790  34.152  51.401  0.00  0.00           H
ATOM   1037  CA  VAL X  72      32.185  33.805  49.306  0.00  0.00           C
ATOM   1038  HA  VAL X  72      32.031  32.842  48.820  0.00  0.00           H
ATOM   1039  CB  VAL X  72      31.057  34.723  48.848  0.00  0.00           C
ATOM   1040  HB  VAL X  72      31.175  35.671  49.373  0.00  0.00           H
ATOM   1041  CG1 VAL X  72      31.020  35.065  47.359  0.00  0.00           C
ATOM   1042 HG11 VAL X  72      30.211  35.768  47.164  0.00  0.00           H
ATOM   1043 HG12 VAL X  72      31.935  35.590  47.085  0.00  0.00           H
ATOM   1044 HG13 VAL X  72      30.862  34.143  46.799  0.00  0.00           H
ATOM   1045  CG2 VAL X  72      29.707  34.172  49.273  0.00  0.00           C
ATOM   1046 HG21 VAL X  72      29.593  34.184  50.357  0.00  0.00           H
ATOM   1047 HG22 VAL X  72      28.948  34.935  49.099  0.00  0.00           H
ATOM   1048 HG23 VAL X  72      29.460  33.216  48.811  0.00  0.00           H
ATOM   1049  C   VAL X  72      33.540  34.168  48.877  0.00  0.00           C
ATOM   1050  O   VAL X  72      34.291  34.739  49.716  0.00  0.00           O
ATOM   1051  N   HIE X  73      33.885  33.834  47.653  0.00  0.00           N
ATOM   1052  H   HIE X  73      33.191  33.593  46.960  0.00  0.00           H
ATOM   1053  CA  HIE X  73      35.210  34.184  47.227  0.00  0.00           C
ATOM   1054  HA  HIE X  73      36.022  33.788  47.837  0.00  0.00           H
ATOM   1055  CB  HIE X  73      35.442  33.414  45.877  0.00  0.00           C
ATOM   1056  HB2 HIE X  73      35.250  32.384  46.179  0.00  0.00           H
ATOM   1057  HB3 HIE X  73      34.738  33.654  45.080  0.00  0.00           H
ATOM   1058  CG  HIE X  73      36.882  33.552  45.320  0.00  0.00           C
ATOM   1059  ND1 HIE X  73      37.356  34.732  44.845  0.00  0.00           N
ATOM   1060  CE1 HIE X  73      38.672  34.547  44.740  0.00  0.00           C
ATOM   1061  HE1 HIE X  73      39.346  35.357  44.502  0.00  0.00           H
ATOM   1062  NE2 HIE X  73      38.970  33.274  45.095  0.00  0.00           N
ATOM   1063  HE2 HIE X  73      39.917  32.926  45.047  0.00  0.00           H
ATOM   1064  CD2 HIE X  73      37.825  32.596  45.353  0.00  0.00           C
ATOM   1065  HD2 HIE X  73      37.743  31.636  45.841  0.00  0.00           H
ATOM   1066  C   HIE X  73      35.415  35.678  47.038  0.00  0.00           C
ATOM   1067  O   HIE X  73      34.581  36.379  46.422  0.00  0.00           O
ATOM   1068  N   PRO X  74      36.469  36.333  47.600  0.00  0.00           N
ATOM   1069  CD  PRO X  74      37.507  35.709  48.346  0.00  0.00           C
ATOM   1070  HD2 PRO X  74      37.721  34.681  48.054  0.00  0.00           H
ATOM   1071  HD3 PRO X  74      37.181  35.730  49.386  0.00  0.00           H
ATOM   1072  CG  PRO X  74      38.666  36.632  48.231  0.00  0.00           C
ATOM   1073  HG2 PRO X  74      39.082  36.607  47.223  0.00  0.00           H
ATOM   1074  HG3 PRO X  74      39.450  36.466  48.969  0.00  0.00           H
ATOM   1075  CB  PRO X  74      38.047  38.043  48.336  0.00  0.00           C
ATOM   1076  HB2 PRO X  74      38.593  38.839  47.829  0.00  0.00           H
ATOM   1077  HB3 PRO X  74      37.851  38.157  49.402  0.00  0.00           H
ATOM   1078  CA  PRO X  74      36.712  37.774  47.528  0.00  0.00           C
ATOM   1079  HA  PRO X  74      35.941  38.328  48.063  0.00  0.00           H
ATOM   1080  C   PRO X  74      36.736  38.304  46.111  0.00  0.00           C
ATOM   1081  O   PRO X  74      36.045  39.267  45.840  0.00  0.00           O
ATOM   1082  N   SER X  75      37.439  37.642  45.228  0.00  0.00           N
ATOM   1083  H   SER X  75      37.916  36.819  45.569  0.00  0.00           H
ATOM   1084  CA  SER X  75      37.500  38.017  43.802  0.00  0.00           C
ATOM   1085  HA  SER X  75      37.532  39.097  43.663  0.00  0.00           H
ATOM   1086  CB  SER X  75      38.702  37.470  43.060  0.00  0.00           C
ATOM   1087  HB2 SER X  75      38.539  36.393  43.021  0.00  0.00           H
ATOM   1088  HB3 SER X  75      38.712  37.948  42.080  0.00  0.00           H
ATOM   1089  OG  SER X  75      39.997  37.826  43.542  0.00  0.00           O
ATOM   1090  HG  SER X  75      39.919  38.700  43.934  0.00  0.00           H
ATOM   1091  C   SER X  75      36.252  37.706  42.980  0.00  0.00           C
ATOM   1092  O   SER X  75      36.257  37.903  41.812  0.00  0.00           O
ATOM   1093  N   TYR X  76      35.129  37.265  43.628  0.00  0.00           N
ATOM   1094  H   TYR X  76      35.232  36.922  44.572  0.00  0.00           H
ATOM   1095  CA  TYR X  76      33.830  37.192  42.938  0.00  0.00           C
ATOM   1096  HA  TYR X  76      34.011  36.496  42.118  0.00  0.00           H
ATOM   1097  CB  TYR X  76      32.798  36.576  43.854  0.00  0.00           C
ATOM   1098  HB2 TYR X  76      33.037  35.568  44.190  0.00  0.00           H
ATOM   1099  HB3 TYR X  76      32.847  37.225  44.728  0.00  0.00           H
ATOM   1100  CG  TYR X  76      31.411  36.444  43.295  0.00  0.00           C
ATOM   1101  CD1 TYR X  76      30.281  37.058  43.942  0.00  0.00           C
ATOM   1102  HD1 TYR X  76      30.405  37.558  44.891  0.00  0.00           H
ATOM   1103  CE1 TYR X  76      29.028  36.987  43.255  0.00  0.00           C
ATOM   1104  HE1 TYR X  76      28.194  37.510  43.700  0.00  0.00           H
ATOM   1105  CZ  TYR X  76      28.910  36.316  42.035  0.00  0.00           C
ATOM   1106  OH  TYR X  76      27.703  36.331  41.385  0.00  0.00           O
ATOM   1107  HH  TYR X  76      27.057  36.872  41.844  0.00  0.00           H
ATOM   1108  CE2 TYR X  76      30.052  35.729  41.456  0.00  0.00           C
ATOM   1109  HE2 TYR X  76      29.983  35.122  40.565  0.00  0.00           H
ATOM   1110  CD2 TYR X  76      31.285  35.774  42.075  0.00  0.00           C
ATOM   1111  HD2 TYR X  76      32.086  35.287  41.539  0.00  0.00           H
ATOM   1112  C   TYR X  76      33.349  38.570  42.398  0.00  0.00           C
ATOM   1113  O   TYR X  76      33.463  39.629  42.988  0.00  0.00           O
ATOM   1114  N   ASN X  77      32.717  38.432  41.188  0.00  0.00           N
ATOM   1115  H   ASN X  77      32.703  37.486  40.833  0.00  0.00           H
ATOM   1116  CA  ASN X  77      32.126  39.494  40.434  0.00  0.00           C
ATOM   1117  HA  ASN X  77      31.774  40.265  41.119  0.00  0.00           H
ATOM   1118  CB  ASN X  77      33.265  39.927  39.471  0.00  0.00           C
ATOM   1119  HB2 ASN X  77      34.181  40.076  40.042  0.00  0.00           H
ATOM   1120  HB3 ASN X  77      33.480  39.120  38.770  0.00  0.00           H
ATOM   1121  CG  ASN X  77      32.880  41.161  38.710  0.00  0.00           C
ATOM   1122  OD1 ASN X  77      31.919  41.164  37.930  0.00  0.00           O
ATOM   1123  ND2 ASN X  77      33.641  42.178  38.825  0.00  0.00           N
ATOM   1124 HD21 ASN X  77      33.354  42.994  38.303  0.00  0.00           H
ATOM   1125 HD22 ASN X  77      34.437  42.188  39.447  0.00  0.00           H
ATOM   1126  C   ASN X  77      30.902  38.965  39.696  0.00  0.00           C
ATOM   1127  O   ASN X  77      31.000  37.996  38.968  0.00  0.00           O
ATOM   1128  N   SER X  78      29.739  39.608  39.990  0.00  0.00           N
ATOM   1129  H   SER X  78      29.826  40.551  40.340  0.00  0.00           H
ATOM   1130  CA  SER X  78      28.389  39.248  39.448  0.00  0.00           C
ATOM   1131  HA  SER X  78      28.420  38.192  39.178  0.00  0.00           H
ATOM   1132  CB  SER X  78      27.287  39.590  40.469  0.00  0.00           C
ATOM   1133  HB2 SER X  78      26.278  39.528  40.064  0.00  0.00           H
ATOM   1134  HB3 SER X  78      27.293  38.907  41.319  0.00  0.00           H
ATOM   1135  OG  SER X  78      27.479  40.955  40.881  0.00  0.00           O
ATOM   1136  HG  SER X  78      26.800  41.457  40.424  0.00  0.00           H
ATOM   1137  C   SER X  78      27.992  39.995  38.182  0.00  0.00           C
ATOM   1138  O   SER X  78      27.075  39.629  37.428  0.00  0.00           O
ATOM   1139  N   ASN X  79      28.852  40.953  37.722  0.00  0.00           N
ATOM   1140  H   ASN X  79      29.673  41.150  38.276  0.00  0.00           H
ATOM   1141  CA  ASN X  79      28.650  41.633  36.417  0.00  0.00           C
ATOM   1142  HA  ASN X  79      27.581  41.757  36.241  0.00  0.00           H
ATOM   1143  CB  ASN X  79      29.278  43.118  36.380  0.00  0.00           C
ATOM   1144  HB2 ASN X  79      30.366  43.180  36.365  0.00  0.00           H
ATOM   1145  HB3 ASN X  79      28.923  43.646  35.495  0.00  0.00           H
ATOM   1146  CG  ASN X  79      28.732  43.756  37.625  0.00  0.00           C
ATOM   1147  OD1 ASN X  79      27.496  43.900  37.839  0.00  0.00           O
ATOM   1148  ND2 ASN X  79      29.660  44.212  38.445  0.00  0.00           N
ATOM   1149 HD21 ASN X  79      29.368  44.873  39.150  0.00  0.00           H
ATOM   1150 HD22 ASN X  79      30.603  44.073  38.110  0.00  0.00           H
ATOM   1151  C   ASN X  79      29.342  40.772  35.338  0.00  0.00           C
ATOM   1152  O   ASN X  79      28.955  40.607  34.177  0.00  0.00           O
ATOM   1153  N   THR X  80      30.444  40.155  35.705  0.00  0.00           N
ATOM   1154  H   THR X  80      30.798  40.469  36.597  0.00  0.00           H
ATOM   1155  CA  THR X  80      31.405  39.377  34.841  0.00  0.00           C
ATOM   1156  HA  THR X  80      31.053  39.568  33.828  0.00  0.00           H
ATOM   1157  CB  THR X  80      32.827  39.891  34.919  0.00  0.00           C
ATOM   1158  HB  THR X  80      33.449  39.274  34.271  0.00  0.00           H
ATOM   1159  CG2 THR X  80      33.086  41.338  34.674  0.00  0.00           C
ATOM   1160 HG21 THR X  80      32.904  41.402  33.601  0.00  0.00           H
ATOM   1161 HG22 THR X  80      32.549  42.090  35.253  0.00  0.00           H
ATOM   1162 HG23 THR X  80      34.163  41.489  34.752  0.00  0.00           H
ATOM   1163  OG1 THR X  80      33.287  39.708  36.236  0.00  0.00           O
ATOM   1164  HG1 THR X  80      32.830  40.365  36.766  0.00  0.00           H
ATOM   1165  C   THR X  80      31.328  37.844  35.013  0.00  0.00           C
ATOM   1166  O   THR X  80      31.879  37.095  34.208  0.00  0.00           O
ATOM   1167  N   LEU X  81      30.581  37.336  36.019  0.00  0.00           N
ATOM   1168  H   LEU X  81      30.200  37.894  36.769  0.00  0.00           H
ATOM   1169  CA  LEU X  81      30.319  35.887  36.285  0.00  0.00           C
ATOM   1170  HA  LEU X  81      29.599  35.764  37.094  0.00  0.00           H
ATOM   1171  CB  LEU X  81      29.522  35.256  35.159  0.00  0.00           C
ATOM   1172  HB2 LEU X  81      30.235  35.080  34.354  0.00  0.00           H
ATOM   1173  HB3 LEU X  81      29.158  34.283  35.490  0.00  0.00           H
ATOM   1174  CG  LEU X  81      28.353  36.098  34.562  0.00  0.00           C
ATOM   1175  HG  LEU X  81      28.771  36.919  33.979  0.00  0.00           H
ATOM   1176  CD1 LEU X  81      27.574  35.292  33.586  0.00  0.00           C
ATOM   1177 HD11 LEU X  81      27.164  34.385  34.030  0.00  0.00           H
ATOM   1178 HD12 LEU X  81      26.866  35.924  33.050  0.00  0.00           H
ATOM   1179 HD13 LEU X  81      28.311  35.017  32.831  0.00  0.00           H
ATOM   1180  CD2 LEU X  81      27.478  36.624  35.726  0.00  0.00           C
ATOM   1181 HD21 LEU X  81      26.599  37.093  35.283  0.00  0.00           H
ATOM   1182 HD22 LEU X  81      27.289  35.868  36.488  0.00  0.00           H
ATOM   1183 HD23 LEU X  81      27.973  37.473  36.196  0.00  0.00           H
ATOM   1184  C   LEU X  81      31.466  35.071  36.809  0.00  0.00           C
ATOM   1185  O   LEU X  81      31.517  33.896  36.694  0.00  0.00           O
ATOM   1186  N   ASN X  82      32.426  35.760  37.434  0.00  0.00           N
ATOM   1187  H   ASN X  82      32.317  36.735  37.672  0.00  0.00           H
ATOM   1188  CA  ASN X  82      33.788  35.233  37.521  0.00  0.00           C
ATOM   1189  HA  ASN X  82      33.916  34.361  36.879  0.00  0.00           H
ATOM   1190  CB  ASN X  82      34.706  36.315  36.901  0.00  0.00           C
ATOM   1191  HB2 ASN X  82      34.237  36.706  35.999  0.00  0.00           H
ATOM   1192  HB3 ASN X  82      34.672  37.144  37.608  0.00  0.00           H
ATOM   1193  CG  ASN X  82      36.060  35.774  36.525  0.00  0.00           C
ATOM   1194  OD1 ASN X  82      36.293  34.794  35.814  0.00  0.00           O
ATOM   1195  ND2 ASN X  82      37.068  36.470  37.011  0.00  0.00           N
ATOM   1196 HD21 ASN X  82      38.037  36.239  36.847  0.00  0.00           H
ATOM   1197 HD22 ASN X  82      36.853  37.213  37.660  0.00  0.00           H
ATOM   1198  C   ASN X  82      34.212  34.922  39.003  0.00  0.00           C
ATOM   1199  O   ASN X  82      33.895  35.719  39.841  0.00  0.00           O
ATOM   1200  N   ASN X  83      35.039  33.891  39.274  0.00  0.00           N
ATOM   1201  H   ASN X  83      35.358  33.381  38.463  0.00  0.00           H
ATOM   1202  CA  ASN X  83      35.267  33.259  40.638  0.00  0.00           C
ATOM   1203  HA  ASN X  83      35.605  32.230  40.510  0.00  0.00           H
ATOM   1204  CB  ASN X  83      36.453  33.957  41.330  0.00  0.00           C
ATOM   1205  HB2 ASN X  83      36.108  34.874  41.807  0.00  0.00           H
ATOM   1206  HB3 ASN X  83      36.897  33.299  42.077  0.00  0.00           H
ATOM   1207  CG  ASN X  83      37.615  34.380  40.407  0.00  0.00           C
ATOM   1208  OD1 ASN X  83      38.403  33.571  39.985  0.00  0.00           O
ATOM   1209  ND2 ASN X  83      37.688  35.609  40.027  0.00  0.00           N
ATOM   1210 HD21 ASN X  83      38.390  35.832  39.337  0.00  0.00           H
ATOM   1211 HD22 ASN X  83      37.022  36.238  40.454  0.00  0.00           H
ATOM   1212  C   ASN X  83      33.951  33.085  41.464  0.00  0.00           C
ATOM   1213  O   ASN X  83      33.747  33.387  42.620  0.00  0.00           O
ATOM   1214  N   ASP X  84      32.944  32.591  40.765  0.00  0.00           N
ATOM   1215  H   ASP X  84      33.081  32.484  39.770  0.00  0.00           H
ATOM   1216  CA  ASP X  84      31.638  32.191  41.289  0.00  0.00           C
ATOM   1217  HA  ASP X  84      31.300  33.001  41.935  0.00  0.00           H
ATOM   1218  CB  ASP X  84      30.725  32.032  40.093  0.00  0.00           C
ATOM   1219  HB2 ASP X  84      30.916  32.899  39.460  0.00  0.00           H
ATOM   1220  HB3 ASP X  84      31.058  31.154  39.540  0.00  0.00           H
ATOM   1221  CG  ASP X  84      29.194  31.925  40.462  0.00  0.00           C
ATOM   1222  OD1 ASP X  84      28.670  32.198  41.575  0.00  0.00           O
ATOM   1223  OD2 ASP X  84      28.476  31.520  39.522  0.00  0.00           O
ATOM   1224  C   ASP X  84      31.698  30.889  42.117  0.00  0.00           C
ATOM   1225  O   ASP X  84      31.187  29.835  41.726  0.00  0.00           O
ATOM   1226  N   ILE X  85      32.206  31.053  43.323  0.00  0.00           N
ATOM   1227  H   ILE X  85      32.641  31.949  43.491  0.00  0.00           H
ATOM   1228  CA  ILE X  85      32.463  29.991  44.310  0.00  0.00           C
ATOM   1229  HA  ILE X  85      31.746  29.184  44.162  0.00  0.00           H
ATOM   1230  CB  ILE X  85      33.793  29.255  44.000  0.00  0.00           C
ATOM   1231  HB  ILE X  85      33.547  28.739  43.071  0.00  0.00           H
ATOM   1232  CG2 ILE X  85      35.000  30.184  43.771  0.00  0.00           C
ATOM   1233 HG21 ILE X  85      35.221  30.831  44.619  0.00  0.00           H
ATOM   1234 HG22 ILE X  85      35.902  29.686  43.416  0.00  0.00           H
ATOM   1235 HG23 ILE X  85      34.698  30.889  42.996  0.00  0.00           H
ATOM   1236  CG1 ILE X  85      34.102  28.112  44.957  0.00  0.00           C
ATOM   1237 HG12 ILE X  85      34.435  28.482  45.927  0.00  0.00           H
ATOM   1238 HG13 ILE X  85      33.227  27.469  45.049  0.00  0.00           H
ATOM   1239  CD1 ILE X  85      35.195  27.046  44.563  0.00  0.00           C
ATOM   1240 HD11 ILE X  85      36.169  27.494  44.365  0.00  0.00           H
ATOM   1241 HD12 ILE X  85      35.309  26.277  45.326  0.00  0.00           H
ATOM   1242 HD13 ILE X  85      34.917  26.637  43.592  0.00  0.00           H
ATOM   1243  C   ILE X  85      32.381  30.524  45.735  0.00  0.00           C
ATOM   1244  O   ILE X  85      32.640  31.667  45.928  0.00  0.00           O
ATOM   1245  N   MET X  86      31.845  29.674  46.684  0.00  0.00           N
ATOM   1246  H   MET X  86      31.507  28.829  46.246  0.00  0.00           H
ATOM   1247  CA  MET X  86      31.547  29.747  48.115  0.00  0.00           C
ATOM   1248  HA  MET X  86      32.286  30.483  48.431  0.00  0.00           H
ATOM   1249  CB  MET X  86      30.116  30.251  48.374  0.00  0.00           C
ATOM   1250  HB2 MET X  86      30.019  31.217  47.879  0.00  0.00           H
ATOM   1251  HB3 MET X  86      29.444  29.666  47.746  0.00  0.00           H
ATOM   1252  CG  MET X  86      29.577  30.397  49.778  0.00  0.00           C
ATOM   1253  HG2 MET X  86      29.518  29.407  50.231  0.00  0.00           H
ATOM   1254  HG3 MET X  86      30.246  31.058  50.329  0.00  0.00           H
ATOM   1255  SD  MET X  86      27.950  31.214  49.876  0.00  0.00           S
ATOM   1256  CE  MET X  86      26.803  29.876  49.446  0.00  0.00           C
ATOM   1257  HE1 MET X  86      26.987  28.994  50.060  0.00  0.00           H
ATOM   1258  HE2 MET X  86      25.789  30.215  49.657  0.00  0.00           H
ATOM   1259  HE3 MET X  86      26.963  29.506  48.433  0.00  0.00           H
ATOM   1260  C   MET X  86      31.890  28.422  48.816  0.00  0.00           C
ATOM   1261  O   MET X  86      31.853  27.375  48.214  0.00  0.00           O
ATOM   1262  N   LEU X  87      32.174  28.549  50.086  0.00  0.00           N
ATOM   1263  H   LEU X  87      32.272  29.481  50.462  0.00  0.00           H
ATOM   1264  CA  LEU X  87      32.352  27.525  51.112  0.00  0.00           C
ATOM   1265  HA  LEU X  87      32.104  26.556  50.680  0.00  0.00           H
ATOM   1266  CB  LEU X  87      33.768  27.413  51.539  0.00  0.00           C
ATOM   1267  HB2 LEU X  87      34.137  28.388  51.859  0.00  0.00           H
ATOM   1268  HB3 LEU X  87      33.816  26.814  52.448  0.00  0.00           H
ATOM   1269  CG  LEU X  87      34.841  26.860  50.501  0.00  0.00           C
ATOM   1270  HG  LEU X  87      34.790  27.453  49.588  0.00  0.00           H
ATOM   1271  CD1 LEU X  87      36.215  26.977  51.070  0.00  0.00           C
ATOM   1272 HD11 LEU X  87      36.951  26.605  50.358  0.00  0.00           H
ATOM   1273 HD12 LEU X  87      36.475  28.006  51.320  0.00  0.00           H
ATOM   1274 HD13 LEU X  87      36.250  26.549  52.072  0.00  0.00           H
ATOM   1275  CD2 LEU X  87      34.647  25.384  50.143  0.00  0.00           C
ATOM   1276 HD21 LEU X  87      35.521  24.999  49.618  0.00  0.00           H
ATOM   1277 HD22 LEU X  87      34.442  24.880  51.087  0.00  0.00           H
ATOM   1278 HD23 LEU X  87      33.807  25.346  49.449  0.00  0.00           H
ATOM   1279  C   LEU X  87      31.449  27.783  52.279  0.00  0.00           C
ATOM   1280  O   LEU X  87      31.295  28.859  52.861  0.00  0.00           O
ATOM   1281  N   ILE X  88      30.824  26.701  52.688  0.00  0.00           N
ATOM   1282  H   ILE X  88      30.836  25.876  52.105  0.00  0.00           H
ATOM   1283  CA  ILE X  88      29.926  26.575  53.835  0.00  0.00           C
ATOM   1284  HA  ILE X  88      29.877  27.553  54.313  0.00  0.00           H
ATOM   1285  CB  ILE X  88      28.540  26.142  53.368  0.00  0.00           C
ATOM   1286  HB  ILE X  88      28.715  25.334  52.658  0.00  0.00           H
ATOM   1287  CG2 ILE X  88      27.673  25.597  54.566  0.00  0.00           C
ATOM   1288 HG21 ILE X  88      26.709  25.237  54.207  0.00  0.00           H
ATOM   1289 HG22 ILE X  88      28.196  24.772  55.049  0.00  0.00           H
ATOM   1290 HG23 ILE X  88      27.433  26.391  55.274  0.00  0.00           H
ATOM   1291  CG1 ILE X  88      27.876  27.314  52.716  0.00  0.00           C
ATOM   1292 HG12 ILE X  88      27.686  28.073  53.475  0.00  0.00           H
ATOM   1293 HG13 ILE X  88      28.611  27.751  52.040  0.00  0.00           H
ATOM   1294  CD1 ILE X  88      26.515  26.984  51.956  0.00  0.00           C
ATOM   1295 HD11 ILE X  88      26.181  27.917  51.502  0.00  0.00           H
ATOM   1296 HD12 ILE X  88      26.777  26.323  51.130  0.00  0.00           H
ATOM   1297 HD13 ILE X  88      25.724  26.621  52.612  0.00  0.00           H
ATOM   1298  C   ILE X  88      30.597  25.688  54.864  0.00  0.00           C
ATOM   1299  O   ILE X  88      30.801  24.472  54.616  0.00  0.00           O
ATOM   1300  N   LYS X  89      30.954  26.277  56.017  0.00  0.00           N
ATOM   1301  H   LYS X  89      30.715  27.257  56.068  0.00  0.00           H
ATOM   1302  CA  LYS X  89      31.251  25.542  57.270  0.00  0.00           C
ATOM   1303  HA  LYS X  89      31.760  24.617  56.998  0.00  0.00           H
ATOM   1304  CB  LYS X  89      32.225  26.320  58.179  0.00  0.00           C
ATOM   1305  HB2 LYS X  89      33.025  26.768  57.590  0.00  0.00           H
ATOM   1306  HB3 LYS X  89      31.691  27.103  58.718  0.00  0.00           H
ATOM   1307  CG  LYS X  89      32.935  25.306  59.181  0.00  0.00           C
ATOM   1308  HG2 LYS X  89      32.101  24.844  59.709  0.00  0.00           H
ATOM   1309  HG3 LYS X  89      33.443  24.528  58.611  0.00  0.00           H
ATOM   1310  CD  LYS X  89      33.904  25.890  60.109  0.00  0.00           C
ATOM   1311  HD2 LYS X  89      34.775  26.364  59.656  0.00  0.00           H
ATOM   1312  HD3 LYS X  89      33.354  26.713  60.565  0.00  0.00           H
ATOM   1313  CE  LYS X  89      34.279  24.822  61.137  0.00  0.00           C
ATOM   1314  HE2 LYS X  89      33.368  24.522  61.656  0.00  0.00           H
ATOM   1315  HE3 LYS X  89      34.673  23.964  60.594  0.00  0.00           H
ATOM   1316  NZ  LYS X  89      35.126  25.408  62.197  0.00  0.00           N
ATOM   1317  HZ1 LYS X  89      35.911  25.909  61.807  0.00  0.00           H
ATOM   1318  HZ2 LYS X  89      34.597  26.061  62.758  0.00  0.00           H
ATOM   1319  HZ3 LYS X  89      35.479  24.615  62.713  0.00  0.00           H
ATOM   1320  C   LYS X  89      30.001  25.076  57.915  0.00  0.00           C
ATOM   1321  O   LYS X  89      29.213  25.948  58.329  0.00  0.00           O
ATOM   1322  N   LEU X  90      29.817  23.793  58.165  0.00  0.00           N
ATOM   1323  H   LEU X  90      30.586  23.191  57.909  0.00  0.00           H
ATOM   1324  CA  LEU X  90      28.684  23.209  58.874  0.00  0.00           C
ATOM   1325  HA  LEU X  90      27.817  23.699  58.430  0.00  0.00           H
ATOM   1326  CB  LEU X  90      28.601  21.723  58.567  0.00  0.00           C
ATOM   1327  HB2 LEU X  90      29.444  21.168  58.979  0.00  0.00           H
ATOM   1328  HB3 LEU X  90      27.719  21.267  59.016  0.00  0.00           H
ATOM   1329  CG  LEU X  90      28.656  21.435  57.112  0.00  0.00           C
ATOM   1330  HG  LEU X  90      29.575  21.823  56.674  0.00  0.00           H
ATOM   1331  CD1 LEU X  90      28.506  19.871  57.007  0.00  0.00           C
ATOM   1332 HD11 LEU X  90      28.405  19.586  55.960  0.00  0.00           H
ATOM   1333 HD12 LEU X  90      29.347  19.413  57.528  0.00  0.00           H
ATOM   1334 HD13 LEU X  90      27.644  19.636  57.631  0.00  0.00           H
ATOM   1335  CD2 LEU X  90      27.548  22.130  56.335  0.00  0.00           C
ATOM   1336 HD21 LEU X  90      27.727  23.181  56.562  0.00  0.00           H
ATOM   1337 HD22 LEU X  90      27.724  22.032  55.264  0.00  0.00           H
ATOM   1338 HD23 LEU X  90      26.540  21.846  56.638  0.00  0.00           H
ATOM   1339  C   LEU X  90      28.592  23.437  60.412  0.00  0.00           C
ATOM   1340  O   LEU X  90      29.629  23.243  61.078  0.00  0.00           O
ATOM   1341  N   LYS X  91      27.446  23.729  60.981  0.00  0.00           N
ATOM   1342  H   LYS X  91      26.635  23.758  60.379  0.00  0.00           H
ATOM   1343  CA  LYS X  91      27.191  23.925  62.451  0.00  0.00           C
ATOM   1344  HA  LYS X  91      27.989  24.523  62.893  0.00  0.00           H
ATOM   1345  CB  LYS X  91      25.799  24.651  62.577  0.00  0.00           C
ATOM   1346  HB2 LYS X  91      25.603  25.278  61.707  0.00  0.00           H
ATOM   1347  HB3 LYS X  91      25.004  23.906  62.616  0.00  0.00           H
ATOM   1348  CG  LYS X  91      25.835  25.613  63.741  0.00  0.00           C
ATOM   1349  HG2 LYS X  91      25.993  25.172  64.725  0.00  0.00           H
ATOM   1350  HG3 LYS X  91      26.715  26.241  63.602  0.00  0.00           H
ATOM   1351  CD  LYS X  91      24.522  26.417  63.674  0.00  0.00           C
ATOM   1352  HD2 LYS X  91      24.648  27.044  62.791  0.00  0.00           H
ATOM   1353  HD3 LYS X  91      23.658  25.769  63.525  0.00  0.00           H
ATOM   1354  CE  LYS X  91      24.458  27.301  64.922  0.00  0.00           C
ATOM   1355  HE2 LYS X  91      24.305  26.625  65.763  0.00  0.00           H
ATOM   1356  HE3 LYS X  91      25.437  27.759  65.061  0.00  0.00           H
ATOM   1357  NZ  LYS X  91      23.469  28.389  64.694  0.00  0.00           N
ATOM   1358  HZ1 LYS X  91      23.725  29.100  64.024  0.00  0.00           H
ATOM   1359  HZ2 LYS X  91      22.587  28.007  64.384  0.00  0.00           H
ATOM   1360  HZ3 LYS X  91      23.306  28.813  65.596  0.00  0.00           H
ATOM   1361  C   LYS X  91      27.380  22.702  63.389  0.00  0.00           C
ATOM   1362  O   LYS X  91      27.499  22.804  64.578  0.00  0.00           O
ATOM   1363  N   SER X  92      27.433  21.558  62.681  0.00  0.00           N
ATOM   1364  H   SER X  92      27.548  21.618  61.679  0.00  0.00           H
ATOM   1365  CA  SER X  92      27.674  20.196  63.226  0.00  0.00           C
ATOM   1366  HA  SER X  92      28.330  20.285  64.091  0.00  0.00           H
ATOM   1367  CB  SER X  92      26.317  19.668  63.540  0.00  0.00           C
ATOM   1368  HB2 SER X  92      25.969  20.347  64.318  0.00  0.00           H
ATOM   1369  HB3 SER X  92      25.691  19.777  62.655  0.00  0.00           H
ATOM   1370  OG  SER X  92      26.268  18.402  64.153  0.00  0.00           O
ATOM   1371  HG  SER X  92      25.351  18.117  64.154  0.00  0.00           H
ATOM   1372  C   SER X  92      28.392  19.408  62.186  0.00  0.00           C
ATOM   1373  O   SER X  92      28.168  19.738  60.980  0.00  0.00           O
ATOM   1374  N   ALA X  93      29.202  18.429  62.689  0.00  0.00           N
ATOM   1375  H   ALA X  93      29.340  18.333  63.685  0.00  0.00           H
ATOM   1376  CA  ALA X  93      29.731  17.403  61.798  0.00  0.00           C
ATOM   1377  HA  ALA X  93      30.014  18.005  60.934  0.00  0.00           H
ATOM   1378  CB  ALA X  93      30.857  16.644  62.515  0.00  0.00           C
ATOM   1379  HB1 ALA X  93      31.324  16.017  61.756  0.00  0.00           H
ATOM   1380  HB2 ALA X  93      31.535  17.438  62.828  0.00  0.00           H
ATOM   1381  HB3 ALA X  93      30.400  16.131  63.361  0.00  0.00           H
ATOM   1382  C   ALA X  93      28.641  16.528  61.121  0.00  0.00           C
ATOM   1383  O   ALA X  93      27.732  15.874  61.661  0.00  0.00           O
ATOM   1384  N   ALA X  94      28.875  16.264  59.848  0.00  0.00           N
ATOM   1385  H   ALA X  94      29.673  16.700  59.409  0.00  0.00           H
ATOM   1386  CA  ALA X  94      28.020  15.443  59.060  0.00  0.00           C
ATOM   1387  HA  ALA X  94      26.967  15.645  59.251  0.00  0.00           H
ATOM   1388  CB  ALA X  94      28.170  15.613  57.562  0.00  0.00           C
ATOM   1389  HB1 ALA X  94      27.484  15.019  56.959  0.00  0.00           H
ATOM   1390  HB2 ALA X  94      27.958  16.656  57.326  0.00  0.00           H
ATOM   1391  HB3 ALA X  94      29.084  15.263  57.082  0.00  0.00           H
ATOM   1392  C   ALA X  94      28.237  13.970  59.477  0.00  0.00           C
ATOM   1393  O   ALA X  94      29.457  13.624  59.727  0.00  0.00           O
ATOM   1394  N   SER X  95      27.227  13.161  59.450  0.00  0.00           N
ATOM   1395  H   SER X  95      26.287  13.409  59.175  0.00  0.00           H
ATOM   1396  CA  SER X  95      27.309  11.763  59.852  0.00  0.00           C
ATOM   1397  HA  SER X  95      28.207  11.666  60.463  0.00  0.00           H
ATOM   1398  CB  SER X  95      26.010  11.307  60.608  0.00  0.00           C
ATOM   1399  HB2 SER X  95      25.953  12.052  61.401  0.00  0.00           H
ATOM   1400  HB3 SER X  95      25.081  11.447  60.055  0.00  0.00           H
ATOM   1401  OG  SER X  95      26.114  10.040  61.203  0.00  0.00           O
ATOM   1402  HG  SER X  95      25.242   9.655  61.315  0.00  0.00           H
ATOM   1403  C   SER X  95      27.643  10.899  58.679  0.00  0.00           C
ATOM   1404  O   SER X  95      26.755  10.587  57.860  0.00  0.00           O
ATOM   1405  N   LEU X  96      28.912  10.570  58.574  0.00  0.00           N
ATOM   1406  H   LEU X  96      29.466  10.555  59.418  0.00  0.00           H
ATOM   1407  CA  LEU X  96      29.483  10.067  57.328  0.00  0.00           C
ATOM   1408  HA  LEU X  96      29.081  10.612  56.474  0.00  0.00           H
ATOM   1409  CB  LEU X  96      30.958  10.348  57.207  0.00  0.00           C
ATOM   1410  HB2 LEU X  96      31.588   9.942  57.999  0.00  0.00           H
ATOM   1411  HB3 LEU X  96      31.379   9.717  56.425  0.00  0.00           H
ATOM   1412  CG  LEU X  96      31.387  11.824  57.069  0.00  0.00           C
ATOM   1413  HG  LEU X  96      30.933  12.479  57.813  0.00  0.00           H
ATOM   1414  CD1 LEU X  96      32.853  11.945  57.265  0.00  0.00           C
ATOM   1415 HD11 LEU X  96      33.287  11.131  56.685  0.00  0.00           H
ATOM   1416 HD12 LEU X  96      33.319  12.831  56.835  0.00  0.00           H
ATOM   1417 HD13 LEU X  96      33.192  11.805  58.292  0.00  0.00           H
ATOM   1418  CD2 LEU X  96      31.082  12.416  55.691  0.00  0.00           C
ATOM   1419 HD21 LEU X  96      31.465  11.745  54.923  0.00  0.00           H
ATOM   1420 HD22 LEU X  96      30.003  12.569  55.680  0.00  0.00           H
ATOM   1421 HD23 LEU X  96      31.597  13.372  55.605  0.00  0.00           H
ATOM   1422  C   LEU X  96      29.130   8.589  57.065  0.00  0.00           C
ATOM   1423  O   LEU X  96      29.356   7.729  57.897  0.00  0.00           O
ATOM   1424  N   ASN X  97      28.460   8.209  55.990  0.00  0.00           N
ATOM   1425  H   ASN X  97      28.455   8.826  55.190  0.00  0.00           H
ATOM   1426  CA  ASN X  97      27.815   6.814  55.757  0.00  0.00           C
ATOM   1427  HA  ASN X  97      28.579   6.142  56.148  0.00  0.00           H
ATOM   1428  CB  ASN X  97      26.387   6.782  56.555  0.00  0.00           C
ATOM   1429  HB2 ASN X  97      26.132   5.723  56.514  0.00  0.00           H
ATOM   1430  HB3 ASN X  97      26.478   7.053  57.607  0.00  0.00           H
ATOM   1431  CG  ASN X  97      25.280   7.584  55.924  0.00  0.00           C
ATOM   1432  OD1 ASN X  97      24.599   7.139  55.038  0.00  0.00           O
ATOM   1433  ND2 ASN X  97      25.047   8.821  56.284  0.00  0.00           N
ATOM   1434 HD21 ASN X  97      24.235   9.359  56.017  0.00  0.00           H
ATOM   1435 HD22 ASN X  97      25.615   9.191  57.032  0.00  0.00           H
ATOM   1436  C   ASN X  97      27.680   6.477  54.270  0.00  0.00           C
ATOM   1437  O   ASN X  97      28.116   7.255  53.382  0.00  0.00           O
ATOM   1438  N   SER X  98      26.971   5.427  53.950  0.00  0.00           N
ATOM   1439  H   SER X  98      26.471   4.955  54.689  0.00  0.00           H
ATOM   1440  CA  SER X  98      26.784   4.934  52.545  0.00  0.00           C
ATOM   1441  HA  SER X  98      27.786   4.783  52.143  0.00  0.00           H
ATOM   1442  CB  SER X  98      26.167   3.546  52.584  0.00  0.00           C
ATOM   1443  HB2 SER X  98      26.214   3.059  51.610  0.00  0.00           H
ATOM   1444  HB3 SER X  98      26.820   2.910  53.181  0.00  0.00           H
ATOM   1445  OG  SER X  98      24.855   3.695  53.022  0.00  0.00           O
ATOM   1446  HG  SER X  98      24.889   3.594  53.976  0.00  0.00           H
ATOM   1447  C   SER X  98      26.076   5.943  51.562  0.00  0.00           C
ATOM   1448  O   SER X  98      26.228   5.752  50.386  0.00  0.00           O
ATOM   1449  N   ARG X  99      25.324   6.960  52.028  0.00  0.00           N
ATOM   1450  H   ARG X  99      25.266   7.053  53.032  0.00  0.00           H
ATOM   1451  CA  ARG X  99      24.557   7.931  51.212  0.00  0.00           C
ATOM   1452  HA  ARG X  99      24.697   7.715  50.153  0.00  0.00           H
ATOM   1453  CB  ARG X  99      22.977   7.882  51.387  0.00  0.00           C
ATOM   1454  HB2 ARG X  99      22.461   8.657  50.820  0.00  0.00           H
ATOM   1455  HB3 ARG X  99      22.682   6.905  51.004  0.00  0.00           H
ATOM   1456  CG  ARG X  99      22.557   8.074  52.843  0.00  0.00           C
ATOM   1457  HG2 ARG X  99      22.592   7.089  53.308  0.00  0.00           H
ATOM   1458  HG3 ARG X  99      23.147   8.847  53.336  0.00  0.00           H
ATOM   1459  CD  ARG X  99      21.124   8.514  53.123  0.00  0.00           C
ATOM   1460  HD2 ARG X  99      20.921   8.569  54.192  0.00  0.00           H
ATOM   1461  HD3 ARG X  99      20.977   9.523  52.736  0.00  0.00           H
ATOM   1462  NE  ARG X  99      20.188   7.668  52.417  0.00  0.00           N
ATOM   1463  HE  ARG X  99      19.952   8.020  51.501  0.00  0.00           H
ATOM   1464  CZ  ARG X  99      19.600   6.558  52.730  0.00  0.00           C
ATOM   1465  NH1 ARG X  99      18.734   5.969  51.929  0.00  0.00           N
ATOM   1466 HH11 ARG X  99      18.504   6.444  51.068  0.00  0.00           H
ATOM   1467 HH12 ARG X  99      18.382   5.094  52.290  0.00  0.00           H
ATOM   1468  NH2 ARG X  99      19.810   5.933  53.858  0.00  0.00           N
ATOM   1469 HH21 ARG X  99      20.448   6.382  54.499  0.00  0.00           H
ATOM   1470 HH22 ARG X  99      19.127   5.274  54.203  0.00  0.00           H
ATOM   1471  C   ARG X  99      24.971   9.398  51.420  0.00  0.00           C
ATOM   1472  O   ARG X  99      24.387  10.340  50.946  0.00  0.00           O
ATOM   1473  N   VAL X 100      26.040   9.572  52.189  0.00  0.00           N
ATOM   1474  H   VAL X 100      26.476   8.739  52.559  0.00  0.00           H
ATOM   1475  CA  VAL X 100      26.567  10.920  52.632  0.00  0.00           C
ATOM   1476  HA  VAL X 100      26.271  11.678  51.905  0.00  0.00           H
ATOM   1477  CB  VAL X 100      25.954  11.405  53.980  0.00  0.00           C
ATOM   1478  HB  VAL X 100      26.104  10.553  54.643  0.00  0.00           H
ATOM   1479  CG1 VAL X 100      26.608  12.767  54.447  0.00  0.00           C
ATOM   1480 HG11 VAL X 100      26.173  13.627  53.937  0.00  0.00           H
ATOM   1481 HG12 VAL X 100      26.379  12.860  55.509  0.00  0.00           H
ATOM   1482 HG13 VAL X 100      27.692  12.651  54.426  0.00  0.00           H
ATOM   1483  CG2 VAL X 100      24.486  11.726  53.997  0.00  0.00           C
ATOM   1484 HG21 VAL X 100      24.318  12.704  53.546  0.00  0.00           H
ATOM   1485 HG22 VAL X 100      23.873  11.009  53.451  0.00  0.00           H
ATOM   1486 HG23 VAL X 100      24.203  11.698  55.049  0.00  0.00           H
ATOM   1487  C   VAL X 100      28.119  10.909  52.790  0.00  0.00           C
ATOM   1488  O   VAL X 100      28.584  10.401  53.814  0.00  0.00           O
ATOM   1489  N   ALA X 101      28.803  11.185  51.675  0.00  0.00           N
ATOM   1490  H   ALA X 101      28.259  11.358  50.842  0.00  0.00           H
ATOM   1491  CA  ALA X 101      30.334  10.973  51.725  0.00  0.00           C
ATOM   1492  HA  ALA X 101      30.699  10.965  52.752  0.00  0.00           H
ATOM   1493  CB  ALA X 101      30.656   9.622  51.151  0.00  0.00           C
ATOM   1494  HB1 ALA X 101      30.712   9.678  50.064  0.00  0.00           H
ATOM   1495  HB2 ALA X 101      31.634   9.401  51.577  0.00  0.00           H
ATOM   1496  HB3 ALA X 101      29.978   8.826  51.461  0.00  0.00           H
ATOM   1497  C   ALA X 101      30.937  12.101  50.927  0.00  0.00           C
ATOM   1498  O   ALA X 101      30.423  12.507  49.895  0.00  0.00           O
ATOM   1499  N   SER X 102      32.089  12.548  51.438  0.00  0.00           N
ATOM   1500  H   SER X 102      32.458  12.187  52.306  0.00  0.00           H
ATOM   1501  CA  SER X 102      32.926  13.512  50.777  0.00  0.00           C
ATOM   1502  HA  SER X 102      32.316  14.412  50.704  0.00  0.00           H
ATOM   1503  CB  SER X 102      34.126  13.829  51.716  0.00  0.00           C
ATOM   1504  HB2 SER X 102      34.756  12.968  51.938  0.00  0.00           H
ATOM   1505  HB3 SER X 102      34.776  14.534  51.199  0.00  0.00           H
ATOM   1506  OG  SER X 102      33.657  14.363  52.962  0.00  0.00           O
ATOM   1507  HG  SER X 102      34.000  13.761  53.626  0.00  0.00           H
ATOM   1508  C   SER X 102      33.430  12.965  49.452  0.00  0.00           C
ATOM   1509  O   SER X 102      33.919  11.829  49.408  0.00  0.00           O
ATOM   1510  N   ILE X 103      33.534  13.835  48.416  0.00  0.00           N
ATOM   1511  H   ILE X 103      33.047  14.716  48.493  0.00  0.00           H
ATOM   1512  CA  ILE X 103      34.370  13.707  47.173  0.00  0.00           C
ATOM   1513  HA  ILE X 103      34.475  12.628  47.062  0.00  0.00           H
ATOM   1514  CB  ILE X 103      33.690  14.253  45.930  0.00  0.00           C
ATOM   1515  HB  ILE X 103      32.751  13.702  45.867  0.00  0.00           H
ATOM   1516  CG2 ILE X 103      33.341  15.748  46.047  0.00  0.00           C
ATOM   1517 HG21 ILE X 103      34.261  16.262  46.326  0.00  0.00           H
ATOM   1518 HG22 ILE X 103      32.895  16.235  45.181  0.00  0.00           H
ATOM   1519 HG23 ILE X 103      32.632  16.001  46.836  0.00  0.00           H
ATOM   1520  CG1 ILE X 103      34.464  14.098  44.573  0.00  0.00           C
ATOM   1521 HG12 ILE X 103      35.229  14.874  44.545  0.00  0.00           H
ATOM   1522 HG13 ILE X 103      34.857  13.091  44.431  0.00  0.00           H
ATOM   1523  CD1 ILE X 103      33.453  14.232  43.412  0.00  0.00           C
ATOM   1524 HD11 ILE X 103      32.703  13.442  43.448  0.00  0.00           H
ATOM   1525 HD12 ILE X 103      33.000  15.222  43.347  0.00  0.00           H
ATOM   1526 HD13 ILE X 103      34.049  14.018  42.525  0.00  0.00           H
ATOM   1527  C   ILE X 103      35.807  14.139  47.424  0.00  0.00           C
ATOM   1528  O   ILE X 103      36.103  14.993  48.271  0.00  0.00           O
ATOM   1529  N   SER X 104      36.786  13.505  46.712  0.00  0.00           N
ATOM   1530  H   SER X 104      36.504  12.806  46.040  0.00  0.00           H
ATOM   1531  CA  SER X 104      38.151  13.981  46.593  0.00  0.00           C
ATOM   1532  HA  SER X 104      38.617  14.051  47.576  0.00  0.00           H
ATOM   1533  CB  SER X 104      39.055  12.930  45.886  0.00  0.00           C
ATOM   1534  HB2 SER X 104      38.956  11.996  46.440  0.00  0.00           H
ATOM   1535  HB3 SER X 104      38.728  12.843  44.850  0.00  0.00           H
ATOM   1536  OG  SER X 104      40.416  13.146  45.845  0.00  0.00           O
ATOM   1537  HG  SER X 104      40.765  12.726  46.635  0.00  0.00           H
ATOM   1538  C   SER X 104      38.118  15.360  45.903  0.00  0.00           C
ATOM   1539  O   SER X 104      37.498  15.500  44.866  0.00  0.00           O
ATOM   1540  N   LEU X 105      38.973  16.323  46.283  0.00  0.00           N
ATOM   1541  H   LEU X 105      39.622  16.021  46.995  0.00  0.00           H
ATOM   1542  CA  LEU X 105      39.272  17.532  45.471  0.00  0.00           C
ATOM   1543  HA  LEU X 105      38.322  17.817  45.019  0.00  0.00           H
ATOM   1544  CB  LEU X 105      39.957  18.599  46.421  0.00  0.00           C
ATOM   1545  HB2 LEU X 105      40.729  18.086  46.994  0.00  0.00           H
ATOM   1546  HB3 LEU X 105      40.393  19.468  45.929  0.00  0.00           H
ATOM   1547  CG  LEU X 105      39.045  19.249  47.450  0.00  0.00           C
ATOM   1548  HG  LEU X 105      38.501  18.519  48.050  0.00  0.00           H
ATOM   1549  CD1 LEU X 105      39.743  20.116  48.474  0.00  0.00           C
ATOM   1550 HD11 LEU X 105      39.123  20.381  49.329  0.00  0.00           H
ATOM   1551 HD12 LEU X 105      40.583  19.587  48.924  0.00  0.00           H
ATOM   1552 HD13 LEU X 105      40.238  21.010  48.095  0.00  0.00           H
ATOM   1553  CD2 LEU X 105      38.047  20.123  46.752  0.00  0.00           C
ATOM   1554 HD21 LEU X 105      37.451  19.587  46.014  0.00  0.00           H
ATOM   1555 HD22 LEU X 105      37.267  20.590  47.353  0.00  0.00           H
ATOM   1556 HD23 LEU X 105      38.513  20.932  46.189  0.00  0.00           H
ATOM   1557  C   LEU X 105      40.215  17.170  44.276  0.00  0.00           C
ATOM   1558  O   LEU X 105      40.852  16.135  44.279  0.00  0.00           O
ATOM   1559  N   PRO X 106      40.342  17.925  43.188  0.00  0.00           N
ATOM   1560  CD  PRO X 106      39.535  19.022  42.861  0.00  0.00           C
ATOM   1561  HD2 PRO X 106      39.676  19.807  43.603  0.00  0.00           H
ATOM   1562  HD3 PRO X 106      38.451  18.902  42.877  0.00  0.00           H
ATOM   1563  CG  PRO X 106      39.998  19.600  41.506  0.00  0.00           C
ATOM   1564  HG2 PRO X 106      40.716  20.364  41.806  0.00  0.00           H
ATOM   1565  HG3 PRO X 106      39.129  20.002  40.985  0.00  0.00           H
ATOM   1566  CB  PRO X 106      40.690  18.411  40.886  0.00  0.00           C
ATOM   1567  HB2 PRO X 106      41.549  18.636  40.254  0.00  0.00           H
ATOM   1568  HB3 PRO X 106      40.044  17.752  40.306  0.00  0.00           H
ATOM   1569  CA  PRO X 106      41.215  17.568  42.074  0.00  0.00           C
ATOM   1570  HA  PRO X 106      41.088  16.533  41.758  0.00  0.00           H
ATOM   1571  C   PRO X 106      42.735  17.767  42.236  0.00  0.00           C
ATOM   1572  O   PRO X 106      43.191  18.567  43.168  0.00  0.00           O
ATOM   1573  N   THR X 107      43.488  17.027  41.440  0.00  0.00           N
ATOM   1574  H   THR X 107      43.104  16.279  40.881  0.00  0.00           H
ATOM   1575  CA  THR X 107      44.936  17.198  41.405  0.00  0.00           C
ATOM   1576  HA  THR X 107      45.302  17.918  42.138  0.00  0.00           H
ATOM   1577  CB  THR X 107      45.723  15.911  41.609  0.00  0.00           C
ATOM   1578  HB  THR X 107      46.735  16.188  41.312  0.00  0.00           H
ATOM   1579  CG2 THR X 107      45.680  15.391  43.056  0.00  0.00           C
ATOM   1580 HG21 THR X 107      46.133  14.400  43.031  0.00  0.00           H
ATOM   1581 HG22 THR X 107      46.202  16.165  43.618  0.00  0.00           H
ATOM   1582 HG23 THR X 107      44.618  15.333  43.296  0.00  0.00           H
ATOM   1583  OG1 THR X 107      45.277  14.874  40.701  0.00  0.00           O
ATOM   1584  HG1 THR X 107      45.958  14.980  40.032  0.00  0.00           H
ATOM   1585  C   THR X 107      45.426  17.868  40.092  0.00  0.00           C
ATOM   1586  O   THR X 107      46.534  18.313  39.952  0.00  0.00           O
ATOM   1587  N   SER X 108      44.597  17.806  39.022  0.00  0.00           N
ATOM   1588  H   SER X 108      43.880  17.103  39.130  0.00  0.00           H
ATOM   1589  CA  SER X 108      44.867  18.439  37.717  0.00  0.00           C
ATOM   1590  HA  SER X 108      45.356  19.407  37.829  0.00  0.00           H
ATOM   1591  CB  SER X 108      45.727  17.608  36.769  0.00  0.00           C
ATOM   1592  HB2 SER X 108      45.699  18.103  35.799  0.00  0.00           H
ATOM   1593  HB3 SER X 108      46.731  17.765  37.162  0.00  0.00           H
ATOM   1594  OG  SER X 108      45.503  16.189  36.673  0.00  0.00           O
ATOM   1595  HG  SER X 108      44.892  16.079  35.941  0.00  0.00           H
ATOM   1596  C   SER X 108      43.411  18.651  37.112  0.00  0.00           C
ATOM   1597  O   SER X 108      42.510  17.905  37.523  0.00  0.00           O
ATOM   1598  N   CYX X 109      43.236  19.628  36.199  0.00  0.00           N
ATOM   1599  H   CYX X 109      44.010  20.022  35.684  0.00  0.00           H
ATOM   1600  CA  CYX X 109      41.884  20.050  35.701  0.00  0.00           C
ATOM   1601  HA  CYX X 109      41.243  20.170  36.575  0.00  0.00           H
ATOM   1602  CB  CYX X 109      41.976  21.450  35.062  0.00  0.00           C
ATOM   1603  HB2 CYX X 109      42.516  21.336  34.122  0.00  0.00           H
ATOM   1604  HB3 CYX X 109      41.020  21.910  34.810  0.00  0.00           H
ATOM   1605  SG  CYX X 109      43.032  22.721  35.845  0.00  0.00           S
ATOM   1606  C   CYX X 109      41.301  19.057  34.690  0.00  0.00           C
ATOM   1607  O   CYX X 109      42.134  18.278  34.081  0.00  0.00           O
ATOM   1608  N   ALA X 110      40.000  19.037  34.478  0.00  0.00           N
ATOM   1609  H   ALA X 110      39.354  19.726  34.836  0.00  0.00           H
ATOM   1610  CA  ALA X 110      39.381  18.115  33.527  0.00  0.00           C
ATOM   1611  HA  ALA X 110      39.917  17.166  33.494  0.00  0.00           H
ATOM   1612  CB  ALA X 110      37.999  17.730  33.974  0.00  0.00           C
ATOM   1613  HB1 ALA X 110      37.388  18.602  34.207  0.00  0.00           H
ATOM   1614  HB2 ALA X 110      37.571  17.112  33.185  0.00  0.00           H
ATOM   1615  HB3 ALA X 110      37.936  17.109  34.868  0.00  0.00           H
ATOM   1616  C   ALA X 110      39.494  18.585  32.071  0.00  0.00           C
ATOM   1617  O   ALA X 110      39.322  19.760  31.741  0.00  0.00           O
ATOM   1618  N   SER X 111      39.848  17.670  31.139  0.00  0.00           N
ATOM   1619  H   SER X 111      40.195  16.772  31.445  0.00  0.00           H
ATOM   1620  CA  SER X 111      40.051  18.081  29.675  0.00  0.00           C
ATOM   1621  HA  SER X 111      40.569  19.035  29.573  0.00  0.00           H
ATOM   1622  CB  SER X 111      40.807  16.919  28.976  0.00  0.00           C
ATOM   1623  HB2 SER X 111      40.492  15.967  29.401  0.00  0.00           H
ATOM   1624  HB3 SER X 111      40.807  16.970  27.887  0.00  0.00           H
ATOM   1625  OG  SER X 111      42.125  16.902  29.435  0.00  0.00           O
ATOM   1626  HG  SER X 111      42.209  16.371  30.231  0.00  0.00           H
ATOM   1627  C   SER X 111      38.708  18.257  28.913  0.00  0.00           C
ATOM   1628  O   SER X 111      37.647  17.639  29.182  0.00  0.00           O
ATOM   1629  N   ALA X 112      38.725  19.010  27.824  0.00  0.00           N
ATOM   1630  H   ALA X 112      39.602  19.483  27.661  0.00  0.00           H
ATOM   1631  CA  ALA X 112      37.761  18.924  26.745  0.00  0.00           C
ATOM   1632  HA  ALA X 112      36.867  19.430  27.109  0.00  0.00           H
ATOM   1633  CB  ALA X 112      38.276  19.711  25.484  0.00  0.00           C
ATOM   1634  HB1 ALA X 112      38.432  20.761  25.732  0.00  0.00           H
ATOM   1635  HB2 ALA X 112      39.269  19.426  25.137  0.00  0.00           H
ATOM   1636  HB3 ALA X 112      37.518  19.581  24.711  0.00  0.00           H
ATOM   1637  C   ALA X 112      37.365  17.503  26.315  0.00  0.00           C
ATOM   1638  O   ALA X 112      38.231  16.586  26.329  0.00  0.00           O
ATOM   1639  N   GLY X 113      36.112  17.368  25.877  0.00  0.00           N
ATOM   1640  H   GLY X 113      35.386  18.071  25.867  0.00  0.00           H
ATOM   1641  CA  GLY X 113      35.492  16.073  25.453  0.00  0.00           C
ATOM   1642  HA2 GLY X 113      34.608  16.179  24.824  0.00  0.00           H
ATOM   1643  HA3 GLY X 113      36.238  15.547  24.856  0.00  0.00           H
ATOM   1644  C   GLY X 113      34.999  15.157  26.605  0.00  0.00           C
ATOM   1645  O   GLY X 113      34.085  14.364  26.337  0.00  0.00           O
ATOM   1646  N   THR X 114      35.459  15.340  27.805  0.00  0.00           N
ATOM   1647  H   THR X 114      36.264  15.933  27.947  0.00  0.00           H
ATOM   1648  CA  THR X 114      35.122  14.552  29.048  0.00  0.00           C
ATOM   1649  HA  THR X 114      35.416  13.572  28.672  0.00  0.00           H
ATOM   1650  CB  THR X 114      35.958  14.953  30.280  0.00  0.00           C
ATOM   1651  HB  THR X 114      35.573  15.869  30.728  0.00  0.00           H
ATOM   1652  CG2 THR X 114      35.877  13.868  31.309  0.00  0.00           C
ATOM   1653 HG21 THR X 114      36.428  14.178  32.197  0.00  0.00           H
ATOM   1654 HG22 THR X 114      34.827  13.691  31.540  0.00  0.00           H
ATOM   1655 HG23 THR X 114      36.232  12.908  30.936  0.00  0.00           H
ATOM   1656  OG1 THR X 114      37.329  15.148  30.070  0.00  0.00           O
ATOM   1657  HG1 THR X 114      37.478  16.067  29.837  0.00  0.00           H
ATOM   1658  C   THR X 114      33.595  14.615  29.337  0.00  0.00           C
ATOM   1659  O   THR X 114      33.145  15.688  29.749  0.00  0.00           O
ATOM   1660  N   GLN X 115      32.859  13.468  29.313  0.00  0.00           N
ATOM   1661  H   GLN X 115      33.312  12.573  29.191  0.00  0.00           H
ATOM   1662  CA  GLN X 115      31.431  13.418  29.616  0.00  0.00           C
ATOM   1663  HA  GLN X 115      30.878  14.219  29.125  0.00  0.00           H
ATOM   1664  CB  GLN X 115      30.872  12.082  29.032  0.00  0.00           C
ATOM   1665  HB2 GLN X 115      31.416  11.226  29.431  0.00  0.00           H
ATOM   1666  HB3 GLN X 115      29.894  12.000  29.507  0.00  0.00           H
ATOM   1667  CG  GLN X 115      30.672  12.039  27.521  0.00  0.00           C
ATOM   1668  HG2 GLN X 115      31.560  12.311  26.950  0.00  0.00           H
ATOM   1669  HG3 GLN X 115      30.476  10.996  27.273  0.00  0.00           H
ATOM   1670  CD  GLN X 115      29.484  12.874  27.085  0.00  0.00           C
ATOM   1671  OE1 GLN X 115      28.812  13.477  27.912  0.00  0.00           O
ATOM   1672  NE2 GLN X 115      29.162  13.036  25.825  0.00  0.00           N
ATOM   1673 HE21 GLN X 115      28.268  13.484  25.683  0.00  0.00           H
ATOM   1674 HE22 GLN X 115      29.632  12.478  25.127  0.00  0.00           H
ATOM   1675  C   GLN X 115      31.169  13.401  31.136  0.00  0.00           C
ATOM   1676  O   GLN X 115      31.135  12.322  31.786  0.00  0.00           O
ATOM   1677  N   CYX X 116      31.189  14.606  31.713  0.00  0.00           N
ATOM   1678  H   CYX X 116      31.288  15.401  31.098  0.00  0.00           H
ATOM   1679  CA  CYX X 116      31.120  14.890  33.177  0.00  0.00           C
ATOM   1680  HA  CYX X 116      31.728  14.255  33.821  0.00  0.00           H
ATOM   1681  CB  CYX X 116      31.603  16.315  33.338  0.00  0.00           C
ATOM   1682  HB2 CYX X 116      31.112  17.106  32.770  0.00  0.00           H
ATOM   1683  HB3 CYX X 116      31.310  16.556  34.360  0.00  0.00           H
ATOM   1684  SG  CYX X 116      33.347  16.616  33.302  0.00  0.00           S
ATOM   1685  C   CYX X 116      29.662  14.725  33.659  0.00  0.00           C
ATOM   1686  O   CYX X 116      28.725  15.297  33.067  0.00  0.00           O
ATOM   1687  N   LEU X 117      29.479  14.160  34.797  0.00  0.00           N
ATOM   1688  H   LEU X 117      30.295  13.930  35.346  0.00  0.00           H
ATOM   1689  CA  LEU X 117      28.193  14.065  35.483  0.00  0.00           C
ATOM   1690  HA  LEU X 117      27.394  13.979  34.746  0.00  0.00           H
ATOM   1691  CB  LEU X 117      28.092  12.822  36.448  0.00  0.00           C
ATOM   1692  HB2 LEU X 117      28.606  12.002  35.947  0.00  0.00           H
ATOM   1693  HB3 LEU X 117      28.705  13.086  37.310  0.00  0.00           H
ATOM   1694  CG  LEU X 117      26.634  12.392  36.899  0.00  0.00           C
ATOM   1695  HG  LEU X 117      26.058  13.290  37.121  0.00  0.00           H
ATOM   1696  CD1 LEU X 117      25.901  11.643  35.784  0.00  0.00           C
ATOM   1697 HD11 LEU X 117      26.392  10.712  35.502  0.00  0.00           H
ATOM   1698 HD12 LEU X 117      24.950  11.369  36.242  0.00  0.00           H
ATOM   1699 HD13 LEU X 117      25.631  12.147  34.856  0.00  0.00           H
ATOM   1700  CD2 LEU X 117      26.735  11.509  38.145  0.00  0.00           C
ATOM   1701 HD21 LEU X 117      25.751  11.172  38.468  0.00  0.00           H
ATOM   1702 HD22 LEU X 117      27.430  10.698  37.925  0.00  0.00           H
ATOM   1703 HD23 LEU X 117      27.101  12.063  39.010  0.00  0.00           H
ATOM   1704  C   LEU X 117      27.916  15.330  36.341  0.00  0.00           C
ATOM   1705  O   LEU X 117      28.614  15.789  37.246  0.00  0.00           O
ATOM   1706  N   ILE X 118      26.697  15.865  36.092  0.00  0.00           N
ATOM   1707  H   ILE X 118      26.147  15.485  35.335  0.00  0.00           H
ATOM   1708  CA  ILE X 118      25.973  16.942  36.830  0.00  0.00           C
ATOM   1709  HA  ILE X 118      26.531  17.503  37.580  0.00  0.00           H
ATOM   1710  CB  ILE X 118      25.623  17.925  35.640  0.00  0.00           C
ATOM   1711  HB  ILE X 118      24.970  17.455  34.905  0.00  0.00           H
ATOM   1712  CG2 ILE X 118      24.834  19.125  36.159  0.00  0.00           C
ATOM   1713 HG21 ILE X 118      23.917  18.844  36.678  0.00  0.00           H
ATOM   1714 HG22 ILE X 118      25.504  19.664  36.829  0.00  0.00           H
ATOM   1715 HG23 ILE X 118      24.576  19.739  35.297  0.00  0.00           H
ATOM   1716  CG1 ILE X 118      26.984  18.469  34.964  0.00  0.00           C
ATOM   1717 HG12 ILE X 118      27.640  18.933  35.700  0.00  0.00           H
ATOM   1718 HG13 ILE X 118      27.503  17.659  34.451  0.00  0.00           H
ATOM   1719  CD1 ILE X 118      26.856  19.643  33.970  0.00  0.00           C
ATOM   1720 HD11 ILE X 118      27.739  19.625  33.331  0.00  0.00           H
ATOM   1721 HD12 ILE X 118      25.984  19.494  33.333  0.00  0.00           H
ATOM   1722 HD13 ILE X 118      26.648  20.541  34.551  0.00  0.00           H
ATOM   1723  C   ILE X 118      24.756  16.450  37.570  0.00  0.00           C
ATOM   1724  O   ILE X 118      24.378  15.300  37.374  0.00  0.00           O
ATOM   1725  N   SER X 119      24.308  17.037  38.651  0.00  0.00           N
ATOM   1726  H   SER X 119      24.773  17.912  38.848  0.00  0.00           H
ATOM   1727  CA  SER X 119      23.204  16.650  39.462  0.00  0.00           C
ATOM   1728  HA  SER X 119      22.460  16.242  38.777  0.00  0.00           H
ATOM   1729  CB  SER X 119      23.623  15.547  40.375  0.00  0.00           C
ATOM   1730  HB2 SER X 119      22.841  15.131  41.010  0.00  0.00           H
ATOM   1731  HB3 SER X 119      23.960  14.709  39.766  0.00  0.00           H
ATOM   1732  OG  SER X 119      24.765  15.786  41.249  0.00  0.00           O
ATOM   1733  HG  SER X 119      24.459  16.297  42.003  0.00  0.00           H
ATOM   1734  C   SER X 119      22.527  17.734  40.222  0.00  0.00           C
ATOM   1735  O   SER X 119      23.146  18.756  40.533  0.00  0.00           O
ATOM   1736  N   GLY X 120      21.248  17.508  40.580  0.00  0.00           N
ATOM   1737  H   GLY X 120      20.903  16.566  40.459  0.00  0.00           H
ATOM   1738  CA  GLY X 120      20.418  18.429  41.396  0.00  0.00           C
ATOM   1739  HA2 GLY X 120      20.539  18.197  42.454  0.00  0.00           H
ATOM   1740  HA3 GLY X 120      20.528  19.498  41.216  0.00  0.00           H
ATOM   1741  C   GLY X 120      18.907  18.245  41.162  0.00  0.00           C
ATOM   1742  O   GLY X 120      18.374  17.372  40.482  0.00  0.00           O
ATOM   1743  N   TRP X 121      18.162  19.320  41.578  0.00  0.00           N
ATOM   1744  H   TRP X 121      18.545  20.014  42.204  0.00  0.00           H
ATOM   1745  CA  TRP X 121      16.678  19.442  41.347  0.00  0.00           C
ATOM   1746  HA  TRP X 121      16.262  18.647  40.728  0.00  0.00           H
ATOM   1747  CB  TRP X 121      16.071  19.264  42.784  0.00  0.00           C
ATOM   1748  HB2 TRP X 121      16.209  20.172  43.371  0.00  0.00           H
ATOM   1749  HB3 TRP X 121      14.988  19.182  42.696  0.00  0.00           H
ATOM   1750  CG  TRP X 121      16.529  18.111  43.582  0.00  0.00           C
ATOM   1751  CD1 TRP X 121      15.807  16.960  43.762  0.00  0.00           C
ATOM   1752  HD1 TRP X 121      14.850  16.837  43.276  0.00  0.00           H
ATOM   1753  NE1 TRP X 121      16.394  16.093  44.637  0.00  0.00           N
ATOM   1754  HE1 TRP X 121      15.993  15.216  44.936  0.00  0.00           H
ATOM   1755  CE2 TRP X 121      17.576  16.648  45.052  0.00  0.00           C
ATOM   1756  CZ2 TRP X 121      18.445  16.142  45.987  0.00  0.00           C
ATOM   1757  HZ2 TRP X 121      18.183  15.158  46.349  0.00  0.00           H
ATOM   1758  CH2 TRP X 121      19.583  16.892  46.314  0.00  0.00           C
ATOM   1759  HH2 TRP X 121      20.269  16.399  46.986  0.00  0.00           H
ATOM   1760  CZ3 TRP X 121      19.787  18.154  45.722  0.00  0.00           C
ATOM   1761  HZ3 TRP X 121      20.648  18.720  46.044  0.00  0.00           H
ATOM   1762  CE3 TRP X 121      18.883  18.599  44.832  0.00  0.00           C
ATOM   1763  HE3 TRP X 121      18.980  19.533  44.300  0.00  0.00           H
ATOM   1764  CD2 TRP X 121      17.719  17.908  44.484  0.00  0.00           C
ATOM   1765  C   TRP X 121      16.266  20.742  40.605  0.00  0.00           C
ATOM   1766  O   TRP X 121      15.229  21.224  40.900  0.00  0.00           O
ATOM   1767  N   GLY X 122      17.185  21.341  39.777  0.00  0.00           N
ATOM   1768  H   GLY X 122      18.145  21.058  39.914  0.00  0.00           H
ATOM   1769  CA  GLY X 122      16.806  22.490  38.942  0.00  0.00           C
ATOM   1770  HA2 GLY X 122      16.400  23.147  39.711  0.00  0.00           H
ATOM   1771  HA3 GLY X 122      17.668  22.956  38.464  0.00  0.00           H
ATOM   1772  C   GLY X 122      15.734  22.137  37.928  0.00  0.00           C
ATOM   1773  O   GLY X 122      15.401  20.992  37.630  0.00  0.00           O
ATOM   1774  N   ASN X 123      15.228  23.237  37.342  0.00  0.00           N
ATOM   1775  H   ASN X 123      15.748  24.099  37.430  0.00  0.00           H
ATOM   1776  CA  ASN X 123      14.092  23.286  36.316  0.00  0.00           C
ATOM   1777  HA  ASN X 123      13.243  23.189  36.992  0.00  0.00           H
ATOM   1778  CB  ASN X 123      13.986  24.727  35.712  0.00  0.00           C
ATOM   1779  HB2 ASN X 123      13.838  25.451  36.513  0.00  0.00           H
ATOM   1780  HB3 ASN X 123      14.948  24.938  35.244  0.00  0.00           H
ATOM   1781  CG  ASN X 123      13.039  24.927  34.524  0.00  0.00           C
ATOM   1782  OD1 ASN X 123      12.120  24.139  34.328  0.00  0.00           O
ATOM   1783  ND2 ASN X 123      13.040  26.077  33.876  0.00  0.00           N
ATOM   1784 HD21 ASN X 123      12.435  26.138  33.070  0.00  0.00           H
ATOM   1785 HD22 ASN X 123      13.526  26.861  34.288  0.00  0.00           H
ATOM   1786  C   ASN X 123      14.272  22.112  35.273  0.00  0.00           C
ATOM   1787  O   ASN X 123      15.406  21.903  34.781  0.00  0.00           O
ATOM   1788  N   THR X 124      13.166  21.369  34.988  0.00  0.00           N
ATOM   1789  H   THR X 124      12.258  21.466  35.419  0.00  0.00           H
ATOM   1790  CA  THR X 124      13.200  20.261  34.021  0.00  0.00           C
ATOM   1791  HA  THR X 124      14.085  19.665  34.245  0.00  0.00           H
ATOM   1792  CB  THR X 124      12.039  19.351  34.401  0.00  0.00           C
ATOM   1793  HB  THR X 124      12.020  18.499  33.722  0.00  0.00           H
ATOM   1794  CG2 THR X 124      12.070  18.931  35.871  0.00  0.00           C
ATOM   1795 HG21 THR X 124      13.079  18.892  36.281  0.00  0.00           H
ATOM   1796 HG22 THR X 124      11.619  19.717  36.476  0.00  0.00           H
ATOM   1797 HG23 THR X 124      11.509  18.013  36.049  0.00  0.00           H
ATOM   1798  OG1 THR X 124      10.877  20.082  34.236  0.00  0.00           O
ATOM   1799  HG1 THR X 124      10.161  19.455  34.113  0.00  0.00           H
ATOM   1800  C   THR X 124      13.191  20.684  32.541  0.00  0.00           C
ATOM   1801  O   THR X 124      13.506  19.851  31.675  0.00  0.00           O
ATOM   1802  N   LYS X 125      12.802  21.913  32.275  0.00  0.00           N
ATOM   1803  H   LYS X 125      12.566  22.551  33.022  0.00  0.00           H
ATOM   1804  CA  LYS X 125      12.360  22.344  31.047  0.00  0.00           C
ATOM   1805  HA  LYS X 125      12.242  21.517  30.347  0.00  0.00           H
ATOM   1806  CB  LYS X 125      10.947  23.004  31.114  0.00  0.00           C
ATOM   1807  HB2 LYS X 125      10.929  23.759  31.900  0.00  0.00           H
ATOM   1808  HB3 LYS X 125      10.688  23.555  30.210  0.00  0.00           H
ATOM   1809  CG  LYS X 125       9.826  22.036  31.489  0.00  0.00           C
ATOM   1810  HG2 LYS X 125       9.702  21.305  30.690  0.00  0.00           H
ATOM   1811  HG3 LYS X 125      10.106  21.394  32.324  0.00  0.00           H
ATOM   1812  CD  LYS X 125       8.454  22.718  31.745  0.00  0.00           C
ATOM   1813  HD2 LYS X 125       7.771  22.094  32.321  0.00  0.00           H
ATOM   1814  HD3 LYS X 125       8.654  23.620  32.324  0.00  0.00           H
ATOM   1815  CE  LYS X 125       7.739  23.094  30.444  0.00  0.00           C
ATOM   1816  HE2 LYS X 125       8.415  23.813  29.980  0.00  0.00           H
ATOM   1817  HE3 LYS X 125       7.613  22.259  29.754  0.00  0.00           H
ATOM   1818  NZ  LYS X 125       6.459  23.717  30.645  0.00  0.00           N
ATOM   1819  HZ1 LYS X 125       6.494  24.433  31.357  0.00  0.00           H
ATOM   1820  HZ2 LYS X 125       6.187  24.140  29.770  0.00  0.00           H
ATOM   1821  HZ3 LYS X 125       5.761  22.998  30.770  0.00  0.00           H
ATOM   1822  C   LYS X 125      13.342  23.347  30.388  0.00  0.00           C
ATOM   1823  O   LYS X 125      13.804  24.317  31.012  0.00  0.00           O
ATOM   1824  N   SER X 126      13.600  23.123  29.118  0.00  0.00           N
ATOM   1825  H   SER X 126      13.232  22.255  28.754  0.00  0.00           H
ATOM   1826  CA  SER X 126      14.353  24.097  28.279  0.00  0.00           C
ATOM   1827  HA  SER X 126      15.350  24.216  28.704  0.00  0.00           H
ATOM   1828  CB  SER X 126      14.556  23.440  26.877  0.00  0.00           C
ATOM   1829  HB2 SER X 126      15.303  22.647  26.911  0.00  0.00           H
ATOM   1830  HB3 SER X 126      13.617  23.044  26.489  0.00  0.00           H
ATOM   1831  OG  SER X 126      15.159  24.381  25.994  0.00  0.00           O
ATOM   1832  HG  SER X 126      15.967  24.675  26.420  0.00  0.00           H
ATOM   1833  C   SER X 126      13.634  25.428  28.224  0.00  0.00           C
ATOM   1834  O   SER X 126      14.268  26.478  28.396  0.00  0.00           O
ATOM   1835  N   SER X 127      12.322  25.403  28.273  0.00  0.00           N
ATOM   1836  H   SER X 127      11.764  24.562  28.245  0.00  0.00           H
ATOM   1837  CA  SER X 127      11.525  26.585  28.074  0.00  0.00           C
ATOM   1838  HA  SER X 127      12.038  27.435  28.525  0.00  0.00           H
ATOM   1839  CB  SER X 127      11.217  26.835  26.616  0.00  0.00           C
ATOM   1840  HB2 SER X 127      12.184  26.841  26.113  0.00  0.00           H
ATOM   1841  HB3 SER X 127      10.682  25.920  26.361  0.00  0.00           H
ATOM   1842  OG  SER X 127      10.375  27.978  26.414  0.00  0.00           O
ATOM   1843  HG  SER X 127      10.900  28.780  26.353  0.00  0.00           H
ATOM   1844  C   SER X 127      10.160  26.356  28.745  0.00  0.00           C
ATOM   1845  O   SER X 127       9.684  25.230  28.759  0.00  0.00           O
ATOM   1846  N   GLY X 128       9.660  27.421  29.445  0.00  0.00           N
ATOM   1847  H   GLY X 128      10.114  28.323  29.427  0.00  0.00           H
ATOM   1848  CA  GLY X 128       8.784  27.173  30.592  0.00  0.00           C
ATOM   1849  HA2 GLY X 128       8.199  28.058  30.844  0.00  0.00           H
ATOM   1850  HA3 GLY X 128       8.118  26.355  30.315  0.00  0.00           H
ATOM   1851  C   GLY X 128       9.496  26.567  31.867  0.00  0.00           C
ATOM   1852  O   GLY X 128      10.647  26.185  31.803  0.00  0.00           O
ATOM   1853  N   THR X 129       8.690  26.479  32.924  0.00  0.00           N
ATOM   1854  H   THR X 129       7.775  26.903  32.862  0.00  0.00           H
ATOM   1855  CA  THR X 129       9.298  26.001  34.182  0.00  0.00           C
ATOM   1856  HA  THR X 129      10.271  25.554  33.974  0.00  0.00           H
ATOM   1857  CB  THR X 129       9.516  27.113  35.193  0.00  0.00           C
ATOM   1858  HB  THR X 129       8.629  27.732  35.325  0.00  0.00           H
ATOM   1859  CG2 THR X 129      10.161  26.701  36.457  0.00  0.00           C
ATOM   1860 HG21 THR X 129      11.008  26.100  36.128  0.00  0.00           H
ATOM   1861 HG22 THR X 129      10.572  27.595  36.925  0.00  0.00           H
ATOM   1862 HG23 THR X 129       9.505  26.130  37.115  0.00  0.00           H
ATOM   1863  OG1 THR X 129      10.465  27.912  34.619  0.00  0.00           O
ATOM   1864  HG1 THR X 129       9.972  28.571  34.125  0.00  0.00           H
ATOM   1865  C   THR X 129       8.491  24.834  34.857  0.00  0.00           C
ATOM   1866  O   THR X 129       7.273  24.860  34.902  0.00  0.00           O
ATOM   1867  N   SER X 130       9.231  23.901  35.557  0.00  0.00           N
ATOM   1868  H   SER X 130      10.237  23.965  35.489  0.00  0.00           H
ATOM   1869  CA  SER X 130       8.713  22.867  36.521  0.00  0.00           C
ATOM   1870  HA  SER X 130       8.134  23.318  37.327  0.00  0.00           H
ATOM   1871  CB  SER X 130       7.844  21.813  35.806  0.00  0.00           C
ATOM   1872  HB2 SER X 130       7.060  22.306  35.233  0.00  0.00           H
ATOM   1873  HB3 SER X 130       8.377  21.166  35.109  0.00  0.00           H
ATOM   1874  OG  SER X 130       7.429  20.944  36.700  0.00  0.00           O
ATOM   1875  HG  SER X 130       7.041  20.158  36.308  0.00  0.00           H
ATOM   1876  C   SER X 130       9.950  22.152  37.204  0.00  0.00           C
ATOM   1877  O   SER X 130      10.992  22.105  36.697  0.00  0.00           O
ATOM   1878  N   TYR X 131       9.828  21.627  38.413  0.00  0.00           N
ATOM   1879  H   TYR X 131       8.872  21.590  38.739  0.00  0.00           H
ATOM   1880  CA  TYR X 131      10.936  21.128  39.230  0.00  0.00           C
ATOM   1881  HA  TYR X 131      11.848  21.216  38.639  0.00  0.00           H
ATOM   1882  CB  TYR X 131      11.260  21.961  40.539  0.00  0.00           C
ATOM   1883  HB2 TYR X 131      10.462  21.932  41.281  0.00  0.00           H
ATOM   1884  HB3 TYR X 131      12.164  21.578  41.014  0.00  0.00           H
ATOM   1885  CG  TYR X 131      11.635  23.428  40.167  0.00  0.00           C
ATOM   1886  CD1 TYR X 131      12.980  23.821  40.109  0.00  0.00           C
ATOM   1887  HD1 TYR X 131      13.630  22.959  40.079  0.00  0.00           H
ATOM   1888  CE1 TYR X 131      13.429  25.125  39.753  0.00  0.00           C
ATOM   1889  HE1 TYR X 131      14.489  25.288  39.623  0.00  0.00           H
ATOM   1890  CZ  TYR X 131      12.393  26.140  39.725  0.00  0.00           C
ATOM   1891  OH  TYR X 131      12.680  27.466  39.573  0.00  0.00           O
ATOM   1892  HH  TYR X 131      12.042  27.997  40.055  0.00  0.00           H
ATOM   1893  CE2 TYR X 131      11.031  25.749  39.801  0.00  0.00           C
ATOM   1894  HE2 TYR X 131      10.296  26.527  39.659  0.00  0.00           H
ATOM   1895  CD2 TYR X 131      10.624  24.394  40.005  0.00  0.00           C
ATOM   1896  HD2 TYR X 131       9.584  24.108  40.066  0.00  0.00           H
ATOM   1897  C   TYR X 131      10.787  19.640  39.463  0.00  0.00           C
ATOM   1898  O   TYR X 131       9.623  19.244  39.634  0.00  0.00           O
ATOM   1899  N   PRO X 132      11.808  18.751  39.636  0.00  0.00           N
ATOM   1900  CD  PRO X 132      13.197  19.123  39.422  0.00  0.00           C
ATOM   1901  HD2 PRO X 132      13.474  19.864  40.171  0.00  0.00           H
ATOM   1902  HD3 PRO X 132      13.312  19.572  38.436  0.00  0.00           H
ATOM   1903  CG  PRO X 132      14.007  17.865  39.616  0.00  0.00           C
ATOM   1904  HG2 PRO X 132      14.293  17.716  40.657  0.00  0.00           H
ATOM   1905  HG3 PRO X 132      14.847  17.765  38.930  0.00  0.00           H
ATOM   1906  CB  PRO X 132      12.950  16.752  39.324  0.00  0.00           C
ATOM   1907  HB2 PRO X 132      13.099  15.773  39.777  0.00  0.00           H
ATOM   1908  HB3 PRO X 132      12.779  16.596  38.258  0.00  0.00           H
ATOM   1909  CA  PRO X 132      11.649  17.339  39.851  0.00  0.00           C
ATOM   1910  HA  PRO X 132      10.963  16.821  39.181  0.00  0.00           H
ATOM   1911  C   PRO X 132      11.228  17.014  41.320  0.00  0.00           C
ATOM   1912  O   PRO X 132      11.855  17.493  42.289  0.00  0.00           O
ATOM   1913  N   ASP X 133      10.323  16.042  41.555  0.00  0.00           N
ATOM   1914  H   ASP X 133       9.851  15.657  40.750  0.00  0.00           H
ATOM   1915  CA  ASP X 133      10.110  15.372  42.833  0.00  0.00           C
ATOM   1916  HA  ASP X 133       9.908  16.128  43.593  0.00  0.00           H
ATOM   1917  CB  ASP X 133       8.854  14.500  42.852  0.00  0.00           C
ATOM   1918  HB2 ASP X 133       8.943  13.651  42.174  0.00  0.00           H
ATOM   1919  HB3 ASP X 133       8.762  14.087  43.856  0.00  0.00           H
ATOM   1920  CG  ASP X 133       7.571  15.227  42.622  0.00  0.00           C
ATOM   1921  OD1 ASP X 133       7.365  16.333  43.120  0.00  0.00           O
ATOM   1922  OD2 ASP X 133       6.705  14.636  41.912  0.00  0.00           O
ATOM   1923  C   ASP X 133      11.297  14.499  43.263  0.00  0.00           C
ATOM   1924  O   ASP X 133      11.409  14.266  44.484  0.00  0.00           O
ATOM   1925  N   VAL X 134      12.238  14.034  42.388  0.00  0.00           N
ATOM   1926  H   VAL X 134      11.991  14.095  41.411  0.00  0.00           H
ATOM   1927  CA  VAL X 134      13.463  13.245  42.746  0.00  0.00           C
ATOM   1928  HA  VAL X 134      13.689  13.379  43.804  0.00  0.00           H
ATOM   1929  CB  VAL X 134      13.274  11.749  42.525  0.00  0.00           C
ATOM   1930  HB  VAL X 134      12.338  11.444  42.992  0.00  0.00           H
ATOM   1931  CG1 VAL X 134      13.087  11.373  41.048  0.00  0.00           C
ATOM   1932 HG11 VAL X 134      12.239  11.964  40.702  0.00  0.00           H
ATOM   1933 HG12 VAL X 134      13.999  11.507  40.466  0.00  0.00           H
ATOM   1934 HG13 VAL X 134      12.793  10.324  41.038  0.00  0.00           H
ATOM   1935  CG2 VAL X 134      14.344  10.819  43.092  0.00  0.00           C
ATOM   1936 HG21 VAL X 134      14.061   9.778  42.932  0.00  0.00           H
ATOM   1937 HG22 VAL X 134      15.266  11.066  42.566  0.00  0.00           H
ATOM   1938 HG23 VAL X 134      14.596  10.943  44.145  0.00  0.00           H
ATOM   1939  C   VAL X 134      14.774  13.709  42.074  0.00  0.00           C
ATOM   1940  O   VAL X 134      14.692  14.161  40.929  0.00  0.00           O
ATOM   1941  N   LEU X 135      15.898  13.705  42.751  0.00  0.00           N
ATOM   1942  H   LEU X 135      15.882  13.273  43.664  0.00  0.00           H
ATOM   1943  CA  LEU X 135      17.210  14.102  42.298  0.00  0.00           C
ATOM   1944  HA  LEU X 135      17.273  15.183  42.418  0.00  0.00           H
ATOM   1945  CB  LEU X 135      18.162  13.486  43.292  0.00  0.00           C
ATOM   1946  HB2 LEU X 135      17.830  13.771  44.290  0.00  0.00           H
ATOM   1947  HB3 LEU X 135      18.028  12.409  43.189  0.00  0.00           H
ATOM   1948  CG  LEU X 135      19.693  13.801  43.295  0.00  0.00           C
ATOM   1949  HG  LEU X 135      20.191  13.106  42.620  0.00  0.00           H
ATOM   1950  CD1 LEU X 135      19.930  15.207  42.934  0.00  0.00           C
ATOM   1951 HD11 LEU X 135      20.972  15.408  42.686  0.00  0.00           H
ATOM   1952 HD12 LEU X 135      19.419  15.514  42.022  0.00  0.00           H
ATOM   1953 HD13 LEU X 135      19.742  15.781  43.842  0.00  0.00           H
ATOM   1954  CD2 LEU X 135      20.376  13.528  44.593  0.00  0.00           C
ATOM   1955 HD21 LEU X 135      19.875  14.049  45.409  0.00  0.00           H
ATOM   1956 HD22 LEU X 135      20.184  12.517  44.950  0.00  0.00           H
ATOM   1957 HD23 LEU X 135      21.439  13.747  44.688  0.00  0.00           H
ATOM   1958  C   LEU X 135      17.527  13.491  40.893  0.00  0.00           C
ATOM   1959  O   LEU X 135      17.520  12.243  40.723  0.00  0.00           O
ATOM   1960  N   LYS X 136      17.892  14.421  39.938  0.00  0.00           N
ATOM   1961  H   LYS X 136      17.968  15.372  40.270  0.00  0.00           H
ATOM   1962  CA  LYS X 136      18.290  14.156  38.546  0.00  0.00           C
ATOM   1963  HA  LYS X 136      18.070  13.119  38.292  0.00  0.00           H
ATOM   1964  CB  LYS X 136      17.507  15.102  37.626  0.00  0.00           C
ATOM   1965  HB2 LYS X 136      17.718  16.123  37.945  0.00  0.00           H
ATOM   1966  HB3 LYS X 136      17.845  14.967  36.598  0.00  0.00           H
ATOM   1967  CG  LYS X 136      15.961  14.959  37.694  0.00  0.00           C
ATOM   1968  HG2 LYS X 136      15.552  15.292  38.648  0.00  0.00           H
ATOM   1969  HG3 LYS X 136      15.435  15.431  36.864  0.00  0.00           H
ATOM   1970  CD  LYS X 136      15.600  13.428  37.633  0.00  0.00           C
ATOM   1971  HD2 LYS X 136      16.003  12.946  36.742  0.00  0.00           H
ATOM   1972  HD3 LYS X 136      16.060  12.957  38.501  0.00  0.00           H
ATOM   1973  CE  LYS X 136      14.099  13.283  37.711  0.00  0.00           C
ATOM   1974  HE2 LYS X 136      13.840  12.552  38.477  0.00  0.00           H
ATOM   1975  HE3 LYS X 136      13.738  14.228  38.117  0.00  0.00           H
ATOM   1976  NZ  LYS X 136      13.410  12.987  36.418  0.00  0.00           N
ATOM   1977  HZ1 LYS X 136      12.457  12.695  36.582  0.00  0.00           H
ATOM   1978  HZ2 LYS X 136      13.392  13.796  35.813  0.00  0.00           H
ATOM   1979  HZ3 LYS X 136      13.883  12.300  35.848  0.00  0.00           H
ATOM   1980  C   LYS X 136      19.783  14.426  38.253  0.00  0.00           C
ATOM   1981  O   LYS X 136      20.408  15.226  38.933  0.00  0.00           O
ATOM   1982  N   CYX X 137      20.295  13.690  37.240  0.00  0.00           N
ATOM   1983  H   CYX X 137      19.667  13.087  36.729  0.00  0.00           H
ATOM   1984  CA  CYX X 137      21.691  13.647  36.761  0.00  0.00           C
ATOM   1985  HA  CYX X 137      22.276  14.456  37.197  0.00  0.00           H
ATOM   1986  CB  CYX X 137      22.299  12.235  37.132  0.00  0.00           C
ATOM   1987  HB2 CYX X 137      21.574  11.494  36.796  0.00  0.00           H
ATOM   1988  HB3 CYX X 137      23.137  12.072  36.454  0.00  0.00           H
ATOM   1989  SG  CYX X 137      22.829  12.157  38.824  0.00  0.00           S
ATOM   1990  C   CYX X 137      21.835  13.718  35.211  0.00  0.00           C
ATOM   1991  O   CYX X 137      20.926  13.398  34.439  0.00  0.00           O
ATOM   1992  N   LEU X 138      22.993  14.217  34.775  0.00  0.00           N
ATOM   1993  H   LEU X 138      23.758  14.410  35.406  0.00  0.00           H
ATOM   1994  CA  LEU X 138      23.272  14.401  33.314  0.00  0.00           C
ATOM   1995  HA  LEU X 138      22.785  13.564  32.813  0.00  0.00           H
ATOM   1996  CB  LEU X 138      22.679  15.727  32.801  0.00  0.00           C
ATOM   1997  HB2 LEU X 138      21.596  15.602  32.832  0.00  0.00           H
ATOM   1998  HB3 LEU X 138      22.966  16.489  33.525  0.00  0.00           H
ATOM   1999  CG  LEU X 138      22.966  16.156  31.330  0.00  0.00           C
ATOM   2000  HG  LEU X 138      24.015  16.231  31.044  0.00  0.00           H
ATOM   2001  CD1 LEU X 138      22.545  15.136  30.342  0.00  0.00           C
ATOM   2002 HD11 LEU X 138      22.927  15.369  29.348  0.00  0.00           H
ATOM   2003 HD12 LEU X 138      23.034  14.168  30.450  0.00  0.00           H
ATOM   2004 HD13 LEU X 138      21.468  15.089  30.183  0.00  0.00           H
ATOM   2005  CD2 LEU X 138      22.342  17.457  30.897  0.00  0.00           C
ATOM   2006 HD21 LEU X 138      21.264  17.534  31.040  0.00  0.00           H
ATOM   2007 HD22 LEU X 138      22.823  18.236  31.489  0.00  0.00           H
ATOM   2008 HD23 LEU X 138      22.498  17.575  29.824  0.00  0.00           H
ATOM   2009  C   LEU X 138      24.783  14.242  33.116  0.00  0.00           C
ATOM   2010  O   LEU X 138      25.503  15.094  33.624  0.00  0.00           O
ATOM   2011  N   LYS X 139      25.152  13.323  32.150  0.00  0.00           N
ATOM   2012  H   LYS X 139      24.591  12.595  31.733  0.00  0.00           H
ATOM   2013  CA  LYS X 139      26.527  13.409  31.525  0.00  0.00           C
ATOM   2014  HA  LYS X 139      27.287  13.813  32.193  0.00  0.00           H
ATOM   2015  CB  LYS X 139      27.039  11.966  31.193  0.00  0.00           C
ATOM   2016  HB2 LYS X 139      26.266  11.480  30.598  0.00  0.00           H
ATOM   2017  HB3 LYS X 139      27.892  11.949  30.516  0.00  0.00           H
ATOM   2018  CG  LYS X 139      27.388  11.164  32.434  0.00  0.00           C
ATOM   2019  HG2 LYS X 139      28.289  11.610  32.856  0.00  0.00           H
ATOM   2020  HG3 LYS X 139      26.568  11.224  33.150  0.00  0.00           H
ATOM   2021  CD  LYS X 139      27.654   9.678  32.238  0.00  0.00           C
ATOM   2022  HD2 LYS X 139      27.848   9.206  33.201  0.00  0.00           H
ATOM   2023  HD3 LYS X 139      26.757   9.265  31.775  0.00  0.00           H
ATOM   2024  CE  LYS X 139      28.851   9.429  31.331  0.00  0.00           C
ATOM   2025  HE2 LYS X 139      28.845   8.375  31.054  0.00  0.00           H
ATOM   2026  HE3 LYS X 139      28.794   9.974  30.389  0.00  0.00           H
ATOM   2027  NZ  LYS X 139      30.054   9.726  32.127  0.00  0.00           N
ATOM   2028  HZ1 LYS X 139      30.103  10.697  32.399  0.00  0.00           H
ATOM   2029  HZ2 LYS X 139      30.075   9.249  33.017  0.00  0.00           H
ATOM   2030  HZ3 LYS X 139      30.922   9.488  31.668  0.00  0.00           H
ATOM   2031  C   LYS X 139      26.567  14.439  30.406  0.00  0.00           C
ATOM   2032  O   LYS X 139      25.638  14.397  29.591  0.00  0.00           O
ATOM   2033  N   ALA X 140      27.530  15.339  30.406  0.00  0.00           N
ATOM   2034  H   ALA X 140      28.296  15.261  31.059  0.00  0.00           H
ATOM   2035  CA  ALA X 140      27.754  16.295  29.326  0.00  0.00           C
ATOM   2036  HA  ALA X 140      27.140  16.033  28.465  0.00  0.00           H
ATOM   2037  CB  ALA X 140      27.100  17.617  29.864  0.00  0.00           C
ATOM   2038  HB1 ALA X 140      26.220  17.422  30.476  0.00  0.00           H
ATOM   2039  HB2 ALA X 140      27.768  18.135  30.552  0.00  0.00           H
ATOM   2040  HB3 ALA X 140      26.849  18.314  29.064  0.00  0.00           H
ATOM   2041  C   ALA X 140      29.249  16.540  28.983  0.00  0.00           C
ATOM   2042  O   ALA X 140      30.063  16.543  29.902  0.00  0.00           O
ATOM   2043  N   PRO X 141      29.682  16.678  27.747  0.00  0.00           N
ATOM   2044  CD  PRO X 141      28.864  16.379  26.615  0.00  0.00           C
ATOM   2045  HD2 PRO X 141      28.015  17.057  26.533  0.00  0.00           H
ATOM   2046  HD3 PRO X 141      28.471  15.372  26.753  0.00  0.00           H
ATOM   2047  CG  PRO X 141      29.792  16.476  25.373  0.00  0.00           C
ATOM   2048  HG2 PRO X 141      29.458  17.426  24.956  0.00  0.00           H
ATOM   2049  HG3 PRO X 141      29.661  15.671  24.650  0.00  0.00           H
ATOM   2050  CB  PRO X 141      31.229  16.445  25.979  0.00  0.00           C
ATOM   2051  HB2 PRO X 141      31.989  16.997  25.426  0.00  0.00           H
ATOM   2052  HB3 PRO X 141      31.567  15.409  25.992  0.00  0.00           H
ATOM   2053  CA  PRO X 141      31.046  16.880  27.418  0.00  0.00           C
ATOM   2054  HA  PRO X 141      31.747  16.233  27.946  0.00  0.00           H
ATOM   2055  C   PRO X 141      31.498  18.355  27.527  0.00  0.00           C
ATOM   2056  O   PRO X 141      30.821  19.240  27.001  0.00  0.00           O
ATOM   2057  N   ILE X 142      32.735  18.621  28.112  0.00  0.00           N
ATOM   2058  H   ILE X 142      32.985  17.874  28.745  0.00  0.00           H
ATOM   2059  CA  ILE X 142      33.442  19.930  28.264  0.00  0.00           C
ATOM   2060  HA  ILE X 142      32.745  20.570  28.804  0.00  0.00           H
ATOM   2061  CB  ILE X 142      34.733  19.860  29.176  0.00  0.00           C
ATOM   2062  HB  ILE X 142      35.421  19.122  28.764  0.00  0.00           H
ATOM   2063  CG2 ILE X 142      35.409  21.294  29.211  0.00  0.00           C
ATOM   2064 HG21 ILE X 142      35.538  21.683  28.201  0.00  0.00           H
ATOM   2065 HG22 ILE X 142      34.846  22.011  29.809  0.00  0.00           H
ATOM   2066 HG23 ILE X 142      36.388  21.222  29.685  0.00  0.00           H
ATOM   2067  CG1 ILE X 142      34.337  19.421  30.583  0.00  0.00           C
ATOM   2068 HG12 ILE X 142      33.773  20.179  31.127  0.00  0.00           H
ATOM   2069 HG13 ILE X 142      33.766  18.513  30.394  0.00  0.00           H
ATOM   2070  CD1 ILE X 142      35.549  19.022  31.413  0.00  0.00           C
ATOM   2071 HD11 ILE X 142      35.275  19.023  32.468  0.00  0.00           H
ATOM   2072 HD12 ILE X 142      35.839  18.022  31.089  0.00  0.00           H
ATOM   2073 HD13 ILE X 142      36.404  19.680  31.262  0.00  0.00           H
ATOM   2074  C   ILE X 142      33.850  20.448  26.876  0.00  0.00           C
ATOM   2075  O   ILE X 142      34.505  19.764  26.143  0.00  0.00           O
ATOM   2076  N   LEU X 143      33.529  21.692  26.439  0.00  0.00           N
ATOM   2077  H   LEU X 143      33.046  22.262  27.119  0.00  0.00           H
ATOM   2078  CA  LEU X 143      33.947  22.329  25.160  0.00  0.00           C
ATOM   2079  HA  LEU X 143      33.961  21.573  24.375  0.00  0.00           H
ATOM   2080  CB  LEU X 143      33.079  23.517  24.691  0.00  0.00           C
ATOM   2081  HB2 LEU X 143      33.001  24.169  25.561  0.00  0.00           H
ATOM   2082  HB3 LEU X 143      33.544  24.073  23.877  0.00  0.00           H
ATOM   2083  CG  LEU X 143      31.627  23.136  24.208  0.00  0.00           C
ATOM   2084  HG  LEU X 143      31.794  22.351  23.471  0.00  0.00           H
ATOM   2085  CD1 LEU X 143      30.515  22.586  25.197  0.00  0.00           C
ATOM   2086 HD11 LEU X 143      29.517  22.652  24.763  0.00  0.00           H
ATOM   2087 HD12 LEU X 143      30.784  21.586  25.538  0.00  0.00           H
ATOM   2088 HD13 LEU X 143      30.391  23.194  26.093  0.00  0.00           H
ATOM   2089  CD2 LEU X 143      31.061  24.389  23.584  0.00  0.00           C
ATOM   2090 HD21 LEU X 143      30.023  24.295  23.264  0.00  0.00           H
ATOM   2091 HD22 LEU X 143      31.127  25.117  24.392  0.00  0.00           H
ATOM   2092 HD23 LEU X 143      31.663  24.666  22.719  0.00  0.00           H
ATOM   2093  C   LEU X 143      35.387  22.840  25.357  0.00  0.00           C
ATOM   2094  O   LEU X 143      35.801  23.128  26.442  0.00  0.00           O
ATOM   2095  N   SER X 144      36.189  22.853  24.305  0.00  0.00           N
ATOM   2096  H   SER X 144      35.715  22.835  23.413  0.00  0.00           H
ATOM   2097  CA  SER X 144      37.559  23.427  24.241  0.00  0.00           C
ATOM   2098  HA  SER X 144      38.194  23.077  25.055  0.00  0.00           H
ATOM   2099  CB  SER X 144      38.091  23.011  22.828  0.00  0.00           C
ATOM   2100  HB2 SER X 144      39.048  23.502  22.649  0.00  0.00           H
ATOM   2101  HB3 SER X 144      38.450  21.982  22.836  0.00  0.00           H
ATOM   2102  OG  SER X 144      37.200  23.117  21.764  0.00  0.00           O
ATOM   2103  HG  SER X 144      37.457  23.820  21.162  0.00  0.00           H
ATOM   2104  C   SER X 144      37.418  24.978  24.414  0.00  0.00           C
ATOM   2105  O   SER X 144      36.464  25.551  23.949  0.00  0.00           O
ATOM   2106  N   ASP X 145      38.276  25.551  25.244  0.00  0.00           N
ATOM   2107  H   ASP X 145      39.106  25.017  25.458  0.00  0.00           H
ATOM   2108  CA  ASP X 145      38.062  26.991  25.669  0.00  0.00           C
ATOM   2109  HA  ASP X 145      37.136  27.053  26.240  0.00  0.00           H
ATOM   2110  CB  ASP X 145      39.308  27.434  26.516  0.00  0.00           C
ATOM   2111  HB2 ASP X 145      40.118  27.584  25.802  0.00  0.00           H
ATOM   2112  HB3 ASP X 145      39.137  28.347  27.086  0.00  0.00           H
ATOM   2113  CG  ASP X 145      39.792  26.460  27.607  0.00  0.00           C
ATOM   2114  OD1 ASP X 145      41.034  26.412  27.931  0.00  0.00           O
ATOM   2115  OD2 ASP X 145      38.901  25.774  28.162  0.00  0.00           O
ATOM   2116  C   ASP X 145      37.797  27.902  24.475  0.00  0.00           C
ATOM   2117  O   ASP X 145      36.913  28.781  24.480  0.00  0.00           O
ATOM   2118  N   SER X 146      38.513  27.718  23.351  0.00  0.00           N
ATOM   2119  H   SER X 146      39.339  27.150  23.475  0.00  0.00           H
ATOM   2120  CA  SER X 146      38.350  28.467  22.079  0.00  0.00           C
ATOM   2121  HA  SER X 146      38.401  29.537  22.279  0.00  0.00           H
ATOM   2122  CB  SER X 146      39.374  28.089  21.005  0.00  0.00           C
ATOM   2123  HB2 SER X 146      40.389  27.996  21.393  0.00  0.00           H
ATOM   2124  HB3 SER X 146      39.115  27.104  20.617  0.00  0.00           H
ATOM   2125  OG  SER X 146      39.369  29.050  19.925  0.00  0.00           O
ATOM   2126  HG  SER X 146      39.689  28.739  19.075  0.00  0.00           H
ATOM   2127  C   SER X 146      36.931  28.270  21.452  0.00  0.00           C
ATOM   2128  O   SER X 146      36.207  29.232  21.185  0.00  0.00           O
ATOM   2129  N   SER X 147      36.487  27.052  21.313  0.00  0.00           N
ATOM   2130  H   SER X 147      37.117  26.338  21.649  0.00  0.00           H
ATOM   2131  CA  SER X 147      35.080  26.642  20.931  0.00  0.00           C
ATOM   2132  HA  SER X 147      34.829  26.984  19.927  0.00  0.00           H
ATOM   2133  CB  SER X 147      34.964  25.134  20.923  0.00  0.00           C
ATOM   2134  HB2 SER X 147      35.750  24.712  20.298  0.00  0.00           H
ATOM   2135  HB3 SER X 147      35.122  24.694  21.907  0.00  0.00           H
ATOM   2136  OG  SER X 147      33.762  24.565  20.402  0.00  0.00           O
ATOM   2137  HG  SER X 147      33.831  24.534  19.445  0.00  0.00           H
ATOM   2138  C   SER X 147      34.073  27.180  22.001  0.00  0.00           C
ATOM   2139  O   SER X 147      32.922  27.446  21.654  0.00  0.00           O
ATOM   2140  N   CYX X 148      34.454  27.423  23.294  0.00  0.00           N
ATOM   2141  H   CYX X 148      35.356  27.048  23.550  0.00  0.00           H
ATOM   2142  CA  CYX X 148      33.597  28.113  24.314  0.00  0.00           C
ATOM   2143  HA  CYX X 148      32.575  27.797  24.108  0.00  0.00           H
ATOM   2144  CB  CYX X 148      34.088  27.763  25.679  0.00  0.00           C
ATOM   2145  HB2 CYX X 148      34.049  26.677  25.759  0.00  0.00           H
ATOM   2146  HB3 CYX X 148      35.087  28.154  25.871  0.00  0.00           H
ATOM   2147  SG  CYX X 148      33.113  28.368  27.086  0.00  0.00           S
ATOM   2148  C   CYX X 148      33.483  29.633  24.126  0.00  0.00           C
ATOM   2149  O   CYX X 148      32.432  30.160  24.373  0.00  0.00           O
ATOM   2150  N   LYS X 149      34.519  30.341  23.605  0.00  0.00           N
ATOM   2151  H   LYS X 149      35.395  29.897  23.368  0.00  0.00           H
ATOM   2152  CA  LYS X 149      34.410  31.714  23.278  0.00  0.00           C
ATOM   2153  HA  LYS X 149      33.873  32.336  23.994  0.00  0.00           H
ATOM   2154  CB  LYS X 149      35.853  32.320  23.128  0.00  0.00           C
ATOM   2155  HB2 LYS X 149      36.317  31.695  22.365  0.00  0.00           H
ATOM   2156  HB3 LYS X 149      35.791  33.361  22.811  0.00  0.00           H
ATOM   2157  CG  LYS X 149      36.707  32.324  24.429  0.00  0.00           C
ATOM   2158  HG2 LYS X 149      35.994  32.893  25.027  0.00  0.00           H
ATOM   2159  HG3 LYS X 149      36.894  31.333  24.842  0.00  0.00           H
ATOM   2160  CD  LYS X 149      37.953  33.134  24.291  0.00  0.00           C
ATOM   2161  HD2 LYS X 149      37.671  34.186  24.343  0.00  0.00           H
ATOM   2162  HD3 LYS X 149      38.523  32.950  25.202  0.00  0.00           H
ATOM   2163  CE  LYS X 149      38.815  32.808  23.050  0.00  0.00           C
ATOM   2164  HE2 LYS X 149      38.997  31.736  22.982  0.00  0.00           H
ATOM   2165  HE3 LYS X 149      38.211  32.985  22.160  0.00  0.00           H
ATOM   2166  NZ  LYS X 149      40.091  33.620  22.978  0.00  0.00           N
ATOM   2167  HZ1 LYS X 149      40.662  33.413  23.785  0.00  0.00           H
ATOM   2168  HZ2 LYS X 149      40.650  33.551  22.140  0.00  0.00           H
ATOM   2169  HZ3 LYS X 149      39.932  34.615  23.056  0.00  0.00           H
ATOM   2170  C   LYS X 149      33.680  31.924  21.931  0.00  0.00           C
ATOM   2171  O   LYS X 149      32.952  32.933  21.793  0.00  0.00           O
ATOM   2172  N   SER X 150      33.718  31.086  20.929  0.00  0.00           N
ATOM   2173  H   SER X 150      34.468  30.418  21.035  0.00  0.00           H
ATOM   2174  CA  SER X 150      32.879  31.169  19.745  0.00  0.00           C
ATOM   2175  HA  SER X 150      33.129  32.181  19.425  0.00  0.00           H
ATOM   2176  CB  SER X 150      33.302  30.069  18.760  0.00  0.00           C
ATOM   2177  HB2 SER X 150      33.421  29.152  19.336  0.00  0.00           H
ATOM   2178  HB3 SER X 150      32.583  29.911  17.956  0.00  0.00           H
ATOM   2179  OG  SER X 150      34.569  30.333  18.133  0.00  0.00           O
ATOM   2180  HG  SER X 150      34.439  30.999  17.454  0.00  0.00           H
ATOM   2181  C   SER X 150      31.358  31.065  20.051  0.00  0.00           C
ATOM   2182  O   SER X 150      30.627  31.705  19.378  0.00  0.00           O
ATOM   2183  N   ALA X 151      30.894  30.356  21.075  0.00  0.00           N
ATOM   2184  H   ALA X 151      31.519  29.813  21.653  0.00  0.00           H
ATOM   2185  CA  ALA X 151      29.480  30.469  21.592  0.00  0.00           C
ATOM   2186  HA  ALA X 151      28.786  30.376  20.757  0.00  0.00           H
ATOM   2187  CB  ALA X 151      29.299  29.301  22.487  0.00  0.00           C
ATOM   2188  HB1 ALA X 151      28.267  29.129  22.792  0.00  0.00           H
ATOM   2189  HB2 ALA X 151      29.683  28.381  22.045  0.00  0.00           H
ATOM   2190  HB3 ALA X 151      29.801  29.549  23.422  0.00  0.00           H
ATOM   2191  C   ALA X 151      29.093  31.676  22.406  0.00  0.00           C
ATOM   2192  O   ALA X 151      27.866  31.931  22.512  0.00  0.00           O
ATOM   2193  N   TYR X 152      30.028  32.438  22.921  0.00  0.00           N
ATOM   2194  H   TYR X 152      30.961  32.092  22.747  0.00  0.00           H
ATOM   2195  CA  TYR X 152      29.919  33.423  23.991  0.00  0.00           C
ATOM   2196  HA  TYR X 152      28.959  33.922  23.861  0.00  0.00           H
ATOM   2197  CB  TYR X 152      29.955  32.703  25.333  0.00  0.00           C
ATOM   2198  HB2 TYR X 152      30.797  32.011  25.324  0.00  0.00           H
ATOM   2199  HB3 TYR X 152      30.061  33.473  26.097  0.00  0.00           H
ATOM   2200  CG  TYR X 152      28.762  31.845  25.707  0.00  0.00           C
ATOM   2201  CD1 TYR X 152      28.931  30.584  26.292  0.00  0.00           C
ATOM   2202  HD1 TYR X 152      29.940  30.230  26.446  0.00  0.00           H
ATOM   2203  CE1 TYR X 152      27.900  29.790  26.555  0.00  0.00           C
ATOM   2204  HE1 TYR X 152      28.006  28.783  26.931  0.00  0.00           H
ATOM   2205  CZ  TYR X 152      26.572  30.252  26.299  0.00  0.00           C
ATOM   2206  OH  TYR X 152      25.429  29.509  26.526  0.00  0.00           O
ATOM   2207  HH  TYR X 152      25.717  28.700  26.956  0.00  0.00           H
ATOM   2208  CE2 TYR X 152      26.348  31.498  25.823  0.00  0.00           C
ATOM   2209  HE2 TYR X 152      25.395  31.853  25.460  0.00  0.00           H
ATOM   2210  CD2 TYR X 152      27.487  32.332  25.509  0.00  0.00           C
ATOM   2211  HD2 TYR X 152      27.342  33.267  24.988  0.00  0.00           H
ATOM   2212  C   TYR X 152      31.134  34.444  23.865  0.00  0.00           C
ATOM   2213  O   TYR X 152      32.102  34.488  24.665  0.00  0.00           O
ATOM   2214  N   PRO X 153      31.090  35.413  22.945  0.00  0.00           N
ATOM   2215  CD  PRO X 153      30.295  35.403  21.701  0.00  0.00           C
ATOM   2216  HD2 PRO X 153      29.233  35.446  21.943  0.00  0.00           H
ATOM   2217  HD3 PRO X 153      30.558  34.603  21.009  0.00  0.00           H
ATOM   2218  CG  PRO X 153      30.649  36.736  21.157  0.00  0.00           C
ATOM   2219  HG2 PRO X 153      30.203  37.598  21.654  0.00  0.00           H
ATOM   2220  HG3 PRO X 153      30.353  36.791  20.110  0.00  0.00           H
ATOM   2221  CB  PRO X 153      32.159  36.946  21.421  0.00  0.00           C
ATOM   2222  HB2 PRO X 153      32.575  37.952  21.357  0.00  0.00           H
ATOM   2223  HB3 PRO X 153      32.613  36.266  20.701  0.00  0.00           H
ATOM   2224  CA  PRO X 153      32.228  36.322  22.823  0.00  0.00           C
ATOM   2225  HA  PRO X 153      33.157  35.772  22.674  0.00  0.00           H
ATOM   2226  C   PRO X 153      32.391  37.365  23.945  0.00  0.00           C
ATOM   2227  O   PRO X 153      31.420  38.202  24.175  0.00  0.00           O
ATOM   2228  N   GLY X 154      33.595  37.468  24.538  0.00  0.00           N
ATOM   2229  H   GLY X 154      34.356  36.904  24.187  0.00  0.00           H
ATOM   2230  CA  GLY X 154      33.962  38.449  25.610  0.00  0.00           C
ATOM   2231  HA2 GLY X 154      34.963  38.283  26.007  0.00  0.00           H
ATOM   2232  HA3 GLY X 154      33.773  39.461  25.250  0.00  0.00           H
ATOM   2233  C   GLY X 154      33.173  38.185  26.925  0.00  0.00           C
ATOM   2234  O   GLY X 154      32.926  39.123  27.687  0.00  0.00           O
ATOM   2235  N   GLN X 155      32.768  36.913  27.129  0.00  0.00           N
ATOM   2236  H   GLN X 155      32.883  36.225  26.399  0.00  0.00           H
ATOM   2237  CA  GLN X 155      32.048  36.385  28.285  0.00  0.00           C
ATOM   2238  HA  GLN X 155      31.855  37.229  28.948  0.00  0.00           H
ATOM   2239  CB  GLN X 155      30.701  35.769  27.819  0.00  0.00           C
ATOM   2240  HB2 GLN X 155      30.803  34.942  27.116  0.00  0.00           H
ATOM   2241  HB3 GLN X 155      30.204  35.313  28.675  0.00  0.00           H
ATOM   2242  CG  GLN X 155      29.718  36.781  27.140  0.00  0.00           C
ATOM   2243  HG2 GLN X 155      29.414  37.526  27.875  0.00  0.00           H
ATOM   2244  HG3 GLN X 155      30.216  37.308  26.327  0.00  0.00           H
ATOM   2245  CD  GLN X 155      28.459  36.118  26.581  0.00  0.00           C
ATOM   2246  OE1 GLN X 155      28.288  36.045  25.361  0.00  0.00           O
ATOM   2247  NE2 GLN X 155      27.630  35.570  27.448  0.00  0.00           N
ATOM   2248 HE21 GLN X 155      26.807  35.083  27.125  0.00  0.00           H
ATOM   2249 HE22 GLN X 155      27.816  35.652  28.438  0.00  0.00           H
ATOM   2250  C   GLN X 155      32.876  35.297  29.067  0.00  0.00           C
ATOM   2251  O   GLN X 155      32.589  35.082  30.247  0.00  0.00           O
ATOM   2252  N   ILE X 156      33.647  34.523  28.360  0.00  0.00           N
ATOM   2253  H   ILE X 156      33.519  34.659  27.367  0.00  0.00           H
ATOM   2254  CA  ILE X 156      34.565  33.485  28.997  0.00  0.00           C
ATOM   2255  HA  ILE X 156      33.995  33.017  29.799  0.00  0.00           H
ATOM   2256  CB  ILE X 156      34.959  32.481  27.901  0.00  0.00           C
ATOM   2257  HB  ILE X 156      35.557  33.049  27.189  0.00  0.00           H
ATOM   2258  CG2 ILE X 156      35.829  31.280  28.175  0.00  0.00           C
ATOM   2259 HG21 ILE X 156      36.195  30.897  27.223  0.00  0.00           H
ATOM   2260 HG22 ILE X 156      36.687  31.598  28.767  0.00  0.00           H
ATOM   2261 HG23 ILE X 156      35.342  30.529  28.797  0.00  0.00           H
ATOM   2262  CG1 ILE X 156      33.750  31.917  27.150  0.00  0.00           C
ATOM   2263 HG12 ILE X 156      33.211  32.685  26.595  0.00  0.00           H
ATOM   2264 HG13 ILE X 156      34.069  31.143  26.453  0.00  0.00           H
ATOM   2265  CD1 ILE X 156      32.631  31.480  28.050  0.00  0.00           C
ATOM   2266 HD11 ILE X 156      32.046  32.241  28.566  0.00  0.00           H
ATOM   2267 HD12 ILE X 156      31.987  30.760  27.545  0.00  0.00           H
ATOM   2268 HD13 ILE X 156      33.086  30.910  28.860  0.00  0.00           H
ATOM   2269  C   ILE X 156      35.737  34.115  29.619  0.00  0.00           C
ATOM   2270  O   ILE X 156      36.327  35.029  29.073  0.00  0.00           O
ATOM   2271  N   THR X 157      36.220  33.533  30.735  0.00  0.00           N
ATOM   2272  H   THR X 157      35.732  32.711  31.059  0.00  0.00           H
ATOM   2273  CA  THR X 157      37.586  33.716  31.287  0.00  0.00           C
ATOM   2274  HA  THR X 157      38.082  34.402  30.601  0.00  0.00           H
ATOM   2275  CB  THR X 157      37.598  34.334  32.687  0.00  0.00           C
ATOM   2276  HB  THR X 157      38.602  34.538  33.059  0.00  0.00           H
ATOM   2277  CG2 THR X 157      36.816  35.663  32.735  0.00  0.00           C
ATOM   2278 HG21 THR X 157      35.770  35.427  32.541  0.00  0.00           H
ATOM   2279 HG22 THR X 157      37.008  36.188  33.670  0.00  0.00           H
ATOM   2280 HG23 THR X 157      37.182  36.315  31.942  0.00  0.00           H
ATOM   2281  OG1 THR X 157      37.197  33.445  33.654  0.00  0.00           O
ATOM   2282  HG1 THR X 157      36.793  33.946  34.366  0.00  0.00           H
ATOM   2283  C   THR X 157      38.339  32.379  31.304  0.00  0.00           C
ATOM   2284  O   THR X 157      37.755  31.321  31.058  0.00  0.00           O
ATOM   2285  N   SER X 158      39.643  32.431  31.661  0.00  0.00           N
ATOM   2286  H   SER X 158      40.063  33.348  31.703  0.00  0.00           H
ATOM   2287  CA  SER X 158      40.439  31.260  32.081  0.00  0.00           C
ATOM   2288  HA  SER X 158      40.533  30.584  31.232  0.00  0.00           H
ATOM   2289  CB  SER X 158      41.837  31.694  32.461  0.00  0.00           C
ATOM   2290  HB2 SER X 158      42.304  30.861  32.986  0.00  0.00           H
ATOM   2291  HB3 SER X 158      42.412  31.993  31.584  0.00  0.00           H
ATOM   2292  OG  SER X 158      41.789  32.797  33.393  0.00  0.00           O
ATOM   2293  HG  SER X 158      41.450  32.558  34.259  0.00  0.00           H
ATOM   2294  C   SER X 158      39.870  30.493  33.356  0.00  0.00           C
ATOM   2295  O   SER X 158      40.300  29.464  33.728  0.00  0.00           O
ATOM   2296  N   ASN X 159      38.924  31.088  34.068  0.00  0.00           N
ATOM   2297  H   ASN X 159      38.625  32.015  33.798  0.00  0.00           H
ATOM   2298  CA  ASN X 159      38.374  30.538  35.273  0.00  0.00           C
ATOM   2299  HA  ASN X 159      39.025  29.741  35.633  0.00  0.00           H
ATOM   2300  CB  ASN X 159      38.417  31.693  36.256  0.00  0.00           C
ATOM   2301  HB2 ASN X 159      37.678  32.460  36.026  0.00  0.00           H
ATOM   2302  HB3 ASN X 159      38.206  31.194  37.202  0.00  0.00           H
ATOM   2303  CG  ASN X 159      39.763  32.428  36.540  0.00  0.00           C
ATOM   2304  OD1 ASN X 159      40.708  32.375  35.757  0.00  0.00           O
ATOM   2305  ND2 ASN X 159      39.845  33.166  37.624  0.00  0.00           N
ATOM   2306 HD21 ASN X 159      40.598  33.811  37.818  0.00  0.00           H
ATOM   2307 HD22 ASN X 159      39.029  33.214  38.216  0.00  0.00           H
ATOM   2308  C   ASN X 159      37.004  29.888  35.073  0.00  0.00           C
ATOM   2309  O   ASN X 159      36.334  29.722  36.055  0.00  0.00           O
ATOM   2310  N   MET X 160      36.578  29.467  33.887  0.00  0.00           N
ATOM   2311  H   MET X 160      37.129  29.620  33.054  0.00  0.00           H
ATOM   2312  CA  MET X 160      35.266  28.858  33.707  0.00  0.00           C
ATOM   2313  HA  MET X 160      35.051  28.139  34.497  0.00  0.00           H
ATOM   2314  CB  MET X 160      34.206  29.965  33.642  0.00  0.00           C
ATOM   2315  HB2 MET X 160      33.214  29.594  33.385  0.00  0.00           H
ATOM   2316  HB3 MET X 160      34.048  30.372  34.640  0.00  0.00           H
ATOM   2317  CG  MET X 160      34.631  31.072  32.656  0.00  0.00           C
ATOM   2318  HG2 MET X 160      35.505  31.644  32.964  0.00  0.00           H
ATOM   2319  HG3 MET X 160      34.863  30.629  31.687  0.00  0.00           H
ATOM   2320  SD  MET X 160      33.412  32.422  32.299  0.00  0.00           S
ATOM   2321  CE  MET X 160      33.228  33.296  33.923  0.00  0.00           C
ATOM   2322  HE1 MET X 160      33.051  32.557  34.704  0.00  0.00           H
ATOM   2323  HE2 MET X 160      34.219  33.718  34.087  0.00  0.00           H
ATOM   2324  HE3 MET X 160      32.433  34.040  33.864  0.00  0.00           H
ATOM   2325  C   MET X 160      35.236  27.984  32.485  0.00  0.00           C
ATOM   2326  O   MET X 160      36.010  28.092  31.597  0.00  0.00           O
ATOM   2327  N   PHE X 161      34.384  26.981  32.375  0.00  0.00           N
ATOM   2328  H   PHE X 161      33.810  26.670  33.146  0.00  0.00           H
ATOM   2329  CA  PHE X 161      34.296  26.158  31.176  0.00  0.00           C
ATOM   2330  HA  PHE X 161      34.756  26.674  30.333  0.00  0.00           H
ATOM   2331  CB  PHE X 161      35.258  24.939  31.380  0.00  0.00           C
ATOM   2332  HB2 PHE X 161      35.228  24.431  30.416  0.00  0.00           H
ATOM   2333  HB3 PHE X 161      36.262  25.306  31.593  0.00  0.00           H
ATOM   2334  CG  PHE X 161      34.748  24.013  32.509  0.00  0.00           C
ATOM   2335  CD1 PHE X 161      33.836  23.043  32.343  0.00  0.00           C
ATOM   2336  HD1 PHE X 161      33.447  22.850  31.354  0.00  0.00           H
ATOM   2337  CE1 PHE X 161      33.395  22.178  33.383  0.00  0.00           C
ATOM   2338  HE1 PHE X 161      32.626  21.443  33.201  0.00  0.00           H
ATOM   2339  CZ  PHE X 161      33.917  22.417  34.704  0.00  0.00           C
ATOM   2340  HZ  PHE X 161      33.611  21.752  35.498  0.00  0.00           H
ATOM   2341  CE2 PHE X 161      34.813  23.470  34.907  0.00  0.00           C
ATOM   2342  HE2 PHE X 161      35.286  23.592  35.870  0.00  0.00           H
ATOM   2343  CD2 PHE X 161      35.244  24.241  33.812  0.00  0.00           C
ATOM   2344  HD2 PHE X 161      35.918  25.076  33.937  0.00  0.00           H
ATOM   2345  C   PHE X 161      32.880  25.700  30.684  0.00  0.00           C
ATOM   2346  O   PHE X 161      32.016  25.540  31.546  0.00  0.00           O
ATOM   2347  N   CYX X 162      32.716  25.594  29.406  0.00  0.00           N
ATOM   2348  H   CYX X 162      33.568  25.750  28.888  0.00  0.00           H
ATOM   2349  CA  CYX X 162      31.513  25.166  28.779  0.00  0.00           C
ATOM   2350  HA  CYX X 162      30.684  25.565  29.363  0.00  0.00           H
ATOM   2351  CB  CYX X 162      31.295  25.694  27.281  0.00  0.00           C
ATOM   2352  HB2 CYX X 162      32.166  25.381  26.705  0.00  0.00           H
ATOM   2353  HB3 CYX X 162      30.335  25.290  26.960  0.00  0.00           H
ATOM   2354  SG  CYX X 162      31.150  27.532  26.848  0.00  0.00           S
ATOM   2355  C   CYX X 162      31.415  23.613  28.769  0.00  0.00           C
ATOM   2356  O   CYX X 162      32.465  22.954  28.697  0.00  0.00           O
ATOM   2357  N   ALA X 163      30.243  23.106  29.093  0.00  0.00           N
ATOM   2358  H   ALA X 163      29.483  23.720  29.352  0.00  0.00           H
ATOM   2359  CA  ALA X 163      29.999  21.737  28.898  0.00  0.00           C
ATOM   2360  HA  ALA X 163      30.659  21.325  28.135  0.00  0.00           H
ATOM   2361  CB  ALA X 163      30.258  20.912  30.160  0.00  0.00           C
ATOM   2362  HB1 ALA X 163      31.265  21.151  30.503  0.00  0.00           H
ATOM   2363  HB2 ALA X 163      29.570  21.273  30.924  0.00  0.00           H
ATOM   2364  HB3 ALA X 163      30.189  19.847  29.935  0.00  0.00           H
ATOM   2365  C   ALA X 163      28.568  21.646  28.307  0.00  0.00           C
ATOM   2366  O   ALA X 163      27.732  22.557  28.607  0.00  0.00           O
ATOM   2367  N   GLY X 164      28.268  20.602  27.498  0.00  0.00           N
ATOM   2368  H   GLY X 164      29.014  19.995  27.191  0.00  0.00           H
ATOM   2369  CA  GLY X 164      26.946  20.373  26.976  0.00  0.00           C
ATOM   2370  HA2 GLY X 164      26.351  19.757  27.651  0.00  0.00           H
ATOM   2371  HA3 GLY X 164      26.333  21.273  27.012  0.00  0.00           H
ATOM   2372  C   GLY X 164      26.943  19.726  25.607  0.00  0.00           C
ATOM   2373  O   GLY X 164      27.958  19.261  25.097  0.00  0.00           O
ATOM   2374  N   TYR X 165      25.806  19.821  24.918  0.00  0.00           N
ATOM   2375  H   TYR X 165      25.116  20.466  25.275  0.00  0.00           H
ATOM   2376  CA  TYR X 165      25.484  19.371  23.557  0.00  0.00           C
ATOM   2377  HA  TYR X 165      26.322  18.758  23.226  0.00  0.00           H
ATOM   2378  CB  TYR X 165      24.301  18.392  23.717  0.00  0.00           C
ATOM   2379  HB2 TYR X 165      23.435  18.962  24.054  0.00  0.00           H
ATOM   2380  HB3 TYR X 165      23.970  18.029  22.744  0.00  0.00           H
ATOM   2381  CG  TYR X 165      24.593  17.243  24.655  0.00  0.00           C
ATOM   2382  CD1 TYR X 165      24.519  17.278  26.046  0.00  0.00           C
ATOM   2383  HD1 TYR X 165      24.205  18.130  26.631  0.00  0.00           H
ATOM   2384  CE1 TYR X 165      24.756  16.136  26.777  0.00  0.00           C
ATOM   2385  HE1 TYR X 165      24.626  16.129  27.850  0.00  0.00           H
ATOM   2386  CZ  TYR X 165      25.273  14.981  26.222  0.00  0.00           C
ATOM   2387  OH  TYR X 165      25.702  13.958  26.948  0.00  0.00           O
ATOM   2388  HH  TYR X 165      25.664  14.138  27.891  0.00  0.00           H
ATOM   2389  CE2 TYR X 165      25.415  14.941  24.815  0.00  0.00           C
ATOM   2390  HE2 TYR X 165      25.669  13.999  24.353  0.00  0.00           H
ATOM   2391  CD2 TYR X 165      25.003  16.030  24.048  0.00  0.00           C
ATOM   2392  HD2 TYR X 165      25.013  15.965  22.970  0.00  0.00           H
ATOM   2393  C   TYR X 165      25.223  20.626  22.638  0.00  0.00           C
ATOM   2394  O   TYR X 165      24.475  21.520  23.025  0.00  0.00           O
ATOM   2395  N   LEU X 166      25.621  20.561  21.389  0.00  0.00           N
ATOM   2396  H   LEU X 166      26.064  19.681  21.167  0.00  0.00           H
ATOM   2397  CA  LEU X 166      25.360  21.675  20.452  0.00  0.00           C
ATOM   2398  HA  LEU X 166      25.337  22.591  21.042  0.00  0.00           H
ATOM   2399  CB  LEU X 166      26.509  21.828  19.409  0.00  0.00           C
ATOM   2400  HB2 LEU X 166      26.812  20.862  19.006  0.00  0.00           H
ATOM   2401  HB3 LEU X 166      26.075  22.353  18.558  0.00  0.00           H
ATOM   2402  CG  LEU X 166      27.711  22.650  20.066  0.00  0.00           C
ATOM   2403  HG  LEU X 166      27.343  23.615  20.416  0.00  0.00           H
ATOM   2404  CD1 LEU X 166      28.560  22.068  21.226  0.00  0.00           C
ATOM   2405 HD11 LEU X 166      29.247  21.330  20.810  0.00  0.00           H
ATOM   2406 HD12 LEU X 166      29.147  22.784  21.801  0.00  0.00           H
ATOM   2407 HD13 LEU X 166      27.947  21.637  22.017  0.00  0.00           H
ATOM   2408  CD2 LEU X 166      28.628  22.816  18.985  0.00  0.00           C
ATOM   2409 HD21 LEU X 166      29.058  21.864  18.674  0.00  0.00           H
ATOM   2410 HD22 LEU X 166      28.098  23.403  18.234  0.00  0.00           H
ATOM   2411 HD23 LEU X 166      29.501  23.344  19.369  0.00  0.00           H
ATOM   2412  C   LEU X 166      23.984  21.664  19.779  0.00  0.00           C
ATOM   2413  O   LEU X 166      23.377  22.697  19.455  0.00  0.00           O
ATOM   2414  N   GLU X 167      23.494  20.411  19.587  0.00  0.00           N
ATOM   2415  H   GLU X 167      24.228  19.718  19.557  0.00  0.00           H
ATOM   2416  CA  GLU X 167      22.127  20.035  19.169  0.00  0.00           C
ATOM   2417  HA  GLU X 167      21.871  20.630  18.292  0.00  0.00           H
ATOM   2418  CB  GLU X 167      22.053  18.499  18.871  0.00  0.00           C
ATOM   2419  HB2 GLU X 167      22.325  17.930  19.760  0.00  0.00           H
ATOM   2420  HB3 GLU X 167      21.034  18.195  18.635  0.00  0.00           H
ATOM   2421  CG  GLU X 167      23.083  18.179  17.790  0.00  0.00           C
ATOM   2422  HG2 GLU X 167      24.111  18.410  18.070  0.00  0.00           H
ATOM   2423  HG3 GLU X 167      23.031  17.108  17.594  0.00  0.00           H
ATOM   2424  CD  GLU X 167      22.729  18.884  16.456  0.00  0.00           C
ATOM   2425  OE1 GLU X 167      21.604  19.413  16.350  0.00  0.00           O
ATOM   2426  OE2 GLU X 167      23.574  18.953  15.584  0.00  0.00           O
ATOM   2427  C   GLU X 167      21.091  20.419  20.287  0.00  0.00           C
ATOM   2428  O   GLU X 167      19.875  20.443  19.996  0.00  0.00           O
ATOM   2429  N   GLY X 168      21.500  20.624  21.499  0.00  0.00           N
ATOM   2430  H   GLY X 168      22.497  20.603  21.662  0.00  0.00           H
ATOM   2431  CA  GLY X 168      20.687  21.022  22.728  0.00  0.00           C
ATOM   2432  HA2 GLY X 168      21.413  21.444  23.423  0.00  0.00           H
ATOM   2433  HA3 GLY X 168      19.913  21.768  22.550  0.00  0.00           H
ATOM   2434  C   GLY X 168      19.980  19.897  23.391  0.00  0.00           C
ATOM   2435  O   GLY X 168      20.521  18.793  23.429  0.00  0.00           O
ATOM   2436  N   GLY X 169      18.718  20.108  23.914  0.00  0.00           N
ATOM   2437  H   GLY X 169      18.279  20.986  23.678  0.00  0.00           H
ATOM   2438  CA  GLY X 169      17.889  19.111  24.507  0.00  0.00           C
ATOM   2439  HA2 GLY X 169      16.828  19.361  24.536  0.00  0.00           H
ATOM   2440  HA3 GLY X 169      17.989  18.260  23.834  0.00  0.00           H
ATOM   2441  C   GLY X 169      18.397  18.537  25.798  0.00  0.00           C
ATOM   2442  O   GLY X 169      17.719  17.837  26.531  0.00  0.00           O
ATOM   2443  N   LYS X 170      19.534  18.925  26.249  0.00  0.00           N
ATOM   2444  H   LYS X 170      20.030  19.558  25.638  0.00  0.00           H
ATOM   2445  CA  LYS X 170      20.203  18.380  27.457  0.00  0.00           C
ATOM   2446  HA  LYS X 170      19.538  18.061  28.260  0.00  0.00           H
ATOM   2447  CB  LYS X 170      21.147  17.257  27.003  0.00  0.00           C
ATOM   2448  HB2 LYS X 170      21.598  17.577  26.064  0.00  0.00           H
ATOM   2449  HB3 LYS X 170      21.982  17.129  27.693  0.00  0.00           H
ATOM   2450  CG  LYS X 170      20.484  15.919  26.598  0.00  0.00           C
ATOM   2451  HG2 LYS X 170      19.908  15.543  27.444  0.00  0.00           H
ATOM   2452  HG3 LYS X 170      19.723  16.156  25.854  0.00  0.00           H
ATOM   2453  CD  LYS X 170      21.435  14.728  26.241  0.00  0.00           C
ATOM   2454  HD2 LYS X 170      22.292  14.673  26.912  0.00  0.00           H
ATOM   2455  HD3 LYS X 170      20.853  13.824  26.422  0.00  0.00           H
ATOM   2456  CE  LYS X 170      21.923  14.891  24.813  0.00  0.00           C
ATOM   2457  HE2 LYS X 170      21.126  15.334  24.215  0.00  0.00           H
ATOM   2458  HE3 LYS X 170      22.616  15.733  24.814  0.00  0.00           H
ATOM   2459  NZ  LYS X 170      22.483  13.664  24.233  0.00  0.00           N
ATOM   2460  HZ1 LYS X 170      23.056  13.898  23.435  0.00  0.00           H
ATOM   2461  HZ2 LYS X 170      23.031  13.159  24.916  0.00  0.00           H
ATOM   2462  HZ3 LYS X 170      21.751  13.009  24.001  0.00  0.00           H
ATOM   2463  C   LYS X 170      21.125  19.523  28.086  0.00  0.00           C
ATOM   2464  O   LYS X 170      22.004  20.037  27.377  0.00  0.00           O
ATOM   2465  N   ASP X 171      20.932  19.929  29.327  0.00  0.00           N
ATOM   2466  H   ASP X 171      20.137  19.586  29.847  0.00  0.00           H
ATOM   2467  CA  ASP X 171      21.736  20.930  30.028  0.00  0.00           C
ATOM   2468  HA  ASP X 171      22.773  20.621  29.894  0.00  0.00           H
ATOM   2469  CB  ASP X 171      21.578  22.341  29.382  0.00  0.00           C
ATOM   2470  HB2 ASP X 171      21.341  22.115  28.342  0.00  0.00           H
ATOM   2471  HB3 ASP X 171      20.660  22.789  29.764  0.00  0.00           H
ATOM   2472  CG  ASP X 171      22.690  23.373  29.614  0.00  0.00           C
ATOM   2473  OD1 ASP X 171      22.446  24.462  29.054  0.00  0.00           O
ATOM   2474  OD2 ASP X 171      23.736  23.051  30.228  0.00  0.00           O
ATOM   2475  C   ASP X 171      21.407  21.064  31.573  0.00  0.00           C
ATOM   2476  O   ASP X 171      20.559  20.366  32.101  0.00  0.00           O
ATOM   2477  N   SER X 172      22.021  21.970  32.274  0.00  0.00           N
ATOM   2478  H   SER X 172      22.721  22.450  31.728  0.00  0.00           H
ATOM   2479  CA  SER X 172      21.544  22.382  33.599  0.00  0.00           C
ATOM   2480  HA  SER X 172      20.911  21.628  34.067  0.00  0.00           H
ATOM   2481  CB  SER X 172      22.649  22.630  34.639  0.00  0.00           C
ATOM   2482  HB2 SER X 172      22.254  22.882  35.623  0.00  0.00           H
ATOM   2483  HB3 SER X 172      23.219  21.733  34.882  0.00  0.00           H
ATOM   2484  OG  SER X 172      23.618  23.572  34.319  0.00  0.00           O
ATOM   2485  HG  SER X 172      24.099  23.360  33.516  0.00  0.00           H
ATOM   2486  C   SER X 172      20.681  23.657  33.513  0.00  0.00           C
ATOM   2487  O   SER X 172      20.831  24.525  32.599  0.00  0.00           O
ATOM   2488  N   CYX X 173      19.827  23.836  34.537  0.00  0.00           N
ATOM   2489  H   CYX X 173      19.813  23.225  35.341  0.00  0.00           H
ATOM   2490  CA  CYX X 173      19.013  24.996  34.651  0.00  0.00           C
ATOM   2491  HA  CYX X 173      19.593  25.751  34.121  0.00  0.00           H
ATOM   2492  CB  CYX X 173      17.766  24.674  33.805  0.00  0.00           C
ATOM   2493  HB2 CYX X 173      18.049  24.180  32.875  0.00  0.00           H
ATOM   2494  HB3 CYX X 173      17.110  23.957  34.298  0.00  0.00           H
ATOM   2495  SG  CYX X 173      16.772  26.058  33.174  0.00  0.00           S
ATOM   2496  C   CYX X 173      18.775  25.491  36.041  0.00  0.00           C
ATOM   2497  O   CYX X 173      19.381  24.937  36.976  0.00  0.00           O
ATOM   2498  N   GLN X 174      18.095  26.562  36.160  0.00  0.00           N
ATOM   2499  H   GLN X 174      17.822  26.943  35.265  0.00  0.00           H
ATOM   2500  CA  GLN X 174      17.719  27.219  37.393  0.00  0.00           C
ATOM   2501  HA  GLN X 174      18.594  27.815  37.653  0.00  0.00           H
ATOM   2502  CB  GLN X 174      16.679  28.289  37.224  0.00  0.00           C
ATOM   2503  HB2 GLN X 174      17.011  29.018  36.485  0.00  0.00           H
ATOM   2504  HB3 GLN X 174      15.736  27.836  36.919  0.00  0.00           H
ATOM   2505  CG  GLN X 174      16.331  29.090  38.495  0.00  0.00           C
ATOM   2506  HG2 GLN X 174      15.516  29.784  38.293  0.00  0.00           H
ATOM   2507  HG3 GLN X 174      15.972  28.406  39.265  0.00  0.00           H
ATOM   2508  CD  GLN X 174      17.505  29.886  39.072  0.00  0.00           C
ATOM   2509  OE1 GLN X 174      18.356  29.288  39.674  0.00  0.00           O
ATOM   2510  NE2 GLN X 174      17.348  31.170  39.181  0.00  0.00           N
ATOM   2511 HE21 GLN X 174      18.117  31.718  39.539  0.00  0.00           H
ATOM   2512 HE22 GLN X 174      16.503  31.595  38.826  0.00  0.00           H
ATOM   2513  C   GLN X 174      17.337  26.256  38.594  0.00  0.00           C
ATOM   2514  O   GLN X 174      16.518  25.415  38.402  0.00  0.00           O
ATOM   2515  N   GLY X 175      18.081  26.382  39.720  0.00  0.00           N
ATOM   2516  H   GLY X 175      18.771  27.119  39.746  0.00  0.00           H
ATOM   2517  CA  GLY X 175      17.948  25.438  40.805  0.00  0.00           C
ATOM   2518  HA2 GLY X 175      18.048  25.962  41.756  0.00  0.00           H
ATOM   2519  HA3 GLY X 175      16.922  25.068  40.808  0.00  0.00           H
ATOM   2520  C   GLY X 175      18.980  24.259  40.857  0.00  0.00           C
ATOM   2521  O   GLY X 175      19.335  23.814  41.946  0.00  0.00           O
ATOM   2522  N   ASP X 176      19.635  23.963  39.769  0.00  0.00           N
ATOM   2523  H   ASP X 176      19.363  24.395  38.897  0.00  0.00           H
ATOM   2524  CA  ASP X 176      20.892  23.128  39.729  0.00  0.00           C
ATOM   2525  HA  ASP X 176      20.756  22.329  40.459  0.00  0.00           H
ATOM   2526  CB  ASP X 176      21.095  22.532  38.363  0.00  0.00           C
ATOM   2527  HB2 ASP X 176      21.238  23.306  37.609  0.00  0.00           H
ATOM   2528  HB3 ASP X 176      22.042  21.992  38.368  0.00  0.00           H
ATOM   2529  CG  ASP X 176      20.052  21.457  37.986  0.00  0.00           C
ATOM   2530  OD1 ASP X 176      19.609  21.415  36.812  0.00  0.00           O
ATOM   2531  OD2 ASP X 176      19.697  20.620  38.864  0.00  0.00           O
ATOM   2532  C   ASP X 176      22.151  23.956  40.154  0.00  0.00           C
ATOM   2533  O   ASP X 176      23.229  23.390  40.287  0.00  0.00           O
ATOM   2534  N   SER X 177      22.011  25.231  40.401  0.00  0.00           N
ATOM   2535  H   SER X 177      21.134  25.680  40.176  0.00  0.00           H
ATOM   2536  CA  SER X 177      23.094  26.198  40.534  0.00  0.00           C
ATOM   2537  HA  SER X 177      23.780  26.141  39.689  0.00  0.00           H
ATOM   2538  CB  SER X 177      22.384  27.555  40.620  0.00  0.00           C
ATOM   2539  HB2 SER X 177      21.752  27.482  41.505  0.00  0.00           H
ATOM   2540  HB3 SER X 177      23.080  28.379  40.776  0.00  0.00           H
ATOM   2541  OG  SER X 177      21.577  27.730  39.474  0.00  0.00           O
ATOM   2542  HG  SER X 177      22.233  27.961  38.813  0.00  0.00           H
ATOM   2543  C   SER X 177      23.803  25.838  41.827  0.00  0.00           C
ATOM   2544  O   SER X 177      23.290  25.491  42.845  0.00  0.00           O
ATOM   2545  N   GLY X 178      25.150  26.059  41.886  0.00  0.00           N
ATOM   2546  H   GLY X 178      25.723  26.454  41.155  0.00  0.00           H
ATOM   2547  CA  GLY X 178      25.914  25.709  43.072  0.00  0.00           C
ATOM   2548  HA2 GLY X 178      26.906  26.155  42.994  0.00  0.00           H
ATOM   2549  HA3 GLY X 178      25.431  26.089  43.972  0.00  0.00           H
ATOM   2550  C   GLY X 178      26.217  24.213  43.189  0.00  0.00           C
ATOM   2551  O   GLY X 178      26.966  23.754  44.048  0.00  0.00           O
ATOM   2552  N   GLY X 179      25.817  23.430  42.171  0.00  0.00           N
ATOM   2553  H   GLY X 179      25.275  23.764  41.387  0.00  0.00           H
ATOM   2554  CA  GLY X 179      25.946  21.974  42.312  0.00  0.00           C
ATOM   2555  HA2 GLY X 179      25.753  21.604  43.319  0.00  0.00           H
ATOM   2556  HA3 GLY X 179      25.181  21.531  41.675  0.00  0.00           H
ATOM   2557  C   GLY X 179      27.285  21.444  41.857  0.00  0.00           C
ATOM   2558  O   GLY X 179      28.088  22.194  41.260  0.00  0.00           O
ATOM   2559  N   PRO X 180      27.511  20.172  42.096  0.00  0.00           N
ATOM   2560  CD  PRO X 180      26.593  19.243  42.691  0.00  0.00           C
ATOM   2561  HD2 PRO X 180      25.778  19.115  41.979  0.00  0.00           H
ATOM   2562  HD3 PRO X 180      26.287  19.582  43.681  0.00  0.00           H
ATOM   2563  CG  PRO X 180      27.288  17.871  42.790  0.00  0.00           C
ATOM   2564  HG2 PRO X 180      26.777  17.249  42.056  0.00  0.00           H
ATOM   2565  HG3 PRO X 180      27.120  17.459  43.785  0.00  0.00           H
ATOM   2566  CB  PRO X 180      28.746  18.140  42.485  0.00  0.00           C
ATOM   2567  HB2 PRO X 180      29.150  17.377  41.819  0.00  0.00           H
ATOM   2568  HB3 PRO X 180      29.372  18.115  43.377  0.00  0.00           H
ATOM   2569  CA  PRO X 180      28.742  19.474  41.742  0.00  0.00           C
ATOM   2570  HA  PRO X 180      29.606  20.013  42.131  0.00  0.00           H
ATOM   2571  C   PRO X 180      28.869  19.257  40.221  0.00  0.00           C
ATOM   2572  O   PRO X 180      28.018  18.692  39.622  0.00  0.00           O
ATOM   2573  N   VAL X 181      30.070  19.546  39.675  0.00  0.00           N
ATOM   2574  H   VAL X 181      30.780  20.033  40.203  0.00  0.00           H
ATOM   2575  CA  VAL X 181      30.421  18.875  38.337  0.00  0.00           C
ATOM   2576  HA  VAL X 181      29.518  18.430  37.918  0.00  0.00           H
ATOM   2577  CB  VAL X 181      30.792  19.896  37.233  0.00  0.00           C
ATOM   2578  HB  VAL X 181      31.720  20.337  37.596  0.00  0.00           H
ATOM   2579  CG1 VAL X 181      31.063  19.321  35.841  0.00  0.00           C
ATOM   2580 HG11 VAL X 181      30.122  18.981  35.407  0.00  0.00           H
ATOM   2581 HG12 VAL X 181      31.609  20.027  35.216  0.00  0.00           H
ATOM   2582 HG13 VAL X 181      31.793  18.512  35.824  0.00  0.00           H
ATOM   2583  CG2 VAL X 181      29.715  20.982  37.166  0.00  0.00           C
ATOM   2584 HG21 VAL X 181      29.874  21.505  36.223  0.00  0.00           H
ATOM   2585 HG22 VAL X 181      28.701  20.593  37.074  0.00  0.00           H
ATOM   2586 HG23 VAL X 181      29.715  21.640  38.035  0.00  0.00           H
ATOM   2587  C   VAL X 181      31.533  17.821  38.506  0.00  0.00           C
ATOM   2588  O   VAL X 181      32.651  18.188  38.937  0.00  0.00           O
ATOM   2589  N   VAL X 182      31.272  16.527  38.187  0.00  0.00           N
ATOM   2590  H   VAL X 182      30.412  16.412  37.670  0.00  0.00           H
ATOM   2591  CA  VAL X 182      32.125  15.356  38.549  0.00  0.00           C
ATOM   2592  HA  VAL X 182      32.987  15.750  39.087  0.00  0.00           H
ATOM   2593  CB  VAL X 182      31.349  14.310  39.393  0.00  0.00           C
ATOM   2594  HB  VAL X 182      30.527  13.948  38.775  0.00  0.00           H
ATOM   2595  CG1 VAL X 182      32.283  13.084  39.828  0.00  0.00           C
ATOM   2596 HG11 VAL X 182      31.558  12.445  40.331  0.00  0.00           H
ATOM   2597 HG12 VAL X 182      32.791  12.633  38.976  0.00  0.00           H
ATOM   2598 HG13 VAL X 182      33.137  13.394  40.431  0.00  0.00           H
ATOM   2599  CG2 VAL X 182      30.802  14.839  40.768  0.00  0.00           C
ATOM   2600 HG21 VAL X 182      31.514  15.564  41.162  0.00  0.00           H
ATOM   2601 HG22 VAL X 182      29.874  15.407  40.722  0.00  0.00           H
ATOM   2602 HG23 VAL X 182      30.668  13.979  41.425  0.00  0.00           H
ATOM   2603  C   VAL X 182      32.576  14.781  37.245  0.00  0.00           C
ATOM   2604  O   VAL X 182      31.763  14.403  36.389  0.00  0.00           O
ATOM   2605  N   CYX X 183      33.885  14.443  37.168  0.00  0.00           N
ATOM   2606  H   CYX X 183      34.489  14.630  37.955  0.00  0.00           H
ATOM   2607  CA  CYX X 183      34.463  13.900  35.919  0.00  0.00           C
ATOM   2608  HA  CYX X 183      33.739  13.420  35.260  0.00  0.00           H
ATOM   2609  CB  CYX X 183      35.126  15.092  35.210  0.00  0.00           C
ATOM   2610  HB2 CYX X 183      36.138  15.310  35.552  0.00  0.00           H
ATOM   2611  HB3 CYX X 183      35.310  14.873  34.158  0.00  0.00           H
ATOM   2612  SG  CYX X 183      34.194  16.652  35.164  0.00  0.00           S
ATOM   2613  C   CYX X 183      35.500  12.884  36.352  0.00  0.00           C
ATOM   2614  O   CYX X 183      36.219  13.122  37.278  0.00  0.00           O
ATOM   2615  N   SER X 184      35.393  11.685  35.837  0.00  0.00           N
ATOM   2616  H   SER X 184      34.735  11.684  35.071  0.00  0.00           H
ATOM   2617  CA  SER X 184      36.142  10.501  36.254  0.00  0.00           C
ATOM   2618  HA  SER X 184      35.467   9.740  35.863  0.00  0.00           H
ATOM   2619  CB  SER X 184      37.550  10.381  35.557  0.00  0.00           C
ATOM   2620  HB2 SER X 184      38.220  11.164  35.911  0.00  0.00           H
ATOM   2621  HB3 SER X 184      37.927   9.384  35.784  0.00  0.00           H
ATOM   2622  OG  SER X 184      37.450  10.468  34.186  0.00  0.00           O
ATOM   2623  HG  SER X 184      38.167   9.927  33.848  0.00  0.00           H
ATOM   2624  C   SER X 184      36.218  10.177  37.771  0.00  0.00           C
ATOM   2625  O   SER X 184      37.282   9.664  38.138  0.00  0.00           O
ATOM   2626  N   GLY X 185      35.221  10.661  38.603  0.00  0.00           N
ATOM   2627  H   GLY X 185      34.383  10.965  38.127  0.00  0.00           H
ATOM   2628  CA  GLY X 185      35.257  10.552  40.081  0.00  0.00           C
ATOM   2629  HA2 GLY X 185      34.337  10.156  40.510  0.00  0.00           H
ATOM   2630  HA3 GLY X 185      35.842   9.679  40.373  0.00  0.00           H
ATOM   2631  C   GLY X 185      35.711  11.782  40.838  0.00  0.00           C
ATOM   2632  O   GLY X 185      35.691  11.807  42.061  0.00  0.00           O
ATOM   2633  N   LYS X 186      36.165  12.845  40.133  0.00  0.00           N
ATOM   2634  H   LYS X 186      36.232  12.668  39.141  0.00  0.00           H
ATOM   2635  CA  LYS X 186      36.775  14.039  40.766  0.00  0.00           C
ATOM   2636  HA  LYS X 186      36.716  13.821  41.832  0.00  0.00           H
ATOM   2637  CB  LYS X 186      38.215  14.289  40.379  0.00  0.00           C
ATOM   2638  HB2 LYS X 186      38.122  14.699  39.373  0.00  0.00           H
ATOM   2639  HB3 LYS X 186      38.699  15.072  40.963  0.00  0.00           H
ATOM   2640  CG  LYS X 186      39.055  13.030  40.387  0.00  0.00           C
ATOM   2641  HG2 LYS X 186      38.860  12.464  41.298  0.00  0.00           H
ATOM   2642  HG3 LYS X 186      38.839  12.392  39.531  0.00  0.00           H
ATOM   2643  CD  LYS X 186      40.535  13.428  40.509  0.00  0.00           C
ATOM   2644  HD2 LYS X 186      40.787  14.046  39.647  0.00  0.00           H
ATOM   2645  HD3 LYS X 186      40.763  14.043  41.379  0.00  0.00           H
ATOM   2646  CE  LYS X 186      41.437  12.165  40.461  0.00  0.00           C
ATOM   2647  HE2 LYS X 186      41.084  11.350  41.094  0.00  0.00           H
ATOM   2648  HE3 LYS X 186      41.370  11.763  39.450  0.00  0.00           H
ATOM   2649  NZ  LYS X 186      42.875  12.524  40.713  0.00  0.00           N
ATOM   2650  HZ1 LYS X 186      43.338  13.278  40.226  0.00  0.00           H
ATOM   2651  HZ2 LYS X 186      42.934  13.030  41.585  0.00  0.00           H
ATOM   2652  HZ3 LYS X 186      43.455  11.698  40.672  0.00  0.00           H
ATOM   2653  C   LYS X 186      35.901  15.252  40.588  0.00  0.00           C
ATOM   2654  O   LYS X 186      35.347  15.476  39.535  0.00  0.00           O
ATOM   2655  N   LEU X 187      35.753  16.100  41.655  0.00  0.00           N
ATOM   2656  H   LEU X 187      36.102  15.821  42.560  0.00  0.00           H
ATOM   2657  CA  LEU X 187      34.990  17.341  41.542  0.00  0.00           C
ATOM   2658  HA  LEU X 187      34.015  17.130  41.103  0.00  0.00           H
ATOM   2659  CB  LEU X 187      34.766  17.922  42.975  0.00  0.00           C
ATOM   2660  HB2 LEU X 187      34.235  17.173  43.562  0.00  0.00           H
ATOM   2661  HB3 LEU X 187      35.674  18.197  43.513  0.00  0.00           H
ATOM   2662  CG  LEU X 187      33.847  19.164  42.945  0.00  0.00           C
ATOM   2663  HG  LEU X 187      34.191  19.759  42.098  0.00  0.00           H
ATOM   2664  CD1 LEU X 187      32.364  18.874  42.712  0.00  0.00           C
ATOM   2665 HD11 LEU X 187      31.955  18.264  43.518  0.00  0.00           H
ATOM   2666 HD12 LEU X 187      31.822  19.817  42.643  0.00  0.00           H
ATOM   2667 HD13 LEU X 187      32.394  18.491  41.692  0.00  0.00           H
ATOM   2668  CD2 LEU X 187      34.135  20.052  44.162  0.00  0.00           C
ATOM   2669 HD21 LEU X 187      33.762  19.568  45.065  0.00  0.00           H
ATOM   2670 HD22 LEU X 187      35.213  20.187  44.251  0.00  0.00           H
ATOM   2671 HD23 LEU X 187      33.644  21.025  44.133  0.00  0.00           H
ATOM   2672  C   LEU X 187      35.837  18.342  40.744  0.00  0.00           C
ATOM   2673  O   LEU X 187      36.938  18.673  41.137  0.00  0.00           O
ATOM   2674  N   GLN X 188      35.298  18.747  39.658  0.00  0.00           N
ATOM   2675  H   GLN X 188      34.417  18.403  39.302  0.00  0.00           H
ATOM   2676  CA  GLN X 188      36.122  19.528  38.634  0.00  0.00           C
ATOM   2677  HA  GLN X 188      37.009  19.960  39.096  0.00  0.00           H
ATOM   2678  CB  GLN X 188      36.387  18.632  37.423  0.00  0.00           C
ATOM   2679  HB2 GLN X 188      35.387  18.246  37.227  0.00  0.00           H
ATOM   2680  HB3 GLN X 188      36.644  19.255  36.566  0.00  0.00           H
ATOM   2681  CG  GLN X 188      37.364  17.500  37.851  0.00  0.00           C
ATOM   2682  HG2 GLN X 188      37.171  17.252  38.895  0.00  0.00           H
ATOM   2683  HG3 GLN X 188      37.221  16.619  37.226  0.00  0.00           H
ATOM   2684  CD  GLN X 188      38.818  17.984  37.745  0.00  0.00           C
ATOM   2685  OE1 GLN X 188      39.192  19.143  37.648  0.00  0.00           O
ATOM   2686  NE2 GLN X 188      39.720  17.069  37.753  0.00  0.00           N
ATOM   2687 HE21 GLN X 188      40.696  17.315  37.835  0.00  0.00           H
ATOM   2688 HE22 GLN X 188      39.410  16.112  37.843  0.00  0.00           H
ATOM   2689  C   GLN X 188      35.408  20.834  38.270  0.00  0.00           C
ATOM   2690  O   GLN X 188      36.066  21.703  37.633  0.00  0.00           O
ATOM   2691  N   GLY X 189      34.121  21.039  38.653  0.00  0.00           N
ATOM   2692  H   GLY X 189      33.582  20.302  39.085  0.00  0.00           H
ATOM   2693  CA  GLY X 189      33.418  22.216  38.306  0.00  0.00           C
ATOM   2694  HA2 GLY X 189      34.244  22.927  38.269  0.00  0.00           H
ATOM   2695  HA3 GLY X 189      32.958  22.208  37.318  0.00  0.00           H
ATOM   2696  C   GLY X 189      32.394  22.628  39.363  0.00  0.00           C
ATOM   2697  O   GLY X 189      32.065  21.734  40.173  0.00  0.00           O
ATOM   2698  N   ILE X 190      31.743  23.745  39.208  0.00  0.00           N
ATOM   2699  H   ILE X 190      31.905  24.233  38.339  0.00  0.00           H
ATOM   2700  CA  ILE X 190      30.552  24.145  39.969  0.00  0.00           C
ATOM   2701  HA  ILE X 190      30.010  23.385  40.532  0.00  0.00           H
ATOM   2702  CB  ILE X 190      31.000  25.204  41.065  0.00  0.00           C
ATOM   2703  HB  ILE X 190      31.784  25.859  40.686  0.00  0.00           H
ATOM   2704  CG2 ILE X 190      30.042  26.313  41.494  0.00  0.00           C
ATOM   2705 HG21 ILE X 190      29.168  25.914  42.009  0.00  0.00           H
ATOM   2706 HG22 ILE X 190      30.571  26.992  42.163  0.00  0.00           H
ATOM   2707 HG23 ILE X 190      29.779  26.879  40.601  0.00  0.00           H
ATOM   2708  CG1 ILE X 190      31.575  24.481  42.330  0.00  0.00           C
ATOM   2709 HG12 ILE X 190      32.374  23.831  41.972  0.00  0.00           H
ATOM   2710 HG13 ILE X 190      32.116  25.109  43.037  0.00  0.00           H
ATOM   2711  CD1 ILE X 190      30.592  23.761  43.235  0.00  0.00           C
ATOM   2712 HD11 ILE X 190      29.871  24.481  43.621  0.00  0.00           H
ATOM   2713 HD12 ILE X 190      30.075  22.874  42.867  0.00  0.00           H
ATOM   2714 HD13 ILE X 190      31.012  23.495  44.205  0.00  0.00           H
ATOM   2715  C   ILE X 190      29.464  24.756  39.003  0.00  0.00           C
ATOM   2716  O   ILE X 190      29.877  25.386  38.063  0.00  0.00           O
ATOM   2717  N   VAL X 191      28.156  24.546  39.221  0.00  0.00           N
ATOM   2718  H   VAL X 191      27.896  23.972  40.010  0.00  0.00           H
ATOM   2719  CA  VAL X 191      27.073  25.028  38.327  0.00  0.00           C
ATOM   2720  HA  VAL X 191      27.223  24.811  37.269  0.00  0.00           H
ATOM   2721  CB  VAL X 191      25.821  24.187  38.559  0.00  0.00           C
ATOM   2722  HB  VAL X 191      25.488  24.273  39.593  0.00  0.00           H
ATOM   2723  CG1 VAL X 191      24.893  24.709  37.482  0.00  0.00           C
ATOM   2724 HG11 VAL X 191      25.276  24.594  36.468  0.00  0.00           H
ATOM   2725 HG12 VAL X 191      23.898  24.265  37.513  0.00  0.00           H
ATOM   2726 HG13 VAL X 191      24.631  25.763  37.574  0.00  0.00           H
ATOM   2727  CG2 VAL X 191      25.974  22.694  38.376  0.00  0.00           C
ATOM   2728 HG21 VAL X 191      26.779  22.244  38.958  0.00  0.00           H
ATOM   2729 HG22 VAL X 191      25.073  22.172  38.698  0.00  0.00           H
ATOM   2730 HG23 VAL X 191      26.113  22.514  37.310  0.00  0.00           H
ATOM   2731  C   VAL X 191      26.936  26.588  38.350  0.00  0.00           C
ATOM   2732  O   VAL X 191      26.361  27.009  39.361  0.00  0.00           O
ATOM   2733  N   SER X 192      27.393  27.370  37.329  0.00  0.00           N
ATOM   2734  H   SER X 192      27.392  26.877  36.447  0.00  0.00           H
ATOM   2735  CA  SER X 192      27.390  28.791  37.337  0.00  0.00           C
ATOM   2736  HA  SER X 192      27.180  29.138  38.349  0.00  0.00           H
ATOM   2737  CB  SER X 192      28.788  29.215  37.038  0.00  0.00           C
ATOM   2738  HB2 SER X 192      29.441  28.888  37.848  0.00  0.00           H
ATOM   2739  HB3 SER X 192      29.176  28.807  36.105  0.00  0.00           H
ATOM   2740  OG  SER X 192      28.936  30.626  37.087  0.00  0.00           O
ATOM   2741  HG  SER X 192      28.780  30.867  38.003  0.00  0.00           H
ATOM   2742  C   SER X 192      26.303  29.291  36.487  0.00  0.00           C
ATOM   2743  O   SER X 192      25.324  29.724  37.186  0.00  0.00           O
ATOM   2744  N   TRP X 193      26.446  29.458  35.144  0.00  0.00           N
ATOM   2745  H   TRP X 193      27.307  29.205  34.682  0.00  0.00           H
ATOM   2746  CA  TRP X 193      25.517  30.158  34.209  0.00  0.00           C
ATOM   2747  HA  TRP X 193      24.532  30.249  34.667  0.00  0.00           H
ATOM   2748  CB  TRP X 193      26.009  31.600  33.860  0.00  0.00           C
ATOM   2749  HB2 TRP X 193      25.224  31.996  33.215  0.00  0.00           H
ATOM   2750  HB3 TRP X 193      26.017  32.270  34.720  0.00  0.00           H
ATOM   2751  CG  TRP X 193      27.365  31.702  33.113  0.00  0.00           C
ATOM   2752  CD1 TRP X 193      28.522  31.626  33.814  0.00  0.00           C
ATOM   2753  HD1 TRP X 193      28.600  31.524  34.886  0.00  0.00           H
ATOM   2754  NE1 TRP X 193      29.619  31.775  32.977  0.00  0.00           N
ATOM   2755  HE1 TRP X 193      30.568  31.836  33.318  0.00  0.00           H
ATOM   2756  CE2 TRP X 193      29.130  32.265  31.726  0.00  0.00           C
ATOM   2757  CZ2 TRP X 193      29.771  32.824  30.642  0.00  0.00           C
ATOM   2758  HZ2 TRP X 193      30.851  32.819  30.665  0.00  0.00           H
ATOM   2759  CH2 TRP X 193      29.099  32.857  29.455  0.00  0.00           C
ATOM   2760  HH2 TRP X 193      29.654  33.080  28.556  0.00  0.00           H
ATOM   2761  CZ3 TRP X 193      27.701  32.743  29.433  0.00  0.00           C
ATOM   2762  HZ3 TRP X 193      27.119  32.845  28.528  0.00  0.00           H
ATOM   2763  CE3 TRP X 193      26.996  32.134  30.523  0.00  0.00           C
ATOM   2764  HE3 TRP X 193      25.925  31.992  30.523  0.00  0.00           H
ATOM   2765  CD2 TRP X 193      27.691  31.878  31.742  0.00  0.00           C
ATOM   2766  C   TRP X 193      25.111  29.404  32.891  0.00  0.00           C
ATOM   2767  O   TRP X 193      25.803  28.416  32.460  0.00  0.00           O
ATOM   2768  N   GLY X 194      24.165  29.950  32.166  0.00  0.00           N
ATOM   2769  H   GLY X 194      23.753  30.787  32.551  0.00  0.00           H
ATOM   2770  CA  GLY X 194      23.836  29.704  30.786  0.00  0.00           C
ATOM   2771  HA2 GLY X 194      24.713  29.476  30.181  0.00  0.00           H
ATOM   2772  HA3 GLY X 194      23.130  28.880  30.891  0.00  0.00           H
ATOM   2773  C   GLY X 194      23.129  30.888  30.145  0.00  0.00           C
ATOM   2774  O   GLY X 194      22.783  31.892  30.731  0.00  0.00           O
ATOM   2775  N   SER X 195      23.027  30.845  28.814  0.00  0.00           N
ATOM   2776  H   SER X 195      23.269  29.942  28.432  0.00  0.00           H
ATOM   2777  CA  SER X 195      22.243  31.867  28.074  0.00  0.00           C
ATOM   2778  HA  SER X 195      22.238  32.813  28.615  0.00  0.00           H
ATOM   2779  CB  SER X 195      22.790  32.113  26.678  0.00  0.00           C
ATOM   2780  HB2 SER X 195      23.768  32.588  26.750  0.00  0.00           H
ATOM   2781  HB3 SER X 195      22.809  31.111  26.248  0.00  0.00           H
ATOM   2782  OG  SER X 195      21.923  32.863  25.910  0.00  0.00           O
ATOM   2783  HG  SER X 195      22.495  33.315  25.286  0.00  0.00           H
ATOM   2784  C   SER X 195      20.803  31.443  28.059  0.00  0.00           C
ATOM   2785  O   SER X 195      19.918  32.265  28.193  0.00  0.00           O
ATOM   2786  N   GLY X 196      20.426  30.179  27.950  0.00  0.00           N
ATOM   2787  H   GLY X 196      21.176  29.536  27.738  0.00  0.00           H
ATOM   2788  CA  GLY X 196      19.030  29.670  27.960  0.00  0.00           C
ATOM   2789  HA2 GLY X 196      18.580  29.918  28.922  0.00  0.00           H
ATOM   2790  HA3 GLY X 196      18.559  30.272  27.183  0.00  0.00           H
ATOM   2791  C   GLY X 196      18.913  28.180  27.836  0.00  0.00           C
ATOM   2792  O   GLY X 196      19.540  27.597  26.951  0.00  0.00           O
ATOM   2793  N   CYX X 197      18.254  27.559  28.806  0.00  0.00           N
ATOM   2794  H   CYX X 197      17.688  28.099  29.445  0.00  0.00           H
ATOM   2795  CA  CYX X 197      18.467  26.126  29.086  0.00  0.00           C
ATOM   2796  HA  CYX X 197      19.506  26.011  29.394  0.00  0.00           H
ATOM   2797  CB  CYX X 197      17.533  25.782  30.193  0.00  0.00           C
ATOM   2798  HB2 CYX X 197      16.510  25.946  29.853  0.00  0.00           H
ATOM   2799  HB3 CYX X 197      17.726  24.719  30.341  0.00  0.00           H
ATOM   2800  SG  CYX X 197      18.092  26.589  31.727  0.00  0.00           S
ATOM   2801  C   CYX X 197      18.253  25.230  27.819  0.00  0.00           C
ATOM   2802  O   CYX X 197      17.198  25.311  27.224  0.00  0.00           O
ATOM   2803  N   ALA X 198      19.293  24.487  27.362  0.00  0.00           N
ATOM   2804  H   ALA X 198      20.135  24.415  27.915  0.00  0.00           H
ATOM   2805  CA  ALA X 198      19.312  23.544  26.288  0.00  0.00           C
ATOM   2806  HA  ALA X 198      20.319  23.128  26.254  0.00  0.00           H
ATOM   2807  CB  ALA X 198      18.541  22.322  26.802  0.00  0.00           C
ATOM   2808  HB1 ALA X 198      17.471  22.528  26.775  0.00  0.00           H
ATOM   2809  HB2 ALA X 198      18.768  21.517  26.103  0.00  0.00           H
ATOM   2810  HB3 ALA X 198      18.926  21.979  27.762  0.00  0.00           H
ATOM   2811  C   ALA X 198      18.912  24.087  24.858  0.00  0.00           C
ATOM   2812  O   ALA X 198      18.604  23.349  23.954  0.00  0.00           O
ATOM   2813  N   GLN X 199      18.927  25.416  24.666  0.00  0.00           N
ATOM   2814  H   GLN X 199      19.321  26.011  25.381  0.00  0.00           H
ATOM   2815  CA  GLN X 199      18.839  25.979  23.336  0.00  0.00           C
ATOM   2816  HA  GLN X 199      17.969  25.591  22.807  0.00  0.00           H
ATOM   2817  CB  GLN X 199      18.608  27.503  23.430  0.00  0.00           C
ATOM   2818  HB2 GLN X 199      19.514  27.909  23.879  0.00  0.00           H
ATOM   2819  HB3 GLN X 199      18.558  27.889  22.411  0.00  0.00           H
ATOM   2820  CG  GLN X 199      17.341  27.954  24.222  0.00  0.00           C
ATOM   2821  HG2 GLN X 199      17.352  27.549  25.234  0.00  0.00           H
ATOM   2822  HG3 GLN X 199      17.448  29.038  24.234  0.00  0.00           H
ATOM   2823  CD  GLN X 199      15.961  27.626  23.577  0.00  0.00           C
ATOM   2824  OE1 GLN X 199      15.733  27.384  22.395  0.00  0.00           O
ATOM   2825  NE2 GLN X 199      14.986  27.754  24.424  0.00  0.00           N
ATOM   2826 HE21 GLN X 199      14.026  27.719  24.111  0.00  0.00           H
ATOM   2827 HE22 GLN X 199      15.174  27.873  25.409  0.00  0.00           H
ATOM   2828  C   GLN X 199      20.074  25.641  22.420  0.00  0.00           C
ATOM   2829  O   GLN X 199      21.178  25.374  22.913  0.00  0.00           O
ATOM   2830  N   LYS X 200      19.942  25.593  21.050  0.00  0.00           N
ATOM   2831  H   LYS X 200      18.979  25.629  20.749  0.00  0.00           H
ATOM   2832  CA  LYS X 200      20.988  25.158  20.126  0.00  0.00           C
ATOM   2833  HA  LYS X 200      21.304  24.234  20.611  0.00  0.00           H
ATOM   2834  CB  LYS X 200      20.377  24.871  18.678  0.00  0.00           C
ATOM   2835  HB2 LYS X 200      19.797  25.762  18.438  0.00  0.00           H
ATOM   2836  HB3 LYS X 200      21.138  24.741  17.909  0.00  0.00           H
ATOM   2837  CG  LYS X 200      19.540  23.575  18.850  0.00  0.00           C
ATOM   2838  HG2 LYS X 200      20.226  22.745  19.018  0.00  0.00           H
ATOM   2839  HG3 LYS X 200      18.903  23.529  19.734  0.00  0.00           H
ATOM   2840  CD  LYS X 200      18.697  23.369  17.632  0.00  0.00           C
ATOM   2841  HD2 LYS X 200      17.875  24.079  17.724  0.00  0.00           H
ATOM   2842  HD3 LYS X 200      19.296  23.558  16.740  0.00  0.00           H
ATOM   2843  CE  LYS X 200      18.277  21.904  17.551  0.00  0.00           C
ATOM   2844  HE2 LYS X 200      19.150  21.262  17.435  0.00  0.00           H
ATOM   2845  HE3 LYS X 200      17.755  21.455  18.396  0.00  0.00           H
ATOM   2846  NZ  LYS X 200      17.434  21.577  16.409  0.00  0.00           N
ATOM   2847  HZ1 LYS X 200      16.631  22.187  16.461  0.00  0.00           H
ATOM   2848  HZ2 LYS X 200      17.791  21.680  15.470  0.00  0.00           H
ATOM   2849  HZ3 LYS X 200      16.991  20.670  16.428  0.00  0.00           H
ATOM   2850  C   LYS X 200      22.158  26.110  20.091  0.00  0.00           C
ATOM   2851  O   LYS X 200      21.976  27.324  20.015  0.00  0.00           O
ATOM   2852  N   ASN X 201      23.388  25.594  20.091  0.00  0.00           N
ATOM   2853  H   ASN X 201      23.422  24.585  20.066  0.00  0.00           H
ATOM   2854  CA  ASN X 201      24.595  26.396  20.176  0.00  0.00           C
ATOM   2855  HA  ASN X 201      25.434  25.718  20.327  0.00  0.00           H
ATOM   2856  CB  ASN X 201      24.821  27.063  18.810  0.00  0.00           C
ATOM   2857  HB2 ASN X 201      24.068  27.830  18.622  0.00  0.00           H
ATOM   2858  HB3 ASN X 201      25.798  27.541  18.874  0.00  0.00           H
ATOM   2859  CG  ASN X 201      24.925  26.060  17.698  0.00  0.00           C
ATOM   2860  OD1 ASN X 201      24.038  25.827  16.867  0.00  0.00           O
ATOM   2861  ND2 ASN X 201      25.980  25.333  17.785  0.00  0.00           N
ATOM   2862 HD21 ASN X 201      26.148  24.663  17.048  0.00  0.00           H
ATOM   2863 HD22 ASN X 201      26.793  25.591  18.326  0.00  0.00           H
ATOM   2864  C   ASN X 201      24.642  27.386  21.379  0.00  0.00           C
ATOM   2865  O   ASN X 201      25.227  28.474  21.216  0.00  0.00           O
ATOM   2866  N   LYS X 202      24.068  27.055  22.515  0.00  0.00           N
ATOM   2867  H   LYS X 202      23.836  26.072  22.543  0.00  0.00           H
ATOM   2868  CA  LYS X 202      24.088  27.860  23.768  0.00  0.00           C
ATOM   2869  HA  LYS X 202      24.848  28.640  23.809  0.00  0.00           H
ATOM   2870  CB  LYS X 202      22.685  28.536  23.995  0.00  0.00           C
ATOM   2871  HB2 LYS X 202      22.021  27.744  24.342  0.00  0.00           H
ATOM   2872  HB3 LYS X 202      22.815  29.259  24.801  0.00  0.00           H
ATOM   2873  CG  LYS X 202      22.082  29.388  22.879  0.00  0.00           C
ATOM   2874  HG2 LYS X 202      22.933  29.959  22.506  0.00  0.00           H
ATOM   2875  HG3 LYS X 202      21.572  28.749  22.158  0.00  0.00           H
ATOM   2876  CD  LYS X 202      21.174  30.488  23.361  0.00  0.00           C
ATOM   2877  HD2 LYS X 202      20.378  30.092  23.992  0.00  0.00           H
ATOM   2878  HD3 LYS X 202      21.747  31.164  23.995  0.00  0.00           H
ATOM   2879  CE  LYS X 202      20.650  31.355  22.283  0.00  0.00           C
ATOM   2880  HE2 LYS X 202      21.373  31.360  21.468  0.00  0.00           H
ATOM   2881  HE3 LYS X 202      19.705  30.992  21.878  0.00  0.00           H
ATOM   2882  NZ  LYS X 202      20.520  32.734  22.804  0.00  0.00           N
ATOM   2883  HZ1 LYS X 202      21.411  33.209  22.824  0.00  0.00           H
ATOM   2884  HZ2 LYS X 202      19.863  33.272  22.257  0.00  0.00           H
ATOM   2885  HZ3 LYS X 202      20.031  32.748  23.688  0.00  0.00           H
ATOM   2886  C   LYS X 202      24.345  26.900  24.948  0.00  0.00           C
ATOM   2887  O   LYS X 202      23.436  26.578  25.708  0.00  0.00           O
ATOM   2888  N   PRO X 203      25.584  26.484  25.242  0.00  0.00           N
ATOM   2889  CD  PRO X 203      26.740  26.788  24.357  0.00  0.00           C
ATOM   2890  HD2 PRO X 203      26.839  27.873  24.314  0.00  0.00           H
ATOM   2891  HD3 PRO X 203      26.660  26.372  23.353  0.00  0.00           H
ATOM   2892  CG  PRO X 203      27.905  26.015  24.927  0.00  0.00           C
ATOM   2893  HG2 PRO X 203      28.571  26.518  25.630  0.00  0.00           H
ATOM   2894  HG3 PRO X 203      28.535  25.506  24.198  0.00  0.00           H
ATOM   2895  CB  PRO X 203      27.213  24.830  25.700  0.00  0.00           C
ATOM   2896  HB2 PRO X 203      27.817  24.421  26.510  0.00  0.00           H
ATOM   2897  HB3 PRO X 203      27.005  23.990  25.037  0.00  0.00           H
ATOM   2898  CA  PRO X 203      25.939  25.459  26.251  0.00  0.00           C
ATOM   2899  HA  PRO X 203      25.152  24.706  26.190  0.00  0.00           H
ATOM   2900  C   PRO X 203      26.090  26.110  27.671  0.00  0.00           C
ATOM   2901  O   PRO X 203      26.149  27.299  27.803  0.00  0.00           O
ATOM   2902  N   GLY X 204      26.045  25.309  28.783  0.00  0.00           N
ATOM   2903  H   GLY X 204      25.715  24.364  28.647  0.00  0.00           H
ATOM   2904  CA  GLY X 204      26.170  25.833  30.182  0.00  0.00           C
ATOM   2905  HA2 GLY X 204      25.932  26.897  30.187  0.00  0.00           H
ATOM   2906  HA3 GLY X 204      25.623  25.274  30.941  0.00  0.00           H
ATOM   2907  C   GLY X 204      27.655  25.980  30.585  0.00  0.00           C
ATOM   2908  O   GLY X 204      28.555  25.363  29.986  0.00  0.00           O
ATOM   2909  N   VAL X 205      27.930  26.754  31.668  0.00  0.00           N
ATOM   2910  H   VAL X 205      27.149  27.289  32.022  0.00  0.00           H
ATOM   2911  CA  VAL X 205      29.247  27.190  32.073  0.00  0.00           C
ATOM   2912  HA  VAL X 205      30.015  26.589  31.586  0.00  0.00           H
ATOM   2913  CB  VAL X 205      29.431  28.627  31.422  0.00  0.00           C
ATOM   2914  HB  VAL X 205      28.712  29.342  31.824  0.00  0.00           H
ATOM   2915  CG1 VAL X 205      30.869  29.177  31.829  0.00  0.00           C
ATOM   2916 HG11 VAL X 205      31.078  30.151  31.387  0.00  0.00           H
ATOM   2917 HG12 VAL X 205      30.940  29.303  32.909  0.00  0.00           H
ATOM   2918 HG13 VAL X 205      31.587  28.427  31.496  0.00  0.00           H
ATOM   2919  CG2 VAL X 205      29.330  28.778  29.880  0.00  0.00           C
ATOM   2920 HG21 VAL X 205      29.443  29.833  29.630  0.00  0.00           H
ATOM   2921 HG22 VAL X 205      30.142  28.197  29.444  0.00  0.00           H
ATOM   2922 HG23 VAL X 205      28.354  28.499  29.484  0.00  0.00           H
ATOM   2923  C   VAL X 205      29.457  27.145  33.604  0.00  0.00           C
ATOM   2924  O   VAL X 205      28.581  27.552  34.356  0.00  0.00           O
ATOM   2925  N   TYR X 206      30.607  26.576  33.917  0.00  0.00           N
ATOM   2926  H   TYR X 206      31.170  26.138  33.203  0.00  0.00           H
ATOM   2927  CA  TYR X 206      30.877  26.138  35.306  0.00  0.00           C
ATOM   2928  HA  TYR X 206      29.979  26.269  35.909  0.00  0.00           H
ATOM   2929  CB  TYR X 206      31.065  24.624  35.082  0.00  0.00           C
ATOM   2930  HB2 TYR X 206      31.966  24.442  34.496  0.00  0.00           H
ATOM   2931  HB3 TYR X 206      31.272  24.066  35.995  0.00  0.00           H
ATOM   2932  CG  TYR X 206      29.809  24.002  34.491  0.00  0.00           C
ATOM   2933  CD1 TYR X 206      28.693  23.756  35.346  0.00  0.00           C
ATOM   2934  HD1 TYR X 206      28.860  23.918  36.400  0.00  0.00           H
ATOM   2935  CE1 TYR X 206      27.517  23.244  34.840  0.00  0.00           C
ATOM   2936  HE1 TYR X 206      26.663  23.085  35.482  0.00  0.00           H
ATOM   2937  CZ  TYR X 206      27.315  23.047  33.476  0.00  0.00           C
ATOM   2938  OH  TYR X 206      26.089  22.590  33.096  0.00  0.00           O
ATOM   2939  HH  TYR X 206      26.144  22.176  32.231  0.00  0.00           H
ATOM   2940  CE2 TYR X 206      28.365  23.368  32.557  0.00  0.00           C
ATOM   2941  HE2 TYR X 206      28.226  23.103  31.519  0.00  0.00           H
ATOM   2942  CD2 TYR X 206      29.688  23.761  33.072  0.00  0.00           C
ATOM   2943  HD2 TYR X 206      30.563  23.792  32.440  0.00  0.00           H
ATOM   2944  C   TYR X 206      32.101  26.796  35.839  0.00  0.00           C
ATOM   2945  O   TYR X 206      32.971  27.345  35.089  0.00  0.00           O
ATOM   2946  N   THR X 207      32.147  26.907  37.173  0.00  0.00           N
ATOM   2947  H   THR X 207      31.331  26.583  37.673  0.00  0.00           H
ATOM   2948  CA  THR X 207      33.249  27.619  37.903  0.00  0.00           C
ATOM   2949  HA  THR X 207      33.608  28.461  37.310  0.00  0.00           H
ATOM   2950  CB  THR X 207      32.796  28.220  39.246  0.00  0.00           C
ATOM   2951  HB  THR X 207      32.800  27.482  40.049  0.00  0.00           H
ATOM   2952  CG2 THR X 207      33.697  29.464  39.605  0.00  0.00           C
ATOM   2953 HG21 THR X 207      33.905  29.490  40.675  0.00  0.00           H
ATOM   2954 HG22 THR X 207      34.645  29.341  39.082  0.00  0.00           H
ATOM   2955 HG23 THR X 207      33.147  30.342  39.267  0.00  0.00           H
ATOM   2956  OG1 THR X 207      31.500  28.722  39.072  0.00  0.00           O
ATOM   2957  HG1 THR X 207      31.297  29.153  39.905  0.00  0.00           H
ATOM   2958  C   THR X 207      34.425  26.676  38.168  0.00  0.00           C
ATOM   2959  O   THR X 207      34.198  25.481  38.474  0.00  0.00           O
ATOM   2960  N   LYS X 208      35.540  27.049  37.712  0.00  0.00           N
ATOM   2961  H   LYS X 208      35.620  28.007  37.404  0.00  0.00           H
ATOM   2962  CA  LYS X 208      36.746  26.182  37.443  0.00  0.00           C
ATOM   2963  HA  LYS X 208      36.358  25.257  37.017  0.00  0.00           H
ATOM   2964  CB  LYS X 208      37.610  26.723  36.313  0.00  0.00           C
ATOM   2965  HB2 LYS X 208      36.997  27.023  35.463  0.00  0.00           H
ATOM   2966  HB3 LYS X 208      38.201  27.551  36.705  0.00  0.00           H
ATOM   2967  CG  LYS X 208      38.570  25.682  35.669  0.00  0.00           C
ATOM   2968  HG2 LYS X 208      39.295  25.327  36.401  0.00  0.00           H
ATOM   2969  HG3 LYS X 208      38.039  24.816  35.274  0.00  0.00           H
ATOM   2970  CD  LYS X 208      39.397  26.396  34.528  0.00  0.00           C
ATOM   2971  HD2 LYS X 208      38.738  26.688  33.709  0.00  0.00           H
ATOM   2972  HD3 LYS X 208      39.844  27.318  34.901  0.00  0.00           H
ATOM   2973  CE  LYS X 208      40.516  25.507  33.998  0.00  0.00           C
ATOM   2974  HE2 LYS X 208      41.183  25.193  34.801  0.00  0.00           H
ATOM   2975  HE3 LYS X 208      40.155  24.512  33.740  0.00  0.00           H
ATOM   2976  NZ  LYS X 208      41.227  26.306  32.998  0.00  0.00           N
ATOM   2977  HZ1 LYS X 208      40.625  26.543  32.222  0.00  0.00           H
ATOM   2978  HZ2 LYS X 208      41.494  27.104  33.556  0.00  0.00           H
ATOM   2979  HZ3 LYS X 208      42.137  25.974  32.712  0.00  0.00           H
ATOM   2980  C   LYS X 208      37.574  25.747  38.671  0.00  0.00           C
ATOM   2981  O   LYS X 208      38.574  26.387  39.016  0.00  0.00           O
ATOM   2982  N   VAL X 209      37.249  24.587  39.279  0.00  0.00           N
ATOM   2983  H   VAL X 209      36.588  24.027  38.759  0.00  0.00           H
ATOM   2984  CA  VAL X 209      37.671  24.041  40.605  0.00  0.00           C
ATOM   2985  HA  VAL X 209      37.445  24.779  41.375  0.00  0.00           H
ATOM   2986  CB  VAL X 209      36.785  22.790  41.043  0.00  0.00           C
ATOM   2987  HB  VAL X 209      36.873  21.998  40.299  0.00  0.00           H
ATOM   2988  CG1 VAL X 209      37.081  22.100  42.418  0.00  0.00           C
ATOM   2989 HG11 VAL X 209      36.739  22.581  43.334  0.00  0.00           H
ATOM   2990 HG12 VAL X 209      36.603  21.120  42.394  0.00  0.00           H
ATOM   2991 HG13 VAL X 209      38.145  22.013  42.643  0.00  0.00           H
ATOM   2992  CG2 VAL X 209      35.335  23.162  41.133  0.00  0.00           C
ATOM   2993 HG21 VAL X 209      34.966  23.683  40.249  0.00  0.00           H
ATOM   2994 HG22 VAL X 209      34.806  22.217  41.259  0.00  0.00           H
ATOM   2995 HG23 VAL X 209      35.088  23.732  42.029  0.00  0.00           H
ATOM   2996  C   VAL X 209      39.093  23.742  40.796  0.00  0.00           C
ATOM   2997  O   VAL X 209      39.604  23.933  41.921  0.00  0.00           O
ATOM   2998  N   CYX X 210      39.808  23.442  39.731  0.00  0.00           N
ATOM   2999  H   CYX X 210      39.426  23.483  38.797  0.00  0.00           H
ATOM   3000  CA  CYX X 210      41.240  23.362  39.878  0.00  0.00           C
ATOM   3001  HA  CYX X 210      41.466  22.737  40.742  0.00  0.00           H
ATOM   3002  CB  CYX X 210      41.786  22.694  38.586  0.00  0.00           C
ATOM   3003  HB2 CYX X 210      42.820  22.369  38.708  0.00  0.00           H
ATOM   3004  HB3 CYX X 210      41.113  21.889  38.291  0.00  0.00           H
ATOM   3005  SG  CYX X 210      41.993  23.794  37.170  0.00  0.00           S
ATOM   3006  C   CYX X 210      42.014  24.671  40.184  0.00  0.00           C
ATOM   3007  O   CYX X 210      43.152  24.554  40.715  0.00  0.00           O
ATOM   3008  N   ASN X 211      41.410  25.840  39.914  0.00  0.00           N
ATOM   3009  H   ASN X 211      40.478  25.837  39.524  0.00  0.00           H
ATOM   3010  CA  ASN X 211      42.000  27.138  40.162  0.00  0.00           C
ATOM   3011  HA  ASN X 211      42.999  27.327  39.769  0.00  0.00           H
ATOM   3012  CB  ASN X 211      41.232  28.221  39.366  0.00  0.00           C
ATOM   3013  HB2 ASN X 211      40.282  28.369  39.879  0.00  0.00           H
ATOM   3014  HB3 ASN X 211      41.732  29.145  39.656  0.00  0.00           H
ATOM   3015  CG  ASN X 211      41.057  28.035  37.871  0.00  0.00           C
ATOM   3016  OD1 ASN X 211      40.997  26.952  37.313  0.00  0.00           O
ATOM   3017  ND2 ASN X 211      41.164  29.088  37.067  0.00  0.00           N
ATOM   3018 HD21 ASN X 211      41.079  29.013  36.063  0.00  0.00           H
ATOM   3019 HD22 ASN X 211      41.324  29.991  37.491  0.00  0.00           H
ATOM   3020  C   ASN X 211      41.938  27.512  41.614  0.00  0.00           C
ATOM   3021  O   ASN X 211      42.740  28.293  42.110  0.00  0.00           O
ATOM   3022  N   TYR X 212      40.973  26.951  42.371  0.00  0.00           N
ATOM   3023  H   TYR X 212      40.338  26.339  41.878  0.00  0.00           H
ATOM   3024  CA  TYR X 212      40.726  27.285  43.751  0.00  0.00           C
ATOM   3025  HA  TYR X 212      41.260  28.215  43.947  0.00  0.00           H
ATOM   3026  CB  TYR X 212      39.183  27.546  44.040  0.00  0.00           C
ATOM   3027  HB2 TYR X 212      38.638  26.602  44.073  0.00  0.00           H
ATOM   3028  HB3 TYR X 212      38.919  27.948  45.018  0.00  0.00           H
ATOM   3029  CG  TYR X 212      38.677  28.431  42.954  0.00  0.00           C
ATOM   3030  CD1 TYR X 212      39.025  29.778  42.931  0.00  0.00           C
ATOM   3031  HD1 TYR X 212      39.512  30.198  43.799  0.00  0.00           H
ATOM   3032  CE1 TYR X 212      38.722  30.573  41.866  0.00  0.00           C
ATOM   3033  HE1 TYR X 212      38.861  31.644  41.836  0.00  0.00           H
ATOM   3034  CZ  TYR X 212      37.983  30.043  40.806  0.00  0.00           C
ATOM   3035  OH  TYR X 212      37.789  30.798  39.662  0.00  0.00           O
ATOM   3036  HH  TYR X 212      38.087  31.709  39.718  0.00  0.00           H
ATOM   3037  CE2 TYR X 212      37.637  28.720  40.792  0.00  0.00           C
ATOM   3038  HE2 TYR X 212      36.979  28.442  39.982  0.00  0.00           H
ATOM   3039  CD2 TYR X 212      37.851  27.930  41.909  0.00  0.00           C
ATOM   3040  HD2 TYR X 212      37.358  26.981  42.063  0.00  0.00           H
ATOM   3041  C   TYR X 212      41.235  26.385  44.849  0.00  0.00           C
ATOM   3042  O   TYR X 212      41.153  26.685  46.040  0.00  0.00           O
ATOM   3043  N   VAL X 213      41.805  25.200  44.576  0.00  0.00           N
ATOM   3044  H   VAL X 213      41.868  24.835  43.636  0.00  0.00           H
ATOM   3045  CA  VAL X 213      42.052  24.192  45.644  0.00  0.00           C
ATOM   3046  HA  VAL X 213      41.083  23.828  45.985  0.00  0.00           H
ATOM   3047  CB  VAL X 213      42.729  22.912  45.060  0.00  0.00           C
ATOM   3048  HB  VAL X 213      43.627  23.363  44.639  0.00  0.00           H
ATOM   3049  CG1 VAL X 213      43.105  21.839  46.222  0.00  0.00           C
ATOM   3050 HG11 VAL X 213      43.961  22.165  46.812  0.00  0.00           H
ATOM   3051 HG12 VAL X 213      42.353  21.692  46.997  0.00  0.00           H
ATOM   3052 HG13 VAL X 213      43.446  20.913  45.758  0.00  0.00           H
ATOM   3053  CG2 VAL X 213      41.883  22.330  43.981  0.00  0.00           C
ATOM   3054 HG21 VAL X 213      40.865  22.139  44.318  0.00  0.00           H
ATOM   3055 HG22 VAL X 213      41.881  22.927  43.069  0.00  0.00           H
ATOM   3056 HG23 VAL X 213      42.313  21.354  43.753  0.00  0.00           H
ATOM   3057  C   VAL X 213      42.904  24.629  46.879  0.00  0.00           C
ATOM   3058  O   VAL X 213      42.675  24.398  48.067  0.00  0.00           O
ATOM   3059  N   SER X 214      43.949  25.389  46.504  0.00  0.00           N
ATOM   3060  H   SER X 214      43.858  25.662  45.535  0.00  0.00           H
ATOM   3061  CA  SER X 214      44.832  26.123  47.435  0.00  0.00           C
ATOM   3062  HA  SER X 214      45.275  25.438  48.158  0.00  0.00           H
ATOM   3063  CB  SER X 214      45.937  26.735  46.619  0.00  0.00           C
ATOM   3064  HB2 SER X 214      46.627  27.273  47.270  0.00  0.00           H
ATOM   3065  HB3 SER X 214      46.462  25.994  46.015  0.00  0.00           H
ATOM   3066  OG  SER X 214      45.326  27.594  45.684  0.00  0.00           O
ATOM   3067  HG  SER X 214      45.897  28.298  45.367  0.00  0.00           H
ATOM   3068  C   SER X 214      44.227  27.197  48.330  0.00  0.00           C
ATOM   3069  O   SER X 214      44.526  27.280  49.523  0.00  0.00           O
ATOM   3070  N   TRP X 215      43.380  27.987  47.757  0.00  0.00           N
ATOM   3071  H   TRP X 215      43.190  27.828  46.778  0.00  0.00           H
ATOM   3072  CA  TRP X 215      42.449  28.852  48.504  0.00  0.00           C
ATOM   3073  HA  TRP X 215      43.055  29.515  49.121  0.00  0.00           H
ATOM   3074  CB  TRP X 215      41.701  29.868  47.662  0.00  0.00           C
ATOM   3075  HB2 TRP X 215      42.456  30.429  47.111  0.00  0.00           H
ATOM   3076  HB3 TRP X 215      41.212  29.284  46.882  0.00  0.00           H
ATOM   3077  CG  TRP X 215      40.670  30.834  48.249  0.00  0.00           C
ATOM   3078  CD1 TRP X 215      40.951  32.011  48.838  0.00  0.00           C
ATOM   3079  HD1 TRP X 215      41.915  32.497  48.794  0.00  0.00           H
ATOM   3080  NE1 TRP X 215      39.756  32.556  49.366  0.00  0.00           N
ATOM   3081  HE1 TRP X 215      39.740  33.465  49.807  0.00  0.00           H
ATOM   3082  CE2 TRP X 215      38.684  31.791  49.102  0.00  0.00           C
ATOM   3083  CZ2 TRP X 215      37.305  31.953  49.337  0.00  0.00           C
ATOM   3084  HZ2 TRP X 215      36.986  32.838  49.867  0.00  0.00           H
ATOM   3085  CH2 TRP X 215      36.468  30.954  48.959  0.00  0.00           C
ATOM   3086  HH2 TRP X 215      35.400  30.995  49.111  0.00  0.00           H
ATOM   3087  CZ3 TRP X 215      36.947  29.771  48.365  0.00  0.00           C
ATOM   3088  HZ3 TRP X 215      36.320  28.936  48.090  0.00  0.00           H
ATOM   3089  CE3 TRP X 215      38.325  29.613  48.083  0.00  0.00           C
ATOM   3090  HE3 TRP X 215      38.693  28.739  47.567  0.00  0.00           H
ATOM   3091  CD2 TRP X 215      39.206  30.653  48.464  0.00  0.00           C
ATOM   3092  C   TRP X 215      41.463  28.086  49.461  0.00  0.00           C
ATOM   3093  O   TRP X 215      41.333  28.423  50.640  0.00  0.00           O
ATOM   3094  N   ILE X 216      40.766  27.067  48.870  0.00  0.00           N
ATOM   3095  H   ILE X 216      41.083  26.798  47.950  0.00  0.00           H
ATOM   3096  CA  ILE X 216      39.956  26.149  49.685  0.00  0.00           C
ATOM   3097  HA  ILE X 216      39.175  26.795  50.086  0.00  0.00           H
ATOM   3098  CB  ILE X 216      39.221  25.091  48.859  0.00  0.00           C
ATOM   3099  HB  ILE X 216      39.977  24.509  48.333  0.00  0.00           H
ATOM   3100  CG2 ILE X 216      38.511  24.115  49.805  0.00  0.00           C
ATOM   3101 HG21 ILE X 216      38.269  23.210  49.247  0.00  0.00           H
ATOM   3102 HG22 ILE X 216      39.132  23.774  50.633  0.00  0.00           H
ATOM   3103 HG23 ILE X 216      37.683  24.598  50.325  0.00  0.00           H
ATOM   3104  CG1 ILE X 216      38.269  25.752  47.723  0.00  0.00           C
ATOM   3105 HG12 ILE X 216      37.450  26.223  48.268  0.00  0.00           H
ATOM   3106 HG13 ILE X 216      38.829  26.432  47.082  0.00  0.00           H
ATOM   3107  CD1 ILE X 216      37.697  24.679  46.839  0.00  0.00           C
ATOM   3108 HD11 ILE X 216      38.545  24.107  46.462  0.00  0.00           H
ATOM   3109 HD12 ILE X 216      37.048  24.005  47.398  0.00  0.00           H
ATOM   3110 HD13 ILE X 216      37.224  25.142  45.973  0.00  0.00           H
ATOM   3111  C   ILE X 216      40.741  25.685  50.939  0.00  0.00           C
ATOM   3112  O   ILE X 216      40.288  25.926  52.050  0.00  0.00           O
ATOM   3113  N   LYS X 217      41.894  25.040  50.752  0.00  0.00           N
ATOM   3114  H   LYS X 217      42.183  24.892  49.796  0.00  0.00           H
ATOM   3115  CA  LYS X 217      42.705  24.476  51.860  0.00  0.00           C
ATOM   3116  HA  LYS X 217      42.127  23.702  52.366  0.00  0.00           H
ATOM   3117  CB  LYS X 217      43.942  23.728  51.252  0.00  0.00           C
ATOM   3118  HB2 LYS X 217      44.453  24.401  50.564  0.00  0.00           H
ATOM   3119  HB3 LYS X 217      44.633  23.453  52.050  0.00  0.00           H
ATOM   3120  CG  LYS X 217      43.624  22.412  50.464  0.00  0.00           C
ATOM   3121  HG2 LYS X 217      42.895  22.576  49.671  0.00  0.00           H
ATOM   3122  HG3 LYS X 217      44.582  22.139  50.021  0.00  0.00           H
ATOM   3123  CD  LYS X 217      43.175  21.238  51.309  0.00  0.00           C
ATOM   3124  HD2 LYS X 217      43.839  20.961  52.128  0.00  0.00           H
ATOM   3125  HD3 LYS X 217      42.205  21.526  51.713  0.00  0.00           H
ATOM   3126  CE  LYS X 217      42.939  19.963  50.473  0.00  0.00           C
ATOM   3127  HE2 LYS X 217      42.364  20.225  49.585  0.00  0.00           H
ATOM   3128  HE3 LYS X 217      43.922  19.553  50.239  0.00  0.00           H
ATOM   3129  NZ  LYS X 217      42.167  18.948  51.201  0.00  0.00           N
ATOM   3130  HZ1 LYS X 217      42.175  18.027  50.787  0.00  0.00           H
ATOM   3131  HZ2 LYS X 217      42.515  18.818  52.140  0.00  0.00           H
ATOM   3132  HZ3 LYS X 217      41.235  19.326  51.289  0.00  0.00           H
ATOM   3133  C   LYS X 217      43.132  25.488  52.947  0.00  0.00           C
ATOM   3134  O   LYS X 217      43.211  25.160  54.143  0.00  0.00           O
ATOM   3135  N   GLN X 218      43.308  26.756  52.532  0.00  0.00           N
ATOM   3136  H   GLN X 218      43.367  26.799  51.525  0.00  0.00           H
ATOM   3137  CA  GLN X 218      43.563  27.971  53.308  0.00  0.00           C
ATOM   3138  HA  GLN X 218      44.408  27.672  53.927  0.00  0.00           H
ATOM   3139  CB  GLN X 218      44.050  29.230  52.440  0.00  0.00           C
ATOM   3140  HB2 GLN X 218      45.049  28.998  52.070  0.00  0.00           H
ATOM   3141  HB3 GLN X 218      43.389  29.513  51.621  0.00  0.00           H
ATOM   3142  CG  GLN X 218      44.219  30.572  53.220  0.00  0.00           C
ATOM   3143  HG2 GLN X 218      44.704  31.348  52.628  0.00  0.00           H
ATOM   3144  HG3 GLN X 218      43.241  30.949  53.520  0.00  0.00           H
ATOM   3145  CD  GLN X 218      45.166  30.451  54.435  0.00  0.00           C
ATOM   3146  OE1 GLN X 218      46.111  29.682  54.468  0.00  0.00           O
ATOM   3147  NE2 GLN X 218      45.096  31.278  55.465  0.00  0.00           N
ATOM   3148 HE21 GLN X 218      45.906  31.320  56.067  0.00  0.00           H
ATOM   3149 HE22 GLN X 218      44.297  31.893  55.528  0.00  0.00           H
ATOM   3150  C   GLN X 218      42.333  28.369  54.162  0.00  0.00           C
ATOM   3151  O   GLN X 218      42.470  28.451  55.397  0.00  0.00           O
ATOM   3152  N   THR X 219      41.181  28.512  53.573  0.00  0.00           N
ATOM   3153  H   THR X 219      41.061  28.354  52.583  0.00  0.00           H
ATOM   3154  CA  THR X 219      39.923  28.804  54.312  0.00  0.00           C
ATOM   3155  HA  THR X 219      40.078  29.720  54.882  0.00  0.00           H
ATOM   3156  CB  THR X 219      38.738  28.942  53.232  0.00  0.00           C
ATOM   3157  HB  THR X 219      38.378  28.012  52.794  0.00  0.00           H
ATOM   3158  CG2 THR X 219      37.512  29.644  53.858  0.00  0.00           C
ATOM   3159 HG21 THR X 219      37.050  28.948  54.558  0.00  0.00           H
ATOM   3160 HG22 THR X 219      37.863  30.551  54.349  0.00  0.00           H
ATOM   3161 HG23 THR X 219      36.809  29.833  53.048  0.00  0.00           H
ATOM   3162  OG1 THR X 219      39.152  29.774  52.195  0.00  0.00           O
ATOM   3163  HG1 THR X 219      39.489  29.100  51.601  0.00  0.00           H
ATOM   3164  C   THR X 219      39.452  27.711  55.345  0.00  0.00           C
ATOM   3165  O   THR X 219      39.083  28.071  56.451  0.00  0.00           O
ATOM   3166  N   ILE X 220      39.598  26.445  55.054  0.00  0.00           N
ATOM   3167  H   ILE X 220      39.949  26.273  54.123  0.00  0.00           H
ATOM   3168  CA  ILE X 220      39.224  25.285  55.902  0.00  0.00           C
ATOM   3169  HA  ILE X 220      38.182  25.368  56.213  0.00  0.00           H
ATOM   3170  CB  ILE X 220      39.289  23.933  55.118  0.00  0.00           C
ATOM   3171  HB  ILE X 220      40.282  23.941  54.670  0.00  0.00           H
ATOM   3172  CG2 ILE X 220      39.169  22.752  56.144  0.00  0.00           C
ATOM   3173 HG21 ILE X 220      39.403  21.814  55.640  0.00  0.00           H
ATOM   3174 HG22 ILE X 220      39.793  22.774  57.038  0.00  0.00           H
ATOM   3175 HG23 ILE X 220      38.125  22.661  56.445  0.00  0.00           H
ATOM   3176  CG1 ILE X 220      38.165  23.910  54.066  0.00  0.00           C
ATOM   3177 HG12 ILE X 220      37.188  23.832  54.544  0.00  0.00           H
ATOM   3178 HG13 ILE X 220      38.225  24.752  53.376  0.00  0.00           H
ATOM   3179  CD1 ILE X 220      38.279  22.713  53.113  0.00  0.00           C
ATOM   3180 HD11 ILE X 220      37.402  22.795  52.471  0.00  0.00           H
ATOM   3181 HD12 ILE X 220      39.257  22.750  52.635  0.00  0.00           H
ATOM   3182 HD13 ILE X 220      38.155  21.818  53.723  0.00  0.00           H
ATOM   3183  C   ILE X 220      40.180  25.228  57.107  0.00  0.00           C
ATOM   3184  O   ILE X 220      39.744  24.953  58.225  0.00  0.00           O
ATOM   3185  N   ALA X 221      41.439  25.607  57.016  0.00  0.00           N
ATOM   3186  H   ALA X 221      41.848  25.917  56.146  0.00  0.00           H
ATOM   3187  CA  ALA X 221      42.396  25.642  58.163  0.00  0.00           C
ATOM   3188  HA  ALA X 221      42.277  24.791  58.833  0.00  0.00           H
ATOM   3189  CB  ALA X 221      43.747  25.746  57.548  0.00  0.00           C
ATOM   3190  HB1 ALA X 221      44.596  25.868  58.219  0.00  0.00           H
ATOM   3191  HB2 ALA X 221      43.893  24.752  57.125  0.00  0.00           H
ATOM   3192  HB3 ALA X 221      43.760  26.483  56.745  0.00  0.00           H
ATOM   3193  C   ALA X 221      42.120  26.871  59.057  0.00  0.00           C
ATOM   3194  O   ALA X 221      42.703  26.952  60.113  0.00  0.00           O
ATOM   3195  N   SER X 222      41.249  27.811  58.635  0.00  0.00           N
ATOM   3196  H   SER X 222      40.899  27.760  57.689  0.00  0.00           H
ATOM   3197  CA  SER X 222      41.156  29.168  59.208  0.00  0.00           C
ATOM   3198  HA  SER X 222      41.939  29.316  59.952  0.00  0.00           H
ATOM   3199  CB  SER X 222      41.476  30.060  57.995  0.00  0.00           C
ATOM   3200  HB2 SER X 222      40.965  29.694  57.105  0.00  0.00           H
ATOM   3201  HB3 SER X 222      41.142  31.086  58.147  0.00  0.00           H
ATOM   3202  OG  SER X 222      42.827  30.064  57.622  0.00  0.00           O
ATOM   3203  HG  SER X 222      43.012  29.447  56.910  0.00  0.00           H
ATOM   3204  C   SER X 222      39.881  29.635  59.813  0.00  0.00           C
ATOM   3205  O   SER X 222      39.643  30.809  60.247  0.00  0.00           O
ATOM   3206  N   ASN X 223      38.957  28.638  59.884  0.00  0.00           N
ATOM   3207  H   ASN X 223      39.263  27.712  59.620  0.00  0.00           H
ATOM   3208  CA  ASN X 223      37.618  28.883  60.499  0.00  0.00           C
ATOM   3209  HA  ASN X 223      37.646  29.728  61.187  0.00  0.00           H
ATOM   3210  CB  ASN X 223      36.464  29.420  59.566  0.00  0.00           C
ATOM   3211  HB2 ASN X 223      36.194  28.533  58.993  0.00  0.00           H
ATOM   3212  HB3 ASN X 223      35.590  29.716  60.146  0.00  0.00           H
ATOM   3213  CG  ASN X 223      36.888  30.545  58.521  0.00  0.00           C
ATOM   3214  OD1 ASN X 223      36.506  31.705  58.836  0.00  0.00           O
ATOM   3215  ND2 ASN X 223      37.740  30.316  57.553  0.00  0.00           N
ATOM   3216 HD21 ASN X 223      38.109  31.140  57.101  0.00  0.00           H
ATOM   3217 HD22 ASN X 223      38.207  29.436  57.384  0.00  0.00           H
ATOM   3218  C   ASN X 223      37.219  27.759  61.448  0.00  0.00           C
ATOM   3219  O   ASN X 223      37.041  27.895  62.663  0.00  0.00           O
ATOM   3220  OXT ASN X 223      37.013  26.691  60.866  0.00  0.00           O
ATOM   3221  CA  CA  X 224      13.646  14.028  51.241  0.00  0.00          CA
ATOM   3222  N1  BEN X 225     -21.931  36.954  72.897  0.00  0.00           N
ATOM   3223  H1  BEN X 225     -21.465  37.425  73.662  0.00  0.00           H
ATOM   3224  H2  BEN X 225     -22.846  37.322  72.670  0.00  0.00           H
ATOM   3225  C1  BEN X 225     -21.993  35.673  73.193  0.00  0.00           C
ATOM   3226  N2  BEN X 225     -22.432  35.110  72.020  0.00  0.00           N
ATOM   3227  H3  BEN X 225     -22.154  35.656  71.214  0.00  0.00           H
ATOM   3228  H4  BEN X 225     -22.246  34.116  71.985  0.00  0.00           H
ATOM   3229  C2  BEN X 225     -22.523  35.159  74.480  0.00  0.00           C
ATOM   3230  C3  BEN X 225     -22.604  35.985  75.620  0.00  0.00           C
ATOM   3231  H5  BEN X 225     -22.289  37.023  75.571  0.00  0.00           H
ATOM   3232  C4  BEN X 225     -23.102  35.546  76.841  0.00  0.00           C
ATOM   3233  H6  BEN X 225     -23.252  36.221  77.679  0.00  0.00           H
ATOM   3234  C5  BEN X 225     -23.405  34.197  76.962  0.00  0.00           C
ATOM   3235  H7  BEN X 225     -23.763  33.726  77.873  0.00  0.00           H
ATOM   3236  C6  BEN X 225     -23.300  33.349  75.849  0.00  0.00           C
ATOM   3237  H8  BEN X 225     -23.529  32.296  75.988  0.00  0.00           H
ATOM   3238  C7  BEN X 225     -22.856  33.817  74.618  0.00  0.00           C
ATOM   3239  H9  BEN X 225     -22.799  33.126  73.783  0.00  0.00           H
ATOM   3240  N1  BEN X 226     -19.982  27.726  70.604  0.00  0.00           N
ATOM   3241  H1  BEN X 226     -20.274  27.684  69.636  0.00  0.00           H
ATOM   3242  H2  BEN X 226     -20.567  27.112  71.156  0.00  0.00           H
ATOM   3243  C1  BEN X 226     -18.641  27.454  70.782  0.00  0.00           C
ATOM   3244  N2  BEN X 226     -18.441  26.609  71.823  0.00  0.00           N
ATOM   3245  H3  BEN X 226     -18.820  25.690  71.632  0.00  0.00           H
ATOM   3246  H4  BEN X 226     -17.480  26.591  72.140  0.00  0.00           H
ATOM   3247  C2  BEN X 226     -17.538  27.931  69.798  0.00  0.00           C
ATOM   3248  C3  BEN X 226     -16.205  27.449  69.995  0.00  0.00           C
ATOM   3249  H5  BEN X 226     -15.896  26.756  70.771  0.00  0.00           H
ATOM   3250  C4  BEN X 226     -15.098  28.005  69.220  0.00  0.00           C
ATOM   3251  H6  BEN X 226     -14.112  27.702  69.561  0.00  0.00           H
ATOM   3252  C5  BEN X 226     -15.414  28.809  68.167  0.00  0.00           C
ATOM   3253  H7  BEN X 226     -14.668  29.153  67.456  0.00  0.00           H
ATOM   3254  C6  BEN X 226     -16.704  29.250  67.901  0.00  0.00           C
ATOM   3255  H8  BEN X 226     -16.807  29.855  67.005  0.00  0.00           H
ATOM   3256  C7  BEN X 226     -17.775  28.809  68.742  0.00  0.00           C
ATOM   3257  H9  BEN X 226     -18.804  29.083  68.528  0.00  0.00           H
ATOM   3258  N1  BEN X 227       8.415  18.696  42.201  0.00  0.00           N
ATOM   3259  H1  BEN X 227       8.003  17.787  42.368  0.00  0.00           H
ATOM   3260  H2  BEN X 227       8.593  18.873  41.220  0.00  0.00           H
ATOM   3261  C1  BEN X 227       7.819  19.774  42.698  0.00  0.00           C
ATOM   3262  N2  BEN X 227       7.787  20.395  41.557  0.00  0.00           N
ATOM   3263  H3  BEN X 227       7.198  20.022  40.823  0.00  0.00           H
ATOM   3264  H4  BEN X 227       7.349  21.305  41.615  0.00  0.00           H
ATOM   3265  C2  BEN X 227       8.167  20.509  43.903  0.00  0.00           C
ATOM   3266  C3  BEN X 227       8.627  19.789  45.009  0.00  0.00           C
ATOM   3267  H5  BEN X 227       8.808  18.735  44.819  0.00  0.00           H
ATOM   3268  C4  BEN X 227       8.987  20.375  46.197  0.00  0.00           C
ATOM   3269  H6  BEN X 227       9.401  19.745  46.978  0.00  0.00           H
ATOM   3270  C5  BEN X 227       8.859  21.749  46.395  0.00  0.00           C
ATOM   3271  H7  BEN X 227       9.121  22.218  47.339  0.00  0.00           H
ATOM   3272  C6  BEN X 227       8.318  22.512  45.320  0.00  0.00           C
ATOM   3273  H8  BEN X 227       8.298  23.597  45.325  0.00  0.00           H
ATOM   3274  C7  BEN X 227       7.926  21.895  44.105  0.00  0.00           C
ATOM   3275  H9  BEN X 227       7.668  22.455  43.212  0.00  0.00           H
ATOM   3276  N1  BEN X 228      24.002  40.213  33.295  0.00  0.00           N
ATOM   3277  H1  BEN X 228      24.273  41.058  32.808  0.00  0.00           H
ATOM   3278  H2  BEN X 228      24.523  40.007  34.138  0.00  0.00           H
ATOM   3279  C1  BEN X 228      24.038  39.215  32.337  0.00  0.00           C
ATOM   3280  N2  BEN X 228      24.156  39.820  31.163  0.00  0.00           N
ATOM   3281  H3  BEN X 228      23.207  39.925  30.826  0.00  0.00           H
ATOM   3282  H4  BEN X 228      24.672  39.246  30.508  0.00  0.00           H
ATOM   3283  C2  BEN X 228      23.993  37.709  32.623  0.00  0.00           C
ATOM   3284  C3  BEN X 228      23.777  37.265  33.917  0.00  0.00           C
ATOM   3285  H5  BEN X 228      23.597  37.924  34.762  0.00  0.00           H
ATOM   3286  C4  BEN X 228      23.718  35.888  34.209  0.00  0.00           C
ATOM   3287  H6  BEN X 228      23.525  35.559  35.226  0.00  0.00           H
ATOM   3288  C5  BEN X 228      23.993  34.953  33.240  0.00  0.00           C
ATOM   3289  H7  BEN X 228      24.023  33.891  33.465  0.00  0.00           H
ATOM   3290  C6  BEN X 228      24.382  35.394  31.965  0.00  0.00           C
ATOM   3291  H8  BEN X 228      24.735  34.673  31.232  0.00  0.00           H
ATOM   3292  C7  BEN X 228      24.169  36.724  31.590  0.00  0.00           C
ATOM   3293  H9  BEN X 228      24.384  37.116  30.600  0.00  0.00           H
ATOM   3294  Cl- Cl- X 229      17.723  34.035  18.252  0.00  0.00          CL
ATOM   3295  Cl- Cl- X 230       5.212   2.535  53.583  0.00  0.00          CL
ATOM   3296  Cl- Cl- X 231     -11.605  11.399  22.517  0.00  0.00          CL
ATOM   3297  Cl- Cl- X 232      -3.132  13.206  71.841  0.00  0.00          CL
ATOM   3298  Cl- Cl- X 233      33.588  35.847  65.304  0.00  0.00          CL
ATOM   3299  Cl- Cl- X 234      14.908  57.540  30.320  0.00  0.00          CL
ATOM   3300  Cl- Cl- X 235      -7.896  45.071  40.511  0.00  0.00          CL
ATOM   3301  Cl- Cl- X 236      50.750  32.469  43.406  0.00  0.00          CL
ATOM   3302  Cl- Cl- X 237      33.684  -5.805  30.759  0.00  0.00          CL
ATOM   3303  Cl- Cl- X 238      41.016   4.456  37.623  0.00  0.00          CL
ATOM   3304  Cl- Cl- X 239     -16.644  16.926  86.476  0.00  0.00          CL
ATOM   3305  Cl- Cl- X 240       1.095 -11.984  70.244  0.00  0.00          CL
ATOM   3306  O   WAT X 241      27.320  32.332  66.006  0.00  0.00           O
ATOM   3307  H1  WAT X 241      26.914  31.484  66.188  0.00  0.00           H
ATOM   3308  H2  WAT X 241      28.081  32.362  66.585  0.00  0.00           H
ATOM   3309  O   WAT X 242      -3.983 -20.986  49.052  0.00  0.00           O
ATOM   3310  H1  WAT X 242      -4.427 -21.803  49.279  0.00  0.00           H
ATOM   3311  H2  WAT X 242      -4.364 -20.335  49.641  0.00  0.00           H
ATOM   3312  O   WAT X 243      51.911  24.516  25.885  0.00  0.00           O
ATOM   3313  H1  WAT X 243      52.456  23.730  25.893  0.00  0.00           H
ATOM   3314  H2  WAT X 243      51.014  24.185  25.931  0.00  0.00           H
ATOM   3315  O   WAT X 244     -23.644  22.013  19.742  0.00  0.00           O
ATOM   3316  H1  WAT X 244     -24.285  21.421  19.350  0.00  0.00           H
ATOM   3317  H2  WAT X 244     -22.797  21.682  19.442  0.00  0.00           H
ATOM   3318  O   WAT X 245      18.633  18.950  80.968  0.00  0.00           O
ATOM   3319  H1  WAT X 245      18.941  19.600  81.600  0.00  0.00           H
ATOM   3320  H2  WAT X 245      19.352  18.866  80.342  0.00  0.00           H
ATOM   3321  O   WAT X 246       0.202  50.077  60.715  0.00  0.00           O
ATOM   3322  H1  WAT X 246      -0.699  49.776  60.596  0.00  0.00           H
ATOM   3323  H2  WAT X 246       0.444  49.770  61.588  0.00  0.00           H
ATOM   3324  O   WAT X 247      21.599  12.274  14.525  0.00  0.00           O
ATOM   3325  H1  WAT X 247      21.496  12.189  13.577  0.00  0.00           H
ATOM   3326  H2  WAT X 247      22.042  11.468  14.791  0.00  0.00           H
ATOM   3327  O   WAT X 248      24.200  63.136  36.653  0.00  0.00           O
ATOM   3328  H1  WAT X 248      23.913  62.662  37.434  0.00  0.00           H
ATOM   3329  H2  WAT X 248      25.154  63.171  36.732  0.00  0.00           H
ATOM   3330  O   WAT X 249      36.180  42.135  45.497  0.00  0.00           O
ATOM   3331  H1  WAT X 249      36.176  41.186  45.621  0.00  0.00           H
ATOM   3332  H2  WAT X 249      37.044  42.325  45.132  0.00  0.00           H
ATOM   3333  O   WAT X 250      11.114  55.676  48.210  0.00  0.00           O
ATOM   3334  H1  WAT X 250      11.176  54.757  47.947  0.00  0.00           H
ATOM   3335  H2  WAT X 250      11.134  56.163  47.386  0.00  0.00           H
ATOM   3336  O   WAT X 251     -20.917  12.242  41.805  0.00  0.00           O
ATOM   3337  H1  WAT X 251     -21.095  11.490  42.370  0.00  0.00           H
ATOM   3338  H2  WAT X 251     -20.732  11.858  40.948  0.00  0.00           H
ATOM   3339  O   WAT X 252      -1.791 -16.443  77.946  0.00  0.00           O
ATOM   3340  H1  WAT X 252      -1.183 -17.182  77.914  0.00  0.00           H
ATOM   3341  H2  WAT X 252      -1.394 -15.783  77.379  0.00  0.00           H
ATOM   3342  O   WAT X 253      18.203  38.759  51.802  0.00  0.00           O
ATOM   3343  H1  WAT X 253      17.730  39.591  51.808  0.00  0.00           H
ATOM   3344  H2  WAT X 253      17.525  38.097  51.932  0.00  0.00           H
ATOM   3345  O   WAT X 254      34.082  45.283   7.332  0.00  0.00           O
ATOM   3346  H1  WAT X 254      35.036  45.240   7.263  0.00  0.00           H
ATOM   3347  H2  WAT X 254      33.782  45.387   6.429  0.00  0.00           H
ATOM   3348  O   WAT X 255      12.782  68.846  72.096  0.00  0.00           O
ATOM   3349  H1  WAT X 255      13.284  69.313  72.764  0.00  0.00           H
ATOM   3350  H2  WAT X 255      13.346  68.855  71.322  0.00  0.00           H
ATOM   3351  O   WAT X 256      -8.083 -18.992  37.041  0.00  0.00           O
ATOM   3352  H1  WAT X 256      -7.646 -18.820  36.206  0.00  0.00           H
ATOM   3353  H2  WAT X 256      -8.199 -19.942  37.060  0.00  0.00           H
ATOM   3354  O   WAT X 257      -3.382   2.995  30.355  0.00  0.00           O
ATOM   3355  H1  WAT X 257      -3.084   3.904  30.397  0.00  0.00           H
ATOM   3356  H2  WAT X 257      -4.296   3.055  30.079  0.00  0.00           H
ATOM   3357  O   WAT X 258     -25.747   2.859  23.697  0.00  0.00           O
ATOM   3358  H1  WAT X 258     -24.892   3.289  23.715  0.00  0.00           H
ATOM   3359  H2  WAT X 258     -25.589   1.997  24.082  0.00  0.00           H
ATOM   3360  O   WAT X 259      -1.218 -12.771  58.705  0.00  0.00           O
ATOM   3361  H1  WAT X 259      -1.216 -12.257  59.513  0.00  0.00           H
ATOM   3362  H2  WAT X 259      -1.430 -12.138  58.019  0.00  0.00           H
ATOM   3363  O   WAT X 260     -19.007  26.456  30.355  0.00  0.00           O
ATOM   3364  H1  WAT X 260     -18.697  27.353  30.478  0.00  0.00           H
ATOM   3365  H2  WAT X 260     -19.796  26.546  29.821  0.00  0.00           H
ATOM   3366  O   WAT X 261      29.071  17.496  83.224  0.00  0.00           O
ATOM   3367  H1  WAT X 261      29.043  16.756  83.830  0.00  0.00           H
ATOM   3368  H2  WAT X 261      28.668  17.164  82.422  0.00  0.00           H
ATOM   3369  O   WAT X 262      39.065   3.841  35.225  0.00  0.00           O
ATOM   3370  H1  WAT X 262      38.511   3.107  35.489  0.00  0.00           H
ATOM   3371  H2  WAT X 262      39.627   4.001  35.983  0.00  0.00           H
ATOM   3372  O   WAT X 263     -16.186  19.007  60.206  0.00  0.00           O
ATOM   3373  H1  WAT X 263     -16.095  19.438  61.056  0.00  0.00           H
ATOM   3374  H2  WAT X 263     -17.112  18.769  60.157  0.00  0.00           H
ATOM   3375  O   WAT X 264      22.143 -14.820  23.731  0.00  0.00           O
ATOM   3376  H1  WAT X 264      22.199 -15.251  22.878  0.00  0.00           H
ATOM   3377  H2  WAT X 264      21.508 -14.115  23.602  0.00  0.00           H
ATOM   3378  O   WAT X 265      31.675  55.778  70.098  0.00  0.00           O
ATOM   3379  H1  WAT X 265      32.391  55.521  70.679  0.00  0.00           H
ATOM   3380  H2  WAT X 265      31.980  55.540  69.223  0.00  0.00           H
ATOM   3381  O   WAT X 266      30.230  36.968  13.845  0.00  0.00           O
ATOM   3382  H1  WAT X 266      31.033  36.660  13.424  0.00  0.00           H
ATOM   3383  H2  WAT X 266      29.641  37.170  13.118  0.00  0.00           H
ATOM   3384  O   WAT X 267     -33.750  20.627  39.574  0.00  0.00           O
ATOM   3385  H1  WAT X 267     -33.328  20.118  40.266  0.00  0.00           H
ATOM   3386  H2  WAT X 267     -34.055  21.421  40.012  0.00  0.00           H
ATOM   3387  O   WAT X 268     -25.953  30.495  61.822  0.00  0.00           O
ATOM   3388  H1  WAT X 268     -25.263  31.046  61.453  0.00  0.00           H
ATOM   3389  H2  WAT X 268     -26.279  29.988  61.078  0.00  0.00           H
ATOM   3390  O   WAT X 269      46.279  19.551  50.505  0.00  0.00           O
ATOM   3391  H1  WAT X 269      46.496  19.887  51.375  0.00  0.00           H
ATOM   3392  H2  WAT X 269      47.016  19.816  49.955  0.00  0.00           H
ATOM   3393  O   WAT X 270     -11.288  -7.452  18.748  0.00  0.00           O
ATOM   3394  H1  WAT X 270     -11.977  -6.787  18.751  0.00  0.00           H
ATOM   3395  H2  WAT X 270     -10.978  -7.472  17.843  0.00  0.00           H
ATOM   3396  O   WAT X 271       3.615  35.211  66.393  0.00  0.00           O
ATOM   3397  H1  WAT X 271       4.503  34.863  66.306  0.00  0.00           H
ATOM   3398  H2  WAT X 271       3.057  34.434  66.433  0.00  0.00           H
ATOM   3399  O   WAT X 272     -23.451  39.613  67.725  0.00  0.00           O
ATOM   3400  H1  WAT X 272     -23.975  39.635  66.924  0.00  0.00           H
ATOM   3401  H2  WAT X 272     -23.673  38.776  68.133  0.00  0.00           H
ATOM   3402  O   WAT X 273     -14.814   1.786  52.940  0.00  0.00           O
ATOM   3403  H1  WAT X 273     -15.535   1.564  53.530  0.00  0.00           H
ATOM   3404  H2  WAT X 273     -14.352   0.958  52.805  0.00  0.00           H
ATOM   3405  O   WAT X 274      19.858  49.738  31.483  0.00  0.00           O
ATOM   3406  H1  WAT X 274      20.687  50.170  31.277  0.00  0.00           H
ATOM   3407  H2  WAT X 274      19.387  50.370  32.027  0.00  0.00           H
ATOM   3408  O   WAT X 275      17.817  20.490  77.824  0.00  0.00           O
ATOM   3409  H1  WAT X 275      17.005  20.892  78.131  0.00  0.00           H
ATOM   3410  H2  WAT X 275      18.211  21.152  77.255  0.00  0.00           H
ATOM   3411  O   WAT X 276       4.897  36.787  21.683  0.00  0.00           O
ATOM   3412  H1  WAT X 276       5.089  37.644  22.065  0.00  0.00           H
ATOM   3413  H2  WAT X 276       5.638  36.613  21.102  0.00  0.00           H
ATOM   3414  O   WAT X 277      32.356  15.302  81.300  0.00  0.00           O
ATOM   3415  H1  WAT X 277      32.929  14.792  81.872  0.00  0.00           H
ATOM   3416  H2  WAT X 277      32.413  16.196  81.639  0.00  0.00           H
ATOM   3417  O   WAT X 278      31.655  61.947  70.639  0.00  0.00           O
ATOM   3418  H1  WAT X 278      32.242  61.592  71.306  0.00  0.00           H
ATOM   3419  H2  WAT X 278      31.112  61.204  70.377  0.00  0.00           H
ATOM   3420  O   WAT X 279     -19.432  17.236  68.869  0.00  0.00           O
ATOM   3421  H1  WAT X 279     -19.239  17.575  69.742  0.00  0.00           H
ATOM   3422  H2  WAT X 279     -19.109  16.335  68.885  0.00  0.00           H
ATOM   3423  O   WAT X 280      27.117  15.439  39.839  0.00  0.00           O
ATOM   3424  H1  WAT X 280      26.218  15.734  39.980  0.00  0.00           H
ATOM   3425  H2  WAT X 280      27.472  16.052  39.194  0.00  0.00           H
ATOM   3426  O   WAT X 281      20.399  62.902  61.791  0.00  0.00           O
ATOM   3427  H1  WAT X 281      20.705  63.627  62.336  0.00  0.00           H
ATOM   3428  H2  WAT X 281      21.099  62.771  61.152  0.00  0.00           H
ATOM   3429  O   WAT X 282      44.304  30.996  81.137  0.00  0.00           O
ATOM   3430  H1  WAT X 282      45.037  31.113  81.741  0.00  0.00           H
ATOM   3431  H2  WAT X 282      44.666  30.481  80.416  0.00  0.00           H
ATOM   3432  O   WAT X 283       8.133  66.509  58.800  0.00  0.00           O
ATOM   3433  H1  WAT X 283       8.591  66.421  59.635  0.00  0.00           H
ATOM   3434  H2  WAT X 283       8.788  66.279  58.141  0.00  0.00           H
ATOM   3435  O   WAT X 284      -0.465  38.246   5.474  0.00  0.00           O
ATOM   3436  H1  WAT X 284      -0.655  37.324   5.297  0.00  0.00           H
ATOM   3437  H2  WAT X 284      -1.195  38.540   6.020  0.00  0.00           H
ATOM   3438  O   WAT X 285      -0.434  21.630  61.326  0.00  0.00           O
ATOM   3439  H1  WAT X 285      -0.335  21.313  62.224  0.00  0.00           H
ATOM   3440  H2  WAT X 285       0.282  22.254  61.212  0.00  0.00           H
ATOM   3441  O   WAT X 286      27.182   7.855  18.660  0.00  0.00           O
ATOM   3442  H1  WAT X 286      27.233   7.048  19.172  0.00  0.00           H
ATOM   3443  H2  WAT X 286      27.573   7.629  17.816  0.00  0.00           H
ATOM   3444  O   WAT X 287      21.584  17.490  68.771  0.00  0.00           O
ATOM   3445  H1  WAT X 287      20.783  17.257  68.302  0.00  0.00           H
ATOM   3446  H2  WAT X 287      22.247  17.573  68.086  0.00  0.00           H
ATOM   3447  O   WAT X 288      50.794  34.270  60.005  0.00  0.00           O
ATOM   3448  H1  WAT X 288      51.667  33.912  59.845  0.00  0.00           H
ATOM   3449  H2  WAT X 288      50.197  33.615  59.642  0.00  0.00           H
ATOM   3450  O   WAT X 289      -2.146 -22.110  40.688  0.00  0.00           O
ATOM   3451  H1  WAT X 289      -1.471 -21.549  40.306  0.00  0.00           H
ATOM   3452  H2  WAT X 289      -1.660 -22.819  41.107  0.00  0.00           H
ATOM   3453  O   WAT X 290      13.850  14.207  59.626  0.00  0.00           O
ATOM   3454  H1  WAT X 290      14.224  14.011  58.767  0.00  0.00           H
ATOM   3455  H2  WAT X 290      13.039  13.699  59.656  0.00  0.00           H
ATOM   3456  O   WAT X 291      21.715  49.777  20.362  0.00  0.00           O
ATOM   3457  H1  WAT X 291      21.996  50.185  21.181  0.00  0.00           H
ATOM   3458  H2  WAT X 291      20.801  50.044  20.263  0.00  0.00           H
ATOM   3459  O   WAT X 292      10.937  27.386  10.568  0.00  0.00           O
ATOM   3460  H1  WAT X 292      10.638  28.097  10.002  0.00  0.00           H
ATOM   3461  H2  WAT X 292      11.600  27.789  11.129  0.00  0.00           H
ATOM   3462  O   WAT X 293      50.052  11.367  33.724  0.00  0.00           O
ATOM   3463  H1  WAT X 293      49.985  12.318  33.637  0.00  0.00           H
ATOM   3464  H2  WAT X 293      50.606  11.236  34.494  0.00  0.00           H
ATOM   3465  O   WAT X 294     -40.811  29.672  79.324  0.00  0.00           O
ATOM   3466  H1  WAT X 294     -41.557  29.077  79.246  0.00  0.00           H
ATOM   3467  H2  WAT X 294     -40.422  29.684  78.450  0.00  0.00           H
ATOM   3468  O   WAT X 295      18.444   0.193  20.386  0.00  0.00           O
ATOM   3469  H1  WAT X 295      18.303  -0.591  20.917  0.00  0.00           H
ATOM   3470  H2  WAT X 295      17.593   0.364  19.982  0.00  0.00           H
ATOM   3471  O   WAT X 296     -13.600  -4.759  53.896  0.00  0.00           O
ATOM   3472  H1  WAT X 296     -13.980  -3.993  53.465  0.00  0.00           H
ATOM   3473  H2  WAT X 296     -12.668  -4.556  53.968  0.00  0.00           H
ATOM   3474  O   WAT X 297      55.450  31.533  62.454  0.00  0.00           O
ATOM   3475  H1  WAT X 297      55.030  31.217  61.654  0.00  0.00           H
ATOM   3476  H2  WAT X 297      54.893  32.254  62.748  0.00  0.00           H
ATOM   3477  O   WAT X 298       8.006   3.006  18.545  0.00  0.00           O
ATOM   3478  H1  WAT X 298       7.487   2.276  18.206  0.00  0.00           H
ATOM   3479  H2  WAT X 298       8.793   3.014  18.001  0.00  0.00           H
ATOM   3480  O   WAT X 299      -2.207  27.960  56.200  0.00  0.00           O
ATOM   3481  H1  WAT X 299      -1.938  28.737  56.690  0.00  0.00           H
ATOM   3482  H2  WAT X 299      -1.661  27.256  56.549  0.00  0.00           H
ATOM   3483  O   WAT X 300     -32.586  35.690  78.455  0.00  0.00           O
ATOM   3484  H1  WAT X 300     -32.979  35.191  77.739  0.00  0.00           H
ATOM   3485  H2  WAT X 300     -32.841  36.596  78.284  0.00  0.00           H
ATOM   3486  O   WAT X 301     -17.739   2.425  13.599  0.00  0.00           O
ATOM   3487  H1  WAT X 301     -18.653   2.350  13.325  0.00  0.00           H
ATOM   3488  H2  WAT X 301     -17.556   3.364  13.567  0.00  0.00           H
ATOM   3489  O   WAT X 302      34.120   8.786  24.675  0.00  0.00           O
ATOM   3490  H1  WAT X 302      33.881   7.868  24.805  0.00  0.00           H
ATOM   3491  H2  WAT X 302      34.067   9.173  25.549  0.00  0.00           H
ATOM   3492  O   WAT X 303      26.762  -3.776  48.300  0.00  0.00           O
ATOM   3493  H1  WAT X 303      27.446  -3.324  48.794  0.00  0.00           H
ATOM   3494  H2  WAT X 303      25.982  -3.705  48.851  0.00  0.00           H
ATOM   3495  O   WAT X 304      -7.043  36.454  72.050  0.00  0.00           O
ATOM   3496  H1  WAT X 304      -7.873  36.930  72.015  0.00  0.00           H
ATOM   3497  H2  WAT X 304      -7.246  35.653  72.534  0.00  0.00           H
ATOM   3498  O   WAT X 305      -4.715 -12.169  43.502  0.00  0.00           O
ATOM   3499  H1  WAT X 305      -5.135 -12.760  44.127  0.00  0.00           H
ATOM   3500  H2  WAT X 305      -4.142 -12.735  42.985  0.00  0.00           H
ATOM   3501  O   WAT X 306     -38.818  20.065  43.325  0.00  0.00           O
ATOM   3502  H1  WAT X 306     -37.947  20.433  43.473  0.00  0.00           H
ATOM   3503  H2  WAT X 306     -38.663  19.129  43.194  0.00  0.00           H
ATOM   3504  O   WAT X 307      28.612  40.807  11.507  0.00  0.00           O
ATOM   3505  H1  WAT X 307      28.945  39.927  11.336  0.00  0.00           H
ATOM   3506  H2  WAT X 307      29.180  41.382  10.994  0.00  0.00           H
ATOM   3507  O   WAT X 308     -17.943  -6.299  60.463  0.00  0.00           O
ATOM   3508  H1  WAT X 308     -17.504  -6.986  60.965  0.00  0.00           H
ATOM   3509  H2  WAT X 308     -18.046  -5.577  61.084  0.00  0.00           H
ATOM   3510  O   WAT X 309      49.633  18.149  51.327  0.00  0.00           O
ATOM   3511  H1  WAT X 309      49.859  17.519  50.643  0.00  0.00           H
ATOM   3512  H2  WAT X 309      49.563  17.622  52.123  0.00  0.00           H
ATOM   3513  O   WAT X 310      12.387  -3.855  33.163  0.00  0.00           O
ATOM   3514  H1  WAT X 310      12.046  -2.961  33.165  0.00  0.00           H
ATOM   3515  H2  WAT X 310      11.739  -4.359  33.655  0.00  0.00           H
ATOM   3516  O   WAT X 311     -15.890  -1.652  92.568  0.00  0.00           O
ATOM   3517  H1  WAT X 311     -15.800  -0.708  92.700  0.00  0.00           H
ATOM   3518  H2  WAT X 311     -15.238  -2.038  93.154  0.00  0.00           H
ATOM   3519  O   WAT X 312       9.481  45.734  35.911  0.00  0.00           O
ATOM   3520  H1  WAT X 312       9.799  44.835  35.987  0.00  0.00           H
ATOM   3521  H2  WAT X 312       8.950  45.867  36.697  0.00  0.00           H
ATOM   3522  O   WAT X 313       6.271  20.891  19.596  0.00  0.00           O
ATOM   3523  H1  WAT X 313       5.399  20.596  19.334  0.00  0.00           H
ATOM   3524  H2  WAT X 313       6.113  21.480  20.334  0.00  0.00           H
ATOM   3525  O   WAT X 314      47.215  14.912  38.472  0.00  0.00           O
ATOM   3526  H1  WAT X 314      47.994  15.375  38.163  0.00  0.00           H
ATOM   3527  H2  WAT X 314      46.482  15.389  38.082  0.00  0.00           H
ATOM   3528  O   WAT X 315     -27.587  17.163  73.872  0.00  0.00           O
ATOM   3529  H1  WAT X 315     -27.597  16.707  74.714  0.00  0.00           H
ATOM   3530  H2  WAT X 315     -28.346  16.816  73.403  0.00  0.00           H
ATOM   3531  O   WAT X 316      13.536  22.728  22.309  0.00  0.00           O
ATOM   3532  H1  WAT X 316      14.278  23.311  22.470  0.00  0.00           H
ATOM   3533  H2  WAT X 316      12.939  22.894  23.039  0.00  0.00           H
ATOM   3534  O   WAT X 317      24.043  40.433  75.728  0.00  0.00           O
ATOM   3535  H1  WAT X 317      24.315  39.607  75.329  0.00  0.00           H
ATOM   3536  H2  WAT X 317      23.086  40.404  75.711  0.00  0.00           H
ATOM   3537  O   WAT X 318       2.033  47.669  68.259  0.00  0.00           O
ATOM   3538  H1  WAT X 318       1.258  47.190  67.964  0.00  0.00           H
ATOM   3539  H2  WAT X 318       2.451  47.967  67.451  0.00  0.00           H
ATOM   3540  O   WAT X 319      26.345  48.546  30.219  0.00  0.00           O
ATOM   3541  H1  WAT X 319      26.105  47.680  29.887  0.00  0.00           H
ATOM   3542  H2  WAT X 319      26.191  49.136  29.481  0.00  0.00           H
ATOM   3543  O   WAT X 320     -10.671 -13.252  39.025  0.00  0.00           O
ATOM   3544  H1  WAT X 320     -10.038 -13.582  38.388  0.00  0.00           H
ATOM   3545  H2  WAT X 320     -10.175 -13.182  39.841  0.00  0.00           H
ATOM   3546  O   WAT X 321     -22.756 -11.176  33.924  0.00  0.00           O
ATOM   3547  H1  WAT X 321     -22.313 -11.533  34.693  0.00  0.00           H
ATOM   3548  H2  WAT X 321     -22.813 -10.236  34.096  0.00  0.00           H
ATOM   3549  O   WAT X 322      10.888  19.461  57.521  0.00  0.00           O
ATOM   3550  H1  WAT X 322      10.438  20.021  58.153  0.00  0.00           H
ATOM   3551  H2  WAT X 322      11.239  18.741  58.046  0.00  0.00           H
ATOM   3552  O   WAT X 323       3.034  19.650  39.050  0.00  0.00           O
ATOM   3553  H1  WAT X 323       3.303  19.800  39.956  0.00  0.00           H
ATOM   3554  H2  WAT X 323       2.158  19.269  39.120  0.00  0.00           H
ATOM   3555  O   WAT X 324     -11.192  -9.459  57.700  0.00  0.00           O
ATOM   3556  H1  WAT X 324     -11.933  -9.201  57.152  0.00  0.00           H
ATOM   3557  H2  WAT X 324     -10.420  -9.252  57.172  0.00  0.00           H
ATOM   3558  O   WAT X 325     -25.505   0.235  57.679  0.00  0.00           O
ATOM   3559  H1  WAT X 325     -25.245   1.075  57.301  0.00  0.00           H
ATOM   3560  H2  WAT X 325     -26.157  -0.111  57.069  0.00  0.00           H
ATOM   3561  O   WAT X 326     -22.532  18.635  86.169  0.00  0.00           O
ATOM   3562  H1  WAT X 326     -22.734  18.286  85.301  0.00  0.00           H
ATOM   3563  H2  WAT X 326     -23.264  18.354  86.717  0.00  0.00           H
ATOM   3564  O   WAT X 327     -31.392   2.830  49.358  0.00  0.00           O
ATOM   3565  H1  WAT X 327     -30.562   3.239  49.113  0.00  0.00           H
ATOM   3566  H2  WAT X 327     -32.060   3.452  49.068  0.00  0.00           H
ATOM   3567  O   WAT X 328      32.586   7.560  49.755  0.00  0.00           O
ATOM   3568  H1  WAT X 328      32.360   6.689  49.428  0.00  0.00           H
ATOM   3569  H2  WAT X 328      32.923   8.024  48.988  0.00  0.00           H
ATOM   3570  O   WAT X 329     -25.448  16.708  47.565  0.00  0.00           O
ATOM   3571  H1  WAT X 329     -26.397  16.720  47.685  0.00  0.00           H
ATOM   3572  H2  WAT X 329     -25.326  16.576  46.625  0.00  0.00           H
ATOM   3573  O   WAT X 330      36.500  10.479  54.651  0.00  0.00           O
ATOM   3574  H1  WAT X 330      37.456  10.523  54.670  0.00  0.00           H
ATOM   3575  H2  WAT X 330      36.307   9.574  54.408  0.00  0.00           H
ATOM   3576  O   WAT X 331     -25.363   4.372  69.351  0.00  0.00           O
ATOM   3577  H1  WAT X 331     -25.239   3.424  69.300  0.00  0.00           H
ATOM   3578  H2  WAT X 331     -25.309   4.570  70.286  0.00  0.00           H
ATOM   3579  O   WAT X 332       0.550  10.579  31.510  0.00  0.00           O
ATOM   3580  H1  WAT X 332      -0.098   9.890  31.657  0.00  0.00           H
ATOM   3581  H2  WAT X 332       1.381  10.187  31.776  0.00  0.00           H
ATOM   3582  O   WAT X 333     -21.656  23.797  23.918  0.00  0.00           O
ATOM   3583  H1  WAT X 333     -21.145  23.907  24.720  0.00  0.00           H
ATOM   3584  H2  WAT X 333     -21.228  23.074  23.459  0.00  0.00           H
ATOM   3585  O   WAT X 334      40.023  18.795  18.196  0.00  0.00           O
ATOM   3586  H1  WAT X 334      40.059  18.381  17.333  0.00  0.00           H
ATOM   3587  H2  WAT X 334      39.091  18.949  18.349  0.00  0.00           H
ATOM   3588  O   WAT X 335      27.737 -13.284  27.478  0.00  0.00           O
ATOM   3589  H1  WAT X 335      27.737 -14.108  26.990  0.00  0.00           H
ATOM   3590  H2  WAT X 335      27.064 -13.402  28.148  0.00  0.00           H
ATOM   3591  O   WAT X 336      -2.147  -2.130  78.006  0.00  0.00           O
ATOM   3592  H1  WAT X 336      -1.237  -2.089  78.301  0.00  0.00           H
ATOM   3593  H2  WAT X 336      -2.124  -1.792  77.111  0.00  0.00           H
ATOM   3594  O   WAT X 337     -13.542 -10.063  68.799  0.00  0.00           O
ATOM   3595  H1  WAT X 337     -13.805  -9.155  68.947  0.00  0.00           H
ATOM   3596  H2  WAT X 337     -12.954 -10.264  69.527  0.00  0.00           H
ATOM   3597  O   WAT X 338     -11.420  35.753  61.633  0.00  0.00           O
ATOM   3598  H1  WAT X 338     -10.501  36.020  61.626  0.00  0.00           H
ATOM   3599  H2  WAT X 338     -11.826  36.269  60.936  0.00  0.00           H
ATOM   3600  O   WAT X 339      17.518  -5.506  38.183  0.00  0.00           O
ATOM   3601  H1  WAT X 339      18.444  -5.348  37.998  0.00  0.00           H
ATOM   3602  H2  WAT X 339      17.375  -6.418  37.931  0.00  0.00           H
ATOM   3603  O   WAT X 340       3.584   9.447  41.749  0.00  0.00           O
ATOM   3604  H1  WAT X 340       4.347   9.905  41.397  0.00  0.00           H
ATOM   3605  H2  WAT X 340       3.426   8.735  41.129  0.00  0.00           H
ATOM   3606  O   WAT X 341      24.906  20.661  70.020  0.00  0.00           O
ATOM   3607  H1  WAT X 341      24.723  21.496  70.449  0.00  0.00           H
ATOM   3608  H2  WAT X 341      25.137  20.069  70.737  0.00  0.00           H
ATOM   3609  O   WAT X 342       9.433 -19.693  27.615  0.00  0.00           O
ATOM   3610  H1  WAT X 342       9.449 -20.586  27.959  0.00  0.00           H
ATOM   3611  H2  WAT X 342       8.514 -19.538  27.394  0.00  0.00           H
ATOM   3612  O   WAT X 343      32.216  44.665   4.658  0.00  0.00           O
ATOM   3613  H1  WAT X 343      32.826  45.388   4.512  0.00  0.00           H
ATOM   3614  H2  WAT X 343      32.636  43.910   4.246  0.00  0.00           H
ATOM   3615  O   WAT X 344      34.350  48.561  56.625  0.00  0.00           O
ATOM   3616  H1  WAT X 344      34.534  48.277  57.521  0.00  0.00           H
ATOM   3617  H2  WAT X 344      33.485  48.968  56.675  0.00  0.00           H
ATOM   3618  O   WAT X 345     -15.798  23.575  50.355  0.00  0.00           O
ATOM   3619  H1  WAT X 345     -15.321  23.116  51.046  0.00  0.00           H
ATOM   3620  H2  WAT X 345     -16.442  24.108  50.822  0.00  0.00           H
ATOM   3621  O   WAT X 346      27.293   7.028  39.086  0.00  0.00           O
ATOM   3622  H1  WAT X 346      27.739   6.515  39.760  0.00  0.00           H
ATOM   3623  H2  WAT X 346      27.064   7.849  39.522  0.00  0.00           H
ATOM   3624  O   WAT X 347       6.550 -15.291  31.062  0.00  0.00           O
ATOM   3625  H1  WAT X 347       7.035 -15.269  31.886  0.00  0.00           H
ATOM   3626  H2  WAT X 347       6.899 -16.052  30.598  0.00  0.00           H
ATOM   3627  O   WAT X 348     -11.361  27.762  66.818  0.00  0.00           O
ATOM   3628  H1  WAT X 348     -12.234  27.466  66.562  0.00  0.00           H
ATOM   3629  H2  WAT X 348     -10.968  28.080  66.005  0.00  0.00           H
ATOM   3630  O   WAT X 349     -21.722  11.430  82.727  0.00  0.00           O
ATOM   3631  H1  WAT X 349     -21.383  12.074  82.104  0.00  0.00           H
ATOM   3632  H2  WAT X 349     -22.175  10.786  82.183  0.00  0.00           H
ATOM   3633  O   WAT X 350      41.876  33.258  52.029  0.00  0.00           O
ATOM   3634  H1  WAT X 350      42.673  33.784  51.966  0.00  0.00           H
ATOM   3635  H2  WAT X 350      41.694  32.989  51.129  0.00  0.00           H
ATOM   3636  O   WAT X 351      -3.510 -15.306  53.085  0.00  0.00           O
ATOM   3637  H1  WAT X 351      -3.797 -16.219  53.075  0.00  0.00           H
ATOM   3638  H2  WAT X 351      -4.100 -14.863  52.475  0.00  0.00           H
ATOM   3639  O   WAT X 352     -17.379  35.093  41.975  0.00  0.00           O
ATOM   3640  H1  WAT X 352     -16.627  34.524  41.815  0.00  0.00           H
ATOM   3641  H2  WAT X 352     -17.211  35.868  41.440  0.00  0.00           H
ATOM   3642  O   WAT X 353      22.907   7.326  30.890  0.00  0.00           O
ATOM   3643  H1  WAT X 353      23.474   7.806  31.494  0.00  0.00           H
ATOM   3644  H2  WAT X 353      22.601   6.573  31.396  0.00  0.00           H
ATOM   3645  O   WAT X 354     -10.175  25.701  57.075  0.00  0.00           O
ATOM   3646  H1  WAT X 354     -10.509  25.523  56.196  0.00  0.00           H
ATOM   3647  H2  WAT X 354      -9.426  25.113  57.169  0.00  0.00           H
ATOM   3648  O   WAT X 355       9.697  22.838  79.271  0.00  0.00           O
ATOM   3649  H1  WAT X 355      10.486  23.203  78.872  0.00  0.00           H
ATOM   3650  H2  WAT X 355       9.893  21.907  79.381  0.00  0.00           H
ATOM   3651  O   WAT X 356     -16.579  26.369  63.988  0.00  0.00           O
ATOM   3652  H1  WAT X 356     -17.235  26.222  64.670  0.00  0.00           H
ATOM   3653  H2  WAT X 356     -17.085  26.435  63.179  0.00  0.00           H
ATOM   3654  O   WAT X 357     -22.371   0.247  53.545  0.00  0.00           O
ATOM   3655  H1  WAT X 357     -21.799   0.879  53.109  0.00  0.00           H
ATOM   3656  H2  WAT X 357     -23.176   0.256  53.029  0.00  0.00           H
ATOM   3657  O   WAT X 358      40.417  31.191  21.218  0.00  0.00           O
ATOM   3658  H1  WAT X 358      40.097  30.543  20.590  0.00  0.00           H
ATOM   3659  H2  WAT X 358      40.678  31.938  20.680  0.00  0.00           H
ATOM   3660  O   WAT X 359     -15.521  15.935  36.132  0.00  0.00           O
ATOM   3661  H1  WAT X 359     -15.452  16.786  35.700  0.00  0.00           H
ATOM   3662  H2  WAT X 359     -14.615  15.684  36.314  0.00  0.00           H
ATOM   3663  O   WAT X 360      11.979 -25.280  28.116  0.00  0.00           O
ATOM   3664  H1  WAT X 360      11.820 -24.367  28.355  0.00  0.00           H
ATOM   3665  H2  WAT X 360      12.929 -25.338  28.009  0.00  0.00           H
ATOM   3666  O   WAT X 361      10.968  62.162  24.682  0.00  0.00           O
ATOM   3667  H1  WAT X 361      10.070  61.975  24.409  0.00  0.00           H
ATOM   3668  H2  WAT X 361      11.169  61.484  25.327  0.00  0.00           H
ATOM   3669  O   WAT X 362      -9.169  55.346  74.567  0.00  0.00           O
ATOM   3670  H1  WAT X 362      -9.078  55.011  73.674  0.00  0.00           H
ATOM   3671  H2  WAT X 362      -9.838  56.028  74.500  0.00  0.00           H
ATOM   3672  O   WAT X 363     -18.153  20.137  55.481  0.00  0.00           O
ATOM   3673  H1  WAT X 363     -17.507  19.471  55.243  0.00  0.00           H
ATOM   3674  H2  WAT X 363     -18.736  20.186  54.723  0.00  0.00           H
ATOM   3675  O   WAT X 364     -13.434  -1.231  20.722  0.00  0.00           O
ATOM   3676  H1  WAT X 364     -13.822  -1.143  21.592  0.00  0.00           H
ATOM   3677  H2  WAT X 364     -12.913  -2.033  20.772  0.00  0.00           H
ATOM   3678  O   WAT X 365      43.152  25.593  66.948  0.00  0.00           O
ATOM   3679  H1  WAT X 365      43.137  26.436  66.495  0.00  0.00           H
ATOM   3680  H2  WAT X 365      43.139  24.943  66.246  0.00  0.00           H
ATOM   3681  O   WAT X 366     -15.673  -9.406  18.550  0.00  0.00           O
ATOM   3682  H1  WAT X 366     -14.820  -9.057  18.810  0.00  0.00           H
ATOM   3683  H2  WAT X 366     -15.465 -10.124  17.952  0.00  0.00           H
ATOM   3684  O   WAT X 367      -3.213 -23.520  24.443  0.00  0.00           O
ATOM   3685  H1  WAT X 367      -3.905 -23.995  23.982  0.00  0.00           H
ATOM   3686  H2  WAT X 367      -3.365 -22.601  24.222  0.00  0.00           H
ATOM   3687  O   WAT X 368     -25.044  15.739  85.268  0.00  0.00           O
ATOM   3688  H1  WAT X 368     -24.558  15.000  84.903  0.00  0.00           H
ATOM   3689  H2  WAT X 368     -25.819  15.815  84.711  0.00  0.00           H
ATOM   3690  O   WAT X 369      12.927  -5.324  59.313  0.00  0.00           O
ATOM   3691  H1  WAT X 369      12.562  -6.077  58.848  0.00  0.00           H
ATOM   3692  H2  WAT X 369      12.929  -5.588  60.233  0.00  0.00           H
ATOM   3693  O   WAT X 370      -0.808  57.001  70.751  0.00  0.00           O
ATOM   3694  H1  WAT X 370      -0.988  56.371  70.053  0.00  0.00           H
ATOM   3695  H2  WAT X 370      -0.215  57.637  70.353  0.00  0.00           H
ATOM   3696  O   WAT X 371      22.795  60.132  38.559  0.00  0.00           O
ATOM   3697  H1  WAT X 371      23.422  60.001  37.848  0.00  0.00           H
ATOM   3698  H2  WAT X 371      21.958  60.278  38.117  0.00  0.00           H
ATOM   3699  O   WAT X 372     -15.747  36.621  56.640  0.00  0.00           O
ATOM   3700  H1  WAT X 372     -15.064  37.256  56.426  0.00  0.00           H
ATOM   3701  H2  WAT X 372     -16.406  37.128  57.114  0.00  0.00           H
ATOM   3702  O   WAT X 373      20.610  62.832  56.069  0.00  0.00           O
ATOM   3703  H1  WAT X 373      20.590  63.568  55.457  0.00  0.00           H
ATOM   3704  H2  WAT X 373      19.930  63.036  56.711  0.00  0.00           H
ATOM   3705  O   WAT X 374      43.719  11.650  49.596  0.00  0.00           O
ATOM   3706  H1  WAT X 374      44.634  11.812  49.827  0.00  0.00           H
ATOM   3707  H2  WAT X 374      43.554  10.753  49.886  0.00  0.00           H
ATOM   3708  O   WAT X 375     -31.636  -0.143  40.667  0.00  0.00           O
ATOM   3709  H1  WAT X 375     -31.296   0.490  41.299  0.00  0.00           H
ATOM   3710  H2  WAT X 375     -31.299   0.158  39.823  0.00  0.00           H
ATOM   3711  O   WAT X 376     -35.620   8.666  17.885  0.00  0.00           O
ATOM   3712  H1  WAT X 376     -35.471   7.721  17.855  0.00  0.00           H
ATOM   3713  H2  WAT X 376     -36.322   8.817  17.251  0.00  0.00           H
ATOM   3714  O   WAT X 377     -23.526  23.269  46.260  0.00  0.00           O
ATOM   3715  H1  WAT X 377     -22.915  23.838  46.728  0.00  0.00           H
ATOM   3716  H2  WAT X 377     -23.532  22.456  46.766  0.00  0.00           H
ATOM   3717  O   WAT X 378      -7.603  25.692  33.179  0.00  0.00           O
ATOM   3718  H1  WAT X 378      -6.848  25.760  32.595  0.00  0.00           H
ATOM   3719  H2  WAT X 378      -7.976  26.573  33.193  0.00  0.00           H
ATOM   3720  O   WAT X 379      -8.525  28.991  82.639  0.00  0.00           O
ATOM   3721  H1  WAT X 379      -8.132  28.173  82.334  0.00  0.00           H
ATOM   3722  H2  WAT X 379      -8.228  29.075  83.546  0.00  0.00           H
ATOM   3723  O   WAT X 380      24.005   1.703  32.969  0.00  0.00           O
ATOM   3724  H1  WAT X 380      23.725   2.008  32.107  0.00  0.00           H
ATOM   3725  H2  WAT X 380      23.916   0.751  32.928  0.00  0.00           H
ATOM   3726  O   WAT X 381       4.311 -17.020  24.128  0.00  0.00           O
ATOM   3727  H1  WAT X 381       4.052 -16.812  23.230  0.00  0.00           H
ATOM   3728  H2  WAT X 381       5.036 -17.637  24.032  0.00  0.00           H
ATOM   3729  O   WAT X 382     -24.143  19.648  44.261  0.00  0.00           O
ATOM   3730  H1  WAT X 382     -24.585  20.497  44.256  0.00  0.00           H
ATOM   3731  H2  WAT X 382     -23.613  19.658  45.058  0.00  0.00           H
ATOM   3732  O   WAT X 383      17.397  63.047  44.370  0.00  0.00           O
ATOM   3733  H1  WAT X 383      16.760  63.116  45.081  0.00  0.00           H
ATOM   3734  H2  WAT X 383      18.211  62.790  44.802  0.00  0.00           H
ATOM   3735  O   WAT X 384       6.332  -7.435  62.055  0.00  0.00           O
ATOM   3736  H1  WAT X 384       5.616  -7.102  62.595  0.00  0.00           H
ATOM   3737  H2  WAT X 384       5.901  -7.971  61.389  0.00  0.00           H
ATOM   3738  O   WAT X 385       4.058  33.184  72.055  0.00  0.00           O
ATOM   3739  H1  WAT X 385       4.936  33.526  72.222  0.00  0.00           H
ATOM   3740  H2  WAT X 385       3.470  33.883  72.340  0.00  0.00           H
ATOM   3741  O   WAT X 386      45.627  12.502  33.111  0.00  0.00           O
ATOM   3742  H1  WAT X 386      46.330  12.270  32.505  0.00  0.00           H
ATOM   3743  H2  WAT X 386      44.830  12.463  32.582  0.00  0.00           H
ATOM   3744  O   WAT X 387     -32.364  14.980  48.821  0.00  0.00           O
ATOM   3745  H1  WAT X 387     -33.122  14.504  48.481  0.00  0.00           H
ATOM   3746  H2  WAT X 387     -32.740  15.710  49.312  0.00  0.00           H
ATOM   3747  O   WAT X 388      29.713  29.604  79.606  0.00  0.00           O
ATOM   3748  H1  WAT X 388      30.670  29.604  79.600  0.00  0.00           H
ATOM   3749  H2  WAT X 388      29.480  29.704  80.529  0.00  0.00           H
ATOM   3750  O   WAT X 389      -6.425  20.767  53.912  0.00  0.00           O
ATOM   3751  H1  WAT X 389      -6.225  19.833  53.853  0.00  0.00           H
ATOM   3752  H2  WAT X 389      -6.921  20.957  53.115  0.00  0.00           H
ATOM   3753  O   WAT X 390       0.766 -11.997  48.764  0.00  0.00           O
ATOM   3754  H1  WAT X 390       1.190 -11.192  48.467  0.00  0.00           H
ATOM   3755  H2  WAT X 390      -0.155 -11.760  48.866  0.00  0.00           H
ATOM   3756  O   WAT X 391       4.870   6.081  67.797  0.00  0.00           O
ATOM   3757  H1  WAT X 391       5.374   5.662  67.099  0.00  0.00           H
ATOM   3758  H2  WAT X 391       5.339   5.856  68.600  0.00  0.00           H
ATOM   3759  O   WAT X 392      33.556  38.754  80.685  0.00  0.00           O
ATOM   3760  H1  WAT X 392      32.666  38.582  80.992  0.00  0.00           H
ATOM   3761  H2  WAT X 392      34.117  38.277  81.297  0.00  0.00           H
ATOM   3762  O   WAT X 393      12.205   0.438  74.868  0.00  0.00           O
ATOM   3763  H1  WAT X 393      11.582  -0.250  75.104  0.00  0.00           H
ATOM   3764  H2  WAT X 393      12.651   0.100  74.092  0.00  0.00           H
ATOM   3765  O   WAT X 394      -6.806  24.709  12.253  0.00  0.00           O
ATOM   3766  H1  WAT X 394      -6.482  25.581  12.481  0.00  0.00           H
ATOM   3767  H2  WAT X 394      -6.839  24.709  11.297  0.00  0.00           H
ATOM   3768  O   WAT X 395       8.276  13.553  33.502  0.00  0.00           O
ATOM   3769  H1  WAT X 395       8.543  14.468  33.419  0.00  0.00           H
ATOM   3770  H2  WAT X 395       7.448  13.587  33.981  0.00  0.00           H
ATOM   3771  O   WAT X 396       4.456  16.012  71.682  0.00  0.00           O
ATOM   3772  H1  WAT X 396       5.366  16.296  71.592  0.00  0.00           H
ATOM   3773  H2  WAT X 396       4.010  16.761  72.078  0.00  0.00           H
ATOM   3774  O   WAT X 397      -3.399  37.263  66.763  0.00  0.00           O
ATOM   3775  H1  WAT X 397      -2.546  37.628  66.527  0.00  0.00           H
ATOM   3776  H2  WAT X 397      -3.231  36.751  67.554  0.00  0.00           H
ATOM   3777  O   WAT X 398      24.512  48.225   5.408  0.00  0.00           O
ATOM   3778  H1  WAT X 398      24.142  48.853   4.787  0.00  0.00           H
ATOM   3779  H2  WAT X 398      24.930  48.768   6.076  0.00  0.00           H
ATOM   3780  O   WAT X 399     -36.561   8.122  52.092  0.00  0.00           O
ATOM   3781  H1  WAT X 399     -36.211   8.740  52.734  0.00  0.00           H
ATOM   3782  H2  WAT X 399     -36.044   8.279  51.302  0.00  0.00           H
ATOM   3783  O   WAT X 400     -18.273  12.039  13.086  0.00  0.00           O
ATOM   3784  H1  WAT X 400     -18.723  11.617  13.818  0.00  0.00           H
ATOM   3785  H2  WAT X 400     -17.368  11.733  13.152  0.00  0.00           H
ATOM   3786  O   WAT X 401      -8.169  46.717  37.697  0.00  0.00           O
ATOM   3787  H1  WAT X 401      -7.401  46.889  38.241  0.00  0.00           H
ATOM   3788  H2  WAT X 401      -8.902  46.712  38.313  0.00  0.00           H
ATOM   3789  O   WAT X 402      -5.699 -15.935  50.398  0.00  0.00           O
ATOM   3790  H1  WAT X 402      -6.499 -15.798  49.891  0.00  0.00           H
ATOM   3791  H2  WAT X 402      -4.995 -15.898  49.751  0.00  0.00           H
ATOM   3792  O   WAT X 403       4.357  26.658  41.680  0.00  0.00           O
ATOM   3793  H1  WAT X 403       3.761  27.329  42.013  0.00  0.00           H
ATOM   3794  H2  WAT X 403       3.788  26.033  41.230  0.00  0.00           H
ATOM   3795  O   WAT X 404      31.626  40.795  70.307  0.00  0.00           O
ATOM   3796  H1  WAT X 404      31.063  41.493  69.972  0.00  0.00           H
ATOM   3797  H2  WAT X 404      32.020  41.164  71.098  0.00  0.00           H
ATOM   3798  O   WAT X 405      26.840  45.174  56.416  0.00  0.00           O
ATOM   3799  H1  WAT X 405      25.954  44.863  56.228  0.00  0.00           H
ATOM   3800  H2  WAT X 405      26.944  45.043  57.358  0.00  0.00           H
ATOM   3801  O   WAT X 406     -25.626  40.132  70.409  0.00  0.00           O
ATOM   3802  H1  WAT X 406     -25.853  39.299  69.997  0.00  0.00           H
ATOM   3803  H2  WAT X 406     -25.328  40.684  69.686  0.00  0.00           H
ATOM   3804  O   WAT X 407     -17.867   2.819  79.800  0.00  0.00           O
ATOM   3805  H1  WAT X 407     -18.144   3.732  79.886  0.00  0.00           H
ATOM   3806  H2  WAT X 407     -18.110   2.579  78.906  0.00  0.00           H
ATOM   3807  O   WAT X 408      11.972   4.612  60.348  0.00  0.00           O
ATOM   3808  H1  WAT X 408      11.974   3.691  60.087  0.00  0.00           H
ATOM   3809  H2  WAT X 408      11.202   4.700  60.910  0.00  0.00           H
ATOM   3810  O   WAT X 409      13.830  -8.260  28.071  0.00  0.00           O
ATOM   3811  H1  WAT X 409      13.211  -8.889  28.442  0.00  0.00           H
ATOM   3812  H2  WAT X 409      14.511  -8.172  28.738  0.00  0.00           H
ATOM   3813  O   WAT X 410      13.900  32.353  41.947  0.00  0.00           O
ATOM   3814  H1  WAT X 410      14.490  31.861  42.518  0.00  0.00           H
ATOM   3815  H2  WAT X 410      14.133  33.269  42.095  0.00  0.00           H
ATOM   3816  O   WAT X 411       0.879  14.547  14.224  0.00  0.00           O
ATOM   3817  H1  WAT X 411       1.669  14.008  14.199  0.00  0.00           H
ATOM   3818  H2  WAT X 411       0.955  15.119  13.461  0.00  0.00           H
ATOM   3819  O   WAT X 412       4.359   1.250  65.892  0.00  0.00           O
ATOM   3820  H1  WAT X 412       4.950   1.711  66.488  0.00  0.00           H
ATOM   3821  H2  WAT X 412       3.865   0.656  66.456  0.00  0.00           H
ATOM   3822  O   WAT X 413       4.380 -18.716  40.276  0.00  0.00           O
ATOM   3823  H1  WAT X 413       3.954 -19.093  39.506  0.00  0.00           H
ATOM   3824  H2  WAT X 413       5.287 -19.015  40.219  0.00  0.00           H
ATOM   3825  O   WAT X 414     -24.170  18.725  62.480  0.00  0.00           O
ATOM   3826  H1  WAT X 414     -23.990  19.620  62.192  0.00  0.00           H
ATOM   3827  H2  WAT X 414     -25.095  18.733  62.724  0.00  0.00           H
ATOM   3828  O   WAT X 415     -26.433  24.385  27.191  0.00  0.00           O
ATOM   3829  H1  WAT X 415     -27.007  23.734  27.594  0.00  0.00           H
ATOM   3830  H2  WAT X 415     -25.765  23.868  26.739  0.00  0.00           H
ATOM   3831  O   WAT X 416       8.034  50.108   7.812  0.00  0.00           O
ATOM   3832  H1  WAT X 416       8.904  49.870   8.133  0.00  0.00           H
ATOM   3833  H2  WAT X 416       8.201  50.570   6.990  0.00  0.00           H
ATOM   3834  O   WAT X 417       1.982  32.185  77.674  0.00  0.00           O
ATOM   3835  H1  WAT X 417       2.756  32.738  77.782  0.00  0.00           H
ATOM   3836  H2  WAT X 417       2.061  31.526  78.363  0.00  0.00           H
ATOM   3837  O   WAT X 418      40.298  37.139  35.103  0.00  0.00           O
ATOM   3838  H1  WAT X 418      40.454  36.394  35.684  0.00  0.00           H
ATOM   3839  H2  WAT X 418      40.589  36.836  34.243  0.00  0.00           H
ATOM   3840  O   WAT X 419      -5.735  50.453  44.452  0.00  0.00           O
ATOM   3841  H1  WAT X 419      -6.586  50.182  44.797  0.00  0.00           H
ATOM   3842  H2  WAT X 419      -5.874  50.535  43.509  0.00  0.00           H
ATOM   3843  O   WAT X 420     -22.231  48.218  71.006  0.00  0.00           O
ATOM   3844  H1  WAT X 420     -22.302  48.868  71.705  0.00  0.00           H
ATOM   3845  H2  WAT X 420     -21.584  48.585  70.403  0.00  0.00           H
ATOM   3846  O   WAT X 421     -13.971  31.368  14.055  0.00  0.00           O
ATOM   3847  H1  WAT X 421     -14.864  31.322  13.713  0.00  0.00           H
ATOM   3848  H2  WAT X 421     -13.588  32.131  13.622  0.00  0.00           H
ATOM   3849  O   WAT X 422      17.234  56.832  22.977  0.00  0.00           O
ATOM   3850  H1  WAT X 422      18.166  56.984  22.819  0.00  0.00           H
ATOM   3851  H2  WAT X 422      16.813  57.038  22.143  0.00  0.00           H
ATOM   3852  O   WAT X 423       3.139  64.730  48.483  0.00  0.00           O
ATOM   3853  H1  WAT X 423       2.454  64.262  48.006  0.00  0.00           H
ATOM   3854  H2  WAT X 423       2.673  65.183  49.186  0.00  0.00           H
ATOM   3855  O   WAT X 424      18.900  39.093  13.072  0.00  0.00           O
ATOM   3856  H1  WAT X 424      19.002  40.015  13.309  0.00  0.00           H
ATOM   3857  H2  WAT X 424      19.720  38.682  13.348  0.00  0.00           H
ATOM   3858  O   WAT X 425     -11.787  12.213  60.240  0.00  0.00           O
ATOM   3859  H1  WAT X 425     -12.337  11.778  60.891  0.00  0.00           H
ATOM   3860  H2  WAT X 425     -12.131  11.915  59.398  0.00  0.00           H
ATOM   3861  O   WAT X 426      13.001  59.931  71.057  0.00  0.00           O
ATOM   3862  H1  WAT X 426      12.971  59.743  70.119  0.00  0.00           H
ATOM   3863  H2  WAT X 426      12.087  59.889  71.338  0.00  0.00           H
ATOM   3864  O   WAT X 427       1.913  25.858  26.121  0.00  0.00           O
ATOM   3865  H1  WAT X 427       2.046  26.491  26.827  0.00  0.00           H
ATOM   3866  H2  WAT X 427       2.762  25.804  25.684  0.00  0.00           H
ATOM   3867  O   WAT X 428       6.150  34.551  76.085  0.00  0.00           O
ATOM   3868  H1  WAT X 428       5.651  35.266  75.688  0.00  0.00           H
ATOM   3869  H2  WAT X 428       6.960  34.513  75.576  0.00  0.00           H
ATOM   3870  O   WAT X 429      53.187  17.063  28.688  0.00  0.00           O
ATOM   3871  H1  WAT X 429      53.821  16.347  28.727  0.00  0.00           H
ATOM   3872  H2  WAT X 429      53.400  17.613  29.441  0.00  0.00           H
ATOM   3873  O   WAT X 430     -15.528  10.909  38.930  0.00  0.00           O
ATOM   3874  H1  WAT X 430     -14.912  10.195  38.769  0.00  0.00           H
ATOM   3875  H2  WAT X 430     -14.977  11.685  39.026  0.00  0.00           H
ATOM   3876  O   WAT X 431       7.858  18.358  55.882  0.00  0.00           O
ATOM   3877  H1  WAT X 431       8.222  18.080  56.723  0.00  0.00           H
ATOM   3878  H2  WAT X 431       6.912  18.370  56.024  0.00  0.00           H
ATOM   3879  O   WAT X 432      -1.243 -16.927  38.399  0.00  0.00           O
ATOM   3880  H1  WAT X 432      -0.511 -17.177  37.835  0.00  0.00           H
ATOM   3881  H2  WAT X 432      -2.017 -17.265  37.949  0.00  0.00           H
ATOM   3882  O   WAT X 433     -33.987  13.060  66.459  0.00  0.00           O
ATOM   3883  H1  WAT X 433     -33.917  13.792  67.071  0.00  0.00           H
ATOM   3884  H2  WAT X 433     -33.927  12.280  67.011  0.00  0.00           H
ATOM   3885  O   WAT X 434     -40.063  35.249  75.730  0.00  0.00           O
ATOM   3886  H1  WAT X 434     -40.208  34.992  76.641  0.00  0.00           H
ATOM   3887  H2  WAT X 434     -39.256  34.798  75.480  0.00  0.00           H
ATOM   3888  O   WAT X 435     -13.979  32.570  24.466  0.00  0.00           O
ATOM   3889  H1  WAT X 435     -13.557  32.780  23.633  0.00  0.00           H
ATOM   3890  H2  WAT X 435     -14.490  33.351  24.679  0.00  0.00           H
ATOM   3891  O   WAT X 436     -18.734  44.339  72.226  0.00  0.00           O
ATOM   3892  H1  WAT X 436     -18.171  44.782  71.591  0.00  0.00           H
ATOM   3893  H2  WAT X 436     -19.292  45.033  72.576  0.00  0.00           H
ATOM   3894  O   WAT X 437      27.556  49.250   3.521  0.00  0.00           O
ATOM   3895  H1  WAT X 437      27.202  50.138   3.476  0.00  0.00           H
ATOM   3896  H2  WAT X 437      27.803  49.138   4.439  0.00  0.00           H
ATOM   3897  O   WAT X 438      -5.031  16.322  62.515  0.00  0.00           O
ATOM   3898  H1  WAT X 438      -5.528  17.079  62.826  0.00  0.00           H
ATOM   3899  H2  WAT X 438      -5.517  16.014  61.750  0.00  0.00           H
ATOM   3900  O   WAT X 439       7.848  -3.802  65.235  0.00  0.00           O
ATOM   3901  H1  WAT X 439       7.187  -4.389  65.602  0.00  0.00           H
ATOM   3902  H2  WAT X 439       8.075  -4.195  64.391  0.00  0.00           H
ATOM   3903  O   WAT X 440      -1.214  29.930  31.481  0.00  0.00           O
ATOM   3904  H1  WAT X 440      -0.638  29.437  30.897  0.00  0.00           H
ATOM   3905  H2  WAT X 440      -1.786  29.268  31.868  0.00  0.00           H
ATOM   3906  O   WAT X 441     -32.891  16.725  77.473  0.00  0.00           O
ATOM   3907  H1  WAT X 441     -33.623  17.068  76.961  0.00  0.00           H
ATOM   3908  H2  WAT X 441     -33.064  17.020  78.367  0.00  0.00           H
ATOM   3909  O   WAT X 442      -7.413 -16.697  31.150  0.00  0.00           O
ATOM   3910  H1  WAT X 442      -6.813 -17.279  30.685  0.00  0.00           H
ATOM   3911  H2  WAT X 442      -6.853 -16.004  31.499  0.00  0.00           H
ATOM   3912  O   WAT X 443     -15.926  -8.170  76.577  0.00  0.00           O
ATOM   3913  H1  WAT X 443     -15.157  -8.190  76.008  0.00  0.00           H
ATOM   3914  H2  WAT X 443     -16.498  -7.512  76.183  0.00  0.00           H
ATOM   3915  O   WAT X 444      -6.684 -14.743  54.750  0.00  0.00           O
ATOM   3916  H1  WAT X 444      -6.776 -14.068  54.078  0.00  0.00           H
ATOM   3917  H2  WAT X 444      -6.653 -15.566  54.262  0.00  0.00           H
ATOM   3918  O   WAT X 445      -3.493   9.488  75.206  0.00  0.00           O
ATOM   3919  H1  WAT X 445      -4.436   9.621  75.118  0.00  0.00           H
ATOM   3920  H2  WAT X 445      -3.204  10.195  75.783  0.00  0.00           H
ATOM   3921  O   WAT X 446       0.263   1.368  33.001  0.00  0.00           O
ATOM   3922  H1  WAT X 446       0.476   1.295  33.932  0.00  0.00           H
ATOM   3923  H2  WAT X 446       1.112   1.364  32.560  0.00  0.00           H
ATOM   3924  O   WAT X 447      24.647  52.832  25.165  0.00  0.00           O
ATOM   3925  H1  WAT X 447      24.816  53.211  24.302  0.00  0.00           H
ATOM   3926  H2  WAT X 447      24.821  53.546  25.779  0.00  0.00           H
ATOM   3927  O   WAT X 448      21.548  12.863  91.843  0.00  0.00           O
ATOM   3928  H1  WAT X 448      20.902  12.460  91.263  0.00  0.00           H
ATOM   3929  H2  WAT X 448      21.026  13.283  92.528  0.00  0.00           H
ATOM   3930  O   WAT X 449     -14.602  29.868  64.186  0.00  0.00           O
ATOM   3931  H1  WAT X 449     -14.729  30.710  64.623  0.00  0.00           H
ATOM   3932  H2  WAT X 449     -15.179  29.265  64.654  0.00  0.00           H
ATOM   3933  O   WAT X 450      -3.344 -16.009  68.528  0.00  0.00           O
ATOM   3934  H1  WAT X 450      -2.943 -16.878  68.513  0.00  0.00           H
ATOM   3935  H2  WAT X 450      -3.007 -15.603  69.327  0.00  0.00           H
ATOM   3936  O   WAT X 451      49.913  25.046  58.385  0.00  0.00           O
ATOM   3937  H1  WAT X 451      49.158  24.899  57.815  0.00  0.00           H
ATOM   3938  H2  WAT X 451      50.367  24.204  58.404  0.00  0.00           H
ATOM   3939  O   WAT X 452     -23.402   2.816  13.622  0.00  0.00           O
ATOM   3940  H1  WAT X 452     -23.724   2.505  12.776  0.00  0.00           H
ATOM   3941  H2  WAT X 452     -24.115   3.354  13.967  0.00  0.00           H
ATOM   3942  O   WAT X 453     -10.376  12.447  68.090  0.00  0.00           O
ATOM   3943  H1  WAT X 453      -9.474  12.130  68.124  0.00  0.00           H
ATOM   3944  H2  WAT X 453     -10.625  12.563  69.007  0.00  0.00           H
ATOM   3945  O   WAT X 454     -18.366   0.850  35.845  0.00  0.00           O
ATOM   3946  H1  WAT X 454     -18.766  -0.004  35.678  0.00  0.00           H
ATOM   3947  H2  WAT X 454     -19.013   1.318  36.373  0.00  0.00           H
ATOM   3948  O   WAT X 455     -17.247  17.896  46.117  0.00  0.00           O
ATOM   3949  H1  WAT X 455     -17.988  17.490  46.567  0.00  0.00           H
ATOM   3950  H2  WAT X 455     -16.616  18.082  46.812  0.00  0.00           H
ATOM   3951  O   WAT X 456      -9.685  18.412  69.112  0.00  0.00           O
ATOM   3952  H1  WAT X 456      -8.773  18.600  69.331  0.00  0.00           H
ATOM   3953  H2  WAT X 456     -10.133  18.380  69.958  0.00  0.00           H
ATOM   3954  O   WAT X 457      -8.133   8.683  59.064  0.00  0.00           O
ATOM   3955  H1  WAT X 457      -8.747   8.272  58.455  0.00  0.00           H
ATOM   3956  H2  WAT X 457      -8.490   8.488  59.930  0.00  0.00           H
ATOM   3957  O   WAT X 458       8.401   2.317  66.738  0.00  0.00           O
ATOM   3958  H1  WAT X 458       8.313   1.366  66.800  0.00  0.00           H
ATOM   3959  H2  WAT X 458       7.501   2.637  66.675  0.00  0.00           H
ATOM   3960  O   WAT X 459      10.229   9.215  15.378  0.00  0.00           O
ATOM   3961  H1  WAT X 459       9.767   9.910  15.847  0.00  0.00           H
ATOM   3962  H2  WAT X 459       9.844   8.404  15.711  0.00  0.00           H
ATOM   3963  O   WAT X 460     -13.504  37.835  38.124  0.00  0.00           O
ATOM   3964  H1  WAT X 460     -12.944  38.557  38.410  0.00  0.00           H
ATOM   3965  H2  WAT X 460     -13.577  37.270  38.893  0.00  0.00           H
ATOM   3966  O   WAT X 461     -27.259  12.848  59.048  0.00  0.00           O
ATOM   3967  H1  WAT X 461     -28.186  12.895  58.816  0.00  0.00           H
ATOM   3968  H2  WAT X 461     -26.801  12.835  58.207  0.00  0.00           H
ATOM   3969  O   WAT X 462      -5.673  21.993  19.907  0.00  0.00           O
ATOM   3970  H1  WAT X 462      -6.407  21.381  19.872  0.00  0.00           H
ATOM   3971  H2  WAT X 462      -4.901  21.436  20.010  0.00  0.00           H
ATOM   3972  O   WAT X 463     -25.550  19.308  22.909  0.00  0.00           O
ATOM   3973  H1  WAT X 463     -25.150  18.636  22.357  0.00  0.00           H
ATOM   3974  H2  WAT X 463     -25.509  18.946  23.794  0.00  0.00           H
ATOM   3975  O   WAT X 464      23.109  12.527  48.076  0.00  0.00           O
ATOM   3976  H1  WAT X 464      23.766  12.779  47.427  0.00  0.00           H
ATOM   3977  H2  WAT X 464      23.597  12.459  48.897  0.00  0.00           H
ATOM   3978  O   WAT X 465     -32.795  17.744  35.068  0.00  0.00           O
ATOM   3979  H1  WAT X 465     -32.355  17.721  35.917  0.00  0.00           H
ATOM   3980  H2  WAT X 465     -32.201  17.282  34.477  0.00  0.00           H
ATOM   3981  O   WAT X 466     -35.859  24.950  41.403  0.00  0.00           O
ATOM   3982  H1  WAT X 466     -35.513  25.662  41.942  0.00  0.00           H
ATOM   3983  H2  WAT X 466     -36.701  24.734  41.804  0.00  0.00           H
ATOM   3984  O   WAT X 467     -38.058   7.212  10.851  0.00  0.00           O
ATOM   3985  H1  WAT X 467     -37.423   7.159  10.137  0.00  0.00           H
ATOM   3986  H2  WAT X 467     -37.769   6.551  11.480  0.00  0.00           H
ATOM   3987  O   WAT X 468      14.895  19.709  51.258  0.00  0.00           O
ATOM   3988  H1  WAT X 468      14.219  19.667  50.581  0.00  0.00           H
ATOM   3989  H2  WAT X 468      15.186  18.803  51.361  0.00  0.00           H
ATOM   3990  O   WAT X 469     -11.637  16.287  12.702  0.00  0.00           O
ATOM   3991  H1  WAT X 469     -12.457  16.278  12.207  0.00  0.00           H
ATOM   3992  H2  WAT X 469     -11.858  15.876  13.538  0.00  0.00           H
ATOM   3993  O   WAT X 470      -3.178  45.496  62.121  0.00  0.00           O
ATOM   3994  H1  WAT X 470      -2.774  44.634  62.222  0.00  0.00           H
ATOM   3995  H2  WAT X 470      -2.541  46.001  61.616  0.00  0.00           H
ATOM   3996  O   WAT X 471      -1.617  -4.736  80.468  0.00  0.00           O
ATOM   3997  H1  WAT X 471      -2.356  -5.222  80.103  0.00  0.00           H
ATOM   3998  H2  WAT X 471      -1.837  -3.817  80.318  0.00  0.00           H
ATOM   3999  O   WAT X 472     -14.822 -10.856  48.616  0.00  0.00           O
ATOM   4000  H1  WAT X 472     -14.030 -10.410  48.917  0.00  0.00           H
ATOM   4001  H2  WAT X 472     -15.006 -10.468  47.761  0.00  0.00           H
ATOM   4002  O   WAT X 473       7.710  27.219  83.439  0.00  0.00           O
ATOM   4003  H1  WAT X 473       8.513  26.712  83.554  0.00  0.00           H
ATOM   4004  H2  WAT X 473       7.768  27.912  84.098  0.00  0.00           H
ATOM   4005  O   WAT X 474     -23.420  -1.534  40.889  0.00  0.00           O
ATOM   4006  H1  WAT X 474     -23.789  -1.417  41.764  0.00  0.00           H
ATOM   4007  H2  WAT X 474     -22.892  -2.330  40.955  0.00  0.00           H
ATOM   4008  O   WAT X 475      23.186  56.342  35.875  0.00  0.00           O
ATOM   4009  H1  WAT X 475      22.975  56.792  36.694  0.00  0.00           H
ATOM   4010  H2  WAT X 475      22.891  55.442  36.014  0.00  0.00           H
ATOM   4011  O   WAT X 476     -20.968  35.197  28.746  0.00  0.00           O
ATOM   4012  H1  WAT X 476     -20.021  35.205  28.891  0.00  0.00           H
ATOM   4013  H2  WAT X 476     -21.263  34.374  29.136  0.00  0.00           H
ATOM   4014  O   WAT X 477      18.055  44.270  53.630  0.00  0.00           O
ATOM   4015  H1  WAT X 477      17.959  44.752  54.452  0.00  0.00           H
ATOM   4016  H2  WAT X 477      18.445  44.902  53.026  0.00  0.00           H
ATOM   4017  O   WAT X 478      34.023  36.623  54.218  0.00  0.00           O
ATOM   4018  H1  WAT X 478      34.963  36.518  54.365  0.00  0.00           H
ATOM   4019  H2  WAT X 478      33.927  36.623  53.265  0.00  0.00           H
ATOM   4020  O   WAT X 479      23.980  -0.828  33.177  0.00  0.00           O
ATOM   4021  H1  WAT X 479      23.378  -1.543  32.969  0.00  0.00           H
ATOM   4022  H2  WAT X 479      24.185  -0.950  34.104  0.00  0.00           H
ATOM   4023  O   WAT X 480     -19.546   3.328  32.158  0.00  0.00           O
ATOM   4024  H1  WAT X 480     -18.927   2.612  32.300  0.00  0.00           H
ATOM   4025  H2  WAT X 480     -20.363   3.019  32.551  0.00  0.00           H
ATOM   4026  O   WAT X 481     -11.042  24.135  84.940  0.00  0.00           O
ATOM   4027  H1  WAT X 481     -11.215  24.654  84.155  0.00  0.00           H
ATOM   4028  H2  WAT X 481     -11.725  24.398  85.557  0.00  0.00           H
ATOM   4029  O   WAT X 482      25.726  46.713  13.263  0.00  0.00           O
ATOM   4030  H1  WAT X 482      25.862  47.190  14.082  0.00  0.00           H
ATOM   4031  H2  WAT X 482      24.821  46.909  13.019  0.00  0.00           H
ATOM   4032  O   WAT X 483      16.074  -0.020  45.334  0.00  0.00           O
ATOM   4033  H1  WAT X 483      15.617   0.586  45.917  0.00  0.00           H
ATOM   4034  H2  WAT X 483      15.524  -0.061  44.552  0.00  0.00           H
ATOM   4035  O   WAT X 484     -19.809  26.276  52.268  0.00  0.00           O
ATOM   4036  H1  WAT X 484     -20.427  26.996  52.394  0.00  0.00           H
ATOM   4037  H2  WAT X 484     -20.361  25.517  52.077  0.00  0.00           H
ATOM   4038  O   WAT X 485      -6.851  -1.909  31.160  0.00  0.00           O
ATOM   4039  H1  WAT X 485      -6.953  -2.797  30.817  0.00  0.00           H
ATOM   4040  H2  WAT X 485      -6.408  -1.431  30.459  0.00  0.00           H
ATOM   4041  O   WAT X 486      33.347  50.985  63.892  0.00  0.00           O
ATOM   4042  H1  WAT X 486      34.197  51.350  64.139  0.00  0.00           H
ATOM   4043  H2  WAT X 486      32.900  50.834  64.725  0.00  0.00           H
ATOM   4044  O   WAT X 487      -4.614  26.204  43.968  0.00  0.00           O
ATOM   4045  H1  WAT X 487      -4.562  25.262  44.134  0.00  0.00           H
ATOM   4046  H2  WAT X 487      -4.142  26.602  44.699  0.00  0.00           H
ATOM   4047  O   WAT X 488      44.085  45.467  66.499  0.00  0.00           O
ATOM   4048  H1  WAT X 488      44.686  45.220  65.796  0.00  0.00           H
ATOM   4049  H2  WAT X 488      43.416  44.783  66.495  0.00  0.00           H
ATOM   4050  O   WAT X 489      14.385  49.900  37.073  0.00  0.00           O
ATOM   4051  H1  WAT X 489      13.451  49.947  37.279  0.00  0.00           H
ATOM   4052  H2  WAT X 489      14.820  50.239  37.855  0.00  0.00           H
ATOM   4053  O   WAT X 490      15.162  59.796  61.541  0.00  0.00           O
ATOM   4054  H1  WAT X 490      15.408  60.227  62.360  0.00  0.00           H
ATOM   4055  H2  WAT X 490      15.062  60.513  60.915  0.00  0.00           H
ATOM   4056  O   WAT X 491       0.672  37.381  45.037  0.00  0.00           O
ATOM   4057  H1  WAT X 491       0.770  38.013  45.749  0.00  0.00           H
ATOM   4058  H2  WAT X 491      -0.241  37.098  45.091  0.00  0.00           H
ATOM   4059  O   WAT X 492     -22.417  14.106  20.573  0.00  0.00           O
ATOM   4060  H1  WAT X 492     -22.808  13.374  20.097  0.00  0.00           H
ATOM   4061  H2  WAT X 492     -23.157  14.671  20.794  0.00  0.00           H
ATOM   4062  O   WAT X 493      14.411  78.263  54.754  0.00  0.00           O
ATOM   4063  H1  WAT X 493      14.256  78.530  53.847  0.00  0.00           H
ATOM   4064  H2  WAT X 493      14.333  77.309  54.739  0.00  0.00           H
ATOM   4065  O   WAT X 494      -1.911 -10.664  37.375  0.00  0.00           O
ATOM   4066  H1  WAT X 494      -2.294 -10.568  36.503  0.00  0.00           H
ATOM   4067  H2  WAT X 494      -1.878 -11.610  37.519  0.00  0.00           H
ATOM   4068  O   WAT X 495     -23.569  -6.432  24.492  0.00  0.00           O
ATOM   4069  H1  WAT X 495     -23.677  -5.580  24.915  0.00  0.00           H
ATOM   4070  H2  WAT X 495     -22.627  -6.504  24.338  0.00  0.00           H
ATOM   4071  O   WAT X 496     -11.542  -4.930  81.100  0.00  0.00           O
ATOM   4072  H1  WAT X 496     -10.846  -5.520  81.390  0.00  0.00           H
ATOM   4073  H2  WAT X 496     -11.086  -4.125  80.852  0.00  0.00           H
ATOM   4074  O   WAT X 497      14.702   8.039  51.265  0.00  0.00           O
ATOM   4075  H1  WAT X 497      14.300   8.787  50.823  0.00  0.00           H
ATOM   4076  H2  WAT X 497      14.359   7.275  50.802  0.00  0.00           H
ATOM   4077  O   WAT X 498      11.147 -17.365  37.918  0.00  0.00           O
ATOM   4078  H1  WAT X 498      11.592 -18.004  37.361  0.00  0.00           H
ATOM   4079  H2  WAT X 498      11.779 -17.167  38.608  0.00  0.00           H
ATOM   4080  O   WAT X 499      36.227   2.748  36.417  0.00  0.00           O
ATOM   4081  H1  WAT X 499      36.724   2.635  37.227  0.00  0.00           H
ATOM   4082  H2  WAT X 499      36.335   1.918  35.952  0.00  0.00           H
ATOM   4083  O   WAT X 500      35.013  43.791  15.485  0.00  0.00           O
ATOM   4084  H1  WAT X 500      35.163  43.007  16.014  0.00  0.00           H
ATOM   4085  H2  WAT X 500      35.187  43.510  14.587  0.00  0.00           H
ATOM   4086  O   WAT X 501      -9.939  57.074  68.829  0.00  0.00           O
ATOM   4087  H1  WAT X 501      -9.155  56.801  68.353  0.00  0.00           H
ATOM   4088  H2  WAT X 501      -9.652  57.153  69.739  0.00  0.00           H
ATOM   4089  O   WAT X 502      -5.729  -9.559  64.497  0.00  0.00           O
ATOM   4090  H1  WAT X 502      -5.011 -10.086  64.147  0.00  0.00           H
ATOM   4091  H2  WAT X 502      -5.951  -9.978  65.329  0.00  0.00           H
ATOM   4092  O   WAT X 503       5.381  19.317  57.338  0.00  0.00           O
ATOM   4093  H1  WAT X 503       5.126  18.442  57.047  0.00  0.00           H
ATOM   4094  H2  WAT X 503       4.567  19.711  57.653  0.00  0.00           H
ATOM   4095  O   WAT X 504       9.512  61.628  53.603  0.00  0.00           O
ATOM   4096  H1  WAT X 504       9.270  62.430  54.066  0.00  0.00           H
ATOM   4097  H2  WAT X 504      10.230  61.890  53.027  0.00  0.00           H
ATOM   4098  O   WAT X 505      17.527  64.249  67.328  0.00  0.00           O
ATOM   4099  H1  WAT X 505      18.321  64.091  66.818  0.00  0.00           H
ATOM   4100  H2  WAT X 505      16.837  64.350  66.673  0.00  0.00           H
ATOM   4101  O   WAT X 506      -1.712 -18.068  55.728  0.00  0.00           O
ATOM   4102  H1  WAT X 506      -2.402 -17.406  55.674  0.00  0.00           H
ATOM   4103  H2  WAT X 506      -0.936 -17.634  55.373  0.00  0.00           H
ATOM   4104  O   WAT X 507      -8.568  12.940  20.773  0.00  0.00           O
ATOM   4105  H1  WAT X 507      -9.304  12.459  21.153  0.00  0.00           H
ATOM   4106  H2  WAT X 507      -8.184  12.330  20.143  0.00  0.00           H
ATOM   4107  O   WAT X 508      43.945  16.228  58.613  0.00  0.00           O
ATOM   4108  H1  WAT X 508      44.041  17.174  58.720  0.00  0.00           H
ATOM   4109  H2  WAT X 508      44.580  15.852  59.224  0.00  0.00           H
ATOM   4110  O   WAT X 509     -17.774   3.364  86.395  0.00  0.00           O
ATOM   4111  H1  WAT X 509     -17.468   3.575  87.277  0.00  0.00           H
ATOM   4112  H2  WAT X 509     -18.117   4.190  86.056  0.00  0.00           H
ATOM   4113  O   WAT X 510      54.398  22.173  25.113  0.00  0.00           O
ATOM   4114  H1  WAT X 510      54.459  21.674  24.298  0.00  0.00           H
ATOM   4115  H2  WAT X 510      55.091  22.829  25.045  0.00  0.00           H
ATOM   4116  O   WAT X 511      17.430 -20.109  31.350  0.00  0.00           O
ATOM   4117  H1  WAT X 511      18.376 -20.204  31.466  0.00  0.00           H
ATOM   4118  H2  WAT X 511      17.234 -19.235  31.687  0.00  0.00           H
ATOM   4119  O   WAT X 512       8.300  10.700  18.734  0.00  0.00           O
ATOM   4120  H1  WAT X 512       8.995  10.654  19.391  0.00  0.00           H
ATOM   4121  H2  WAT X 512       8.666  11.243  18.036  0.00  0.00           H
ATOM   4122  O   WAT X 513      -0.988  40.393  78.782  0.00  0.00           O
ATOM   4123  H1  WAT X 513      -1.198  40.632  79.685  0.00  0.00           H
ATOM   4124  H2  WAT X 513      -0.740  39.470  78.830  0.00  0.00           H
ATOM   4125  O   WAT X 514      32.270  39.126  68.128  0.00  0.00           O
ATOM   4126  H1  WAT X 514      32.609  39.582  68.898  0.00  0.00           H
ATOM   4127  H2  WAT X 514      33.025  38.655  67.776  0.00  0.00           H
ATOM   4128  O   WAT X 515       2.997  17.394  15.318  0.00  0.00           O
ATOM   4129  H1  WAT X 515       3.075  18.341  15.196  0.00  0.00           H
ATOM   4130  H2  WAT X 515       2.713  17.065  14.465  0.00  0.00           H
ATOM   4131  O   WAT X 516      38.308  20.172  72.689  0.00  0.00           O
ATOM   4132  H1  WAT X 516      37.981  20.225  71.791  0.00  0.00           H
ATOM   4133  H2  WAT X 516      38.438  21.084  72.951  0.00  0.00           H
ATOM   4134  O   WAT X 517      14.710  54.329  71.265  0.00  0.00           O
ATOM   4135  H1  WAT X 517      15.168  54.685  70.504  0.00  0.00           H
ATOM   4136  H2  WAT X 517      14.200  55.065  71.603  0.00  0.00           H
ATOM   4137  O   WAT X 518      34.377  19.154  82.740  0.00  0.00           O
ATOM   4138  H1  WAT X 518      35.006  18.700  82.180  0.00  0.00           H
ATOM   4139  H2  WAT X 518      34.016  18.468  83.301  0.00  0.00           H
ATOM   4140  O   WAT X 519      32.142   7.227  61.094  0.00  0.00           O
ATOM   4141  H1  WAT X 519      32.506   7.721  60.359  0.00  0.00           H
ATOM   4142  H2  WAT X 519      31.454   6.688  60.704  0.00  0.00           H
ATOM   4143  O   WAT X 520      17.173  -1.428  54.098  0.00  0.00           O
ATOM   4144  H1  WAT X 520      18.078  -1.361  54.402  0.00  0.00           H
ATOM   4145  H2  WAT X 520      17.155  -0.919  53.287  0.00  0.00           H
ATOM   4146  O   WAT X 521      -6.305  14.187  70.904  0.00  0.00           O
ATOM   4147  H1  WAT X 521      -5.623  14.209  71.575  0.00  0.00           H
ATOM   4148  H2  WAT X 521      -5.874  14.512  70.113  0.00  0.00           H
ATOM   4149  O   WAT X 522      20.952  48.524  63.074  0.00  0.00           O
ATOM   4150  H1  WAT X 522      20.803  47.612  62.824  0.00  0.00           H
ATOM   4151  H2  WAT X 522      20.209  48.743  63.636  0.00  0.00           H
ATOM   4152  O   WAT X 523      39.164   9.231  32.244  0.00  0.00           O
ATOM   4153  H1  WAT X 523      39.476   8.332  32.140  0.00  0.00           H
ATOM   4154  H2  WAT X 523      39.650   9.731  31.589  0.00  0.00           H
ATOM   4155  O   WAT X 524     -34.781  18.513  42.371  0.00  0.00           O
ATOM   4156  H1  WAT X 524     -35.309  18.657  41.586  0.00  0.00           H
ATOM   4157  H2  WAT X 524     -35.361  18.747  43.096  0.00  0.00           H
ATOM   4158  O   WAT X 525      24.987  35.379  83.508  0.00  0.00           O
ATOM   4159  H1  WAT X 525      24.373  35.504  84.231  0.00  0.00           H
ATOM   4160  H2  WAT X 525      24.441  35.414  82.722  0.00  0.00           H
ATOM   4161  O   WAT X 526     -27.801  18.711  37.564  0.00  0.00           O
ATOM   4162  H1  WAT X 526     -27.008  18.575  38.082  0.00  0.00           H
ATOM   4163  H2  WAT X 526     -27.509  19.217  36.807  0.00  0.00           H
ATOM   4164  O   WAT X 527     -23.572  -6.668  42.464  0.00  0.00           O
ATOM   4165  H1  WAT X 527     -23.746  -6.346  43.348  0.00  0.00           H
ATOM   4166  H2  WAT X 527     -24.048  -7.497  42.413  0.00  0.00           H
ATOM   4167  O   WAT X 528     -36.667  17.504  68.280  0.00  0.00           O
ATOM   4168  H1  WAT X 528     -36.041  18.068  68.734  0.00  0.00           H
ATOM   4169  H2  WAT X 528     -37.468  17.568  68.799  0.00  0.00           H
ATOM   4170  O   WAT X 529      -7.124 -12.144  41.370  0.00  0.00           O
ATOM   4171  H1  WAT X 529      -6.824 -11.318  41.749  0.00  0.00           H
ATOM   4172  H2  WAT X 529      -6.637 -12.222  40.549  0.00  0.00           H
ATOM   4173  O   WAT X 530       6.225   4.963  38.128  0.00  0.00           O
ATOM   4174  H1  WAT X 530       6.851   5.400  38.706  0.00  0.00           H
ATOM   4175  H2  WAT X 530       6.557   5.130  37.246  0.00  0.00           H
ATOM   4176  O   WAT X 531       4.981  -6.928  25.729  0.00  0.00           O
ATOM   4177  H1  WAT X 531       4.519  -6.095  25.822  0.00  0.00           H
ATOM   4178  H2  WAT X 531       4.999  -7.292  26.615  0.00  0.00           H
ATOM   4179  O   WAT X 532      -7.543  59.719  58.493  0.00  0.00           O
ATOM   4180  H1  WAT X 532      -6.731  60.062  58.120  0.00  0.00           H
ATOM   4181  H2  WAT X 532      -7.255  59.109  59.172  0.00  0.00           H
ATOM   4182  O   WAT X 533      14.760  -4.704  74.759  0.00  0.00           O
ATOM   4183  H1  WAT X 533      14.320  -3.854  74.725  0.00  0.00           H
ATOM   4184  H2  WAT X 533      15.146  -4.809  73.890  0.00  0.00           H
ATOM   4185  O   WAT X 534      30.290  31.176  15.593  0.00  0.00           O
ATOM   4186  H1  WAT X 534      30.011  30.550  14.924  0.00  0.00           H
ATOM   4187  H2  WAT X 534      29.754  30.964  16.358  0.00  0.00           H
ATOM   4188  O   WAT X 535       7.159  18.844  78.216  0.00  0.00           O
ATOM   4189  H1  WAT X 535       6.947  18.586  77.319  0.00  0.00           H
ATOM   4190  H2  WAT X 535       7.098  18.032  78.720  0.00  0.00           H
ATOM   4191  O   WAT X 536       9.003 -10.528  57.636  0.00  0.00           O
ATOM   4192  H1  WAT X 536       8.143 -10.523  58.056  0.00  0.00           H
ATOM   4193  H2  WAT X 536       8.811 -10.509  56.698  0.00  0.00           H
ATOM   4194  O   WAT X 537      -7.933  30.078  77.314  0.00  0.00           O
ATOM   4195  H1  WAT X 537      -8.491  29.509  76.785  0.00  0.00           H
ATOM   4196  H2  WAT X 537      -7.374  29.475  77.806  0.00  0.00           H
ATOM   4197  O   WAT X 538       2.374  -0.663  19.421  0.00  0.00           O
ATOM   4198  H1  WAT X 538       1.649  -1.045  18.927  0.00  0.00           H
ATOM   4199  H2  WAT X 538       3.160  -0.952  18.957  0.00  0.00           H
ATOM   4200  O   WAT X 539     -33.069  30.872  47.282  0.00  0.00           O
ATOM   4201  H1  WAT X 539     -32.638  30.263  47.882  0.00  0.00           H
ATOM   4202  H2  WAT X 539     -33.561  30.309  46.683  0.00  0.00           H
ATOM   4203  O   WAT X 540      32.731  53.609  45.222  0.00  0.00           O
ATOM   4204  H1  WAT X 540      32.607  54.375  44.661  0.00  0.00           H
ATOM   4205  H2  WAT X 540      31.845  53.284  45.382  0.00  0.00           H
ATOM   4206  O   WAT X 541     -12.679  36.191  22.954  0.00  0.00           O
ATOM   4207  H1  WAT X 541     -12.345  36.315  22.065  0.00  0.00           H
ATOM   4208  H2  WAT X 541     -12.088  36.704  23.505  0.00  0.00           H
ATOM   4209  O   WAT X 542       0.125  32.437  68.788  0.00  0.00           O
ATOM   4210  H1  WAT X 542      -0.450  32.181  68.067  0.00  0.00           H
ATOM   4211  H2  WAT X 542       0.286  31.624  69.267  0.00  0.00           H
ATOM   4212  O   WAT X 543      23.752  63.777  47.105  0.00  0.00           O
ATOM   4213  H1  WAT X 543      22.941  63.354  47.388  0.00  0.00           H
ATOM   4214  H2  WAT X 543      24.063  63.236  46.380  0.00  0.00           H
ATOM   4215  O   WAT X 544     -33.472  34.469  76.279  0.00  0.00           O
ATOM   4216  H1  WAT X 544     -32.991  33.657  76.441  0.00  0.00           H
ATOM   4217  H2  WAT X 544     -33.232  34.715  75.386  0.00  0.00           H
ATOM   4218  O   WAT X 545      48.064  27.364  17.997  0.00  0.00           O
ATOM   4219  H1  WAT X 545      47.529  28.157  17.976  0.00  0.00           H
ATOM   4220  H2  WAT X 545      47.466  26.680  18.300  0.00  0.00           H
ATOM   4221  O   WAT X 546     -19.106  -1.489  39.348  0.00  0.00           O
ATOM   4222  H1  WAT X 546     -18.299  -0.987  39.227  0.00  0.00           H
ATOM   4223  H2  WAT X 546     -18.810  -2.392  39.465  0.00  0.00           H
ATOM   4224  O   WAT X 547      32.358  45.510  50.479  0.00  0.00           O
ATOM   4225  H1  WAT X 547      32.479  46.002  49.666  0.00  0.00           H
ATOM   4226  H2  WAT X 547      32.088  46.168  51.119  0.00  0.00           H
ATOM   4227  O   WAT X 548       0.252  38.059  42.438  0.00  0.00           O
ATOM   4228  H1  WAT X 548       0.390  39.006  42.421  0.00  0.00           H
ATOM   4229  H2  WAT X 548       0.522  37.794  43.317  0.00  0.00           H
ATOM   4230  O   WAT X 549      -4.109 -21.229  52.925  0.00  0.00           O
ATOM   4231  H1  WAT X 549      -4.473 -22.048  53.258  0.00  0.00           H
ATOM   4232  H2  WAT X 549      -3.317 -21.090  53.444  0.00  0.00           H
ATOM   4233  O   WAT X 550      11.237  -0.585  38.422  0.00  0.00           O
ATOM   4234  H1  WAT X 550      10.700  -1.377  38.407  0.00  0.00           H
ATOM   4235  H2  WAT X 550      12.113  -0.884  38.179  0.00  0.00           H
ATOM   4236  O   WAT X 551     -18.138  20.512  19.511  0.00  0.00           O
ATOM   4237  H1  WAT X 551     -17.691  20.372  18.677  0.00  0.00           H
ATOM   4238  H2  WAT X 551     -17.450  20.812  20.105  0.00  0.00           H
ATOM   4239  O   WAT X 552      21.811  26.442  30.730  0.00  0.00           O
ATOM   4240  H1  WAT X 552      21.076  25.907  31.030  0.00  0.00           H
ATOM   4241  H2  WAT X 552      22.383  25.826  30.272  0.00  0.00           H
ATOM   4242  O   WAT X 553     -19.585  16.846  84.220  0.00  0.00           O
ATOM   4243  H1  WAT X 553     -20.000  16.308  84.895  0.00  0.00           H
ATOM   4244  H2  WAT X 553     -18.656  16.625  84.277  0.00  0.00           H
ATOM   4245  O   WAT X 554     -14.143  53.891  66.693  0.00  0.00           O
ATOM   4246  H1  WAT X 554     -14.945  53.876  67.216  0.00  0.00           H
ATOM   4247  H2  WAT X 554     -13.783  53.009  66.781  0.00  0.00           H
ATOM   4248  O   WAT X 555     -13.909   1.036  90.184  0.00  0.00           O
ATOM   4249  H1  WAT X 555     -14.248   1.882  89.889  0.00  0.00           H
ATOM   4250  H2  WAT X 555     -14.684   0.480  90.258  0.00  0.00           H
ATOM   4251  O   WAT X 556     -20.571 -13.987  33.865  0.00  0.00           O
ATOM   4252  H1  WAT X 556     -19.694 -14.273  34.121  0.00  0.00           H
ATOM   4253  H2  WAT X 556     -20.423 -13.195  33.348  0.00  0.00           H
ATOM   4254  O   WAT X 557      14.369  64.048  31.890  0.00  0.00           O
ATOM   4255  H1  WAT X 557      15.036  64.575  31.450  0.00  0.00           H
ATOM   4256  H2  WAT X 557      14.212  63.314  31.296  0.00  0.00           H
ATOM   4257  O   WAT X 558       5.789  35.179  61.567  0.00  0.00           O
ATOM   4258  H1  WAT X 558       4.931  35.533  61.797  0.00  0.00           H
ATOM   4259  H2  WAT X 558       6.402  35.886  61.770  0.00  0.00           H
ATOM   4260  O   WAT X 559      35.320  58.851  77.952  0.00  0.00           O
ATOM   4261  H1  WAT X 559      35.483  58.189  77.280  0.00  0.00           H
ATOM   4262  H2  WAT X 559      34.721  58.426  78.566  0.00  0.00           H
ATOM   4263  O   WAT X 560       0.435 -31.058  40.315  0.00  0.00           O
ATOM   4264  H1  WAT X 560       0.169 -30.395  40.951  0.00  0.00           H
ATOM   4265  H2  WAT X 560      -0.384 -31.341  39.908  0.00  0.00           H
ATOM   4266  O   WAT X 561      -7.973  11.441  83.549  0.00  0.00           O
ATOM   4267  H1  WAT X 561      -7.308  10.787  83.765  0.00  0.00           H
ATOM   4268  H2  WAT X 561      -8.686  10.938  83.157  0.00  0.00           H
ATOM   4269  O   WAT X 562     -41.170  26.598  51.971  0.00  0.00           O
ATOM   4270  H1  WAT X 562     -41.359  25.928  52.628  0.00  0.00           H
ATOM   4271  H2  WAT X 562     -41.889  27.224  52.054  0.00  0.00           H
ATOM   4272  O   WAT X 563      15.530  55.609  64.334  0.00  0.00           O
ATOM   4273  H1  WAT X 563      16.077  54.824  64.312  0.00  0.00           H
ATOM   4274  H2  WAT X 563      15.923  56.193  63.685  0.00  0.00           H
ATOM   4275  O   WAT X 564      -4.375  39.813  14.872  0.00  0.00           O
ATOM   4276  H1  WAT X 564      -4.704  40.625  14.487  0.00  0.00           H
ATOM   4277  H2  WAT X 564      -4.624  39.867  15.795  0.00  0.00           H
ATOM   4278  O   WAT X 565       8.337  -8.468  19.608  0.00  0.00           O
ATOM   4279  H1  WAT X 565       8.908  -8.416  18.841  0.00  0.00           H
ATOM   4280  H2  WAT X 565       8.791  -9.065  20.203  0.00  0.00           H
ATOM   4281  O   WAT X 566       4.879  -6.053  38.317  0.00  0.00           O
ATOM   4282  H1  WAT X 566       4.189  -5.868  38.954  0.00  0.00           H
ATOM   4283  H2  WAT X 566       4.413  -6.198  37.494  0.00  0.00           H
ATOM   4284  O   WAT X 567      -8.923 -11.753  21.967  0.00  0.00           O
ATOM   4285  H1  WAT X 567      -9.100 -12.309  22.726  0.00  0.00           H
ATOM   4286  H2  WAT X 567      -8.263 -11.132  22.274  0.00  0.00           H
ATOM   4287  O   WAT X 568      35.109   0.902  23.782  0.00  0.00           O
ATOM   4288  H1  WAT X 568      35.982   1.102  23.443  0.00  0.00           H
ATOM   4289  H2  WAT X 568      35.129  -0.039  23.955  0.00  0.00           H
ATOM   4290  O   WAT X 569      -1.454  54.996  55.030  0.00  0.00           O
ATOM   4291  H1  WAT X 569      -0.649  55.373  54.673  0.00  0.00           H
ATOM   4292  H2  WAT X 569      -1.182  54.584  55.850  0.00  0.00           H
ATOM   4293  O   WAT X 570      11.837  61.380  32.884  0.00  0.00           O
ATOM   4294  H1  WAT X 570      12.473  60.989  32.286  0.00  0.00           H
ATOM   4295  H2  WAT X 570      12.200  62.240  33.092  0.00  0.00           H
ATOM   4296  O   WAT X 571      13.639  54.913  46.321  0.00  0.00           O
ATOM   4297  H1  WAT X 571      13.603  55.356  45.473  0.00  0.00           H
ATOM   4298  H2  WAT X 571      13.033  54.177  46.232  0.00  0.00           H
ATOM   4299  O   WAT X 572     -14.470 -12.537  36.836  0.00  0.00           O
ATOM   4300  H1  WAT X 572     -15.104 -12.667  37.542  0.00  0.00           H
ATOM   4301  H2  WAT X 572     -14.290 -13.419  36.510  0.00  0.00           H
ATOM   4302  O   WAT X 573       2.604  35.577  17.474  0.00  0.00           O
ATOM   4303  H1  WAT X 573       1.849  35.496  18.057  0.00  0.00           H
ATOM   4304  H2  WAT X 573       2.263  35.348  16.609  0.00  0.00           H
ATOM   4305  O   WAT X 574      37.520  45.546  74.702  0.00  0.00           O
ATOM   4306  H1  WAT X 574      36.667  45.427  75.119  0.00  0.00           H
ATOM   4307  H2  WAT X 574      37.654  46.494  74.699  0.00  0.00           H
ATOM   4308  O   WAT X 575      19.284   0.305  50.960  0.00  0.00           O
ATOM   4309  H1  WAT X 575      19.043   0.687  51.804  0.00  0.00           H
ATOM   4310  H2  WAT X 575      18.447   0.106  50.540  0.00  0.00           H
ATOM   4311  O   WAT X 576     -12.643  10.155  54.897  0.00  0.00           O
ATOM   4312  H1  WAT X 576     -13.028   9.388  55.320  0.00  0.00           H
ATOM   4313  H2  WAT X 576     -13.322  10.827  54.958  0.00  0.00           H
ATOM   4314  O   WAT X 577      10.805  21.003  60.446  0.00  0.00           O
ATOM   4315  H1  WAT X 577      11.180  21.864  60.259  0.00  0.00           H
ATOM   4316  H2  WAT X 577      11.207  20.741  61.274  0.00  0.00           H
ATOM   4317  O   WAT X 578      -6.578 -12.920  52.787  0.00  0.00           O
ATOM   4318  H1  WAT X 578      -7.336 -13.300  52.343  0.00  0.00           H
ATOM   4319  H2  WAT X 578      -5.892 -12.909  52.119  0.00  0.00           H
ATOM   4320  O   WAT X 579      32.449   9.540  26.969  0.00  0.00           O
ATOM   4321  H1  WAT X 579      31.787   9.154  27.542  0.00  0.00           H
ATOM   4322  H2  WAT X 579      32.131   9.364  26.083  0.00  0.00           H
ATOM   4323  O   WAT X 580      -9.078 -19.286  72.079  0.00  0.00           O
ATOM   4324  H1  WAT X 580      -9.180 -18.420  71.685  0.00  0.00           H
ATOM   4325  H2  WAT X 580      -9.699 -19.292  72.808  0.00  0.00           H
ATOM   4326  O   WAT X 581      48.961  24.927  45.042  0.00  0.00           O
ATOM   4327  H1  WAT X 581      49.162  25.783  45.421  0.00  0.00           H
ATOM   4328  H2  WAT X 581      49.584  24.831  44.322  0.00  0.00           H
ATOM   4329  O   WAT X 582      14.846  25.803  56.811  0.00  0.00           O
ATOM   4330  H1  WAT X 582      14.717  25.418  55.944  0.00  0.00           H
ATOM   4331  H2  WAT X 582      15.357  26.595  56.648  0.00  0.00           H
ATOM   4332  O   WAT X 583     -10.368   3.977  75.457  0.00  0.00           O
ATOM   4333  H1  WAT X 583      -9.977   3.147  75.182  0.00  0.00           H
ATOM   4334  H2  WAT X 583     -10.536   4.445  74.640  0.00  0.00           H
ATOM   4335  O   WAT X 584      13.510  30.356  63.659  0.00  0.00           O
ATOM   4336  H1  WAT X 584      12.817  29.821  63.273  0.00  0.00           H
ATOM   4337  H2  WAT X 584      14.086  30.570  62.925  0.00  0.00           H
ATOM   4338  O   WAT X 585      -3.042 -14.274  42.710  0.00  0.00           O
ATOM   4339  H1  WAT X 585      -2.902 -14.315  43.656  0.00  0.00           H
ATOM   4340  H2  WAT X 585      -2.214 -14.571  42.332  0.00  0.00           H
ATOM   4341  O   WAT X 586      29.500  28.271  15.180  0.00  0.00           O
ATOM   4342  H1  WAT X 586      29.511  28.110  14.236  0.00  0.00           H
ATOM   4343  H2  WAT X 586      28.570  28.291  15.408  0.00  0.00           H
ATOM   4344  O   WAT X 587     -20.273   4.068  42.120  0.00  0.00           O
ATOM   4345  H1  WAT X 587     -19.862   3.771  41.309  0.00  0.00           H
ATOM   4346  H2  WAT X 587     -19.851   3.551  42.806  0.00  0.00           H
ATOM   4347  O   WAT X 588     -16.201  11.300  42.488  0.00  0.00           O
ATOM   4348  H1  WAT X 588     -15.664  10.726  41.941  0.00  0.00           H
ATOM   4349  H2  WAT X 588     -16.634  10.707  43.103  0.00  0.00           H
ATOM   4350  O   WAT X 589     -39.170  33.663  69.311  0.00  0.00           O
ATOM   4351  H1  WAT X 589     -38.950  32.989  69.954  0.00  0.00           H
ATOM   4352  H2  WAT X 589     -39.662  33.197  68.635  0.00  0.00           H
ATOM   4353  O   WAT X 590      21.675  31.917  67.663  0.00  0.00           O
ATOM   4354  H1  WAT X 590      22.055  31.722  68.520  0.00  0.00           H
ATOM   4355  H2  WAT X 590      20.790  31.555  67.705  0.00  0.00           H
ATOM   4356  O   WAT X 591     -10.999   3.813  82.260  0.00  0.00           O
ATOM   4357  H1  WAT X 591     -10.146   3.966  81.854  0.00  0.00           H
ATOM   4358  H2  WAT X 591     -10.794   3.575  83.164  0.00  0.00           H
ATOM   4359  O   WAT X 592       9.651  41.361  67.315  0.00  0.00           O
ATOM   4360  H1  WAT X 592      10.294  41.900  66.855  0.00  0.00           H
ATOM   4361  H2  WAT X 592       8.868  41.909  67.362  0.00  0.00           H
ATOM   4362  O   WAT X 593      14.782  53.900  48.968  0.00  0.00           O
ATOM   4363  H1  WAT X 593      15.455  54.208  48.361  0.00  0.00           H
ATOM   4364  H2  WAT X 593      13.957  54.193  48.579  0.00  0.00           H
ATOM   4365  O   WAT X 594     -32.853   7.526  38.680  0.00  0.00           O
ATOM   4366  H1  WAT X 594     -33.205   7.254  37.833  0.00  0.00           H
ATOM   4367  H2  WAT X 594     -33.205   6.888  39.301  0.00  0.00           H
ATOM   4368  O   WAT X 595     -30.087   2.697  35.936  0.00  0.00           O
ATOM   4369  H1  WAT X 595     -29.858   2.087  35.235  0.00  0.00           H
ATOM   4370  H2  WAT X 595     -29.356   2.640  36.552  0.00  0.00           H
ATOM   4371  O   WAT X 596      -0.145  24.341  54.913  0.00  0.00           O
ATOM   4372  H1  WAT X 596      -0.641  24.882  54.297  0.00  0.00           H
ATOM   4373  H2  WAT X 596       0.111  23.573  54.404  0.00  0.00           H
ATOM   4374  O   WAT X 597      -6.372 -17.973  85.806  0.00  0.00           O
ATOM   4375  H1  WAT X 597      -5.973 -18.843  85.802  0.00  0.00           H
ATOM   4376  H2  WAT X 597      -6.889 -17.944  85.001  0.00  0.00           H
ATOM   4377  O   WAT X 598      19.513  66.751  52.956  0.00  0.00           O
ATOM   4378  H1  WAT X 598      20.185  67.320  52.582  0.00  0.00           H
ATOM   4379  H2  WAT X 598      18.802  67.346  53.195  0.00  0.00           H
ATOM   4380  O   WAT X 599      16.245  -8.508  31.992  0.00  0.00           O
ATOM   4381  H1  WAT X 599      16.211  -8.173  31.096  0.00  0.00           H
ATOM   4382  H2  WAT X 599      17.130  -8.298  32.292  0.00  0.00           H
ATOM   4383  O   WAT X 600      12.261  53.805  18.087  0.00  0.00           O
ATOM   4384  H1  WAT X 600      12.143  54.165  18.966  0.00  0.00           H
ATOM   4385  H2  WAT X 600      13.093  54.171  17.788  0.00  0.00           H
ATOM   4386  O   WAT X 601      23.718  47.703  29.004  0.00  0.00           O
ATOM   4387  H1  WAT X 601      24.564  47.456  28.631  0.00  0.00           H
ATOM   4388  H2  WAT X 601      23.332  46.875  29.290  0.00  0.00           H
ATOM   4389  O   WAT X 602      -3.406  20.008  58.149  0.00  0.00           O
ATOM   4390  H1  WAT X 602      -3.939  19.850  58.928  0.00  0.00           H
ATOM   4391  H2  WAT X 602      -2.588  20.373  58.489  0.00  0.00           H
ATOM   4392  O   WAT X 603      22.407  71.188  61.086  0.00  0.00           O
ATOM   4393  H1  WAT X 603      21.783  70.776  60.488  0.00  0.00           H
ATOM   4394  H2  WAT X 603      22.143  70.883  61.954  0.00  0.00           H
ATOM   4395  O   WAT X 604      -4.991  35.937  52.220  0.00  0.00           O
ATOM   4396  H1  WAT X 604      -4.310  35.477  51.728  0.00  0.00           H
ATOM   4397  H2  WAT X 604      -5.534  35.239  52.586  0.00  0.00           H
ATOM   4398  O   WAT X 605      43.978  39.424  79.264  0.00  0.00           O
ATOM   4399  H1  WAT X 605      44.423  40.267  79.172  0.00  0.00           H
ATOM   4400  H2  WAT X 605      43.331  39.416  78.559  0.00  0.00           H
ATOM   4401  O   WAT X 606     -13.326  50.748  54.881  0.00  0.00           O
ATOM   4402  H1  WAT X 606     -12.705  51.469  54.782  0.00  0.00           H
ATOM   4403  H2  WAT X 606     -13.498  50.707  55.822  0.00  0.00           H
ATOM   4404  O   WAT X 607      -7.696  42.496  74.811  0.00  0.00           O
ATOM   4405  H1  WAT X 607      -8.100  41.779  74.321  0.00  0.00           H
ATOM   4406  H2  WAT X 607      -6.949  42.761  74.275  0.00  0.00           H
ATOM   4407  O   WAT X 608      -1.425 -12.795  73.784  0.00  0.00           O
ATOM   4408  H1  WAT X 608      -0.824 -13.284  73.223  0.00  0.00           H
ATOM   4409  H2  WAT X 608      -1.585 -13.375  74.528  0.00  0.00           H
ATOM   4410  O   WAT X 609     -29.540  31.058  42.596  0.00  0.00           O
ATOM   4411  H1  WAT X 609     -28.942  31.456  43.228  0.00  0.00           H
ATOM   4412  H2  WAT X 609     -29.141  31.233  41.744  0.00  0.00           H
ATOM   4413  O   WAT X 610     -16.838  16.593  42.979  0.00  0.00           O
ATOM   4414  H1  WAT X 610     -16.585  16.354  43.870  0.00  0.00           H
ATOM   4415  H2  WAT X 610     -17.788  16.476  42.960  0.00  0.00           H
ATOM   4416  O   WAT X 611      -9.380 -22.967  31.327  0.00  0.00           O
ATOM   4417  H1  WAT X 611      -9.202 -23.727  31.882  0.00  0.00           H
ATOM   4418  H2  WAT X 611     -10.278 -22.717  31.545  0.00  0.00           H
ATOM   4419  O   WAT X 612      17.774  60.326  58.622  0.00  0.00           O
ATOM   4420  H1  WAT X 612      17.868  59.571  59.203  0.00  0.00           H
ATOM   4421  H2  WAT X 612      17.553  59.947  57.771  0.00  0.00           H
ATOM   4422  O   WAT X 613     -14.651   2.886  49.755  0.00  0.00           O
ATOM   4423  H1  WAT X 613     -13.911   3.461  49.949  0.00  0.00           H
ATOM   4424  H2  WAT X 613     -14.677   2.273  50.490  0.00  0.00           H
ATOM   4425  O   WAT X 614     -25.203  19.840  14.205  0.00  0.00           O
ATOM   4426  H1  WAT X 614     -25.286  20.778  14.029  0.00  0.00           H
ATOM   4427  H2  WAT X 614     -26.095  19.502  14.125  0.00  0.00           H
ATOM   4428  O   WAT X 615       5.991  45.171  52.700  0.00  0.00           O
ATOM   4429  H1  WAT X 615       5.953  44.893  51.785  0.00  0.00           H
ATOM   4430  H2  WAT X 615       5.081  45.142  52.997  0.00  0.00           H
ATOM   4431  O   WAT X 616      -4.704  40.283   9.927  0.00  0.00           O
ATOM   4432  H1  WAT X 616      -4.851  39.984   9.030  0.00  0.00           H
ATOM   4433  H2  WAT X 616      -5.577  40.298  10.321  0.00  0.00           H
ATOM   4434  O   WAT X 617     -22.205   8.913  12.857  0.00  0.00           O
ATOM   4435  H1  WAT X 617     -22.902   9.076  12.222  0.00  0.00           H
ATOM   4436  H2  WAT X 617     -22.236   7.969  13.009  0.00  0.00           H
ATOM   4437  O   WAT X 618      29.228  48.433  66.269  0.00  0.00           O
ATOM   4438  H1  WAT X 618      28.960  47.539  66.483  0.00  0.00           H
ATOM   4439  H2  WAT X 618      28.408  48.924  66.222  0.00  0.00           H
ATOM   4440  O   WAT X 619      15.267  28.567  27.099  0.00  0.00           O
ATOM   4441  H1  WAT X 619      15.228  29.322  27.686  0.00  0.00           H
ATOM   4442  H2  WAT X 619      15.163  27.810  27.674  0.00  0.00           H
ATOM   4443  O   WAT X 620       2.555  45.634  28.285  0.00  0.00           O
ATOM   4444  H1  WAT X 620       1.678  45.319  28.066  0.00  0.00           H
ATOM   4445  H2  WAT X 620       2.405  46.357  28.893  0.00  0.00           H
ATOM   4446  O   WAT X 621      -5.175  52.007  64.156  0.00  0.00           O
ATOM   4447  H1  WAT X 621      -6.113  51.841  64.061  0.00  0.00           H
ATOM   4448  H2  WAT X 621      -4.768  51.485  63.465  0.00  0.00           H
ATOM   4449  O   WAT X 622      -2.871  54.848  74.862  0.00  0.00           O
ATOM   4450  H1  WAT X 622      -2.154  54.457  75.362  0.00  0.00           H
ATOM   4451  H2  WAT X 622      -3.396  55.308  75.517  0.00  0.00           H
ATOM   4452  O   WAT X 623      -9.989  18.184  24.814  0.00  0.00           O
ATOM   4453  H1  WAT X 623     -10.311  18.781  25.489  0.00  0.00           H
ATOM   4454  H2  WAT X 623     -10.776  17.907  24.345  0.00  0.00           H
ATOM   4455  O   WAT X 624       4.681   4.567  82.307  0.00  0.00           O
ATOM   4456  H1  WAT X 624       4.170   4.699  81.509  0.00  0.00           H
ATOM   4457  H2  WAT X 624       5.549   4.309  81.997  0.00  0.00           H
ATOM   4458  O   WAT X 625      -1.331  25.764  52.872  0.00  0.00           O
ATOM   4459  H1  WAT X 625      -2.241  25.506  53.019  0.00  0.00           H
ATOM   4460  H2  WAT X 625      -1.372  26.708  52.718  0.00  0.00           H
ATOM   4461  O   WAT X 626      11.323  17.026  86.861  0.00  0.00           O
ATOM   4462  H1  WAT X 626      10.452  16.799  87.186  0.00  0.00           H
ATOM   4463  H2  WAT X 626      11.773  17.397  87.621  0.00  0.00           H
ATOM   4464  O   WAT X 627     -12.944  33.395  43.665  0.00  0.00           O
ATOM   4465  H1  WAT X 627     -12.126  33.592  43.209  0.00  0.00           H
ATOM   4466  H2  WAT X 627     -12.830  33.774  44.536  0.00  0.00           H
ATOM   4467  O   WAT X 628      -9.622  -7.921  20.793  0.00  0.00           O
ATOM   4468  H1  WAT X 628     -10.266  -8.352  21.355  0.00  0.00           H
ATOM   4469  H2  WAT X 628     -10.016  -7.936  19.921  0.00  0.00           H
ATOM   4470  O   WAT X 629      14.694  45.014  11.371  0.00  0.00           O
ATOM   4471  H1  WAT X 629      15.331  44.382  11.039  0.00  0.00           H
ATOM   4472  H2  WAT X 629      13.959  44.957  10.760  0.00  0.00           H
ATOM   4473  O   WAT X 630      21.499  56.293  20.871  0.00  0.00           O
ATOM   4474  H1  WAT X 630      21.690  55.359  20.954  0.00  0.00           H
ATOM   4475  H2  WAT X 630      21.747  56.509  19.972  0.00  0.00           H
ATOM   4476  O   WAT X 631       8.401  55.800  25.008  0.00  0.00           O
ATOM   4477  H1  WAT X 631       9.350  55.847  24.892  0.00  0.00           H
ATOM   4478  H2  WAT X 631       8.078  55.420  24.191  0.00  0.00           H
ATOM   4479  O   WAT X 632      31.054  46.184  35.760  0.00  0.00           O
ATOM   4480  H1  WAT X 632      31.452  46.696  35.056  0.00  0.00           H
ATOM   4481  H2  WAT X 632      30.169  46.537  35.842  0.00  0.00           H
ATOM   4482  O   WAT X 633       1.227  -0.851  59.148  0.00  0.00           O
ATOM   4483  H1  WAT X 633       0.494  -1.236  58.668  0.00  0.00           H
ATOM   4484  H2  WAT X 633       1.279  -1.361  59.957  0.00  0.00           H
ATOM   4485  O   WAT X 634     -11.610  25.732  24.901  0.00  0.00           O
ATOM   4486  H1  WAT X 634     -11.464  26.640  25.164  0.00  0.00           H
ATOM   4487  H2  WAT X 634     -11.518  25.230  25.711  0.00  0.00           H
ATOM   4488  O   WAT X 635      -6.398  10.474  14.130  0.00  0.00           O
ATOM   4489  H1  WAT X 635      -5.605  10.685  13.637  0.00  0.00           H
ATOM   4490  H2  WAT X 635      -7.115  10.760  13.565  0.00  0.00           H
ATOM   4491  O   WAT X 636      22.675  10.651  64.696  0.00  0.00           O
ATOM   4492  H1  WAT X 636      22.787   9.899  64.115  0.00  0.00           H
ATOM   4493  H2  WAT X 636      21.957  11.151  64.306  0.00  0.00           H
ATOM   4494  O   WAT X 637     -20.366  19.479  79.355  0.00  0.00           O
ATOM   4495  H1  WAT X 637     -20.324  19.948  80.188  0.00  0.00           H
ATOM   4496  H2  WAT X 637     -19.562  18.960  79.332  0.00  0.00           H
ATOM   4497  O   WAT X 638      11.856 -12.846  55.734  0.00  0.00           O
ATOM   4498  H1  WAT X 638      11.572 -13.755  55.828  0.00  0.00           H
ATOM   4499  H2  WAT X 638      11.539 -12.584  54.870  0.00  0.00           H
ATOM   4500  O   WAT X 639      17.204   9.047  66.309  0.00  0.00           O
ATOM   4501  H1  WAT X 639      17.275   9.802  66.894  0.00  0.00           H
ATOM   4502  H2  WAT X 639      17.797   9.249  65.585  0.00  0.00           H
ATOM   4503  O   WAT X 640       6.087  -2.334  76.492  0.00  0.00           O
ATOM   4504  H1  WAT X 640       6.716  -3.052  76.568  0.00  0.00           H
ATOM   4505  H2  WAT X 640       5.844  -2.325  75.567  0.00  0.00           H
ATOM   4506  O   WAT X 641      22.571  44.336  10.340  0.00  0.00           O
ATOM   4507  H1  WAT X 641      22.114  45.172  10.248  0.00  0.00           H
ATOM   4508  H2  WAT X 641      21.887  43.676  10.229  0.00  0.00           H
ATOM   4509  O   WAT X 642      -0.983  42.308  20.579  0.00  0.00           O
ATOM   4510  H1  WAT X 642      -0.310  42.530  19.935  0.00  0.00           H
ATOM   4511  H2  WAT X 642      -1.334  43.153  20.859  0.00  0.00           H
ATOM   4512  O   WAT X 643      29.457  53.708  16.597  0.00  0.00           O
ATOM   4513  H1  WAT X 643      28.727  54.255  16.886  0.00  0.00           H
ATOM   4514  H2  WAT X 643      29.532  53.884  15.659  0.00  0.00           H
ATOM   4515  O   WAT X 644      17.536  62.414  26.280  0.00  0.00           O
ATOM   4516  H1  WAT X 644      17.965  62.826  27.030  0.00  0.00           H
ATOM   4517  H2  WAT X 644      16.910  61.803  26.669  0.00  0.00           H
ATOM   4518  O   WAT X 645      19.205  22.528  65.869  0.00  0.00           O
ATOM   4519  H1  WAT X 645      18.614  23.259  65.689  0.00  0.00           H
ATOM   4520  H2  WAT X 645      20.069  22.849  65.612  0.00  0.00           H
ATOM   4521  O   WAT X 646     -15.515  45.026  42.885  0.00  0.00           O
ATOM   4522  H1  WAT X 646     -16.263  44.626  43.330  0.00  0.00           H
ATOM   4523  H2  WAT X 646     -15.361  44.466  42.125  0.00  0.00           H
ATOM   4524  O   WAT X 647      54.769  20.975  18.768  0.00  0.00           O
ATOM   4525  H1  WAT X 647      55.068  20.386  18.076  0.00  0.00           H
ATOM   4526  H2  WAT X 647      54.818  21.848  18.377  0.00  0.00           H
ATOM   4527  O   WAT X 648      34.429  30.494  65.794  0.00  0.00           O
ATOM   4528  H1  WAT X 648      34.257  31.395  65.521  0.00  0.00           H
ATOM   4529  H2  WAT X 648      35.362  30.481  66.004  0.00  0.00           H
ATOM   4530  O   WAT X 649      -6.496  21.370  40.146  0.00  0.00           O
ATOM   4531  H1  WAT X 649      -6.711  20.498  39.814  0.00  0.00           H
ATOM   4532  H2  WAT X 649      -7.296  21.664  40.583  0.00  0.00           H
ATOM   4533  O   WAT X 650      31.999  41.160  12.768  0.00  0.00           O
ATOM   4534  H1  WAT X 650      31.856  42.100  12.881  0.00  0.00           H
ATOM   4535  H2  WAT X 650      31.287  40.749  13.258  0.00  0.00           H
ATOM   4536  O   WAT X 651      49.545  22.871  64.282  0.00  0.00           O
ATOM   4537  H1  WAT X 651      49.632  22.091  64.828  0.00  0.00           H
ATOM   4538  H2  WAT X 651      50.446  23.135  64.095  0.00  0.00           H
ATOM   4539  O   WAT X 652      22.926   8.143  63.133  0.00  0.00           O
ATOM   4540  H1  WAT X 652      23.579   8.037  62.440  0.00  0.00           H
ATOM   4541  H2  WAT X 652      22.921   7.301  63.587  0.00  0.00           H
ATOM   4542  O   WAT X 653      31.004  58.834  66.974  0.00  0.00           O
ATOM   4543  H1  WAT X 653      30.789  58.939  67.900  0.00  0.00           H
ATOM   4544  H2  WAT X 653      31.521  59.611  66.758  0.00  0.00           H
ATOM   4545  O   WAT X 654     -21.640  -1.121  81.244  0.00  0.00           O
ATOM   4546  H1  WAT X 654     -21.269  -0.650  80.498  0.00  0.00           H
ATOM   4547  H2  WAT X 654     -21.278  -0.678  82.011  0.00  0.00           H
ATOM   4548  O   WAT X 655      -0.157 -23.408  31.312  0.00  0.00           O
ATOM   4549  H1  WAT X 655      -0.042 -22.636  31.865  0.00  0.00           H
ATOM   4550  H2  WAT X 655      -0.585 -23.076  30.523  0.00  0.00           H
ATOM   4551  O   WAT X 656      -6.705  41.702  52.966  0.00  0.00           O
ATOM   4552  H1  WAT X 656      -6.765  40.969  52.352  0.00  0.00           H
ATOM   4553  H2  WAT X 656      -6.502  42.458  52.416  0.00  0.00           H
ATOM   4554  O   WAT X 657      -3.745  36.398  21.380  0.00  0.00           O
ATOM   4555  H1  WAT X 657      -3.492  37.300  21.575  0.00  0.00           H
ATOM   4556  H2  WAT X 657      -4.658  36.461  21.098  0.00  0.00           H
ATOM   4557  O   WAT X 658      22.374  -6.499  35.288  0.00  0.00           O
ATOM   4558  H1  WAT X 658      23.304  -6.293  35.191  0.00  0.00           H
ATOM   4559  H2  WAT X 658      21.955  -5.652  35.439  0.00  0.00           H
ATOM   4560  O   WAT X 659      31.291  50.963  34.746  0.00  0.00           O
ATOM   4561  H1  WAT X 659      31.565  51.177  33.854  0.00  0.00           H
ATOM   4562  H2  WAT X 659      30.774  51.719  35.025  0.00  0.00           H
ATOM   4563  O   WAT X 660      36.421  13.254  57.089  0.00  0.00           O
ATOM   4564  H1  WAT X 660      37.335  13.261  57.373  0.00  0.00           H
ATOM   4565  H2  WAT X 660      36.152  12.339  57.171  0.00  0.00           H
ATOM   4566  O   WAT X 661       2.008   6.142  64.683  0.00  0.00           O
ATOM   4567  H1  WAT X 661       2.193   5.239  64.941  0.00  0.00           H
ATOM   4568  H2  WAT X 661       1.292   6.413  65.257  0.00  0.00           H
ATOM   4569  O   WAT X 662       6.463  45.492  63.749  0.00  0.00           O
ATOM   4570  H1  WAT X 662       7.323  45.077  63.687  0.00  0.00           H
ATOM   4571  H2  WAT X 662       6.609  46.392  63.457  0.00  0.00           H
ATOM   4572  O   WAT X 663      -3.157  27.739  45.962  0.00  0.00           O
ATOM   4573  H1  WAT X 663      -3.022  28.066  46.852  0.00  0.00           H
ATOM   4574  H2  WAT X 663      -2.739  28.392  45.401  0.00  0.00           H
ATOM   4575  O   WAT X 664      -0.709  -0.870  92.984  0.00  0.00           O
ATOM   4576  H1  WAT X 664      -1.613  -1.156  93.116  0.00  0.00           H
ATOM   4577  H2  WAT X 664      -0.442  -0.520  93.834  0.00  0.00           H
ATOM   4578  O   WAT X 665      12.759  17.657  72.201  0.00  0.00           O
ATOM   4579  H1  WAT X 665      12.705  18.519  72.614  0.00  0.00           H
ATOM   4580  H2  WAT X 665      12.594  17.039  72.914  0.00  0.00           H
ATOM   4581  O   WAT X 666       5.726  -8.243  74.804  0.00  0.00           O
ATOM   4582  H1  WAT X 666       6.034  -8.772  75.540  0.00  0.00           H
ATOM   4583  H2  WAT X 666       6.119  -8.653  74.033  0.00  0.00           H
ATOM   4584  O   WAT X 667       5.620  22.616  21.714  0.00  0.00           O
ATOM   4585  H1  WAT X 667       6.424  22.558  22.229  0.00  0.00           H
ATOM   4586  H2  WAT X 667       5.803  23.291  21.060  0.00  0.00           H
ATOM   4587  O   WAT X 668     -28.532  24.944  58.423  0.00  0.00           O
ATOM   4588  H1  WAT X 668     -29.477  24.914  58.573  0.00  0.00           H
ATOM   4589  H2  WAT X 668     -28.334  25.875  58.325  0.00  0.00           H
ATOM   4590  O   WAT X 669     -42.906  12.676  26.205  0.00  0.00           O
ATOM   4591  H1  WAT X 669     -43.300  12.073  26.835  0.00  0.00           H
ATOM   4592  H2  WAT X 669     -42.027  12.840  26.547  0.00  0.00           H
ATOM   4593  O   WAT X 670     -19.221  15.300  50.656  0.00  0.00           O
ATOM   4594  H1  WAT X 670     -19.005  14.617  50.021  0.00  0.00           H
ATOM   4595  H2  WAT X 670     -18.534  15.237  51.319  0.00  0.00           H
ATOM   4596  O   WAT X 671      -7.122  -7.166  30.391  0.00  0.00           O
ATOM   4597  H1  WAT X 671      -7.833  -7.744  30.669  0.00  0.00           H
ATOM   4598  H2  WAT X 671      -7.415  -6.814  29.550  0.00  0.00           H
ATOM   4599  O   WAT X 672     -11.633  23.264  41.056  0.00  0.00           O
ATOM   4600  H1  WAT X 672     -11.869  22.484  40.554  0.00  0.00           H
ATOM   4601  H2  WAT X 672     -10.687  23.347  40.939  0.00  0.00           H
ATOM   4602  O   WAT X 673     -35.441  22.783  73.451  0.00  0.00           O
ATOM   4603  H1  WAT X 673     -34.889  22.762  74.233  0.00  0.00           H
ATOM   4604  H2  WAT X 673     -35.109  22.070  72.905  0.00  0.00           H
ATOM   4605  O   WAT X 674     -21.431  14.941  61.778  0.00  0.00           O
ATOM   4606  H1  WAT X 674     -21.604  14.097  61.363  0.00  0.00           H
ATOM   4607  H2  WAT X 674     -22.181  15.083  62.356  0.00  0.00           H
ATOM   4608  O   WAT X 675      -4.279   7.534  68.059  0.00  0.00           O
ATOM   4609  H1  WAT X 675      -4.586   8.271  68.588  0.00  0.00           H
ATOM   4610  H2  WAT X 675      -4.418   6.767  68.615  0.00  0.00           H
ATOM   4611  O   WAT X 676       8.235  -2.781  18.778  0.00  0.00           O
ATOM   4612  H1  WAT X 676       7.645  -2.398  19.427  0.00  0.00           H
ATOM   4613  H2  WAT X 676       8.120  -3.726  18.878  0.00  0.00           H
ATOM   4614  O   WAT X 677      24.700  39.135  13.217  0.00  0.00           O
ATOM   4615  H1  WAT X 677      25.323  38.447  13.452  0.00  0.00           H
ATOM   4616  H2  WAT X 677      25.126  39.948  13.489  0.00  0.00           H
ATOM   4617  O   WAT X 678      -7.660  41.426  35.185  0.00  0.00           O
ATOM   4618  H1  WAT X 678      -6.886  40.946  34.891  0.00  0.00           H
ATOM   4619  H2  WAT X 678      -7.339  42.309  35.368  0.00  0.00           H
ATOM   4620  O   WAT X 679     -15.278  45.846  46.527  0.00  0.00           O
ATOM   4621  H1  WAT X 679     -16.060  46.365  46.339  0.00  0.00           H
ATOM   4622  H2  WAT X 679     -14.548  46.418  46.293  0.00  0.00           H
ATOM   4623  O   WAT X 680      29.309  17.677  78.973  0.00  0.00           O
ATOM   4624  H1  WAT X 680      29.663  17.292  78.171  0.00  0.00           H
ATOM   4625  H2  WAT X 680      29.381  16.981  79.625  0.00  0.00           H
ATOM   4626  O   WAT X 681      -7.805  -2.306  38.667  0.00  0.00           O
ATOM   4627  H1  WAT X 681      -7.682  -2.714  37.809  0.00  0.00           H
ATOM   4628  H2  WAT X 681      -7.841  -3.042  39.278  0.00  0.00           H
ATOM   4629  O   WAT X 682     -10.946  27.207  27.303  0.00  0.00           O
ATOM   4630  H1  WAT X 682     -11.615  27.194  27.988  0.00  0.00           H
ATOM   4631  H2  WAT X 682     -10.413  27.976  27.503  0.00  0.00           H
ATOM   4632  O   WAT X 683     -11.841  12.291  42.913  0.00  0.00           O
ATOM   4633  H1  WAT X 683     -11.434  13.098  43.228  0.00  0.00           H
ATOM   4634  H2  WAT X 683     -12.749  12.535  42.733  0.00  0.00           H
ATOM   4635  O   WAT X 684       0.991  23.650  75.497  0.00  0.00           O
ATOM   4636  H1  WAT X 684       0.451  23.329  76.219  0.00  0.00           H
ATOM   4637  H2  WAT X 684       1.850  23.804  75.890  0.00  0.00           H
ATOM   4638  O   WAT X 685      40.270  45.128  80.543  0.00  0.00           O
ATOM   4639  H1  WAT X 685      40.011  46.047  80.613  0.00  0.00           H
ATOM   4640  H2  WAT X 685      40.642  44.918  81.400  0.00  0.00           H
ATOM   4641  O   WAT X 686       6.260  62.141  38.671  0.00  0.00           O
ATOM   4642  H1  WAT X 686       6.091  63.080  38.595  0.00  0.00           H
ATOM   4643  H2  WAT X 686       6.370  61.844  37.768  0.00  0.00           H
ATOM   4644  O   WAT X 687       2.277  -0.007  77.760  0.00  0.00           O
ATOM   4645  H1  WAT X 687       1.968   0.899  77.776  0.00  0.00           H
ATOM   4646  H2  WAT X 687       3.232   0.066  77.756  0.00  0.00           H
ATOM   4647  O   WAT X 688      15.250   7.812  80.118  0.00  0.00           O
ATOM   4648  H1  WAT X 688      15.669   7.891  80.976  0.00  0.00           H
ATOM   4649  H2  WAT X 688      14.735   7.008  80.177  0.00  0.00           H
ATOM   4650  O   WAT X 689     -12.832  41.578  52.872  0.00  0.00           O
ATOM   4651  H1  WAT X 689     -12.640  40.656  52.698  0.00  0.00           H
ATOM   4652  H2  WAT X 689     -12.094  41.881  53.400  0.00  0.00           H
ATOM   4653  O   WAT X 690      46.409  39.394  50.050  0.00  0.00           O
ATOM   4654  H1  WAT X 690      46.824  40.241  49.886  0.00  0.00           H
ATOM   4655  H2  WAT X 690      46.665  38.854  49.303  0.00  0.00           H
ATOM   4656  O   WAT X 691      26.457  57.294  59.174  0.00  0.00           O
ATOM   4657  H1  WAT X 691      25.528  57.372  59.389  0.00  0.00           H
ATOM   4658  H2  WAT X 691      26.866  58.044  59.607  0.00  0.00           H
ATOM   4659  O   WAT X 692       3.675  60.504  51.293  0.00  0.00           O
ATOM   4660  H1  WAT X 692       3.255  61.290  51.643  0.00  0.00           H
ATOM   4661  H2  WAT X 692       4.511  60.814  50.944  0.00  0.00           H
ATOM   4662  O   WAT X 693      -7.040  30.649  35.934  0.00  0.00           O
ATOM   4663  H1  WAT X 693      -6.578  30.917  36.729  0.00  0.00           H
ATOM   4664  H2  WAT X 693      -7.964  30.650  36.182  0.00  0.00           H
ATOM   4665  O   WAT X 694      -7.779  37.139   4.443  0.00  0.00           O
ATOM   4666  H1  WAT X 694      -8.086  37.327   5.330  0.00  0.00           H
ATOM   4667  H2  WAT X 694      -7.180  36.400   4.549  0.00  0.00           H
ATOM   4668  O   WAT X 695      -4.779  13.214  33.723  0.00  0.00           O
ATOM   4669  H1  WAT X 695      -5.543  13.222  33.147  0.00  0.00           H
ATOM   4670  H2  WAT X 695      -4.419  14.098  33.656  0.00  0.00           H
ATOM   4671  O   WAT X 696       8.066  14.262  15.370  0.00  0.00           O
ATOM   4672  H1  WAT X 696       7.356  14.897  15.459  0.00  0.00           H
ATOM   4673  H2  WAT X 696       8.669  14.663  14.744  0.00  0.00           H
ATOM   4674  O   WAT X 697      -4.351 -23.085  39.036  0.00  0.00           O
ATOM   4675  H1  WAT X 697      -3.579 -22.656  39.405  0.00  0.00           H
ATOM   4676  H2  WAT X 697      -5.078 -22.504  39.259  0.00  0.00           H
ATOM   4677  O   WAT X 698       3.582  -8.861  88.839  0.00  0.00           O
ATOM   4678  H1  WAT X 698       2.778  -8.732  88.337  0.00  0.00           H
ATOM   4679  H2  WAT X 698       4.127  -8.106  88.617  0.00  0.00           H
ATOM   4680  O   WAT X 699      22.043  18.340  86.126  0.00  0.00           O
ATOM   4681  H1  WAT X 699      21.429  18.819  86.682  0.00  0.00           H
ATOM   4682  H2  WAT X 699      21.491  17.758  85.604  0.00  0.00           H
ATOM   4683  O   WAT X 700      16.304  -0.345  66.434  0.00  0.00           O
ATOM   4684  H1  WAT X 700      17.146  -0.727  66.682  0.00  0.00           H
ATOM   4685  H2  WAT X 700      16.165  -0.637  65.533  0.00  0.00           H
ATOM   4686  O   WAT X 701      24.603  44.709  51.594  0.00  0.00           O
ATOM   4687  H1  WAT X 701      24.329  45.407  50.999  0.00  0.00           H
ATOM   4688  H2  WAT X 701      25.430  44.394  51.230  0.00  0.00           H
ATOM   4689  O   WAT X 702      -7.462 -16.311  59.974  0.00  0.00           O
ATOM   4690  H1  WAT X 702      -7.373 -16.552  60.896  0.00  0.00           H
ATOM   4691  H2  WAT X 702      -8.330 -15.913  59.913  0.00  0.00           H
ATOM   4692  O   WAT X 703     -24.852  23.274   8.103  0.00  0.00           O
ATOM   4693  H1  WAT X 703     -23.968  22.938   8.255  0.00  0.00           H
ATOM   4694  H2  WAT X 703     -24.973  23.210   7.156  0.00  0.00           H
ATOM   4695  O   WAT X 704      58.202  18.826  16.413  0.00  0.00           O
ATOM   4696  H1  WAT X 704      59.049  19.188  16.155  0.00  0.00           H
ATOM   4697  H2  WAT X 704      57.795  18.560  15.588  0.00  0.00           H
ATOM   4698  O   WAT X 705      26.468  55.549  77.962  0.00  0.00           O
ATOM   4699  H1  WAT X 705      26.651  55.675  78.893  0.00  0.00           H
ATOM   4700  H2  WAT X 705      27.113  54.903  77.676  0.00  0.00           H
ATOM   4701  O   WAT X 706     -13.179  -8.834  43.526  0.00  0.00           O
ATOM   4702  H1  WAT X 706     -12.293  -9.187  43.454  0.00  0.00           H
ATOM   4703  H2  WAT X 706     -13.713  -9.413  42.982  0.00  0.00           H
ATOM   4704  O   WAT X 707      23.605  24.782  67.320  0.00  0.00           O
ATOM   4705  H1  WAT X 707      23.179  25.638  67.372  0.00  0.00           H
ATOM   4706  H2  WAT X 707      22.917  24.159  67.554  0.00  0.00           H
ATOM   4707  O   WAT X 708       3.000  31.533  51.425  0.00  0.00           O
ATOM   4708  H1  WAT X 708       2.059  31.600  51.584  0.00  0.00           H
ATOM   4709  H2  WAT X 708       3.275  32.430  51.235  0.00  0.00           H
ATOM   4710  O   WAT X 709      43.068  23.725  72.143  0.00  0.00           O
ATOM   4711  H1  WAT X 709      42.706  24.366  72.756  0.00  0.00           H
ATOM   4712  H2  WAT X 709      42.917  24.108  71.279  0.00  0.00           H
ATOM   4713  O   WAT X 710       3.510  20.977  22.257  0.00  0.00           O
ATOM   4714  H1  WAT X 710       4.303  21.509  22.326  0.00  0.00           H
ATOM   4715  H2  WAT X 710       2.808  21.555  22.557  0.00  0.00           H
ATOM   4716  O   WAT X 711      -9.346   4.727  16.943  0.00  0.00           O
ATOM   4717  H1  WAT X 711     -10.117   4.225  17.208  0.00  0.00           H
ATOM   4718  H2  WAT X 711      -8.801   4.763  17.730  0.00  0.00           H
ATOM   4719  O   WAT X 712     -13.682  25.911   8.006  0.00  0.00           O
ATOM   4720  H1  WAT X 712     -14.130  25.528   8.761  0.00  0.00           H
ATOM   4721  H2  WAT X 712     -13.516  26.819   8.262  0.00  0.00           H
ATOM   4722  O   WAT X 713       9.012  52.462  18.495  0.00  0.00           O
ATOM   4723  H1  WAT X 713       8.681  53.357  18.423  0.00  0.00           H
ATOM   4724  H2  WAT X 713       9.888  52.499  18.112  0.00  0.00           H
ATOM   4725  O   WAT X 714      -3.044  20.017  62.516  0.00  0.00           O
ATOM   4726  H1  WAT X 714      -2.691  19.822  63.384  0.00  0.00           H
ATOM   4727  H2  WAT X 714      -2.408  20.617  62.127  0.00  0.00           H
ATOM   4728  O   WAT X 715       0.426  17.279  23.670  0.00  0.00           O
ATOM   4729  H1  WAT X 715      -0.467  17.302  24.013  0.00  0.00           H
ATOM   4730  H2  WAT X 715       0.583  18.168  23.352  0.00  0.00           H
ATOM   4731  O   WAT X 716      28.509  51.590  64.525  0.00  0.00           O
ATOM   4732  H1  WAT X 716      28.532  52.513  64.778  0.00  0.00           H
ATOM   4733  H2  WAT X 716      29.261  51.484  63.942  0.00  0.00           H
ATOM   4734  O   WAT X 717      11.070  49.738  56.252  0.00  0.00           O
ATOM   4735  H1  WAT X 717      10.860  49.748  55.319  0.00  0.00           H
ATOM   4736  H2  WAT X 717      11.982  50.023  56.296  0.00  0.00           H
ATOM   4737  O   WAT X 718      -1.116   0.220  16.324  0.00  0.00           O
ATOM   4738  H1  WAT X 718      -0.988   1.117  16.633  0.00  0.00           H
ATOM   4739  H2  WAT X 718      -1.849   0.281  15.712  0.00  0.00           H
ATOM   4740  O   WAT X 719      41.624  44.118  68.543  0.00  0.00           O
ATOM   4741  H1  WAT X 719      40.790  44.342  68.955  0.00  0.00           H
ATOM   4742  H2  WAT X 719      41.378  43.649  67.746  0.00  0.00           H
ATOM   4743  O   WAT X 720      18.276  -8.279  24.846  0.00  0.00           O
ATOM   4744  H1  WAT X 720      18.308  -8.728  25.691  0.00  0.00           H
ATOM   4745  H2  WAT X 720      19.002  -7.657  24.878  0.00  0.00           H
ATOM   4746  O   WAT X 721       6.618  53.511  33.716  0.00  0.00           O
ATOM   4747  H1  WAT X 721       6.578  52.713  34.244  0.00  0.00           H
ATOM   4748  H2  WAT X 721       7.485  53.486  33.311  0.00  0.00           H
ATOM   4749  O   WAT X 722       4.147  53.647  21.546  0.00  0.00           O
ATOM   4750  H1  WAT X 722       4.305  52.708  21.641  0.00  0.00           H
ATOM   4751  H2  WAT X 722       4.924  53.977  21.094  0.00  0.00           H
ATOM   4752  O   WAT X 723       9.984   4.427  46.916  0.00  0.00           O
ATOM   4753  H1  WAT X 723       9.779   4.809  47.769  0.00  0.00           H
ATOM   4754  H2  WAT X 723       9.375   3.695  46.829  0.00  0.00           H
ATOM   4755  O   WAT X 724      25.448  20.681  16.168  0.00  0.00           O
ATOM   4756  H1  WAT X 724      26.281  20.220  16.073  0.00  0.00           H
ATOM   4757  H2  WAT X 724      24.797  20.075  15.814  0.00  0.00           H
ATOM   4758  O   WAT X 725      24.346  54.441  75.170  0.00  0.00           O
ATOM   4759  H1  WAT X 725      24.285  53.627  74.671  0.00  0.00           H
ATOM   4760  H2  WAT X 725      23.802  54.290  75.943  0.00  0.00           H
ATOM   4761  O   WAT X 726      -1.575 -10.025  52.585  0.00  0.00           O
ATOM   4762  H1  WAT X 726      -1.271  -9.241  52.127  0.00  0.00           H
ATOM   4763  H2  WAT X 726      -1.314  -9.887  53.496  0.00  0.00           H
ATOM   4764  O   WAT X 727      13.960  64.845  41.460  0.00  0.00           O
ATOM   4765  H1  WAT X 727      13.916  65.162  42.362  0.00  0.00           H
ATOM   4766  H2  WAT X 727      14.051  63.896  41.543  0.00  0.00           H
ATOM   4767  O   WAT X 728       8.801  23.350  81.794  0.00  0.00           O
ATOM   4768  H1  WAT X 728       9.189  23.123  80.949  0.00  0.00           H
ATOM   4769  H2  WAT X 728       7.891  23.061  81.726  0.00  0.00           H
ATOM   4770  O   WAT X 729     -38.917  15.419  39.385  0.00  0.00           O
ATOM   4771  H1  WAT X 729     -39.519  15.326  40.123  0.00  0.00           H
ATOM   4772  H2  WAT X 729     -38.917  16.356  39.192  0.00  0.00           H
ATOM   4773  O   WAT X 730      14.299  54.504  25.164  0.00  0.00           O
ATOM   4774  H1  WAT X 730      14.728  53.677  24.944  0.00  0.00           H
ATOM   4775  H2  WAT X 730      13.369  54.284  25.221  0.00  0.00           H
ATOM   4776  O   WAT X 731      -8.640  19.124  83.061  0.00  0.00           O
ATOM   4777  H1  WAT X 731      -9.001  18.483  83.674  0.00  0.00           H
ATOM   4778  H2  WAT X 731      -9.281  19.163  82.351  0.00  0.00           H
ATOM   4779  O   WAT X 732       3.847  -9.825  76.190  0.00  0.00           O
ATOM   4780  H1  WAT X 732       4.745  -9.604  76.439  0.00  0.00           H
ATOM   4781  H2  WAT X 732       3.302  -9.253  76.730  0.00  0.00           H
ATOM   4782  O   WAT X 733      38.658  27.742  75.677  0.00  0.00           O
ATOM   4783  H1  WAT X 733      38.224  27.154  75.058  0.00  0.00           H
ATOM   4784  H2  WAT X 733      39.366  28.141  75.172  0.00  0.00           H
ATOM   4785  O   WAT X 734      -5.104   5.775  49.439  0.00  0.00           O
ATOM   4786  H1  WAT X 734      -4.374   5.839  48.824  0.00  0.00           H
ATOM   4787  H2  WAT X 734      -4.695   5.839  50.303  0.00  0.00           H
ATOM   4788  O   WAT X 735      14.660  54.757  16.901  0.00  0.00           O
ATOM   4789  H1  WAT X 735      15.039  55.563  17.254  0.00  0.00           H
ATOM   4790  H2  WAT X 735      14.702  54.869  15.952  0.00  0.00           H
ATOM   4791  O   WAT X 736     -34.540  19.160  28.373  0.00  0.00           O
ATOM   4792  H1  WAT X 736     -35.390  19.318  28.783  0.00  0.00           H
ATOM   4793  H2  WAT X 736     -34.303  19.999  27.979  0.00  0.00           H
ATOM   4794  O   WAT X 737     -27.935  -3.973  15.201  0.00  0.00           O
ATOM   4795  H1  WAT X 737     -28.408  -4.379  15.927  0.00  0.00           H
ATOM   4796  H2  WAT X 737     -27.873  -4.663  14.540  0.00  0.00           H
ATOM   4797  O   WAT X 738       5.962  11.721  78.733  0.00  0.00           O
ATOM   4798  H1  WAT X 738       6.256  11.018  78.154  0.00  0.00           H
ATOM   4799  H2  WAT X 738       5.977  11.333  79.608  0.00  0.00           H
ATOM   4800  O   WAT X 739      -8.731  -2.793  56.579  0.00  0.00           O
ATOM   4801  H1  WAT X 739      -8.147  -3.287  56.003  0.00  0.00           H
ATOM   4802  H2  WAT X 739      -8.145  -2.360  57.200  0.00  0.00           H
ATOM   4803  O   WAT X 740       5.330  63.356  44.611  0.00  0.00           O
ATOM   4804  H1  WAT X 740       5.741  64.166  44.307  0.00  0.00           H
ATOM   4805  H2  WAT X 740       4.654  63.171  43.959  0.00  0.00           H
ATOM   4806  O   WAT X 741       5.757  -0.057  69.911  0.00  0.00           O
ATOM   4807  H1  WAT X 741       5.859  -0.667  69.181  0.00  0.00           H
ATOM   4808  H2  WAT X 741       6.524  -0.212  70.463  0.00  0.00           H
ATOM   4809  O   WAT X 742       0.159 -15.508  22.895  0.00  0.00           O
ATOM   4810  H1  WAT X 742       0.311 -15.711  21.972  0.00  0.00           H
ATOM   4811  H2  WAT X 742       0.137 -16.362  23.328  0.00  0.00           H
ATOM   4812  O   WAT X 743      -8.075  35.158  57.315  0.00  0.00           O
ATOM   4813  H1  WAT X 743      -7.506  35.421  58.039  0.00  0.00           H
ATOM   4814  H2  WAT X 743      -8.349  35.983  56.914  0.00  0.00           H
ATOM   4815  O   WAT X 744      -5.628  43.932  51.681  0.00  0.00           O
ATOM   4816  H1  WAT X 744      -4.944  44.335  52.216  0.00  0.00           H
ATOM   4817  H2  WAT X 744      -5.401  44.172  50.783  0.00  0.00           H
ATOM   4818  O   WAT X 745     -18.533  11.443  75.837  0.00  0.00           O
ATOM   4819  H1  WAT X 745     -17.607  11.351  75.612  0.00  0.00           H
ATOM   4820  H2  WAT X 745     -18.846  12.155  75.278  0.00  0.00           H
ATOM   4821  O   WAT X 746      -6.285  45.406  63.957  0.00  0.00           O
ATOM   4822  H1  WAT X 746      -7.173  45.364  64.312  0.00  0.00           H
ATOM   4823  H2  WAT X 746      -5.776  45.850  64.635  0.00  0.00           H
ATOM   4824  O   WAT X 747     -25.498  20.112  36.296  0.00  0.00           O
ATOM   4825  H1  WAT X 747     -25.228  19.282  36.689  0.00  0.00           H
ATOM   4826  H2  WAT X 747     -24.983  20.775  36.757  0.00  0.00           H
ATOM   4827  O   WAT X 748     -13.869  21.346  64.837  0.00  0.00           O
ATOM   4828  H1  WAT X 748     -14.056  21.953  65.553  0.00  0.00           H
ATOM   4829  H2  WAT X 748     -14.580  21.488  64.212  0.00  0.00           H
ATOM   4830  O   WAT X 749     -44.898  21.497  58.633  0.00  0.00           O
ATOM   4831  H1  WAT X 749     -45.622  21.400  58.015  0.00  0.00           H
ATOM   4832  H2  WAT X 749     -45.128  20.923  59.363  0.00  0.00           H
ATOM   4833  O   WAT X 750     -10.127  42.301  29.749  0.00  0.00           O
ATOM   4834  H1  WAT X 750      -9.717  42.952  29.180  0.00  0.00           H
ATOM   4835  H2  WAT X 750      -9.507  42.189  30.469  0.00  0.00           H
ATOM   4836  O   WAT X 751      -1.333  17.959  80.848  0.00  0.00           O
ATOM   4837  H1  WAT X 751      -1.255  17.006  80.823  0.00  0.00           H
ATOM   4838  H2  WAT X 751      -1.726  18.189  80.006  0.00  0.00           H
ATOM   4839  O   WAT X 752      22.333  46.236  66.817  0.00  0.00           O
ATOM   4840  H1  WAT X 752      22.036  45.530  67.392  0.00  0.00           H
ATOM   4841  H2  WAT X 752      22.370  45.838  65.948  0.00  0.00           H
ATOM   4842  O   WAT X 753       7.270  -6.282  21.455  0.00  0.00           O
ATOM   4843  H1  WAT X 753       7.047  -7.209  21.541  0.00  0.00           H
ATOM   4844  H2  WAT X 753       7.938  -6.259  20.770  0.00  0.00           H
ATOM   4845  O   WAT X 754      41.857  36.402  44.927  0.00  0.00           O
ATOM   4846  H1  WAT X 754      41.094  36.906  44.643  0.00  0.00           H
ATOM   4847  H2  WAT X 754      42.428  36.380  44.159  0.00  0.00           H
ATOM   4848  O   WAT X 755      -0.556  21.755  48.378  0.00  0.00           O
ATOM   4849  H1  WAT X 755       0.362  21.485  48.395  0.00  0.00           H
ATOM   4850  H2  WAT X 755      -0.890  21.520  49.244  0.00  0.00           H
ATOM   4851  O   WAT X 756       0.148  57.661  64.166  0.00  0.00           O
ATOM   4852  H1  WAT X 756      -0.249  57.572  63.300  0.00  0.00           H
ATOM   4853  H2  WAT X 756      -0.009  58.574  64.408  0.00  0.00           H
ATOM   4854  O   WAT X 757       5.727  26.245  32.135  0.00  0.00           O
ATOM   4855  H1  WAT X 757       5.205  26.279  32.937  0.00  0.00           H
ATOM   4856  H2  WAT X 757       5.402  26.974  31.607  0.00  0.00           H
ATOM   4857  O   WAT X 758      21.596  63.569  73.832  0.00  0.00           O
ATOM   4858  H1  WAT X 758      22.479  63.684  74.183  0.00  0.00           H
ATOM   4859  H2  WAT X 758      21.576  62.661  73.529  0.00  0.00           H
ATOM   4860  O   WAT X 759      -1.453 -26.772  29.712  0.00  0.00           O
ATOM   4861  H1  WAT X 759      -1.168 -27.577  29.279  0.00  0.00           H
ATOM   4862  H2  WAT X 759      -1.579 -26.147  28.998  0.00  0.00           H
ATOM   4863  O   WAT X 760      12.920  62.647  60.981  0.00  0.00           O
ATOM   4864  H1  WAT X 760      13.138  62.215  61.807  0.00  0.00           H
ATOM   4865  H2  WAT X 760      13.764  62.772  60.547  0.00  0.00           H
ATOM   4866  O   WAT X 761      26.123  42.117  44.250  0.00  0.00           O
ATOM   4867  H1  WAT X 761      27.010  41.813  44.058  0.00  0.00           H
ATOM   4868  H2  WAT X 761      26.248  42.961  44.685  0.00  0.00           H
ATOM   4869  O   WAT X 762      41.622  10.104  45.338  0.00  0.00           O
ATOM   4870  H1  WAT X 762      41.017   9.860  46.039  0.00  0.00           H
ATOM   4871  H2  WAT X 762      42.390   9.551  45.480  0.00  0.00           H
ATOM   4872  O   WAT X 763     -28.483  15.187  41.045  0.00  0.00           O
ATOM   4873  H1  WAT X 763     -27.877  15.869  41.332  0.00  0.00           H
ATOM   4874  H2  WAT X 763     -29.245  15.288  41.615  0.00  0.00           H
ATOM   4875  O   WAT X 764     -15.961  47.584  62.895  0.00  0.00           O
ATOM   4876  H1  WAT X 764     -16.558  48.165  62.425  0.00  0.00           H
ATOM   4877  H2  WAT X 764     -15.803  46.861  62.288  0.00  0.00           H
ATOM   4878  O   WAT X 765      -9.185  49.972  69.581  0.00  0.00           O
ATOM   4879  H1  WAT X 765      -8.680  49.202  69.319  0.00  0.00           H
ATOM   4880  H2  WAT X 765      -9.241  49.908  70.534  0.00  0.00           H
ATOM   4881  O   WAT X 766      -8.033  59.595  62.784  0.00  0.00           O
ATOM   4882  H1  WAT X 766      -7.702  59.095  62.038  0.00  0.00           H
ATOM   4883  H2  WAT X 766      -8.154  58.944  63.475  0.00  0.00           H
ATOM   4884  O   WAT X 767      23.515  31.660  38.725  0.00  0.00           O
ATOM   4885  H1  WAT X 767      23.844  31.226  39.512  0.00  0.00           H
ATOM   4886  H2  WAT X 767      23.885  31.156  38.001  0.00  0.00           H
ATOM   4887  O   WAT X 768     -40.066  10.288  10.033  0.00  0.00           O
ATOM   4888  H1  WAT X 768     -40.764   9.732   9.685  0.00  0.00           H
ATOM   4889  H2  WAT X 768     -39.280  10.003   9.568  0.00  0.00           H
ATOM   4890  O   WAT X 769     -14.841  36.870  36.131  0.00  0.00           O
ATOM   4891  H1  WAT X 769     -15.361  36.251  36.644  0.00  0.00           H
ATOM   4892  H2  WAT X 769     -14.326  37.347  36.782  0.00  0.00           H
ATOM   4893  O   WAT X 770       8.621  34.501  50.432  0.00  0.00           O
ATOM   4894  H1  WAT X 770       8.278  35.219  50.963  0.00  0.00           H
ATOM   4895  H2  WAT X 770       8.015  34.438  49.694  0.00  0.00           H
ATOM   4896  O   WAT X 771       9.791  38.942  14.334  0.00  0.00           O
ATOM   4897  H1  WAT X 771      10.244  39.784  14.303  0.00  0.00           H
ATOM   4898  H2  WAT X 771       9.317  38.956  15.166  0.00  0.00           H
ATOM   4899  O   WAT X 772      30.979  21.683  71.840  0.00  0.00           O
ATOM   4900  H1  WAT X 772      31.226  21.939  70.952  0.00  0.00           H
ATOM   4901  H2  WAT X 772      31.521  20.916  72.027  0.00  0.00           H
ATOM   4902  O   WAT X 773      -3.338 -10.964  76.908  0.00  0.00           O
ATOM   4903  H1  WAT X 773      -3.963 -10.373  76.488  0.00  0.00           H
ATOM   4904  H2  WAT X 773      -2.480 -10.620  76.660  0.00  0.00           H
ATOM   4905  O   WAT X 774     -11.197 -15.104  86.428  0.00  0.00           O
ATOM   4906  H1  WAT X 774     -11.076 -15.969  86.822  0.00  0.00           H
ATOM   4907  H2  WAT X 774     -11.385 -14.528  87.169  0.00  0.00           H
ATOM   4908  O   WAT X 775       7.425   9.933  12.990  0.00  0.00           O
ATOM   4909  H1  WAT X 775       6.667   9.886  13.572  0.00  0.00           H
ATOM   4910  H2  WAT X 775       8.049  10.491  13.454  0.00  0.00           H
ATOM   4911  O   WAT X 776      52.464  34.289  72.915  0.00  0.00           O
ATOM   4912  H1  WAT X 776      51.584  34.149  72.565  0.00  0.00           H
ATOM   4913  H2  WAT X 776      52.319  34.687  73.773  0.00  0.00           H
ATOM   4914  O   WAT X 777      -9.546  13.958  54.246  0.00  0.00           O
ATOM   4915  H1  WAT X 777      -9.876  14.334  55.062  0.00  0.00           H
ATOM   4916  H2  WAT X 777      -9.465  14.706  53.654  0.00  0.00           H
ATOM   4917  O   WAT X 778      -9.495  30.119  47.586  0.00  0.00           O
ATOM   4918  H1  WAT X 778     -10.084  29.773  46.915  0.00  0.00           H
ATOM   4919  H2  WAT X 778      -9.424  31.052  47.384  0.00  0.00           H
ATOM   4920  O   WAT X 779      -2.063 -31.785  39.390  0.00  0.00           O
ATOM   4921  H1  WAT X 779      -2.697 -32.165  40.000  0.00  0.00           H
ATOM   4922  H2  WAT X 779      -2.161 -32.303  38.591  0.00  0.00           H
ATOM   4923  O   WAT X 780      23.205  60.237  66.732  0.00  0.00           O
ATOM   4924  H1  WAT X 780      22.460  60.271  67.332  0.00  0.00           H
ATOM   4925  H2  WAT X 780      23.938  60.586  67.241  0.00  0.00           H
ATOM   4926  O   WAT X 781      -1.798  45.606  73.653  0.00  0.00           O
ATOM   4927  H1  WAT X 781      -2.098  44.884  74.205  0.00  0.00           H
ATOM   4928  H2  WAT X 781      -1.089  46.011  74.153  0.00  0.00           H
ATOM   4929  O   WAT X 782      -9.168  20.353  13.492  0.00  0.00           O
ATOM   4930  H1  WAT X 782      -8.525  19.846  13.987  0.00  0.00           H
ATOM   4931  H2  WAT X 782      -8.729  21.183  13.308  0.00  0.00           H
ATOM   4932  O   WAT X 783     -32.122  35.303  65.135  0.00  0.00           O
ATOM   4933  H1  WAT X 783     -33.067  35.415  65.237  0.00  0.00           H
ATOM   4934  H2  WAT X 783     -31.967  35.412  64.197  0.00  0.00           H
ATOM   4935  O   WAT X 784       8.155  29.237  20.996  0.00  0.00           O
ATOM   4936  H1  WAT X 784       7.274  29.604  20.925  0.00  0.00           H
ATOM   4937  H2  WAT X 784       8.673  29.729  20.360  0.00  0.00           H
ATOM   4938  O   WAT X 785      22.679  54.019  21.241  0.00  0.00           O
ATOM   4939  H1  WAT X 785      23.465  53.477  21.306  0.00  0.00           H
ATOM   4940  H2  WAT X 785      22.125  53.725  21.964  0.00  0.00           H
ATOM   4941  O   WAT X 786      13.691  23.372  83.435  0.00  0.00           O
ATOM   4942  H1  WAT X 786      13.438  22.626  82.892  0.00  0.00           H
ATOM   4943  H2  WAT X 786      13.834  22.999  84.304  0.00  0.00           H
ATOM   4944  O   WAT X 787      15.602   3.009  20.614  0.00  0.00           O
ATOM   4945  H1  WAT X 787      16.403   3.380  20.982  0.00  0.00           H
ATOM   4946  H2  WAT X 787      15.109   3.767  20.300  0.00  0.00           H
ATOM   4947  O   WAT X 788     -35.053   3.486  37.212  0.00  0.00           O
ATOM   4948  H1  WAT X 788     -35.993   3.410  37.375  0.00  0.00           H
ATOM   4949  H2  WAT X 788     -34.652   2.878  37.834  0.00  0.00           H
ATOM   4950  O   WAT X 789      -2.376  34.288  45.030  0.00  0.00           O
ATOM   4951  H1  WAT X 789      -2.251  33.693  44.291  0.00  0.00           H
ATOM   4952  H2  WAT X 789      -1.874  33.893  45.743  0.00  0.00           H
ATOM   4953  O   WAT X 790       6.904  26.496  73.476  0.00  0.00           O
ATOM   4954  H1  WAT X 790       7.413  27.293  73.326  0.00  0.00           H
ATOM   4955  H2  WAT X 790       7.055  25.964  72.694  0.00  0.00           H
ATOM   4956  O   WAT X 791      31.815  18.747  68.404  0.00  0.00           O
ATOM   4957  H1  WAT X 791      31.724  18.299  67.564  0.00  0.00           H
ATOM   4958  H2  WAT X 791      31.022  18.516  68.887  0.00  0.00           H
ATOM   4959  O   WAT X 792      37.995  51.313  62.128  0.00  0.00           O
ATOM   4960  H1  WAT X 792      37.199  50.936  61.754  0.00  0.00           H
ATOM   4961  H2  WAT X 792      38.147  50.808  62.927  0.00  0.00           H
ATOM   4962  O   WAT X 793      -0.353  10.825  80.177  0.00  0.00           O
ATOM   4963  H1  WAT X 793       0.369  10.954  80.790  0.00  0.00           H
ATOM   4964  H2  WAT X 793      -0.023  10.180  79.551  0.00  0.00           H
ATOM   4965  O   WAT X 794      23.972  53.480   3.423  0.00  0.00           O
ATOM   4966  H1  WAT X 794      24.847  53.843   3.286  0.00  0.00           H
ATOM   4967  H2  WAT X 794      24.020  53.054   4.279  0.00  0.00           H
ATOM   4968  O   WAT X 795     -15.944   5.994  71.546  0.00  0.00           O
ATOM   4969  H1  WAT X 795     -16.014   5.870  72.492  0.00  0.00           H
ATOM   4970  H2  WAT X 795     -16.430   5.260  71.171  0.00  0.00           H
ATOM   4971  O   WAT X 796      -4.528  42.241  57.175  0.00  0.00           O
ATOM   4972  H1  WAT X 796      -3.614  42.022  56.995  0.00  0.00           H
ATOM   4973  H2  WAT X 796      -4.566  42.347  58.126  0.00  0.00           H
ATOM   4974  O   WAT X 797     -25.484  36.630  60.846  0.00  0.00           O
ATOM   4975  H1  WAT X 797     -26.233  36.582  61.440  0.00  0.00           H
ATOM   4976  H2  WAT X 797     -24.983  35.835  61.028  0.00  0.00           H
ATOM   4977  O   WAT X 798       4.392  11.676  21.445  0.00  0.00           O
ATOM   4978  H1  WAT X 798       5.101  11.115  21.129  0.00  0.00           H
ATOM   4979  H2  WAT X 798       3.743  11.661  20.742  0.00  0.00           H
ATOM   4980  O   WAT X 799     -22.494  -8.804  43.901  0.00  0.00           O
ATOM   4981  H1  WAT X 799     -22.450  -8.145  44.593  0.00  0.00           H
ATOM   4982  H2  WAT X 799     -22.204  -9.613  44.321  0.00  0.00           H
ATOM   4983  O   WAT X 800      -9.342  18.836  20.804  0.00  0.00           O
ATOM   4984  H1  WAT X 800     -10.004  18.918  21.492  0.00  0.00           H
ATOM   4985  H2  WAT X 800      -9.847  18.729  19.998  0.00  0.00           H
ATOM   4986  O   WAT X 801       1.084 -16.415  59.554  0.00  0.00           O
ATOM   4987  H1  WAT X 801       1.677 -16.400  58.802  0.00  0.00           H
ATOM   4988  H2  WAT X 801       0.294 -15.971  59.245  0.00  0.00           H
ATOM   4989  O   WAT X 802     -16.793  -3.305  23.989  0.00  0.00           O
ATOM   4990  H1  WAT X 802     -16.413  -3.441  23.121  0.00  0.00           H
ATOM   4991  H2  WAT X 802     -16.038  -3.172  24.562  0.00  0.00           H
ATOM   4992  O   WAT X 803      45.699  26.346  79.568  0.00  0.00           O
ATOM   4993  H1  WAT X 803      45.818  26.916  80.328  0.00  0.00           H
ATOM   4994  H2  WAT X 803      44.927  25.822  79.781  0.00  0.00           H
ATOM   4995  O   WAT X 804      20.793  42.356  55.526  0.00  0.00           O
ATOM   4996  H1  WAT X 804      20.212  42.861  56.094  0.00  0.00           H
ATOM   4997  H2  WAT X 804      21.474  42.978  55.267  0.00  0.00           H
ATOM   4998  O   WAT X 805       7.089  41.592   7.327  0.00  0.00           O
ATOM   4999  H1  WAT X 805       7.159  41.633   6.373  0.00  0.00           H
ATOM   5000  H2  WAT X 805       6.280  42.063   7.528  0.00  0.00           H
ATOM   5001  O   WAT X 806      17.683  45.969  79.266  0.00  0.00           O
ATOM   5002  H1  WAT X 806      18.020  45.339  79.903  0.00  0.00           H
ATOM   5003  H2  WAT X 806      16.746  45.783  79.218  0.00  0.00           H
ATOM   5004  O   WAT X 807       7.709 -22.557  34.459  0.00  0.00           O
ATOM   5005  H1  WAT X 807       8.186 -23.379  34.568  0.00  0.00           H
ATOM   5006  H2  WAT X 807       7.145 -22.705  33.700  0.00  0.00           H
ATOM   5007  O   WAT X 808     -13.665  -8.098  20.514  0.00  0.00           O
ATOM   5008  H1  WAT X 808     -13.928  -8.949  20.864  0.00  0.00           H
ATOM   5009  H2  WAT X 808     -12.874  -8.281  20.006  0.00  0.00           H
ATOM   5010  O   WAT X 809      11.249  47.206   2.580  0.00  0.00           O
ATOM   5011  H1  WAT X 809      10.839  46.446   2.166  0.00  0.00           H
ATOM   5012  H2  WAT X 809      11.922  47.483   1.958  0.00  0.00           H
ATOM   5013  O   WAT X 810      -9.436  22.263  54.119  0.00  0.00           O
ATOM   5014  H1  WAT X 810      -8.570  22.653  54.241  0.00  0.00           H
ATOM   5015  H2  WAT X 810      -9.500  21.601  54.807  0.00  0.00           H
ATOM   5016  O   WAT X 811      -9.903  -7.819  59.792  0.00  0.00           O
ATOM   5017  H1  WAT X 811     -10.555  -8.325  59.308  0.00  0.00           H
ATOM   5018  H2  WAT X 811      -9.271  -7.544  59.128  0.00  0.00           H
ATOM   5019  O   WAT X 812      30.639  -0.329  45.774  0.00  0.00           O
ATOM   5020  H1  WAT X 812      30.763  -0.159  46.708  0.00  0.00           H
ATOM   5021  H2  WAT X 812      30.448  -1.265  45.724  0.00  0.00           H
ATOM   5022  O   WAT X 813     -18.877  24.800  69.349  0.00  0.00           O
ATOM   5023  H1  WAT X 813     -19.603  24.185  69.452  0.00  0.00           H
ATOM   5024  H2  WAT X 813     -18.105  24.309  69.629  0.00  0.00           H
ATOM   5025  O   WAT X 814     -29.475   9.882  65.721  0.00  0.00           O
ATOM   5026  H1  WAT X 814     -28.782  10.542  65.728  0.00  0.00           H
ATOM   5027  H2  WAT X 814     -30.020  10.098  66.478  0.00  0.00           H
ATOM   5028  O   WAT X 815      -6.611  52.063  73.428  0.00  0.00           O
ATOM   5029  H1  WAT X 815      -5.738  52.031  73.820  0.00  0.00           H
ATOM   5030  H2  WAT X 815      -6.499  52.591  72.637  0.00  0.00           H
ATOM   5031  O   WAT X 816     -17.847  20.168  26.208  0.00  0.00           O
ATOM   5032  H1  WAT X 816     -18.346  20.428  25.434  0.00  0.00           H
ATOM   5033  H2  WAT X 816     -17.305  19.438  25.909  0.00  0.00           H
ATOM   5034  O   WAT X 817      17.430   0.909  61.552  0.00  0.00           O
ATOM   5035  H1  WAT X 817      17.761   0.427  60.794  0.00  0.00           H
ATOM   5036  H2  WAT X 817      17.265   1.792  61.222  0.00  0.00           H
ATOM   5037  O   WAT X 818       8.273   5.926  84.712  0.00  0.00           O
ATOM   5038  H1  WAT X 818       7.461   5.598  85.100  0.00  0.00           H
ATOM   5039  H2  WAT X 818       8.851   5.164  84.686  0.00  0.00           H
ATOM   5040  O   WAT X 819      -8.843  -6.630  34.979  0.00  0.00           O
ATOM   5041  H1  WAT X 819      -9.278  -6.409  35.803  0.00  0.00           H
ATOM   5042  H2  WAT X 819      -9.529  -7.030  34.445  0.00  0.00           H
ATOM   5043  O   WAT X 820      -8.068   4.681  41.866  0.00  0.00           O
ATOM   5044  H1  WAT X 820      -7.548   3.955  41.521  0.00  0.00           H
ATOM   5045  H2  WAT X 820      -8.456   5.087  41.092  0.00  0.00           H
ATOM   5046  O   WAT X 821      -1.984 -13.958  22.953  0.00  0.00           O
ATOM   5047  H1  WAT X 821      -1.110 -14.269  23.190  0.00  0.00           H
ATOM   5048  H2  WAT X 821      -1.866 -13.025  22.777  0.00  0.00           H
ATOM   5049  O   WAT X 822      39.008  41.209  53.569  0.00  0.00           O
ATOM   5050  H1  WAT X 822      38.266  41.812  53.587  0.00  0.00           H
ATOM   5051  H2  WAT X 822      38.674  40.431  53.121  0.00  0.00           H
ATOM   5052  O   WAT X 823      15.822  37.531  80.698  0.00  0.00           O
ATOM   5053  H1  WAT X 823      16.547  37.291  81.275  0.00  0.00           H
ATOM   5054  H2  WAT X 823      15.394  36.700  80.491  0.00  0.00           H
ATOM   5055  O   WAT X 824      -6.523   0.516  55.783  0.00  0.00           O
ATOM   5056  H1  WAT X 824      -6.793   0.158  56.628  0.00  0.00           H
ATOM   5057  H2  WAT X 824      -5.594   0.293  55.714  0.00  0.00           H
ATOM   5058  O   WAT X 825     -26.113   4.462  19.017  0.00  0.00           O
ATOM   5059  H1  WAT X 825     -25.434   4.282  18.367  0.00  0.00           H
ATOM   5060  H2  WAT X 825     -26.639   3.663  19.042  0.00  0.00           H
ATOM   5061  O   WAT X 826       4.076  -0.007  95.132  0.00  0.00           O
ATOM   5062  H1  WAT X 826       4.748  -0.640  94.880  0.00  0.00           H
[truncated: 2,835,315 more chars]
