# Supplementary material for: Changes in Protonation States of In-Pathway Residues can Alter Ligand Binding Pathways Obtained From Spontaneous Binding Molecular Dynamics Simulations
Source: Front Mol Biosci. 2022 Jul 4;9:922361. doi: 10.3389/fmolb.2022.922361 (PMC9289141; doi:10.3389/fmolb.2022.922361)
Supplement: Supplementary file 2 [file DataSheet1.ZIP › binding-pathways/hip57/hip_B_3.pdb]

CRYST1   65.279   84.549   74.419  90.00  90.00  90.00 P 1           1
ATOM      1  N   ILE X   1       4.311  48.559  63.592  0.00  0.00           N
ATOM      2  H1  ILE X   1       4.899  47.757  63.413  0.00  0.00           H
ATOM      3  H2  ILE X   1       3.671  48.340  64.343  0.00  0.00           H
ATOM      4  H3  ILE X   1       4.978  49.260  63.880  0.00  0.00           H
ATOM      5  CA  ILE X   1       3.473  48.935  62.447  0.00  0.00           C
ATOM      6  HA  ILE X   1       4.094  49.211  61.594  0.00  0.00           H
ATOM      7  CB  ILE X   1       2.660  47.651  61.905  0.00  0.00           C
ATOM      8  HB  ILE X   1       1.900  47.382  62.639  0.00  0.00           H
ATOM      9  CG2 ILE X   1       2.002  48.074  60.626  0.00  0.00           C
ATOM     10 HG21 ILE X   1       2.794  48.360  59.934  0.00  0.00           H
ATOM     11 HG22 ILE X   1       1.470  47.259  60.135  0.00  0.00           H
ATOM     12 HG23 ILE X   1       1.491  49.026  60.773  0.00  0.00           H
ATOM     13  CG1 ILE X   1       3.442  46.373  61.640  0.00  0.00           C
ATOM     14 HG12 ILE X   1       2.736  45.606  61.321  0.00  0.00           H
ATOM     15 HG13 ILE X   1       3.877  46.082  62.597  0.00  0.00           H
ATOM     16  CD1 ILE X   1       4.515  46.410  60.606  0.00  0.00           C
ATOM     17 HD11 ILE X   1       5.173  45.551  60.730  0.00  0.00           H
ATOM     18 HD12 ILE X   1       4.070  46.267  59.621  0.00  0.00           H
ATOM     19 HD13 ILE X   1       5.081  47.329  60.762  0.00  0.00           H
ATOM     20  C   ILE X   1       2.590  50.113  62.818  0.00  0.00           C
ATOM     21  O   ILE X   1       1.489  49.931  63.311  0.00  0.00           O
ATOM     22  N   VAL X   2       2.953  51.327  62.506  0.00  0.00           N
ATOM     23  H   VAL X   2       3.794  51.528  61.983  0.00  0.00           H
ATOM     24  CA  VAL X   2       1.893  52.445  62.434  0.00  0.00           C
ATOM     25  HA  VAL X   2       1.342  52.516  63.372  0.00  0.00           H
ATOM     26  CB  VAL X   2       2.574  53.801  62.123  0.00  0.00           C
ATOM     27  HB  VAL X   2       2.984  53.780  61.113  0.00  0.00           H
ATOM     28  CG1 VAL X   2       1.630  55.056  62.244  0.00  0.00           C
ATOM     29 HG11 VAL X   2       2.133  55.997  62.022  0.00  0.00           H
ATOM     30 HG12 VAL X   2       0.799  54.948  61.547  0.00  0.00           H
ATOM     31 HG13 VAL X   2       1.278  55.068  63.276  0.00  0.00           H
ATOM     32  CG2 VAL X   2       3.859  54.114  62.993  0.00  0.00           C
ATOM     33 HG21 VAL X   2       4.388  53.167  63.103  0.00  0.00           H
ATOM     34 HG22 VAL X   2       4.403  54.883  62.445  0.00  0.00           H
ATOM     35 HG23 VAL X   2       3.433  54.558  63.892  0.00  0.00           H
ATOM     36  C   VAL X   2       0.902  52.161  61.332  0.00  0.00           C
ATOM     37  O   VAL X   2       1.201  51.766  60.196  0.00  0.00           O
ATOM     38  N   GLY X   3      -0.373  52.498  61.586  0.00  0.00           N
ATOM     39  H   GLY X   3      -0.688  52.680  62.528  0.00  0.00           H
ATOM     40  CA  GLY X   3      -1.414  52.635  60.603  0.00  0.00           C
ATOM     41  HA2 GLY X   3      -2.273  53.149  61.034  0.00  0.00           H
ATOM     42  HA3 GLY X   3      -0.978  53.291  59.849  0.00  0.00           H
ATOM     43  C   GLY X   3      -1.793  51.343  59.926  0.00  0.00           C
ATOM     44  O   GLY X   3      -2.408  51.320  58.870  0.00  0.00           O
ATOM     45  N   GLY X   4      -1.454  50.187  60.540  0.00  0.00           N
ATOM     46  H   GLY X   4      -1.184  50.273  61.510  0.00  0.00           H
ATOM     47  CA  GLY X   4      -1.736  48.792  60.076  0.00  0.00           C
ATOM     48  HA2 GLY X   4      -1.868  48.805  58.994  0.00  0.00           H
ATOM     49  HA3 GLY X   4      -0.892  48.179  60.392  0.00  0.00           H
ATOM     50  C   GLY X   4      -2.956  48.212  60.786  0.00  0.00           C
ATOM     51  O   GLY X   4      -3.816  48.885  61.348  0.00  0.00           O
ATOM     52  N   TYR X   5      -3.115  46.928  60.710  0.00  0.00           N
ATOM     53  H   TYR X   5      -2.398  46.410  60.223  0.00  0.00           H
ATOM     54  CA  TYR X   5      -4.276  46.159  61.272  0.00  0.00           C
ATOM     55  HA  TYR X   5      -4.765  46.701  62.080  0.00  0.00           H
ATOM     56  CB  TYR X   5      -5.263  45.809  60.169  0.00  0.00           C
ATOM     57  HB2 TYR X   5      -6.227  45.529  60.594  0.00  0.00           H
ATOM     58  HB3 TYR X   5      -5.511  46.749  59.675  0.00  0.00           H
ATOM     59  CG  TYR X   5      -4.901  44.780  59.117  0.00  0.00           C
ATOM     60  CD1 TYR X   5      -5.245  43.412  59.206  0.00  0.00           C
ATOM     61  HD1 TYR X   5      -5.848  43.074  60.036  0.00  0.00           H
ATOM     62  CE1 TYR X   5      -4.827  42.460  58.275  0.00  0.00           C
ATOM     63  HE1 TYR X   5      -5.125  41.429  58.395  0.00  0.00           H
ATOM     64  CZ  TYR X   5      -3.864  42.866  57.291  0.00  0.00           C
ATOM     65  OH  TYR X   5      -3.419  42.003  56.350  0.00  0.00           O
ATOM     66  HH  TYR X   5      -3.841  41.162  56.537  0.00  0.00           H
ATOM     67  CE2 TYR X   5      -3.530  44.254  57.185  0.00  0.00           C
ATOM     68  HE2 TYR X   5      -2.931  44.637  56.372  0.00  0.00           H
ATOM     69  CD2 TYR X   5      -4.022  45.203  58.092  0.00  0.00           C
ATOM     70  HD2 TYR X   5      -3.738  46.244  58.043  0.00  0.00           H
ATOM     71  C   TYR X   5      -3.865  44.854  61.916  0.00  0.00           C
ATOM     72  O   TYR X   5      -2.906  44.239  61.544  0.00  0.00           O
ATOM     73  N   THR X   6      -4.608  44.332  62.927  0.00  0.00           N
ATOM     74  H   THR X   6      -5.357  44.898  63.299  0.00  0.00           H
ATOM     75  CA  THR X   6      -4.380  43.095  63.617  0.00  0.00           C
ATOM     76  HA  THR X   6      -3.303  43.038  63.772  0.00  0.00           H
ATOM     77  CB  THR X   6      -5.267  42.957  64.829  0.00  0.00           C
ATOM     78  HB  THR X   6      -6.285  42.848  64.455  0.00  0.00           H
ATOM     79  CG2 THR X   6      -5.080  41.786  65.754  0.00  0.00           C
ATOM     80 HG21 THR X   6      -4.073  41.770  66.172  0.00  0.00           H
ATOM     81 HG22 THR X   6      -5.815  41.994  66.531  0.00  0.00           H
ATOM     82 HG23 THR X   6      -5.228  40.822  65.268  0.00  0.00           H
ATOM     83  OG1 THR X   6      -5.344  44.099  65.648  0.00  0.00           O
ATOM     84  HG1 THR X   6      -5.776  44.791  65.142  0.00  0.00           H
ATOM     85  C   THR X   6      -4.678  41.895  62.651  0.00  0.00           C
ATOM     86  O   THR X   6      -5.839  41.748  62.218  0.00  0.00           O
ATOM     87  N   CYX X   7      -3.609  41.203  62.283  0.00  0.00           N
ATOM     88  H   CYX X   7      -2.684  41.409  62.634  0.00  0.00           H
ATOM     89  CA  CYX X   7      -3.814  40.259  61.154  0.00  0.00           C
ATOM     90  HA  CYX X   7      -4.745  40.444  60.618  0.00  0.00           H
ATOM     91  CB  CYX X   7      -2.709  40.501  60.078  0.00  0.00           C
ATOM     92  HB2 CYX X   7      -2.589  39.621  59.446  0.00  0.00           H
ATOM     93  HB3 CYX X   7      -3.021  41.324  59.436  0.00  0.00           H
ATOM     94  SG  CYX X   7      -0.998  40.598  60.793  0.00  0.00           S
ATOM     95  C   CYX X   7      -3.772  38.850  61.787  0.00  0.00           C
ATOM     96  O   CYX X   7      -4.373  37.996  61.153  0.00  0.00           O
ATOM     97  N   GLY X   8      -3.149  38.596  62.905  0.00  0.00           N
ATOM     98  H   GLY X   8      -2.547  39.348  63.210  0.00  0.00           H
ATOM     99  CA  GLY X   8      -3.094  37.375  63.646  0.00  0.00           C
ATOM    100  HA2 GLY X   8      -2.587  37.573  64.590  0.00  0.00           H
ATOM    101  HA3 GLY X   8      -4.127  37.159  63.919  0.00  0.00           H
ATOM    102  C   GLY X   8      -2.411  36.158  62.948  0.00  0.00           C
ATOM    103  O   GLY X   8      -1.362  36.150  62.285  0.00  0.00           O
ATOM    104  N   ALA X   9      -3.060  34.978  63.226  0.00  0.00           N
ATOM    105  H   ALA X   9      -3.879  34.970  63.816  0.00  0.00           H
ATOM    106  CA  ALA X   9      -2.391  33.702  62.861  0.00  0.00           C
ATOM    107  HA  ALA X   9      -1.334  33.968  62.891  0.00  0.00           H
ATOM    108  CB  ALA X   9      -2.630  32.645  63.890  0.00  0.00           C
ATOM    109  HB1 ALA X   9      -3.673  32.347  63.792  0.00  0.00           H
ATOM    110  HB2 ALA X   9      -1.959  31.793  63.775  0.00  0.00           H
ATOM    111  HB3 ALA X   9      -2.422  33.148  64.835  0.00  0.00           H
ATOM    112  C   ALA X   9      -2.641  33.182  61.405  0.00  0.00           C
ATOM    113  O   ALA X   9      -3.514  33.728  60.731  0.00  0.00           O
ATOM    114  N   ASN X  10      -1.856  32.179  61.052  0.00  0.00           N
ATOM    115  H   ASN X  10      -1.090  32.061  61.700  0.00  0.00           H
ATOM    116  CA  ASN X  10      -1.878  31.432  59.781  0.00  0.00           C
ATOM    117  HA  ASN X  10      -1.112  30.661  59.865  0.00  0.00           H
ATOM    118  CB  ASN X  10      -3.173  30.612  59.694  0.00  0.00           C
ATOM    119  HB2 ASN X  10      -4.012  31.298  59.573  0.00  0.00           H
ATOM    120  HB3 ASN X  10      -3.114  30.006  58.791  0.00  0.00           H
ATOM    121  CG  ASN X  10      -3.377  29.729  60.905  0.00  0.00           C
ATOM    122  OD1 ASN X  10      -2.697  28.738  61.071  0.00  0.00           O
ATOM    123  ND2 ASN X  10      -4.373  30.150  61.678  0.00  0.00           N
ATOM    124 HD21 ASN X  10      -4.501  29.639  62.540  0.00  0.00           H
ATOM    125 HD22 ASN X  10      -5.030  30.888  61.467  0.00  0.00           H
ATOM    126  C   ASN X  10      -1.588  32.225  58.439  0.00  0.00           C
ATOM    127  O   ASN X  10      -1.044  31.737  57.454  0.00  0.00           O
ATOM    128  N   THR X  11      -2.045  33.452  58.349  0.00  0.00           N
ATOM    129  H   THR X  11      -2.762  33.694  59.017  0.00  0.00           H
ATOM    130  CA  THR X  11      -1.942  34.402  57.198  0.00  0.00           C
ATOM    131  HA  THR X  11      -2.374  33.963  56.299  0.00  0.00           H
ATOM    132  CB  THR X  11      -2.871  35.592  57.615  0.00  0.00           C
ATOM    133  HB  THR X  11      -3.889  35.257  57.814  0.00  0.00           H
ATOM    134  CG2 THR X  11      -2.406  36.479  58.761  0.00  0.00           C
ATOM    135 HG21 THR X  11      -1.580  37.116  58.443  0.00  0.00           H
ATOM    136 HG22 THR X  11      -3.292  36.984  59.146  0.00  0.00           H
ATOM    137 HG23 THR X  11      -2.016  35.835  59.549  0.00  0.00           H
ATOM    138  OG1 THR X  11      -2.980  36.435  56.494  0.00  0.00           O
ATOM    139  HG1 THR X  11      -3.465  35.905  55.857  0.00  0.00           H
ATOM    140  C   THR X  11      -0.475  34.918  56.878  0.00  0.00           C
ATOM    141  O   THR X  11      -0.076  34.869  55.711  0.00  0.00           O
ATOM    142  N   VAL X  12       0.392  35.150  57.923  0.00  0.00           N
ATOM    143  H   VAL X  12       0.072  34.912  58.851  0.00  0.00           H
ATOM    144  CA  VAL X  12       1.790  35.449  57.726  0.00  0.00           C
ATOM    145  HA  VAL X  12       2.175  35.321  56.714  0.00  0.00           H
ATOM    146  CB  VAL X  12       2.084  36.907  58.017  0.00  0.00           C
ATOM    147  HB  VAL X  12       3.170  37.009  58.014  0.00  0.00           H
ATOM    148  CG1 VAL X  12       1.482  37.832  56.902  0.00  0.00           C
ATOM    149 HG11 VAL X  12       1.644  37.380  55.924  0.00  0.00           H
ATOM    150 HG12 VAL X  12       0.425  37.948  57.143  0.00  0.00           H
ATOM    151 HG13 VAL X  12       1.933  38.825  56.892  0.00  0.00           H
ATOM    152  CG2 VAL X  12       1.559  37.561  59.371  0.00  0.00           C
ATOM    153 HG21 VAL X  12       1.900  38.596  59.400  0.00  0.00           H
ATOM    154 HG22 VAL X  12       0.474  37.612  59.463  0.00  0.00           H
ATOM    155 HG23 VAL X  12       1.884  36.982  60.236  0.00  0.00           H
ATOM    156  C   VAL X  12       2.704  34.438  58.516  0.00  0.00           C
ATOM    157  O   VAL X  12       3.232  34.838  59.545  0.00  0.00           O
ATOM    158  N   PRO X  13       2.735  33.156  58.195  0.00  0.00           N
ATOM    159  CD  PRO X  13       2.104  32.566  56.998  0.00  0.00           C
ATOM    160  HD2 PRO X  13       2.508  32.887  56.038  0.00  0.00           H
ATOM    161  HD3 PRO X  13       1.072  32.918  57.009  0.00  0.00           H
ATOM    162  CG  PRO X  13       2.222  31.058  57.182  0.00  0.00           C
ATOM    163  HG2 PRO X  13       3.100  30.922  56.552  0.00  0.00           H
ATOM    164  HG3 PRO X  13       1.331  30.546  56.818  0.00  0.00           H
ATOM    165  CB  PRO X  13       2.585  30.812  58.657  0.00  0.00           C
ATOM    166  HB2 PRO X  13       3.167  29.900  58.792  0.00  0.00           H
ATOM    167  HB3 PRO X  13       1.663  30.683  59.224  0.00  0.00           H
ATOM    168  CA  PRO X  13       3.336  32.106  59.085  0.00  0.00           C
ATOM    169  HA  PRO X  13       3.053  32.326  60.114  0.00  0.00           H
ATOM    170  C   PRO X  13       4.870  32.105  59.028  0.00  0.00           C
ATOM    171  O   PRO X  13       5.439  31.364  59.853  0.00  0.00           O
ATOM    172  N   TYR X  14       5.501  32.869  58.150  0.00  0.00           N
ATOM    173  H   TYR X  14       5.004  33.133  57.312  0.00  0.00           H
ATOM    174  CA  TYR X  14       6.952  33.008  58.094  0.00  0.00           C
ATOM    175  HA  TYR X  14       7.574  32.121  58.221  0.00  0.00           H
ATOM    176  CB  TYR X  14       7.306  33.419  56.658  0.00  0.00           C
ATOM    177  HB2 TYR X  14       8.352  33.716  56.725  0.00  0.00           H
ATOM    178  HB3 TYR X  14       7.330  32.525  56.036  0.00  0.00           H
ATOM    179  CG  TYR X  14       6.440  34.480  55.983  0.00  0.00           C
ATOM    180  CD1 TYR X  14       6.836  35.831  56.016  0.00  0.00           C
ATOM    181  HD1 TYR X  14       7.805  36.067  56.430  0.00  0.00           H
ATOM    182  CE1 TYR X  14       6.016  36.842  55.472  0.00  0.00           C
ATOM    183  HE1 TYR X  14       6.235  37.897  55.539  0.00  0.00           H
ATOM    184  CZ  TYR X  14       4.775  36.485  54.884  0.00  0.00           C
ATOM    185  OH  TYR X  14       4.029  37.434  54.339  0.00  0.00           O
ATOM    186  HH  TYR X  14       4.251  38.297  54.695  0.00  0.00           H
ATOM    187  CE2 TYR X  14       4.413  35.082  54.828  0.00  0.00           C
ATOM    188  HE2 TYR X  14       3.499  34.889  54.286  0.00  0.00           H
ATOM    189  CD2 TYR X  14       5.290  34.094  55.313  0.00  0.00           C
ATOM    190  HD2 TYR X  14       4.940  33.078  55.210  0.00  0.00           H
ATOM    191  C   TYR X  14       7.491  33.966  59.111  0.00  0.00           C
ATOM    192  O   TYR X  14       8.692  34.042  59.261  0.00  0.00           O
ATOM    193  N   GLN X  15       6.649  34.698  59.933  0.00  0.00           N
ATOM    194  H   GLN X  15       5.682  34.658  59.645  0.00  0.00           H
ATOM    195  CA  GLN X  15       7.058  35.727  60.875  0.00  0.00           C
ATOM    196  HA  GLN X  15       7.733  36.478  60.464  0.00  0.00           H
ATOM    197  CB  GLN X  15       5.764  36.510  61.245  0.00  0.00           C
ATOM    198  HB2 GLN X  15       5.374  37.035  60.373  0.00  0.00           H
ATOM    199  HB3 GLN X  15       5.022  35.854  61.701  0.00  0.00           H
ATOM    200  CG  GLN X  15       6.071  37.600  62.312  0.00  0.00           C
ATOM    201  HG2 GLN X  15       5.140  38.035  62.677  0.00  0.00           H
ATOM    202  HG3 GLN X  15       6.607  37.208  63.176  0.00  0.00           H
ATOM    203  CD  GLN X  15       6.870  38.732  61.795  0.00  0.00           C
ATOM    204  OE1 GLN X  15       6.638  39.254  60.737  0.00  0.00           O
ATOM    205  NE2 GLN X  15       7.823  39.203  62.594  0.00  0.00           N
ATOM    206 HE21 GLN X  15       8.303  40.044  62.305  0.00  0.00           H
ATOM    207 HE22 GLN X  15       8.220  38.791  63.427  0.00  0.00           H
ATOM    208  C   GLN X  15       7.833  35.116  62.075  0.00  0.00           C
ATOM    209  O   GLN X  15       7.567  33.990  62.497  0.00  0.00           O
ATOM    210  N   VAL X  16       8.759  35.951  62.663  0.00  0.00           N
ATOM    211  H   VAL X  16       9.072  36.739  62.114  0.00  0.00           H
ATOM    212  CA  VAL X  16       9.540  35.604  63.819  0.00  0.00           C
ATOM    213  HA  VAL X  16       9.083  34.709  64.241  0.00  0.00           H
ATOM    214  CB  VAL X  16      11.020  35.326  63.458  0.00  0.00           C
ATOM    215  HB  VAL X  16      11.440  36.259  63.081  0.00  0.00           H
ATOM    216  CG1 VAL X  16      11.895  34.914  64.668  0.00  0.00           C
ATOM    217 HG11 VAL X  16      11.491  33.994  65.091  0.00  0.00           H
ATOM    218 HG12 VAL X  16      12.862  34.812  64.176  0.00  0.00           H
ATOM    219 HG13 VAL X  16      11.949  35.708  65.413  0.00  0.00           H
ATOM    220  CG2 VAL X  16      11.140  34.498  62.197  0.00  0.00           C
ATOM    221 HG21 VAL X  16      12.223  34.558  62.087  0.00  0.00           H
ATOM    222 HG22 VAL X  16      10.737  33.524  62.477  0.00  0.00           H
ATOM    223 HG23 VAL X  16      10.490  34.793  61.374  0.00  0.00           H
ATOM    224  C   VAL X  16       9.522  36.737  64.861  0.00  0.00           C
ATOM    225  O   VAL X  16       9.585  37.905  64.471  0.00  0.00           O
ATOM    226  N   SER X  17       9.508  36.474  66.171  0.00  0.00           N
ATOM    227  H   SER X  17       9.446  35.520  66.496  0.00  0.00           H
ATOM    228  CA  SER X  17       9.952  37.424  67.245  0.00  0.00           C
ATOM    229  HA  SER X  17      10.134  38.414  66.828  0.00  0.00           H
ATOM    230  CB  SER X  17       8.971  37.503  68.372  0.00  0.00           C
ATOM    231  HB2 SER X  17       8.045  37.938  67.998  0.00  0.00           H
ATOM    232  HB3 SER X  17       8.727  36.525  68.785  0.00  0.00           H
ATOM    233  OG  SER X  17       9.429  38.263  69.461  0.00  0.00           O
ATOM    234  HG  SER X  17       9.261  39.182  69.242  0.00  0.00           H
ATOM    235  C   SER X  17      11.282  36.909  67.669  0.00  0.00           C
ATOM    236  O   SER X  17      11.486  35.756  68.081  0.00  0.00           O
ATOM    237  N   LEU X  18      12.161  37.873  67.804  0.00  0.00           N
ATOM    238  H   LEU X  18      11.857  38.805  67.560  0.00  0.00           H
ATOM    239  CA  LEU X  18      13.459  37.719  68.450  0.00  0.00           C
ATOM    240  HA  LEU X  18      13.768  36.677  68.364  0.00  0.00           H
ATOM    241  CB  LEU X  18      14.560  38.418  67.645  0.00  0.00           C
ATOM    242  HB2 LEU X  18      14.431  39.500  67.665  0.00  0.00           H
ATOM    243  HB3 LEU X  18      15.518  38.203  68.117  0.00  0.00           H
ATOM    244  CG  LEU X  18      14.644  37.990  66.108  0.00  0.00           C
ATOM    245  HG  LEU X  18      13.755  38.316  65.570  0.00  0.00           H
ATOM    246  CD1 LEU X  18      15.756  38.729  65.431  0.00  0.00           C
ATOM    247 HD11 LEU X  18      15.785  38.438  64.381  0.00  0.00           H
ATOM    248 HD12 LEU X  18      15.558  39.799  65.487  0.00  0.00           H
ATOM    249 HD13 LEU X  18      16.728  38.558  65.894  0.00  0.00           H
ATOM    250  CD2 LEU X  18      14.802  36.473  65.953  0.00  0.00           C
ATOM    251 HD21 LEU X  18      14.032  35.928  66.498  0.00  0.00           H
ATOM    252 HD22 LEU X  18      14.847  36.347  64.871  0.00  0.00           H
ATOM    253 HD23 LEU X  18      15.696  36.008  66.368  0.00  0.00           H
ATOM    254  C   LEU X  18      13.201  38.193  69.863  0.00  0.00           C
ATOM    255  O   LEU X  18      12.952  39.385  70.079  0.00  0.00           O
ATOM    256  N   ASN X  19      13.477  37.355  70.791  0.00  0.00           N
ATOM    257  H   ASN X  19      13.680  36.409  70.503  0.00  0.00           H
ATOM    258  CA  ASN X  19      13.204  37.542  72.265  0.00  0.00           C
ATOM    259  HA  ASN X  19      12.857  38.569  72.380  0.00  0.00           H
ATOM    260  CB  ASN X  19      12.090  36.662  72.753  0.00  0.00           C
ATOM    261  HB2 ASN X  19      11.240  36.848  72.096  0.00  0.00           H
ATOM    262  HB3 ASN X  19      12.347  35.603  72.730  0.00  0.00           H
ATOM    263  CG  ASN X  19      11.728  36.836  74.249  0.00  0.00           C
ATOM    264  OD1 ASN X  19      12.438  36.489  75.195  0.00  0.00           O
ATOM    265  ND2 ASN X  19      10.550  37.357  74.476  0.00  0.00           N
ATOM    266 HD21 ASN X  19      10.222  37.462  75.425  0.00  0.00           H
ATOM    267 HD22 ASN X  19       9.952  37.470  73.670  0.00  0.00           H
ATOM    268  C   ASN X  19      14.475  37.434  73.145  0.00  0.00           C
ATOM    269  O   ASN X  19      15.169  36.440  73.007  0.00  0.00           O
ATOM    270  N   SER X  20      14.724  38.438  74.000  0.00  0.00           N
ATOM    271  H   SER X  20      14.050  39.190  74.027  0.00  0.00           H
ATOM    272  CA  SER X  20      15.757  38.466  74.983  0.00  0.00           C
ATOM    273  HA  SER X  20      16.053  37.452  75.254  0.00  0.00           H
ATOM    274  CB  SER X  20      16.939  39.179  74.450  0.00  0.00           C
ATOM    275  HB2 SER X  20      16.680  40.177  74.097  0.00  0.00           H
ATOM    276  HB3 SER X  20      17.618  39.310  75.293  0.00  0.00           H
ATOM    277  OG  SER X  20      17.569  38.506  73.337  0.00  0.00           O
ATOM    278  HG  SER X  20      17.722  37.574  73.508  0.00  0.00           H
ATOM    279  C   SER X  20      15.133  39.055  76.256  0.00  0.00           C
ATOM    280  O   SER X  20      15.186  40.261  76.470  0.00  0.00           O
ATOM    281  N   GLY X  21      14.278  38.258  76.942  0.00  0.00           N
ATOM    282  H   GLY X  21      14.070  37.347  76.558  0.00  0.00           H
ATOM    283  CA  GLY X  21      13.450  38.681  78.120  0.00  0.00           C
ATOM    284  HA2 GLY X  21      13.279  37.863  78.819  0.00  0.00           H
ATOM    285  HA3 GLY X  21      13.968  39.493  78.629  0.00  0.00           H
ATOM    286  C   GLY X  21      12.100  39.362  77.774  0.00  0.00           C
ATOM    287  O   GLY X  21      11.029  39.120  78.315  0.00  0.00           O
ATOM    288  N   TYR X  22      12.014  40.022  76.660  0.00  0.00           N
ATOM    289  H   TYR X  22      12.828  40.264  76.113  0.00  0.00           H
ATOM    290  CA  TYR X  22      10.823  40.388  75.861  0.00  0.00           C
ATOM    291  HA  TYR X  22      10.005  39.692  76.048  0.00  0.00           H
ATOM    292  CB  TYR X  22      10.132  41.708  76.298  0.00  0.00           C
ATOM    293  HB2 TYR X  22      10.290  41.962  77.346  0.00  0.00           H
ATOM    294  HB3 TYR X  22      10.576  42.515  75.715  0.00  0.00           H
ATOM    295  CG  TYR X  22       8.583  41.775  76.098  0.00  0.00           C
ATOM    296  CD1 TYR X  22       8.049  42.551  75.110  0.00  0.00           C
ATOM    297  HD1 TYR X  22       8.648  43.282  74.588  0.00  0.00           H
ATOM    298  CE1 TYR X  22       6.682  42.601  74.959  0.00  0.00           C
ATOM    299  HE1 TYR X  22       6.199  43.161  74.172  0.00  0.00           H
ATOM    300  CZ  TYR X  22       5.882  41.797  75.778  0.00  0.00           C
ATOM    301  OH  TYR X  22       4.576  41.734  75.541  0.00  0.00           O
ATOM    302  HH  TYR X  22       4.451  42.385  74.847  0.00  0.00           H
ATOM    303  CE2 TYR X  22       6.346  40.961  76.788  0.00  0.00           C
ATOM    304  HE2 TYR X  22       5.637  40.355  77.334  0.00  0.00           H
ATOM    305  CD2 TYR X  22       7.740  40.891  76.875  0.00  0.00           C
ATOM    306  HD2 TYR X  22       8.143  40.318  77.696  0.00  0.00           H
ATOM    307  C   TYR X  22      11.094  40.381  74.327  0.00  0.00           C
ATOM    308  O   TYR X  22      12.281  40.286  73.903  0.00  0.00           O
ATOM    309  N   HIE X  23      10.068  40.644  73.465  0.00  0.00           N
ATOM    310  H   HIE X  23       9.148  40.629  73.882  0.00  0.00           H
ATOM    311  CA  HIE X  23      10.134  41.127  72.110  0.00  0.00           C
ATOM    312  HA  HIE X  23      10.594  40.342  71.510  0.00  0.00           H
ATOM    313  CB  HIE X  23       8.810  41.544  71.462  0.00  0.00           C
ATOM    314  HB2 HIE X  23       8.129  40.700  71.575  0.00  0.00           H
ATOM    315  HB3 HIE X  23       8.343  42.411  71.930  0.00  0.00           H
ATOM    316  CG  HIE X  23       9.018  41.856  70.028  0.00  0.00           C
ATOM    317  ND1 HIE X  23       9.056  40.946  69.058  0.00  0.00           N
ATOM    318  CE1 HIE X  23       9.138  41.697  67.925  0.00  0.00           C
ATOM    319  HE1 HIE X  23       9.364  41.273  66.958  0.00  0.00           H
ATOM    320  NE2 HIE X  23       9.197  43.012  68.121  0.00  0.00           N
ATOM    321  HE2 HIE X  23       9.499  43.794  67.558  0.00  0.00           H
ATOM    322  CD2 HIE X  23       9.148  43.117  69.502  0.00  0.00           C
ATOM    323  HD2 HIE X  23       9.140  44.083  69.984  0.00  0.00           H
ATOM    324  C   HIE X  23      11.150  42.280  71.950  0.00  0.00           C
ATOM    325  O   HIE X  23      11.070  43.235  72.751  0.00  0.00           O
ATOM    326  N   PHE X  24      11.928  42.301  70.894  0.00  0.00           N
ATOM    327  H   PHE X  24      11.817  41.484  70.310  0.00  0.00           H
ATOM    328  CA  PHE X  24      12.865  43.445  70.527  0.00  0.00           C
ATOM    329  HA  PHE X  24      12.481  44.403  70.878  0.00  0.00           H
ATOM    330  CB  PHE X  24      14.146  43.188  71.318  0.00  0.00           C
ATOM    331  HB2 PHE X  24      14.673  44.137  71.421  0.00  0.00           H
ATOM    332  HB3 PHE X  24      13.961  42.848  72.337  0.00  0.00           H
ATOM    333  CG  PHE X  24      15.151  42.123  70.821  0.00  0.00           C
ATOM    334  CD1 PHE X  24      16.136  42.390  69.837  0.00  0.00           C
ATOM    335  HD1 PHE X  24      16.164  43.364  69.372  0.00  0.00           H
ATOM    336  CE1 PHE X  24      17.105  41.403  69.472  0.00  0.00           C
ATOM    337  HE1 PHE X  24      17.842  41.639  68.718  0.00  0.00           H
ATOM    338  CZ  PHE X  24      16.916  40.104  69.945  0.00  0.00           C
ATOM    339  HZ  PHE X  24      17.573  39.320  69.599  0.00  0.00           H
ATOM    340  CE2 PHE X  24      15.919  39.795  70.896  0.00  0.00           C
ATOM    341  HE2 PHE X  24      15.825  38.796  71.296  0.00  0.00           H
ATOM    342  CD2 PHE X  24      15.090  40.827  71.350  0.00  0.00           C
ATOM    343  HD2 PHE X  24      14.447  40.614  72.191  0.00  0.00           H
ATOM    344  C   PHE X  24      13.122  43.542  69.038  0.00  0.00           C
ATOM    345  O   PHE X  24      13.505  44.621  68.537  0.00  0.00           O
ATOM    346  N   CYX X  25      13.041  42.507  68.250  0.00  0.00           N
ATOM    347  H   CYX X  25      12.888  41.625  68.717  0.00  0.00           H
ATOM    348  CA  CYX X  25      12.972  42.613  66.787  0.00  0.00           C
ATOM    349  HA  CYX X  25      12.465  43.513  66.439  0.00  0.00           H
ATOM    350  CB  CYX X  25      14.402  42.562  66.147  0.00  0.00           C
ATOM    351  HB2 CYX X  25      14.949  41.823  66.732  0.00  0.00           H
ATOM    352  HB3 CYX X  25      14.371  42.161  65.134  0.00  0.00           H
ATOM    353  SG  CYX X  25      15.401  44.064  66.262  0.00  0.00           S
ATOM    354  C   CYX X  25      12.154  41.402  66.274  0.00  0.00           C
ATOM    355  O   CYX X  25      11.848  40.426  66.958  0.00  0.00           O
ATOM    356  N   GLY X  26      11.990  41.450  64.984  0.00  0.00           N
ATOM    357  H   GLY X  26      12.345  42.259  64.494  0.00  0.00           H
ATOM    358  CA  GLY X  26      11.524  40.378  64.057  0.00  0.00           C
ATOM    359  HA2 GLY X  26      11.150  39.519  64.613  0.00  0.00           H
ATOM    360  HA3 GLY X  26      10.673  40.758  63.491  0.00  0.00           H
ATOM    361  C   GLY X  26      12.477  39.769  63.072  0.00  0.00           C
ATOM    362  O   GLY X  26      13.615  40.017  63.078  0.00  0.00           O
ATOM    363  N   GLY X  27      11.933  38.980  62.213  0.00  0.00           N
ATOM    364  H   GLY X  27      10.927  38.906  62.267  0.00  0.00           H
ATOM    365  CA  GLY X  27      12.720  38.174  61.240  0.00  0.00           C
ATOM    366  HA2 GLY X  27      13.263  38.797  60.530  0.00  0.00           H
ATOM    367  HA3 GLY X  27      13.324  37.432  61.762  0.00  0.00           H
ATOM    368  C   GLY X  27      11.598  37.497  60.402  0.00  0.00           C
ATOM    369  O   GLY X  27      10.400  37.384  60.719  0.00  0.00           O
ATOM    370  N   SER X  28      12.113  36.766  59.375  0.00  0.00           N
ATOM    371  H   SER X  28      13.107  36.839  59.210  0.00  0.00           H
ATOM    372  CA  SER X  28      11.377  35.803  58.531  0.00  0.00           C
ATOM    373  HA  SER X  28      10.324  35.761  58.810  0.00  0.00           H
ATOM    374  CB  SER X  28      11.447  36.412  57.150  0.00  0.00           C
ATOM    375  HB2 SER X  28      11.197  37.471  57.212  0.00  0.00           H
ATOM    376  HB3 SER X  28      12.467  36.276  56.789  0.00  0.00           H
ATOM    377  OG  SER X  28      10.526  35.801  56.280  0.00  0.00           O
ATOM    378  HG  SER X  28      10.856  34.924  56.072  0.00  0.00           H
ATOM    379  C   SER X  28      11.995  34.423  58.502  0.00  0.00           C
ATOM    380  O   SER X  28      13.226  34.298  58.402  0.00  0.00           O
ATOM    381  N   LEU X  29      11.229  33.370  58.469  0.00  0.00           N
ATOM    382  H   LEU X  29      10.222  33.404  58.525  0.00  0.00           H
ATOM    383  CA  LEU X  29      11.631  31.974  58.247  0.00  0.00           C
ATOM    384  HA  LEU X  29      12.623  31.863  58.686  0.00  0.00           H
ATOM    385  CB  LEU X  29      10.705  30.935  59.054  0.00  0.00           C
ATOM    386  HB2 LEU X  29      10.524  31.281  60.072  0.00  0.00           H
ATOM    387  HB3 LEU X  29       9.705  30.969  58.621  0.00  0.00           H
ATOM    388  CG  LEU X  29      11.134  29.496  59.010  0.00  0.00           C
ATOM    389  HG  LEU X  29      11.652  29.352  58.062  0.00  0.00           H
ATOM    390  CD1 LEU X  29      12.239  29.327  60.040  0.00  0.00           C
ATOM    391 HD11 LEU X  29      13.126  29.901  59.771  0.00  0.00           H
ATOM    392 HD12 LEU X  29      11.855  29.716  60.983  0.00  0.00           H
ATOM    393 HD13 LEU X  29      12.559  28.285  60.019  0.00  0.00           H
ATOM    394  CD2 LEU X  29      10.194  28.352  59.220  0.00  0.00           C
ATOM    395 HD21 LEU X  29      10.840  27.537  58.893  0.00  0.00           H
ATOM    396 HD22 LEU X  29       9.860  28.363  60.257  0.00  0.00           H
ATOM    397 HD23 LEU X  29       9.327  28.339  58.559  0.00  0.00           H
ATOM    398  C   LEU X  29      11.826  31.652  56.709  0.00  0.00           C
ATOM    399  O   LEU X  29      10.949  32.088  55.956  0.00  0.00           O
ATOM    400  N   ILE X  30      12.873  30.982  56.256  0.00  0.00           N
ATOM    401  H   ILE X  30      13.638  30.592  56.787  0.00  0.00           H
ATOM    402  CA  ILE X  30      13.052  30.731  54.853  0.00  0.00           C
ATOM    403  HA  ILE X  30      12.063  30.700  54.396  0.00  0.00           H
ATOM    404  CB  ILE X  30      14.092  31.773  54.354  0.00  0.00           C
ATOM    405  HB  ILE X  30      14.438  31.354  53.409  0.00  0.00           H
ATOM    406  CG2 ILE X  30      13.404  33.165  54.125  0.00  0.00           C
ATOM    407 HG21 ILE X  30      13.050  33.579  55.069  0.00  0.00           H
ATOM    408 HG22 ILE X  30      14.064  33.829  53.567  0.00  0.00           H
ATOM    409 HG23 ILE X  30      12.503  33.065  53.521  0.00  0.00           H
ATOM    410  CG1 ILE X  30      15.343  31.983  55.298  0.00  0.00           C
ATOM    411 HG12 ILE X  30      15.070  32.621  56.139  0.00  0.00           H
ATOM    412 HG13 ILE X  30      15.531  30.991  55.708  0.00  0.00           H
ATOM    413  CD1 ILE X  30      16.563  32.503  54.615  0.00  0.00           C
ATOM    414 HD11 ILE X  30      16.313  33.258  53.869  0.00  0.00           H
ATOM    415 HD12 ILE X  30      17.202  32.877  55.415  0.00  0.00           H
ATOM    416 HD13 ILE X  30      17.034  31.655  54.119  0.00  0.00           H
ATOM    417  C   ILE X  30      13.755  29.341  54.590  0.00  0.00           C
ATOM    418  O   ILE X  30      14.005  28.799  53.471  0.00  0.00           O
ATOM    419  N   ASN X  31      14.064  28.675  55.687  0.00  0.00           N
ATOM    420  H   ASN X  31      14.089  29.147  56.580  0.00  0.00           H
ATOM    421  CA  ASN X  31      14.280  27.231  55.763  0.00  0.00           C
ATOM    422  HA  ASN X  31      13.648  26.770  55.004  0.00  0.00           H
ATOM    423  CB  ASN X  31      15.710  27.049  55.339  0.00  0.00           C
ATOM    424  HB2 ASN X  31      15.633  27.111  54.254  0.00  0.00           H
ATOM    425  HB3 ASN X  31      16.317  27.873  55.715  0.00  0.00           H
ATOM    426  CG  ASN X  31      16.215  25.676  55.676  0.00  0.00           C
ATOM    427  OD1 ASN X  31      16.576  25.370  56.786  0.00  0.00           O
ATOM    428  ND2 ASN X  31      16.253  24.738  54.749  0.00  0.00           N
ATOM    429 HD21 ASN X  31      16.703  23.862  54.975  0.00  0.00           H
ATOM    430 HD22 ASN X  31      16.025  24.933  53.785  0.00  0.00           H
ATOM    431  C   ASN X  31      14.086  26.827  57.182  0.00  0.00           C
ATOM    432  O   ASN X  31      14.149  27.617  58.120  0.00  0.00           O
ATOM    433  N   SER X  32      13.833  25.513  57.263  0.00  0.00           N
ATOM    434  H   SER X  32      13.799  24.886  56.472  0.00  0.00           H
ATOM    435  CA  SER X  32      13.293  24.972  58.500  0.00  0.00           C
ATOM    436  HA  SER X  32      12.357  25.500  58.688  0.00  0.00           H
ATOM    437  CB  SER X  32      13.036  23.473  58.320  0.00  0.00           C
ATOM    438  HB2 SER X  32      12.590  23.044  59.217  0.00  0.00           H
ATOM    439  HB3 SER X  32      12.238  23.368  57.584  0.00  0.00           H
ATOM    440  OG  SER X  32      14.117  22.733  57.869  0.00  0.00           O
ATOM    441  HG  SER X  32      14.010  22.802  56.918  0.00  0.00           H
ATOM    442  C   SER X  32      14.241  25.175  59.701  0.00  0.00           C
ATOM    443  O   SER X  32      13.799  25.371  60.834  0.00  0.00           O
ATOM    444  N   GLN X  33      15.591  25.235  59.480  0.00  0.00           N
ATOM    445  H   GLN X  33      15.887  25.136  58.519  0.00  0.00           H
ATOM    446  CA  GLN X  33      16.580  25.527  60.521  0.00  0.00           C
ATOM    447  HA  GLN X  33      16.058  25.504  61.477  0.00  0.00           H
ATOM    448  CB  GLN X  33      17.646  24.330  60.552  0.00  0.00           C
ATOM    449  HB2 GLN X  33      17.103  23.385  60.549  0.00  0.00           H
ATOM    450  HB3 GLN X  33      18.209  24.379  59.620  0.00  0.00           H
ATOM    451  CG  GLN X  33      18.483  24.301  61.833  0.00  0.00           C
ATOM    452  HG2 GLN X  33      19.110  25.192  61.866  0.00  0.00           H
ATOM    453  HG3 GLN X  33      17.738  24.217  62.624  0.00  0.00           H
ATOM    454  CD  GLN X  33      19.427  23.158  61.983  0.00  0.00           C
ATOM    455  OE1 GLN X  33      19.582  22.177  61.188  0.00  0.00           O
ATOM    456  NE2 GLN X  33      20.180  23.216  63.087  0.00  0.00           N
ATOM    457 HE21 GLN X  33      20.828  22.469  63.293  0.00  0.00           H
ATOM    458 HE22 GLN X  33      20.105  23.939  63.788  0.00  0.00           H
ATOM    459  C   GLN X  33      17.237  26.879  60.346  0.00  0.00           C
ATOM    460  O   GLN X  33      18.052  27.276  61.106  0.00  0.00           O
ATOM    461  N   TRP X  34      16.703  27.795  59.561  0.00  0.00           N
ATOM    462  H   TRP X  34      15.880  27.515  59.048  0.00  0.00           H
ATOM    463  CA  TRP X  34      17.338  29.163  59.298  0.00  0.00           C
ATOM    464  HA  TRP X  34      17.896  29.474  60.181  0.00  0.00           H
ATOM    465  CB  TRP X  34      18.208  29.030  58.080  0.00  0.00           C
ATOM    466  HB2 TRP X  34      17.641  28.556  57.279  0.00  0.00           H
ATOM    467  HB3 TRP X  34      18.486  29.966  57.596  0.00  0.00           H
ATOM    468  CG  TRP X  34      19.519  28.339  58.281  0.00  0.00           C
ATOM    469  CD1 TRP X  34      19.933  27.086  57.918  0.00  0.00           C
ATOM    470  HD1 TRP X  34      19.266  26.431  57.378  0.00  0.00           H
ATOM    471  NE1 TRP X  34      21.258  27.061  58.051  0.00  0.00           N
ATOM    472  HE1 TRP X  34      21.862  26.281  57.832  0.00  0.00           H
ATOM    473  CE2 TRP X  34      21.808  28.300  58.396  0.00  0.00           C
ATOM    474  CZ2 TRP X  34      23.152  28.740  58.502  0.00  0.00           C
ATOM    475  HZ2 TRP X  34      24.016  28.191  58.157  0.00  0.00           H
ATOM    476  CH2 TRP X  34      23.325  30.063  59.051  0.00  0.00           C
ATOM    477  HH2 TRP X  34      24.335  30.442  59.102  0.00  0.00           H
ATOM    478  CZ3 TRP X  34      22.251  30.829  59.446  0.00  0.00           C
ATOM    479  HZ3 TRP X  34      22.452  31.816  59.837  0.00  0.00           H
ATOM    480  CE3 TRP X  34      20.966  30.332  59.320  0.00  0.00           C
ATOM    481  HE3 TRP X  34      20.152  30.935  59.693  0.00  0.00           H
ATOM    482  CD2 TRP X  34      20.702  29.037  58.779  0.00  0.00           C
ATOM    483  C   TRP X  34      16.321  30.324  59.167  0.00  0.00           C
ATOM    484  O   TRP X  34      15.500  30.373  58.260  0.00  0.00           O
ATOM    485  N   VAL X  35      16.544  31.290  59.995  0.00  0.00           N
ATOM    486  H   VAL X  35      17.326  31.200  60.627  0.00  0.00           H
ATOM    487  CA  VAL X  35      15.828  32.572  60.014  0.00  0.00           C
ATOM    488  HA  VAL X  35      14.917  32.425  59.434  0.00  0.00           H
ATOM    489  CB  VAL X  35      15.316  32.781  61.447  0.00  0.00           C
ATOM    490  HB  VAL X  35      16.099  32.361  62.078  0.00  0.00           H
ATOM    491  CG1 VAL X  35      15.152  34.295  61.855  0.00  0.00           C
ATOM    492 HG11 VAL X  35      14.639  34.773  61.020  0.00  0.00           H
ATOM    493 HG12 VAL X  35      14.690  34.413  62.835  0.00  0.00           H
ATOM    494 HG13 VAL X  35      16.053  34.904  61.785  0.00  0.00           H
ATOM    495  CG2 VAL X  35      13.961  32.048  61.692  0.00  0.00           C
ATOM    496 HG21 VAL X  35      13.631  32.056  62.731  0.00  0.00           H
ATOM    497 HG22 VAL X  35      13.147  32.573  61.190  0.00  0.00           H
ATOM    498 HG23 VAL X  35      14.087  30.982  61.503  0.00  0.00           H
ATOM    499  C   VAL X  35      16.754  33.662  59.441  0.00  0.00           C
ATOM    500  O   VAL X  35      17.947  33.529  59.368  0.00  0.00           O
ATOM    501  N   VAL X  36      16.221  34.720  58.977  0.00  0.00           N
ATOM    502  H   VAL X  36      15.224  34.878  59.013  0.00  0.00           H
ATOM    503  CA  VAL X  36      16.896  35.931  58.592  0.00  0.00           C
ATOM    504  HA  VAL X  36      17.912  35.946  58.988  0.00  0.00           H
ATOM    505  CB  VAL X  36      17.079  35.998  57.052  0.00  0.00           C
ATOM    506  HB  VAL X  36      17.614  35.143  56.640  0.00  0.00           H
ATOM    507  CG1 VAL X  36      15.765  35.985  56.218  0.00  0.00           C
ATOM    508 HG11 VAL X  36      16.068  35.807  55.186  0.00  0.00           H
ATOM    509 HG12 VAL X  36      15.201  35.096  56.502  0.00  0.00           H
ATOM    510 HG13 VAL X  36      15.233  36.934  56.277  0.00  0.00           H
ATOM    511  CG2 VAL X  36      17.985  37.202  56.624  0.00  0.00           C
ATOM    512 HG21 VAL X  36      17.603  38.182  56.910  0.00  0.00           H
ATOM    513 HG22 VAL X  36      18.958  37.080  57.100  0.00  0.00           H
ATOM    514 HG23 VAL X  36      18.122  37.290  55.546  0.00  0.00           H
ATOM    515  C   VAL X  36      16.114  37.093  59.290  0.00  0.00           C
ATOM    516  O   VAL X  36      14.898  37.008  59.514  0.00  0.00           O
ATOM    517  N   SER X  37      16.833  38.156  59.572  0.00  0.00           N
ATOM    518  H   SER X  37      17.764  38.022  59.202  0.00  0.00           H
ATOM    519  CA  SER X  37      16.503  39.387  60.232  0.00  0.00           C
ATOM    520  HA  SER X  37      15.447  39.655  60.185  0.00  0.00           H
ATOM    521  CB  SER X  37      16.650  39.188  61.723  0.00  0.00           C
ATOM    522  HB2 SER X  37      16.257  38.273  62.166  0.00  0.00           H
ATOM    523  HB3 SER X  37      17.712  39.107  61.954  0.00  0.00           H
ATOM    524  OG  SER X  37      16.143  40.284  62.472  0.00  0.00           O
ATOM    525  HG  SER X  37      15.284  40.060  62.837  0.00  0.00           H
ATOM    526  C   SER X  37      17.397  40.502  59.669  0.00  0.00           C
ATOM    527  O   SER X  37      18.191  40.240  58.778  0.00  0.00           O
ATOM    528  N   ALA X  38      17.510  41.622  60.341  0.00  0.00           N
ATOM    529  H   ALA X  38      17.121  41.601  61.273  0.00  0.00           H
ATOM    530  CA  ALA X  38      18.379  42.781  60.159  0.00  0.00           C
ATOM    531  HA  ALA X  38      18.429  43.028  59.099  0.00  0.00           H
ATOM    532  CB  ALA X  38      17.650  43.923  60.856  0.00  0.00           C
ATOM    533  HB1 ALA X  38      18.276  44.811  60.940  0.00  0.00           H
ATOM    534  HB2 ALA X  38      16.868  44.259  60.175  0.00  0.00           H
ATOM    535  HB3 ALA X  38      17.225  43.573  61.797  0.00  0.00           H
ATOM    536  C   ALA X  38      19.739  42.614  60.893  0.00  0.00           C
ATOM    537  O   ALA X  38      19.782  42.030  62.008  0.00  0.00           O
ATOM    538  N   ALA X  39      20.837  43.168  60.349  0.00  0.00           N
ATOM    539  H   ALA X  39      20.748  43.825  59.586  0.00  0.00           H
ATOM    540  CA  ALA X  39      22.077  43.088  61.124  0.00  0.00           C
ATOM    541  HA  ALA X  39      22.229  42.058  61.449  0.00  0.00           H
ATOM    542  CB  ALA X  39      23.247  43.292  60.157  0.00  0.00           C
ATOM    543  HB1 ALA X  39      23.396  42.364  59.605  0.00  0.00           H
ATOM    544  HB2 ALA X  39      23.002  44.136  59.512  0.00  0.00           H
ATOM    545  HB3 ALA X  39      24.194  43.467  60.667  0.00  0.00           H
ATOM    546  C   ALA X  39      22.074  44.074  62.286  0.00  0.00           C
ATOM    547  O   ALA X  39      22.611  43.724  63.363  0.00  0.00           O
ATOM    548  N   HIP X  40      21.345  45.202  62.272  0.00  0.00           N
ATOM    549  H   HIP X  40      20.851  45.432  61.422  0.00  0.00           H
ATOM    550  CA  HIP X  40      21.207  45.962  63.522  0.00  0.00           C
ATOM    551  HA  HIP X  40      22.218  46.002  63.927  0.00  0.00           H
ATOM    552  CB  HIP X  40      20.915  47.485  63.292  0.00  0.00           C
ATOM    553  HB2 HIP X  40      21.179  47.974  64.230  0.00  0.00           H
ATOM    554  HB3 HIP X  40      21.507  47.980  62.523  0.00  0.00           H
ATOM    555  CG  HIP X  40      19.487  47.806  62.918  0.00  0.00           C
ATOM    556  ND1 HIP X  40      18.814  47.462  61.767  0.00  0.00           N
ATOM    557  HD1 HIP X  40      19.154  46.872  61.020  0.00  0.00           H
ATOM    558  CE1 HIP X  40      17.566  47.899  61.944  0.00  0.00           C
ATOM    559  HE1 HIP X  40      16.829  47.616  61.206  0.00  0.00           H
ATOM    560  NE2 HIP X  40      17.408  48.411  63.195  0.00  0.00           N
ATOM    561  HE2 HIP X  40      16.543  48.687  63.638  0.00  0.00           H
ATOM    562  CD2 HIP X  40      18.597  48.326  63.769  0.00  0.00           C
ATOM    563  HD2 HIP X  40      18.847  48.660  64.765  0.00  0.00           H
ATOM    564  C   HIP X  40      20.397  45.379  64.671  0.00  0.00           C
ATOM    565  O   HIP X  40      20.613  45.811  65.807  0.00  0.00           O
ATOM    566  N   CYX X  41      19.611  44.298  64.434  0.00  0.00           N
ATOM    567  H   CYX X  41      19.294  44.121  63.491  0.00  0.00           H
ATOM    568  CA  CYX X  41      19.002  43.416  65.454  0.00  0.00           C
ATOM    569  HA  CYX X  41      18.783  44.090  66.282  0.00  0.00           H
ATOM    570  CB  CYX X  41      17.739  42.792  64.883  0.00  0.00           C
ATOM    571  HB2 CYX X  41      17.980  42.278  63.952  0.00  0.00           H
ATOM    572  HB3 CYX X  41      17.306  42.074  65.580  0.00  0.00           H
ATOM    573  SG  CYX X  41      16.572  44.122  64.580  0.00  0.00           S
ATOM    574  C   CYX X  41      19.971  42.355  66.127  0.00  0.00           C
ATOM    575  O   CYX X  41      19.478  41.656  66.998  0.00  0.00           O
ATOM    576  N   TYR X  42      21.224  42.303  65.757  0.00  0.00           N
ATOM    577  H   TYR X  42      21.557  42.919  65.030  0.00  0.00           H
ATOM    578  CA  TYR X  42      22.199  41.519  66.485  0.00  0.00           C
ATOM    579  HA  TYR X  42      21.829  40.503  66.347  0.00  0.00           H
ATOM    580  CB  TYR X  42      23.512  41.624  65.760  0.00  0.00           C
ATOM    581  HB2 TYR X  42      23.357  41.279  64.738  0.00  0.00           H
ATOM    582  HB3 TYR X  42      23.848  42.655  65.652  0.00  0.00           H
ATOM    583  CG  TYR X  42      24.732  40.881  66.304  0.00  0.00           C
ATOM    584  CD1 TYR X  42      25.008  39.556  65.860  0.00  0.00           C
ATOM    585  HD1 TYR X  42      24.363  39.114  65.115  0.00  0.00           H
ATOM    586  CE1 TYR X  42      26.088  38.878  66.429  0.00  0.00           C
ATOM    587  HE1 TYR X  42      26.387  37.890  66.112  0.00  0.00           H
ATOM    588  CZ  TYR X  42      26.900  39.489  67.385  0.00  0.00           C
ATOM    589  OH  TYR X  42      28.011  38.906  67.860  0.00  0.00           O
ATOM    590  HH  TYR X  42      28.735  39.406  68.245  0.00  0.00           H
ATOM    591  CE2 TYR X  42      26.675  40.787  67.850  0.00  0.00           C
ATOM    592  HE2 TYR X  42      27.226  41.363  68.579  0.00  0.00           H
ATOM    593  CD2 TYR X  42      25.506  41.413  67.350  0.00  0.00           C
ATOM    594  HD2 TYR X  42      25.203  42.419  67.598  0.00  0.00           H
ATOM    595  C   TYR X  42      22.368  41.835  67.962  0.00  0.00           C
ATOM    596  O   TYR X  42      22.458  43.002  68.361  0.00  0.00           O
ATOM    597  N   LYS X  43      22.299  40.778  68.762  0.00  0.00           N
ATOM    598  H   LYS X  43      22.338  39.900  68.264  0.00  0.00           H
ATOM    599  CA  LYS X  43      22.168  40.723  70.245  0.00  0.00           C
ATOM    600  HA  LYS X  43      22.784  41.521  70.661  0.00  0.00           H
ATOM    601  CB  LYS X  43      20.659  40.886  70.717  0.00  0.00           C
ATOM    602  HB2 LYS X  43      20.057  41.303  69.911  0.00  0.00           H
ATOM    603  HB3 LYS X  43      20.195  39.905  70.821  0.00  0.00           H
ATOM    604  CG  LYS X  43      20.377  41.568  72.035  0.00  0.00           C
ATOM    605  HG2 LYS X  43      20.559  40.873  72.855  0.00  0.00           H
ATOM    606  HG3 LYS X  43      20.958  42.480  72.172  0.00  0.00           H
ATOM    607  CD  LYS X  43      18.923  41.987  71.969  0.00  0.00           C
ATOM    608  HD2 LYS X  43      18.679  42.606  71.106  0.00  0.00           H
ATOM    609  HD3 LYS X  43      18.256  41.125  71.950  0.00  0.00           H
ATOM    610  CE  LYS X  43      18.468  42.683  73.238  0.00  0.00           C
ATOM    611  HE2 LYS X  43      18.779  42.094  74.100  0.00  0.00           H
ATOM    612  HE3 LYS X  43      18.992  43.606  73.487  0.00  0.00           H
ATOM    613  NZ  LYS X  43      17.047  43.086  73.244  0.00  0.00           N
ATOM    614  HZ1 LYS X  43      16.402  42.309  73.274  0.00  0.00           H
ATOM    615  HZ2 LYS X  43      16.870  43.713  74.015  0.00  0.00           H
ATOM    616  HZ3 LYS X  43      16.839  43.650  72.433  0.00  0.00           H
ATOM    617  C   LYS X  43      22.707  39.410  70.800  0.00  0.00           C
ATOM    618  O   LYS X  43      22.812  38.497  70.072  0.00  0.00           O
ATOM    619  N   SER X  44      22.950  39.313  72.109  0.00  0.00           N
ATOM    620  H   SER X  44      22.649  40.100  72.665  0.00  0.00           H
ATOM    621  CA  SER X  44      23.231  38.040  72.885  0.00  0.00           C
ATOM    622  HA  SER X  44      23.673  37.418  72.106  0.00  0.00           H
ATOM    623  CB  SER X  44      24.321  38.374  73.886  0.00  0.00           C
ATOM    624  HB2 SER X  44      25.202  38.610  73.288  0.00  0.00           H
ATOM    625  HB3 SER X  44      23.948  39.194  74.498  0.00  0.00           H
ATOM    626  OG  SER X  44      24.757  37.211  74.679  0.00  0.00           O
ATOM    627  HG  SER X  44      24.089  37.064  75.353  0.00  0.00           H
ATOM    628  C   SER X  44      21.989  37.502  73.430  0.00  0.00           C
ATOM    629  O   SER X  44      21.046  38.239  73.699  0.00  0.00           O
ATOM    630  N   GLY X  45      21.923  36.124  73.487  0.00  0.00           N
ATOM    631  H   GLY X  45      22.724  35.621  73.132  0.00  0.00           H
ATOM    632  CA  GLY X  45      20.815  35.368  74.220  0.00  0.00           C
ATOM    633  HA2 GLY X  45      21.136  34.327  74.270  0.00  0.00           H
ATOM    634  HA3 GLY X  45      20.593  35.746  75.218  0.00  0.00           H
ATOM    635  C   GLY X  45      19.526  35.471  73.444  0.00  0.00           C
ATOM    636  O   GLY X  45      18.525  36.041  73.929  0.00  0.00           O
ATOM    637  N   ILE X  46      19.487  35.126  72.136  0.00  0.00           N
ATOM    638  H   ILE X  46      20.379  34.856  71.748  0.00  0.00           H
ATOM    639  CA  ILE X  46      18.260  35.253  71.227  0.00  0.00           C
ATOM    640  HA  ILE X  46      17.599  36.043  71.582  0.00  0.00           H
ATOM    641  CB  ILE X  46      18.738  35.557  69.794  0.00  0.00           C
ATOM    642  HB  ILE X  46      19.233  34.673  69.391  0.00  0.00           H
ATOM    643  CG2 ILE X  46      17.501  35.758  68.935  0.00  0.00           C
ATOM    644 HG21 ILE X  46      16.877  34.873  69.064  0.00  0.00           H
ATOM    645 HG22 ILE X  46      16.981  36.648  69.288  0.00  0.00           H
ATOM    646 HG23 ILE X  46      17.814  35.818  67.892  0.00  0.00           H
ATOM    647  CG1 ILE X  46      19.680  36.848  69.741  0.00  0.00           C
ATOM    648 HG12 ILE X  46      19.108  37.756  69.932  0.00  0.00           H
ATOM    649 HG13 ILE X  46      20.519  36.703  70.422  0.00  0.00           H
ATOM    650  CD1 ILE X  46      20.159  37.089  68.277  0.00  0.00           C
ATOM    651 HD11 ILE X  46      20.965  37.815  68.173  0.00  0.00           H
ATOM    652 HD12 ILE X  46      20.588  36.158  67.905  0.00  0.00           H
ATOM    653 HD13 ILE X  46      19.275  37.278  67.668  0.00  0.00           H
ATOM    654  C   ILE X  46      17.406  34.017  71.375  0.00  0.00           C
ATOM    655  O   ILE X  46      17.880  32.966  70.926  0.00  0.00           O
ATOM    656  N   GLN X  47      16.253  34.057  71.955  0.00  0.00           N
ATOM    657  H   GLN X  47      16.014  34.924  72.414  0.00  0.00           H
ATOM    658  CA  GLN X  47      15.173  33.123  71.696  0.00  0.00           C
ATOM    659  HA  GLN X  47      15.708  32.180  71.578  0.00  0.00           H
ATOM    660  CB  GLN X  47      14.187  33.060  72.893  0.00  0.00           C
ATOM    661  HB2 GLN X  47      14.776  32.916  73.798  0.00  0.00           H
ATOM    662  HB3 GLN X  47      13.755  34.052  73.023  0.00  0.00           H
ATOM    663  CG  GLN X  47      13.147  31.968  72.683  0.00  0.00           C
ATOM    664  HG2 GLN X  47      12.527  32.061  71.790  0.00  0.00           H
ATOM    665  HG3 GLN X  47      13.639  31.004  72.560  0.00  0.00           H
ATOM    666  CD  GLN X  47      12.246  32.040  73.920  0.00  0.00           C
ATOM    667  OE1 GLN X  47      11.383  32.910  73.980  0.00  0.00           O
ATOM    668  NE2 GLN X  47      12.297  31.160  74.890  0.00  0.00           N
ATOM    669 HE21 GLN X  47      12.012  31.360  75.838  0.00  0.00           H
ATOM    670 HE22 GLN X  47      12.941  30.388  74.792  0.00  0.00           H
ATOM    671  C   GLN X  47      14.461  33.368  70.444  0.00  0.00           C
ATOM    672  O   GLN X  47      13.766  34.371  70.217  0.00  0.00           O
ATOM    673  N   VAL X  48      14.657  32.552  69.390  0.00  0.00           N
ATOM    674  H   VAL X  48      15.273  31.766  69.542  0.00  0.00           H
ATOM    675  CA  VAL X  48      13.738  32.463  68.265  0.00  0.00           C
ATOM    676  HA  VAL X  48      13.658  33.439  67.785  0.00  0.00           H
ATOM    677  CB  VAL X  48      14.264  31.460  67.172  0.00  0.00           C
ATOM    678  HB  VAL X  48      13.891  30.473  67.447  0.00  0.00           H
ATOM    679  CG1 VAL X  48      13.582  31.792  65.791  0.00  0.00           C
ATOM    680 HG11 VAL X  48      13.604  30.930  65.124  0.00  0.00           H
ATOM    681 HG12 VAL X  48      12.517  32.012  65.864  0.00  0.00           H
ATOM    682 HG13 VAL X  48      14.212  32.561  65.344  0.00  0.00           H
ATOM    683  CG2 VAL X  48      15.811  31.425  67.004  0.00  0.00           C
ATOM    684 HG21 VAL X  48      16.215  32.330  66.551  0.00  0.00           H
ATOM    685 HG22 VAL X  48      16.389  31.293  67.919  0.00  0.00           H
ATOM    686 HG23 VAL X  48      16.187  30.569  66.445  0.00  0.00           H
ATOM    687  C   VAL X  48      12.276  32.040  68.673  0.00  0.00           C
ATOM    688  O   VAL X  48      12.076  31.051  69.329  0.00  0.00           O
ATOM    689  N   ARG X  49      11.285  32.807  68.295  0.00  0.00           N
ATOM    690  H   ARG X  49      11.484  33.717  67.905  0.00  0.00           H
ATOM    691  CA  ARG X  49       9.849  32.530  68.501  0.00  0.00           C
ATOM    692  HA  ARG X  49       9.715  31.486  68.783  0.00  0.00           H
ATOM    693  CB  ARG X  49       9.154  33.435  69.451  0.00  0.00           C
ATOM    694  HB2 ARG X  49       8.879  34.401  69.027  0.00  0.00           H
ATOM    695  HB3 ARG X  49       8.142  33.037  69.533  0.00  0.00           H
ATOM    696  CG  ARG X  49       9.837  33.612  70.769  0.00  0.00           C
ATOM    697  HG2 ARG X  49      10.159  32.630  71.114  0.00  0.00           H
ATOM    698  HG3 ARG X  49      10.724  34.244  70.724  0.00  0.00           H
ATOM    699  CD  ARG X  49       8.787  34.119  71.749  0.00  0.00           C
ATOM    700  HD2 ARG X  49       8.413  35.085  71.409  0.00  0.00           H
ATOM    701  HD3 ARG X  49       7.918  33.501  71.523  0.00  0.00           H
ATOM    702  NE  ARG X  49       9.136  34.120  73.192  0.00  0.00           N
ATOM    703  HE  ARG X  49      10.100  33.856  73.336  0.00  0.00           H
ATOM    704  CZ  ARG X  49       8.323  34.357  74.210  0.00  0.00           C
ATOM    705  NH1 ARG X  49       7.052  34.717  74.064  0.00  0.00           N
ATOM    706 HH11 ARG X  49       6.701  34.645  73.120  0.00  0.00           H
ATOM    707 HH12 ARG X  49       6.416  34.549  74.831  0.00  0.00           H
ATOM    708  NH2 ARG X  49       8.896  34.407  75.371  0.00  0.00           N
ATOM    709 HH21 ARG X  49       9.901  34.327  75.434  0.00  0.00           H
ATOM    710 HH22 ARG X  49       8.357  34.423  76.225  0.00  0.00           H
ATOM    711  C   ARG X  49       9.041  32.644  67.174  0.00  0.00           C
ATOM    712  O   ARG X  49       9.360  33.535  66.359  0.00  0.00           O
ATOM    713  N   LEU X  50       8.174  31.648  66.903  0.00  0.00           N
ATOM    714  H   LEU X  50       8.128  30.947  67.629  0.00  0.00           H
ATOM    715  CA  LEU X  50       7.564  31.183  65.600  0.00  0.00           C
ATOM    716  HA  LEU X  50       7.655  32.057  64.955  0.00  0.00           H
ATOM    717  CB  LEU X  50       8.354  30.042  65.066  0.00  0.00           C
ATOM    718  HB2 LEU X  50       8.281  29.225  65.785  0.00  0.00           H
ATOM    719  HB3 LEU X  50       7.763  29.715  64.211  0.00  0.00           H
ATOM    720  CG  LEU X  50       9.750  30.119  64.514  0.00  0.00           C
ATOM    721  HG  LEU X  50      10.431  30.751  65.084  0.00  0.00           H
ATOM    722  CD1 LEU X  50      10.379  28.713  64.541  0.00  0.00           C
ATOM    723 HD11 LEU X  50       9.720  28.050  63.980  0.00  0.00           H
ATOM    724 HD12 LEU X  50      11.348  28.698  64.042  0.00  0.00           H
ATOM    725 HD13 LEU X  50      10.456  28.328  65.557  0.00  0.00           H
ATOM    726  CD2 LEU X  50       9.757  30.655  63.081  0.00  0.00           C
ATOM    727 HD21 LEU X  50      10.802  30.573  62.783  0.00  0.00           H
ATOM    728 HD22 LEU X  50       9.112  30.160  62.355  0.00  0.00           H
ATOM    729 HD23 LEU X  50       9.489  31.707  63.175  0.00  0.00           H
ATOM    730  C   LEU X  50       6.100  30.954  65.797  0.00  0.00           C
ATOM    731  O   LEU X  50       5.733  30.391  66.908  0.00  0.00           O
ATOM    732  N   GLY X  51       5.272  31.372  64.797  0.00  0.00           N
ATOM    733  H   GLY X  51       5.757  31.450  63.914  0.00  0.00           H
ATOM    734  CA  GLY X  51       3.799  31.322  64.811  0.00  0.00           C
ATOM    735  HA2 GLY X  51       3.321  31.772  63.941  0.00  0.00           H
ATOM    736  HA3 GLY X  51       3.542  30.267  64.900  0.00  0.00           H
ATOM    737  C   GLY X  51       3.133  31.910  66.033  0.00  0.00           C
ATOM    738  O   GLY X  51       2.046  31.491  66.369  0.00  0.00           O
ATOM    739  N   GLU X  52       3.761  32.991  66.620  0.00  0.00           N
ATOM    740  H   GLU X  52       4.757  33.091  66.485  0.00  0.00           H
ATOM    741  CA  GLU X  52       3.124  33.778  67.623  0.00  0.00           C
ATOM    742  HA  GLU X  52       2.718  33.022  68.294  0.00  0.00           H
ATOM    743  CB  GLU X  52       4.180  34.569  68.414  0.00  0.00           C
ATOM    744  HB2 GLU X  52       4.757  35.115  67.668  0.00  0.00           H
ATOM    745  HB3 GLU X  52       3.629  35.350  68.938  0.00  0.00           H
ATOM    746  CG  GLU X  52       5.046  33.803  69.470  0.00  0.00           C
ATOM    747  HG2 GLU X  52       5.124  32.755  69.180  0.00  0.00           H
ATOM    748  HG3 GLU X  52       6.062  34.192  69.408  0.00  0.00           H
ATOM    749  CD  GLU X  52       4.541  33.919  70.871  0.00  0.00           C
ATOM    750  OE1 GLU X  52       3.282  33.780  71.209  0.00  0.00           O
ATOM    751  OE2 GLU X  52       5.438  34.083  71.740  0.00  0.00           O
ATOM    752  C   GLU X  52       2.024  34.680  67.029  0.00  0.00           C
ATOM    753  O   GLU X  52       2.051  35.169  65.925  0.00  0.00           O
ATOM    754  N   ASP X  53       1.030  35.027  67.808  0.00  0.00           N
ATOM    755  H   ASP X  53       0.906  34.597  68.714  0.00  0.00           H
ATOM    756  CA  ASP X  53       0.040  36.135  67.508  0.00  0.00           C
ATOM    757  HA  ASP X  53       0.281  36.744  66.638  0.00  0.00           H
ATOM    758  CB  ASP X  53      -1.372  35.662  67.139  0.00  0.00           C
ATOM    759  HB2 ASP X  53      -2.122  36.451  67.173  0.00  0.00           H
ATOM    760  HB3 ASP X  53      -1.283  35.366  66.094  0.00  0.00           H
ATOM    761  CG  ASP X  53      -2.065  34.554  67.956  0.00  0.00           C
ATOM    762  OD1 ASP X  53      -1.652  34.222  69.070  0.00  0.00           O
ATOM    763  OD2 ASP X  53      -3.031  34.035  67.458  0.00  0.00           O
ATOM    764  C   ASP X  53       0.166  37.066  68.698  0.00  0.00           C
ATOM    765  O   ASP X  53       0.726  38.183  68.535  0.00  0.00           O
ATOM    766  N   ASN X  54      -0.304  36.699  69.853  0.00  0.00           N
ATOM    767  H   ASN X  54      -0.992  35.960  69.840  0.00  0.00           H
ATOM    768  CA  ASN X  54      -0.059  37.336  71.130  0.00  0.00           C
ATOM    769  HA  ASN X  54       0.029  38.397  70.894  0.00  0.00           H
ATOM    770  CB  ASN X  54      -1.272  37.129  71.989  0.00  0.00           C
ATOM    771  HB2 ASN X  54      -2.055  37.670  71.458  0.00  0.00           H
ATOM    772  HB3 ASN X  54      -1.451  36.057  72.077  0.00  0.00           H
ATOM    773  CG  ASN X  54      -1.095  37.655  73.353  0.00  0.00           C
ATOM    774  OD1 ASN X  54      -0.533  38.727  73.566  0.00  0.00           O
ATOM    775  ND2 ASN X  54      -1.481  36.979  74.354  0.00  0.00           N
ATOM    776 HD21 ASN X  54      -1.554  37.521  75.204  0.00  0.00           H
ATOM    777 HD22 ASN X  54      -1.838  36.038  74.277  0.00  0.00           H
ATOM    778  C   ASN X  54       1.202  36.955  71.875  0.00  0.00           C
ATOM    779  O   ASN X  54       1.361  35.803  72.230  0.00  0.00           O
ATOM    780  N   ILE X  55       2.051  37.967  72.121  0.00  0.00           N
ATOM    781  H   ILE X  55       1.804  38.915  71.879  0.00  0.00           H
ATOM    782  CA  ILE X  55       3.381  37.692  72.650  0.00  0.00           C
ATOM    783  HA  ILE X  55       3.706  36.664  72.491  0.00  0.00           H
ATOM    784  CB  ILE X  55       4.396  38.640  72.056  0.00  0.00           C
ATOM    785  HB  ILE X  55       5.212  38.581  72.776  0.00  0.00           H
ATOM    786  CG2 ILE X  55       4.883  38.118  70.699  0.00  0.00           C
ATOM    787 HG21 ILE X  55       5.501  38.832  70.156  0.00  0.00           H
ATOM    788 HG22 ILE X  55       5.612  37.321  70.845  0.00  0.00           H
ATOM    789 HG23 ILE X  55       4.042  37.699  70.146  0.00  0.00           H
ATOM    790  CG1 ILE X  55       4.049  40.175  72.059  0.00  0.00           C
ATOM    791 HG12 ILE X  55       3.416  40.276  71.178  0.00  0.00           H
ATOM    792 HG13 ILE X  55       3.583  40.541  72.974  0.00  0.00           H
ATOM    793  CD1 ILE X  55       5.200  41.185  71.799  0.00  0.00           C
ATOM    794 HD11 ILE X  55       5.771  40.903  70.915  0.00  0.00           H
ATOM    795 HD12 ILE X  55       4.717  42.155  71.682  0.00  0.00           H
ATOM    796 HD13 ILE X  55       5.919  41.203  72.618  0.00  0.00           H
ATOM    797  C   ILE X  55       3.297  37.884  74.166  0.00  0.00           C
ATOM    798  O   ILE X  55       4.179  37.388  74.886  0.00  0.00           O
ATOM    799  N   ASN X  56       2.343  38.633  74.772  0.00  0.00           N
ATOM    800  H   ASN X  56       1.610  39.073  74.234  0.00  0.00           H
ATOM    801  CA  ASN X  56       2.278  38.854  76.230  0.00  0.00           C
ATOM    802  HA  ASN X  56       3.195  39.330  76.579  0.00  0.00           H
ATOM    803  CB  ASN X  56       1.100  39.783  76.553  0.00  0.00           C
ATOM    804  HB2 ASN X  56       1.002  40.523  75.759  0.00  0.00           H
ATOM    805  HB3 ASN X  56       0.163  39.237  76.451  0.00  0.00           H
ATOM    806  CG  ASN X  56       1.217  40.530  77.862  0.00  0.00           C
ATOM    807  OD1 ASN X  56       2.323  40.909  78.310  0.00  0.00           O
ATOM    808  ND2 ASN X  56       0.180  40.622  78.641  0.00  0.00           N
ATOM    809 HD21 ASN X  56       0.316  41.054  79.544  0.00  0.00           H
ATOM    810 HD22 ASN X  56      -0.710  40.282  78.306  0.00  0.00           H
ATOM    811  C   ASN X  56       2.153  37.505  77.011  0.00  0.00           C
ATOM    812  O   ASN X  56       2.556  37.449  78.151  0.00  0.00           O
ATOM    813  N   VAL X  57       1.558  36.447  76.417  0.00  0.00           N
ATOM    814  H   VAL X  57       1.432  36.502  75.417  0.00  0.00           H
ATOM    815  CA  VAL X  57       1.102  35.276  77.139  0.00  0.00           C
ATOM    816  HA  VAL X  57       1.615  35.027  78.068  0.00  0.00           H
ATOM    817  CB  VAL X  57      -0.427  35.309  77.475  0.00  0.00           C
ATOM    818  HB  VAL X  57      -0.912  35.063  76.530  0.00  0.00           H
ATOM    819  CG1 VAL X  57      -0.876  34.249  78.476  0.00  0.00           C
ATOM    820 HG11 VAL X  57      -1.912  34.458  78.741  0.00  0.00           H
ATOM    821 HG12 VAL X  57      -0.866  33.239  78.066  0.00  0.00           H
ATOM    822 HG13 VAL X  57      -0.272  34.173  79.381  0.00  0.00           H
ATOM    823  CG2 VAL X  57      -0.875  36.708  77.954  0.00  0.00           C
ATOM    824 HG21 VAL X  57      -0.690  37.482  77.210  0.00  0.00           H
ATOM    825 HG22 VAL X  57      -1.931  36.722  78.221  0.00  0.00           H
ATOM    826 HG23 VAL X  57      -0.305  36.870  78.870  0.00  0.00           H
ATOM    827  C   VAL X  57       1.213  34.039  76.207  0.00  0.00           C
ATOM    828  O   VAL X  57       1.123  34.171  74.950  0.00  0.00           O
ATOM    829  N   VAL X  58       1.557  32.954  76.835  0.00  0.00           N
ATOM    830  H   VAL X  58       1.641  33.039  77.838  0.00  0.00           H
ATOM    831  CA  VAL X  58       1.769  31.609  76.222  0.00  0.00           C
ATOM    832  HA  VAL X  58       2.245  31.770  75.254  0.00  0.00           H
ATOM    833  CB  VAL X  58       2.810  30.872  77.057  0.00  0.00           C
ATOM    834  HB  VAL X  58       2.348  30.549  77.990  0.00  0.00           H
ATOM    835  CG1 VAL X  58       3.199  29.538  76.386  0.00  0.00           C
ATOM    836 HG11 VAL X  58       3.609  29.700  75.390  0.00  0.00           H
ATOM    837 HG12 VAL X  58       4.067  29.080  76.862  0.00  0.00           H
ATOM    838 HG13 VAL X  58       2.379  28.843  76.205  0.00  0.00           H
ATOM    839  CG2 VAL X  58       4.145  31.597  77.347  0.00  0.00           C
ATOM    840 HG21 VAL X  58       4.323  32.494  76.753  0.00  0.00           H
ATOM    841 HG22 VAL X  58       4.179  31.934  78.383  0.00  0.00           H
ATOM    842 HG23 VAL X  58       5.074  31.033  77.257  0.00  0.00           H
ATOM    843  C   VAL X  58       0.438  30.796  76.113  0.00  0.00           C
ATOM    844  O   VAL X  58      -0.355  30.741  77.045  0.00  0.00           O
ATOM    845  N   GLU X  59       0.114  30.350  74.916  0.00  0.00           N
ATOM    846  H   GLU X  59       0.622  30.776  74.154  0.00  0.00           H
ATOM    847  CA  GLU X  59      -1.146  29.712  74.517  0.00  0.00           C
ATOM    848  HA  GLU X  59      -1.856  29.664  75.342  0.00  0.00           H
ATOM    849  CB  GLU X  59      -1.828  30.662  73.485  0.00  0.00           C
ATOM    850  HB2 GLU X  59      -1.014  30.862  72.789  0.00  0.00           H
ATOM    851  HB3 GLU X  59      -2.652  30.074  73.078  0.00  0.00           H
ATOM    852  CG  GLU X  59      -2.470  31.911  74.121  0.00  0.00           C
ATOM    853  HG2 GLU X  59      -3.457  32.140  73.717  0.00  0.00           H
ATOM    854  HG3 GLU X  59      -2.518  31.768  75.200  0.00  0.00           H
ATOM    855  CD  GLU X  59      -1.702  33.206  73.833  0.00  0.00           C
ATOM    856  OE1 GLU X  59      -0.597  33.170  73.307  0.00  0.00           O
ATOM    857  OE2 GLU X  59      -2.235  34.302  74.088  0.00  0.00           O
ATOM    858  C   GLU X  59      -1.059  28.263  74.031  0.00  0.00           C
ATOM    859  O   GLU X  59      -1.963  27.437  74.141  0.00  0.00           O
ATOM    860  N   GLY X  60       0.224  27.835  73.696  0.00  0.00           N
ATOM    861  H   GLY X  60       0.988  28.463  73.901  0.00  0.00           H
ATOM    862  CA  GLY X  60       0.627  26.444  73.447  0.00  0.00           C
ATOM    863  HA2 GLY X  60       1.678  26.395  73.731  0.00  0.00           H
ATOM    864  HA3 GLY X  60       0.040  25.756  74.056  0.00  0.00           H
ATOM    865  C   GLY X  60       0.514  26.014  71.996  0.00  0.00           C
ATOM    866  O   GLY X  60       0.353  24.792  71.631  0.00  0.00           O
ATOM    867  N   ASN X  61       0.697  27.017  71.111  0.00  0.00           N
ATOM    868  H   ASN X  61       0.844  27.950  71.470  0.00  0.00           H
ATOM    869  CA  ASN X  61       0.706  26.956  69.624  0.00  0.00           C
ATOM    870  HA  ASN X  61       0.855  25.901  69.395  0.00  0.00           H
ATOM    871  CB  ASN X  61      -0.678  27.446  69.046  0.00  0.00           C
ATOM    872  HB2 ASN X  61      -0.752  27.370  67.961  0.00  0.00           H
ATOM    873  HB3 ASN X  61      -1.537  26.890  69.421  0.00  0.00           H
ATOM    874  CG  ASN X  61      -0.853  28.927  69.442  0.00  0.00           C
ATOM    875  OD1 ASN X  61      -0.054  29.819  69.108  0.00  0.00           O
ATOM    876  ND2 ASN X  61      -1.826  29.228  70.221  0.00  0.00           N
ATOM    877 HD21 ASN X  61      -1.855  30.192  70.518  0.00  0.00           H
ATOM    878 HD22 ASN X  61      -2.564  28.606  70.520  0.00  0.00           H
ATOM    879  C   ASN X  61       1.958  27.552  69.003  0.00  0.00           C
ATOM    880  O   ASN X  61       2.161  27.474  67.778  0.00  0.00           O
ATOM    881  N   GLU X  62       2.849  28.036  69.825  0.00  0.00           N
ATOM    882  H   GLU X  62       2.583  28.059  70.799  0.00  0.00           H
ATOM    883  CA  GLU X  62       4.094  28.613  69.467  0.00  0.00           C
ATOM    884  HA  GLU X  62       3.937  29.126  68.518  0.00  0.00           H
ATOM    885  CB  GLU X  62       4.552  29.612  70.604  0.00  0.00           C
ATOM    886  HB2 GLU X  62       5.079  29.112  71.416  0.00  0.00           H
ATOM    887  HB3 GLU X  62       5.361  30.211  70.186  0.00  0.00           H
ATOM    888  CG  GLU X  62       3.481  30.625  71.139  0.00  0.00           C
ATOM    889  HG2 GLU X  62       4.006  31.533  71.435  0.00  0.00           H
ATOM    890  HG3 GLU X  62       2.836  30.830  70.284  0.00  0.00           H
ATOM    891  CD  GLU X  62       2.613  30.200  72.285  0.00  0.00           C
ATOM    892  OE1 GLU X  62       2.662  29.011  72.709  0.00  0.00           O
ATOM    893  OE2 GLU X  62       1.835  31.072  72.754  0.00  0.00           O
ATOM    894  C   GLU X  62       5.179  27.605  69.283  0.00  0.00           C
ATOM    895  O   GLU X  62       5.102  26.472  69.784  0.00  0.00           O
ATOM    896  N   GLN X  63       6.312  27.989  68.777  0.00  0.00           N
ATOM    897  H   GLN X  63       6.243  28.871  68.290  0.00  0.00           H
ATOM    898  CA  GLN X  63       7.533  27.320  68.927  0.00  0.00           C
ATOM    899  HA  GLN X  63       7.490  26.596  69.741  0.00  0.00           H
ATOM    900  CB  GLN X  63       7.984  26.706  67.630  0.00  0.00           C
ATOM    901  HB2 GLN X  63       8.054  27.436  66.823  0.00  0.00           H
ATOM    902  HB3 GLN X  63       8.967  26.279  67.829  0.00  0.00           H
ATOM    903  CG  GLN X  63       7.046  25.599  67.326  0.00  0.00           C
ATOM    904  HG2 GLN X  63       7.059  24.796  68.062  0.00  0.00           H
ATOM    905  HG3 GLN X  63       6.039  26.010  67.402  0.00  0.00           H
ATOM    906  CD  GLN X  63       7.216  25.115  65.878  0.00  0.00           C
ATOM    907  OE1 GLN X  63       8.201  24.447  65.551  0.00  0.00           O
ATOM    908  NE2 GLN X  63       6.311  25.412  64.916  0.00  0.00           N
ATOM    909 HE21 GLN X  63       6.314  25.067  63.967  0.00  0.00           H
ATOM    910 HE22 GLN X  63       5.494  25.936  65.194  0.00  0.00           H
ATOM    911  C   GLN X  63       8.627  28.317  69.419  0.00  0.00           C
ATOM    912  O   GLN X  63       8.956  29.186  68.632  0.00  0.00           O
ATOM    913  N   PHE X  64       9.143  28.128  70.661  0.00  0.00           N
ATOM    914  H   PHE X  64       8.768  27.390  71.240  0.00  0.00           H
ATOM    915  CA  PHE X  64      10.427  28.734  71.048  0.00  0.00           C
ATOM    916  HA  PHE X  64      10.559  29.644  70.463  0.00  0.00           H
ATOM    917  CB  PHE X  64      10.481  29.186  72.496  0.00  0.00           C
ATOM    918  HB2 PHE X  64      10.683  28.335  73.147  0.00  0.00           H
ATOM    919  HB3 PHE X  64      11.241  29.930  72.738  0.00  0.00           H
ATOM    920  CG  PHE X  64       9.176  29.784  73.098  0.00  0.00           C
ATOM    921  CD1 PHE X  64       8.359  30.573  72.331  0.00  0.00           C
ATOM    922  HD1 PHE X  64       8.690  30.864  71.345  0.00  0.00           H
ATOM    923  CE1 PHE X  64       7.091  30.914  72.806  0.00  0.00           C
ATOM    924  HE1 PHE X  64       6.423  31.533  72.226  0.00  0.00           H
ATOM    925  CZ  PHE X  64       6.659  30.617  74.088  0.00  0.00           C
ATOM    926  HZ  PHE X  64       5.686  30.816  74.513  0.00  0.00           H
ATOM    927  CE2 PHE X  64       7.474  29.723  74.839  0.00  0.00           C
ATOM    928  HE2 PHE X  64       7.174  29.487  75.850  0.00  0.00           H
ATOM    929  CD2 PHE X  64       8.733  29.378  74.369  0.00  0.00           C
ATOM    930  HD2 PHE X  64       9.329  28.731  74.996  0.00  0.00           H
ATOM    931  C   PHE X  64      11.659  27.818  70.664  0.00  0.00           C
ATOM    932  O   PHE X  64      11.734  26.626  71.049  0.00  0.00           O
ATOM    933  N   ILE X  65      12.601  28.418  69.874  0.00  0.00           N
ATOM    934  H   ILE X  65      12.568  29.408  69.677  0.00  0.00           H
ATOM    935  CA  ILE X  65      13.819  27.701  69.478  0.00  0.00           C
ATOM    936  HA  ILE X  65      13.961  26.750  69.992  0.00  0.00           H
ATOM    937  CB  ILE X  65      13.769  27.302  67.987  0.00  0.00           C
ATOM    938  HB  ILE X  65      13.893  28.206  67.391  0.00  0.00           H
ATOM    939  CG2 ILE X  65      14.796  26.138  67.800  0.00  0.00           C
ATOM    940 HG21 ILE X  65      15.811  26.477  68.009  0.00  0.00           H
ATOM    941 HG22 ILE X  65      14.623  25.330  68.510  0.00  0.00           H
ATOM    942 HG23 ILE X  65      14.834  25.728  66.791  0.00  0.00           H
ATOM    943  CG1 ILE X  65      12.383  26.746  67.691  0.00  0.00           C
ATOM    944 HG12 ILE X  65      12.145  26.067  68.510  0.00  0.00           H
ATOM    945 HG13 ILE X  65      11.669  27.569  67.726  0.00  0.00           H
ATOM    946  CD1 ILE X  65      12.221  25.915  66.405  0.00  0.00           C
ATOM    947 HD11 ILE X  65      11.174  25.702  66.189  0.00  0.00           H
ATOM    948 HD12 ILE X  65      12.864  26.317  65.622  0.00  0.00           H
ATOM    949 HD13 ILE X  65      12.716  24.956  66.562  0.00  0.00           H
ATOM    950  C   ILE X  65      15.019  28.489  69.830  0.00  0.00           C
ATOM    951  O   ILE X  65      14.881  29.728  69.836  0.00  0.00           O
ATOM    952  N   SER X  66      16.143  27.869  70.137  0.00  0.00           N
ATOM    953  H   SER X  66      16.127  26.860  70.173  0.00  0.00           H
ATOM    954  CA  SER X  66      17.457  28.570  70.429  0.00  0.00           C
ATOM    955  HA  SER X  66      17.249  29.445  71.045  0.00  0.00           H
ATOM    956  CB  SER X  66      18.398  27.761  71.291  0.00  0.00           C
ATOM    957  HB2 SER X  66      17.951  27.432  72.229  0.00  0.00           H
ATOM    958  HB3 SER X  66      18.683  26.846  70.772  0.00  0.00           H
ATOM    959  OG  SER X  66      19.564  28.481  71.510  0.00  0.00           O
ATOM    960  HG  SER X  66      19.338  29.336  71.883  0.00  0.00           H
ATOM    961  C   SER X  66      18.077  29.066  69.080  0.00  0.00           C
ATOM    962  O   SER X  66      18.065  28.281  68.140  0.00  0.00           O
ATOM    963  N   ALA X  67      18.604  30.291  68.973  0.00  0.00           N
ATOM    964  H   ALA X  67      18.674  30.887  69.786  0.00  0.00           H
ATOM    965  CA  ALA X  67      19.635  30.548  67.938  0.00  0.00           C
ATOM    966  HA  ALA X  67      19.411  29.999  67.023  0.00  0.00           H
ATOM    967  CB  ALA X  67      19.721  32.114  67.848  0.00  0.00           C
ATOM    968  HB1 ALA X  67      18.707  32.507  67.914  0.00  0.00           H
ATOM    969  HB2 ALA X  67      20.268  32.551  68.684  0.00  0.00           H
ATOM    970  HB3 ALA X  67      20.158  32.439  66.904  0.00  0.00           H
ATOM    971  C   ALA X  67      20.955  29.957  68.365  0.00  0.00           C
ATOM    972  O   ALA X  67      21.398  30.303  69.456  0.00  0.00           O
ATOM    973  N   SER X  68      21.589  29.127  67.554  0.00  0.00           N
ATOM    974  H   SER X  68      21.151  28.846  66.689  0.00  0.00           H
ATOM    975  CA  SER X  68      22.960  28.707  67.842  0.00  0.00           C
ATOM    976  HA  SER X  68      23.124  28.638  68.917  0.00  0.00           H
ATOM    977  CB  SER X  68      23.083  27.221  67.505  0.00  0.00           C
ATOM    978  HB2 SER X  68      24.137  27.003  67.680  0.00  0.00           H
ATOM    979  HB3 SER X  68      22.448  26.625  68.160  0.00  0.00           H
ATOM    980  OG  SER X  68      22.755  26.890  66.229  0.00  0.00           O
ATOM    981  HG  SER X  68      22.793  25.935  66.142  0.00  0.00           H
ATOM    982  C   SER X  68      23.979  29.564  67.163  0.00  0.00           C
ATOM    983  O   SER X  68      25.165  29.575  67.556  0.00  0.00           O
ATOM    984  N   LYS X  69      23.626  30.162  66.018  0.00  0.00           N
ATOM    985  H   LYS X  69      22.810  29.739  65.600  0.00  0.00           H
ATOM    986  CA  LYS X  69      24.442  31.144  65.227  0.00  0.00           C
ATOM    987  HA  LYS X  69      25.240  31.527  65.863  0.00  0.00           H
ATOM    988  CB  LYS X  69      25.068  30.387  64.012  0.00  0.00           C
ATOM    989  HB2 LYS X  69      24.287  30.365  63.251  0.00  0.00           H
ATOM    990  HB3 LYS X  69      25.917  30.962  63.644  0.00  0.00           H
ATOM    991  CG  LYS X  69      25.595  28.924  64.164  0.00  0.00           C
ATOM    992  HG2 LYS X  69      26.125  28.803  65.109  0.00  0.00           H
ATOM    993  HG3 LYS X  69      24.790  28.200  64.040  0.00  0.00           H
ATOM    994  CD  LYS X  69      26.464  28.414  62.997  0.00  0.00           C
ATOM    995  HD2 LYS X  69      25.876  28.262  62.092  0.00  0.00           H
ATOM    996  HD3 LYS X  69      27.333  29.040  62.792  0.00  0.00           H
ATOM    997  CE  LYS X  69      27.000  27.057  63.375  0.00  0.00           C
ATOM    998  HE2 LYS X  69      27.630  27.185  64.255  0.00  0.00           H
ATOM    999  HE3 LYS X  69      26.118  26.464  63.619  0.00  0.00           H
ATOM   1000  NZ  LYS X  69      27.847  26.374  62.355  0.00  0.00           N
ATOM   1001  HZ1 LYS X  69      28.220  25.512  62.727  0.00  0.00           H
ATOM   1002  HZ2 LYS X  69      27.218  26.138  61.600  0.00  0.00           H
ATOM   1003  HZ3 LYS X  69      28.632  26.938  62.062  0.00  0.00           H
ATOM   1004  C   LYS X  69      23.743  32.402  64.681  0.00  0.00           C
ATOM   1005  O   LYS X  69      22.547  32.272  64.297  0.00  0.00           O
ATOM   1006  N   SER X  70      24.411  33.535  64.601  0.00  0.00           N
ATOM   1007  H   SER X  70      25.360  33.518  64.944  0.00  0.00           H
ATOM   1008  CA  SER X  70      23.885  34.721  64.034  0.00  0.00           C
ATOM   1009  HA  SER X  70      23.117  34.502  63.292  0.00  0.00           H
ATOM   1010  CB  SER X  70      23.302  35.653  65.171  0.00  0.00           C
ATOM   1011  HB2 SER X  70      24.094  35.696  65.918  0.00  0.00           H
ATOM   1012  HB3 SER X  70      23.080  36.647  64.783  0.00  0.00           H
ATOM   1013  OG  SER X  70      22.158  35.043  65.803  0.00  0.00           O
ATOM   1014  HG  SER X  70      22.446  34.264  66.285  0.00  0.00           H
ATOM   1015  C   SER X  70      24.995  35.469  63.158  0.00  0.00           C
ATOM   1016  O   SER X  70      25.878  36.235  63.628  0.00  0.00           O
ATOM   1017  N   ILE X  71      24.950  35.205  61.859  0.00  0.00           N
ATOM   1018  H   ILE X  71      24.113  34.683  61.642  0.00  0.00           H
ATOM   1019  CA  ILE X  71      25.892  35.641  60.835  0.00  0.00           C
ATOM   1020  HA  ILE X  71      26.782  36.076  61.291  0.00  0.00           H
ATOM   1021  CB  ILE X  71      26.397  34.453  60.062  0.00  0.00           C
ATOM   1022  HB  ILE X  71      25.482  33.952  59.744  0.00  0.00           H
ATOM   1023  CG2 ILE X  71      27.329  34.720  58.876  0.00  0.00           C
ATOM   1024 HG21 ILE X  71      28.381  34.913  59.086  0.00  0.00           H
ATOM   1025 HG22 ILE X  71      27.340  33.737  58.405  0.00  0.00           H
ATOM   1026 HG23 ILE X  71      26.854  35.419  58.188  0.00  0.00           H
ATOM   1027  CG1 ILE X  71      27.049  33.448  61.155  0.00  0.00           C
ATOM   1028 HG12 ILE X  71      27.984  33.885  61.504  0.00  0.00           H
ATOM   1029 HG13 ILE X  71      26.484  33.251  62.066  0.00  0.00           H
ATOM   1030  CD1 ILE X  71      27.427  32.100  60.494  0.00  0.00           C
ATOM   1031 HD11 ILE X  71      26.635  31.748  59.833  0.00  0.00           H
ATOM   1032 HD12 ILE X  71      28.383  32.283  60.003  0.00  0.00           H
ATOM   1033 HD13 ILE X  71      27.486  31.301  61.232  0.00  0.00           H
ATOM   1034  C   ILE X  71      25.370  36.868  60.078  0.00  0.00           C
ATOM   1035  O   ILE X  71      24.440  36.733  59.255  0.00  0.00           O
ATOM   1036  N   VAL X  72      25.910  38.058  60.378  0.00  0.00           N
ATOM   1037  H   VAL X  72      26.617  37.985  61.095  0.00  0.00           H
ATOM   1038  CA  VAL X  72      25.601  39.347  59.755  0.00  0.00           C
ATOM   1039  HA  VAL X  72      24.538  39.510  59.578  0.00  0.00           H
ATOM   1040  CB  VAL X  72      26.050  40.635  60.591  0.00  0.00           C
ATOM   1041  HB  VAL X  72      25.769  41.468  59.946  0.00  0.00           H
ATOM   1042  CG1 VAL X  72      25.305  40.678  61.974  0.00  0.00           C
ATOM   1043 HG11 VAL X  72      25.393  41.687  62.379  0.00  0.00           H
ATOM   1044 HG12 VAL X  72      24.234  40.482  61.926  0.00  0.00           H
ATOM   1045 HG13 VAL X  72      25.768  39.910  62.592  0.00  0.00           H
ATOM   1046  CG2 VAL X  72      27.555  40.638  60.885  0.00  0.00           C
ATOM   1047 HG21 VAL X  72      27.802  41.244  61.757  0.00  0.00           H
ATOM   1048 HG22 VAL X  72      27.879  39.636  61.169  0.00  0.00           H
ATOM   1049 HG23 VAL X  72      28.145  41.011  60.048  0.00  0.00           H
ATOM   1050  C   VAL X  72      26.296  39.352  58.351  0.00  0.00           C
ATOM   1051  O   VAL X  72      27.268  38.642  58.105  0.00  0.00           O
ATOM   1052  N   HIE X  73      25.739  40.215  57.474  0.00  0.00           N
ATOM   1053  H   HIE X  73      24.850  40.695  57.477  0.00  0.00           H
ATOM   1054  CA  HIE X  73      26.443  40.427  56.163  0.00  0.00           C
ATOM   1055  HA  HIE X  73      26.359  39.500  55.597  0.00  0.00           H
ATOM   1056  CB  HIE X  73      25.668  41.530  55.375  0.00  0.00           C
ATOM   1057  HB2 HIE X  73      24.592  41.363  55.338  0.00  0.00           H
ATOM   1058  HB3 HIE X  73      25.831  42.493  55.860  0.00  0.00           H
ATOM   1059  CG  HIE X  73      26.063  41.573  53.923  0.00  0.00           C
ATOM   1060  ND1 HIE X  73      27.079  42.466  53.444  0.00  0.00           N
ATOM   1061  CE1 HIE X  73      27.300  42.055  52.204  0.00  0.00           C
ATOM   1062  HE1 HIE X  73      27.920  42.457  51.416  0.00  0.00           H
ATOM   1063  NE2 HIE X  73      26.731  40.883  51.966  0.00  0.00           N
ATOM   1064  HE2 HIE X  73      26.963  40.348  51.141  0.00  0.00           H
ATOM   1065  CD2 HIE X  73      25.901  40.560  53.004  0.00  0.00           C
ATOM   1066  HD2 HIE X  73      25.149  39.794  53.123  0.00  0.00           H
ATOM   1067  C   HIE X  73      27.949  40.825  56.272  0.00  0.00           C
ATOM   1068  O   HIE X  73      28.251  41.716  57.087  0.00  0.00           O
ATOM   1069  N   PRO X  74      28.840  40.180  55.534  0.00  0.00           N
ATOM   1070  CD  PRO X  74      28.570  39.068  54.604  0.00  0.00           C
ATOM   1071  HD2 PRO X  74      28.181  39.325  53.619  0.00  0.00           H
ATOM   1072  HD3 PRO X  74      27.974  38.287  55.077  0.00  0.00           H
ATOM   1073  CG  PRO X  74      29.896  38.402  54.450  0.00  0.00           C
ATOM   1074  HG2 PRO X  74      29.905  37.892  53.487  0.00  0.00           H
ATOM   1075  HG3 PRO X  74      30.041  37.720  55.288  0.00  0.00           H
ATOM   1076  CB  PRO X  74      30.914  39.525  54.532  0.00  0.00           C
ATOM   1077  HB2 PRO X  74      30.968  40.057  53.583  0.00  0.00           H
ATOM   1078  HB3 PRO X  74      31.865  39.131  54.891  0.00  0.00           H
ATOM   1079  CA  PRO X  74      30.276  40.476  55.580  0.00  0.00           C
ATOM   1080  HA  PRO X  74      30.652  40.167  56.555  0.00  0.00           H
ATOM   1081  C   PRO X  74      30.650  41.936  55.301  0.00  0.00           C
ATOM   1082  O   PRO X  74      31.877  42.250  55.362  0.00  0.00           O
ATOM   1083  N   SER X  75      29.718  42.821  54.939  0.00  0.00           N
ATOM   1084  H   SER X  75      28.768  42.490  54.844  0.00  0.00           H
ATOM   1085  CA  SER X  75      30.008  44.254  54.685  0.00  0.00           C
ATOM   1086  HA  SER X  75      31.006  44.345  55.115  0.00  0.00           H
ATOM   1087  CB  SER X  75      30.121  44.674  53.196  0.00  0.00           C
ATOM   1088  HB2 SER X  75      29.205  44.411  52.667  0.00  0.00           H
ATOM   1089  HB3 SER X  75      30.379  45.733  53.181  0.00  0.00           H
ATOM   1090  OG  SER X  75      31.170  44.001  52.585  0.00  0.00           O
ATOM   1091  HG  SER X  75      31.109  43.048  52.491  0.00  0.00           H
ATOM   1092  C   SER X  75      29.117  45.166  55.465  0.00  0.00           C
ATOM   1093  O   SER X  75      28.739  46.215  55.056  0.00  0.00           O
ATOM   1094  N   TYR X  76      28.470  44.643  56.518  0.00  0.00           N
ATOM   1095  H   TYR X  76      28.451  43.643  56.661  0.00  0.00           H
ATOM   1096  CA  TYR X  76      27.480  45.465  57.286  0.00  0.00           C
ATOM   1097  HA  TYR X  76      26.653  45.782  56.651  0.00  0.00           H
ATOM   1098  CB  TYR X  76      26.935  44.618  58.483  0.00  0.00           C
ATOM   1099  HB2 TYR X  76      26.293  43.826  58.096  0.00  0.00           H
ATOM   1100  HB3 TYR X  76      27.770  44.062  58.911  0.00  0.00           H
ATOM   1101  CG  TYR X  76      26.106  45.370  59.469  0.00  0.00           C
ATOM   1102  CD1 TYR X  76      26.493  45.283  60.824  0.00  0.00           C
ATOM   1103  HD1 TYR X  76      27.376  44.690  61.017  0.00  0.00           H
ATOM   1104  CE1 TYR X  76      25.820  45.958  61.829  0.00  0.00           C
ATOM   1105  HE1 TYR X  76      26.322  45.968  62.785  0.00  0.00           H
ATOM   1106  CZ  TYR X  76      24.656  46.655  61.466  0.00  0.00           C
ATOM   1107  OH  TYR X  76      24.035  47.489  62.336  0.00  0.00           O
ATOM   1108  HH  TYR X  76      24.591  47.815  63.048  0.00  0.00           H
ATOM   1109  CE2 TYR X  76      24.276  46.806  60.104  0.00  0.00           C
ATOM   1110  HE2 TYR X  76      23.448  47.447  59.838  0.00  0.00           H
ATOM   1111  CD2 TYR X  76      25.027  46.212  59.068  0.00  0.00           C
ATOM   1112  HD2 TYR X  76      24.721  46.367  58.044  0.00  0.00           H
ATOM   1113  C   TYR X  76      28.128  46.759  57.899  0.00  0.00           C
ATOM   1114  O   TYR X  76      29.174  46.604  58.480  0.00  0.00           O
ATOM   1115  N   ASN X  77      27.582  47.929  57.609  0.00  0.00           N
ATOM   1116  H   ASN X  77      26.848  47.920  56.915  0.00  0.00           H
ATOM   1117  CA  ASN X  77      27.980  49.238  58.233  0.00  0.00           C
ATOM   1118  HA  ASN X  77      28.907  49.186  58.804  0.00  0.00           H
ATOM   1119  CB  ASN X  77      28.266  50.218  57.074  0.00  0.00           C
ATOM   1120  HB2 ASN X  77      29.175  49.975  56.524  0.00  0.00           H
ATOM   1121  HB3 ASN X  77      27.397  50.193  56.418  0.00  0.00           H
ATOM   1122  CG  ASN X  77      28.553  51.677  57.579  0.00  0.00           C
ATOM   1123  OD1 ASN X  77      27.638  52.424  57.842  0.00  0.00           O
ATOM   1124  ND2 ASN X  77      29.729  52.163  57.560  0.00  0.00           N
ATOM   1125 HD21 ASN X  77      29.837  53.156  57.706  0.00  0.00           H
ATOM   1126 HD22 ASN X  77      30.478  51.549  57.273  0.00  0.00           H
ATOM   1127  C   ASN X  77      26.869  49.808  59.104  0.00  0.00           C
ATOM   1128  O   ASN X  77      25.786  50.056  58.562  0.00  0.00           O
ATOM   1129  N   SER X  78      27.038  49.866  60.426  0.00  0.00           N
ATOM   1130  H   SER X  78      27.973  49.697  60.765  0.00  0.00           H
ATOM   1131  CA  SER X  78      26.043  50.245  61.378  0.00  0.00           C
ATOM   1132  HA  SER X  78      25.076  49.774  61.202  0.00  0.00           H
ATOM   1133  CB  SER X  78      26.488  49.812  62.797  0.00  0.00           C
ATOM   1134  HB2 SER X  78      26.765  48.761  62.717  0.00  0.00           H
ATOM   1135  HB3 SER X  78      27.408  50.325  63.080  0.00  0.00           H
ATOM   1136  OG  SER X  78      25.636  49.934  63.847  0.00  0.00           O
ATOM   1137  HG  SER X  78      25.945  49.313  64.511  0.00  0.00           H
ATOM   1138  C   SER X  78      25.721  51.700  61.446  0.00  0.00           C
ATOM   1139  O   SER X  78      24.610  52.033  61.928  0.00  0.00           O
ATOM   1140  N   ASN X  79      26.653  52.602  61.157  0.00  0.00           N
ATOM   1141  H   ASN X  79      27.582  52.334  60.863  0.00  0.00           H
ATOM   1142  CA  ASN X  79      26.411  54.013  60.976  0.00  0.00           C
ATOM   1143  HA  ASN X  79      26.015  54.434  61.899  0.00  0.00           H
ATOM   1144  CB  ASN X  79      27.767  54.737  60.694  0.00  0.00           C
ATOM   1145  HB2 ASN X  79      28.581  54.447  61.357  0.00  0.00           H
ATOM   1146  HB3 ASN X  79      28.171  54.201  59.835  0.00  0.00           H
ATOM   1147  CG  ASN X  79      27.803  56.203  60.315  0.00  0.00           C
ATOM   1148  OD1 ASN X  79      27.010  57.054  60.584  0.00  0.00           O
ATOM   1149  ND2 ASN X  79      28.796  56.551  59.533  0.00  0.00           N
ATOM   1150 HD21 ASN X  79      28.686  57.487  59.167  0.00  0.00           H
ATOM   1151 HD22 ASN X  79      29.500  55.954  59.124  0.00  0.00           H
ATOM   1152  C   ASN X  79      25.357  54.343  59.917  0.00  0.00           C
ATOM   1153  O   ASN X  79      24.328  54.891  60.311  0.00  0.00           O
ATOM   1154  N   THR X  80      25.604  54.101  58.619  0.00  0.00           N
ATOM   1155  H   THR X  80      26.498  53.691  58.385  0.00  0.00           H
ATOM   1156  CA  THR X  80      24.758  54.381  57.467  0.00  0.00           C
ATOM   1157  HA  THR X  80      24.257  55.321  57.699  0.00  0.00           H
ATOM   1158  CB  THR X  80      25.563  54.663  56.194  0.00  0.00           C
ATOM   1159  HB  THR X  80      24.961  55.061  55.377  0.00  0.00           H
ATOM   1160  CG2 THR X  80      26.720  55.655  56.448  0.00  0.00           C
ATOM   1161 HG21 THR X  80      26.329  56.615  56.787  0.00  0.00           H
ATOM   1162 HG22 THR X  80      27.393  55.242  57.199  0.00  0.00           H
ATOM   1163 HG23 THR X  80      27.364  55.801  55.581  0.00  0.00           H
ATOM   1164  OG1 THR X  80      26.135  53.413  55.736  0.00  0.00           O
ATOM   1165  HG1 THR X  80      26.641  52.932  56.395  0.00  0.00           H
ATOM   1166  C   THR X  80      23.690  53.327  57.167  0.00  0.00           C
ATOM   1167  O   THR X  80      22.877  53.551  56.288  0.00  0.00           O
ATOM   1168  N   LEU X  81      23.645  52.179  57.893  0.00  0.00           N
ATOM   1169  H   LEU X  81      24.300  52.084  58.656  0.00  0.00           H
ATOM   1170  CA  LEU X  81      22.778  50.999  57.805  0.00  0.00           C
ATOM   1171  HA  LEU X  81      23.192  50.167  58.375  0.00  0.00           H
ATOM   1172  CB  LEU X  81      21.367  51.195  58.458  0.00  0.00           C
ATOM   1173  HB2 LEU X  81      20.837  51.901  57.819  0.00  0.00           H
ATOM   1174  HB3 LEU X  81      20.817  50.276  58.258  0.00  0.00           H
ATOM   1175  CG  LEU X  81      21.319  51.511  59.992  0.00  0.00           C
ATOM   1176  HG  LEU X  81      21.939  52.388  60.178  0.00  0.00           H
ATOM   1177  CD1 LEU X  81      19.885  51.722  60.413  0.00  0.00           C
ATOM   1178 HD11 LEU X  81      19.237  50.885  60.153  0.00  0.00           H
ATOM   1179 HD12 LEU X  81      19.810  51.939  61.478  0.00  0.00           H
ATOM   1180 HD13 LEU X  81      19.581  52.580  59.814  0.00  0.00           H
ATOM   1181  CD2 LEU X  81      21.861  50.361  60.831  0.00  0.00           C
ATOM   1182 HD21 LEU X  81      22.931  50.209  60.687  0.00  0.00           H
ATOM   1183 HD22 LEU X  81      21.709  50.574  61.889  0.00  0.00           H
ATOM   1184 HD23 LEU X  81      21.355  49.415  60.637  0.00  0.00           H
ATOM   1185  C   LEU X  81      22.862  50.382  56.406  0.00  0.00           C
ATOM   1186  O   LEU X  81      22.015  49.567  56.141  0.00  0.00           O
ATOM   1187  N   ASN X  82      23.947  50.555  55.602  0.00  0.00           N
ATOM   1188  H   ASN X  82      24.632  51.261  55.833  0.00  0.00           H
ATOM   1189  CA  ASN X  82      24.248  49.749  54.416  0.00  0.00           C
ATOM   1190  HA  ASN X  82      23.318  49.880  53.864  0.00  0.00           H
ATOM   1191  CB  ASN X  82      25.315  50.416  53.472  0.00  0.00           C
ATOM   1192  HB2 ASN X  82      25.011  51.460  53.383  0.00  0.00           H
ATOM   1193  HB3 ASN X  82      26.263  50.257  53.985  0.00  0.00           H
ATOM   1194  CG  ASN X  82      25.430  49.985  52.057  0.00  0.00           C
ATOM   1195  OD1 ASN X  82      24.446  49.616  51.481  0.00  0.00           O
ATOM   1196  ND2 ASN X  82      26.567  49.965  51.516  0.00  0.00           N
ATOM   1197 HD21 ASN X  82      26.682  49.905  50.514  0.00  0.00           H
ATOM   1198 HD22 ASN X  82      27.389  50.284  52.009  0.00  0.00           H
ATOM   1199  C   ASN X  82      24.438  48.229  54.682  0.00  0.00           C
ATOM   1200  O   ASN X  82      25.141  47.862  55.575  0.00  0.00           O
ATOM   1201  N   ASN X  83      23.824  47.378  53.828  0.00  0.00           N
ATOM   1202  H   ASN X  83      23.152  47.734  53.163  0.00  0.00           H
ATOM   1203  CA  ASN X  83      23.892  45.896  54.016  0.00  0.00           C
ATOM   1204  HA  ASN X  83      23.317  45.352  53.266  0.00  0.00           H
ATOM   1205  CB  ASN X  83      25.280  45.259  53.838  0.00  0.00           C
ATOM   1206  HB2 ASN X  83      25.922  45.487  54.689  0.00  0.00           H
ATOM   1207  HB3 ASN X  83      25.121  44.182  53.781  0.00  0.00           H
ATOM   1208  CG  ASN X  83      25.962  45.735  52.643  0.00  0.00           C
ATOM   1209  OD1 ASN X  83      25.522  45.720  51.511  0.00  0.00           O
ATOM   1210  ND2 ASN X  83      27.207  46.125  52.701  0.00  0.00           N
ATOM   1211 HD21 ASN X  83      27.634  46.444  51.843  0.00  0.00           H
ATOM   1212 HD22 ASN X  83      27.616  46.128  53.624  0.00  0.00           H
ATOM   1213  C   ASN X  83      23.233  45.477  55.346  0.00  0.00           C
ATOM   1214  O   ASN X  83      23.711  44.522  55.922  0.00  0.00           O
ATOM   1215  N   ASP X  84      22.160  46.064  55.850  0.00  0.00           N
ATOM   1216  H   ASP X  84      21.817  46.828  55.286  0.00  0.00           H
ATOM   1217  CA  ASP X  84      21.428  45.604  57.046  0.00  0.00           C
ATOM   1218  HA  ASP X  84      22.198  45.461  57.803  0.00  0.00           H
ATOM   1219  CB  ASP X  84      20.598  46.758  57.654  0.00  0.00           C
ATOM   1220  HB2 ASP X  84      21.390  47.446  57.949  0.00  0.00           H
ATOM   1221  HB3 ASP X  84      20.090  47.198  56.796  0.00  0.00           H
ATOM   1222  CG  ASP X  84      19.651  46.422  58.844  0.00  0.00           C
ATOM   1223  OD1 ASP X  84      20.113  45.906  59.906  0.00  0.00           O
ATOM   1224  OD2 ASP X  84      18.492  46.881  58.834  0.00  0.00           O
ATOM   1225  C   ASP X  84      20.700  44.272  56.822  0.00  0.00           C
ATOM   1226  O   ASP X  84      19.551  44.213  56.348  0.00  0.00           O
ATOM   1227  N   ILE X  85      21.460  43.149  57.151  0.00  0.00           N
ATOM   1228  H   ILE X  85      22.445  43.279  57.331  0.00  0.00           H
ATOM   1229  CA  ILE X  85      20.818  41.804  56.991  0.00  0.00           C
ATOM   1230  HA  ILE X  85      19.857  41.939  57.487  0.00  0.00           H
ATOM   1231  CB  ILE X  85      20.524  41.365  55.527  0.00  0.00           C
ATOM   1232  HB  ILE X  85      19.882  42.143  55.113  0.00  0.00           H
ATOM   1233  CG2 ILE X  85      21.866  41.452  54.677  0.00  0.00           C
ATOM   1234 HG21 ILE X  85      22.447  40.558  54.906  0.00  0.00           H
ATOM   1235 HG22 ILE X  85      21.746  41.441  53.594  0.00  0.00           H
ATOM   1236 HG23 ILE X  85      22.430  42.339  54.965  0.00  0.00           H
ATOM   1237  CG1 ILE X  85      19.756  40.045  55.369  0.00  0.00           C
ATOM   1238 HG12 ILE X  85      20.213  39.154  55.801  0.00  0.00           H
ATOM   1239 HG13 ILE X  85      18.869  40.176  55.989  0.00  0.00           H
ATOM   1240  CD1 ILE X  85      19.453  39.665  54.012  0.00  0.00           C
ATOM   1241 HD11 ILE X  85      20.381  39.553  53.450  0.00  0.00           H
ATOM   1242 HD12 ILE X  85      18.873  38.743  53.979  0.00  0.00           H
ATOM   1243 HD13 ILE X  85      18.976  40.454  53.430  0.00  0.00           H
ATOM   1244  C   ILE X  85      21.617  40.643  57.691  0.00  0.00           C
ATOM   1245  O   ILE X  85      22.835  40.662  57.617  0.00  0.00           O
ATOM   1246  N   MET X  86      20.972  39.647  58.373  0.00  0.00           N
ATOM   1247  H   MET X  86      19.970  39.647  58.502  0.00  0.00           H
ATOM   1248  CA  MET X  86      21.668  38.744  59.242  0.00  0.00           C
ATOM   1249  HA  MET X  86      22.732  38.631  59.032  0.00  0.00           H
ATOM   1250  CB  MET X  86      21.715  39.378  60.648  0.00  0.00           C
ATOM   1251  HB2 MET X  86      22.444  40.181  60.533  0.00  0.00           H
ATOM   1252  HB3 MET X  86      20.735  39.781  60.905  0.00  0.00           H
ATOM   1253  CG  MET X  86      22.212  38.491  61.755  0.00  0.00           C
ATOM   1254  HG2 MET X  86      21.730  37.516  61.693  0.00  0.00           H
ATOM   1255  HG3 MET X  86      23.283  38.331  61.630  0.00  0.00           H
ATOM   1256  SD  MET X  86      22.216  39.055  63.391  0.00  0.00           S
ATOM   1257  CE  MET X  86      20.449  39.341  63.820  0.00  0.00           C
ATOM   1258  HE1 MET X  86      20.001  38.452  64.265  0.00  0.00           H
ATOM   1259  HE2 MET X  86      20.370  40.043  64.650  0.00  0.00           H
ATOM   1260  HE3 MET X  86      19.868  39.688  62.966  0.00  0.00           H
ATOM   1261  C   MET X  86      20.954  37.345  59.263  0.00  0.00           C
ATOM   1262  O   MET X  86      19.733  37.329  59.464  0.00  0.00           O
ATOM   1263  N   LEU X  87      21.714  36.275  59.136  0.00  0.00           N
ATOM   1264  H   LEU X  87      22.714  36.375  59.041  0.00  0.00           H
ATOM   1265  CA  LEU X  87      21.086  34.940  59.157  0.00  0.00           C
ATOM   1266  HA  LEU X  87      20.057  34.972  58.797  0.00  0.00           H
ATOM   1267  CB  LEU X  87      21.739  34.137  58.030  0.00  0.00           C
ATOM   1268  HB2 LEU X  87      22.828  34.171  58.013  0.00  0.00           H
ATOM   1269  HB3 LEU X  87      21.488  33.081  58.127  0.00  0.00           H
ATOM   1270  CG  LEU X  87      21.255  34.571  56.639  0.00  0.00           C
ATOM   1271  HG  LEU X  87      21.077  35.637  56.778  0.00  0.00           H
ATOM   1272  CD1 LEU X  87      22.260  34.348  55.505  0.00  0.00           C
ATOM   1273 HD11 LEU X  87      23.121  34.937  55.822  0.00  0.00           H
ATOM   1274 HD12 LEU X  87      22.474  33.281  55.438  0.00  0.00           H
ATOM   1275 HD13 LEU X  87      21.779  34.747  54.612  0.00  0.00           H
ATOM   1276  CD2 LEU X  87      20.055  33.756  56.208  0.00  0.00           C
ATOM   1277 HD21 LEU X  87      19.376  34.072  57.000  0.00  0.00           H
ATOM   1278 HD22 LEU X  87      19.613  34.046  55.255  0.00  0.00           H
ATOM   1279 HD23 LEU X  87      20.194  32.676  56.253  0.00  0.00           H
ATOM   1280  C   LEU X  87      21.285  34.317  60.458  0.00  0.00           C
ATOM   1281  O   LEU X  87      22.366  34.203  61.022  0.00  0.00           O
ATOM   1282  N   ILE X  88      20.182  33.712  60.871  0.00  0.00           N
ATOM   1283  H   ILE X  88      19.410  33.732  60.221  0.00  0.00           H
ATOM   1284  CA  ILE X  88      20.060  33.129  62.215  0.00  0.00           C
ATOM   1285  HA  ILE X  88      21.028  33.239  62.704  0.00  0.00           H
ATOM   1286  CB  ILE X  88      19.028  33.919  63.070  0.00  0.00           C
ATOM   1287  HB  ILE X  88      18.048  33.833  62.601  0.00  0.00           H
ATOM   1288  CG2 ILE X  88      18.811  33.462  64.430  0.00  0.00           C
ATOM   1289 HG21 ILE X  88      19.761  33.481  64.963  0.00  0.00           H
ATOM   1290 HG22 ILE X  88      17.968  34.037  64.813  0.00  0.00           H
ATOM   1291 HG23 ILE X  88      18.533  32.408  64.436  0.00  0.00           H
ATOM   1292  CG1 ILE X  88      19.526  35.365  63.262  0.00  0.00           C
ATOM   1293 HG12 ILE X  88      20.087  35.515  64.185  0.00  0.00           H
ATOM   1294 HG13 ILE X  88      20.246  35.684  62.508  0.00  0.00           H
ATOM   1295  CD1 ILE X  88      18.335  36.314  63.154  0.00  0.00           C
ATOM   1296 HD11 ILE X  88      17.526  36.025  63.825  0.00  0.00           H
ATOM   1297 HD12 ILE X  88      18.595  37.359  63.326  0.00  0.00           H
ATOM   1298 HD13 ILE X  88      17.833  36.281  62.187  0.00  0.00           H
ATOM   1299  C   ILE X  88      19.742  31.609  62.260  0.00  0.00           C
ATOM   1300  O   ILE X  88      18.708  31.110  61.905  0.00  0.00           O
ATOM   1301  N   LYS X  89      20.764  30.782  62.591  0.00  0.00           N
ATOM   1302  H   LYS X  89      21.703  31.106  62.771  0.00  0.00           H
ATOM   1303  CA  LYS X  89      20.629  29.327  62.506  0.00  0.00           C
ATOM   1304  HA  LYS X  89      19.965  29.078  61.678  0.00  0.00           H
ATOM   1305  CB  LYS X  89      21.994  28.762  62.276  0.00  0.00           C
ATOM   1306  HB2 LYS X  89      22.549  29.251  61.476  0.00  0.00           H
ATOM   1307  HB3 LYS X  89      22.451  28.726  63.266  0.00  0.00           H
ATOM   1308  CG  LYS X  89      21.650  27.372  61.888  0.00  0.00           C
ATOM   1309  HG2 LYS X  89      21.127  26.856  62.693  0.00  0.00           H
ATOM   1310  HG3 LYS X  89      21.116  27.330  60.939  0.00  0.00           H
ATOM   1311  CD  LYS X  89      22.996  26.563  61.577  0.00  0.00           C
ATOM   1312  HD2 LYS X  89      23.593  27.016  60.785  0.00  0.00           H
ATOM   1313  HD3 LYS X  89      23.716  26.603  62.394  0.00  0.00           H
ATOM   1314  CE  LYS X  89      22.460  25.147  61.179  0.00  0.00           C
ATOM   1315  HE2 LYS X  89      21.881  24.749  62.013  0.00  0.00           H
ATOM   1316  HE3 LYS X  89      21.731  25.226  60.373  0.00  0.00           H
ATOM   1317  NZ  LYS X  89      23.654  24.330  60.899  0.00  0.00           N
ATOM   1318  HZ1 LYS X  89      24.244  24.890  60.300  0.00  0.00           H
ATOM   1319  HZ2 LYS X  89      24.271  24.278  61.696  0.00  0.00           H
ATOM   1320  HZ3 LYS X  89      23.376  23.458  60.471  0.00  0.00           H
ATOM   1321  C   LYS X  89      19.966  28.823  63.824  0.00  0.00           C
ATOM   1322  O   LYS X  89      20.604  29.041  64.885  0.00  0.00           O
ATOM   1323  N   LEU X  90      18.833  28.190  63.732  0.00  0.00           N
ATOM   1324  H   LEU X  90      18.467  27.827  62.864  0.00  0.00           H
ATOM   1325  CA  LEU X  90      18.088  27.721  64.835  0.00  0.00           C
ATOM   1326  HA  LEU X  90      18.104  28.495  65.602  0.00  0.00           H
ATOM   1327  CB  LEU X  90      16.635  27.473  64.396  0.00  0.00           C
ATOM   1328  HB2 LEU X  90      16.523  26.910  63.469  0.00  0.00           H
ATOM   1329  HB3 LEU X  90      16.104  26.883  65.143  0.00  0.00           H
ATOM   1330  CG  LEU X  90      15.681  28.693  64.288  0.00  0.00           C
ATOM   1331  HG  LEU X  90      15.378  28.930  65.308  0.00  0.00           H
ATOM   1332  CD1 LEU X  90      16.176  29.929  63.641  0.00  0.00           C
ATOM   1333 HD11 LEU X  90      16.395  29.590  62.629  0.00  0.00           H
ATOM   1334 HD12 LEU X  90      15.366  30.658  63.628  0.00  0.00           H
ATOM   1335 HD13 LEU X  90      17.051  30.312  64.166  0.00  0.00           H
ATOM   1336  CD2 LEU X  90      14.351  28.242  63.651  0.00  0.00           C
ATOM   1337 HD21 LEU X  90      13.742  27.729  64.395  0.00  0.00           H
ATOM   1338 HD22 LEU X  90      13.897  29.199  63.391  0.00  0.00           H
ATOM   1339 HD23 LEU X  90      14.538  27.647  62.757  0.00  0.00           H
ATOM   1340  C   LEU X  90      18.857  26.443  65.322  0.00  0.00           C
ATOM   1341  O   LEU X  90      19.311  25.658  64.474  0.00  0.00           O
ATOM   1342  N   LYS X  91      18.904  26.179  66.656  0.00  0.00           N
ATOM   1343  H   LYS X  91      18.422  26.800  67.291  0.00  0.00           H
ATOM   1344  CA  LYS X  91      19.725  25.078  67.177  0.00  0.00           C
ATOM   1345  HA  LYS X  91      20.706  25.191  66.716  0.00  0.00           H
ATOM   1346  CB  LYS X  91      19.696  25.216  68.721  0.00  0.00           C
ATOM   1347  HB2 LYS X  91      20.027  26.209  69.023  0.00  0.00           H
ATOM   1348  HB3 LYS X  91      18.685  25.097  69.110  0.00  0.00           H
ATOM   1349  CG  LYS X  91      20.694  24.195  69.449  0.00  0.00           C
ATOM   1350  HG2 LYS X  91      20.351  23.182  69.237  0.00  0.00           H
ATOM   1351  HG3 LYS X  91      21.690  24.256  69.011  0.00  0.00           H
ATOM   1352  CD  LYS X  91      20.893  24.488  70.930  0.00  0.00           C
ATOM   1353  HD2 LYS X  91      21.581  25.331  70.985  0.00  0.00           H
ATOM   1354  HD3 LYS X  91      19.952  24.759  71.410  0.00  0.00           H
ATOM   1355  CE  LYS X  91      21.530  23.234  71.607  0.00  0.00           C
ATOM   1356  HE2 LYS X  91      20.947  22.335  71.411  0.00  0.00           H
ATOM   1357  HE3 LYS X  91      22.501  22.882  71.259  0.00  0.00           H
ATOM   1358  NZ  LYS X  91      21.712  23.333  73.069  0.00  0.00           N
ATOM   1359  HZ1 LYS X  91      21.949  22.433  73.461  0.00  0.00           H
ATOM   1360  HZ2 LYS X  91      22.479  23.955  73.284  0.00  0.00           H
ATOM   1361  HZ3 LYS X  91      20.897  23.561  73.620  0.00  0.00           H
ATOM   1362  C   LYS X  91      19.179  23.739  66.656  0.00  0.00           C
ATOM   1363  O   LYS X  91      19.910  22.744  66.512  0.00  0.00           O
ATOM   1364  N   SER X  92      17.867  23.708  66.375  0.00  0.00           N
ATOM   1365  H   SER X  92      17.266  24.507  66.516  0.00  0.00           H
ATOM   1366  CA  SER X  92      17.195  22.594  65.772  0.00  0.00           C
ATOM   1367  HA  SER X  92      17.925  22.218  65.055  0.00  0.00           H
ATOM   1368  CB  SER X  92      16.918  21.354  66.698  0.00  0.00           C
ATOM   1369  HB2 SER X  92      17.880  21.080  67.131  0.00  0.00           H
ATOM   1370  HB3 SER X  92      16.266  21.547  67.550  0.00  0.00           H
ATOM   1371  OG  SER X  92      16.237  20.276  66.053  0.00  0.00           O
ATOM   1372  HG  SER X  92      16.763  19.476  66.124  0.00  0.00           H
ATOM   1373  C   SER X  92      15.951  23.074  64.999  0.00  0.00           C
ATOM   1374  O   SER X  92      15.200  23.988  65.487  0.00  0.00           O
ATOM   1375  N   ALA X  93      15.599  22.370  63.942  0.00  0.00           N
ATOM   1376  H   ALA X  93      15.983  21.460  63.732  0.00  0.00           H
ATOM   1377  CA  ALA X  93      14.700  22.921  62.890  0.00  0.00           C
ATOM   1378  HA  ALA X  93      15.104  23.907  62.661  0.00  0.00           H
ATOM   1379  CB  ALA X  93      14.664  22.056  61.620  0.00  0.00           C
ATOM   1380  HB1 ALA X  93      14.111  22.547  60.819  0.00  0.00           H
ATOM   1381  HB2 ALA X  93      15.691  21.802  61.361  0.00  0.00           H
ATOM   1382  HB3 ALA X  93      14.150  21.113  61.807  0.00  0.00           H
ATOM   1383  C   ALA X  93      13.240  23.106  63.399  0.00  0.00           C
ATOM   1384  O   ALA X  93      12.805  22.408  64.287  0.00  0.00           O
ATOM   1385  N   ALA X  94      12.469  24.060  62.862  0.00  0.00           N
ATOM   1386  H   ALA X  94      12.862  24.702  62.189  0.00  0.00           H
ATOM   1387  CA  ALA X  94      11.082  24.253  63.107  0.00  0.00           C
ATOM   1388  HA  ALA X  94      10.910  24.390  64.175  0.00  0.00           H
ATOM   1389  CB  ALA X  94      10.583  25.333  62.155  0.00  0.00           C
ATOM   1390  HB1 ALA X  94      11.101  26.291  62.194  0.00  0.00           H
ATOM   1391  HB2 ALA X  94      10.762  24.966  61.145  0.00  0.00           H
ATOM   1392  HB3 ALA X  94       9.499  25.435  62.199  0.00  0.00           H
ATOM   1393  C   ALA X  94      10.264  23.020  62.712  0.00  0.00           C
ATOM   1394  O   ALA X  94      10.606  22.251  61.835  0.00  0.00           O
ATOM   1395  N   SER X  95       9.149  22.769  63.413  0.00  0.00           N
ATOM   1396  H   SER X  95       8.869  23.490  64.063  0.00  0.00           H
ATOM   1397  CA  SER X  95       8.152  21.713  63.073  0.00  0.00           C
ATOM   1398  HA  SER X  95       8.651  20.944  62.485  0.00  0.00           H
ATOM   1399  CB  SER X  95       7.730  20.971  64.354  0.00  0.00           C
ATOM   1400  HB2 SER X  95       8.588  20.542  64.873  0.00  0.00           H
ATOM   1401  HB3 SER X  95       7.317  21.755  64.988  0.00  0.00           H
ATOM   1402  OG  SER X  95       6.774  19.966  64.121  0.00  0.00           O
ATOM   1403  HG  SER X  95       5.872  20.286  64.046  0.00  0.00           H
ATOM   1404  C   SER X  95       6.992  22.242  62.180  0.00  0.00           C
ATOM   1405  O   SER X  95       6.261  23.152  62.664  0.00  0.00           O
ATOM   1406  N   LEU X  96       6.855  21.679  60.915  0.00  0.00           N
ATOM   1407  H   LEU X  96       7.627  21.082  60.653  0.00  0.00           H
ATOM   1408  CA  LEU X  96       6.124  22.417  59.834  0.00  0.00           C
ATOM   1409  HA  LEU X  96       6.237  23.501  59.790  0.00  0.00           H
ATOM   1410  CB  LEU X  96       6.429  21.876  58.402  0.00  0.00           C
ATOM   1411  HB2 LEU X  96       6.106  20.835  58.435  0.00  0.00           H
ATOM   1412  HB3 LEU X  96       5.846  22.506  57.730  0.00  0.00           H
ATOM   1413  CG  LEU X  96       7.949  21.998  57.994  0.00  0.00           C
ATOM   1414  HG  LEU X  96       8.522  21.307  58.612  0.00  0.00           H
ATOM   1415  CD1 LEU X  96       8.125  21.520  56.534  0.00  0.00           C
ATOM   1416 HD11 LEU X  96       7.638  20.546  56.563  0.00  0.00           H
ATOM   1417 HD12 LEU X  96       7.698  22.201  55.797  0.00  0.00           H
ATOM   1418 HD13 LEU X  96       9.209  21.416  56.515  0.00  0.00           H
ATOM   1419  CD2 LEU X  96       8.618  23.360  58.111  0.00  0.00           C
ATOM   1420 HD21 LEU X  96       7.893  24.101  57.776  0.00  0.00           H
ATOM   1421 HD22 LEU X  96       8.781  23.519  59.177  0.00  0.00           H
ATOM   1422 HD23 LEU X  96       9.561  23.362  57.565  0.00  0.00           H
ATOM   1423  C   LEU X  96       4.575  22.270  60.150  0.00  0.00           C
ATOM   1424  O   LEU X  96       4.097  21.167  60.323  0.00  0.00           O
ATOM   1425  N   ASN X  97       3.801  23.400  60.188  0.00  0.00           N
ATOM   1426  H   ASN X  97       4.201  24.320  60.072  0.00  0.00           H
ATOM   1427  CA  ASN X  97       2.280  23.386  60.254  0.00  0.00           C
ATOM   1428  HA  ASN X  97       1.872  22.511  59.747  0.00  0.00           H
ATOM   1429  CB  ASN X  97       1.943  23.253  61.789  0.00  0.00           C
ATOM   1430  HB2 ASN X  97       0.894  22.969  61.864  0.00  0.00           H
ATOM   1431  HB3 ASN X  97       2.432  22.322  62.074  0.00  0.00           H
ATOM   1432  CG  ASN X  97       2.412  24.450  62.594  0.00  0.00           C
ATOM   1433  OD1 ASN X  97       2.716  25.467  62.105  0.00  0.00           O
ATOM   1434  ND2 ASN X  97       2.540  24.106  63.853  0.00  0.00           N
ATOM   1435 HD21 ASN X  97       3.082  24.728  64.436  0.00  0.00           H
ATOM   1436 HD22 ASN X  97       2.340  23.195  64.241  0.00  0.00           H
ATOM   1437  C   ASN X  97       1.693  24.621  59.540  0.00  0.00           C
ATOM   1438  O   ASN X  97       2.402  25.299  58.816  0.00  0.00           O
ATOM   1439  N   SER X  98       0.428  24.939  59.805  0.00  0.00           N
ATOM   1440  H   SER X  98      -0.081  24.281  60.378  0.00  0.00           H
ATOM   1441  CA  SER X  98      -0.319  26.142  59.280  0.00  0.00           C
ATOM   1442  HA  SER X  98      -0.279  26.254  58.196  0.00  0.00           H
ATOM   1443  CB  SER X  98      -1.798  25.966  59.487  0.00  0.00           C
ATOM   1444  HB2 SER X  98      -2.377  26.702  58.927  0.00  0.00           H
ATOM   1445  HB3 SER X  98      -1.979  24.955  59.124  0.00  0.00           H
ATOM   1446  OG  SER X  98      -2.060  26.070  60.933  0.00  0.00           O
ATOM   1447  HG  SER X  98      -2.412  26.959  61.022  0.00  0.00           H
ATOM   1448  C   SER X  98       0.142  27.403  59.813  0.00  0.00           C
ATOM   1449  O   SER X  98       0.054  28.446  59.077  0.00  0.00           O
ATOM   1450  N   ARG X  99       0.613  27.363  61.101  0.00  0.00           N
ATOM   1451  H   ARG X  99       0.478  26.445  61.501  0.00  0.00           H
ATOM   1452  CA  ARG X  99       1.218  28.473  61.871  0.00  0.00           C
ATOM   1453  HA  ARG X  99       0.536  29.318  61.766  0.00  0.00           H
ATOM   1454  CB  ARG X  99       1.170  28.128  63.340  0.00  0.00           C
ATOM   1455  HB2 ARG X  99       1.580  27.134  63.521  0.00  0.00           H
ATOM   1456  HB3 ARG X  99       1.632  28.895  63.961  0.00  0.00           H
ATOM   1457  CG  ARG X  99      -0.328  27.991  63.750  0.00  0.00           C
ATOM   1458  HG2 ARG X  99      -0.942  28.852  63.487  0.00  0.00           H
ATOM   1459  HG3 ARG X  99      -0.804  27.132  63.275  0.00  0.00           H
ATOM   1460  CD  ARG X  99      -0.478  27.640  65.258  0.00  0.00           C
ATOM   1461  HD2 ARG X  99      -1.429  27.205  65.564  0.00  0.00           H
ATOM   1462  HD3 ARG X  99       0.327  26.914  65.372  0.00  0.00           H
ATOM   1463  NE  ARG X  99      -0.248  28.910  65.967  0.00  0.00           N
ATOM   1464  HE  ARG X  99       0.735  29.080  66.121  0.00  0.00           H
ATOM   1465  CZ  ARG X  99      -1.183  29.836  66.212  0.00  0.00           C
ATOM   1466  NH1 ARG X  99      -0.827  30.985  66.637  0.00  0.00           N
ATOM   1467 HH11 ARG X  99       0.155  31.167  66.790  0.00  0.00           H
ATOM   1468 HH12 ARG X  99      -1.533  31.695  66.768  0.00  0.00           H
ATOM   1469  NH2 ARG X  99      -2.432  29.627  66.010  0.00  0.00           N
ATOM   1470 HH21 ARG X  99      -2.655  28.697  65.687  0.00  0.00           H
ATOM   1471 HH22 ARG X  99      -3.151  30.317  66.176  0.00  0.00           H
ATOM   1472  C   ARG X  99       2.609  28.959  61.483  0.00  0.00           C
ATOM   1473  O   ARG X  99       2.915  30.180  61.663  0.00  0.00           O
ATOM   1474  N   VAL X 100       3.387  28.021  60.974  0.00  0.00           N
ATOM   1475  H   VAL X 100       3.030  27.077  60.938  0.00  0.00           H
ATOM   1476  CA  VAL X 100       4.799  28.268  60.794  0.00  0.00           C
ATOM   1477  HA  VAL X 100       5.022  29.332  60.872  0.00  0.00           H
ATOM   1478  CB  VAL X 100       5.612  27.629  61.934  0.00  0.00           C
ATOM   1479  HB  VAL X 100       5.443  26.555  62.007  0.00  0.00           H
ATOM   1480  CG1 VAL X 100       7.137  27.940  61.870  0.00  0.00           C
ATOM   1481 HG11 VAL X 100       7.606  27.703  60.915  0.00  0.00           H
ATOM   1482 HG12 VAL X 100       7.415  28.987  61.989  0.00  0.00           H
ATOM   1483 HG13 VAL X 100       7.596  27.506  62.759  0.00  0.00           H
ATOM   1484  CG2 VAL X 100       5.095  28.202  63.321  0.00  0.00           C
ATOM   1485 HG21 VAL X 100       4.115  27.776  63.538  0.00  0.00           H
ATOM   1486 HG22 VAL X 100       5.808  27.866  64.075  0.00  0.00           H
ATOM   1487 HG23 VAL X 100       5.180  29.288  63.320  0.00  0.00           H
ATOM   1488  C   VAL X 100       5.189  27.810  59.356  0.00  0.00           C
ATOM   1489  O   VAL X 100       5.060  26.637  59.016  0.00  0.00           O
ATOM   1490  N   ALA X 101       5.722  28.673  58.490  0.00  0.00           N
ATOM   1491  H   ALA X 101       5.815  29.649  58.733  0.00  0.00           H
ATOM   1492  CA  ALA X 101       6.186  28.283  57.144  0.00  0.00           C
ATOM   1493  HA  ALA X 101       6.414  27.218  57.153  0.00  0.00           H
ATOM   1494  CB  ALA X 101       5.103  28.521  56.131  0.00  0.00           C
ATOM   1495  HB1 ALA X 101       5.082  29.611  56.114  0.00  0.00           H
ATOM   1496  HB2 ALA X 101       5.345  27.928  55.249  0.00  0.00           H
ATOM   1497  HB3 ALA X 101       4.117  28.303  56.540  0.00  0.00           H
ATOM   1498  C   ALA X 101       7.520  28.994  56.727  0.00  0.00           C
ATOM   1499  O   ALA X 101       7.736  30.080  57.198  0.00  0.00           O
ATOM   1500  N   SER X 102       8.342  28.334  55.888  0.00  0.00           N
ATOM   1501  H   SER X 102       8.282  27.335  55.753  0.00  0.00           H
ATOM   1502  CA  SER X 102       9.360  29.041  55.097  0.00  0.00           C
ATOM   1503  HA  SER X 102       9.917  29.713  55.750  0.00  0.00           H
ATOM   1504  CB  SER X 102      10.410  28.033  54.424  0.00  0.00           C
ATOM   1505  HB2 SER X 102       9.852  27.353  53.780  0.00  0.00           H
ATOM   1506  HB3 SER X 102      11.105  28.581  53.787  0.00  0.00           H
ATOM   1507  OG  SER X 102      10.955  27.148  55.465  0.00  0.00           O
ATOM   1508  HG  SER X 102      10.536  26.287  55.386  0.00  0.00           H
ATOM   1509  C   SER X 102       8.781  29.901  53.967  0.00  0.00           C
ATOM   1510  O   SER X 102       8.095  29.353  53.126  0.00  0.00           O
ATOM   1511  N   ILE X 103       9.224  31.136  53.841  0.00  0.00           N
ATOM   1512  H   ILE X 103       9.609  31.581  54.662  0.00  0.00           H
ATOM   1513  CA  ILE X 103       8.907  31.959  52.584  0.00  0.00           C
ATOM   1514  HA  ILE X 103       8.079  31.500  52.044  0.00  0.00           H
ATOM   1515  CB  ILE X 103       8.478  33.375  52.999  0.00  0.00           C
ATOM   1516  HB  ILE X 103       7.611  33.253  53.648  0.00  0.00           H
ATOM   1517  CG2 ILE X 103       9.462  34.180  53.766  0.00  0.00           C
ATOM   1518 HG21 ILE X 103       9.376  33.688  54.735  0.00  0.00           H
ATOM   1519 HG22 ILE X 103      10.437  34.144  53.280  0.00  0.00           H
ATOM   1520 HG23 ILE X 103       9.244  35.223  53.998  0.00  0.00           H
ATOM   1521  CG1 ILE X 103       7.914  34.301  51.927  0.00  0.00           C
ATOM   1522 HG12 ILE X 103       7.578  35.135  52.543  0.00  0.00           H
ATOM   1523 HG13 ILE X 103       8.656  34.404  51.136  0.00  0.00           H
ATOM   1524  CD1 ILE X 103       6.653  33.716  51.256  0.00  0.00           C
ATOM   1525 HD11 ILE X 103       6.830  32.711  50.874  0.00  0.00           H
ATOM   1526 HD12 ILE X 103       5.868  33.623  52.006  0.00  0.00           H
ATOM   1527 HD13 ILE X 103       6.325  34.409  50.482  0.00  0.00           H
ATOM   1528  C   ILE X 103      10.121  31.928  51.612  0.00  0.00           C
ATOM   1529  O   ILE X 103      11.182  31.476  51.928  0.00  0.00           O
ATOM   1530  N   SER X 104       9.866  32.277  50.373  0.00  0.00           N
ATOM   1531  H   SER X 104       8.894  32.475  50.183  0.00  0.00           H
ATOM   1532  CA  SER X 104      10.687  32.119  49.229  0.00  0.00           C
ATOM   1533  HA  SER X 104      11.394  31.309  49.411  0.00  0.00           H
ATOM   1534  CB  SER X 104       9.772  31.538  48.112  0.00  0.00           C
ATOM   1535  HB2 SER X 104       8.992  30.829  48.391  0.00  0.00           H
ATOM   1536  HB3 SER X 104       9.248  32.344  47.600  0.00  0.00           H
ATOM   1537  OG  SER X 104      10.586  30.930  47.132  0.00  0.00           O
ATOM   1538  HG  SER X 104      10.467  29.978  47.163  0.00  0.00           H
ATOM   1539  C   SER X 104      11.612  33.263  48.750  0.00  0.00           C
ATOM   1540  O   SER X 104      11.194  34.429  48.766  0.00  0.00           O
ATOM   1541  N   LEU X 105      12.841  33.007  48.312  0.00  0.00           N
ATOM   1542  H   LEU X 105      13.059  32.021  48.267  0.00  0.00           H
ATOM   1543  CA  LEU X 105      13.746  33.992  47.718  0.00  0.00           C
ATOM   1544  HA  LEU X 105      13.696  34.819  48.426  0.00  0.00           H
ATOM   1545  CB  LEU X 105      15.230  33.481  47.765  0.00  0.00           C
ATOM   1546  HB2 LEU X 105      15.417  32.747  46.982  0.00  0.00           H
ATOM   1547  HB3 LEU X 105      15.901  34.311  47.544  0.00  0.00           H
ATOM   1548  CG  LEU X 105      15.727  32.934  49.105  0.00  0.00           C
ATOM   1549  HG  LEU X 105      15.167  32.051  49.413  0.00  0.00           H
ATOM   1550  CD1 LEU X 105      17.215  32.564  48.902  0.00  0.00           C
ATOM   1551 HD11 LEU X 105      17.354  32.006  47.976  0.00  0.00           H
ATOM   1552 HD12 LEU X 105      17.930  33.381  48.998  0.00  0.00           H
ATOM   1553 HD13 LEU X 105      17.327  31.896  49.756  0.00  0.00           H
ATOM   1554  CD2 LEU X 105      15.684  33.964  50.261  0.00  0.00           C
ATOM   1555 HD21 LEU X 105      15.870  33.528  51.243  0.00  0.00           H
ATOM   1556 HD22 LEU X 105      16.296  34.822  49.983  0.00  0.00           H
ATOM   1557 HD23 LEU X 105      14.667  34.351  50.331  0.00  0.00           H
ATOM   1558  C   LEU X 105      13.207  34.446  46.375  0.00  0.00           C
ATOM   1559  O   LEU X 105      12.709  33.624  45.562  0.00  0.00           O
ATOM   1560  N   PRO X 106      13.370  35.780  46.063  0.00  0.00           N
ATOM   1561  CD  PRO X 106      14.028  36.816  46.902  0.00  0.00           C
ATOM   1562  HD2 PRO X 106      15.090  36.615  47.043  0.00  0.00           H
ATOM   1563  HD3 PRO X 106      13.529  36.820  47.872  0.00  0.00           H
ATOM   1564  CG  PRO X 106      13.954  38.127  46.172  0.00  0.00           C
ATOM   1565  HG2 PRO X 106      14.820  38.136  45.510  0.00  0.00           H
ATOM   1566  HG3 PRO X 106      13.784  39.010  46.788  0.00  0.00           H
ATOM   1567  CB  PRO X 106      12.820  37.929  45.237  0.00  0.00           C
ATOM   1568  HB2 PRO X 106      12.989  38.663  44.449  0.00  0.00           H
ATOM   1569  HB3 PRO X 106      11.823  38.089  45.647  0.00  0.00           H
ATOM   1570  CA  PRO X 106      12.824  36.466  44.818  0.00  0.00           C
ATOM   1571  HA  PRO X 106      11.821  36.054  44.710  0.00  0.00           H
ATOM   1572  C   PRO X 106      13.690  36.080  43.594  0.00  0.00           C
ATOM   1573  O   PRO X 106      14.872  35.717  43.696  0.00  0.00           O
ATOM   1574  N   THR X 107      13.051  36.261  42.493  0.00  0.00           N
ATOM   1575  H   THR X 107      12.259  36.886  42.545  0.00  0.00           H
ATOM   1576  CA  THR X 107      13.499  35.892  41.132  0.00  0.00           C
ATOM   1577  HA  THR X 107      14.183  35.048  41.226  0.00  0.00           H
ATOM   1578  CB  THR X 107      12.210  35.337  40.432  0.00  0.00           C
ATOM   1579  HB  THR X 107      12.459  35.094  39.399  0.00  0.00           H
ATOM   1580  CG2 THR X 107      11.744  33.962  41.012  0.00  0.00           C
ATOM   1581 HG21 THR X 107      11.487  34.086  42.064  0.00  0.00           H
ATOM   1582 HG22 THR X 107      10.800  33.646  40.569  0.00  0.00           H
ATOM   1583 HG23 THR X 107      12.514  33.194  40.936  0.00  0.00           H
ATOM   1584  OG1 THR X 107      11.100  36.203  40.478  0.00  0.00           O
ATOM   1585  HG1 THR X 107      10.362  35.925  39.929  0.00  0.00           H
ATOM   1586  C   THR X 107      14.077  37.103  40.351  0.00  0.00           C
ATOM   1587  O   THR X 107      14.901  36.834  39.547  0.00  0.00           O
ATOM   1588  N   SER X 108      13.798  38.327  40.786  0.00  0.00           N
ATOM   1589  H   SER X 108      13.005  38.426  41.404  0.00  0.00           H
ATOM   1590  CA  SER X 108      14.447  39.593  40.304  0.00  0.00           C
ATOM   1591  HA  SER X 108      15.527  39.510  40.427  0.00  0.00           H
ATOM   1592  CB  SER X 108      14.198  39.921  38.846  0.00  0.00           C
ATOM   1593  HB2 SER X 108      14.946  40.679  38.618  0.00  0.00           H
ATOM   1594  HB3 SER X 108      14.438  39.036  38.257  0.00  0.00           H
ATOM   1595  OG  SER X 108      12.967  40.456  38.514  0.00  0.00           O
ATOM   1596  HG  SER X 108      12.336  39.753  38.684  0.00  0.00           H
ATOM   1597  C   SER X 108      13.980  40.739  41.225  0.00  0.00           C
ATOM   1598  O   SER X 108      12.906  40.626  41.798  0.00  0.00           O
ATOM   1599  N   CYX X 109      14.752  41.759  41.407  0.00  0.00           N
ATOM   1600  H   CYX X 109      15.567  41.829  40.814  0.00  0.00           H
ATOM   1601  CA  CYX X 109      14.497  42.895  42.276  0.00  0.00           C
ATOM   1602  HA  CYX X 109      14.483  42.640  43.335  0.00  0.00           H
ATOM   1603  CB  CYX X 109      15.681  43.888  42.063  0.00  0.00           C
ATOM   1604  HB2 CYX X 109      15.633  44.267  41.042  0.00  0.00           H
ATOM   1605  HB3 CYX X 109      15.565  44.848  42.567  0.00  0.00           H
ATOM   1606  SG  CYX X 109      17.361  43.213  42.257  0.00  0.00           S
ATOM   1607  C   CYX X 109      13.235  43.572  41.909  0.00  0.00           C
ATOM   1608  O   CYX X 109      13.068  43.967  40.714  0.00  0.00           O
ATOM   1609  N   ALA X 110      12.282  43.826  42.850  0.00  0.00           N
ATOM   1610  H   ALA X 110      12.373  43.402  43.762  0.00  0.00           H
ATOM   1611  CA  ALA X 110      11.007  44.587  42.587  0.00  0.00           C
ATOM   1612  HA  ALA X 110      10.333  44.252  41.798  0.00  0.00           H
ATOM   1613  CB  ALA X 110      10.166  44.494  43.844  0.00  0.00           C
ATOM   1614  HB1 ALA X 110      10.789  44.609  44.731  0.00  0.00           H
ATOM   1615  HB2 ALA X 110       9.409  45.273  43.756  0.00  0.00           H
ATOM   1616  HB3 ALA X 110       9.687  43.524  43.979  0.00  0.00           H
ATOM   1617  C   ALA X 110      11.416  46.111  42.235  0.00  0.00           C
ATOM   1618  O   ALA X 110      12.579  46.596  42.216  0.00  0.00           O
ATOM   1619  N   SER X 111      10.387  46.772  41.877  0.00  0.00           N
ATOM   1620  H   SER X 111       9.485  46.323  41.806  0.00  0.00           H
ATOM   1621  CA  SER X 111      10.352  48.053  41.240  0.00  0.00           C
ATOM   1622  HA  SER X 111      11.234  48.583  41.601  0.00  0.00           H
ATOM   1623  CB  SER X 111      10.391  48.058  39.664  0.00  0.00           C
ATOM   1624  HB2 SER X 111      10.914  47.141  39.391  0.00  0.00           H
ATOM   1625  HB3 SER X 111       9.361  48.047  39.307  0.00  0.00           H
ATOM   1626  OG  SER X 111      11.082  49.104  39.009  0.00  0.00           O
ATOM   1627  HG  SER X 111      11.176  48.842  38.090  0.00  0.00           H
ATOM   1628  C   SER X 111       9.221  48.914  41.716  0.00  0.00           C
ATOM   1629  O   SER X 111       8.358  48.378  42.416  0.00  0.00           O
ATOM   1630  N   ALA X 112       9.080  50.176  41.343  0.00  0.00           N
ATOM   1631  H   ALA X 112       9.800  50.587  40.767  0.00  0.00           H
ATOM   1632  CA  ALA X 112       8.055  51.077  41.842  0.00  0.00           C
ATOM   1633  HA  ALA X 112       8.158  51.145  42.925  0.00  0.00           H
ATOM   1634  CB  ALA X 112       8.361  52.477  41.245  0.00  0.00           C
ATOM   1635  HB1 ALA X 112       7.820  53.128  41.932  0.00  0.00           H
ATOM   1636  HB2 ALA X 112       9.424  52.709  41.187  0.00  0.00           H
ATOM   1637  HB3 ALA X 112       7.961  52.626  40.242  0.00  0.00           H
ATOM   1638  C   ALA X 112       6.609  50.647  41.562  0.00  0.00           C
ATOM   1639  O   ALA X 112       6.265  50.105  40.521  0.00  0.00           O
ATOM   1640  N   GLY X 113       5.731  50.957  42.501  0.00  0.00           N
ATOM   1641  H   GLY X 113       6.058  51.570  43.234  0.00  0.00           H
ATOM   1642  CA  GLY X 113       4.311  50.672  42.538  0.00  0.00           C
ATOM   1643  HA2 GLY X 113       3.735  51.224  43.281  0.00  0.00           H
ATOM   1644  HA3 GLY X 113       3.966  50.849  41.519  0.00  0.00           H
ATOM   1645  C   GLY X 113       3.995  49.200  42.922  0.00  0.00           C
ATOM   1646  O   GLY X 113       2.812  48.805  43.043  0.00  0.00           O
ATOM   1647  N   THR X 114       5.004  48.342  42.980  0.00  0.00           N
ATOM   1648  H   THR X 114       5.904  48.745  43.199  0.00  0.00           H
ATOM   1649  CA  THR X 114       4.741  46.970  43.409  0.00  0.00           C
ATOM   1650  HA  THR X 114       3.944  46.555  42.792  0.00  0.00           H
ATOM   1651  CB  THR X 114       5.955  46.127  43.250  0.00  0.00           C
ATOM   1652  HB  THR X 114       6.758  46.463  43.907  0.00  0.00           H
ATOM   1653  CG2 THR X 114       5.889  44.644  43.521  0.00  0.00           C
ATOM   1654 HG21 THR X 114       5.698  44.448  44.576  0.00  0.00           H
ATOM   1655 HG22 THR X 114       5.007  44.245  43.020  0.00  0.00           H
ATOM   1656 HG23 THR X 114       6.828  44.196  43.195  0.00  0.00           H
ATOM   1657  OG1 THR X 114       6.560  46.310  42.003  0.00  0.00           O
ATOM   1658  HG1 THR X 114       6.995  47.158  41.884  0.00  0.00           H
ATOM   1659  C   THR X 114       4.469  47.020  44.893  0.00  0.00           C
ATOM   1660  O   THR X 114       5.378  47.227  45.679  0.00  0.00           O
ATOM   1661  N   GLN X 115       3.185  46.702  45.141  0.00  0.00           N
ATOM   1662  H   GLN X 115       2.595  46.399  44.380  0.00  0.00           H
ATOM   1663  CA  GLN X 115       2.704  46.466  46.505  0.00  0.00           C
ATOM   1664  HA  GLN X 115       2.908  47.333  47.132  0.00  0.00           H
ATOM   1665  CB  GLN X 115       1.173  46.396  46.340  0.00  0.00           C
ATOM   1666  HB2 GLN X 115       0.923  45.756  45.493  0.00  0.00           H
ATOM   1667  HB3 GLN X 115       0.645  45.998  47.206  0.00  0.00           H
ATOM   1668  CG  GLN X 115       0.494  47.701  45.937  0.00  0.00           C
ATOM   1669  HG2 GLN X 115       0.946  48.264  45.121  0.00  0.00           H
ATOM   1670  HG3 GLN X 115      -0.483  47.368  45.584  0.00  0.00           H
ATOM   1671  CD  GLN X 115       0.354  48.766  47.054  0.00  0.00           C
ATOM   1672  OE1 GLN X 115       0.741  48.531  48.188  0.00  0.00           O
ATOM   1673  NE2 GLN X 115      -0.143  49.953  46.746  0.00  0.00           N
ATOM   1674 HE21 GLN X 115      -0.479  50.464  47.550  0.00  0.00           H
ATOM   1675 HE22 GLN X 115      -0.361  50.218  45.796  0.00  0.00           H
ATOM   1676  C   GLN X 115       3.178  45.166  47.188  0.00  0.00           C
ATOM   1677  O   GLN X 115       3.255  44.162  46.481  0.00  0.00           O
ATOM   1678  N   CYX X 116       3.479  45.249  48.498  0.00  0.00           N
ATOM   1679  H   CYX X 116       3.306  46.099  49.014  0.00  0.00           H
ATOM   1680  CA  CYX X 116       4.226  44.171  49.231  0.00  0.00           C
ATOM   1681  HA  CYX X 116       3.947  43.176  48.882  0.00  0.00           H
ATOM   1682  CB  CYX X 116       5.738  44.458  49.148  0.00  0.00           C
ATOM   1683  HB2 CYX X 116       5.889  45.362  49.739  0.00  0.00           H
ATOM   1684  HB3 CYX X 116       6.310  43.624  49.555  0.00  0.00           H
ATOM   1685  SG  CYX X 116       6.321  44.769  47.568  0.00  0.00           S
ATOM   1686  C   CYX X 116       3.761  44.268  50.720  0.00  0.00           C
ATOM   1687  O   CYX X 116       3.280  45.301  51.216  0.00  0.00           O
ATOM   1688  N   LEU X 117       4.001  43.212  51.508  0.00  0.00           N
ATOM   1689  H   LEU X 117       4.472  42.384  51.173  0.00  0.00           H
ATOM   1690  CA  LEU X 117       3.352  43.105  52.808  0.00  0.00           C
ATOM   1691  HA  LEU X 117       2.691  43.962  52.937  0.00  0.00           H
ATOM   1692  CB  LEU X 117       2.458  41.800  52.870  0.00  0.00           C
ATOM   1693  HB2 LEU X 117       1.809  41.789  51.994  0.00  0.00           H
ATOM   1694  HB3 LEU X 117       3.029  40.902  52.635  0.00  0.00           H
ATOM   1695  CG  LEU X 117       1.502  41.612  54.104  0.00  0.00           C
ATOM   1696  HG  LEU X 117       2.090  41.730  55.014  0.00  0.00           H
ATOM   1697  CD1 LEU X 117       0.290  42.484  54.193  0.00  0.00           C
ATOM   1698 HD11 LEU X 117      -0.263  42.557  53.256  0.00  0.00           H
ATOM   1699 HD12 LEU X 117      -0.240  42.168  55.092  0.00  0.00           H
ATOM   1700 HD13 LEU X 117       0.562  43.524  54.368  0.00  0.00           H
ATOM   1701  CD2 LEU X 117       1.043  40.192  54.043  0.00  0.00           C
ATOM   1702 HD21 LEU X 117       0.356  39.840  54.813  0.00  0.00           H
ATOM   1703 HD22 LEU X 117       0.476  40.077  53.119  0.00  0.00           H
ATOM   1704 HD23 LEU X 117       1.839  39.461  54.183  0.00  0.00           H
ATOM   1705  C   LEU X 117       4.352  43.101  53.973  0.00  0.00           C
ATOM   1706  O   LEU X 117       5.382  42.381  53.886  0.00  0.00           O
ATOM   1707  N   ILE X 118       4.065  43.854  55.075  0.00  0.00           N
ATOM   1708  H   ILE X 118       3.196  44.362  55.165  0.00  0.00           H
ATOM   1709  CA  ILE X 118       4.941  44.095  56.227  0.00  0.00           C
ATOM   1710  HA  ILE X 118       5.756  43.372  56.195  0.00  0.00           H
ATOM   1711  CB  ILE X 118       5.575  45.503  56.232  0.00  0.00           C
ATOM   1712  HB  ILE X 118       4.861  46.266  56.542  0.00  0.00           H
ATOM   1713  CG2 ILE X 118       6.635  45.586  57.325  0.00  0.00           C
ATOM   1714 HG21 ILE X 118       7.400  44.841  57.106  0.00  0.00           H
ATOM   1715 HG22 ILE X 118       7.131  46.551  57.429  0.00  0.00           H
ATOM   1716 HG23 ILE X 118       6.327  45.465  58.363  0.00  0.00           H
ATOM   1717  CG1 ILE X 118       6.099  45.902  54.838  0.00  0.00           C
ATOM   1718 HG12 ILE X 118       6.883  45.168  54.649  0.00  0.00           H
ATOM   1719 HG13 ILE X 118       5.329  45.719  54.088  0.00  0.00           H
ATOM   1720  CD1 ILE X 118       6.718  47.294  54.683  0.00  0.00           C
ATOM   1721 HD11 ILE X 118       6.096  48.079  55.114  0.00  0.00           H
ATOM   1722 HD12 ILE X 118       7.593  47.282  55.334  0.00  0.00           H
ATOM   1723 HD13 ILE X 118       6.842  47.529  53.626  0.00  0.00           H
ATOM   1724  C   ILE X 118       4.205  43.671  57.537  0.00  0.00           C
ATOM   1725  O   ILE X 118       2.970  43.883  57.585  0.00  0.00           O
ATOM   1726  N   SER X 119       4.915  43.047  58.481  0.00  0.00           N
ATOM   1727  H   SER X 119       5.796  42.591  58.290  0.00  0.00           H
ATOM   1728  CA  SER X 119       4.320  42.556  59.758  0.00  0.00           C
ATOM   1729  HA  SER X 119       3.585  43.308  60.045  0.00  0.00           H
ATOM   1730  CB  SER X 119       3.694  41.241  59.465  0.00  0.00           C
ATOM   1731  HB2 SER X 119       3.188  40.902  60.370  0.00  0.00           H
ATOM   1732  HB3 SER X 119       2.934  41.325  58.689  0.00  0.00           H
ATOM   1733  OG  SER X 119       4.613  40.285  58.900  0.00  0.00           O
ATOM   1734  HG  SER X 119       5.180  39.998  59.620  0.00  0.00           H
ATOM   1735  C   SER X 119       5.282  42.525  60.972  0.00  0.00           C
ATOM   1736  O   SER X 119       6.510  42.541  60.842  0.00  0.00           O
ATOM   1737  N   GLY X 120       4.703  42.539  62.168  0.00  0.00           N
ATOM   1738  H   GLY X 120       3.705  42.426  62.070  0.00  0.00           H
ATOM   1739  CA  GLY X 120       5.365  42.438  63.454  0.00  0.00           C
ATOM   1740  HA2 GLY X 120       5.566  41.400  63.720  0.00  0.00           H
ATOM   1741  HA3 GLY X 120       6.319  42.960  63.386  0.00  0.00           H
ATOM   1742  C   GLY X 120       4.688  43.059  64.690  0.00  0.00           C
ATOM   1743  O   GLY X 120       3.477  43.167  64.706  0.00  0.00           O
ATOM   1744  N   TRP X 121       5.472  43.437  65.733  0.00  0.00           N
ATOM   1745  H   TRP X 121       6.477  43.419  65.641  0.00  0.00           H
ATOM   1746  CA  TRP X 121       4.947  44.044  67.001  0.00  0.00           C
ATOM   1747  HA  TRP X 121       3.927  44.423  66.947  0.00  0.00           H
ATOM   1748  CB  TRP X 121       4.971  43.029  68.244  0.00  0.00           C
ATOM   1749  HB2 TRP X 121       6.039  42.891  68.411  0.00  0.00           H
ATOM   1750  HB3 TRP X 121       4.632  43.460  69.186  0.00  0.00           H
ATOM   1751  CG  TRP X 121       4.365  41.709  68.052  0.00  0.00           C
ATOM   1752  CD1 TRP X 121       3.078  41.407  68.393  0.00  0.00           C
ATOM   1753  HD1 TRP X 121       2.422  42.169  68.788  0.00  0.00           H
ATOM   1754  NE1 TRP X 121       2.792  40.079  68.194  0.00  0.00           N
ATOM   1755  HE1 TRP X 121       1.947  39.572  68.415  0.00  0.00           H
ATOM   1756  CE2 TRP X 121       3.837  39.493  67.433  0.00  0.00           C
ATOM   1757  CZ2 TRP X 121       4.007  38.232  66.816  0.00  0.00           C
ATOM   1758  HZ2 TRP X 121       3.252  37.460  66.833  0.00  0.00           H
ATOM   1759  CH2 TRP X 121       5.262  37.902  66.300  0.00  0.00           C
ATOM   1760  HH2 TRP X 121       5.436  36.889  65.968  0.00  0.00           H
ATOM   1761  CZ3 TRP X 121       6.308  38.785  66.343  0.00  0.00           C
ATOM   1762  HZ3 TRP X 121       7.307  38.581  65.988  0.00  0.00           H
ATOM   1763  CE3 TRP X 121       6.088  40.091  66.781  0.00  0.00           C
ATOM   1764  HE3 TRP X 121       6.914  40.785  66.831  0.00  0.00           H
ATOM   1765  CD2 TRP X 121       4.873  40.462  67.380  0.00  0.00           C
ATOM   1766  C   TRP X 121       5.726  45.331  67.401  0.00  0.00           C
ATOM   1767  O   TRP X 121       5.904  45.634  68.604  0.00  0.00           O
ATOM   1768  N   GLY X 122       6.184  46.132  66.388  0.00  0.00           N
ATOM   1769  H   GLY X 122       6.007  45.841  65.438  0.00  0.00           H
ATOM   1770  CA  GLY X 122       6.772  47.463  66.625  0.00  0.00           C
ATOM   1771  HA2 GLY X 122       7.433  47.369  67.487  0.00  0.00           H
ATOM   1772  HA3 GLY X 122       7.371  47.627  65.729  0.00  0.00           H
ATOM   1773  C   GLY X 122       5.692  48.561  66.845  0.00  0.00           C
ATOM   1774  O   GLY X 122       4.454  48.173  66.823  0.00  0.00           O
ATOM   1775  N   ASN X 123       6.130  49.778  67.070  0.00  0.00           N
ATOM   1776  H   ASN X 123       7.129  49.926  67.058  0.00  0.00           H
ATOM   1777  CA  ASN X 123       5.339  51.033  67.411  0.00  0.00           C
ATOM   1778  HA  ASN X 123       4.837  50.745  68.334  0.00  0.00           H
ATOM   1779  CB  ASN X 123       6.358  52.236  67.749  0.00  0.00           C
ATOM   1780  HB2 ASN X 123       6.969  52.084  68.639  0.00  0.00           H
ATOM   1781  HB3 ASN X 123       6.943  52.418  66.848  0.00  0.00           H
ATOM   1782  CG  ASN X 123       5.681  53.550  68.090  0.00  0.00           C
ATOM   1783  OD1 ASN X 123       4.655  53.666  68.726  0.00  0.00           O
ATOM   1784  ND2 ASN X 123       6.254  54.586  67.495  0.00  0.00           N
ATOM   1785 HD21 ASN X 123       5.715  55.440  67.522  0.00  0.00           H
ATOM   1786 HD22 ASN X 123       7.200  54.494  67.154  0.00  0.00           H
ATOM   1787  C   ASN X 123       4.214  51.327  66.415  0.00  0.00           C
ATOM   1788  O   ASN X 123       4.382  51.279  65.184  0.00  0.00           O
ATOM   1789  N   THR X 124       3.069  51.805  66.958  0.00  0.00           N
ATOM   1790  H   THR X 124       3.001  51.714  67.961  0.00  0.00           H
ATOM   1791  CA  THR X 124       1.797  52.064  66.227  0.00  0.00           C
ATOM   1792  HA  THR X 124       2.026  51.668  65.237  0.00  0.00           H
ATOM   1793  CB  THR X 124       0.651  51.186  66.763  0.00  0.00           C
ATOM   1794  HB  THR X 124      -0.188  51.325  66.080  0.00  0.00           H
ATOM   1795  CG2 THR X 124       1.055  49.712  67.006  0.00  0.00           C
ATOM   1796 HG21 THR X 124       2.033  49.595  67.471  0.00  0.00           H
ATOM   1797 HG22 THR X 124       0.287  49.246  67.623  0.00  0.00           H
ATOM   1798 HG23 THR X 124       0.943  49.159  66.074  0.00  0.00           H
ATOM   1799  OG1 THR X 124       0.282  51.770  67.947  0.00  0.00           O
ATOM   1800  HG1 THR X 124      -0.432  52.352  67.675  0.00  0.00           H
ATOM   1801  C   THR X 124       1.507  53.521  66.115  0.00  0.00           C
ATOM   1802  O   THR X 124       0.465  53.751  65.445  0.00  0.00           O
ATOM   1803  N   LYS X 125       2.324  54.481  66.566  0.00  0.00           N
ATOM   1804  H   LYS X 125       3.194  54.292  67.041  0.00  0.00           H
ATOM   1805  CA  LYS X 125       2.009  55.879  66.548  0.00  0.00           C
ATOM   1806  HA  LYS X 125       1.143  56.148  65.942  0.00  0.00           H
ATOM   1807  CB  LYS X 125       1.488  56.327  67.875  0.00  0.00           C
ATOM   1808  HB2 LYS X 125       2.237  56.167  68.651  0.00  0.00           H
ATOM   1809  HB3 LYS X 125       1.324  57.396  67.742  0.00  0.00           H
ATOM   1810  CG  LYS X 125       0.200  55.636  68.436  0.00  0.00           C
ATOM   1811  HG2 LYS X 125      -0.571  55.809  67.686  0.00  0.00           H
ATOM   1812  HG3 LYS X 125       0.434  54.572  68.462  0.00  0.00           H
ATOM   1813  CD  LYS X 125      -0.297  56.000  69.839  0.00  0.00           C
ATOM   1814  HD2 LYS X 125      -0.926  55.197  70.223  0.00  0.00           H
ATOM   1815  HD3 LYS X 125       0.557  56.048  70.516  0.00  0.00           H
ATOM   1816  CE  LYS X 125      -1.044  57.380  69.858  0.00  0.00           C
ATOM   1817  HE2 LYS X 125      -0.441  58.032  69.226  0.00  0.00           H
ATOM   1818  HE3 LYS X 125      -2.036  57.243  69.430  0.00  0.00           H
ATOM   1819  NZ  LYS X 125      -1.168  57.994  71.175  0.00  0.00           N
ATOM   1820  HZ1 LYS X 125      -1.768  58.801  71.264  0.00  0.00           H
ATOM   1821  HZ2 LYS X 125      -1.544  57.271  71.771  0.00  0.00           H
ATOM   1822  HZ3 LYS X 125      -0.269  58.099  71.623  0.00  0.00           H
ATOM   1823  C   LYS X 125       3.198  56.673  66.027  0.00  0.00           C
ATOM   1824  O   LYS X 125       4.333  56.480  66.423  0.00  0.00           O
ATOM   1825  N   SER X 126       2.898  57.656  65.211  0.00  0.00           N
ATOM   1826  H   SER X 126       1.916  57.788  65.015  0.00  0.00           H
ATOM   1827  CA  SER X 126       3.892  58.584  64.601  0.00  0.00           C
ATOM   1828  HA  SER X 126       4.789  58.033  64.319  0.00  0.00           H
ATOM   1829  CB  SER X 126       3.306  59.230  63.311  0.00  0.00           C
ATOM   1830  HB2 SER X 126       3.075  58.571  62.475  0.00  0.00           H
ATOM   1831  HB3 SER X 126       2.303  59.592  63.537  0.00  0.00           H
ATOM   1832  OG  SER X 126       4.124  60.284  62.738  0.00  0.00           O
ATOM   1833  HG  SER X 126       4.862  59.852  62.301  0.00  0.00           H
ATOM   1834  C   SER X 126       4.359  59.729  65.558  0.00  0.00           C
ATOM   1835  O   SER X 126       5.554  60.048  65.684  0.00  0.00           O
ATOM   1836  N   SER X 127       3.457  60.292  66.358  0.00  0.00           N
ATOM   1837  H   SER X 127       2.507  59.961  66.270  0.00  0.00           H
ATOM   1838  CA  SER X 127       3.872  61.045  67.641  0.00  0.00           C
ATOM   1839  HA  SER X 127       4.910  60.890  67.935  0.00  0.00           H
ATOM   1840  CB  SER X 127       3.594  62.587  67.702  0.00  0.00           C
ATOM   1841  HB2 SER X 127       3.810  63.174  66.809  0.00  0.00           H
ATOM   1842  HB3 SER X 127       2.533  62.688  67.929  0.00  0.00           H
ATOM   1843  OG  SER X 127       4.387  63.200  68.794  0.00  0.00           O
ATOM   1844  HG  SER X 127       3.779  63.441  69.496  0.00  0.00           H
ATOM   1845  C   SER X 127       3.067  60.462  68.788  0.00  0.00           C
ATOM   1846  O   SER X 127       1.937  59.961  68.583  0.00  0.00           O
ATOM   1847  N   GLY X 128       3.604  60.469  70.043  0.00  0.00           N
ATOM   1848  H   GLY X 128       4.491  60.950  70.095  0.00  0.00           H
ATOM   1849  CA  GLY X 128       3.236  59.531  71.187  0.00  0.00           C
ATOM   1850  HA2 GLY X 128       3.631  59.845  72.154  0.00  0.00           H
ATOM   1851  HA3 GLY X 128       2.159  59.380  71.262  0.00  0.00           H
ATOM   1852  C   GLY X 128       3.866  58.149  70.779  0.00  0.00           C
ATOM   1853  O   GLY X 128       4.441  58.045  69.707  0.00  0.00           O
ATOM   1854  N   THR X 129       3.901  57.133  71.659  0.00  0.00           N
ATOM   1855  H   THR X 129       3.504  57.298  72.573  0.00  0.00           H
ATOM   1856  CA  THR X 129       4.616  55.833  71.355  0.00  0.00           C
ATOM   1857  HA  THR X 129       4.524  55.734  70.274  0.00  0.00           H
ATOM   1858  CB  THR X 129       5.996  55.835  71.982  0.00  0.00           C
ATOM   1859  HB  THR X 129       5.918  55.818  73.069  0.00  0.00           H
ATOM   1860  CG2 THR X 129       6.892  54.639  71.586  0.00  0.00           C
ATOM   1861 HG21 THR X 129       7.214  54.675  70.545  0.00  0.00           H
ATOM   1862 HG22 THR X 129       7.773  54.625  72.227  0.00  0.00           H
ATOM   1863 HG23 THR X 129       6.317  53.720  71.702  0.00  0.00           H
ATOM   1864  OG1 THR X 129       6.688  56.991  71.664  0.00  0.00           O
ATOM   1865  HG1 THR X 129       6.454  57.608  72.361  0.00  0.00           H
ATOM   1866  C   THR X 129       3.722  54.756  71.954  0.00  0.00           C
ATOM   1867  O   THR X 129       3.410  54.841  73.177  0.00  0.00           O
ATOM   1868  N   SER X 130       3.366  53.674  71.240  0.00  0.00           N
ATOM   1869  H   SER X 130       3.665  53.675  70.275  0.00  0.00           H
ATOM   1870  CA  SER X 130       2.479  52.615  71.712  0.00  0.00           C
ATOM   1871  HA  SER X 130       2.536  52.312  72.758  0.00  0.00           H
ATOM   1872  CB  SER X 130       1.051  52.988  71.344  0.00  0.00           C
ATOM   1873  HB2 SER X 130       1.032  53.302  70.301  0.00  0.00           H
ATOM   1874  HB3 SER X 130       0.395  52.119  71.411  0.00  0.00           H
ATOM   1875  OG  SER X 130       0.588  54.000  72.180  0.00  0.00           O
ATOM   1876  HG  SER X 130       0.699  53.631  73.059  0.00  0.00           H
ATOM   1877  C   SER X 130       2.903  51.406  70.922  0.00  0.00           C
ATOM   1878  O   SER X 130       3.155  51.493  69.669  0.00  0.00           O
ATOM   1879  N   TYR X 131       3.102  50.246  71.625  0.00  0.00           N
ATOM   1880  H   TYR X 131       3.006  50.283  72.629  0.00  0.00           H
ATOM   1881  CA  TYR X 131       3.510  48.953  70.988  0.00  0.00           C
ATOM   1882  HA  TYR X 131       3.749  48.952  69.925  0.00  0.00           H
ATOM   1883  CB  TYR X 131       4.796  48.560  71.661  0.00  0.00           C
ATOM   1884  HB2 TYR X 131       4.853  48.801  72.722  0.00  0.00           H
ATOM   1885  HB3 TYR X 131       4.936  47.490  71.505  0.00  0.00           H
ATOM   1886  CG  TYR X 131       6.012  49.176  71.073  0.00  0.00           C
ATOM   1887  CD1 TYR X 131       6.303  50.565  71.270  0.00  0.00           C
ATOM   1888  HD1 TYR X 131       5.673  51.225  71.848  0.00  0.00           H
ATOM   1889  CE1 TYR X 131       7.568  51.094  70.823  0.00  0.00           C
ATOM   1890  HE1 TYR X 131       7.917  52.113  70.905  0.00  0.00           H
ATOM   1891  CZ  TYR X 131       8.553  50.261  70.287  0.00  0.00           C
ATOM   1892  OH  TYR X 131       9.759  50.740  69.944  0.00  0.00           O
ATOM   1893  HH  TYR X 131       9.764  51.678  69.736  0.00  0.00           H
ATOM   1894  CE2 TYR X 131       8.214  48.914  70.037  0.00  0.00           C
ATOM   1895  HE2 TYR X 131       8.918  48.213  69.614  0.00  0.00           H
ATOM   1896  CD2 TYR X 131       6.981  48.388  70.444  0.00  0.00           C
ATOM   1897  HD2 TYR X 131       6.778  47.330  70.359  0.00  0.00           H
ATOM   1898  C   TYR X 131       2.371  47.924  71.318  0.00  0.00           C
ATOM   1899  O   TYR X 131       1.882  47.828  72.411  0.00  0.00           O
ATOM   1900  N   PRO X 132       1.966  46.993  70.413  0.00  0.00           N
ATOM   1901  CD  PRO X 132       2.435  46.874  69.056  0.00  0.00           C
ATOM   1902  HD2 PRO X 132       3.523  46.844  69.124  0.00  0.00           H
ATOM   1903  HD3 PRO X 132       2.255  47.804  68.517  0.00  0.00           H
ATOM   1904  CG  PRO X 132       1.772  45.682  68.429  0.00  0.00           C
ATOM   1905  HG2 PRO X 132       2.483  44.858  68.487  0.00  0.00           H
ATOM   1906  HG3 PRO X 132       1.460  45.993  67.432  0.00  0.00           H
ATOM   1907  CB  PRO X 132       0.480  45.615  69.268  0.00  0.00           C
ATOM   1908  HB2 PRO X 132      -0.037  44.657  69.205  0.00  0.00           H
ATOM   1909  HB3 PRO X 132      -0.181  46.375  68.851  0.00  0.00           H
ATOM   1910  CA  PRO X 132       0.925  46.008  70.623  0.00  0.00           C
ATOM   1911  HA  PRO X 132       0.091  46.331  71.247  0.00  0.00           H
ATOM   1912  C   PRO X 132       1.484  44.822  71.380  0.00  0.00           C
ATOM   1913  O   PRO X 132       2.651  44.440  71.418  0.00  0.00           O
ATOM   1914  N   ASP X 133       0.542  44.040  71.855  0.00  0.00           N
ATOM   1915  H   ASP X 133      -0.379  44.450  71.909  0.00  0.00           H
ATOM   1916  CA  ASP X 133       0.707  42.644  72.230  0.00  0.00           C
ATOM   1917  HA  ASP X 133       1.754  42.420  72.436  0.00  0.00           H
ATOM   1918  CB  ASP X 133      -0.063  42.395  73.517  0.00  0.00           C
ATOM   1919  HB2 ASP X 133      -1.142  42.387  73.357  0.00  0.00           H
ATOM   1920  HB3 ASP X 133       0.146  41.372  73.829  0.00  0.00           H
ATOM   1921  CG  ASP X 133       0.185  43.388  74.658  0.00  0.00           C
ATOM   1922  OD1 ASP X 133      -0.714  43.624  75.481  0.00  0.00           O
ATOM   1923  OD2 ASP X 133       1.351  43.855  74.849  0.00  0.00           O
ATOM   1924  C   ASP X 133       0.354  41.585  71.172  0.00  0.00           C
ATOM   1925  O   ASP X 133       0.800  40.494  71.280  0.00  0.00           O
ATOM   1926  N   VAL X 134      -0.522  41.901  70.243  0.00  0.00           N
ATOM   1927  H   VAL X 134      -0.959  42.812  70.236  0.00  0.00           H
ATOM   1928  CA  VAL X 134      -1.105  41.061  69.204  0.00  0.00           C
ATOM   1929  HA  VAL X 134      -0.886  40.028  69.476  0.00  0.00           H
ATOM   1930  CB  VAL X 134      -2.599  41.123  69.281  0.00  0.00           C
ATOM   1931  HB  VAL X 134      -2.809  42.135  68.936  0.00  0.00           H
ATOM   1932  CG1 VAL X 134      -3.116  40.106  68.294  0.00  0.00           C
ATOM   1933 HG11 VAL X 134      -2.884  40.364  67.260  0.00  0.00           H
ATOM   1934 HG12 VAL X 134      -2.742  39.158  68.681  0.00  0.00           H
ATOM   1935 HG13 VAL X 134      -4.181  40.136  68.521  0.00  0.00           H
ATOM   1936  CG2 VAL X 134      -3.129  41.000  70.788  0.00  0.00           C
ATOM   1937 HG21 VAL X 134      -3.150  41.924  71.367  0.00  0.00           H
ATOM   1938 HG22 VAL X 134      -4.206  40.836  70.796  0.00  0.00           H
ATOM   1939 HG23 VAL X 134      -2.777  40.064  71.223  0.00  0.00           H
ATOM   1940  C   VAL X 134      -0.535  41.495  67.796  0.00  0.00           C
ATOM   1941  O   VAL X 134      -0.449  42.637  67.513  0.00  0.00           O
ATOM   1942  N   LEU X 135      -0.126  40.530  66.982  0.00  0.00           N
ATOM   1943  H   LEU X 135      -0.351  39.596  67.295  0.00  0.00           H
ATOM   1944  CA  LEU X 135       0.405  40.699  65.647  0.00  0.00           C
ATOM   1945  HA  LEU X 135       1.438  41.045  65.677  0.00  0.00           H
ATOM   1946  CB  LEU X 135       0.644  39.248  65.085  0.00  0.00           C
ATOM   1947  HB2 LEU X 135       1.361  38.804  65.775  0.00  0.00           H
ATOM   1948  HB3 LEU X 135      -0.292  38.691  65.051  0.00  0.00           H
ATOM   1949  CG  LEU X 135       1.307  39.230  63.671  0.00  0.00           C
ATOM   1950  HG  LEU X 135       0.735  39.762  62.911  0.00  0.00           H
ATOM   1951  CD1 LEU X 135       2.650  39.907  63.680  0.00  0.00           C
ATOM   1952 HD11 LEU X 135       2.632  40.984  63.846  0.00  0.00           H
ATOM   1953 HD12 LEU X 135       3.191  39.563  64.562  0.00  0.00           H
ATOM   1954 HD13 LEU X 135       3.262  39.615  62.827  0.00  0.00           H
ATOM   1955  CD2 LEU X 135       1.457  37.850  63.161  0.00  0.00           C
ATOM   1956 HD21 LEU X 135       0.475  37.380  63.099  0.00  0.00           H
ATOM   1957 HD22 LEU X 135       1.871  37.929  62.156  0.00  0.00           H
ATOM   1958 HD23 LEU X 135       2.038  37.296  63.899  0.00  0.00           H
ATOM   1959  C   LEU X 135      -0.393  41.598  64.646  0.00  0.00           C
ATOM   1960  O   LEU X 135      -1.616  41.308  64.362  0.00  0.00           O
ATOM   1961  N   LYS X 136       0.278  42.622  64.167  0.00  0.00           N
ATOM   1962  H   LYS X 136       1.231  42.776  64.462  0.00  0.00           H
ATOM   1963  CA  LYS X 136      -0.249  43.646  63.255  0.00  0.00           C
ATOM   1964  HA  LYS X 136      -1.288  43.360  63.090  0.00  0.00           H
ATOM   1965  CB  LYS X 136      -0.104  45.064  63.867  0.00  0.00           C
ATOM   1966  HB2 LYS X 136       0.924  45.417  63.794  0.00  0.00           H
ATOM   1967  HB3 LYS X 136      -0.595  45.909  63.385  0.00  0.00           H
ATOM   1968  CG  LYS X 136      -0.468  45.183  65.351  0.00  0.00           C
ATOM   1969  HG2 LYS X 136       0.165  44.509  65.929  0.00  0.00           H
ATOM   1970  HG3 LYS X 136      -0.134  46.178  65.647  0.00  0.00           H
ATOM   1971  CD  LYS X 136      -2.021  45.036  65.663  0.00  0.00           C
ATOM   1972  HD2 LYS X 136      -2.695  45.542  64.971  0.00  0.00           H
ATOM   1973  HD3 LYS X 136      -2.342  43.995  65.663  0.00  0.00           H
ATOM   1974  CE  LYS X 136      -2.319  45.425  67.126  0.00  0.00           C
ATOM   1975  HE2 LYS X 136      -1.967  44.680  67.839  0.00  0.00           H
ATOM   1976  HE3 LYS X 136      -1.770  46.304  67.464  0.00  0.00           H
ATOM   1977  NZ  LYS X 136      -3.751  45.778  67.451  0.00  0.00           N
ATOM   1978  HZ1 LYS X 136      -3.911  45.898  68.441  0.00  0.00           H
ATOM   1979  HZ2 LYS X 136      -4.020  46.685  67.098  0.00  0.00           H
ATOM   1980  HZ3 LYS X 136      -4.452  45.095  67.206  0.00  0.00           H
ATOM   1981  C   LYS X 136       0.403  43.515  61.869  0.00  0.00           C
ATOM   1982  O   LYS X 136       1.564  43.072  61.753  0.00  0.00           O
ATOM   1983  N   CYX X 137      -0.244  43.985  60.868  0.00  0.00           N
ATOM   1984  H   CYX X 137      -1.138  44.356  61.156  0.00  0.00           H
ATOM   1985  CA  CYX X 137       0.214  44.016  59.457  0.00  0.00           C
ATOM   1986  HA  CYX X 137       1.303  43.977  59.478  0.00  0.00           H
ATOM   1987  CB  CYX X 137      -0.363  42.841  58.664  0.00  0.00           C
ATOM   1988  HB2 CYX X 137      -1.452  42.879  58.667  0.00  0.00           H
ATOM   1989  HB3 CYX X 137      -0.027  42.950  57.632  0.00  0.00           H
ATOM   1990  SG  CYX X 137       0.122  41.189  59.164  0.00  0.00           S
ATOM   1991  C   CYX X 137      -0.151  45.410  58.647  0.00  0.00           C
ATOM   1992  O   CYX X 137      -1.111  46.085  58.994  0.00  0.00           O
ATOM   1993  N   LEU X 138       0.607  45.553  57.596  0.00  0.00           N
ATOM   1994  H   LEU X 138       1.328  44.871  57.407  0.00  0.00           H
ATOM   1995  CA  LEU X 138       0.457  46.628  56.573  0.00  0.00           C
ATOM   1996  HA  LEU X 138      -0.598  46.900  56.578  0.00  0.00           H
ATOM   1997  CB  LEU X 138       1.328  47.811  57.075  0.00  0.00           C
ATOM   1998  HB2 LEU X 138       0.999  48.276  58.005  0.00  0.00           H
ATOM   1999  HB3 LEU X 138       2.281  47.378  57.380  0.00  0.00           H
ATOM   2000  CG  LEU X 138       1.514  48.953  56.108  0.00  0.00           C
ATOM   2001  HG  LEU X 138       1.956  48.649  55.159  0.00  0.00           H
ATOM   2002  CD1 LEU X 138       0.264  49.731  55.664  0.00  0.00           C
ATOM   2003 HD11 LEU X 138      -0.443  48.939  55.417  0.00  0.00           H
ATOM   2004 HD12 LEU X 138      -0.084  50.277  56.541  0.00  0.00           H
ATOM   2005 HD13 LEU X 138       0.420  50.443  54.854  0.00  0.00           H
ATOM   2006  CD2 LEU X 138       2.456  49.989  56.774  0.00  0.00           C
ATOM   2007 HD21 LEU X 138       2.131  50.180  57.797  0.00  0.00           H
ATOM   2008 HD22 LEU X 138       3.504  49.691  56.744  0.00  0.00           H
ATOM   2009 HD23 LEU X 138       2.510  50.942  56.248  0.00  0.00           H
ATOM   2010  C   LEU X 138       0.848  46.223  55.138  0.00  0.00           C
ATOM   2011  O   LEU X 138       1.974  45.742  54.965  0.00  0.00           O
ATOM   2012  N   LYS X 139       0.018  46.432  54.118  0.00  0.00           N
ATOM   2013  H   LYS X 139      -0.826  46.944  54.331  0.00  0.00           H
ATOM   2014  CA  LYS X 139       0.432  46.378  52.719  0.00  0.00           C
ATOM   2015  HA  LYS X 139       1.363  45.811  52.759  0.00  0.00           H
ATOM   2016  CB  LYS X 139      -0.669  45.629  51.883  0.00  0.00           C
ATOM   2017  HB2 LYS X 139      -0.973  44.666  52.293  0.00  0.00           H
ATOM   2018  HB3 LYS X 139      -1.550  46.247  51.711  0.00  0.00           H
ATOM   2019  CG  LYS X 139      -0.301  45.328  50.408  0.00  0.00           C
ATOM   2020  HG2 LYS X 139      -0.323  46.277  49.872  0.00  0.00           H
ATOM   2021  HG3 LYS X 139       0.719  44.943  50.443  0.00  0.00           H
ATOM   2022  CD  LYS X 139      -1.252  44.379  49.703  0.00  0.00           C
ATOM   2023  HD2 LYS X 139      -0.729  44.102  48.787  0.00  0.00           H
ATOM   2024  HD3 LYS X 139      -1.459  43.435  50.208  0.00  0.00           H
ATOM   2025  CE  LYS X 139      -2.553  45.094  49.268  0.00  0.00           C
ATOM   2026  HE2 LYS X 139      -3.108  45.379  50.161  0.00  0.00           H
ATOM   2027  HE3 LYS X 139      -2.289  45.996  48.717  0.00  0.00           H
ATOM   2028  NZ  LYS X 139      -3.511  44.231  48.485  0.00  0.00           N
ATOM   2029  HZ1 LYS X 139      -3.529  43.267  48.784  0.00  0.00           H
ATOM   2030  HZ2 LYS X 139      -4.474  44.506  48.619  0.00  0.00           H
ATOM   2031  HZ3 LYS X 139      -3.265  44.195  47.506  0.00  0.00           H
ATOM   2032  C   LYS X 139       0.756  47.768  52.170  0.00  0.00           C
ATOM   2033  O   LYS X 139      -0.002  48.707  52.281  0.00  0.00           O
ATOM   2034  N   ALA X 140       1.940  47.953  51.574  0.00  0.00           N
ATOM   2035  H   ALA X 140       2.562  47.157  51.606  0.00  0.00           H
ATOM   2036  CA  ALA X 140       2.510  49.218  51.082  0.00  0.00           C
ATOM   2037  HA  ALA X 140       1.641  49.872  51.011  0.00  0.00           H
ATOM   2038  CB  ALA X 140       3.489  49.935  52.083  0.00  0.00           C
ATOM   2039  HB1 ALA X 140       3.061  50.144  53.064  0.00  0.00           H
ATOM   2040  HB2 ALA X 140       4.422  49.372  52.072  0.00  0.00           H
ATOM   2041  HB3 ALA X 140       3.609  50.921  51.634  0.00  0.00           H
ATOM   2042  C   ALA X 140       3.217  49.027  49.687  0.00  0.00           C
ATOM   2043  O   ALA X 140       3.850  47.994  49.430  0.00  0.00           O
ATOM   2044  N   PRO X 141       3.176  50.061  48.785  0.00  0.00           N
ATOM   2045  CD  PRO X 141       2.438  51.315  48.928  0.00  0.00           C
ATOM   2046  HD2 PRO X 141       2.596  51.842  49.869  0.00  0.00           H
ATOM   2047  HD3 PRO X 141       1.367  51.197  48.762  0.00  0.00           H
ATOM   2048  CG  PRO X 141       2.836  52.216  47.762  0.00  0.00           C
ATOM   2049  HG2 PRO X 141       3.714  52.815  48.003  0.00  0.00           H
ATOM   2050  HG3 PRO X 141       2.012  52.866  47.468  0.00  0.00           H
ATOM   2051  CB  PRO X 141       3.178  51.231  46.626  0.00  0.00           C
ATOM   2052  HB2 PRO X 141       3.707  51.679  45.785  0.00  0.00           H
ATOM   2053  HB3 PRO X 141       2.345  50.737  46.127  0.00  0.00           H
ATOM   2054  CA  PRO X 141       3.878  50.103  47.465  0.00  0.00           C
ATOM   2055  HA  PRO X 141       3.823  49.190  46.873  0.00  0.00           H
ATOM   2056  C   PRO X 141       5.337  50.427  47.641  0.00  0.00           C
ATOM   2057  O   PRO X 141       5.700  51.165  48.545  0.00  0.00           O
ATOM   2058  N   ILE X 142       6.127  49.792  46.815  0.00  0.00           N
ATOM   2059  H   ILE X 142       5.806  48.990  46.292  0.00  0.00           H
ATOM   2060  CA  ILE X 142       7.562  50.206  46.573  0.00  0.00           C
ATOM   2061  HA  ILE X 142       8.105  50.343  47.508  0.00  0.00           H
ATOM   2062  CB  ILE X 142       8.341  48.975  45.951  0.00  0.00           C
ATOM   2063  HB  ILE X 142       7.741  48.478  45.188  0.00  0.00           H
ATOM   2064  CG2 ILE X 142       9.782  49.401  45.304  0.00  0.00           C
ATOM   2065 HG21 ILE X 142      10.181  48.553  44.749  0.00  0.00           H
ATOM   2066 HG22 ILE X 142       9.791  50.261  44.634  0.00  0.00           H
ATOM   2067 HG23 ILE X 142      10.460  49.787  46.065  0.00  0.00           H
ATOM   2068  CG1 ILE X 142       8.449  47.964  47.151  0.00  0.00           C
ATOM   2069 HG12 ILE X 142       8.978  48.520  47.926  0.00  0.00           H
ATOM   2070 HG13 ILE X 142       7.441  47.741  47.500  0.00  0.00           H
ATOM   2071  CD1 ILE X 142       9.152  46.623  46.856  0.00  0.00           C
ATOM   2072 HD11 ILE X 142       9.106  46.056  47.786  0.00  0.00           H
ATOM   2073 HD12 ILE X 142       8.611  46.215  46.003  0.00  0.00           H
ATOM   2074 HD13 ILE X 142      10.197  46.787  46.590  0.00  0.00           H
ATOM   2075  C   ILE X 142       7.710  51.545  45.800  0.00  0.00           C
ATOM   2076  O   ILE X 142       6.913  51.889  44.919  0.00  0.00           O
ATOM   2077  N   LEU X 143       8.757  52.306  46.134  0.00  0.00           N
ATOM   2078  H   LEU X 143       9.269  52.063  46.970  0.00  0.00           H
ATOM   2079  CA  LEU X 143       9.147  53.568  45.485  0.00  0.00           C
ATOM   2080  HA  LEU X 143       8.291  53.837  44.866  0.00  0.00           H
ATOM   2081  CB  LEU X 143       9.376  54.748  46.461  0.00  0.00           C
ATOM   2082  HB2 LEU X 143      10.043  54.210  47.134  0.00  0.00           H
ATOM   2083  HB3 LEU X 143       9.915  55.569  45.989  0.00  0.00           H
ATOM   2084  CG  LEU X 143       8.155  55.181  47.284  0.00  0.00           C
ATOM   2085  HG  LEU X 143       7.605  54.281  47.557  0.00  0.00           H
ATOM   2086  CD1 LEU X 143       8.641  55.754  48.623  0.00  0.00           C
ATOM   2087 HD11 LEU X 143       9.108  54.925  49.155  0.00  0.00           H
ATOM   2088 HD12 LEU X 143       9.462  56.452  48.456  0.00  0.00           H
ATOM   2089 HD13 LEU X 143       7.786  56.002  49.251  0.00  0.00           H
ATOM   2090  CD2 LEU X 143       7.183  56.181  46.740  0.00  0.00           C
ATOM   2091 HD21 LEU X 143       6.795  55.798  45.796  0.00  0.00           H
ATOM   2092 HD22 LEU X 143       6.346  56.496  47.363  0.00  0.00           H
ATOM   2093 HD23 LEU X 143       7.812  57.050  46.548  0.00  0.00           H
ATOM   2094  C   LEU X 143      10.346  53.362  44.506  0.00  0.00           C
ATOM   2095  O   LEU X 143      11.129  52.414  44.709  0.00  0.00           O
ATOM   2096  N   SER X 144      10.358  54.220  43.442  0.00  0.00           N
ATOM   2097  H   SER X 144       9.630  54.902  43.285  0.00  0.00           H
ATOM   2098  CA  SER X 144      11.422  54.365  42.447  0.00  0.00           C
ATOM   2099  HA  SER X 144      11.665  53.369  42.075  0.00  0.00           H
ATOM   2100  CB  SER X 144      10.994  55.271  41.307  0.00  0.00           C
ATOM   2101  HB2 SER X 144      11.892  55.601  40.786  0.00  0.00           H
ATOM   2102  HB3 SER X 144      10.239  54.923  40.602  0.00  0.00           H
ATOM   2103  OG  SER X 144      10.604  56.501  41.964  0.00  0.00           O
ATOM   2104  HG  SER X 144       9.649  56.488  42.063  0.00  0.00           H
ATOM   2105  C   SER X 144      12.656  54.932  43.153  0.00  0.00           C
ATOM   2106  O   SER X 144      12.656  55.553  44.250  0.00  0.00           O
ATOM   2107  N   ASP X 145      13.833  54.586  42.635  0.00  0.00           N
ATOM   2108  H   ASP X 145      13.804  53.841  41.953  0.00  0.00           H
ATOM   2109  CA  ASP X 145      15.231  54.864  43.132  0.00  0.00           C
ATOM   2110  HA  ASP X 145      15.281  54.511  44.162  0.00  0.00           H
ATOM   2111  CB  ASP X 145      16.333  54.076  42.457  0.00  0.00           C
ATOM   2112  HB2 ASP X 145      17.256  54.505  42.849  0.00  0.00           H
ATOM   2113  HB3 ASP X 145      16.340  53.050  42.825  0.00  0.00           H
ATOM   2114  CG  ASP X 145      16.470  54.110  40.921  0.00  0.00           C
ATOM   2115  OD1 ASP X 145      15.527  54.715  40.332  0.00  0.00           O
ATOM   2116  OD2 ASP X 145      17.358  53.466  40.313  0.00  0.00           O
ATOM   2117  C   ASP X 145      15.533  56.357  43.122  0.00  0.00           C
ATOM   2118  O   ASP X 145      16.224  56.830  44.056  0.00  0.00           O
ATOM   2119  N   SER X 146      15.081  57.090  42.112  0.00  0.00           N
ATOM   2120  H   SER X 146      14.686  56.587  41.330  0.00  0.00           H
ATOM   2121  CA  SER X 146      15.133  58.553  42.073  0.00  0.00           C
ATOM   2122  HA  SER X 146      16.199  58.771  42.140  0.00  0.00           H
ATOM   2123  CB  SER X 146      14.466  59.108  40.722  0.00  0.00           C
ATOM   2124  HB2 SER X 146      14.513  60.196  40.686  0.00  0.00           H
ATOM   2125  HB3 SER X 146      15.121  58.805  39.904  0.00  0.00           H
ATOM   2126  OG  SER X 146      13.163  58.613  40.547  0.00  0.00           O
ATOM   2127  HG  SER X 146      13.198  57.793  40.049  0.00  0.00           H
ATOM   2128  C   SER X 146      14.315  59.127  43.230  0.00  0.00           C
ATOM   2129  O   SER X 146      14.796  59.898  43.992  0.00  0.00           O
ATOM   2130  N   SER X 147      13.180  58.580  43.533  0.00  0.00           N
ATOM   2131  H   SER X 147      12.880  57.888  42.861  0.00  0.00           H
ATOM   2132  CA  SER X 147      12.390  59.102  44.712  0.00  0.00           C
ATOM   2133  HA  SER X 147      12.209  60.176  44.663  0.00  0.00           H
ATOM   2134  CB  SER X 147      10.983  58.474  44.665  0.00  0.00           C
ATOM   2135  HB2 SER X 147      10.581  58.746  43.690  0.00  0.00           H
ATOM   2136  HB3 SER X 147      11.143  57.399  44.740  0.00  0.00           H
ATOM   2137  OG  SER X 147      10.093  59.011  45.714  0.00  0.00           O
ATOM   2138  HG  SER X 147       9.925  59.884  45.353  0.00  0.00           H
ATOM   2139  C   SER X 147      13.023  58.844  46.039  0.00  0.00           C
ATOM   2140  O   SER X 147      13.061  59.710  46.930  0.00  0.00           O
ATOM   2141  N   CYX X 148      13.510  57.671  46.202  0.00  0.00           N
ATOM   2142  H   CYX X 148      13.399  57.017  45.441  0.00  0.00           H
ATOM   2143  CA  CYX X 148      14.240  57.294  47.426  0.00  0.00           C
ATOM   2144  HA  CYX X 148      13.622  57.498  48.300  0.00  0.00           H
ATOM   2145  CB  CYX X 148      14.415  55.748  47.286  0.00  0.00           C
ATOM   2146  HB2 CYX X 148      13.518  55.351  46.812  0.00  0.00           H
ATOM   2147  HB3 CYX X 148      15.227  55.626  46.568  0.00  0.00           H
ATOM   2148  SG  CYX X 148      14.871  54.804  48.780  0.00  0.00           S
ATOM   2149  C   CYX X 148      15.528  58.111  47.600  0.00  0.00           C
ATOM   2150  O   CYX X 148      15.931  58.404  48.698  0.00  0.00           O
ATOM   2151  N   LYS X 149      16.186  58.450  46.481  0.00  0.00           N
ATOM   2152  H   LYS X 149      15.816  57.869  45.742  0.00  0.00           H
ATOM   2153  CA  LYS X 149      17.362  59.305  46.284  0.00  0.00           C
ATOM   2154  HA  LYS X 149      18.199  58.997  46.911  0.00  0.00           H
ATOM   2155  CB  LYS X 149      18.007  59.173  44.841  0.00  0.00           C
ATOM   2156  HB2 LYS X 149      17.161  59.051  44.164  0.00  0.00           H
ATOM   2157  HB3 LYS X 149      18.504  60.112  44.596  0.00  0.00           H
ATOM   2158  CG  LYS X 149      18.932  58.002  44.727  0.00  0.00           C
ATOM   2159  HG2 LYS X 149      19.804  58.153  45.364  0.00  0.00           H
ATOM   2160  HG3 LYS X 149      18.499  57.100  45.158  0.00  0.00           H
ATOM   2161  CD  LYS X 149      19.610  57.832  43.385  0.00  0.00           C
ATOM   2162  HD2 LYS X 149      20.317  58.654  43.273  0.00  0.00           H
ATOM   2163  HD3 LYS X 149      20.223  56.931  43.355  0.00  0.00           H
ATOM   2164  CE  LYS X 149      18.677  57.770  42.180  0.00  0.00           C
ATOM   2165  HE2 LYS X 149      17.934  57.009  42.419  0.00  0.00           H
ATOM   2166  HE3 LYS X 149      18.230  58.763  42.145  0.00  0.00           H
ATOM   2167  NZ  LYS X 149      19.469  57.380  40.972  0.00  0.00           N
ATOM   2168  HZ1 LYS X 149      20.110  56.614  41.123  0.00  0.00           H
ATOM   2169  HZ2 LYS X 149      19.004  56.989  40.165  0.00  0.00           H
ATOM   2170  HZ3 LYS X 149      20.047  58.110  40.582  0.00  0.00           H
ATOM   2171  C   LYS X 149      17.073  60.788  46.655  0.00  0.00           C
ATOM   2172  O   LYS X 149      17.976  61.514  47.082  0.00  0.00           O
ATOM   2173  N   SER X 150      15.815  61.221  46.405  0.00  0.00           N
ATOM   2174  H   SER X 150      15.304  60.604  45.790  0.00  0.00           H
ATOM   2175  CA  SER X 150      15.199  62.569  46.707  0.00  0.00           C
ATOM   2176  HA  SER X 150      15.999  63.292  46.546  0.00  0.00           H
ATOM   2177  CB  SER X 150      14.053  62.836  45.761  0.00  0.00           C
ATOM   2178  HB2 SER X 150      14.397  62.724  44.733  0.00  0.00           H
ATOM   2179  HB3 SER X 150      13.257  62.113  45.942  0.00  0.00           H
ATOM   2180  OG  SER X 150      13.664  64.166  46.083  0.00  0.00           O
ATOM   2181  HG  SER X 150      12.943  64.513  45.553  0.00  0.00           H
ATOM   2182  C   SER X 150      14.825  62.602  48.225  0.00  0.00           C
ATOM   2183  O   SER X 150      15.110  63.583  48.967  0.00  0.00           O
ATOM   2184  N   ALA X 151      14.285  61.536  48.744  0.00  0.00           N
ATOM   2185  H   ALA X 151      14.243  60.823  48.029  0.00  0.00           H
ATOM   2186  CA  ALA X 151      14.027  61.298  50.144  0.00  0.00           C
ATOM   2187  HA  ALA X 151      13.360  62.001  50.644  0.00  0.00           H
ATOM   2188  CB  ALA X 151      13.433  59.949  50.406  0.00  0.00           C
ATOM   2189  HB1 ALA X 151      14.047  59.164  49.964  0.00  0.00           H
ATOM   2190  HB2 ALA X 151      13.388  59.932  51.495  0.00  0.00           H
ATOM   2191  HB3 ALA X 151      12.445  59.982  49.947  0.00  0.00           H
ATOM   2192  C   ALA X 151      15.301  61.361  50.933  0.00  0.00           C
ATOM   2193  O   ALA X 151      15.387  62.198  51.862  0.00  0.00           O
ATOM   2194  N   TYR X 152      16.396  60.657  50.585  0.00  0.00           N
ATOM   2195  H   TYR X 152      16.281  59.993  49.832  0.00  0.00           H
ATOM   2196  CA  TYR X 152      17.612  60.692  51.411  0.00  0.00           C
ATOM   2197  HA  TYR X 152      17.638  61.493  52.151  0.00  0.00           H
ATOM   2198  CB  TYR X 152      17.455  59.471  52.252  0.00  0.00           C
ATOM   2199  HB2 TYR X 152      17.558  58.581  51.631  0.00  0.00           H
ATOM   2200  HB3 TYR X 152      18.354  59.446  52.868  0.00  0.00           H
ATOM   2201  CG  TYR X 152      16.303  59.322  53.135  0.00  0.00           C
ATOM   2202  CD1 TYR X 152      15.327  58.369  52.792  0.00  0.00           C
ATOM   2203  HD1 TYR X 152      15.266  57.932  51.806  0.00  0.00           H
ATOM   2204  CE1 TYR X 152      14.244  58.047  53.674  0.00  0.00           C
ATOM   2205  HE1 TYR X 152      13.445  57.359  53.439  0.00  0.00           H
ATOM   2206  CZ  TYR X 152      14.130  58.827  54.859  0.00  0.00           C
ATOM   2207  OH  TYR X 152      13.000  58.791  55.623  0.00  0.00           O
ATOM   2208  HH  TYR X 152      12.515  58.033  55.290  0.00  0.00           H
ATOM   2209  CE2 TYR X 152      15.116  59.729  55.237  0.00  0.00           C
ATOM   2210  HE2 TYR X 152      15.100  60.218  56.200  0.00  0.00           H
ATOM   2211  CD2 TYR X 152      16.252  59.874  54.417  0.00  0.00           C
ATOM   2212  HD2 TYR X 152      17.030  60.524  54.789  0.00  0.00           H
ATOM   2213  C   TYR X 152      18.896  60.782  50.497  0.00  0.00           C
ATOM   2214  O   TYR X 152      19.546  59.820  50.349  0.00  0.00           O
ATOM   2215  N   PRO X 153      19.269  62.008  50.150  0.00  0.00           N
ATOM   2216  CD  PRO X 153      18.440  63.161  50.301  0.00  0.00           C
ATOM   2217  HD2 PRO X 153      18.070  63.287  51.319  0.00  0.00           H
ATOM   2218  HD3 PRO X 153      17.667  63.087  49.536  0.00  0.00           H
ATOM   2219  CG  PRO X 153      19.311  64.346  49.944  0.00  0.00           C
ATOM   2220  HG2 PRO X 153      19.858  64.625  50.845  0.00  0.00           H
ATOM   2221  HG3 PRO X 153      18.794  65.245  49.609  0.00  0.00           H
ATOM   2222  CB  PRO X 153      20.288  63.742  48.917  0.00  0.00           C
ATOM   2223  HB2 PRO X 153      21.246  64.257  48.993  0.00  0.00           H
ATOM   2224  HB3 PRO X 153      19.957  63.771  47.879  0.00  0.00           H
ATOM   2225  CA  PRO X 153      20.413  62.290  49.257  0.00  0.00           C
ATOM   2226  HA  PRO X 153      20.318  61.810  48.283  0.00  0.00           H
ATOM   2227  C   PRO X 153      21.779  61.898  49.935  0.00  0.00           C
ATOM   2228  O   PRO X 153      21.991  62.178  51.094  0.00  0.00           O
ATOM   2229  N   GLY X 154      22.604  61.291  49.175  0.00  0.00           N
ATOM   2230  H   GLY X 154      22.337  61.213  48.204  0.00  0.00           H
ATOM   2231  CA  GLY X 154      23.916  60.744  49.492  0.00  0.00           C
ATOM   2232  HA2 GLY X 154      24.482  60.552  48.580  0.00  0.00           H
ATOM   2233  HA3 GLY X 154      24.434  61.574  49.973  0.00  0.00           H
ATOM   2234  C   GLY X 154      23.840  59.460  50.440  0.00  0.00           C
ATOM   2235  O   GLY X 154      24.717  58.542  50.426  0.00  0.00           O
ATOM   2236  N   GLN X 155      22.709  59.288  51.157  0.00  0.00           N
ATOM   2237  H   GLN X 155      22.005  60.007  51.069  0.00  0.00           H
ATOM   2238  CA  GLN X 155      22.484  58.221  52.130  0.00  0.00           C
ATOM   2239  HA  GLN X 155      23.430  58.148  52.667  0.00  0.00           H
ATOM   2240  CB  GLN X 155      21.337  58.772  53.018  0.00  0.00           C
ATOM   2241  HB2 GLN X 155      20.499  58.949  52.343  0.00  0.00           H
ATOM   2242  HB3 GLN X 155      21.048  58.054  53.786  0.00  0.00           H
ATOM   2243  CG  GLN X 155      21.791  60.051  53.829  0.00  0.00           C
ATOM   2244  HG2 GLN X 155      22.420  59.775  54.676  0.00  0.00           H
ATOM   2245  HG3 GLN X 155      22.326  60.753  53.190  0.00  0.00           H
ATOM   2246  CD  GLN X 155      20.539  60.801  54.247  0.00  0.00           C
ATOM   2247  OE1 GLN X 155      19.816  60.440  55.162  0.00  0.00           O
ATOM   2248  NE2 GLN X 155      20.125  61.778  53.432  0.00  0.00           N
ATOM   2249 HE21 GLN X 155      19.302  62.308  53.680  0.00  0.00           H
ATOM   2250 HE22 GLN X 155      20.618  61.953  52.568  0.00  0.00           H
ATOM   2251  C   GLN X 155      22.176  56.860  51.462  0.00  0.00           C
ATOM   2252  O   GLN X 155      22.608  55.843  51.941  0.00  0.00           O
ATOM   2253  N   ILE X 156      21.436  56.866  50.315  0.00  0.00           N
ATOM   2254  H   ILE X 156      21.121  57.755  49.955  0.00  0.00           H
ATOM   2255  CA  ILE X 156      20.847  55.716  49.609  0.00  0.00           C
ATOM   2256  HA  ILE X 156      20.443  55.081  50.397  0.00  0.00           H
ATOM   2257  CB  ILE X 156      19.625  56.237  48.743  0.00  0.00           C
ATOM   2258  HB  ILE X 156      19.831  57.211  48.299  0.00  0.00           H
ATOM   2259  CG2 ILE X 156      19.473  55.361  47.486  0.00  0.00           C
ATOM   2260 HG21 ILE X 156      20.297  55.522  46.790  0.00  0.00           H
ATOM   2261 HG22 ILE X 156      19.568  54.336  47.843  0.00  0.00           H
ATOM   2262 HG23 ILE X 156      18.597  55.493  46.851  0.00  0.00           H
ATOM   2263  CG1 ILE X 156      18.391  56.493  49.621  0.00  0.00           C
ATOM   2264 HG12 ILE X 156      18.649  57.405  50.159  0.00  0.00           H
ATOM   2265 HG13 ILE X 156      17.598  56.645  48.889  0.00  0.00           H
ATOM   2266  CD1 ILE X 156      17.933  55.421  50.540  0.00  0.00           C
ATOM   2267 HD11 ILE X 156      18.611  55.340  51.390  0.00  0.00           H
ATOM   2268 HD12 ILE X 156      16.996  55.695  51.025  0.00  0.00           H
ATOM   2269 HD13 ILE X 156      17.865  54.492  49.973  0.00  0.00           H
ATOM   2270  C   ILE X 156      21.941  54.947  48.806  0.00  0.00           C
ATOM   2271  O   ILE X 156      22.901  55.527  48.298  0.00  0.00           O
ATOM   2272  N   THR X 157      21.903  53.631  48.773  0.00  0.00           N
ATOM   2273  H   THR X 157      21.341  53.076  49.403  0.00  0.00           H
ATOM   2274  CA  THR X 157      22.839  52.771  47.981  0.00  0.00           C
ATOM   2275  HA  THR X 157      23.430  53.466  47.385  0.00  0.00           H
ATOM   2276  CB  THR X 157      23.794  52.035  48.902  0.00  0.00           C
ATOM   2277  HB  THR X 157      24.603  51.632  48.293  0.00  0.00           H
ATOM   2278  CG2 THR X 157      24.350  52.871  50.082  0.00  0.00           C
ATOM   2279 HG21 THR X 157      25.079  52.363  50.713  0.00  0.00           H
ATOM   2280 HG22 THR X 157      24.761  53.815  49.726  0.00  0.00           H
ATOM   2281 HG23 THR X 157      23.528  53.047  50.776  0.00  0.00           H
ATOM   2282  OG1 THR X 157      23.050  50.946  49.399  0.00  0.00           O
ATOM   2283  HG1 THR X 157      23.498  50.483  50.111  0.00  0.00           H
ATOM   2284  C   THR X 157      22.155  51.889  46.985  0.00  0.00           C
ATOM   2285  O   THR X 157      20.929  51.899  46.928  0.00  0.00           O
ATOM   2286  N   SER X 158      22.936  51.048  46.275  0.00  0.00           N
ATOM   2287  H   SER X 158      23.935  51.165  46.362  0.00  0.00           H
ATOM   2288  CA  SER X 158      22.424  49.922  45.462  0.00  0.00           C
ATOM   2289  HA  SER X 158      21.800  50.301  44.653  0.00  0.00           H
ATOM   2290  CB  SER X 158      23.625  49.225  44.917  0.00  0.00           C
ATOM   2291  HB2 SER X 158      24.273  48.663  45.589  0.00  0.00           H
ATOM   2292  HB3 SER X 158      23.261  48.550  44.142  0.00  0.00           H
ATOM   2293  OG  SER X 158      24.329  50.207  44.214  0.00  0.00           O
ATOM   2294  HG  SER X 158      25.083  50.279  44.804  0.00  0.00           H
ATOM   2295  C   SER X 158      21.522  48.890  46.224  0.00  0.00           C
ATOM   2296  O   SER X 158      20.752  48.149  45.586  0.00  0.00           O
ATOM   2297  N   ASN X 159      21.771  48.914  47.571  0.00  0.00           N
ATOM   2298  H   ASN X 159      22.335  49.625  48.015  0.00  0.00           H
ATOM   2299  CA  ASN X 159      21.356  47.782  48.434  0.00  0.00           C
ATOM   2300  HA  ASN X 159      21.182  46.940  47.765  0.00  0.00           H
ATOM   2301  CB  ASN X 159      22.540  47.391  49.323  0.00  0.00           C
ATOM   2302  HB2 ASN X 159      22.691  48.159  50.081  0.00  0.00           H
ATOM   2303  HB3 ASN X 159      22.273  46.472  49.844  0.00  0.00           H
ATOM   2304  CG  ASN X 159      23.903  47.213  48.658  0.00  0.00           C
ATOM   2305  OD1 ASN X 159      24.067  46.650  47.585  0.00  0.00           O
ATOM   2306  ND2 ASN X 159      24.954  47.641  49.329  0.00  0.00           N
ATOM   2307 HD21 ASN X 159      25.854  47.651  48.870  0.00  0.00           H
ATOM   2308 HD22 ASN X 159      24.832  47.898  50.298  0.00  0.00           H
ATOM   2309  C   ASN X 159      20.057  47.998  49.242  0.00  0.00           C
ATOM   2310  O   ASN X 159      19.957  47.451  50.348  0.00  0.00           O
ATOM   2311  N   MET X 160      19.213  48.864  48.750  0.00  0.00           N
ATOM   2312  H   MET X 160      19.313  49.212  47.807  0.00  0.00           H
ATOM   2313  CA  MET X 160      18.230  49.578  49.485  0.00  0.00           C
ATOM   2314  HA  MET X 160      17.987  48.982  50.365  0.00  0.00           H
ATOM   2315  CB  MET X 160      18.725  50.906  49.988  0.00  0.00           C
ATOM   2316  HB2 MET X 160      19.129  51.465  49.143  0.00  0.00           H
ATOM   2317  HB3 MET X 160      17.849  51.372  50.440  0.00  0.00           H
ATOM   2318  CG  MET X 160      19.812  50.901  51.089  0.00  0.00           C
ATOM   2319  HG2 MET X 160      19.348  50.337  51.898  0.00  0.00           H
ATOM   2320  HG3 MET X 160      20.702  50.490  50.614  0.00  0.00           H
ATOM   2321  SD  MET X 160      20.304  52.558  51.564  0.00  0.00           S
ATOM   2322  CE  MET X 160      21.533  52.048  52.736  0.00  0.00           C
ATOM   2323  HE1 MET X 160      21.177  51.896  53.755  0.00  0.00           H
ATOM   2324  HE2 MET X 160      22.132  51.197  52.411  0.00  0.00           H
ATOM   2325  HE3 MET X 160      22.273  52.839  52.864  0.00  0.00           H
ATOM   2326  C   MET X 160      17.070  49.911  48.550  0.00  0.00           C
ATOM   2327  O   MET X 160      17.311  50.070  47.358  0.00  0.00           O
ATOM   2328  N   PHE X 161      15.914  50.155  49.113  0.00  0.00           N
ATOM   2329  H   PHE X 161      15.808  49.930  50.092  0.00  0.00           H
ATOM   2330  CA  PHE X 161      14.716  50.767  48.471  0.00  0.00           C
ATOM   2331  HA  PHE X 161      15.062  51.675  47.976  0.00  0.00           H
ATOM   2332  CB  PHE X 161      13.955  49.683  47.613  0.00  0.00           C
ATOM   2333  HB2 PHE X 161      13.162  50.133  47.016  0.00  0.00           H
ATOM   2334  HB3 PHE X 161      14.556  49.274  46.800  0.00  0.00           H
ATOM   2335  CG  PHE X 161      13.226  48.551  48.378  0.00  0.00           C
ATOM   2336  CD1 PHE X 161      11.876  48.680  48.773  0.00  0.00           C
ATOM   2337  HD1 PHE X 161      11.306  49.510  48.382  0.00  0.00           H
ATOM   2338  CE1 PHE X 161      11.215  47.641  49.493  0.00  0.00           C
ATOM   2339  HE1 PHE X 161      10.171  47.733  49.754  0.00  0.00           H
ATOM   2340  CZ  PHE X 161      11.996  46.562  49.899  0.00  0.00           C
ATOM   2341  HZ  PHE X 161      11.584  45.738  50.463  0.00  0.00           H
ATOM   2342  CE2 PHE X 161      13.319  46.406  49.550  0.00  0.00           C
ATOM   2343  HE2 PHE X 161      13.888  45.537  49.844  0.00  0.00           H
ATOM   2344  CD2 PHE X 161      13.947  47.376  48.747  0.00  0.00           C
ATOM   2345  HD2 PHE X 161      14.945  47.376  48.333  0.00  0.00           H
ATOM   2346  C   PHE X 161      13.732  51.329  49.524  0.00  0.00           C
ATOM   2347  O   PHE X 161      13.819  50.916  50.694  0.00  0.00           O
ATOM   2348  N   CYX X 162      12.923  52.322  49.106  0.00  0.00           N
ATOM   2349  H   CYX X 162      12.900  52.405  48.100  0.00  0.00           H
ATOM   2350  CA  CYX X 162      11.817  52.891  49.861  0.00  0.00           C
ATOM   2351  HA  CYX X 162      12.000  52.774  50.929  0.00  0.00           H
ATOM   2352  CB  CYX X 162      11.857  54.326  49.533  0.00  0.00           C
ATOM   2353  HB2 CYX X 162      11.862  54.465  48.452  0.00  0.00           H
ATOM   2354  HB3 CYX X 162      11.066  54.896  50.019  0.00  0.00           H
ATOM   2355  SG  CYX X 162      13.364  55.243  50.133  0.00  0.00           S
ATOM   2356  C   CYX X 162      10.534  52.210  49.521  0.00  0.00           C
ATOM   2357  O   CYX X 162      10.275  51.774  48.383  0.00  0.00           O
ATOM   2358  N   ALA X 163       9.623  52.202  50.541  0.00  0.00           N
ATOM   2359  H   ALA X 163       9.883  52.650  51.408  0.00  0.00           H
ATOM   2360  CA  ALA X 163       8.220  51.814  50.454  0.00  0.00           C
ATOM   2361  HA  ALA X 163       7.919  51.928  49.413  0.00  0.00           H
ATOM   2362  CB  ALA X 163       8.055  50.349  50.816  0.00  0.00           C
ATOM   2363  HB1 ALA X 163       7.126  49.895  50.471  0.00  0.00           H
ATOM   2364  HB2 ALA X 163       8.871  49.794  50.353  0.00  0.00           H
ATOM   2365  HB3 ALA X 163       8.008  50.152  51.887  0.00  0.00           H
ATOM   2366  C   ALA X 163       7.393  52.801  51.310  0.00  0.00           C
ATOM   2367  O   ALA X 163       7.996  53.490  52.136  0.00  0.00           O
ATOM   2368  N   GLY X 164       6.070  52.756  51.027  0.00  0.00           N
ATOM   2369  H   GLY X 164       5.708  52.239  50.238  0.00  0.00           H
ATOM   2370  CA  GLY X 164       5.106  53.608  51.665  0.00  0.00           C
ATOM   2371  HA2 GLY X 164       4.317  53.030  52.146  0.00  0.00           H
ATOM   2372  HA3 GLY X 164       5.648  54.122  52.459  0.00  0.00           H
ATOM   2373  C   GLY X 164       4.463  54.749  50.821  0.00  0.00           C
ATOM   2374  O   GLY X 164       4.465  54.777  49.624  0.00  0.00           O
ATOM   2375  N   TYR X 165       4.045  55.747  51.532  0.00  0.00           N
ATOM   2376  H   TYR X 165       4.004  55.618  52.533  0.00  0.00           H
ATOM   2377  CA  TYR X 165       3.447  56.937  51.053  0.00  0.00           C
ATOM   2378  HA  TYR X 165       3.407  56.961  49.964  0.00  0.00           H
ATOM   2379  CB  TYR X 165       2.025  56.998  51.630  0.00  0.00           C
ATOM   2380  HB2 TYR X 165       2.062  57.239  52.692  0.00  0.00           H
ATOM   2381  HB3 TYR X 165       1.435  57.781  51.154  0.00  0.00           H
ATOM   2382  CG  TYR X 165       1.241  55.697  51.380  0.00  0.00           C
ATOM   2383  CD1 TYR X 165       1.219  54.695  52.406  0.00  0.00           C
ATOM   2384  HD1 TYR X 165       1.614  54.976  53.371  0.00  0.00           H
ATOM   2385  CE1 TYR X 165       0.519  53.524  52.167  0.00  0.00           C
ATOM   2386  HE1 TYR X 165       0.389  52.804  52.962  0.00  0.00           H
ATOM   2387  CZ  TYR X 165      -0.204  53.269  50.923  0.00  0.00           C
ATOM   2388  OH  TYR X 165      -0.738  52.028  50.592  0.00  0.00           O
ATOM   2389  HH  TYR X 165      -1.369  52.077  49.870  0.00  0.00           H
ATOM   2390  CE2 TYR X 165      -0.018  54.219  49.857  0.00  0.00           C
ATOM   2391  HE2 TYR X 165      -0.416  54.111  48.859  0.00  0.00           H
ATOM   2392  CD2 TYR X 165       0.619  55.439  50.153  0.00  0.00           C
ATOM   2393  HD2 TYR X 165       0.765  56.207  49.407  0.00  0.00           H
ATOM   2394  C   TYR X 165       4.304  58.181  51.392  0.00  0.00           C
ATOM   2395  O   TYR X 165       4.684  58.379  52.545  0.00  0.00           O
ATOM   2396  N   LEU X 166       4.624  59.081  50.404  0.00  0.00           N
ATOM   2397  H   LEU X 166       4.194  58.980  49.496  0.00  0.00           H
ATOM   2398  CA  LEU X 166       5.218  60.352  50.742  0.00  0.00           C
ATOM   2399  HA  LEU X 166       6.074  60.103  51.370  0.00  0.00           H
ATOM   2400  CB  LEU X 166       5.661  61.073  49.437  0.00  0.00           C
ATOM   2401  HB2 LEU X 166       4.751  61.197  48.850  0.00  0.00           H
ATOM   2402  HB3 LEU X 166       5.989  62.074  49.716  0.00  0.00           H
ATOM   2403  CG  LEU X 166       6.673  60.372  48.497  0.00  0.00           C
ATOM   2404  HG  LEU X 166       6.215  59.588  47.895  0.00  0.00           H
ATOM   2405  CD1 LEU X 166       7.196  61.443  47.589  0.00  0.00           C
ATOM   2406 HD11 LEU X 166       6.418  61.865  46.954  0.00  0.00           H
ATOM   2407 HD12 LEU X 166       7.642  62.259  48.157  0.00  0.00           H
ATOM   2408 HD13 LEU X 166       7.959  61.008  46.943  0.00  0.00           H
ATOM   2409  CD2 LEU X 166       7.927  59.864  49.273  0.00  0.00           C
ATOM   2410 HD21 LEU X 166       8.443  60.660  49.811  0.00  0.00           H
ATOM   2411 HD22 LEU X 166       7.566  59.064  49.918  0.00  0.00           H
ATOM   2412 HD23 LEU X 166       8.692  59.478  48.599  0.00  0.00           H
ATOM   2413  C   LEU X 166       4.248  61.205  51.528  0.00  0.00           C
ATOM   2414  O   LEU X 166       4.723  62.087  52.212  0.00  0.00           O
ATOM   2415  N   GLU X 167       2.972  60.949  51.551  0.00  0.00           N
ATOM   2416  H   GLU X 167       2.584  60.312  50.869  0.00  0.00           H
ATOM   2417  CA  GLU X 167       2.052  61.672  52.487  0.00  0.00           C
ATOM   2418  HA  GLU X 167       2.219  62.746  52.406  0.00  0.00           H
ATOM   2419  CB  GLU X 167       0.644  61.329  52.032  0.00  0.00           C
ATOM   2420  HB2 GLU X 167       0.378  61.670  51.031  0.00  0.00           H
ATOM   2421  HB3 GLU X 167       0.540  60.244  52.042  0.00  0.00           H
ATOM   2422  CG  GLU X 167      -0.505  61.928  52.926  0.00  0.00           C
ATOM   2423  HG2 GLU X 167      -1.441  61.447  52.642  0.00  0.00           H
ATOM   2424  HG3 GLU X 167      -0.294  61.643  53.957  0.00  0.00           H
ATOM   2425  CD  GLU X 167      -0.751  63.432  52.827  0.00  0.00           C
ATOM   2426  OE1 GLU X 167       0.006  64.182  52.093  0.00  0.00           O
ATOM   2427  OE2 GLU X 167      -1.701  63.973  53.486  0.00  0.00           O
ATOM   2428  C   GLU X 167       2.209  61.266  53.939  0.00  0.00           C
ATOM   2429  O   GLU X 167       1.910  62.063  54.842  0.00  0.00           O
ATOM   2430  N   GLY X 168       2.797  60.099  54.258  0.00  0.00           N
ATOM   2431  H   GLY X 168       3.105  59.608  53.431  0.00  0.00           H
ATOM   2432  CA  GLY X 168       2.887  59.411  55.573  0.00  0.00           C
ATOM   2433  HA2 GLY X 168       3.660  58.646  55.504  0.00  0.00           H
ATOM   2434  HA3 GLY X 168       3.064  60.214  56.288  0.00  0.00           H
ATOM   2435  C   GLY X 168       1.624  58.728  56.016  0.00  0.00           C
ATOM   2436  O   GLY X 168       0.737  58.213  55.298  0.00  0.00           O
ATOM   2437  N   GLY X 169       1.519  58.544  57.325  0.00  0.00           N
ATOM   2438  H   GLY X 169       2.133  59.127  57.875  0.00  0.00           H
ATOM   2439  CA  GLY X 169       0.303  58.102  58.028  0.00  0.00           C
ATOM   2440  HA2 GLY X 169       0.135  58.722  58.909  0.00  0.00           H
ATOM   2441  HA3 GLY X 169      -0.575  58.383  57.447  0.00  0.00           H
ATOM   2442  C   GLY X 169       0.236  56.539  58.302  0.00  0.00           C
ATOM   2443  O   GLY X 169      -0.615  56.083  59.130  0.00  0.00           O
ATOM   2444  N   LYS X 170       0.871  55.815  57.383  0.00  0.00           N
ATOM   2445  H   LYS X 170       1.296  56.229  56.566  0.00  0.00           H
ATOM   2446  CA  LYS X 170       1.099  54.367  57.483  0.00  0.00           C
ATOM   2447  HA  LYS X 170       0.869  54.136  58.523  0.00  0.00           H
ATOM   2448  CB  LYS X 170       0.153  53.548  56.591  0.00  0.00           C
ATOM   2449  HB2 LYS X 170       0.456  53.842  55.586  0.00  0.00           H
ATOM   2450  HB3 LYS X 170       0.334  52.476  56.679  0.00  0.00           H
ATOM   2451  CG  LYS X 170      -1.324  53.874  56.697  0.00  0.00           C
ATOM   2452  HG2 LYS X 170      -1.574  53.482  57.683  0.00  0.00           H
ATOM   2453  HG3 LYS X 170      -1.553  54.930  56.556  0.00  0.00           H
ATOM   2454  CD  LYS X 170      -2.100  53.168  55.534  0.00  0.00           C
ATOM   2455  HD2 LYS X 170      -1.842  53.738  54.642  0.00  0.00           H
ATOM   2456  HD3 LYS X 170      -1.693  52.172  55.359  0.00  0.00           H
ATOM   2457  CE  LYS X 170      -3.674  53.091  55.827  0.00  0.00           C
ATOM   2458  HE2 LYS X 170      -3.744  52.692  56.839  0.00  0.00           H
ATOM   2459  HE3 LYS X 170      -4.180  54.044  55.674  0.00  0.00           H
ATOM   2460  NZ  LYS X 170      -4.259  52.042  54.922  0.00  0.00           N
ATOM   2461  HZ1 LYS X 170      -3.911  51.112  55.110  0.00  0.00           H
ATOM   2462  HZ2 LYS X 170      -5.254  51.967  55.076  0.00  0.00           H
ATOM   2463  HZ3 LYS X 170      -4.044  52.192  53.946  0.00  0.00           H
ATOM   2464  C   LYS X 170       2.556  53.931  57.283  0.00  0.00           C
ATOM   2465  O   LYS X 170       3.201  54.395  56.364  0.00  0.00           O
ATOM   2466  N   ASP X 171       3.150  53.101  58.117  0.00  0.00           N
ATOM   2467  H   ASP X 171       2.658  52.621  58.857  0.00  0.00           H
ATOM   2468  CA  ASP X 171       4.566  52.811  58.001  0.00  0.00           C
ATOM   2469  HA  ASP X 171       4.815  52.585  56.964  0.00  0.00           H
ATOM   2470  CB  ASP X 171       5.359  54.013  58.515  0.00  0.00           C
ATOM   2471  HB2 ASP X 171       4.788  54.913  58.290  0.00  0.00           H
ATOM   2472  HB3 ASP X 171       5.286  54.004  59.603  0.00  0.00           H
ATOM   2473  CG  ASP X 171       6.794  54.230  57.962  0.00  0.00           C
ATOM   2474  OD1 ASP X 171       7.363  55.324  58.151  0.00  0.00           O
ATOM   2475  OD2 ASP X 171       7.372  53.311  57.330  0.00  0.00           O
ATOM   2476  C   ASP X 171       5.013  51.558  58.905  0.00  0.00           C
ATOM   2477  O   ASP X 171       4.376  51.281  59.985  0.00  0.00           O
ATOM   2478  N   SER X 172       6.189  50.984  58.619  0.00  0.00           N
ATOM   2479  H   SER X 172       6.758  51.402  57.896  0.00  0.00           H
ATOM   2480  CA  SER X 172       7.018  50.286  59.631  0.00  0.00           C
ATOM   2481  HA  SER X 172       6.385  49.690  60.289  0.00  0.00           H
ATOM   2482  CB  SER X 172       7.954  49.279  59.007  0.00  0.00           C
ATOM   2483  HB2 SER X 172       8.295  48.563  59.755  0.00  0.00           H
ATOM   2484  HB3 SER X 172       7.407  48.762  58.218  0.00  0.00           H
ATOM   2485  OG  SER X 172       9.056  49.985  58.525  0.00  0.00           O
ATOM   2486  HG  SER X 172       9.127  49.780  57.590  0.00  0.00           H
ATOM   2487  C   SER X 172       7.772  51.285  60.547  0.00  0.00           C
ATOM   2488  O   SER X 172       8.130  52.409  60.214  0.00  0.00           O
ATOM   2489  N   CYX X 173       7.969  50.821  61.819  0.00  0.00           N
ATOM   2490  H   CYX X 173       7.746  49.890  62.140  0.00  0.00           H
ATOM   2491  CA  CYX X 173       8.556  51.742  62.805  0.00  0.00           C
ATOM   2492  HA  CYX X 173       9.154  52.492  62.289  0.00  0.00           H
ATOM   2493  CB  CYX X 173       7.339  52.397  63.505  0.00  0.00           C
ATOM   2494  HB2 CYX X 173       6.601  52.936  62.911  0.00  0.00           H
ATOM   2495  HB3 CYX X 173       6.834  51.728  64.201  0.00  0.00           H
ATOM   2496  SG  CYX X 173       7.840  53.692  64.656  0.00  0.00           S
ATOM   2497  C   CYX X 173       9.483  50.965  63.731  0.00  0.00           C
ATOM   2498  O   CYX X 173       9.497  49.700  63.646  0.00  0.00           O
ATOM   2499  N   GLN X 174      10.214  51.652  64.666  0.00  0.00           N
ATOM   2500  H   GLN X 174      10.077  52.651  64.732  0.00  0.00           H
ATOM   2501  CA  GLN X 174      10.855  51.060  65.832  0.00  0.00           C
ATOM   2502  HA  GLN X 174      11.849  50.778  65.485  0.00  0.00           H
ATOM   2503  CB  GLN X 174      11.102  52.208  66.904  0.00  0.00           C
ATOM   2504  HB2 GLN X 174      10.124  52.522  67.270  0.00  0.00           H
ATOM   2505  HB3 GLN X 174      11.770  51.729  67.619  0.00  0.00           H
ATOM   2506  CG  GLN X 174      11.833  53.418  66.452  0.00  0.00           C
ATOM   2507  HG2 GLN X 174      11.140  53.993  65.837  0.00  0.00           H
ATOM   2508  HG3 GLN X 174      12.032  54.044  67.322  0.00  0.00           H
ATOM   2509  CD  GLN X 174      13.149  53.353  65.762  0.00  0.00           C
ATOM   2510  OE1 GLN X 174      13.693  52.301  65.553  0.00  0.00           O
ATOM   2511  NE2 GLN X 174      13.674  54.441  65.348  0.00  0.00           N
ATOM   2512 HE21 GLN X 174      14.577  54.430  64.896  0.00  0.00           H
ATOM   2513 HE22 GLN X 174      13.332  55.353  65.616  0.00  0.00           H
ATOM   2514  C   GLN X 174      10.158  49.793  66.417  0.00  0.00           C
ATOM   2515  O   GLN X 174       8.948  49.757  66.605  0.00  0.00           O
ATOM   2516  N   GLY X 175      10.906  48.673  66.490  0.00  0.00           N
ATOM   2517  H   GLY X 175      11.869  48.854  66.243  0.00  0.00           H
ATOM   2518  CA  GLY X 175      10.490  47.318  66.960  0.00  0.00           C
ATOM   2519  HA2 GLY X 175      11.367  46.844  67.401  0.00  0.00           H
ATOM   2520  HA3 GLY X 175       9.662  47.380  67.666  0.00  0.00           H
ATOM   2521  C   GLY X 175      10.055  46.349  65.881  0.00  0.00           C
ATOM   2522  O   GLY X 175      10.163  45.111  65.972  0.00  0.00           O
ATOM   2523  N   ASP X 176       9.509  46.865  64.716  0.00  0.00           N
ATOM   2524  H   ASP X 176       9.314  47.847  64.578  0.00  0.00           H
ATOM   2525  CA  ASP X 176       9.224  45.932  63.565  0.00  0.00           C
ATOM   2526  HA  ASP X 176       8.742  45.035  63.954  0.00  0.00           H
ATOM   2527  CB  ASP X 176       8.339  46.614  62.529  0.00  0.00           C
ATOM   2528  HB2 ASP X 176       8.944  47.449  62.176  0.00  0.00           H
ATOM   2529  HB3 ASP X 176       8.085  45.954  61.699  0.00  0.00           H
ATOM   2530  CG  ASP X 176       7.106  47.261  63.095  0.00  0.00           C
ATOM   2531  OD1 ASP X 176       6.849  48.466  62.830  0.00  0.00           O
ATOM   2532  OD2 ASP X 176       6.227  46.557  63.680  0.00  0.00           O
ATOM   2533  C   ASP X 176      10.523  45.622  62.817  0.00  0.00           C
ATOM   2534  O   ASP X 176      10.417  44.753  61.906  0.00  0.00           O
ATOM   2535  N   SER X 177      11.671  46.219  63.179  0.00  0.00           N
ATOM   2536  H   SER X 177      11.589  47.073  63.712  0.00  0.00           H
ATOM   2537  CA  SER X 177      12.926  45.972  62.496  0.00  0.00           C
ATOM   2538  HA  SER X 177      13.027  46.440  61.516  0.00  0.00           H
ATOM   2539  CB  SER X 177      13.970  46.459  63.513  0.00  0.00           C
ATOM   2540  HB2 SER X 177      13.905  45.974  64.487  0.00  0.00           H
ATOM   2541  HB3 SER X 177      14.935  46.252  63.049  0.00  0.00           H
ATOM   2542  OG  SER X 177      13.868  47.854  63.702  0.00  0.00           O
ATOM   2543  HG  SER X 177      13.510  47.937  64.589  0.00  0.00           H
ATOM   2544  C   SER X 177      13.331  44.503  62.304  0.00  0.00           C
ATOM   2545  O   SER X 177      12.980  43.630  63.130  0.00  0.00           O
ATOM   2546  N   GLY X 178      13.921  44.130  61.158  0.00  0.00           N
ATOM   2547  H   GLY X 178      14.049  44.856  60.467  0.00  0.00           H
ATOM   2548  CA  GLY X 178      14.193  42.755  60.674  0.00  0.00           C
ATOM   2549  HA2 GLY X 178      14.944  42.784  59.884  0.00  0.00           H
ATOM   2550  HA3 GLY X 178      14.621  42.112  61.444  0.00  0.00           H
ATOM   2551  C   GLY X 178      12.946  42.047  60.120  0.00  0.00           C
ATOM   2552  O   GLY X 178      13.014  40.973  59.491  0.00  0.00           O
ATOM   2553  N   GLY X 179      11.774  42.657  60.193  0.00  0.00           N
ATOM   2554  H   GLY X 179      11.589  43.480  60.748  0.00  0.00           H
ATOM   2555  CA  GLY X 179      10.578  42.142  59.594  0.00  0.00           C
ATOM   2556  HA2 GLY X 179      10.465  41.216  60.158  0.00  0.00           H
ATOM   2557  HA3 GLY X 179       9.680  42.683  59.892  0.00  0.00           H
ATOM   2558  C   GLY X 179      10.533  42.061  58.031  0.00  0.00           C
ATOM   2559  O   GLY X 179      11.009  42.969  57.308  0.00  0.00           O
ATOM   2560  N   PRO X 180       9.958  40.951  57.494  0.00  0.00           N
ATOM   2561  CD  PRO X 180       8.858  40.240  58.229  0.00  0.00           C
ATOM   2562  HD2 PRO X 180       8.177  40.922  58.737  0.00  0.00           H
ATOM   2563  HD3 PRO X 180       9.255  39.645  59.051  0.00  0.00           H
ATOM   2564  CG  PRO X 180       8.059  39.441  57.294  0.00  0.00           C
ATOM   2565  HG2 PRO X 180       7.115  39.924  57.040  0.00  0.00           H
ATOM   2566  HG3 PRO X 180       7.965  38.412  57.641  0.00  0.00           H
ATOM   2567  CB  PRO X 180       8.941  39.386  56.039  0.00  0.00           C
ATOM   2568  HB2 PRO X 180       8.378  39.240  55.117  0.00  0.00           H
ATOM   2569  HB3 PRO X 180       9.605  38.531  56.165  0.00  0.00           H
ATOM   2570  CA  PRO X 180       9.816  40.683  56.061  0.00  0.00           C
ATOM   2571  HA  PRO X 180      10.803  40.601  55.607  0.00  0.00           H
ATOM   2572  C   PRO X 180       9.090  41.739  55.324  0.00  0.00           C
ATOM   2573  O   PRO X 180       8.145  42.347  55.777  0.00  0.00           O
ATOM   2574  N   VAL X 181       9.410  41.827  54.059  0.00  0.00           N
ATOM   2575  H   VAL X 181      10.283  41.452  53.717  0.00  0.00           H
ATOM   2576  CA  VAL X 181       8.704  42.505  53.050  0.00  0.00           C
ATOM   2577  HA  VAL X 181       7.781  42.863  53.507  0.00  0.00           H
ATOM   2578  CB  VAL X 181       9.420  43.815  52.648  0.00  0.00           C
ATOM   2579  HB  VAL X 181      10.348  43.597  52.120  0.00  0.00           H
ATOM   2580  CG1 VAL X 181       8.539  44.669  51.690  0.00  0.00           C
ATOM   2581 HG11 VAL X 181       9.143  45.481  51.282  0.00  0.00           H
ATOM   2582 HG12 VAL X 181       8.197  44.064  50.850  0.00  0.00           H
ATOM   2583 HG13 VAL X 181       7.605  44.852  52.220  0.00  0.00           H
ATOM   2584  CG2 VAL X 181       9.748  44.769  53.771  0.00  0.00           C
ATOM   2585 HG21 VAL X 181      10.081  45.659  53.237  0.00  0.00           H
ATOM   2586 HG22 VAL X 181       8.865  44.948  54.384  0.00  0.00           H
ATOM   2587 HG23 VAL X 181      10.592  44.413  54.361  0.00  0.00           H
ATOM   2588  C   VAL X 181       8.454  41.617  51.852  0.00  0.00           C
ATOM   2589  O   VAL X 181       9.346  41.212  51.155  0.00  0.00           O
ATOM   2590  N   VAL X 182       7.201  41.228  51.673  0.00  0.00           N
ATOM   2591  H   VAL X 182       6.500  41.515  52.342  0.00  0.00           H
ATOM   2592  CA  VAL X 182       6.818  40.091  50.788  0.00  0.00           C
ATOM   2593  HA  VAL X 182       7.774  39.645  50.514  0.00  0.00           H
ATOM   2594  CB  VAL X 182       6.109  38.993  51.537  0.00  0.00           C
ATOM   2595  HB  VAL X 182       5.127  39.324  51.875  0.00  0.00           H
ATOM   2596  CG1 VAL X 182       5.957  37.841  50.586  0.00  0.00           C
ATOM   2597 HG11 VAL X 182       5.503  38.145  49.643  0.00  0.00           H
ATOM   2598 HG12 VAL X 182       6.965  37.500  50.351  0.00  0.00           H
ATOM   2599 HG13 VAL X 182       5.337  37.109  51.104  0.00  0.00           H
ATOM   2600  CG2 VAL X 182       6.963  38.458  52.720  0.00  0.00           C
ATOM   2601 HG21 VAL X 182       6.361  37.609  53.043  0.00  0.00           H
ATOM   2602 HG22 VAL X 182       7.960  38.184  52.375  0.00  0.00           H
ATOM   2603 HG23 VAL X 182       6.810  39.128  53.566  0.00  0.00           H
ATOM   2604  C   VAL X 182       6.150  40.723  49.569  0.00  0.00           C
ATOM   2605  O   VAL X 182       5.128  41.398  49.753  0.00  0.00           O
ATOM   2606  N   CYX X 183       6.654  40.560  48.378  0.00  0.00           N
ATOM   2607  H   CYX X 183       7.491  40.028  48.184  0.00  0.00           H
ATOM   2608  CA  CYX X 183       5.926  40.984  47.165  0.00  0.00           C
ATOM   2609  HA  CYX X 183       4.930  41.385  47.353  0.00  0.00           H
ATOM   2610  CB  CYX X 183       6.805  41.940  46.351  0.00  0.00           C
ATOM   2611  HB2 CYX X 183       7.566  41.420  45.771  0.00  0.00           H
ATOM   2612  HB3 CYX X 183       6.200  42.351  45.543  0.00  0.00           H
ATOM   2613  SG  CYX X 183       7.710  43.233  47.183  0.00  0.00           S
ATOM   2614  C   CYX X 183       5.678  39.676  46.359  0.00  0.00           C
ATOM   2615  O   CYX X 183       6.655  38.937  46.085  0.00  0.00           O
ATOM   2616  N   SER X 184       4.471  39.430  45.795  0.00  0.00           N
ATOM   2617  H   SER X 184       3.795  40.161  45.968  0.00  0.00           H
ATOM   2618  CA  SER X 184       4.236  38.264  44.941  0.00  0.00           C
ATOM   2619  HA  SER X 184       3.162  38.148  44.796  0.00  0.00           H
ATOM   2620  CB  SER X 184       4.685  38.397  43.445  0.00  0.00           C
ATOM   2621  HB2 SER X 184       5.768  38.292  43.519  0.00  0.00           H
ATOM   2622  HB3 SER X 184       4.496  37.513  42.835  0.00  0.00           H
ATOM   2623  OG  SER X 184       4.137  39.564  42.888  0.00  0.00           O
ATOM   2624  HG  SER X 184       3.313  39.381  42.432  0.00  0.00           H
ATOM   2625  C   SER X 184       4.621  36.916  45.610  0.00  0.00           C
ATOM   2626  O   SER X 184       5.029  35.989  44.915  0.00  0.00           O
ATOM   2627  N   GLY X 185       4.518  36.795  46.963  0.00  0.00           N
ATOM   2628  H   GLY X 185       4.124  37.513  47.555  0.00  0.00           H
ATOM   2629  CA  GLY X 185       4.929  35.605  47.770  0.00  0.00           C
ATOM   2630  HA2 GLY X 185       4.447  35.521  48.744  0.00  0.00           H
ATOM   2631  HA3 GLY X 185       4.501  34.753  47.242  0.00  0.00           H
ATOM   2632  C   GLY X 185       6.457  35.385  47.702  0.00  0.00           C
ATOM   2633  O   GLY X 185       6.984  34.339  47.990  0.00  0.00           O
ATOM   2634  N   LYS X 186       7.263  36.406  47.388  0.00  0.00           N
ATOM   2635  H   LYS X 186       6.779  37.253  47.126  0.00  0.00           H
ATOM   2636  CA  LYS X 186       8.785  36.336  47.335  0.00  0.00           C
ATOM   2637  HA  LYS X 186       9.182  35.347  47.564  0.00  0.00           H
ATOM   2638  CB  LYS X 186       9.263  36.816  45.977  0.00  0.00           C
ATOM   2639  HB2 LYS X 186       9.208  37.890  45.797  0.00  0.00           H
ATOM   2640  HB3 LYS X 186      10.319  36.548  45.936  0.00  0.00           H
ATOM   2641  CG  LYS X 186       8.596  36.230  44.710  0.00  0.00           C
ATOM   2642  HG2 LYS X 186       7.519  36.365  44.811  0.00  0.00           H
ATOM   2643  HG3 LYS X 186       9.017  36.641  43.793  0.00  0.00           H
ATOM   2644  CD  LYS X 186       8.966  34.737  44.740  0.00  0.00           C
ATOM   2645  HD2 LYS X 186      10.051  34.675  44.824  0.00  0.00           H
ATOM   2646  HD3 LYS X 186       8.558  34.224  45.611  0.00  0.00           H
ATOM   2647  CE  LYS X 186       8.508  33.939  43.512  0.00  0.00           C
ATOM   2648  HE2 LYS X 186       7.623  34.422  43.096  0.00  0.00           H
ATOM   2649  HE3 LYS X 186       9.250  33.986  42.715  0.00  0.00           H
ATOM   2650  NZ  LYS X 186       8.147  32.508  43.867  0.00  0.00           N
ATOM   2651  HZ1 LYS X 186       9.008  31.983  43.924  0.00  0.00           H
ATOM   2652  HZ2 LYS X 186       7.455  32.461  44.602  0.00  0.00           H
ATOM   2653  HZ3 LYS X 186       7.653  32.121  43.076  0.00  0.00           H
ATOM   2654  C   LYS X 186       9.355  37.319  48.420  0.00  0.00           C
ATOM   2655  O   LYS X 186       8.830  38.404  48.508  0.00  0.00           O
ATOM   2656  N   LEU X 187      10.380  36.986  49.208  0.00  0.00           N
ATOM   2657  H   LEU X 187      10.732  36.041  49.159  0.00  0.00           H
ATOM   2658  CA  LEU X 187      10.887  37.955  50.235  0.00  0.00           C
ATOM   2659  HA  LEU X 187      10.109  38.419  50.840  0.00  0.00           H
ATOM   2660  CB  LEU X 187      11.622  37.111  51.267  0.00  0.00           C
ATOM   2661  HB2 LEU X 187      10.950  36.453  51.818  0.00  0.00           H
ATOM   2662  HB3 LEU X 187      12.298  36.495  50.673  0.00  0.00           H
ATOM   2663  CG  LEU X 187      12.368  37.761  52.461  0.00  0.00           C
ATOM   2664  HG  LEU X 187      12.933  38.615  52.088  0.00  0.00           H
ATOM   2665  CD1 LEU X 187      11.442  38.306  53.495  0.00  0.00           C
ATOM   2666 HD11 LEU X 187      10.788  37.591  53.994  0.00  0.00           H
ATOM   2667 HD12 LEU X 187      12.006  38.843  54.257  0.00  0.00           H
ATOM   2668 HD13 LEU X 187      10.826  39.017  52.944  0.00  0.00           H
ATOM   2669  CD2 LEU X 187      13.219  36.630  53.277  0.00  0.00           C
ATOM   2670 HD21 LEU X 187      12.509  35.870  53.604  0.00  0.00           H
ATOM   2671 HD22 LEU X 187      13.822  36.174  52.491  0.00  0.00           H
ATOM   2672 HD23 LEU X 187      13.791  37.014  54.122  0.00  0.00           H
ATOM   2673  C   LEU X 187      11.805  39.009  49.611  0.00  0.00           C
ATOM   2674  O   LEU X 187      13.051  38.882  49.583  0.00  0.00           O
ATOM   2675  N   GLN X 188      11.298  40.121  49.130  0.00  0.00           N
ATOM   2676  H   GLN X 188      10.334  40.336  49.339  0.00  0.00           H
ATOM   2677  CA  GLN X 188      12.087  41.225  48.462  0.00  0.00           C
ATOM   2678  HA  GLN X 188      12.828  40.753  47.817  0.00  0.00           H
ATOM   2679  CB  GLN X 188      11.175  41.969  47.453  0.00  0.00           C
ATOM   2680  HB2 GLN X 188      10.368  42.480  47.977  0.00  0.00           H
ATOM   2681  HB3 GLN X 188      11.686  42.846  47.053  0.00  0.00           H
ATOM   2682  CG  GLN X 188      10.635  41.178  46.236  0.00  0.00           C
ATOM   2683  HG2 GLN X 188      10.474  40.125  46.466  0.00  0.00           H
ATOM   2684  HG3 GLN X 188       9.730  41.680  45.895  0.00  0.00           H
ATOM   2685  CD  GLN X 188      11.599  41.108  45.080  0.00  0.00           C
ATOM   2686  OE1 GLN X 188      12.718  41.548  45.209  0.00  0.00           O
ATOM   2687  NE2 GLN X 188      11.139  40.628  43.964  0.00  0.00           N
ATOM   2688 HE21 GLN X 188      11.706  40.459  43.146  0.00  0.00           H
ATOM   2689 HE22 GLN X 188      10.148  40.446  43.899  0.00  0.00           H
ATOM   2690  C   GLN X 188      12.889  42.136  49.419  0.00  0.00           C
ATOM   2691  O   GLN X 188      13.544  43.045  48.942  0.00  0.00           O
ATOM   2692  N   GLY X 189      12.793  41.971  50.748  0.00  0.00           N
ATOM   2693  H   GLY X 189      12.245  41.182  51.059  0.00  0.00           H
ATOM   2694  CA  GLY X 189      13.407  42.857  51.736  0.00  0.00           C
ATOM   2695  HA2 GLY X 189      14.479  42.685  51.646  0.00  0.00           H
ATOM   2696  HA3 GLY X 189      13.232  43.875  51.388  0.00  0.00           H
ATOM   2697  C   GLY X 189      13.049  42.721  53.219  0.00  0.00           C
ATOM   2698  O   GLY X 189      12.336  41.802  53.611  0.00  0.00           O
ATOM   2699  N   ILE X 190      13.388  43.724  54.003  0.00  0.00           N
ATOM   2700  H   ILE X 190      13.869  44.424  53.457  0.00  0.00           H
ATOM   2701  CA  ILE X 190      13.572  43.700  55.476  0.00  0.00           C
ATOM   2702  HA  ILE X 190      12.810  43.006  55.831  0.00  0.00           H
ATOM   2703  CB  ILE X 190      14.993  43.125  55.757  0.00  0.00           C
ATOM   2704  HB  ILE X 190      15.605  43.250  54.864  0.00  0.00           H
ATOM   2705  CG2 ILE X 190      15.786  43.900  56.865  0.00  0.00           C
ATOM   2706 HG21 ILE X 190      15.845  44.968  56.655  0.00  0.00           H
ATOM   2707 HG22 ILE X 190      15.243  43.703  57.790  0.00  0.00           H
ATOM   2708 HG23 ILE X 190      16.797  43.496  56.922  0.00  0.00           H
ATOM   2709  CG1 ILE X 190      14.856  41.620  56.005  0.00  0.00           C
ATOM   2710 HG12 ILE X 190      14.500  41.294  56.982  0.00  0.00           H
ATOM   2711 HG13 ILE X 190      14.146  41.207  55.288  0.00  0.00           H
ATOM   2712  CD1 ILE X 190      16.177  40.832  55.967  0.00  0.00           C
ATOM   2713 HD11 ILE X 190      16.741  40.991  55.047  0.00  0.00           H
ATOM   2714 HD12 ILE X 190      16.880  41.154  56.735  0.00  0.00           H
ATOM   2715 HD13 ILE X 190      15.922  39.775  56.054  0.00  0.00           H
ATOM   2716  C   ILE X 190      13.348  45.135  56.076  0.00  0.00           C
ATOM   2717  O   ILE X 190      13.958  46.121  55.602  0.00  0.00           O
ATOM   2718  N   VAL X 191      12.652  45.315  57.198  0.00  0.00           N
ATOM   2719  H   VAL X 191      12.401  44.480  57.707  0.00  0.00           H
ATOM   2720  CA  VAL X 191      12.508  46.593  57.833  0.00  0.00           C
ATOM   2721  HA  VAL X 191      12.202  47.340  57.101  0.00  0.00           H
ATOM   2722  CB  VAL X 191      11.414  46.565  58.957  0.00  0.00           C
ATOM   2723  HB  VAL X 191      11.625  45.850  59.752  0.00  0.00           H
ATOM   2724  CG1 VAL X 191      11.199  48.002  59.584  0.00  0.00           C
ATOM   2725 HG11 VAL X 191      12.058  48.260  60.204  0.00  0.00           H
ATOM   2726 HG12 VAL X 191      11.172  48.715  58.761  0.00  0.00           H
ATOM   2727 HG13 VAL X 191      10.297  48.053  60.194  0.00  0.00           H
ATOM   2728  CG2 VAL X 191      10.044  46.274  58.368  0.00  0.00           C
ATOM   2729 HG21 VAL X 191       9.673  47.244  58.036  0.00  0.00           H
ATOM   2730 HG22 VAL X 191      10.170  45.560  57.554  0.00  0.00           H
ATOM   2731 HG23 VAL X 191       9.410  45.878  59.161  0.00  0.00           H
ATOM   2732  C   VAL X 191      13.803  46.993  58.496  0.00  0.00           C
ATOM   2733  O   VAL X 191      14.349  46.277  59.346  0.00  0.00           O
ATOM   2734  N   SER X 192      14.362  48.161  58.036  0.00  0.00           N
ATOM   2735  H   SER X 192      13.769  48.732  57.450  0.00  0.00           H
ATOM   2736  CA  SER X 192      15.721  48.640  58.301  0.00  0.00           C
ATOM   2737  HA  SER X 192      16.143  47.929  59.011  0.00  0.00           H
ATOM   2738  CB  SER X 192      16.618  48.538  57.002  0.00  0.00           C
ATOM   2739  HB2 SER X 192      16.489  47.557  56.545  0.00  0.00           H
ATOM   2740  HB3 SER X 192      16.169  49.231  56.290  0.00  0.00           H
ATOM   2741  OG  SER X 192      17.971  48.821  57.158  0.00  0.00           O
ATOM   2742  HG  SER X 192      18.337  48.191  57.782  0.00  0.00           H
ATOM   2743  C   SER X 192      15.831  50.042  58.898  0.00  0.00           C
ATOM   2744  O   SER X 192      16.235  50.210  60.002  0.00  0.00           O
ATOM   2745  N   TRP X 193      15.464  51.113  58.155  0.00  0.00           N
ATOM   2746  H   TRP X 193      15.346  51.026  57.155  0.00  0.00           H
ATOM   2747  CA  TRP X 193      15.326  52.458  58.763  0.00  0.00           C
ATOM   2748  HA  TRP X 193      14.973  52.395  59.792  0.00  0.00           H
ATOM   2749  CB  TRP X 193      16.776  53.055  58.671  0.00  0.00           C
ATOM   2750  HB2 TRP X 193      16.745  54.000  59.213  0.00  0.00           H
ATOM   2751  HB3 TRP X 193      17.453  52.524  59.341  0.00  0.00           H
ATOM   2752  CG  TRP X 193      17.380  53.204  57.253  0.00  0.00           C
ATOM   2753  CD1 TRP X 193      18.057  52.272  56.591  0.00  0.00           C
ATOM   2754  HD1 TRP X 193      18.073  51.269  56.990  0.00  0.00           H
ATOM   2755  NE1 TRP X 193      18.466  52.691  55.346  0.00  0.00           N
ATOM   2756  HE1 TRP X 193      19.011  52.190  54.659  0.00  0.00           H
ATOM   2757  CE2 TRP X 193      18.289  54.066  55.269  0.00  0.00           C
ATOM   2758  CZ2 TRP X 193      18.588  54.925  54.215  0.00  0.00           C
ATOM   2759  HZ2 TRP X 193      18.967  54.554  53.274  0.00  0.00           H
ATOM   2760  CH2 TRP X 193      18.507  56.277  54.399  0.00  0.00           C
ATOM   2761  HH2 TRP X 193      18.754  57.010  53.645  0.00  0.00           H
ATOM   2762  CZ3 TRP X 193      17.853  56.697  55.568  0.00  0.00           C
ATOM   2763  HZ3 TRP X 193      17.698  57.757  55.699  0.00  0.00           H
ATOM   2764  CE3 TRP X 193      17.396  55.791  56.600  0.00  0.00           C
ATOM   2765  HE3 TRP X 193      16.949  56.196  57.496  0.00  0.00           H
ATOM   2766  CD2 TRP X 193      17.545  54.402  56.414  0.00  0.00           C
ATOM   2767  C   TRP X 193      14.272  53.402  58.105  0.00  0.00           C
ATOM   2768  O   TRP X 193      13.276  52.873  57.580  0.00  0.00           O
ATOM   2769  N   GLY X 194      14.434  54.685  58.428  0.00  0.00           N
ATOM   2770  H   GLY X 194      15.153  54.854  59.116  0.00  0.00           H
ATOM   2771  CA  GLY X 194      13.554  55.872  58.149  0.00  0.00           C
ATOM   2772  HA2 GLY X 194      13.860  56.346  57.217  0.00  0.00           H
ATOM   2773  HA3 GLY X 194      12.503  55.617  58.288  0.00  0.00           H
ATOM   2774  C   GLY X 194      13.784  56.990  59.226  0.00  0.00           C
ATOM   2775  O   GLY X 194      13.891  56.712  60.425  0.00  0.00           O
ATOM   2776  N   SER X 195      13.684  58.240  58.780  0.00  0.00           N
ATOM   2777  H   SER X 195      13.427  58.379  57.813  0.00  0.00           H
ATOM   2778  CA  SER X 195      13.603  59.376  59.666  0.00  0.00           C
ATOM   2779  HA  SER X 195      14.327  59.124  60.441  0.00  0.00           H
ATOM   2780  CB  SER X 195      14.088  60.655  59.041  0.00  0.00           C
ATOM   2781  HB2 SER X 195      15.050  60.402  58.594  0.00  0.00           H
ATOM   2782  HB3 SER X 195      13.426  60.852  58.198  0.00  0.00           H
ATOM   2783  OG  SER X 195      14.192  61.648  59.983  0.00  0.00           O
ATOM   2784  HG  SER X 195      15.087  61.994  59.984  0.00  0.00           H
ATOM   2785  C   SER X 195      12.288  59.504  60.349  0.00  0.00           C
ATOM   2786  O   SER X 195      11.269  59.797  59.755  0.00  0.00           O
ATOM   2787  N   GLY X 196      12.269  59.012  61.603  0.00  0.00           N
ATOM   2788  H   GLY X 196      13.108  58.608  61.994  0.00  0.00           H
ATOM   2789  CA  GLY X 196      11.038  58.774  62.405  0.00  0.00           C
ATOM   2790  HA2 GLY X 196      11.332  58.319  63.351  0.00  0.00           H
ATOM   2791  HA3 GLY X 196      10.573  59.721  62.680  0.00  0.00           H
ATOM   2792  C   GLY X 196      10.046  57.815  61.670  0.00  0.00           C
ATOM   2793  O   GLY X 196      10.492  56.975  60.869  0.00  0.00           O
ATOM   2794  N   CYX X 197       8.752  57.841  62.019  0.00  0.00           N
ATOM   2795  H   CYX X 197       8.488  58.500  62.738  0.00  0.00           H
ATOM   2796  CA  CYX X 197       7.765  56.828  61.653  0.00  0.00           C
ATOM   2797  HA  CYX X 197       8.082  56.196  60.823  0.00  0.00           H
ATOM   2798  CB  CYX X 197       7.418  55.960  62.855  0.00  0.00           C
ATOM   2799  HB2 CYX X 197       6.887  56.568  63.588  0.00  0.00           H
ATOM   2800  HB3 CYX X 197       6.750  55.198  62.454  0.00  0.00           H
ATOM   2801  SG  CYX X 197       8.827  55.163  63.708  0.00  0.00           S
ATOM   2802  C   CYX X 197       6.505  57.531  61.146  0.00  0.00           C
ATOM   2803  O   CYX X 197       5.792  58.293  61.764  0.00  0.00           O
ATOM   2804  N   ALA X 198       6.065  57.177  59.889  0.00  0.00           N
ATOM   2805  H   ALA X 198       6.652  56.506  59.415  0.00  0.00           H
ATOM   2806  CA  ALA X 198       4.957  57.732  59.048  0.00  0.00           C
ATOM   2807  HA  ALA X 198       5.373  57.376  58.105  0.00  0.00           H
ATOM   2808  CB  ALA X 198       3.688  57.038  59.508  0.00  0.00           C
ATOM   2809  HB1 ALA X 198       2.936  56.998  58.719  0.00  0.00           H
ATOM   2810  HB2 ALA X 198       3.875  56.015  59.835  0.00  0.00           H
ATOM   2811  HB3 ALA X 198       3.284  57.586  60.359  0.00  0.00           H
ATOM   2812  C   ALA X 198       4.762  59.304  59.010  0.00  0.00           C
ATOM   2813  O   ALA X 198       3.675  59.783  58.714  0.00  0.00           O
ATOM   2814  N   GLN X 199       5.839  60.014  58.950  0.00  0.00           N
ATOM   2815  H   GLN X 199       6.722  59.535  59.051  0.00  0.00           H
ATOM   2816  CA  GLN X 199       5.860  61.438  58.670  0.00  0.00           C
ATOM   2817  HA  GLN X 199       4.960  61.883  59.095  0.00  0.00           H
ATOM   2818  CB  GLN X 199       7.002  62.170  59.436  0.00  0.00           C
ATOM   2819  HB2 GLN X 199       7.871  62.170  58.778  0.00  0.00           H
ATOM   2820  HB3 GLN X 199       6.652  63.196  59.555  0.00  0.00           H
ATOM   2821  CG  GLN X 199       7.523  61.503  60.717  0.00  0.00           C
ATOM   2822  HG2 GLN X 199       6.687  61.269  61.376  0.00  0.00           H
ATOM   2823  HG3 GLN X 199       8.062  60.588  60.469  0.00  0.00           H
ATOM   2824  CD  GLN X 199       8.527  62.414  61.491  0.00  0.00           C
ATOM   2825  OE1 GLN X 199       9.034  63.468  61.068  0.00  0.00           O
ATOM   2826  NE2 GLN X 199       8.784  62.232  62.764  0.00  0.00           N
ATOM   2827 HE21 GLN X 199       9.292  62.884  63.344  0.00  0.00           H
ATOM   2828 HE22 GLN X 199       8.484  61.395  63.242  0.00  0.00           H
ATOM   2829  C   GLN X 199       5.770  61.666  57.136  0.00  0.00           C
ATOM   2830  O   GLN X 199       6.394  60.907  56.421  0.00  0.00           O
ATOM   2831  N   LYS X 200       5.063  62.740  56.750  0.00  0.00           N
ATOM   2832  H   LYS X 200       4.603  63.301  57.453  0.00  0.00           H
ATOM   2833  CA  LYS X 200       5.085  63.181  55.434  0.00  0.00           C
ATOM   2834  HA  LYS X 200       4.633  62.447  54.766  0.00  0.00           H
ATOM   2835  CB  LYS X 200       4.129  64.418  55.504  0.00  0.00           C
ATOM   2836  HB2 LYS X 200       3.175  64.160  55.965  0.00  0.00           H
ATOM   2837  HB3 LYS X 200       4.683  65.226  55.983  0.00  0.00           H
ATOM   2838  CG  LYS X 200       3.986  65.020  54.077  0.00  0.00           C
ATOM   2839  HG2 LYS X 200       4.861  65.534  53.680  0.00  0.00           H
ATOM   2840  HG3 LYS X 200       3.638  64.265  53.371  0.00  0.00           H
ATOM   2841  CD  LYS X 200       2.964  66.164  54.111  0.00  0.00           C
ATOM   2842  HD2 LYS X 200       3.176  66.996  54.784  0.00  0.00           H
ATOM   2843  HD3 LYS X 200       2.870  66.564  53.102  0.00  0.00           H
ATOM   2844  CE  LYS X 200       1.606  65.662  54.589  0.00  0.00           C
ATOM   2845  HE2 LYS X 200       1.228  64.848  53.970  0.00  0.00           H
ATOM   2846  HE3 LYS X 200       1.700  65.335  55.624  0.00  0.00           H
ATOM   2847  NZ  LYS X 200       0.506  66.716  54.517  0.00  0.00           N
ATOM   2848  HZ1 LYS X 200       0.604  67.480  55.171  0.00  0.00           H
ATOM   2849  HZ2 LYS X 200       0.237  67.134  53.638  0.00  0.00           H
ATOM   2850  HZ3 LYS X 200      -0.378  66.292  54.760  0.00  0.00           H
ATOM   2851  C   LYS X 200       6.566  63.450  55.050  0.00  0.00           C
ATOM   2852  O   LYS X 200       7.314  64.199  55.673  0.00  0.00           O
ATOM   2853  N   ASN X 201       6.861  63.065  53.817  0.00  0.00           N
ATOM   2854  H   ASN X 201       6.067  62.642  53.356  0.00  0.00           H
ATOM   2855  CA  ASN X 201       8.131  63.283  53.042  0.00  0.00           C
ATOM   2856  HA  ASN X 201       8.194  62.541  52.245  0.00  0.00           H
ATOM   2857  CB  ASN X 201       8.188  64.666  52.437  0.00  0.00           C
ATOM   2858  HB2 ASN X 201       7.981  65.454  53.161  0.00  0.00           H
ATOM   2859  HB3 ASN X 201       9.172  65.007  52.115  0.00  0.00           H
ATOM   2860  CG  ASN X 201       7.253  64.821  51.317  0.00  0.00           C
ATOM   2861  OD1 ASN X 201       6.277  65.563  51.416  0.00  0.00           O
ATOM   2862  ND2 ASN X 201       7.570  64.272  50.118  0.00  0.00           N
ATOM   2863 HD21 ASN X 201       6.873  64.386  49.397  0.00  0.00           H
ATOM   2864 HD22 ASN X 201       8.283  63.557  50.078  0.00  0.00           H
ATOM   2865  C   ASN X 201       9.322  62.786  53.876  0.00  0.00           C
ATOM   2866  O   ASN X 201      10.392  63.341  53.961  0.00  0.00           O
ATOM   2867  N   LYS X 202       9.095  61.685  54.595  0.00  0.00           N
ATOM   2868  H   LYS X 202       8.175  61.274  54.528  0.00  0.00           H
ATOM   2869  CA  LYS X 202      10.101  60.765  55.260  0.00  0.00           C
ATOM   2870  HA  LYS X 202      11.124  60.929  54.920  0.00  0.00           H
ATOM   2871  CB  LYS X 202      10.257  61.161  56.745  0.00  0.00           C
ATOM   2872  HB2 LYS X 202       9.248  61.242  57.149  0.00  0.00           H
ATOM   2873  HB3 LYS X 202      10.877  60.383  57.192  0.00  0.00           H
ATOM   2874  CG  LYS X 202      11.003  62.469  57.079  0.00  0.00           C
ATOM   2875  HG2 LYS X 202      12.051  62.352  56.801  0.00  0.00           H
ATOM   2876  HG3 LYS X 202      10.580  63.286  56.494  0.00  0.00           H
ATOM   2877  CD  LYS X 202      10.832  62.904  58.498  0.00  0.00           C
ATOM   2878  HD2 LYS X 202       9.781  63.072  58.734  0.00  0.00           H
ATOM   2879  HD3 LYS X 202      11.215  62.118  59.150  0.00  0.00           H
ATOM   2880  CE  LYS X 202      11.612  64.258  58.786  0.00  0.00           C
ATOM   2881  HE2 LYS X 202      12.676  64.150  59.000  0.00  0.00           H
ATOM   2882  HE3 LYS X 202      11.488  64.877  57.898  0.00  0.00           H
ATOM   2883  NZ  LYS X 202      10.955  64.986  59.886  0.00  0.00           N
ATOM   2884  HZ1 LYS X 202      11.030  64.513  60.775  0.00  0.00           H
ATOM   2885  HZ2 LYS X 202      11.288  65.940  59.865  0.00  0.00           H
ATOM   2886  HZ3 LYS X 202       9.960  64.968  59.711  0.00  0.00           H
ATOM   2887  C   LYS X 202       9.696  59.297  54.983  0.00  0.00           C
ATOM   2888  O   LYS X 202       9.117  58.644  55.929  0.00  0.00           O
ATOM   2889  N   PRO X 203       9.862  58.657  53.815  0.00  0.00           N
ATOM   2890  CD  PRO X 203      10.746  59.114  52.701  0.00  0.00           C
ATOM   2891  HD2 PRO X 203      11.737  59.272  53.128  0.00  0.00           H
ATOM   2892  HD3 PRO X 203      10.333  60.000  52.219  0.00  0.00           H
ATOM   2893  CG  PRO X 203      10.870  57.941  51.753  0.00  0.00           C
ATOM   2894  HG2 PRO X 203      11.857  57.494  51.870  0.00  0.00           H
ATOM   2895  HG3 PRO X 203      10.864  58.183  50.690  0.00  0.00           H
ATOM   2896  CB  PRO X 203       9.781  56.953  52.073  0.00  0.00           C
ATOM   2897  HB2 PRO X 203      10.114  55.916  52.078  0.00  0.00           H
ATOM   2898  HB3 PRO X 203       8.827  57.121  51.573  0.00  0.00           H
ATOM   2899  CA  PRO X 203       9.580  57.234  53.543  0.00  0.00           C
ATOM   2900  HA  PRO X 203       8.555  56.944  53.775  0.00  0.00           H
ATOM   2901  C   PRO X 203      10.424  56.324  54.457  0.00  0.00           C
ATOM   2902  O   PRO X 203      11.532  56.650  54.947  0.00  0.00           O
ATOM   2903  N   GLY X 204       9.878  55.089  54.688  0.00  0.00           N
ATOM   2904  H   GLY X 204       8.898  54.929  54.499  0.00  0.00           H
ATOM   2905  CA  GLY X 204      10.669  53.926  55.175  0.00  0.00           C
ATOM   2906  HA2 GLY X 204      11.157  54.174  56.118  0.00  0.00           H
ATOM   2907  HA3 GLY X 204       9.986  53.099  55.369  0.00  0.00           H
ATOM   2908  C   GLY X 204      11.654  53.371  54.175  0.00  0.00           C
ATOM   2909  O   GLY X 204      11.280  53.342  53.029  0.00  0.00           O
ATOM   2910  N   VAL X 205      12.821  52.920  54.697  0.00  0.00           N
ATOM   2911  H   VAL X 205      13.065  53.032  55.671  0.00  0.00           H
ATOM   2912  CA  VAL X 205      13.872  52.325  53.888  0.00  0.00           C
ATOM   2913  HA  VAL X 205      13.477  52.340  52.872  0.00  0.00           H
ATOM   2914  CB  VAL X 205      15.182  53.136  53.932  0.00  0.00           C
ATOM   2915  HB  VAL X 205      15.594  53.043  54.937  0.00  0.00           H
ATOM   2916  CG1 VAL X 205      16.135  52.598  52.897  0.00  0.00           C
ATOM   2917 HG11 VAL X 205      15.747  52.559  51.879  0.00  0.00           H
ATOM   2918 HG12 VAL X 205      17.035  53.200  52.774  0.00  0.00           H
ATOM   2919 HG13 VAL X 205      16.524  51.623  53.192  0.00  0.00           H
ATOM   2920  CG2 VAL X 205      15.021  54.617  53.649  0.00  0.00           C
ATOM   2921 HG21 VAL X 205      16.022  55.046  53.603  0.00  0.00           H
ATOM   2922 HG22 VAL X 205      14.485  54.774  52.713  0.00  0.00           H
ATOM   2923 HG23 VAL X 205      14.498  55.201  54.406  0.00  0.00           H
ATOM   2924  C   VAL X 205      14.106  50.852  54.254  0.00  0.00           C
ATOM   2925  O   VAL X 205      14.160  50.489  55.449  0.00  0.00           O
ATOM   2926  N   TYR X 206      14.348  50.001  53.263  0.00  0.00           N
ATOM   2927  H   TYR X 206      14.302  50.318  52.305  0.00  0.00           H
ATOM   2928  CA  TYR X 206      14.308  48.596  53.255  0.00  0.00           C
ATOM   2929  HA  TYR X 206      14.352  48.287  54.300  0.00  0.00           H
ATOM   2930  CB  TYR X 206      13.011  48.183  52.633  0.00  0.00           C
ATOM   2931  HB2 TYR X 206      13.070  48.475  51.584  0.00  0.00           H
ATOM   2932  HB3 TYR X 206      12.828  47.119  52.487  0.00  0.00           H
ATOM   2933  CG  TYR X 206      11.861  48.671  53.413  0.00  0.00           C
ATOM   2934  CD1 TYR X 206      11.356  47.874  54.439  0.00  0.00           C
ATOM   2935  HD1 TYR X 206      11.856  46.934  54.619  0.00  0.00           H
ATOM   2936  CE1 TYR X 206      10.252  48.337  55.181  0.00  0.00           C
ATOM   2937  HE1 TYR X 206       9.793  47.766  55.975  0.00  0.00           H
ATOM   2938  CZ  TYR X 206       9.599  49.589  54.820  0.00  0.00           C
ATOM   2939  OH  TYR X 206       8.543  50.023  55.621  0.00  0.00           O
ATOM   2940  HH  TYR X 206       8.174  50.879  55.387  0.00  0.00           H
ATOM   2941  CE2 TYR X 206      10.109  50.321  53.736  0.00  0.00           C
ATOM   2942  HE2 TYR X 206       9.685  51.266  53.431  0.00  0.00           H
ATOM   2943  CD2 TYR X 206      11.231  49.850  53.019  0.00  0.00           C
ATOM   2944  HD2 TYR X 206      11.616  50.497  52.245  0.00  0.00           H
ATOM   2945  C   TYR X 206      15.574  47.930  52.616  0.00  0.00           C
ATOM   2946  O   TYR X 206      16.078  48.479  51.584  0.00  0.00           O
ATOM   2947  N   THR X 207      16.039  46.821  53.146  0.00  0.00           N
ATOM   2948  H   THR X 207      15.597  46.441  53.970  0.00  0.00           H
ATOM   2949  CA  THR X 207      17.194  46.127  52.543  0.00  0.00           C
ATOM   2950  HA  THR X 207      17.937  46.859  52.227  0.00  0.00           H
ATOM   2951  CB  THR X 207      17.846  45.220  53.544  0.00  0.00           C
ATOM   2952  HB  THR X 207      17.134  44.481  53.912  0.00  0.00           H
ATOM   2953  CG2 THR X 207      19.114  44.559  53.042  0.00  0.00           C
ATOM   2954 HG21 THR X 207      19.812  45.303  52.659  0.00  0.00           H
ATOM   2955 HG22 THR X 207      19.639  44.120  53.891  0.00  0.00           H
ATOM   2956 HG23 THR X 207      18.917  43.799  52.286  0.00  0.00           H
ATOM   2957  OG1 THR X 207      18.201  45.996  54.696  0.00  0.00           O
ATOM   2958  HG1 THR X 207      18.688  45.540  55.385  0.00  0.00           H
ATOM   2959  C   THR X 207      16.857  45.319  51.290  0.00  0.00           C
ATOM   2960  O   THR X 207      15.843  44.596  51.316  0.00  0.00           O
ATOM   2961  N   LYS X 208      17.496  45.544  50.148  0.00  0.00           N
ATOM   2962  H   LYS X 208      18.344  46.093  50.153  0.00  0.00           H
ATOM   2963  CA  LYS X 208      17.056  44.935  48.889  0.00  0.00           C
ATOM   2964  HA  LYS X 208      15.969  44.932  48.807  0.00  0.00           H
ATOM   2965  CB  LYS X 208      17.576  45.819  47.763  0.00  0.00           C
ATOM   2966  HB2 LYS X 208      17.307  46.851  47.985  0.00  0.00           H
ATOM   2967  HB3 LYS X 208      18.665  45.781  47.773  0.00  0.00           H
ATOM   2968  CG  LYS X 208      17.130  45.446  46.357  0.00  0.00           C
ATOM   2969  HG2 LYS X 208      17.334  44.382  46.238  0.00  0.00           H
ATOM   2970  HG3 LYS X 208      16.070  45.684  46.277  0.00  0.00           H
ATOM   2971  CD  LYS X 208      17.866  46.207  45.324  0.00  0.00           C
ATOM   2972  HD2 LYS X 208      18.910  46.205  45.637  0.00  0.00           H
ATOM   2973  HD3 LYS X 208      17.818  45.564  44.445  0.00  0.00           H
ATOM   2974  CE  LYS X 208      17.388  47.722  45.082  0.00  0.00           C
ATOM   2975  HE2 LYS X 208      16.342  47.768  44.779  0.00  0.00           H
ATOM   2976  HE3 LYS X 208      17.423  48.272  46.022  0.00  0.00           H
ATOM   2977  NZ  LYS X 208      18.280  48.513  44.212  0.00  0.00           N
ATOM   2978  HZ1 LYS X 208      17.986  49.441  43.943  0.00  0.00           H
ATOM   2979  HZ2 LYS X 208      19.264  48.517  44.439  0.00  0.00           H
ATOM   2980  HZ3 LYS X 208      18.317  48.087  43.297  0.00  0.00           H
ATOM   2981  C   LYS X 208      17.620  43.492  48.809  0.00  0.00           C
ATOM   2982  O   LYS X 208      18.799  43.365  48.403  0.00  0.00           O
ATOM   2983  N   VAL X 209      16.882  42.464  49.233  0.00  0.00           N
ATOM   2984  H   VAL X 209      16.030  42.691  49.724  0.00  0.00           H
ATOM   2985  CA  VAL X 209      17.284  41.049  49.423  0.00  0.00           C
ATOM   2986  HA  VAL X 209      18.178  41.099  50.045  0.00  0.00           H
ATOM   2987  CB  VAL X 209      16.172  40.192  50.043  0.00  0.00           C
ATOM   2988  HB  VAL X 209      15.219  40.633  49.750  0.00  0.00           H
ATOM   2989  CG1 VAL X 209      16.136  38.676  49.654  0.00  0.00           C
ATOM   2990 HG11 VAL X 209      15.896  38.612  48.593  0.00  0.00           H
ATOM   2991 HG12 VAL X 209      17.063  38.124  49.811  0.00  0.00           H
ATOM   2992 HG13 VAL X 209      15.319  38.140  50.137  0.00  0.00           H
ATOM   2993  CG2 VAL X 209      16.292  40.163  51.579  0.00  0.00           C
ATOM   2994 HG21 VAL X 209      17.132  39.545  51.896  0.00  0.00           H
ATOM   2995 HG22 VAL X 209      16.373  41.146  52.042  0.00  0.00           H
ATOM   2996 HG23 VAL X 209      15.393  39.702  51.987  0.00  0.00           H
ATOM   2997  C   VAL X 209      17.682  40.385  48.061  0.00  0.00           C
ATOM   2998  O   VAL X 209      18.433  39.393  48.132  0.00  0.00           O
ATOM   2999  N   CYX X 210      17.311  41.003  46.927  0.00  0.00           N
ATOM   3000  H   CYX X 210      16.628  41.746  46.896  0.00  0.00           H
ATOM   3001  CA  CYX X 210      17.825  40.512  45.654  0.00  0.00           C
ATOM   3002  HA  CYX X 210      17.535  39.466  45.561  0.00  0.00           H
ATOM   3003  CB  CYX X 210      17.147  41.175  44.422  0.00  0.00           C
ATOM   3004  HB2 CYX X 210      17.184  40.606  43.493  0.00  0.00           H
ATOM   3005  HB3 CYX X 210      16.075  41.295  44.576  0.00  0.00           H
ATOM   3006  SG  CYX X 210      17.751  42.887  44.201  0.00  0.00           S
ATOM   3007  C   CYX X 210      19.424  40.471  45.645  0.00  0.00           C
ATOM   3008  O   CYX X 210      19.979  39.641  44.915  0.00  0.00           O
ATOM   3009  N   ASN X 211      20.068  41.482  46.258  0.00  0.00           N
ATOM   3010  H   ASN X 211      19.479  42.120  46.775  0.00  0.00           H
ATOM   3011  CA  ASN X 211      21.524  41.559  46.253  0.00  0.00           C
ATOM   3012  HA  ASN X 211      21.958  41.423  45.263  0.00  0.00           H
ATOM   3013  CB  ASN X 211      21.844  42.998  46.739  0.00  0.00           C
ATOM   3014  HB2 ASN X 211      21.509  43.204  47.755  0.00  0.00           H
ATOM   3015  HB3 ASN X 211      22.931  43.088  46.744  0.00  0.00           H
ATOM   3016  CG  ASN X 211      21.424  44.068  45.783  0.00  0.00           C
ATOM   3017  OD1 ASN X 211      20.918  43.857  44.684  0.00  0.00           O
ATOM   3018  ND2 ASN X 211      21.797  45.291  45.954  0.00  0.00           N
ATOM   3019 HD21 ASN X 211      21.529  46.008  45.296  0.00  0.00           H
ATOM   3020 HD22 ASN X 211      22.445  45.502  46.699  0.00  0.00           H
ATOM   3021  C   ASN X 211      22.286  40.504  47.097  0.00  0.00           C
ATOM   3022  O   ASN X 211      23.497  40.527  47.179  0.00  0.00           O
ATOM   3023  N   TYR X 212      21.514  39.524  47.680  0.00  0.00           N
ATOM   3024  H   TYR X 212      20.518  39.618  47.542  0.00  0.00           H
ATOM   3025  CA  TYR X 212      21.906  38.630  48.799  0.00  0.00           C
ATOM   3026  HA  TYR X 212      22.992  38.654  48.891  0.00  0.00           H
ATOM   3027  CB  TYR X 212      21.362  39.106  50.199  0.00  0.00           C
ATOM   3028  HB2 TYR X 212      20.293  38.891  50.211  0.00  0.00           H
ATOM   3029  HB3 TYR X 212      21.789  38.498  50.995  0.00  0.00           H
ATOM   3030  CG  TYR X 212      21.829  40.529  50.510  0.00  0.00           C
ATOM   3031  CD1 TYR X 212      23.245  40.797  50.597  0.00  0.00           C
ATOM   3032  HD1 TYR X 212      23.941  39.978  50.491  0.00  0.00           H
ATOM   3033  CE1 TYR X 212      23.729  42.094  50.640  0.00  0.00           C
ATOM   3034  HE1 TYR X 212      24.804  42.196  50.631  0.00  0.00           H
ATOM   3035  CZ  TYR X 212      22.836  43.157  50.693  0.00  0.00           C
ATOM   3036  OH  TYR X 212      23.281  44.410  50.919  0.00  0.00           O
ATOM   3037  HH  TYR X 212      24.239  44.437  50.983  0.00  0.00           H
ATOM   3038  CE2 TYR X 212      21.441  42.940  50.747  0.00  0.00           C
ATOM   3039  HE2 TYR X 212      20.796  43.795  50.884  0.00  0.00           H
ATOM   3040  CD2 TYR X 212      20.960  41.621  50.527  0.00  0.00           C
ATOM   3041  HD2 TYR X 212      19.895  41.439  50.502  0.00  0.00           H
ATOM   3042  C   TYR X 212      21.434  37.182  48.630  0.00  0.00           C
ATOM   3043  O   TYR X 212      21.747  36.395  49.560  0.00  0.00           O
ATOM   3044  N   VAL X 213      20.751  36.811  47.530  0.00  0.00           N
ATOM   3045  H   VAL X 213      20.485  37.507  46.848  0.00  0.00           H
ATOM   3046  CA  VAL X 213      20.155  35.514  47.401  0.00  0.00           C
ATOM   3047  HA  VAL X 213      19.480  35.354  48.241  0.00  0.00           H
ATOM   3048  CB  VAL X 213      19.200  35.508  46.152  0.00  0.00           C
ATOM   3049  HB  VAL X 213      19.715  35.981  45.315  0.00  0.00           H
ATOM   3050  CG1 VAL X 213      18.697  34.178  45.492  0.00  0.00           C
ATOM   3051 HG11 VAL X 213      17.944  34.355  44.724  0.00  0.00           H
ATOM   3052 HG12 VAL X 213      19.546  33.674  45.030  0.00  0.00           H
ATOM   3053 HG13 VAL X 213      18.376  33.551  46.324  0.00  0.00           H
ATOM   3054  CG2 VAL X 213      17.881  36.376  46.443  0.00  0.00           C
ATOM   3055 HG21 VAL X 213      17.287  36.003  47.277  0.00  0.00           H
ATOM   3056 HG22 VAL X 213      18.113  37.429  46.602  0.00  0.00           H
ATOM   3057 HG23 VAL X 213      17.260  36.342  45.548  0.00  0.00           H
ATOM   3058  C   VAL X 213      21.111  34.367  47.299  0.00  0.00           C
ATOM   3059  O   VAL X 213      20.856  33.259  47.797  0.00  0.00           O
ATOM   3060  N   SER X 214      22.320  34.627  46.700  0.00  0.00           N
ATOM   3061  H   SER X 214      22.444  35.514  46.234  0.00  0.00           H
ATOM   3062  CA  SER X 214      23.477  33.752  46.738  0.00  0.00           C
ATOM   3063  HA  SER X 214      23.034  32.788  46.490  0.00  0.00           H
ATOM   3064  CB  SER X 214      24.500  34.008  45.644  0.00  0.00           C
ATOM   3065  HB2 SER X 214      24.949  34.973  45.878  0.00  0.00           H
ATOM   3066  HB3 SER X 214      25.255  33.224  45.698  0.00  0.00           H
ATOM   3067  OG  SER X 214      23.936  34.196  44.371  0.00  0.00           O
ATOM   3068  HG  SER X 214      23.652  35.113  44.383  0.00  0.00           H
ATOM   3069  C   SER X 214      24.279  33.675  48.021  0.00  0.00           C
ATOM   3070  O   SER X 214      24.651  32.570  48.517  0.00  0.00           O
ATOM   3071  N   TRP X 215      24.487  34.823  48.733  0.00  0.00           N
ATOM   3072  H   TRP X 215      23.931  35.599  48.402  0.00  0.00           H
ATOM   3073  CA  TRP X 215      25.129  34.799  50.078  0.00  0.00           C
ATOM   3074  HA  TRP X 215      26.113  34.335  50.009  0.00  0.00           H
ATOM   3075  CB  TRP X 215      25.380  36.270  50.462  0.00  0.00           C
ATOM   3076  HB2 TRP X 215      26.163  36.731  49.859  0.00  0.00           H
ATOM   3077  HB3 TRP X 215      24.557  36.952  50.251  0.00  0.00           H
ATOM   3078  CG  TRP X 215      25.948  36.392  51.797  0.00  0.00           C
ATOM   3079  CD1 TRP X 215      27.129  35.952  52.196  0.00  0.00           C
ATOM   3080  HD1 TRP X 215      27.834  35.289  51.716  0.00  0.00           H
ATOM   3081  NE1 TRP X 215      27.179  36.145  53.535  0.00  0.00           N
ATOM   3082  HE1 TRP X 215      27.970  35.829  54.078  0.00  0.00           H
ATOM   3083  CE2 TRP X 215      26.063  36.789  54.053  0.00  0.00           C
ATOM   3084  CZ2 TRP X 215      25.748  36.947  55.409  0.00  0.00           C
ATOM   3085  HZ2 TRP X 215      26.395  36.560  56.182  0.00  0.00           H
ATOM   3086  CH2 TRP X 215      24.521  37.530  55.723  0.00  0.00           C
ATOM   3087  HH2 TRP X 215      24.156  37.639  56.733  0.00  0.00           H
ATOM   3088  CZ3 TRP X 215      23.700  37.946  54.642  0.00  0.00           C
ATOM   3089  HZ3 TRP X 215      22.778  38.464  54.861  0.00  0.00           H
ATOM   3090  CE3 TRP X 215      24.092  37.682  53.278  0.00  0.00           C
ATOM   3091  HE3 TRP X 215      23.411  37.796  52.448  0.00  0.00           H
ATOM   3092  CD2 TRP X 215      25.297  37.024  52.943  0.00  0.00           C
ATOM   3093  C   TRP X 215      24.180  34.024  51.011  0.00  0.00           C
ATOM   3094  O   TRP X 215      24.733  33.211  51.759  0.00  0.00           O
ATOM   3095  N   ILE X 216      22.849  34.167  51.047  0.00  0.00           N
ATOM   3096  H   ILE X 216      22.501  34.878  50.420  0.00  0.00           H
ATOM   3097  CA  ILE X 216      21.980  33.380  51.900  0.00  0.00           C
ATOM   3098  HA  ILE X 216      22.190  33.660  52.932  0.00  0.00           H
ATOM   3099  CB  ILE X 216      20.523  33.924  51.849  0.00  0.00           C
ATOM   3100  HB  ILE X 216      20.240  34.036  50.802  0.00  0.00           H
ATOM   3101  CG2 ILE X 216      19.524  32.902  52.414  0.00  0.00           C
ATOM   3102 HG21 ILE X 216      18.511  33.303  52.435  0.00  0.00           H
ATOM   3103 HG22 ILE X 216      19.364  32.029  51.781  0.00  0.00           H
ATOM   3104 HG23 ILE X 216      19.811  32.492  53.383  0.00  0.00           H
ATOM   3105  CG1 ILE X 216      20.276  35.311  52.551  0.00  0.00           C
ATOM   3106 HG12 ILE X 216      19.925  35.164  53.572  0.00  0.00           H
ATOM   3107 HG13 ILE X 216      21.257  35.785  52.560  0.00  0.00           H
ATOM   3108  CD1 ILE X 216      19.219  36.105  51.745  0.00  0.00           C
ATOM   3109 HD11 ILE X 216      19.235  37.126  52.126  0.00  0.00           H
ATOM   3110 HD12 ILE X 216      19.512  36.098  50.695  0.00  0.00           H
ATOM   3111 HD13 ILE X 216      18.254  35.662  51.992  0.00  0.00           H
ATOM   3112  C   ILE X 216      22.127  31.815  51.650  0.00  0.00           C
ATOM   3113  O   ILE X 216      22.560  31.069  52.548  0.00  0.00           O
ATOM   3114  N   LYS X 217      22.083  31.392  50.354  0.00  0.00           N
ATOM   3115  H   LYS X 217      21.720  32.076  49.706  0.00  0.00           H
ATOM   3116  CA  LYS X 217      22.289  29.992  49.859  0.00  0.00           C
ATOM   3117  HA  LYS X 217      21.539  29.353  50.327  0.00  0.00           H
ATOM   3118  CB  LYS X 217      22.203  29.876  48.396  0.00  0.00           C
ATOM   3119  HB2 LYS X 217      22.821  30.685  48.007  0.00  0.00           H
ATOM   3120  HB3 LYS X 217      22.641  28.915  48.126  0.00  0.00           H
ATOM   3121  CG  LYS X 217      20.742  30.017  47.953  0.00  0.00           C
ATOM   3122  HG2 LYS X 217      20.192  29.131  48.266  0.00  0.00           H
ATOM   3123  HG3 LYS X 217      20.157  30.833  48.378  0.00  0.00           H
ATOM   3124  CD  LYS X 217      20.691  30.212  46.488  0.00  0.00           C
ATOM   3125  HD2 LYS X 217      21.486  30.881  46.160  0.00  0.00           H
ATOM   3126  HD3 LYS X 217      20.925  29.243  46.045  0.00  0.00           H
ATOM   3127  CE  LYS X 217      19.271  30.584  45.984  0.00  0.00           C
ATOM   3128  HE2 LYS X 217      18.573  29.768  46.170  0.00  0.00           H
ATOM   3129  HE3 LYS X 217      18.774  31.398  46.511  0.00  0.00           H
ATOM   3130  NZ  LYS X 217      19.349  30.836  44.554  0.00  0.00           N
ATOM   3131  HZ1 LYS X 217      19.870  31.677  44.348  0.00  0.00           H
ATOM   3132  HZ2 LYS X 217      19.865  30.099  44.096  0.00  0.00           H
ATOM   3133  HZ3 LYS X 217      18.408  30.880  44.190  0.00  0.00           H
ATOM   3134  C   LYS X 217      23.597  29.531  50.342  0.00  0.00           C
ATOM   3135  O   LYS X 217      23.700  28.472  50.884  0.00  0.00           O
ATOM   3136  N   GLN X 218      24.715  30.233  50.069  0.00  0.00           N
ATOM   3137  H   GLN X 218      24.498  31.142  49.686  0.00  0.00           H
ATOM   3138  CA  GLN X 218      26.084  29.914  50.374  0.00  0.00           C
ATOM   3139  HA  GLN X 218      26.417  29.048  49.801  0.00  0.00           H
ATOM   3140  CB  GLN X 218      27.055  30.991  49.968  0.00  0.00           C
ATOM   3141  HB2 GLN X 218      26.530  31.916  50.205  0.00  0.00           H
ATOM   3142  HB3 GLN X 218      28.022  30.831  50.445  0.00  0.00           H
ATOM   3143  CG  GLN X 218      27.297  30.948  48.471  0.00  0.00           C
ATOM   3144  HG2 GLN X 218      27.832  30.034  48.211  0.00  0.00           H
ATOM   3145  HG3 GLN X 218      26.293  30.809  48.070  0.00  0.00           H
ATOM   3146  CD  GLN X 218      27.859  32.237  47.872  0.00  0.00           C
ATOM   3147  OE1 GLN X 218      28.151  33.140  48.619  0.00  0.00           O
ATOM   3148  NE2 GLN X 218      27.955  32.368  46.573  0.00  0.00           N
ATOM   3149 HE21 GLN X 218      28.559  33.091  46.209  0.00  0.00           H
ATOM   3150 HE22 GLN X 218      27.476  31.657  46.040  0.00  0.00           H
ATOM   3151  C   GLN X 218      26.237  29.652  51.876  0.00  0.00           C
ATOM   3152  O   GLN X 218      26.719  28.624  52.362  0.00  0.00           O
ATOM   3153  N   THR X 219      25.860  30.638  52.680  0.00  0.00           N
ATOM   3154  H   THR X 219      25.579  31.521  52.280  0.00  0.00           H
ATOM   3155  CA  THR X 219      25.936  30.706  54.119  0.00  0.00           C
ATOM   3156  HA  THR X 219      26.954  30.637  54.501  0.00  0.00           H
ATOM   3157  CB  THR X 219      25.515  32.149  54.598  0.00  0.00           C
ATOM   3158  HB  THR X 219      24.479  32.346  54.321  0.00  0.00           H
ATOM   3159  CG2 THR X 219      25.834  32.529  56.077  0.00  0.00           C
ATOM   3160 HG21 THR X 219      26.781  32.038  56.301  0.00  0.00           H
ATOM   3161 HG22 THR X 219      25.959  33.574  56.360  0.00  0.00           H
ATOM   3162 HG23 THR X 219      25.005  32.164  56.683  0.00  0.00           H
ATOM   3163  OG1 THR X 219      26.405  32.951  53.840  0.00  0.00           O
ATOM   3164  HG1 THR X 219      25.830  33.243  53.129  0.00  0.00           H
ATOM   3165  C   THR X 219      25.104  29.626  54.882  0.00  0.00           C
ATOM   3166  O   THR X 219      25.595  29.058  55.839  0.00  0.00           O
ATOM   3167  N   ILE X 220      23.908  29.320  54.352  0.00  0.00           N
ATOM   3168  H   ILE X 220      23.570  29.734  53.495  0.00  0.00           H
ATOM   3169  CA  ILE X 220      23.089  28.165  54.778  0.00  0.00           C
ATOM   3170  HA  ILE X 220      22.944  28.214  55.857  0.00  0.00           H
ATOM   3171  CB  ILE X 220      21.677  28.166  54.103  0.00  0.00           C
ATOM   3172  HB  ILE X 220      21.792  28.345  53.034  0.00  0.00           H
ATOM   3173  CG2 ILE X 220      21.023  26.771  54.315  0.00  0.00           C
ATOM   3174 HG21 ILE X 220      20.046  26.754  53.833  0.00  0.00           H
ATOM   3175 HG22 ILE X 220      21.625  25.970  53.884  0.00  0.00           H
ATOM   3176 HG23 ILE X 220      20.961  26.605  55.390  0.00  0.00           H
ATOM   3177  CG1 ILE X 220      20.799  29.297  54.723  0.00  0.00           C
ATOM   3178 HG12 ILE X 220      20.696  29.135  55.796  0.00  0.00           H
ATOM   3179 HG13 ILE X 220      21.253  30.250  54.452  0.00  0.00           H
ATOM   3180  CD1 ILE X 220      19.470  29.417  53.973  0.00  0.00           C
ATOM   3181 HD11 ILE X 220      19.678  29.450  52.903  0.00  0.00           H
ATOM   3182 HD12 ILE X 220      18.818  28.573  54.196  0.00  0.00           H
ATOM   3183 HD13 ILE X 220      18.911  30.282  54.331  0.00  0.00           H
ATOM   3184  C   ILE X 220      23.896  26.898  54.463  0.00  0.00           C
ATOM   3185  O   ILE X 220      24.119  26.023  55.316  0.00  0.00           O
ATOM   3186  N   ALA X 221      24.341  26.783  53.216  0.00  0.00           N
ATOM   3187  H   ALA X 221      24.154  27.466  52.496  0.00  0.00           H
ATOM   3188  CA  ALA X 221      25.007  25.595  52.706  0.00  0.00           C
ATOM   3189  HA  ALA X 221      24.506  24.713  53.104  0.00  0.00           H
ATOM   3190  CB  ALA X 221      24.977  25.516  51.159  0.00  0.00           C
ATOM   3191  HB1 ALA X 221      25.396  24.673  50.608  0.00  0.00           H
ATOM   3192  HB2 ALA X 221      23.913  25.553  50.923  0.00  0.00           H
ATOM   3193  HB3 ALA X 221      25.425  26.394  50.694  0.00  0.00           H
ATOM   3194  C   ALA X 221      26.473  25.399  53.214  0.00  0.00           C
ATOM   3195  O   ALA X 221      27.254  24.657  52.576  0.00  0.00           O
ATOM   3196  N   SER X 222      26.842  26.119  54.279  0.00  0.00           N
ATOM   3197  H   SER X 222      26.136  26.585  54.831  0.00  0.00           H
ATOM   3198  CA  SER X 222      28.238  26.095  54.816  0.00  0.00           C
ATOM   3199  HA  SER X 222      28.504  25.058  54.612  0.00  0.00           H
ATOM   3200  CB  SER X 222      29.304  26.939  54.112  0.00  0.00           C
ATOM   3201  HB2 SER X 222      30.220  26.821  54.690  0.00  0.00           H
ATOM   3202  HB3 SER X 222      29.535  26.578  53.110  0.00  0.00           H
ATOM   3203  OG  SER X 222      28.827  28.282  53.952  0.00  0.00           O
ATOM   3204  HG  SER X 222      28.043  28.228  53.400  0.00  0.00           H
ATOM   3205  C   SER X 222      28.376  26.211  56.356  0.00  0.00           C
ATOM   3206  O   SER X 222      29.474  26.119  56.964  0.00  0.00           O
ATOM   3207  N   ASN X 223      27.275  26.480  57.062  0.00  0.00           N
ATOM   3208  H   ASN X 223      26.423  26.591  56.532  0.00  0.00           H
ATOM   3209  CA  ASN X 223      27.226  26.609  58.544  0.00  0.00           C
ATOM   3210  HA  ASN X 223      28.167  26.263  58.972  0.00  0.00           H
ATOM   3211  CB  ASN X 223      27.088  28.151  58.782  0.00  0.00           C
ATOM   3212  HB2 ASN X 223      26.219  28.540  58.250  0.00  0.00           H
ATOM   3213  HB3 ASN X 223      26.991  28.333  59.852  0.00  0.00           H
ATOM   3214  CG  ASN X 223      28.336  29.045  58.391  0.00  0.00           C
ATOM   3215  OD1 ASN X 223      29.270  29.216  59.183  0.00  0.00           O
ATOM   3216  ND2 ASN X 223      28.199  29.588  57.210  0.00  0.00           N
ATOM   3217 HD21 ASN X 223      28.855  30.243  56.810  0.00  0.00           H
ATOM   3218 HD22 ASN X 223      27.334  29.462  56.705  0.00  0.00           H
ATOM   3219  C   ASN X 223      26.065  25.826  59.191  0.00  0.00           C
ATOM   3220  O   ASN X 223      25.741  25.913  60.391  0.00  0.00           O
ATOM   3221  OXT ASN X 223      25.474  25.023  58.462  0.00  0.00           O
ATOM   3222  CA  CA  X 224       1.573  33.408  72.623  0.00  0.00          CA
ATOM   3223  N1  BEN X 225      10.011  54.934  58.877  0.00  0.00           N
ATOM   3224  H1  BEN X 225       9.079  55.081  58.511  0.00  0.00           H
ATOM   3225  H2  BEN X 225      10.172  55.394  59.764  0.00  0.00           H
ATOM   3226  C1  BEN X 225      10.328  53.600  59.081  0.00  0.00           C
ATOM   3227  N2  BEN X 225      10.001  52.827  58.058  0.00  0.00           N
ATOM   3228  H3  BEN X 225      10.163  51.836  58.189  0.00  0.00           H
ATOM   3229  H4  BEN X 225       9.076  53.021  57.697  0.00  0.00           H
ATOM   3230  C2  BEN X 225      11.255  53.171  60.204  0.00  0.00           C
ATOM   3231  C3  BEN X 225      11.429  51.802  60.406  0.00  0.00           C
ATOM   3232  H5  BEN X 225      10.882  51.091  59.794  0.00  0.00           H
ATOM   3233  C4  BEN X 225      12.252  51.289  61.431  0.00  0.00           C
ATOM   3234  H6  BEN X 225      12.301  50.234  61.681  0.00  0.00           H
ATOM   3235  C5  BEN X 225      12.886  52.199  62.291  0.00  0.00           C
ATOM   3236  H7  BEN X 225      13.423  51.798  63.146  0.00  0.00           H
ATOM   3237  C6  BEN X 225      12.713  53.598  62.119  0.00  0.00           C
ATOM   3238  H8  BEN X 225      13.096  54.346  62.807  0.00  0.00           H
ATOM   3239  C7  BEN X 225      11.977  54.068  61.000  0.00  0.00           C
ATOM   3240  H9  BEN X 225      11.909  55.141  60.848  0.00  0.00           H
ATOM   3241  N1  BEN X 226      -5.146   6.782  10.934  0.00  0.00           N
ATOM   3242  H1  BEN X 226      -4.602   6.006  10.580  0.00  0.00           H
ATOM   3243  H2  BEN X 226      -5.056   7.465  10.193  0.00  0.00           H
ATOM   3244  C1  BEN X 226      -4.856   7.109  12.149  0.00  0.00           C
ATOM   3245  N2  BEN X 226      -4.687   8.470  12.198  0.00  0.00           N
ATOM   3246  H3  BEN X 226      -5.104   8.954  11.413  0.00  0.00           H
ATOM   3247  H4  BEN X 226      -4.881   8.866  13.109  0.00  0.00           H
ATOM   3248  C2  BEN X 226      -4.360   6.087  13.063  0.00  0.00           C
ATOM   3249  C3  BEN X 226      -4.659   4.763  12.816  0.00  0.00           C
ATOM   3250  H5  BEN X 226      -5.288   4.595  11.947  0.00  0.00           H
ATOM   3251  C4  BEN X 226      -4.035   3.705  13.478  0.00  0.00           C
ATOM   3252  H6  BEN X 226      -4.320   2.704  13.166  0.00  0.00           H
ATOM   3253  C5  BEN X 226      -3.143   4.018  14.496  0.00  0.00           C
ATOM   3254  H7  BEN X 226      -2.732   3.200  15.079  0.00  0.00           H
ATOM   3255  C6  BEN X 226      -2.786   5.391  14.721  0.00  0.00           C
ATOM   3256  H8  BEN X 226      -1.904   5.573  15.328  0.00  0.00           H
ATOM   3257  C7  BEN X 226      -3.341   6.387  14.019  0.00  0.00           C
ATOM   3258  H9  BEN X 226      -2.979   7.398  14.179  0.00  0.00           H
ATOM   3259  N1  BEN X 227      21.282  74.268  47.864  0.00  0.00           N
ATOM   3260  H1  BEN X 227      21.736  74.011  46.997  0.00  0.00           H
ATOM   3261  H2  BEN X 227      21.813  73.997  48.682  0.00  0.00           H
ATOM   3262  C1  BEN X 227      21.235  75.619  47.997  0.00  0.00           C
ATOM   3263  N2  BEN X 227      21.734  75.778  49.246  0.00  0.00           N
ATOM   3264  H3  BEN X 227      21.031  75.451  49.896  0.00  0.00           H
ATOM   3265  H4  BEN X 227      21.931  76.753  49.433  0.00  0.00           H
ATOM   3266  C2  BEN X 227      21.681  76.438  46.837  0.00  0.00           C
ATOM   3267  C3  BEN X 227      21.495  76.039  45.478  0.00  0.00           C
ATOM   3268  H5  BEN X 227      21.230  75.021  45.207  0.00  0.00           H
ATOM   3269  C4  BEN X 227      21.700  76.859  44.405  0.00  0.00           C
ATOM   3270  H6  BEN X 227      21.418  76.638  43.380  0.00  0.00           H
ATOM   3271  C5  BEN X 227      21.991  78.188  44.679  0.00  0.00           C
ATOM   3272  H7  BEN X 227      21.873  78.908  43.874  0.00  0.00           H
ATOM   3273  C6  BEN X 227      22.140  78.608  45.973  0.00  0.00           C
ATOM   3274  H8  BEN X 227      22.349  79.660  46.145  0.00  0.00           H
ATOM   3275  C7  BEN X 227      22.054  77.782  47.051  0.00  0.00           C
ATOM   3276  H9  BEN X 227      22.296  78.109  48.058  0.00  0.00           H
ATOM   3277  N1  BEN X 228      11.759  51.819  15.670  0.00  0.00           N
ATOM   3278  H1  BEN X 228      10.913  51.975  15.136  0.00  0.00           H
ATOM   3279  H2  BEN X 228      12.408  52.545  15.394  0.00  0.00           H
ATOM   3280  C1  BEN X 228      12.158  50.538  15.555  0.00  0.00           C
ATOM   3281  N2  BEN X 228      11.581  49.964  14.478  0.00  0.00           N
ATOM   3282  H3  BEN X 228      11.444  48.961  14.473  0.00  0.00           H
ATOM   3283  H4  BEN X 228      11.423  50.469  13.616  0.00  0.00           H
ATOM   3284  C2  BEN X 228      12.579  49.831  16.795  0.00  0.00           C
ATOM   3285  C3  BEN X 228      12.487  48.411  16.938  0.00  0.00           C
ATOM   3286  H5  BEN X 228      12.176  47.839  16.068  0.00  0.00           H
ATOM   3287  C4  BEN X 228      12.911  47.797  18.069  0.00  0.00           C
ATOM   3288  H6  BEN X 228      12.834  46.715  18.011  0.00  0.00           H
ATOM   3289  C5  BEN X 228      13.114  48.532  19.281  0.00  0.00           C
ATOM   3290  H7  BEN X 228      13.395  48.052  20.214  0.00  0.00           H
ATOM   3291  C6  BEN X 228      13.169  49.911  19.273  0.00  0.00           C
ATOM   3292  H8  BEN X 228      13.287  50.572  20.126  0.00  0.00           H
ATOM   3293  C7  BEN X 228      12.815  50.540  18.015  0.00  0.00           C
ATOM   3294  H9  BEN X 228      12.718  51.620  17.959  0.00  0.00           H
ATOM   3295  Cl- Cl- X 229      17.731  17.196  29.954  0.00  0.00          CL
ATOM   3296  Cl- Cl- X 230     -14.316   6.098  14.189  0.00  0.00          CL
ATOM   3297  Cl- Cl- X 231      31.205  20.241  47.618  0.00  0.00          CL
ATOM   3298  Cl- Cl- X 232     -12.181  45.058  47.339  0.00  0.00          CL
ATOM   3299  Cl- Cl- X 233      14.583  51.413  13.588  0.00  0.00          CL
ATOM   3300  Cl- Cl- X 234     -44.364  23.495  35.266  0.00  0.00          CL
ATOM   3301  Cl- Cl- X 235      -1.237  37.624  41.572  0.00  0.00          CL
ATOM   3302  Cl- Cl- X 236      -1.409  41.007  14.471  0.00  0.00          CL
ATOM   3303  Cl- Cl- X 237      11.323  -4.919  54.623  0.00  0.00          CL
ATOM   3304  Cl- Cl- X 238       7.855  54.041  29.733  0.00  0.00          CL
ATOM   3305  Cl- Cl- X 239     -12.199  20.364  81.305  0.00  0.00          CL
ATOM   3306  Cl- Cl- X 240     -14.607  59.030  25.267  0.00  0.00          CL
ATOM   3307  Cl- Cl- X 241     -20.736  65.556   8.994  0.00  0.00          CL
ATOM   3308  O   WAT X 242     -18.986 -12.431  26.672  0.00  0.00           O
ATOM   3309  H1  WAT X 242     -19.018 -11.479  26.770  0.00  0.00           H
ATOM   3310  H2  WAT X 242     -18.076 -12.661  26.859  0.00  0.00           H
ATOM   3311  O   WAT X 243      12.756  12.284  59.344  0.00  0.00           O
ATOM   3312  H1  WAT X 243      11.835  12.176  59.107  0.00  0.00           H
ATOM   3313  H2  WAT X 243      13.238  11.892  58.616  0.00  0.00           H
ATOM   3314  O   WAT X 244       8.662 -10.221  68.946  0.00  0.00           O
ATOM   3315  H1  WAT X 244       8.494  -9.322  68.664  0.00  0.00           H
ATOM   3316  H2  WAT X 244       7.792 -10.593  69.094  0.00  0.00           H
ATOM   3317  O   WAT X 245     -24.594  59.816  12.039  0.00  0.00           O
ATOM   3318  H1  WAT X 245     -23.764  60.207  12.312  0.00  0.00           H
ATOM   3319  H2  WAT X 245     -24.539  58.907  12.336  0.00  0.00           H
ATOM   3320  O   WAT X 246     -19.749   2.025  47.704  0.00  0.00           O
ATOM   3321  H1  WAT X 246     -20.447   1.386  47.849  0.00  0.00           H
ATOM   3322  H2  WAT X 246     -19.315   1.728  46.904  0.00  0.00           H
ATOM   3323  O   WAT X 247      -5.806   9.672  40.834  0.00  0.00           O
ATOM   3324  H1  WAT X 247      -6.212   9.838  41.685  0.00  0.00           H
ATOM   3325  H2  WAT X 247      -4.873   9.828  40.980  0.00  0.00           H
ATOM   3326  O   WAT X 248      10.995  56.689  21.008  0.00  0.00           O
ATOM   3327  H1  WAT X 248      10.240  57.238  21.219  0.00  0.00           H
ATOM   3328  H2  WAT X 248      11.155  56.185  21.807  0.00  0.00           H
ATOM   3329  O   WAT X 249      32.637  39.434  23.796  0.00  0.00           O
ATOM   3330  H1  WAT X 249      31.981  39.723  24.431  0.00  0.00           H
ATOM   3331  H2  WAT X 249      33.230  40.180  23.709  0.00  0.00           H
ATOM   3332  O   WAT X 250      -6.621   4.204  71.728  0.00  0.00           O
ATOM   3333  H1  WAT X 250      -5.823   4.154  72.255  0.00  0.00           H
ATOM   3334  H2  WAT X 250      -6.990   5.063  71.934  0.00  0.00           H
ATOM   3335  O   WAT X 251       7.926  25.497  39.325  0.00  0.00           O
ATOM   3336  H1  WAT X 251       7.230  25.028  39.785  0.00  0.00           H
ATOM   3337  H2  WAT X 251       7.872  26.393  39.659  0.00  0.00           H
ATOM   3338  O   WAT X 252       0.675  -9.667  27.969  0.00  0.00           O
ATOM   3339  H1  WAT X 252       0.539  -8.825  28.405  0.00  0.00           H
ATOM   3340  H2  WAT X 252       1.037  -9.437  27.113  0.00  0.00           H
ATOM   3341  O   WAT X 253      45.407  48.305  40.931  0.00  0.00           O
ATOM   3342  H1  WAT X 253      46.190  48.833  40.772  0.00  0.00           H
ATOM   3343  H2  WAT X 253      45.714  47.400  40.870  0.00  0.00           H
ATOM   3344  O   WAT X 254      -4.746  41.006  21.120  0.00  0.00           O
ATOM   3345  H1  WAT X 254      -5.345  41.641  20.727  0.00  0.00           H
ATOM   3346  H2  WAT X 254      -5.315  40.306  21.440  0.00  0.00           H
ATOM   3347  O   WAT X 255      14.712  33.238  -8.469  0.00  0.00           O
ATOM   3348  H1  WAT X 255      15.584  33.630  -8.524  0.00  0.00           H
ATOM   3349  H2  WAT X 255      14.806  32.535  -7.827  0.00  0.00           H
ATOM   3350  O   WAT X 256       1.062  66.083  21.845  0.00  0.00           O
ATOM   3351  H1  WAT X 256       0.991  66.508  20.991  0.00  0.00           H
ATOM   3352  H2  WAT X 256       1.078  66.805  22.472  0.00  0.00           H
ATOM   3353  O   WAT X 257     -40.713  18.730  38.866  0.00  0.00           O
ATOM   3354  H1  WAT X 257     -41.212  19.154  38.168  0.00  0.00           H
ATOM   3355  H2  WAT X 257     -41.372  18.478  39.512  0.00  0.00           H
ATOM   3356  O   WAT X 258     -21.694  24.016  77.356  0.00  0.00           O
ATOM   3357  H1  WAT X 258     -21.260  24.743  76.911  0.00  0.00           H
ATOM   3358  H2  WAT X 258     -21.174  23.247  77.121  0.00  0.00           H
ATOM   3359  O   WAT X 259      23.884  -0.952  73.249  0.00  0.00           O
ATOM   3360  H1  WAT X 259      23.635  -1.053  74.168  0.00  0.00           H
ATOM   3361  H2  WAT X 259      23.589  -1.761  72.831  0.00  0.00           H
ATOM   3362  O   WAT X 260       8.964  75.089  49.454  0.00  0.00           O
ATOM   3363  H1  WAT X 260       8.682  75.984  49.646  0.00  0.00           H
ATOM   3364  H2  WAT X 260       9.331  74.772  50.279  0.00  0.00           H
ATOM   3365  O   WAT X 261     -19.103 -20.662  27.944  0.00  0.00           O
ATOM   3366  H1  WAT X 261     -19.859 -21.149  28.273  0.00  0.00           H
ATOM   3367  H2  WAT X 261     -19.292 -20.525  27.016  0.00  0.00           H
ATOM   3368  O   WAT X 262      36.200  22.227  57.513  0.00  0.00           O
ATOM   3369  H1  WAT X 262      35.758  23.045  57.284  0.00  0.00           H
ATOM   3370  H2  WAT X 262      35.571  21.760  58.063  0.00  0.00           H
ATOM   3371  O   WAT X 263      14.871  72.994  54.591  0.00  0.00           O
ATOM   3372  H1  WAT X 263      14.539  73.501  53.850  0.00  0.00           H
ATOM   3373  H2  WAT X 263      15.320  73.638  55.139  0.00  0.00           H
ATOM   3374  O   WAT X 264      20.069  19.725  66.409  0.00  0.00           O
ATOM   3375  H1  WAT X 264      20.252  20.664  66.392  0.00  0.00           H
ATOM   3376  H2  WAT X 264      19.888  19.532  67.329  0.00  0.00           H
ATOM   3377  O   WAT X 265     -47.830  19.138  39.413  0.00  0.00           O
ATOM   3378  H1  WAT X 265     -48.517  18.481  39.305  0.00  0.00           H
ATOM   3379  H2  WAT X 265     -48.294  19.927  39.691  0.00  0.00           H
ATOM   3380  O   WAT X 266     -40.791   7.107  47.532  0.00  0.00           O
ATOM   3381  H1  WAT X 266     -41.054   6.391  48.110  0.00  0.00           H
ATOM   3382  H2  WAT X 266     -40.542   7.815  48.126  0.00  0.00           H
ATOM   3383  O   WAT X 267     -11.077  34.960  72.952  0.00  0.00           O
ATOM   3384  H1  WAT X 267     -11.249  34.051  72.707  0.00  0.00           H
ATOM   3385  H2  WAT X 267     -10.129  35.056  72.864  0.00  0.00           H
ATOM   3386  O   WAT X 268       2.092   1.640  32.813  0.00  0.00           O
ATOM   3387  H1  WAT X 268       1.305   1.702  32.272  0.00  0.00           H
ATOM   3388  H2  WAT X 268       1.873   0.993  33.483  0.00  0.00           H
ATOM   3389  O   WAT X 269       9.698   9.416  52.629  0.00  0.00           O
ATOM   3390  H1  WAT X 269       8.880   9.911  52.670  0.00  0.00           H
ATOM   3391  H2  WAT X 269      10.067   9.489  53.510  0.00  0.00           H
ATOM   3392  O   WAT X 270      -8.731  60.222  59.269  0.00  0.00           O
ATOM   3393  H1  WAT X 270      -9.344  59.504  59.421  0.00  0.00           H
ATOM   3394  H2  WAT X 270      -9.214  60.837  58.717  0.00  0.00           H
ATOM   3395  O   WAT X 271     -14.340  23.205  27.162  0.00  0.00           O
ATOM   3396  H1  WAT X 271     -13.576  23.357  26.607  0.00  0.00           H
ATOM   3397  H2  WAT X 271     -14.190  22.341  27.546  0.00  0.00           H
ATOM   3398  O   WAT X 272      29.678  12.433  61.897  0.00  0.00           O
ATOM   3399  H1  WAT X 272      30.326  11.762  62.113  0.00  0.00           H
ATOM   3400  H2  WAT X 272      30.176  13.106  61.433  0.00  0.00           H
ATOM   3401  O   WAT X 273      14.653  55.128  16.096  0.00  0.00           O
ATOM   3402  H1  WAT X 273      15.544  54.803  16.229  0.00  0.00           H
ATOM   3403  H2  WAT X 273      14.514  55.747  16.812  0.00  0.00           H
ATOM   3404  O   WAT X 274     -31.829  22.444  74.827  0.00  0.00           O
ATOM   3405  H1  WAT X 274     -31.638  23.070  75.525  0.00  0.00           H
ATOM   3406  H2  WAT X 274     -32.309  21.739  75.261  0.00  0.00           H
ATOM   3407  O   WAT X 275      -4.437  38.180  41.328  0.00  0.00           O
ATOM   3408  H1  WAT X 275      -3.509  37.951  41.383  0.00  0.00           H
ATOM   3409  H2  WAT X 275      -4.765  37.672  40.585  0.00  0.00           H
ATOM   3410  O   WAT X 276       0.923  41.665  81.357  0.00  0.00           O
ATOM   3411  H1  WAT X 276       0.499  42.200  82.028  0.00  0.00           H
ATOM   3412  H2  WAT X 276       1.529  42.264  80.921  0.00  0.00           H
ATOM   3413  O   WAT X 277     -24.223  -8.151  50.211  0.00  0.00           O
ATOM   3414  H1  WAT X 277     -23.791  -7.959  49.379  0.00  0.00           H
ATOM   3415  H2  WAT X 277     -24.615  -7.319  50.475  0.00  0.00           H
ATOM   3416  O   WAT X 278     -13.552  51.333  47.718  0.00  0.00           O
ATOM   3417  H1  WAT X 278     -14.419  51.375  48.121  0.00  0.00           H
ATOM   3418  H2  WAT X 278     -13.391  52.223  47.404  0.00  0.00           H
ATOM   3419  O   WAT X 279      -1.790  31.827  16.475  0.00  0.00           O
ATOM   3420  H1  WAT X 279      -1.042  31.428  16.031  0.00  0.00           H
ATOM   3421  H2  WAT X 279      -1.721  31.523  17.380  0.00  0.00           H
ATOM   3422  O   WAT X 280      17.453  -8.087  81.600  0.00  0.00           O
ATOM   3423  H1  WAT X 280      17.386  -7.362  80.979  0.00  0.00           H
ATOM   3424  H2  WAT X 280      16.982  -8.806  81.179  0.00  0.00           H
ATOM   3425  O   WAT X 281     -19.516   8.018  72.846  0.00  0.00           O
ATOM   3426  H1  WAT X 281     -19.613   8.521  73.654  0.00  0.00           H
ATOM   3427  H2  WAT X 281     -18.780   8.430  72.394  0.00  0.00           H
ATOM   3428  O   WAT X 282     -29.929  33.536  72.411  0.00  0.00           O
ATOM   3429  H1  WAT X 282     -28.989  33.670  72.293  0.00  0.00           H
ATOM   3430  H2  WAT X 282     -30.330  34.335  72.069  0.00  0.00           H
ATOM   3431  O   WAT X 283     -12.218  12.505  15.648  0.00  0.00           O
ATOM   3432  H1  WAT X 283     -11.339  12.882  15.605  0.00  0.00           H
ATOM   3433  H2  WAT X 283     -12.074  11.559  15.627  0.00  0.00           H
ATOM   3434  O   WAT X 284     -14.984  55.267  38.066  0.00  0.00           O
ATOM   3435  H1  WAT X 284     -15.126  55.742  37.247  0.00  0.00           H
ATOM   3436  H2  WAT X 284     -14.034  55.175  38.129  0.00  0.00           H
ATOM   3437  O   WAT X 285      31.266  49.189  40.044  0.00  0.00           O
ATOM   3438  H1  WAT X 285      31.406  48.703  40.857  0.00  0.00           H
ATOM   3439  H2  WAT X 285      31.066  50.081  40.330  0.00  0.00           H
ATOM   3440  O   WAT X 286      -8.723  70.360  26.551  0.00  0.00           O
ATOM   3441  H1  WAT X 286      -9.635  70.645  26.497  0.00  0.00           H
ATOM   3442  H2  WAT X 286      -8.214  71.155  26.391  0.00  0.00           H
ATOM   3443  O   WAT X 287      -9.265  63.069  41.982  0.00  0.00           O
ATOM   3444  H1  WAT X 287      -8.923  63.836  42.442  0.00  0.00           H
ATOM   3445  H2  WAT X 287      -9.112  62.341  42.584  0.00  0.00           H
ATOM   3446  O   WAT X 288      15.849   7.668  30.156  0.00  0.00           O
ATOM   3447  H1  WAT X 288      16.424   7.144  30.713  0.00  0.00           H
ATOM   3448  H2  WAT X 288      16.387   8.411  29.886  0.00  0.00           H
ATOM   3449  O   WAT X 289     -13.500  29.858  71.090  0.00  0.00           O
ATOM   3450  H1  WAT X 289     -13.578  29.089  71.655  0.00  0.00           H
ATOM   3451  H2  WAT X 289     -14.183  29.741  70.430  0.00  0.00           H
ATOM   3452  O   WAT X 290      16.003   9.767  46.054  0.00  0.00           O
ATOM   3453  H1  WAT X 290      15.101   9.731  45.735  0.00  0.00           H
ATOM   3454  H2  WAT X 290      16.264   8.850  46.139  0.00  0.00           H
ATOM   3455  O   WAT X 291       1.920  59.425  25.965  0.00  0.00           O
ATOM   3456  H1  WAT X 291       0.965  59.384  25.999  0.00  0.00           H
ATOM   3457  H2  WAT X 291       2.111  60.305  25.640  0.00  0.00           H
ATOM   3458  O   WAT X 292      -4.975  -7.281  38.038  0.00  0.00           O
ATOM   3459  H1  WAT X 292      -5.218  -7.207  37.115  0.00  0.00           H
ATOM   3460  H2  WAT X 292      -5.770  -7.595  38.470  0.00  0.00           H
ATOM   3461  O   WAT X 293       3.295  39.334  13.338  0.00  0.00           O
ATOM   3462  H1  WAT X 293       3.970  39.816  13.815  0.00  0.00           H
ATOM   3463  H2  WAT X 293       3.776  38.842  12.673  0.00  0.00           H
ATOM   3464  O   WAT X 294      -3.909  35.565  75.714  0.00  0.00           O
ATOM   3465  H1  WAT X 294      -3.324  34.964  75.252  0.00  0.00           H
ATOM   3466  H2  WAT X 294      -4.449  34.998  76.264  0.00  0.00           H
ATOM   3467  O   WAT X 295      -5.893  59.719  37.834  0.00  0.00           O
ATOM   3468  H1  WAT X 295      -5.570  58.826  37.708  0.00  0.00           H
ATOM   3469  H2  WAT X 295      -6.499  59.653  38.572  0.00  0.00           H
ATOM   3470  O   WAT X 296     -12.986  27.674   6.925  0.00  0.00           O
ATOM   3471  H1  WAT X 296     -12.847  28.509   6.479  0.00  0.00           H
ATOM   3472  H2  WAT X 296     -12.576  27.788   7.782  0.00  0.00           H
ATOM   3473  O   WAT X 297       2.893  18.640  73.892  0.00  0.00           O
ATOM   3474  H1  WAT X 297       3.542  19.320  74.071  0.00  0.00           H
ATOM   3475  H2  WAT X 297       3.357  18.001  73.351  0.00  0.00           H
ATOM   3476  O   WAT X 298      -0.287   1.525  14.957  0.00  0.00           O
ATOM   3477  H1  WAT X 298       0.476   1.807  14.452  0.00  0.00           H
ATOM   3478  H2  WAT X 298      -0.839   1.069  14.321  0.00  0.00           H
ATOM   3479  O   WAT X 299     -32.716  24.179  48.079  0.00  0.00           O
ATOM   3480  H1  WAT X 299     -33.090  23.564  48.710  0.00  0.00           H
ATOM   3481  H2  WAT X 299     -32.527  23.645  47.307  0.00  0.00           H
ATOM   3482  O   WAT X 300       6.566  23.572  40.890  0.00  0.00           O
ATOM   3483  H1  WAT X 300       7.300  23.485  41.498  0.00  0.00           H
ATOM   3484  H2  WAT X 300       6.585  22.766  40.375  0.00  0.00           H
ATOM   3485  O   WAT X 301      26.423  13.210  75.231  0.00  0.00           O
ATOM   3486  H1  WAT X 301      26.122  12.739  76.008  0.00  0.00           H
ATOM   3487  H2  WAT X 301      27.187  12.716  74.933  0.00  0.00           H
ATOM   3488  O   WAT X 302      11.581   9.473  72.306  0.00  0.00           O
ATOM   3489  H1  WAT X 302      11.707  10.319  71.875  0.00  0.00           H
ATOM   3490  H2  WAT X 302      12.336   8.951  72.034  0.00  0.00           H
ATOM   3491  O   WAT X 303     -32.703  48.760  28.055  0.00  0.00           O
ATOM   3492  H1  WAT X 303     -32.569  48.055  27.421  0.00  0.00           H
ATOM   3493  H2  WAT X 303     -32.553  48.349  28.906  0.00  0.00           H
ATOM   3494  O   WAT X 304       6.132  61.410  17.287  0.00  0.00           O
ATOM   3495  H1  WAT X 304       5.358  61.971  17.247  0.00  0.00           H
ATOM   3496  H2  WAT X 304       6.768  61.914  17.796  0.00  0.00           H
ATOM   3497  O   WAT X 305      -7.914  45.976  49.344  0.00  0.00           O
ATOM   3498  H1  WAT X 305      -8.689  45.527  49.683  0.00  0.00           H
ATOM   3499  H2  WAT X 305      -8.212  46.869  49.170  0.00  0.00           H
ATOM   3500  O   WAT X 306     -39.005  25.083  39.367  0.00  0.00           O
ATOM   3501  H1  WAT X 306     -39.448  25.466  40.124  0.00  0.00           H
ATOM   3502  H2  WAT X 306     -38.078  25.084  39.606  0.00  0.00           H
ATOM   3503  O   WAT X 307      -5.493  35.723  60.646  0.00  0.00           O
ATOM   3504  H1  WAT X 307      -5.088  36.573  60.817  0.00  0.00           H
ATOM   3505  H2  WAT X 307      -4.866  35.268  60.084  0.00  0.00           H
ATOM   3506  O   WAT X 308      19.309  27.271  -7.367  0.00  0.00           O
ATOM   3507  H1  WAT X 308      18.643  27.823  -6.956  0.00  0.00           H
ATOM   3508  H2  WAT X 308      19.167  27.385  -8.307  0.00  0.00           H
ATOM   3509  O   WAT X 309     -19.439  18.267  22.925  0.00  0.00           O
ATOM   3510  H1  WAT X 309     -20.308  17.932  23.147  0.00  0.00           H
ATOM   3511  H2  WAT X 309     -19.116  17.667  22.252  0.00  0.00           H
ATOM   3512  O   WAT X 310     -17.948  53.428   7.697  0.00  0.00           O
ATOM   3513  H1  WAT X 310     -17.767  53.977   8.460  0.00  0.00           H
ATOM   3514  H2  WAT X 310     -18.354  52.640   8.059  0.00  0.00           H
ATOM   3515  O   WAT X 311      48.505  31.994  48.804  0.00  0.00           O
ATOM   3516  H1  WAT X 311      47.862  32.220  48.132  0.00  0.00           H
ATOM   3517  H2  WAT X 311      48.249  32.513  49.566  0.00  0.00           H
ATOM   3518  O   WAT X 312       3.919   1.497  24.003  0.00  0.00           O
ATOM   3519  H1  WAT X 312       4.580   1.393  23.318  0.00  0.00           H
ATOM   3520  H2  WAT X 312       4.084   2.368  24.365  0.00  0.00           H
ATOM   3521  O   WAT X 313     -26.472  -0.589  40.068  0.00  0.00           O
ATOM   3522  H1  WAT X 313     -27.329  -0.195  39.904  0.00  0.00           H
ATOM   3523  H2  WAT X 313     -25.910   0.149  40.303  0.00  0.00           H
ATOM   3524  O   WAT X 314     -23.243  43.468  23.418  0.00  0.00           O
ATOM   3525  H1  WAT X 314     -22.988  43.541  22.499  0.00  0.00           H
ATOM   3526  H2  WAT X 314     -23.478  44.359  23.674  0.00  0.00           H
ATOM   3527  O   WAT X 315     -35.787  20.352  77.531  0.00  0.00           O
ATOM   3528  H1  WAT X 315     -35.521  20.371  78.450  0.00  0.00           H
ATOM   3529  H2  WAT X 315     -36.741  20.282  77.559  0.00  0.00           H
ATOM   3530  O   WAT X 316      27.157  30.837  68.837  0.00  0.00           O
ATOM   3531  H1  WAT X 316      26.620  31.618  68.978  0.00  0.00           H
ATOM   3532  H2  WAT X 316      26.570  30.219  68.400  0.00  0.00           H
ATOM   3533  O   WAT X 317      15.122  24.753 -11.669  0.00  0.00           O
ATOM   3534  H1  WAT X 317      14.274  24.571 -12.074  0.00  0.00           H
ATOM   3535  H2  WAT X 317      15.144  24.191 -10.895  0.00  0.00           H
ATOM   3536  O   WAT X 318      -1.511  -9.094  69.314  0.00  0.00           O
ATOM   3537  H1  WAT X 318      -0.956  -8.318  69.251  0.00  0.00           H
ATOM   3538  H2  WAT X 318      -1.640  -9.222  70.254  0.00  0.00           H
ATOM   3539  O   WAT X 319      26.953  20.001  25.545  0.00  0.00           O
ATOM   3540  H1  WAT X 319      26.454  20.627  26.070  0.00  0.00           H
ATOM   3541  H2  WAT X 319      27.693  19.757  26.102  0.00  0.00           H
ATOM   3542  O   WAT X 320      26.349  58.845  62.381  0.00  0.00           O
ATOM   3543  H1  WAT X 320      25.689  58.216  62.673  0.00  0.00           H
ATOM   3544  H2  WAT X 320      26.832  58.384  61.694  0.00  0.00           H
ATOM   3545  O   WAT X 321       9.862  19.938  75.539  0.00  0.00           O
ATOM   3546  H1  WAT X 321       9.687  19.686  74.633  0.00  0.00           H
ATOM   3547  H2  WAT X 321      10.229  20.820  75.475  0.00  0.00           H
ATOM   3548  O   WAT X 322     -16.682  26.326  11.067  0.00  0.00           O
ATOM   3549  H1  WAT X 322     -17.376  26.047  11.664  0.00  0.00           H
ATOM   3550  H2  WAT X 322     -17.105  26.366  10.209  0.00  0.00           H
ATOM   3551  O   WAT X 323     -14.649  38.187  22.867  0.00  0.00           O
ATOM   3552  H1  WAT X 323     -15.595  38.299  22.775  0.00  0.00           H
ATOM   3553  H2  WAT X 323     -14.416  37.556  22.186  0.00  0.00           H
ATOM   3554  O   WAT X 324     -19.229 -18.767  32.132  0.00  0.00           O
ATOM   3555  H1  WAT X 324     -19.632 -17.900  32.150  0.00  0.00           H
ATOM   3556  H2  WAT X 324     -19.725 -19.276  32.773  0.00  0.00           H
ATOM   3557  O   WAT X 325     -42.362  18.948  65.791  0.00  0.00           O
ATOM   3558  H1  WAT X 325     -41.953  18.699  66.620  0.00  0.00           H
ATOM   3559  H2  WAT X 325     -42.923  19.691  66.015  0.00  0.00           H
ATOM   3560  O   WAT X 326      -2.981  47.398  70.096  0.00  0.00           O
ATOM   3561  H1  WAT X 326      -2.268  48.016  70.257  0.00  0.00           H
ATOM   3562  H2  WAT X 326      -3.774  47.881  70.328  0.00  0.00           H
ATOM   3563  O   WAT X 327      -1.344  69.167  17.137  0.00  0.00           O
ATOM   3564  H1  WAT X 327      -1.194  68.236  17.304  0.00  0.00           H
ATOM   3565  H2  WAT X 327      -1.544  69.536  17.997  0.00  0.00           H
ATOM   3566  O   WAT X 328     -10.062  47.238  51.893  0.00  0.00           O
ATOM   3567  H1  WAT X 328     -10.084  46.860  52.773  0.00  0.00           H
ATOM   3568  H2  WAT X 328     -10.707  46.731  51.399  0.00  0.00           H
ATOM   3569  O   WAT X 329       7.930  13.384  37.947  0.00  0.00           O
ATOM   3570  H1  WAT X 329       7.826  12.806  38.704  0.00  0.00           H
ATOM   3571  H2  WAT X 329       8.862  13.334  37.734  0.00  0.00           H
ATOM   3572  O   WAT X 330       0.153  49.922  70.107  0.00  0.00           O
ATOM   3573  H1  WAT X 330       0.236  50.640  69.480  0.00  0.00           H
ATOM   3574  H2  WAT X 330      -0.614  50.150  70.633  0.00  0.00           H
ATOM   3575  O   WAT X 331      28.929  14.712  74.041  0.00  0.00           O
ATOM   3576  H1  WAT X 331      29.785  14.491  74.407  0.00  0.00           H
ATOM   3577  H2  WAT X 331      28.343  14.732  74.798  0.00  0.00           H
ATOM   3578  O   WAT X 332     -28.113   4.777  36.817  0.00  0.00           O
ATOM   3579  H1  WAT X 332     -28.958   4.666  36.380  0.00  0.00           H
ATOM   3580  H2  WAT X 332     -27.468   4.512  36.162  0.00  0.00           H
ATOM   3581  O   WAT X 333     -25.647  11.536  27.097  0.00  0.00           O
ATOM   3582  H1  WAT X 333     -26.029  11.449  26.224  0.00  0.00           H
ATOM   3583  H2  WAT X 333     -26.208  11.001  27.659  0.00  0.00           H
ATOM   3584  O   WAT X 334     -27.281   7.447  34.617  0.00  0.00           O
ATOM   3585  H1  WAT X 334     -27.349   8.206  35.196  0.00  0.00           H
ATOM   3586  H2  WAT X 334     -28.141   7.387  34.199  0.00  0.00           H
ATOM   3587  O   WAT X 335     -24.151  22.770  62.590  0.00  0.00           O
ATOM   3588  H1  WAT X 335     -23.648  22.173  63.144  0.00  0.00           H
ATOM   3589  H2  WAT X 335     -25.001  22.342  62.486  0.00  0.00           H
ATOM   3590  O   WAT X 336     -41.996  18.670  30.792  0.00  0.00           O
ATOM   3591  H1  WAT X 336     -42.751  18.688  31.380  0.00  0.00           H
ATOM   3592  H2  WAT X 336     -41.358  18.112  31.237  0.00  0.00           H
ATOM   3593  O   WAT X 337     -12.208  41.542  33.563  0.00  0.00           O
ATOM   3594  H1  WAT X 337     -12.832  41.775  34.251  0.00  0.00           H
ATOM   3595  H2  WAT X 337     -11.359  41.526  34.005  0.00  0.00           H
ATOM   3596  O   WAT X 338      30.159  26.592  69.174  0.00  0.00           O
ATOM   3597  H1  WAT X 338      30.091  26.253  70.067  0.00  0.00           H
ATOM   3598  H2  WAT X 338      29.616  27.381  69.176  0.00  0.00           H
ATOM   3599  O   WAT X 339     -14.579  58.069   4.224  0.00  0.00           O
ATOM   3600  H1  WAT X 339     -15.130  58.625   4.774  0.00  0.00           H
ATOM   3601  H2  WAT X 339     -14.869  58.254   3.330  0.00  0.00           H
ATOM   3602  O   WAT X 340     -24.089  10.986  64.236  0.00  0.00           O
ATOM   3603  H1  WAT X 340     -24.365  10.892  63.325  0.00  0.00           H
ATOM   3604  H2  WAT X 340     -23.138  11.086  64.189  0.00  0.00           H
ATOM   3605  O   WAT X 341      49.056  55.089  43.012  0.00  0.00           O
ATOM   3606  H1  WAT X 341      49.126  55.288  43.946  0.00  0.00           H
ATOM   3607  H2  WAT X 341      48.212  55.457  42.751  0.00  0.00           H
ATOM   3608  O   WAT X 342       5.525  27.285  50.927  0.00  0.00           O
ATOM   3609  H1  WAT X 342       5.340  28.187  50.668  0.00  0.00           H
ATOM   3610  H2  WAT X 342       6.160  26.976  50.281  0.00  0.00           H
ATOM   3611  O   WAT X 343      -7.904  12.498  36.205  0.00  0.00           O
ATOM   3612  H1  WAT X 343      -8.274  12.294  35.346  0.00  0.00           H
ATOM   3613  H2  WAT X 343      -8.476  12.047  36.825  0.00  0.00           H
ATOM   3614  O   WAT X 344      -8.169  56.174   5.267  0.00  0.00           O
ATOM   3615  H1  WAT X 344      -8.624  55.336   5.183  0.00  0.00           H
ATOM   3616  H2  WAT X 344      -8.811  56.756   5.672  0.00  0.00           H
ATOM   3617  O   WAT X 345     -10.203 -20.729  41.854  0.00  0.00           O
ATOM   3618  H1  WAT X 345     -10.333 -21.005  40.947  0.00  0.00           H
ATOM   3619  H2  WAT X 345     -10.497 -21.476  42.376  0.00  0.00           H
ATOM   3620  O   WAT X 346      19.985  28.880  30.743  0.00  0.00           O
ATOM   3621  H1  WAT X 346      19.839  29.542  31.419  0.00  0.00           H
ATOM   3622  H2  WAT X 346      20.341  29.368  30.001  0.00  0.00           H
ATOM   3623  O   WAT X 347      -2.979  37.989  -2.059  0.00  0.00           O
ATOM   3624  H1  WAT X 347      -3.015  38.831  -1.606  0.00  0.00           H
ATOM   3625  H2  WAT X 347      -2.398  38.141  -2.804  0.00  0.00           H
ATOM   3626  O   WAT X 348      34.632  27.930  17.782  0.00  0.00           O
ATOM   3627  H1  WAT X 348      33.984  27.388  17.332  0.00  0.00           H
ATOM   3628  H2  WAT X 348      34.178  28.246  18.563  0.00  0.00           H
ATOM   3629  O   WAT X 349       6.152  38.800  32.194  0.00  0.00           O
ATOM   3630  H1  WAT X 349       5.547  39.068  32.886  0.00  0.00           H
ATOM   3631  H2  WAT X 349       6.167  39.541  31.589  0.00  0.00           H
ATOM   3632  O   WAT X 350     -25.161  49.680  12.037  0.00  0.00           O
ATOM   3633  H1  WAT X 350     -25.263  48.755  11.815  0.00  0.00           H
ATOM   3634  H2  WAT X 350     -25.960  50.094  11.710  0.00  0.00           H
ATOM   3635  O   WAT X 351       7.356  26.436  52.941  0.00  0.00           O
ATOM   3636  H1  WAT X 351       6.733  26.534  52.222  0.00  0.00           H
ATOM   3637  H2  WAT X 351       7.526  27.331  53.235  0.00  0.00           H
ATOM   3638  O   WAT X 352      37.013  28.028  35.656  0.00  0.00           O
ATOM   3639  H1  WAT X 352      37.182  27.606  34.814  0.00  0.00           H
ATOM   3640  H2  WAT X 352      36.552  28.836  35.432  0.00  0.00           H
ATOM   3641  O   WAT X 353     -17.954  60.172   3.137  0.00  0.00           O
ATOM   3642  H1  WAT X 353     -18.077  61.100   3.339  0.00  0.00           H
ATOM   3643  H2  WAT X 353     -18.750  59.749   3.459  0.00  0.00           H
ATOM   3644  O   WAT X 354       1.166  -2.118  81.125  0.00  0.00           O
ATOM   3645  H1  WAT X 354       0.591  -1.832  81.835  0.00  0.00           H
ATOM   3646  H2  WAT X 354       0.900  -3.020  80.950  0.00  0.00           H
ATOM   3647  O   WAT X 355     -31.443  39.593  27.041  0.00  0.00           O
ATOM   3648  H1  WAT X 355     -31.350  40.522  27.252  0.00  0.00           H
ATOM   3649  H2  WAT X 355     -31.062  39.508  26.167  0.00  0.00           H
ATOM   3650  O   WAT X 356      -7.094   2.262  11.116  0.00  0.00           O
ATOM   3651  H1  WAT X 356      -7.219   3.064  10.608  0.00  0.00           H
ATOM   3652  H2  WAT X 356      -7.662   2.371  11.879  0.00  0.00           H
ATOM   3653  O   WAT X 357      27.692  45.315  16.722  0.00  0.00           O
ATOM   3654  H1  WAT X 357      27.414  44.554  17.231  0.00  0.00           H
ATOM   3655  H2  WAT X 357      26.981  45.948  16.829  0.00  0.00           H
ATOM   3656  O   WAT X 358     -14.595  15.967  79.832  0.00  0.00           O
ATOM   3657  H1  WAT X 358     -14.268  15.759  78.957  0.00  0.00           H
ATOM   3658  H2  WAT X 358     -14.510  16.918  79.901  0.00  0.00           H
ATOM   3659  O   WAT X 359      -3.045  34.877  81.046  0.00  0.00           O
ATOM   3660  H1  WAT X 359      -2.252  34.759  81.569  0.00  0.00           H
ATOM   3661  H2  WAT X 359      -3.095  35.821  80.896  0.00  0.00           H
ATOM   3662  O   WAT X 360      47.469  25.719  53.956  0.00  0.00           O
ATOM   3663  H1  WAT X 360      46.886  24.994  53.731  0.00  0.00           H
ATOM   3664  H2  WAT X 360      46.885  26.468  54.073  0.00  0.00           H
ATOM   3665  O   WAT X 361       1.976  66.599  32.596  0.00  0.00           O
ATOM   3666  H1  WAT X 361       2.841  66.545  32.189  0.00  0.00           H
ATOM   3667  H2  WAT X 361       1.879  65.770  33.064  0.00  0.00           H
ATOM   3668  O   WAT X 362     -35.082  17.567  76.495  0.00  0.00           O
ATOM   3669  H1  WAT X 362     -34.582  17.563  75.679  0.00  0.00           H
ATOM   3670  H2  WAT X 362     -35.043  18.475  76.795  0.00  0.00           H
ATOM   3671  O   WAT X 363      27.641  21.632  71.212  0.00  0.00           O
ATOM   3672  H1  WAT X 363      27.859  21.634  72.144  0.00  0.00           H
ATOM   3673  H2  WAT X 363      26.949  22.288  71.126  0.00  0.00           H
ATOM   3674  O   WAT X 364      -1.669  11.097  62.432  0.00  0.00           O
ATOM   3675  H1  WAT X 364      -1.982  11.945  62.116  0.00  0.00           H
ATOM   3676  H2  WAT X 364      -1.970  10.470  61.774  0.00  0.00           H
ATOM   3677  O   WAT X 365     -10.557  28.550  27.402  0.00  0.00           O
ATOM   3678  H1  WAT X 365     -10.275  29.447  27.221  0.00  0.00           H
ATOM   3679  H2  WAT X 365      -9.765  28.024  27.294  0.00  0.00           H
ATOM   3680  O   WAT X 366      10.631  40.407  15.738  0.00  0.00           O
ATOM   3681  H1  WAT X 366      10.681  39.546  16.154  0.00  0.00           H
ATOM   3682  H2  WAT X 366      11.529  40.738  15.767  0.00  0.00           H
ATOM   3683  O   WAT X 367      13.959  34.361   1.765  0.00  0.00           O
ATOM   3684  H1  WAT X 367      13.731  34.949   2.484  0.00  0.00           H
ATOM   3685  H2  WAT X 367      13.206  33.776   1.684  0.00  0.00           H
ATOM   3686  O   WAT X 368       6.085   1.756  65.179  0.00  0.00           O
ATOM   3687  H1  WAT X 368       6.513   2.567  65.454  0.00  0.00           H
ATOM   3688  H2  WAT X 368       5.191   1.833  65.511  0.00  0.00           H
ATOM   3689  O   WAT X 369       6.272  39.879   4.986  0.00  0.00           O
ATOM   3690  H1  WAT X 369       6.507  39.790   4.062  0.00  0.00           H
ATOM   3691  H2  WAT X 369       5.603  40.563   4.999  0.00  0.00           H
ATOM   3692  O   WAT X 370       3.789  46.249  74.289  0.00  0.00           O
ATOM   3693  H1  WAT X 370       3.779  45.373  73.902  0.00  0.00           H
ATOM   3694  H2  WAT X 370       4.644  46.314  74.714  0.00  0.00           H
ATOM   3695  O   WAT X 371     -27.531  15.233  43.129  0.00  0.00           O
ATOM   3696  H1  WAT X 371     -27.138  16.029  42.771  0.00  0.00           H
ATOM   3697  H2  WAT X 371     -28.161  15.547  43.777  0.00  0.00           H
ATOM   3698  O   WAT X 372     -34.807  14.548  68.808  0.00  0.00           O
ATOM   3699  H1  WAT X 372     -34.538  13.799  69.339  0.00  0.00           H
ATOM   3700  H2  WAT X 372     -35.757  14.461  68.732  0.00  0.00           H
ATOM   3701  O   WAT X 373      40.203  24.705  49.824  0.00  0.00           O
ATOM   3702  H1  WAT X 373      40.921  24.464  50.410  0.00  0.00           H
ATOM   3703  H2  WAT X 373      39.549  25.104  50.399  0.00  0.00           H
ATOM   3704  O   WAT X 374     -10.411  49.803  13.494  0.00  0.00           O
ATOM   3705  H1  WAT X 374     -11.014  49.850  14.236  0.00  0.00           H
ATOM   3706  H2  WAT X 374      -9.567  50.076  13.853  0.00  0.00           H
ATOM   3707  O   WAT X 375     -10.910 -25.785  36.728  0.00  0.00           O
ATOM   3708  H1  WAT X 375     -11.839 -25.556  36.736  0.00  0.00           H
ATOM   3709  H2  WAT X 375     -10.893 -26.724  36.912  0.00  0.00           H
ATOM   3710  O   WAT X 376      16.655   0.066  86.454  0.00  0.00           O
ATOM   3711  H1  WAT X 376      16.616  -0.598  85.765  0.00  0.00           H
ATOM   3712  H2  WAT X 376      17.432   0.584  86.243  0.00  0.00           H
ATOM   3713  O   WAT X 377      -0.679  10.670  56.054  0.00  0.00           O
ATOM   3714  H1  WAT X 377       0.009  10.595  55.393  0.00  0.00           H
ATOM   3715  H2  WAT X 377      -0.628  11.578  56.352  0.00  0.00           H
ATOM   3716  O   WAT X 378     -17.306  47.415   5.310  0.00  0.00           O
ATOM   3717  H1  WAT X 378     -16.858  46.836   4.694  0.00  0.00           H
ATOM   3718  H2  WAT X 378     -17.598  46.836   6.014  0.00  0.00           H
ATOM   3719  O   WAT X 379      10.916  15.967  50.847  0.00  0.00           O
ATOM   3720  H1  WAT X 379      10.040  15.769  50.516  0.00  0.00           H
ATOM   3721  H2  WAT X 379      11.444  15.210  50.596  0.00  0.00           H
ATOM   3722  O   WAT X 380     -11.546  28.544  68.993  0.00  0.00           O
ATOM   3723  H1  WAT X 380     -12.453  28.746  68.765  0.00  0.00           H
ATOM   3724  H2  WAT X 380     -11.101  28.459  68.150  0.00  0.00           H
ATOM   3725  O   WAT X 381     -33.803  -6.781  37.235  0.00  0.00           O
ATOM   3726  H1  WAT X 381     -33.370  -6.174  36.635  0.00  0.00           H
ATOM   3727  H2  WAT X 381     -34.731  -6.550  37.182  0.00  0.00           H
ATOM   3728  O   WAT X 382      -2.040  69.060  57.025  0.00  0.00           O
ATOM   3729  H1  WAT X 382      -1.293  68.822  56.477  0.00  0.00           H
ATOM   3730  H2  WAT X 382      -1.741  68.901  57.920  0.00  0.00           H
ATOM   3731  O   WAT X 383     -12.543  33.367  17.240  0.00  0.00           O
ATOM   3732  H1  WAT X 383     -11.887  32.976  17.818  0.00  0.00           H
ATOM   3733  H2  WAT X 383     -13.321  33.459  17.789  0.00  0.00           H
ATOM   3734  O   WAT X 384     -22.568  14.357  73.569  0.00  0.00           O
ATOM   3735  H1  WAT X 384     -22.321  13.745  74.262  0.00  0.00           H
ATOM   3736  H2  WAT X 384     -23.499  14.190  73.423  0.00  0.00           H
ATOM   3737  O   WAT X 385     -13.991  27.593  65.982  0.00  0.00           O
ATOM   3738  H1  WAT X 385     -13.520  28.077  65.303  0.00  0.00           H
ATOM   3739  H2  WAT X 385     -14.884  27.516  65.645  0.00  0.00           H
ATOM   3740  O   WAT X 386     -27.535  13.287  47.954  0.00  0.00           O
ATOM   3741  H1  WAT X 386     -26.897  12.947  47.327  0.00  0.00           H
ATOM   3742  H2  WAT X 386     -27.011  13.776  48.588  0.00  0.00           H
ATOM   3743  O   WAT X 387     -27.860  -7.242  50.899  0.00  0.00           O
ATOM   3744  H1  WAT X 387     -27.363  -8.057  50.827  0.00  0.00           H
ATOM   3745  H2  WAT X 387     -28.748  -7.522  51.118  0.00  0.00           H
ATOM   3746  O   WAT X 388     -46.639  24.599  53.768  0.00  0.00           O
ATOM   3747  H1  WAT X 388     -47.009  24.004  53.116  0.00  0.00           H
ATOM   3748  H2  WAT X 388     -47.300  24.639  54.459  0.00  0.00           H
ATOM   3749  O   WAT X 389     -25.200  49.846  38.280  0.00  0.00           O
ATOM   3750  H1  WAT X 389     -25.260  50.540  38.936  0.00  0.00           H
ATOM   3751  H2  WAT X 389     -25.469  49.054  38.745  0.00  0.00           H
ATOM   3752  O   WAT X 390     -12.901  25.671  53.736  0.00  0.00           O
ATOM   3753  H1  WAT X 390     -13.300  25.886  52.893  0.00  0.00           H
ATOM   3754  H2  WAT X 390     -13.642  25.592  54.337  0.00  0.00           H
ATOM   3755  O   WAT X 391     -28.558  60.726  12.167  0.00  0.00           O
ATOM   3756  H1  WAT X 391     -27.916  61.284  12.606  0.00  0.00           H
ATOM   3757  H2  WAT X 391     -28.227  59.837  12.290  0.00  0.00           H
ATOM   3758  O   WAT X 392      -5.125  52.123  16.403  0.00  0.00           O
ATOM   3759  H1  WAT X 392      -5.439  52.624  15.649  0.00  0.00           H
ATOM   3760  H2  WAT X 392      -5.903  51.994  16.946  0.00  0.00           H
ATOM   3761  O   WAT X 393      26.506  26.067  70.006  0.00  0.00           O
ATOM   3762  H1  WAT X 393      26.873  25.510  70.693  0.00  0.00           H
ATOM   3763  H2  WAT X 393      25.703  26.420  70.389  0.00  0.00           H
ATOM   3764  O   WAT X 394      13.703  39.837   3.560  0.00  0.00           O
ATOM   3765  H1  WAT X 394      12.852  40.256   3.686  0.00  0.00           H
ATOM   3766  H2  WAT X 394      14.340  40.513   3.792  0.00  0.00           H
ATOM   3767  O   WAT X 395      14.620  27.489  17.852  0.00  0.00           O
ATOM   3768  H1  WAT X 395      14.400  27.068  17.021  0.00  0.00           H
ATOM   3769  H2  WAT X 395      15.556  27.675  17.786  0.00  0.00           H
ATOM   3770  O   WAT X 396       6.437 -10.554  66.179  0.00  0.00           O
ATOM   3771  H1  WAT X 396       6.376 -10.632  67.131  0.00  0.00           H
ATOM   3772  H2  WAT X 396       7.363 -10.697  65.985  0.00  0.00           H
ATOM   3773  O   WAT X 397      -3.323  34.978  29.980  0.00  0.00           O
ATOM   3774  H1  WAT X 397      -2.865  35.740  29.627  0.00  0.00           H
ATOM   3775  H2  WAT X 397      -3.725  35.294  30.789  0.00  0.00           H
ATOM   3776  O   WAT X 398     -15.876  25.323  99.858  0.00  0.00           O
ATOM   3777  H1  WAT X 398     -15.371  24.916  99.155  0.00  0.00           H
ATOM   3778  H2  WAT X 398     -15.669  26.256  99.793  0.00  0.00           H
ATOM   3779  O   WAT X 399     -11.565  12.185  89.365  0.00  0.00           O
ATOM   3780  H1  WAT X 399     -11.238  12.896  89.917  0.00  0.00           H
ATOM   3781  H2  WAT X 399     -10.779  11.704  89.105  0.00  0.00           H
ATOM   3782  O   WAT X 400     -34.612  36.981  47.816  0.00  0.00           O
ATOM   3783  H1  WAT X 400     -34.135  36.281  47.370  0.00  0.00           H
ATOM   3784  H2  WAT X 400     -35.503  36.642  47.908  0.00  0.00           H
ATOM   3785  O   WAT X 401      14.406  43.996  25.557  0.00  0.00           O
ATOM   3786  H1  WAT X 401      15.225  43.861  26.033  0.00  0.00           H
ATOM   3787  H2  WAT X 401      14.526  44.833  25.108  0.00  0.00           H
ATOM   3788  O   WAT X 402      17.575  46.846  67.005  0.00  0.00           O
ATOM   3789  H1  WAT X 402      17.431  47.778  67.173  0.00  0.00           H
ATOM   3790  H2  WAT X 402      16.709  46.449  67.104  0.00  0.00           H
ATOM   3791  O   WAT X 403     -36.290   9.499  46.627  0.00  0.00           O
ATOM   3792  H1  WAT X 403     -35.634   8.820  46.471  0.00  0.00           H
ATOM   3793  H2  WAT X 403     -36.940   9.368  45.937  0.00  0.00           H
ATOM   3794  O   WAT X 404      17.075  28.566  32.950  0.00  0.00           O
ATOM   3795  H1  WAT X 404      17.652  29.171  32.484  0.00  0.00           H
ATOM   3796  H2  WAT X 404      17.136  28.835  33.866  0.00  0.00           H
ATOM   3797  O   WAT X 405     -17.807  40.044   6.202  0.00  0.00           O
ATOM   3798  H1  WAT X 405     -17.450  39.162   6.101  0.00  0.00           H
ATOM   3799  H2  WAT X 405     -18.572  40.060   5.626  0.00  0.00           H
ATOM   3800  O   WAT X 406      19.163  20.390  71.462  0.00  0.00           O
ATOM   3801  H1  WAT X 406      19.696  19.841  72.036  0.00  0.00           H
ATOM   3802  H2  WAT X 406      18.308  20.426  71.891  0.00  0.00           H
ATOM   3803  O   WAT X 407      12.120  59.460  35.270  0.00  0.00           O
ATOM   3804  H1  WAT X 407      12.842  58.834  35.215  0.00  0.00           H
ATOM   3805  H2  WAT X 407      11.918  59.674  34.359  0.00  0.00           H
ATOM   3806  O   WAT X 408      30.624  47.346  31.072  0.00  0.00           O
ATOM   3807  H1  WAT X 408      30.117  46.771  30.499  0.00  0.00           H
ATOM   3808  H2  WAT X 408      31.224  47.803  30.483  0.00  0.00           H
ATOM   3809  O   WAT X 409     -44.316  18.124  34.555  0.00  0.00           O
ATOM   3810  H1  WAT X 409     -44.629  19.026  34.612  0.00  0.00           H
ATOM   3811  H2  WAT X 409     -43.724  18.028  35.301  0.00  0.00           H
ATOM   3812  O   WAT X 410      -1.404  74.440  25.261  0.00  0.00           O
ATOM   3813  H1  WAT X 410      -1.705  74.021  24.454  0.00  0.00           H
ATOM   3814  H2  WAT X 410      -1.109  75.307  24.984  0.00  0.00           H
ATOM   3815  O   WAT X 411     -24.272  32.710  55.416  0.00  0.00           O
ATOM   3816  H1  WAT X 411     -24.085  32.264  56.242  0.00  0.00           H
ATOM   3817  H2  WAT X 411     -25.067  32.288  55.090  0.00  0.00           H
ATOM   3818  O   WAT X 412      -8.422  25.593  80.133  0.00  0.00           O
ATOM   3819  H1  WAT X 412      -7.753  26.058  80.634  0.00  0.00           H
ATOM   3820  H2  WAT X 412      -8.348  24.683  80.420  0.00  0.00           H
ATOM   3821  O   WAT X 413       5.736  -8.207  73.762  0.00  0.00           O
ATOM   3822  H1  WAT X 413       6.607  -7.820  73.852  0.00  0.00           H
ATOM   3823  H2  WAT X 413       5.551  -8.162  72.824  0.00  0.00           H
ATOM   3824  O   WAT X 414      11.092  -7.205  72.262  0.00  0.00           O
ATOM   3825  H1  WAT X 414      11.863  -7.296  72.822  0.00  0.00           H
ATOM   3826  H2  WAT X 414      11.074  -8.010  71.745  0.00  0.00           H
ATOM   3827  O   WAT X 415       7.607  37.248  29.669  0.00  0.00           O
ATOM   3828  H1  WAT X 415       8.088  36.480  29.978  0.00  0.00           H
ATOM   3829  H2  WAT X 415       7.452  37.767  30.458  0.00  0.00           H
ATOM   3830  O   WAT X 416       7.457  45.497  -1.459  0.00  0.00           O
ATOM   3831  H1  WAT X 416       7.353  46.295  -0.941  0.00  0.00           H
ATOM   3832  H2  WAT X 416       7.806  44.855  -0.841  0.00  0.00           H
ATOM   3833  O   WAT X 417      -9.944  12.179  24.591  0.00  0.00           O
ATOM   3834  H1  WAT X 417      -9.320  11.822  25.224  0.00  0.00           H
ATOM   3835  H2  WAT X 417     -10.803  11.982  24.964  0.00  0.00           H
ATOM   3836  O   WAT X 418     -14.780  25.852  22.897  0.00  0.00           O
ATOM   3837  H1  WAT X 418     -14.962  25.119  23.484  0.00  0.00           H
ATOM   3838  H2  WAT X 418     -15.610  26.010  22.447  0.00  0.00           H
ATOM   3839  O   WAT X 419      24.174  65.328  60.949  0.00  0.00           O
ATOM   3840  H1  WAT X 419      24.258  65.007  60.051  0.00  0.00           H
ATOM   3841  H2  WAT X 419      24.806  66.045  61.007  0.00  0.00           H
ATOM   3842  O   WAT X 420     -31.443  25.813  55.938  0.00  0.00           O
ATOM   3843  H1  WAT X 420     -31.582  26.663  55.520  0.00  0.00           H
ATOM   3844  H2  WAT X 420     -30.926  25.316  55.304  0.00  0.00           H
ATOM   3845  O   WAT X 421      12.304  68.667  66.497  0.00  0.00           O
ATOM   3846  H1  WAT X 421      12.204  68.111  67.270  0.00  0.00           H
ATOM   3847  H2  WAT X 421      11.943  68.146  65.779  0.00  0.00           H
ATOM   3848  O   WAT X 422      -1.134  10.199  69.643  0.00  0.00           O
ATOM   3849  H1  WAT X 422      -1.803  10.221  70.328  0.00  0.00           H
ATOM   3850  H2  WAT X 422      -1.313   9.393  69.159  0.00  0.00           H
ATOM   3851  O   WAT X 423       4.029  25.811  15.434  0.00  0.00           O
ATOM   3852  H1  WAT X 423       3.754  25.105  16.018  0.00  0.00           H
ATOM   3853  H2  WAT X 423       4.358  26.493  16.020  0.00  0.00           H
ATOM   3854  O   WAT X 424      -1.778   8.959   8.388  0.00  0.00           O
ATOM   3855  H1  WAT X 424      -1.290   8.419   7.766  0.00  0.00           H
ATOM   3856  H2  WAT X 424      -1.397   9.833   8.296  0.00  0.00           H
ATOM   3857  O   WAT X 425      10.436  60.045  15.719  0.00  0.00           O
ATOM   3858  H1  WAT X 425      10.012  60.321  16.531  0.00  0.00           H
ATOM   3859  H2  WAT X 425       9.988  59.234  15.479  0.00  0.00           H
ATOM   3860  O   WAT X 426       3.852  71.932  59.460  0.00  0.00           O
ATOM   3861  H1  WAT X 426       3.322  72.081  60.243  0.00  0.00           H
ATOM   3862  H2  WAT X 426       4.193  71.044  59.567  0.00  0.00           H
ATOM   3863  O   WAT X 427      -1.947   2.896  82.139  0.00  0.00           O
ATOM   3864  H1  WAT X 427      -1.630   1.998  82.043  0.00  0.00           H
ATOM   3865  H2  WAT X 427      -1.202   3.442  81.888  0.00  0.00           H
ATOM   3866  O   WAT X 428     -35.710  13.023  46.495  0.00  0.00           O
ATOM   3867  H1  WAT X 428     -36.377  13.077  45.811  0.00  0.00           H
ATOM   3868  H2  WAT X 428     -35.475  12.096  46.528  0.00  0.00           H
ATOM   3869  O   WAT X 429     -15.685  23.905  52.821  0.00  0.00           O
ATOM   3870  H1  WAT X 429     -15.209  23.553  53.573  0.00  0.00           H
ATOM   3871  H2  WAT X 429     -16.600  23.678  52.988  0.00  0.00           H
ATOM   3872  O   WAT X 430      -7.968  -1.789  23.033  0.00  0.00           O
ATOM   3873  H1  WAT X 430      -7.165  -2.303  23.124  0.00  0.00           H
ATOM   3874  H2  WAT X 430      -8.239  -1.929  22.126  0.00  0.00           H
ATOM   3875  O   WAT X 431       8.331  51.710  22.395  0.00  0.00           O
ATOM   3876  H1  WAT X 431       7.379  51.661  22.483  0.00  0.00           H
ATOM   3877  H2  WAT X 431       8.655  51.706  23.296  0.00  0.00           H
ATOM   3878  O   WAT X 432      14.750 -16.336  74.513  0.00  0.00           O
ATOM   3879  H1  WAT X 432      15.025 -16.727  73.684  0.00  0.00           H
ATOM   3880  H2  WAT X 432      15.532 -15.891  74.840  0.00  0.00           H
ATOM   3881  O   WAT X 433      28.451  14.733  70.387  0.00  0.00           O
ATOM   3882  H1  WAT X 433      27.978  14.374  71.138  0.00  0.00           H
ATOM   3883  H2  WAT X 433      28.074  15.603  70.259  0.00  0.00           H
ATOM   3884  O   WAT X 434     -28.578  25.540  90.917  0.00  0.00           O
ATOM   3885  H1  WAT X 434     -28.375  25.156  91.770  0.00  0.00           H
ATOM   3886  H2  WAT X 434     -28.659  24.789  90.329  0.00  0.00           H
ATOM   3887  O   WAT X 435     -19.697  51.932  23.294  0.00  0.00           O
ATOM   3888  H1  WAT X 435     -20.144  52.353  24.028  0.00  0.00           H
ATOM   3889  H2  WAT X 435     -19.852  52.517  22.552  0.00  0.00           H
ATOM   3890  O   WAT X 436      26.129  13.701  45.516  0.00  0.00           O
ATOM   3891  H1  WAT X 436      25.348  14.255  45.511  0.00  0.00           H
ATOM   3892  H2  WAT X 436      26.802  14.241  45.930  0.00  0.00           H
ATOM   3893  O   WAT X 437       4.145  29.051  44.516  0.00  0.00           O
ATOM   3894  H1  WAT X 437       4.325  29.189  43.586  0.00  0.00           H
ATOM   3895  H2  WAT X 437       3.480  29.706  44.731  0.00  0.00           H
ATOM   3896  O   WAT X 438     -20.594  25.183  46.928  0.00  0.00           O
ATOM   3897  H1  WAT X 438     -21.401  24.670  46.948  0.00  0.00           H
ATOM   3898  H2  WAT X 438     -20.203  24.982  46.077  0.00  0.00           H
ATOM   3899  O   WAT X 439     -17.955  35.170  40.645  0.00  0.00           O
ATOM   3900  H1  WAT X 439     -17.996  34.708  39.807  0.00  0.00           H
ATOM   3901  H2  WAT X 439     -18.855  35.157  40.970  0.00  0.00           H
ATOM   3902  O   WAT X 440      -9.770  56.143  51.613  0.00  0.00           O
ATOM   3903  H1  WAT X 440      -9.069  56.672  51.995  0.00  0.00           H
ATOM   3904  H2  WAT X 440      -9.722  56.325  50.674  0.00  0.00           H
ATOM   3905  O   WAT X 441      -5.667  11.197  74.497  0.00  0.00           O
ATOM   3906  H1  WAT X 441      -5.860  11.133  73.562  0.00  0.00           H
ATOM   3907  H2  WAT X 441      -6.479  11.519  74.888  0.00  0.00           H
ATOM   3908  O   WAT X 442      42.549  41.948  38.291  0.00  0.00           O
ATOM   3909  H1  WAT X 442      41.863  41.767  37.648  0.00  0.00           H
ATOM   3910  H2  WAT X 442      42.367  41.346  39.012  0.00  0.00           H
ATOM   3911  O   WAT X 443     -24.519  38.007  33.628  0.00  0.00           O
ATOM   3912  H1  WAT X 443     -25.095  37.975  32.864  0.00  0.00           H
ATOM   3913  H2  WAT X 443     -24.399  37.091  33.877  0.00  0.00           H
ATOM   3914  O   WAT X 444      20.228  25.758  33.886  0.00  0.00           O
ATOM   3915  H1  WAT X 444      20.462  25.099  33.232  0.00  0.00           H
ATOM   3916  H2  WAT X 444      19.287  25.642  34.018  0.00  0.00           H
ATOM   3917  O   WAT X 445       3.031  32.613  -5.026  0.00  0.00           O
ATOM   3918  H1  WAT X 445       2.393  31.911  -5.152  0.00  0.00           H
ATOM   3919  H2  WAT X 445       3.839  32.162  -4.781  0.00  0.00           H
ATOM   3920  O   WAT X 446      -6.086  30.001  12.632  0.00  0.00           O
ATOM   3921  H1  WAT X 446      -6.686  29.500  12.079  0.00  0.00           H
ATOM   3922  H2  WAT X 446      -6.623  30.710  12.986  0.00  0.00           H
ATOM   3923  O   WAT X 447     -29.195  46.063  13.258  0.00  0.00           O
ATOM   3924  H1  WAT X 447     -28.525  46.525  12.754  0.00  0.00           H
ATOM   3925  H2  WAT X 447     -28.926  46.173  14.170  0.00  0.00           H
ATOM   3926  O   WAT X 448       7.107  20.966  23.775  0.00  0.00           O
ATOM   3927  H1  WAT X 448       7.378  20.081  23.532  0.00  0.00           H
ATOM   3928  H2  WAT X 448       6.167  20.892  23.941  0.00  0.00           H
ATOM   3929  O   WAT X 449      -7.969  49.670  31.479  0.00  0.00           O
ATOM   3930  H1  WAT X 449      -8.453  50.084  32.194  0.00  0.00           H
ATOM   3931  H2  WAT X 449      -7.194  49.297  31.898  0.00  0.00           H
ATOM   3932  O   WAT X 450      31.461  35.045  38.820  0.00  0.00           O
ATOM   3933  H1  WAT X 450      30.753  34.686  38.285  0.00  0.00           H
ATOM   3934  H2  WAT X 450      31.064  35.183  39.680  0.00  0.00           H
ATOM   3935  O   WAT X 451     -24.502  29.414  97.503  0.00  0.00           O
ATOM   3936  H1  WAT X 451     -24.537  28.719  98.160  0.00  0.00           H
ATOM   3937  H2  WAT X 451     -23.641  29.316  97.096  0.00  0.00           H
ATOM   3938  O   WAT X 452      -6.423  65.507  27.809  0.00  0.00           O
ATOM   3939  H1  WAT X 452      -7.190  66.076  27.735  0.00  0.00           H
ATOM   3940  H2  WAT X 452      -6.650  64.732  27.296  0.00  0.00           H
ATOM   3941  O   WAT X 453     -13.836   3.774  18.664  0.00  0.00           O
ATOM   3942  H1  WAT X 453     -14.182   3.711  19.554  0.00  0.00           H
ATOM   3943  H2  WAT X 453     -12.930   4.062  18.779  0.00  0.00           H
ATOM   3944  O   WAT X 454     -20.330  38.702  27.237  0.00  0.00           O
ATOM   3945  H1  WAT X 454     -19.748  38.750  26.478  0.00  0.00           H
ATOM   3946  H2  WAT X 454     -20.120  39.483  27.748  0.00  0.00           H
ATOM   3947  O   WAT X 455     -32.497  22.797  29.642  0.00  0.00           O
ATOM   3948  H1  WAT X 455     -32.922  21.979  29.900  0.00  0.00           H
ATOM   3949  H2  WAT X 455     -32.176  22.631  28.756  0.00  0.00           H
ATOM   3950  O   WAT X 456     -36.649  30.601  28.626  0.00  0.00           O
ATOM   3951  H1  WAT X 456     -35.804  30.504  28.187  0.00  0.00           H
ATOM   3952  H2  WAT X 456     -36.794  31.547  28.660  0.00  0.00           H
ATOM   3953  O   WAT X 457      39.157  56.911  43.389  0.00  0.00           O
ATOM   3954  H1  WAT X 457      39.754  57.103  42.666  0.00  0.00           H
ATOM   3955  H2  WAT X 457      39.500  57.421  44.124  0.00  0.00           H
ATOM   3956  O   WAT X 458     -42.764   1.986  36.688  0.00  0.00           O
ATOM   3957  H1  WAT X 458     -42.787   1.030  36.646  0.00  0.00           H
ATOM   3958  H2  WAT X 458     -43.028   2.193  37.585  0.00  0.00           H
ATOM   3959  O   WAT X 459     -10.182  57.922  35.877  0.00  0.00           O
ATOM   3960  H1  WAT X 459      -9.817  58.725  35.505  0.00  0.00           H
ATOM   3961  H2  WAT X 459     -10.522  58.187  36.731  0.00  0.00           H
ATOM   3962  O   WAT X 460     -12.109  44.175  16.128  0.00  0.00           O
ATOM   3963  H1  WAT X 460     -11.243  44.584  16.133  0.00  0.00           H
ATOM   3964  H2  WAT X 460     -12.696  44.853  16.463  0.00  0.00           H
ATOM   3965  O   WAT X 461       7.595  13.647  10.692  0.00  0.00           O
ATOM   3966  H1  WAT X 461       7.790  13.465   9.773  0.00  0.00           H
ATOM   3967  H2  WAT X 461       7.473  12.784  11.087  0.00  0.00           H
ATOM   3968  O   WAT X 462     -14.543  23.555  19.303  0.00  0.00           O
ATOM   3969  H1  WAT X 462     -14.544  22.670  18.937  0.00  0.00           H
ATOM   3970  H2  WAT X 462     -14.118  23.460  20.156  0.00  0.00           H
ATOM   3971  O   WAT X 463       8.073  10.670  42.534  0.00  0.00           O
ATOM   3972  H1  WAT X 463       7.427  10.958  41.889  0.00  0.00           H
ATOM   3973  H2  WAT X 463       7.562  10.195  43.189  0.00  0.00           H
ATOM   3974  O   WAT X 464      20.957  48.480  19.276  0.00  0.00           O
ATOM   3975  H1  WAT X 464      21.847  48.792  19.441  0.00  0.00           H
ATOM   3976  H2  WAT X 464      20.465  49.271  19.054  0.00  0.00           H
ATOM   3977  O   WAT X 465     -45.014  25.219  37.738  0.00  0.00           O
ATOM   3978  H1  WAT X 465     -44.853  25.036  36.812  0.00  0.00           H
ATOM   3979  H2  WAT X 465     -44.188  25.007  38.172  0.00  0.00           H
ATOM   3980  O   WAT X 466     -20.958 -18.856  35.330  0.00  0.00           O
ATOM   3981  H1  WAT X 466     -20.943 -18.876  36.287  0.00  0.00           H
ATOM   3982  H2  WAT X 466     -21.359 -18.014  35.114  0.00  0.00           H
ATOM   3983  O   WAT X 467       9.447   0.597  39.397  0.00  0.00           O
ATOM   3984  H1  WAT X 467       9.220  -0.145  39.957  0.00  0.00           H
ATOM   3985  H2  WAT X 467       9.937   1.189  39.968  0.00  0.00           H
ATOM   3986  O   WAT X 468      35.492  64.508  43.629  0.00  0.00           O
ATOM   3987  H1  WAT X 468      35.073  65.116  43.019  0.00  0.00           H
ATOM   3988  H2  WAT X 468      35.178  63.645  43.362  0.00  0.00           H
ATOM   3989  O   WAT X 469       7.639  30.776   5.476  0.00  0.00           O
ATOM   3990  H1  WAT X 469       7.749  30.099   6.144  0.00  0.00           H
ATOM   3991  H2  WAT X 469       8.251  30.530   4.782  0.00  0.00           H
ATOM   3992  O   WAT X 470       4.383  68.821  43.573  0.00  0.00           O
ATOM   3993  H1  WAT X 470       4.983  69.212  44.208  0.00  0.00           H
ATOM   3994  H2  WAT X 470       4.129  67.986  43.967  0.00  0.00           H
ATOM   3995  O   WAT X 471     -24.828  48.244  41.414  0.00  0.00           O
ATOM   3996  H1  WAT X 471     -24.865  47.330  41.696  0.00  0.00           H
ATOM   3997  H2  WAT X 471     -25.718  48.571  41.541  0.00  0.00           H
ATOM   3998  O   WAT X 472       0.096  18.547  83.322  0.00  0.00           O
ATOM   3999  H1  WAT X 472       0.948  18.872  83.032  0.00  0.00           H
ATOM   4000  H2  WAT X 472       0.116  18.639  84.274  0.00  0.00           H
ATOM   4001  O   WAT X 473      36.915  66.000  52.380  0.00  0.00           O
ATOM   4002  H1  WAT X 473      37.019  65.614  53.250  0.00  0.00           H
ATOM   4003  H2  WAT X 473      37.430  65.435  51.804  0.00  0.00           H
ATOM   4004  O   WAT X 474     -22.532  28.045  77.519  0.00  0.00           O
ATOM   4005  H1  WAT X 474     -23.043  28.367  76.777  0.00  0.00           H
ATOM   4006  H2  WAT X 474     -21.844  27.510  77.123  0.00  0.00           H
ATOM   4007  O   WAT X 475      31.598  45.230  58.202  0.00  0.00           O
ATOM   4008  H1  WAT X 475      31.373  44.324  58.410  0.00  0.00           H
ATOM   4009  H2  WAT X 475      30.855  45.742  58.523  0.00  0.00           H
ATOM   4010  O   WAT X 476       5.189   2.118  19.343  0.00  0.00           O
ATOM   4011  H1  WAT X 476       4.597   2.857  19.477  0.00  0.00           H
ATOM   4012  H2  WAT X 476       5.485   2.209  18.437  0.00  0.00           H
ATOM   4013  O   WAT X 477      -3.409  40.241  74.026  0.00  0.00           O
ATOM   4014  H1  WAT X 477      -2.848  40.473  74.767  0.00  0.00           H
ATOM   4015  H2  WAT X 477      -4.194  40.775  74.145  0.00  0.00           H
ATOM   4016  O   WAT X 478     -15.681  17.298  39.223  0.00  0.00           O
ATOM   4017  H1  WAT X 478     -15.440  17.822  38.459  0.00  0.00           H
ATOM   4018  H2  WAT X 478     -15.391  16.412  39.007  0.00  0.00           H
ATOM   4019  O   WAT X 479     -37.485  36.620  32.161  0.00  0.00           O
ATOM   4020  H1  WAT X 479     -37.929  35.775  32.235  0.00  0.00           H
ATOM   4021  H2  WAT X 479     -37.723  37.087  32.962  0.00  0.00           H
ATOM   4022  O   WAT X 480     -27.973   9.583  56.547  0.00  0.00           O
ATOM   4023  H1  WAT X 480     -28.078  10.361  57.094  0.00  0.00           H
ATOM   4024  H2  WAT X 480     -27.623   9.918  55.720  0.00  0.00           H
ATOM   4025  O   WAT X 481      -5.110  13.469  39.902  0.00  0.00           O
ATOM   4026  H1  WAT X 481      -4.788  12.759  39.346  0.00  0.00           H
ATOM   4027  H2  WAT X 481      -5.961  13.698  39.529  0.00  0.00           H
ATOM   4028  O   WAT X 482       6.846  31.220  34.165  0.00  0.00           O
ATOM   4029  H1  WAT X 482       7.449  31.838  33.751  0.00  0.00           H
ATOM   4030  H2  WAT X 482       6.193  31.035  33.491  0.00  0.00           H
ATOM   4031  O   WAT X 483     -22.488  20.754  78.667  0.00  0.00           O
ATOM   4032  H1  WAT X 483     -22.814  19.882  78.887  0.00  0.00           H
ATOM   4033  H2  WAT X 483     -22.733  20.877  77.750  0.00  0.00           H
ATOM   4034  O   WAT X 484      -5.076  48.494  63.629  0.00  0.00           O
ATOM   4035  H1  WAT X 484      -4.508  48.571  62.862  0.00  0.00           H
ATOM   4036  H2  WAT X 484      -4.483  48.578  64.375  0.00  0.00           H
ATOM   4037  O   WAT X 485      29.200  64.338  42.480  0.00  0.00           O
ATOM   4038  H1  WAT X 485      29.700  65.124  42.702  0.00  0.00           H
ATOM   4039  H2  WAT X 485      28.942  63.972  43.327  0.00  0.00           H
ATOM   4040  O   WAT X 486     -14.660  22.157  40.174  0.00  0.00           O
ATOM   4041  H1  WAT X 486     -15.001  23.039  40.321  0.00  0.00           H
ATOM   4042  H2  WAT X 486     -15.254  21.586  40.661  0.00  0.00           H
ATOM   4043  O   WAT X 487     -17.032   3.439  71.812  0.00  0.00           O
ATOM   4044  H1  WAT X 487     -16.777   4.357  71.716  0.00  0.00           H
ATOM   4045  H2  WAT X 487     -16.859   3.237  72.731  0.00  0.00           H
ATOM   4046  O   WAT X 488     -28.965   6.859  52.313  0.00  0.00           O
ATOM   4047  H1  WAT X 488     -29.217   6.406  51.508  0.00  0.00           H
ATOM   4048  H2  WAT X 488     -28.458   6.212  52.803  0.00  0.00           H
ATOM   4049  O   WAT X 489      22.265  61.399  46.231  0.00  0.00           O
ATOM   4050  H1  WAT X 489      22.960  62.056  46.207  0.00  0.00           H
ATOM   4051  H2  WAT X 489      22.370  60.908  45.416  0.00  0.00           H
ATOM   4052  O   WAT X 490       8.038   5.069  60.419  0.00  0.00           O
ATOM   4053  H1  WAT X 490       7.333   4.423  60.451  0.00  0.00           H
ATOM   4054  H2  WAT X 490       7.892   5.620  61.189  0.00  0.00           H
ATOM   4055  O   WAT X 491      -4.524  53.141  36.912  0.00  0.00           O
ATOM   4056  H1  WAT X 491      -4.943  53.983  36.737  0.00  0.00           H
ATOM   4057  H2  WAT X 491      -5.234  52.579  37.223  0.00  0.00           H
ATOM   4058  O   WAT X 492      -0.795   7.683  78.979  0.00  0.00           O
ATOM   4059  H1  WAT X 492      -0.024   7.117  79.028  0.00  0.00           H
ATOM   4060  H2  WAT X 492      -0.480   8.480  78.552  0.00  0.00           H
ATOM   4061  O   WAT X 493      -9.989   2.168  64.905  0.00  0.00           O
ATOM   4062  H1  WAT X 493      -9.680   1.782  64.086  0.00  0.00           H
ATOM   4063  H2  WAT X 493     -10.411   1.443  65.367  0.00  0.00           H
ATOM   4064  O   WAT X 494     -28.184  17.073  45.150  0.00  0.00           O
ATOM   4065  H1  WAT X 494     -27.520  17.734  44.953  0.00  0.00           H
ATOM   4066  H2  WAT X 494     -28.386  17.206  46.077  0.00  0.00           H
ATOM   4067  O   WAT X 495      14.619  -7.336  79.309  0.00  0.00           O
ATOM   4068  H1  WAT X 495      14.026  -7.556  78.591  0.00  0.00           H
ATOM   4069  H2  WAT X 495      14.698  -6.383  79.272  0.00  0.00           H
ATOM   4070  O   WAT X 496     -26.046   6.471  49.401  0.00  0.00           O
ATOM   4071  H1  WAT X 496     -26.829   5.964  49.183  0.00  0.00           H
ATOM   4072  H2  WAT X 496     -25.388   6.179  48.770  0.00  0.00           H
ATOM   4073  O   WAT X 497       9.570  -0.424  57.803  0.00  0.00           O
ATOM   4074  H1  WAT X 497      10.195   0.053  57.257  0.00  0.00           H
ATOM   4075  H2  WAT X 497      10.079  -1.142  58.178  0.00  0.00           H
ATOM   4076  O   WAT X 498     -15.537  48.360  49.708  0.00  0.00           O
ATOM   4077  H1  WAT X 498     -15.015  48.801  50.379  0.00  0.00           H
ATOM   4078  H2  WAT X 498     -15.301  47.436  49.790  0.00  0.00           H
ATOM   4079  O   WAT X 499      11.560  21.338   9.536  0.00  0.00           O
ATOM   4080  H1  WAT X 499      12.076  21.955  10.056  0.00  0.00           H
ATOM   4081  H2  WAT X 499      11.028  20.869  10.179  0.00  0.00           H
ATOM   4082  O   WAT X 500      22.172  67.408  51.449  0.00  0.00           O
ATOM   4083  H1  WAT X 500      21.818  66.719  52.011  0.00  0.00           H
ATOM   4084  H2  WAT X 500      23.057  67.113  51.236  0.00  0.00           H
ATOM   4085  O   WAT X 501       2.443  65.454  73.680  0.00  0.00           O
ATOM   4086  H1  WAT X 501       3.048  66.093  73.302  0.00  0.00           H
ATOM   4087  H2  WAT X 501       2.307  65.755  74.578  0.00  0.00           H
ATOM   4088  O   WAT X 502     -26.972  12.164  32.388  0.00  0.00           O
ATOM   4089  H1  WAT X 502     -27.286  12.509  33.223  0.00  0.00           H
ATOM   4090  H2  WAT X 502     -26.093  12.530  32.292  0.00  0.00           H
ATOM   4091  O   WAT X 503      -8.841  -3.093  54.012  0.00  0.00           O
ATOM   4092  H1  WAT X 503      -8.348  -3.535  53.320  0.00  0.00           H
ATOM   4093  H2  WAT X 503      -8.852  -2.173  53.748  0.00  0.00           H
ATOM   4094  O   WAT X 504     -13.670 -21.391  43.418  0.00  0.00           O
ATOM   4095  H1  WAT X 504     -13.027 -20.681  43.425  0.00  0.00           H
ATOM   4096  H2  WAT X 504     -14.350 -21.092  42.814  0.00  0.00           H
ATOM   4097  O   WAT X 505      23.275  30.674   4.399  0.00  0.00           O
ATOM   4098  H1  WAT X 505      23.731  31.497   4.573  0.00  0.00           H
ATOM   4099  H2  WAT X 505      23.295  30.208   5.235  0.00  0.00           H
ATOM   4100  O   WAT X 506     -37.433  23.581  79.891  0.00  0.00           O
ATOM   4101  H1  WAT X 506     -37.825  24.248  79.327  0.00  0.00           H
ATOM   4102  H2  WAT X 506     -36.494  23.764  79.860  0.00  0.00           H
ATOM   4103  O   WAT X 507      26.445  12.655  51.616  0.00  0.00           O
ATOM   4104  H1  WAT X 507      26.148  13.559  51.727  0.00  0.00           H
ATOM   4105  H2  WAT X 507      25.861  12.142  52.175  0.00  0.00           H
ATOM   4106  O   WAT X 508      -6.926 -10.557  58.361  0.00  0.00           O
ATOM   4107  H1  WAT X 508      -7.586  -9.867  58.299  0.00  0.00           H
ATOM   4108  H2  WAT X 508      -6.530 -10.589  57.490  0.00  0.00           H
ATOM   4109  O   WAT X 509     -46.354  14.541  50.831  0.00  0.00           O
ATOM   4110  H1  WAT X 509     -47.118  14.027  51.093  0.00  0.00           H
ATOM   4111  H2  WAT X 509     -46.486  15.394  51.245  0.00  0.00           H
ATOM   4112  O   WAT X 510      12.278  19.186  70.133  0.00  0.00           O
ATOM   4113  H1  WAT X 510      12.815  19.626  69.475  0.00  0.00           H
ATOM   4114  H2  WAT X 510      11.415  19.109  69.727  0.00  0.00           H
ATOM   4115  O   WAT X 511     -46.602   3.776  46.229  0.00  0.00           O
ATOM   4116  H1  WAT X 511     -46.007   3.726  45.481  0.00  0.00           H
ATOM   4117  H2  WAT X 511     -46.088   3.446  46.966  0.00  0.00           H
ATOM   4118  O   WAT X 512      20.934  43.386   4.396  0.00  0.00           O
ATOM   4119  H1  WAT X 512      21.095  42.604   4.923  0.00  0.00           H
ATOM   4120  H2  WAT X 512      20.600  44.031   5.020  0.00  0.00           H
ATOM   4121  O   WAT X 513      28.034  64.616  54.741  0.00  0.00           O
ATOM   4122  H1  WAT X 513      28.202  65.242  54.037  0.00  0.00           H
ATOM   4123  H2  WAT X 513      27.968  63.770  54.299  0.00  0.00           H
ATOM   4124  O   WAT X 514      -1.578  48.785  35.333  0.00  0.00           O
ATOM   4125  H1  WAT X 514      -2.063  49.507  35.734  0.00  0.00           H
ATOM   4126  H2  WAT X 514      -2.257  48.206  34.986  0.00  0.00           H
ATOM   4127  O   WAT X 515      30.281  44.299  61.035  0.00  0.00           O
ATOM   4128  H1  WAT X 515      31.084  44.799  60.888  0.00  0.00           H
ATOM   4129  H2  WAT X 515      30.254  43.672  60.312  0.00  0.00           H
ATOM   4130  O   WAT X 516      12.844  48.980  33.008  0.00  0.00           O
ATOM   4131  H1  WAT X 516      13.167  48.361  33.663  0.00  0.00           H
ATOM   4132  H2  WAT X 516      11.920  49.099  33.226  0.00  0.00           H
ATOM   4133  O   WAT X 517     -19.007  19.933  31.734  0.00  0.00           O
ATOM   4134  H1  WAT X 517     -18.484  19.663  30.979  0.00  0.00           H
ATOM   4135  H2  WAT X 517     -18.397  19.907  32.470  0.00  0.00           H
ATOM   4136  O   WAT X 518     -14.190  45.221  12.978  0.00  0.00           O
ATOM   4137  H1  WAT X 518     -13.296  45.282  13.315  0.00  0.00           H
ATOM   4138  H2  WAT X 518     -14.147  44.539  12.308  0.00  0.00           H
ATOM   4139  O   WAT X 519     -10.520  37.802  87.195  0.00  0.00           O
ATOM   4140  H1  WAT X 519     -10.351  37.040  87.750  0.00  0.00           H
ATOM   4141  H2  WAT X 519      -9.701  38.297  87.212  0.00  0.00           H
ATOM   4142  O   WAT X 520      -0.280  52.175  34.765  0.00  0.00           O
ATOM   4143  H1  WAT X 520      -0.910  52.883  34.632  0.00  0.00           H
ATOM   4144  H2  WAT X 520      -0.818  51.415  34.989  0.00  0.00           H
ATOM   4145  O   WAT X 521      11.017  56.769  33.896  0.00  0.00           O
ATOM   4146  H1  WAT X 521      11.387  56.017  33.434  0.00  0.00           H
ATOM   4147  H2  WAT X 521      11.091  57.493  33.274  0.00  0.00           H
ATOM   4148  O   WAT X 522      15.057  24.512  12.225  0.00  0.00           O
ATOM   4149  H1  WAT X 522      15.246  24.386  13.155  0.00  0.00           H
ATOM   4150  H2  WAT X 522      15.293  25.424  12.055  0.00  0.00           H
ATOM   4151  O   WAT X 523      -9.356  35.018  26.577  0.00  0.00           O
ATOM   4152  H1  WAT X 523      -9.466  34.957  27.526  0.00  0.00           H
ATOM   4153  H2  WAT X 523      -9.976  35.695  26.307  0.00  0.00           H
ATOM   4154  O   WAT X 524      34.529  55.814  52.702  0.00  0.00           O
ATOM   4155  H1  WAT X 524      35.047  56.266  53.368  0.00  0.00           H
ATOM   4156  H2  WAT X 524      34.570  54.891  52.953  0.00  0.00           H
ATOM   4157  O   WAT X 525      -3.438  11.991  95.774  0.00  0.00           O
ATOM   4158  H1  WAT X 525      -3.589  12.858  95.399  0.00  0.00           H
ATOM   4159  H2  WAT X 525      -3.685  12.081  96.694  0.00  0.00           H
ATOM   4160  O   WAT X 526      24.942  45.520  16.756  0.00  0.00           O
ATOM   4161  H1  WAT X 526      24.424  44.912  16.228  0.00  0.00           H
ATOM   4162  H2  WAT X 526      24.352  45.788  17.461  0.00  0.00           H
ATOM   4163  O   WAT X 527     -10.315   6.197  37.595  0.00  0.00           O
ATOM   4164  H1  WAT X 527     -11.099   6.743  37.543  0.00  0.00           H
ATOM   4165  H2  WAT X 527      -9.632   6.789  37.911  0.00  0.00           H
ATOM   4166  O   WAT X 528      -8.405  25.453  45.436  0.00  0.00           O
ATOM   4167  H1  WAT X 528      -7.605  25.120  45.842  0.00  0.00           H
ATOM   4168  H2  WAT X 528      -9.031  24.734  45.516  0.00  0.00           H
ATOM   4169  O   WAT X 529       7.764  -1.694  78.737  0.00  0.00           O
ATOM   4170  H1  WAT X 529       7.859  -1.744  77.785  0.00  0.00           H
ATOM   4171  H2  WAT X 529       7.070  -1.050  78.875  0.00  0.00           H
ATOM   4172  O   WAT X 530      10.831  65.998  33.445  0.00  0.00           O
ATOM   4173  H1  WAT X 530      11.478  66.641  33.155  0.00  0.00           H
ATOM   4174  H2  WAT X 530      10.378  66.425  34.172  0.00  0.00           H
ATOM   4175  O   WAT X 531      -8.991  37.343  49.963  0.00  0.00           O
ATOM   4176  H1  WAT X 531      -9.353  38.177  50.262  0.00  0.00           H
ATOM   4177  H2  WAT X 531      -9.124  37.350  49.015  0.00  0.00           H
ATOM   4178  O   WAT X 532      31.765  33.660  27.407  0.00  0.00           O
ATOM   4179  H1  WAT X 532      32.267  32.972  27.844  0.00  0.00           H
ATOM   4180  H2  WAT X 532      30.919  33.254  27.215  0.00  0.00           H
ATOM   4181  O   WAT X 533      18.550  19.202  32.755  0.00  0.00           O
ATOM   4182  H1  WAT X 533      18.531  18.804  31.884  0.00  0.00           H
ATOM   4183  H2  WAT X 533      17.949  18.669  33.275  0.00  0.00           H
ATOM   4184  O   WAT X 534      41.160  24.813  47.155  0.00  0.00           O
ATOM   4185  H1  WAT X 534      40.976  24.949  48.084  0.00  0.00           H
ATOM   4186  H2  WAT X 534      41.135  25.691  46.775  0.00  0.00           H
ATOM   4187  O   WAT X 535      11.609  74.540  62.766  0.00  0.00           O
ATOM   4188  H1  WAT X 535      10.836  75.034  62.494  0.00  0.00           H
ATOM   4189  H2  WAT X 535      11.275  73.899  63.393  0.00  0.00           H
ATOM   4190  O   WAT X 536     -20.842  29.274  12.582  0.00  0.00           O
ATOM   4191  H1  WAT X 536     -21.412  29.850  13.092  0.00  0.00           H
ATOM   4192  H2  WAT X 536     -20.135  29.042  13.185  0.00  0.00           H
ATOM   4193  O   WAT X 537     -32.396  32.030  26.407  0.00  0.00           O
ATOM   4194  H1  WAT X 537     -31.724  31.985  27.087  0.00  0.00           H
ATOM   4195  H2  WAT X 537     -32.306  32.909  26.039  0.00  0.00           H
ATOM   4196  O   WAT X 538     -22.321  55.875  19.789  0.00  0.00           O
ATOM   4197  H1  WAT X 538     -22.533  55.599  20.681  0.00  0.00           H
ATOM   4198  H2  WAT X 538     -21.628  55.276  19.511  0.00  0.00           H
ATOM   4199  O   WAT X 539       5.691 -17.220  54.383  0.00  0.00           O
ATOM   4200  H1  WAT X 539       5.545 -16.403  54.861  0.00  0.00           H
ATOM   4201  H2  WAT X 539       6.631 -17.229  54.205  0.00  0.00           H
ATOM   4202  O   WAT X 540      -9.785  63.072  32.003  0.00  0.00           O
ATOM   4203  H1  WAT X 540     -10.195  63.872  31.675  0.00  0.00           H
ATOM   4204  H2  WAT X 540      -9.681  63.224  32.943  0.00  0.00           H
ATOM   4205  O   WAT X 541      -4.778   9.743  86.580  0.00  0.00           O
ATOM   4206  H1  WAT X 541      -4.831  10.491  87.176  0.00  0.00           H
ATOM   4207  H2  WAT X 541      -4.742  10.135  85.707  0.00  0.00           H
ATOM   4208  O   WAT X 542     -23.353  10.707  61.187  0.00  0.00           O
ATOM   4209  H1  WAT X 542     -22.410  10.673  61.023  0.00  0.00           H
ATOM   4210  H2  WAT X 542     -23.664   9.826  60.982  0.00  0.00           H
ATOM   4211  O   WAT X 543       2.599  55.576  28.363  0.00  0.00           O
ATOM   4212  H1  WAT X 543       3.358  55.321  28.888  0.00  0.00           H
ATOM   4213  H2  WAT X 543       2.721  56.512  28.204  0.00  0.00           H
ATOM   4214  O   WAT X 544      26.893  54.315  42.780  0.00  0.00           O
ATOM   4215  H1  WAT X 544      27.602  54.004  43.343  0.00  0.00           H
ATOM   4216  H2  WAT X 544      26.641  53.547  42.267  0.00  0.00           H
ATOM   4217  O   WAT X 545      -6.372   1.849  52.870  0.00  0.00           O
ATOM   4218  H1  WAT X 545      -6.489   2.608  53.441  0.00  0.00           H
ATOM   4219  H2  WAT X 545      -5.969   1.187  53.431  0.00  0.00           H
ATOM   4220  O   WAT X 546      -6.746  19.624  97.313  0.00  0.00           O
ATOM   4221  H1  WAT X 546      -7.189  19.443  98.142  0.00  0.00           H
ATOM   4222  H2  WAT X 546      -7.031  18.921  96.730  0.00  0.00           H
ATOM   4223  O   WAT X 547     -12.326  54.883  12.324  0.00  0.00           O
ATOM   4224  H1  WAT X 547     -13.006  54.276  12.031  0.00  0.00           H
ATOM   4225  H2  WAT X 547     -11.678  54.877  11.620  0.00  0.00           H
ATOM   4226  O   WAT X 548      30.027  17.212  59.043  0.00  0.00           O
ATOM   4227  H1  WAT X 548      30.612  17.155  59.798  0.00  0.00           H
ATOM   4228  H2  WAT X 548      29.159  17.020  59.398  0.00  0.00           H
ATOM   4229  O   WAT X 549     -13.844 -16.158  31.164  0.00  0.00           O
ATOM   4230  H1  WAT X 549     -14.741 -16.377  30.909  0.00  0.00           H
ATOM   4231  H2  WAT X 549     -13.939 -15.675  31.985  0.00  0.00           H
ATOM   4232  O   WAT X 550       8.994  19.034  69.533  0.00  0.00           O
ATOM   4233  H1  WAT X 550       9.338  19.888  69.798  0.00  0.00           H
ATOM   4234  H2  WAT X 550       8.246  18.887  70.112  0.00  0.00           H
ATOM   4235  O   WAT X 551      11.687  31.426  19.314  0.00  0.00           O
ATOM   4236  H1  WAT X 551      12.631  31.347  19.453  0.00  0.00           H
ATOM   4237  H2  WAT X 551      11.535  31.015  18.462  0.00  0.00           H
ATOM   4238  O   WAT X 552      31.475  25.523  64.933  0.00  0.00           O
ATOM   4239  H1  WAT X 552      32.261  26.011  65.180  0.00  0.00           H
ATOM   4240  H2  WAT X 552      31.577  25.366  63.994  0.00  0.00           H
ATOM   4241  O   WAT X 553      12.209  -2.178  73.315  0.00  0.00           O
ATOM   4242  H1  WAT X 553      12.648  -3.021  73.206  0.00  0.00           H
ATOM   4243  H2  WAT X 553      12.024  -2.124  74.252  0.00  0.00           H
ATOM   4244  O   WAT X 554      28.348  32.168  13.551  0.00  0.00           O
ATOM   4245  H1  WAT X 554      29.252  32.452  13.415  0.00  0.00           H
ATOM   4246  H2  WAT X 554      27.893  32.953  13.855  0.00  0.00           H
ATOM   4247  O   WAT X 555      42.879  18.584  62.260  0.00  0.00           O
ATOM   4248  H1  WAT X 555      43.001  19.273  62.913  0.00  0.00           H
ATOM   4249  H2  WAT X 555      43.249  17.801  62.666  0.00  0.00           H
ATOM   4250  O   WAT X 556      33.200  33.463  54.028  0.00  0.00           O
ATOM   4251  H1  WAT X 556      32.957  32.547  54.163  0.00  0.00           H
ATOM   4252  H2  WAT X 556      33.862  33.637  54.697  0.00  0.00           H
ATOM   4253  O   WAT X 557     -46.756  23.482  38.653  0.00  0.00           O
ATOM   4254  H1  WAT X 557     -46.208  24.164  38.264  0.00  0.00           H
ATOM   4255  H2  WAT X 557     -46.607  23.565  39.595  0.00  0.00           H
ATOM   4256  O   WAT X 558      13.304  20.833  24.656  0.00  0.00           O
ATOM   4257  H1  WAT X 558      13.025  20.615  25.545  0.00  0.00           H
ATOM   4258  H2  WAT X 558      13.007  21.734  24.526  0.00  0.00           H
ATOM   4259  O   WAT X 559      -6.013  14.139  50.096  0.00  0.00           O
ATOM   4260  H1  WAT X 559      -5.591  13.381  50.500  0.00  0.00           H
ATOM   4261  H2  WAT X 559      -6.729  13.769  49.580  0.00  0.00           H
ATOM   4262  O   WAT X 560     -25.558  38.001  56.978  0.00  0.00           O
ATOM   4263  H1  WAT X 560     -25.651  37.049  56.939  0.00  0.00           H
ATOM   4264  H2  WAT X 560     -24.927  38.208  56.289  0.00  0.00           H
ATOM   4265  O   WAT X 561      -9.590  38.145  94.808  0.00  0.00           O
ATOM   4266  H1  WAT X 561     -10.475  38.168  94.445  0.00  0.00           H
ATOM   4267  H2  WAT X 561      -9.296  37.245  94.670  0.00  0.00           H
ATOM   4268  O   WAT X 562     -28.075  41.149  19.540  0.00  0.00           O
ATOM   4269  H1  WAT X 562     -27.253  41.531  19.231  0.00  0.00           H
ATOM   4270  H2  WAT X 562     -27.890  40.212  19.612  0.00  0.00           H
ATOM   4271  O   WAT X 563      14.266   7.810  76.969  0.00  0.00           O
ATOM   4272  H1  WAT X 563      14.381   8.428  77.690  0.00  0.00           H
ATOM   4273  H2  WAT X 563      14.908   7.120  77.140  0.00  0.00           H
ATOM   4274  O   WAT X 564      30.192  60.892  50.370  0.00  0.00           O
ATOM   4275  H1  WAT X 564      29.445  60.785  50.958  0.00  0.00           H
ATOM   4276  H2  WAT X 564      29.837  60.723  49.497  0.00  0.00           H
ATOM   4277  O   WAT X 565      32.688  53.311  37.269  0.00  0.00           O
ATOM   4278  H1  WAT X 565      33.066  52.479  37.556  0.00  0.00           H
ATOM   4279  H2  WAT X 565      32.634  53.233  36.316  0.00  0.00           H
ATOM   4280  O   WAT X 566      25.373   9.960  39.094  0.00  0.00           O
ATOM   4281  H1  WAT X 566      25.386  10.524  39.867  0.00  0.00           H
ATOM   4282  H2  WAT X 566      25.147  10.548  38.373  0.00  0.00           H
ATOM   4283  O   WAT X 567      -0.663  -6.152  46.128  0.00  0.00           O
ATOM   4284  H1  WAT X 567      -1.099  -5.346  46.405  0.00  0.00           H
ATOM   4285  H2  WAT X 567       0.019  -6.293  46.783  0.00  0.00           H
ATOM   4286  O   WAT X 568     -14.041  13.936  66.375  0.00  0.00           O
ATOM   4287  H1  WAT X 568     -14.891  13.965  66.813  0.00  0.00           H
ATOM   4288  H2  WAT X 568     -13.693  13.069  66.585  0.00  0.00           H
ATOM   4289  O   WAT X 569      26.863   6.460  64.685  0.00  0.00           O
ATOM   4290  H1  WAT X 569      27.578   5.825  64.691  0.00  0.00           H
ATOM   4291  H2  WAT X 569      26.307   6.203  65.421  0.00  0.00           H
ATOM   4292  O   WAT X 570     -20.866  44.787  16.652  0.00  0.00           O
ATOM   4293  H1  WAT X 570     -20.257  44.811  17.390  0.00  0.00           H
ATOM   4294  H2  WAT X 570     -20.384  45.193  15.931  0.00  0.00           H
ATOM   4295  O   WAT X 571     -19.432  49.399  11.360  0.00  0.00           O
ATOM   4296  H1  WAT X 571     -18.873  49.264  10.596  0.00  0.00           H
ATOM   4297  H2  WAT X 571     -20.066  50.060  11.080  0.00  0.00           H
ATOM   4298  O   WAT X 572      10.211   9.064  42.500  0.00  0.00           O
ATOM   4299  H1  WAT X 572       9.968   8.315  41.956  0.00  0.00           H
ATOM   4300  H2  WAT X 572       9.521   9.709  42.342  0.00  0.00           H
ATOM   4301  O   WAT X 573      10.456  68.948  55.604  0.00  0.00           O
ATOM   4302  H1  WAT X 573      10.292  68.031  55.386  0.00  0.00           H
ATOM   4303  H2  WAT X 573      10.948  69.288  54.857  0.00  0.00           H
ATOM   4304  O   WAT X 574      14.264   8.666  70.213  0.00  0.00           O
ATOM   4305  H1  WAT X 574      14.978   8.726  70.848  0.00  0.00           H
ATOM   4306  H2  WAT X 574      14.062   7.732  70.167  0.00  0.00           H
ATOM   4307  O   WAT X 575     -11.418  45.780  59.864  0.00  0.00           O
ATOM   4308  H1  WAT X 575     -11.589  45.720  60.804  0.00  0.00           H
ATOM   4309  H2  WAT X 575     -11.045  44.930  59.633  0.00  0.00           H
ATOM   4310  O   WAT X 576     -34.029  17.361  45.211  0.00  0.00           O
ATOM   4311  H1  WAT X 576     -34.977  17.258  45.133  0.00  0.00           H
ATOM   4312  H2  WAT X 576     -33.727  16.528  45.575  0.00  0.00           H
ATOM   4313  O   WAT X 577     -22.154  36.249  10.567  0.00  0.00           O
ATOM   4314  H1  WAT X 577     -21.385  36.574  10.100  0.00  0.00           H
ATOM   4315  H2  WAT X 577     -22.805  36.944  10.470  0.00  0.00           H
ATOM   4316  O   WAT X 578      25.215  43.657  13.710  0.00  0.00           O
ATOM   4317  H1  WAT X 578      25.495  44.563  13.577  0.00  0.00           H
ATOM   4318  H2  WAT X 578      25.972  43.132  13.448  0.00  0.00           H
ATOM   4319  O   WAT X 579      15.758  17.410  82.574  0.00  0.00           O
ATOM   4320  H1  WAT X 579      15.254  16.676  82.223  0.00  0.00           H
ATOM   4321  H2  WAT X 579      16.667  17.200  82.359  0.00  0.00           H
ATOM   4322  O   WAT X 580      23.544  21.598  46.773  0.00  0.00           O
ATOM   4323  H1  WAT X 580      23.960  20.763  46.557  0.00  0.00           H
ATOM   4324  H2  WAT X 580      24.093  22.256  46.347  0.00  0.00           H
ATOM   4325  O   WAT X 581     -24.934  43.232  26.510  0.00  0.00           O
ATOM   4326  H1  WAT X 581     -24.061  43.140  26.130  0.00  0.00           H
ATOM   4327  H2  WAT X 581     -24.969  44.138  26.816  0.00  0.00           H
ATOM   4328  O   WAT X 582     -13.239  -7.662  28.682  0.00  0.00           O
ATOM   4329  H1  WAT X 582     -13.272  -7.871  27.748  0.00  0.00           H
ATOM   4330  H2  WAT X 582     -13.327  -6.710  28.718  0.00  0.00           H
ATOM   4331  O   WAT X 583      38.740  52.965  46.658  0.00  0.00           O
ATOM   4332  H1  WAT X 583      39.436  52.326  46.814  0.00  0.00           H
ATOM   4333  H2  WAT X 583      38.116  52.818  47.368  0.00  0.00           H
ATOM   4334  O   WAT X 584     -31.194  49.516  13.432  0.00  0.00           O
ATOM   4335  H1  WAT X 584     -31.616  48.659  13.487  0.00  0.00           H
ATOM   4336  H2  WAT X 584     -31.225  49.738  12.502  0.00  0.00           H
ATOM   4337  O   WAT X 585     -24.651  43.858  54.509  0.00  0.00           O
ATOM   4338  H1  WAT X 585     -24.412  43.493  55.360  0.00  0.00           H
ATOM   4339  H2  WAT X 585     -24.102  44.638  54.419  0.00  0.00           H
ATOM   4340  O   WAT X 586     -25.480 -14.122  34.574  0.00  0.00           O
ATOM   4341  H1  WAT X 586     -24.741 -13.550  34.365  0.00  0.00           H
ATOM   4342  H2  WAT X 586     -25.236 -14.536  35.402  0.00  0.00           H
ATOM   4343  O   WAT X 587     -18.957  19.787  70.663  0.00  0.00           O
ATOM   4344  H1  WAT X 587     -18.087  19.574  70.999  0.00  0.00           H
ATOM   4345  H2  WAT X 587     -19.379  18.937  70.534  0.00  0.00           H
ATOM   4346  O   WAT X 588      27.352   9.971  69.946  0.00  0.00           O
ATOM   4347  H1  WAT X 588      27.825  10.788  69.787  0.00  0.00           H
ATOM   4348  H2  WAT X 588      27.219   9.598  69.075  0.00  0.00           H
ATOM   4349  O   WAT X 589       3.739  30.766   7.730  0.00  0.00           O
ATOM   4350  H1  WAT X 589       3.793  31.635   7.332  0.00  0.00           H
ATOM   4351  H2  WAT X 589       4.635  30.432   7.698  0.00  0.00           H
ATOM   4352  O   WAT X 590     -29.062  -2.666  49.013  0.00  0.00           O
ATOM   4353  H1  WAT X 590     -28.590  -2.814  49.832  0.00  0.00           H
ATOM   4354  H2  WAT X 590     -29.883  -3.147  49.119  0.00  0.00           H
ATOM   4355  O   WAT X 591      42.535  30.473  43.929  0.00  0.00           O
ATOM   4356  H1  WAT X 591      42.503  31.230  43.343  0.00  0.00           H
ATOM   4357  H2  WAT X 591      41.680  30.467  44.359  0.00  0.00           H
ATOM   4358  O   WAT X 592      -8.634  41.862  30.322  0.00  0.00           O
ATOM   4359  H1  WAT X 592      -7.691  41.845  30.160  0.00  0.00           H
ATOM   4360  H2  WAT X 592      -9.017  42.109  29.480  0.00  0.00           H
ATOM   4361  O   WAT X 593       4.333  35.231  64.325  0.00  0.00           O
ATOM   4362  H1  WAT X 593       3.551  34.905  64.770  0.00  0.00           H
ATOM   4363  H2  WAT X 593       4.348  34.760  63.491  0.00  0.00           H
ATOM   4364  O   WAT X 594     -15.612  22.519  22.201  0.00  0.00           O
ATOM   4365  H1  WAT X 594     -15.660  22.848  23.099  0.00  0.00           H
ATOM   4366  H2  WAT X 594     -14.678  22.375  22.048  0.00  0.00           H
ATOM   4367  O   WAT X 595     -36.598  44.633  19.852  0.00  0.00           O
ATOM   4368  H1  WAT X 595     -36.067  44.858  19.088  0.00  0.00           H
ATOM   4369  H2  WAT X 595     -36.298  43.760  20.104  0.00  0.00           H
ATOM   4370  O   WAT X 596      15.701  65.456  39.934  0.00  0.00           O
ATOM   4371  H1  WAT X 596      15.324  66.010  40.618  0.00  0.00           H
ATOM   4372  H2  WAT X 596      14.953  65.195  39.397  0.00  0.00           H
ATOM   4373  O   WAT X 597      -8.352  50.968  52.088  0.00  0.00           O
ATOM   4374  H1  WAT X 597      -8.702  50.363  51.434  0.00  0.00           H
ATOM   4375  H2  WAT X 597      -8.877  51.762  51.985  0.00  0.00           H
ATOM   4376  O   WAT X 598      54.000  41.861  41.307  0.00  0.00           O
ATOM   4377  H1  WAT X 598      53.503  41.044  41.343  0.00  0.00           H
ATOM   4378  H2  WAT X 598      53.420  42.475  40.857  0.00  0.00           H
ATOM   4379  O   WAT X 599      15.768  32.307  29.606  0.00  0.00           O
ATOM   4380  H1  WAT X 599      16.349  31.653  29.217  0.00  0.00           H
ATOM   4381  H2  WAT X 599      15.529  32.878  28.876  0.00  0.00           H
ATOM   4382  O   WAT X 600      11.148   0.786  83.831  0.00  0.00           O
ATOM   4383  H1  WAT X 600      11.077  -0.043  84.304  0.00  0.00           H
ATOM   4384  H2  WAT X 600      11.415   0.535  82.946  0.00  0.00           H
ATOM   4385  O   WAT X 601      35.911  36.821  42.972  0.00  0.00           O
ATOM   4386  H1  WAT X 601      36.528  36.760  42.243  0.00  0.00           H
ATOM   4387  H2  WAT X 601      36.414  36.535  43.735  0.00  0.00           H
ATOM   4388  O   WAT X 602     -14.100   1.095  66.064  0.00  0.00           O
ATOM   4389  H1  WAT X 602     -14.308   1.315  65.156  0.00  0.00           H
ATOM   4390  H2  WAT X 602     -14.852   0.584  66.364  0.00  0.00           H
ATOM   4391  O   WAT X 603      -8.033  37.736   6.179  0.00  0.00           O
ATOM   4392  H1  WAT X 603      -7.937  38.572   5.722  0.00  0.00           H
ATOM   4393  H2  WAT X 603      -7.965  37.962   7.107  0.00  0.00           H
ATOM   4394  O   WAT X 604      -8.458  69.671  38.355  0.00  0.00           O
ATOM   4395  H1  WAT X 604      -8.564  70.010  39.244  0.00  0.00           H
ATOM   4396  H2  WAT X 604      -9.065  68.933  38.306  0.00  0.00           H
ATOM   4397  O   WAT X 605      -5.360 -11.481  35.190  0.00  0.00           O
ATOM   4398  H1  WAT X 605      -4.644 -11.730  35.775  0.00  0.00           H
ATOM   4399  H2  WAT X 605      -6.031 -11.123  35.772  0.00  0.00           H
ATOM   4400  O   WAT X 606     -18.941   2.336  23.216  0.00  0.00           O
ATOM   4401  H1  WAT X 606     -19.156   2.779  22.395  0.00  0.00           H
ATOM   4402  H2  WAT X 606     -19.000   3.021  23.881  0.00  0.00           H
ATOM   4403  O   WAT X 607      29.490  17.153  68.603  0.00  0.00           O
ATOM   4404  H1  WAT X 607      28.798  16.947  69.232  0.00  0.00           H
ATOM   4405  H2  WAT X 607      30.015  17.826  69.036  0.00  0.00           H
ATOM   4406  O   WAT X 608      25.364   1.494  81.048  0.00  0.00           O
ATOM   4407  H1  WAT X 608      24.793   0.753  81.251  0.00  0.00           H
ATOM   4408  H2  WAT X 608      24.972   1.892  80.271  0.00  0.00           H
ATOM   4409  O   WAT X 609     -30.314   8.163  56.509  0.00  0.00           O
ATOM   4410  H1  WAT X 609     -30.254   7.361  55.989  0.00  0.00           H
ATOM   4411  H2  WAT X 609     -29.480   8.608  56.361  0.00  0.00           H
ATOM   4412  O   WAT X 610      48.536  44.742  29.236  0.00  0.00           O
ATOM   4413  H1  WAT X 610      48.630  45.476  28.629  0.00  0.00           H
ATOM   4414  H2  WAT X 610      48.337  43.992  28.675  0.00  0.00           H
ATOM   4415  O   WAT X 611     -13.862  34.054  82.216  0.00  0.00           O
ATOM   4416  H1  WAT X 611     -13.362  33.239  82.166  0.00  0.00           H
ATOM   4417  H2  WAT X 611     -14.661  33.815  82.687  0.00  0.00           H
ATOM   4418  O   WAT X 612      32.854  25.969  52.321  0.00  0.00           O
ATOM   4419  H1  WAT X 612      32.810  25.245  52.945  0.00  0.00           H
ATOM   4420  H2  WAT X 612      31.964  26.043  51.976  0.00  0.00           H
ATOM   4421  O   WAT X 613     -11.227  40.500  52.751  0.00  0.00           O
ATOM   4422  H1  WAT X 613     -11.712  40.236  53.533  0.00  0.00           H
ATOM   4423  H2  WAT X 613     -10.384  40.808  53.084  0.00  0.00           H
ATOM   4424  O   WAT X 614       4.438  48.218  32.797  0.00  0.00           O
ATOM   4425  H1  WAT X 614       4.669  48.768  32.049  0.00  0.00           H
ATOM   4426  H2  WAT X 614       3.606  47.814  32.549  0.00  0.00           H
ATOM   4427  O   WAT X 615     -18.077  15.966  39.712  0.00  0.00           O
ATOM   4428  H1  WAT X 615     -18.094  15.912  40.668  0.00  0.00           H
ATOM   4429  H2  WAT X 615     -17.461  16.673  39.523  0.00  0.00           H
ATOM   4430  O   WAT X 616      -6.871  -9.176  36.414  0.00  0.00           O
ATOM   4431  H1  WAT X 616      -7.721  -8.999  36.010  0.00  0.00           H
ATOM   4432  H2  WAT X 616      -7.042  -9.138  37.355  0.00  0.00           H
ATOM   4433  O   WAT X 617       3.729  17.923  67.700  0.00  0.00           O
ATOM   4434  H1  WAT X 617       4.025  18.679  67.193  0.00  0.00           H
ATOM   4435  H2  WAT X 617       4.465  17.717  68.276  0.00  0.00           H
ATOM   4436  O   WAT X 618      -2.684  42.081  38.230  0.00  0.00           O
ATOM   4437  H1  WAT X 618      -2.186  42.846  38.519  0.00  0.00           H
ATOM   4438  H2  WAT X 618      -3.414  42.023  38.847  0.00  0.00           H
ATOM   4439  O   WAT X 619       6.697  52.201  19.590  0.00  0.00           O
ATOM   4440  H1  WAT X 619       7.178  52.414  18.790  0.00  0.00           H
ATOM   4441  H2  WAT X 619       6.732  51.246  19.644  0.00  0.00           H
ATOM   4442  O   WAT X 620       8.492  38.410  24.647  0.00  0.00           O
ATOM   4443  H1  WAT X 620       7.866  37.973  24.069  0.00  0.00           H
ATOM   4444  H2  WAT X 620       8.884  39.093  24.103  0.00  0.00           H
ATOM   4445  O   WAT X 621      -1.568 -14.293  51.807  0.00  0.00           O
ATOM   4446  H1  WAT X 621      -2.178 -15.011  51.976  0.00  0.00           H
ATOM   4447  H2  WAT X 621      -1.834 -13.605  52.416  0.00  0.00           H
ATOM   4448  O   WAT X 622       5.970   9.356   6.502  0.00  0.00           O
ATOM   4449  H1  WAT X 622       5.359   9.767   7.113  0.00  0.00           H
ATOM   4450  H2  WAT X 622       6.123  10.023   5.832  0.00  0.00           H
ATOM   4451  O   WAT X 623      37.956  51.293  50.138  0.00  0.00           O
ATOM   4452  H1  WAT X 623      38.586  51.904  49.755  0.00  0.00           H
ATOM   4453  H2  WAT X 623      37.352  51.848  50.631  0.00  0.00           H
ATOM   4454  O   WAT X 624      -8.244  39.381  23.829  0.00  0.00           O
ATOM   4455  H1  WAT X 624      -8.842  39.156  24.541  0.00  0.00           H
ATOM   4456  H2  WAT X 624      -8.235  40.338  23.816  0.00  0.00           H
ATOM   4457  O   WAT X 625      -4.993  73.204  22.884  0.00  0.00           O
ATOM   4458  H1  WAT X 625      -4.050  73.074  22.986  0.00  0.00           H
ATOM   4459  H2  WAT X 625      -5.097  73.510  21.983  0.00  0.00           H
ATOM   4460  O   WAT X 626      39.395  34.865  35.833  0.00  0.00           O
ATOM   4461  H1  WAT X 626      38.944  35.506  35.283  0.00  0.00           H
ATOM   4462  H2  WAT X 626      39.715  35.372  36.579  0.00  0.00           H
ATOM   4463  O   WAT X 627      38.056  40.802  29.026  0.00  0.00           O
ATOM   4464  H1  WAT X 627      38.955  40.646  28.735  0.00  0.00           H
ATOM   4465  H2  WAT X 627      38.142  41.427  29.745  0.00  0.00           H
ATOM   4466  O   WAT X 628      11.807  21.696  22.442  0.00  0.00           O
ATOM   4467  H1  WAT X 628      11.580  22.298  23.150  0.00  0.00           H
ATOM   4468  H2  WAT X 628      11.606  20.828  22.791  0.00  0.00           H
ATOM   4469  O   WAT X 629     -13.384  31.327  66.415  0.00  0.00           O
ATOM   4470  H1  WAT X 629     -14.151  31.695  66.853  0.00  0.00           H
ATOM   4471  H2  WAT X 629     -12.642  31.620  66.944  0.00  0.00           H
ATOM   4472  O   WAT X 630       8.198  36.935  10.876  0.00  0.00           O
ATOM   4473  H1  WAT X 630       7.262  36.765  10.985  0.00  0.00           H
ATOM   4474  H2  WAT X 630       8.416  36.543  10.031  0.00  0.00           H
ATOM   4475  O   WAT X 631     -17.989  64.054  20.763  0.00  0.00           O
ATOM   4476  H1  WAT X 631     -18.064  63.124  20.977  0.00  0.00           H
ATOM   4477  H2  WAT X 631     -18.775  64.247  20.253  0.00  0.00           H
ATOM   4478  O   WAT X 632      21.213  36.065   4.544  0.00  0.00           O
ATOM   4479  H1  WAT X 632      21.172  36.189   5.493  0.00  0.00           H
ATOM   4480  H2  WAT X 632      21.315  36.949   4.192  0.00  0.00           H
ATOM   4481  O   WAT X 633      31.550  49.929  60.130  0.00  0.00           O
ATOM   4482  H1  WAT X 633      31.862  49.136  60.565  0.00  0.00           H
ATOM   4483  H2  WAT X 633      31.724  49.777  59.201  0.00  0.00           H
ATOM   4484  O   WAT X 634     -42.228  15.211  44.676  0.00  0.00           O
ATOM   4485  H1  WAT X 634     -42.781  15.914  44.336  0.00  0.00           H
ATOM   4486  H2  WAT X 634     -42.715  14.863  45.423  0.00  0.00           H
ATOM   4487  O   WAT X 635      -7.347  19.253  61.468  0.00  0.00           O
ATOM   4488  H1  WAT X 635      -6.866  18.431  61.566  0.00  0.00           H
ATOM   4489  H2  WAT X 635      -6.688  19.883  61.178  0.00  0.00           H
ATOM   4490  O   WAT X 636     -19.608   7.876  36.731  0.00  0.00           O
ATOM   4491  H1  WAT X 636     -19.999   7.004  36.674  0.00  0.00           H
ATOM   4492  H2  WAT X 636     -19.736   8.137  37.643  0.00  0.00           H
ATOM   4493  O   WAT X 637      27.344  53.671  48.324  0.00  0.00           O
ATOM   4494  H1  WAT X 637      26.910  54.145  49.034  0.00  0.00           H
ATOM   4495  H2  WAT X 637      27.073  54.130  47.529  0.00  0.00           H
ATOM   4496  O   WAT X 638     -11.414  21.728  70.311  0.00  0.00           O
ATOM   4497  H1  WAT X 638     -10.568  22.006  69.960  0.00  0.00           H
ATOM   4498  H2  WAT X 638     -11.536  20.842  69.970  0.00  0.00           H
ATOM   4499  O   WAT X 639      25.527  26.581  26.563  0.00  0.00           O
ATOM   4500  H1  WAT X 639      26.156  26.399  27.262  0.00  0.00           H
ATOM   4501  H2  WAT X 639      25.282  25.717  26.231  0.00  0.00           H
ATOM   4502  O   WAT X 640       6.979  -5.194  47.522  0.00  0.00           O
ATOM   4503  H1  WAT X 640       7.798  -4.865  47.891  0.00  0.00           H
ATOM   4504  H2  WAT X 640       6.791  -5.986  48.026  0.00  0.00           H
ATOM   4505  O   WAT X 641      37.295  26.838  57.256  0.00  0.00           O
ATOM   4506  H1  WAT X 641      37.123  27.077  58.167  0.00  0.00           H
ATOM   4507  H2  WAT X 641      38.006  26.199  57.306  0.00  0.00           H
ATOM   4508  O   WAT X 642     -17.300  45.452   7.251  0.00  0.00           O
ATOM   4509  H1  WAT X 642     -17.324  45.195   6.329  0.00  0.00           H
ATOM   4510  H2  WAT X 642     -17.771  44.754   7.707  0.00  0.00           H
ATOM   4511  O   WAT X 643       9.725  39.064  -0.461  0.00  0.00           O
ATOM   4512  H1  WAT X 643      10.053  38.352   0.089  0.00  0.00           H
ATOM   4513  H2  WAT X 643       9.349  38.624  -1.224  0.00  0.00           H
ATOM   4514  O   WAT X 644       5.197  52.940  23.830  0.00  0.00           O
ATOM   4515  H1  WAT X 644       4.714  52.672  24.612  0.00  0.00           H
ATOM   4516  H2  WAT X 644       5.431  53.853  23.995  0.00  0.00           H
ATOM   4517  O   WAT X 645     -23.836   8.094  60.735  0.00  0.00           O
ATOM   4518  H1  WAT X 645     -24.434   7.565  61.262  0.00  0.00           H
ATOM   4519  H2  WAT X 645     -22.964   7.776  60.969  0.00  0.00           H
ATOM   4520  O   WAT X 646     -22.677  15.857  20.205  0.00  0.00           O
ATOM   4521  H1  WAT X 646     -23.583  15.608  20.387  0.00  0.00           H
ATOM   4522  H2  WAT X 646     -22.740  16.737  19.834  0.00  0.00           H
ATOM   4523  O   WAT X 647      -7.993  -7.757  58.480  0.00  0.00           O
ATOM   4524  H1  WAT X 647      -7.548  -6.922  58.628  0.00  0.00           H
ATOM   4525  H2  WAT X 647      -8.382  -7.975  59.327  0.00  0.00           H
ATOM   4526  O   WAT X 648      18.672  -1.011  49.347  0.00  0.00           O
ATOM   4527  H1  WAT X 648      19.265  -0.494  49.893  0.00  0.00           H
ATOM   4528  H2  WAT X 648      17.891  -1.130  49.888  0.00  0.00           H
ATOM   4529  O   WAT X 649      -6.829  48.433  -4.153  0.00  0.00           O
ATOM   4530  H1  WAT X 649      -6.023  47.927  -4.256  0.00  0.00           H
ATOM   4531  H2  WAT X 649      -7.309  47.981  -3.460  0.00  0.00           H
ATOM   4532  O   WAT X 650       0.352  30.614  14.867  0.00  0.00           O
ATOM   4533  H1  WAT X 650       0.807  29.905  15.319  0.00  0.00           H
ATOM   4534  H2  WAT X 650       0.253  30.300  13.968  0.00  0.00           H
ATOM   4535  O   WAT X 651      18.252  59.546  21.546  0.00  0.00           O
ATOM   4536  H1  WAT X 651      18.069  59.586  22.485  0.00  0.00           H
ATOM   4537  H2  WAT X 651      17.699  58.834  21.224  0.00  0.00           H
ATOM   4538  O   WAT X 652     -32.470  19.488  45.747  0.00  0.00           O
ATOM   4539  H1  WAT X 652     -33.135  20.145  45.544  0.00  0.00           H
ATOM   4540  H2  WAT X 652     -32.852  18.661  45.454  0.00  0.00           H
ATOM   4541  O   WAT X 653      20.652  20.829  11.758  0.00  0.00           O
ATOM   4542  H1  WAT X 653      21.225  21.514  11.415  0.00  0.00           H
ATOM   4543  H2  WAT X 653      20.558  20.210  11.034  0.00  0.00           H
ATOM   4544  O   WAT X 654       4.480   4.022  10.385  0.00  0.00           O
ATOM   4545  H1  WAT X 654       4.769   3.117  10.270  0.00  0.00           H
ATOM   4546  H2  WAT X 654       4.723   4.456   9.567  0.00  0.00           H
ATOM   4547  O   WAT X 655      17.951  22.099  54.794  0.00  0.00           O
ATOM   4548  H1  WAT X 655      17.854  21.606  55.609  0.00  0.00           H
ATOM   4549  H2  WAT X 655      18.868  22.373  54.787  0.00  0.00           H
ATOM   4550  O   WAT X 656      35.429  25.019  65.991  0.00  0.00           O
ATOM   4551  H1  WAT X 656      36.022  25.767  65.925  0.00  0.00           H
ATOM   4552  H2  WAT X 656      35.207  24.809  65.084  0.00  0.00           H
ATOM   4553  O   WAT X 657     -25.347  35.365  34.006  0.00  0.00           O
ATOM   4554  H1  WAT X 657     -26.269  35.602  33.900  0.00  0.00           H
ATOM   4555  H2  WAT X 657     -25.285  34.479  33.649  0.00  0.00           H
ATOM   4556  O   WAT X 658      35.607  35.878  20.708  0.00  0.00           O
ATOM   4557  H1  WAT X 658      36.429  36.352  20.834  0.00  0.00           H
ATOM   4558  H2  WAT X 658      35.068  36.131  21.457  0.00  0.00           H
ATOM   4559  O   WAT X 659     -40.496  30.484  31.869  0.00  0.00           O
ATOM   4560  H1  WAT X 659     -39.547  30.568  31.770  0.00  0.00           H
ATOM   4561  H2  WAT X 659     -40.611  30.049  32.714  0.00  0.00           H
ATOM   4562  O   WAT X 660     -22.890 -21.816  35.962  0.00  0.00           O
ATOM   4563  H1  WAT X 660     -22.624 -22.733  36.014  0.00  0.00           H
ATOM   4564  H2  WAT X 660     -22.856 -21.505  36.867  0.00  0.00           H
ATOM   4565  O   WAT X 661       3.047  30.897  53.848  0.00  0.00           O
ATOM   4566  H1  WAT X 661       2.776  29.979  53.863  0.00  0.00           H
ATOM   4567  H2  WAT X 661       4.003  30.865  53.824  0.00  0.00           H
ATOM   4568  O   WAT X 662     -13.847  24.567  57.710  0.00  0.00           O
ATOM   4569  H1  WAT X 662     -13.303  23.783  57.784  0.00  0.00           H
ATOM   4570  H2  WAT X 662     -13.356  25.244  58.174  0.00  0.00           H
ATOM   4571  O   WAT X 663     -16.876  66.819   2.397  0.00  0.00           O
ATOM   4572  H1  WAT X 663     -17.119  67.745   2.425  0.00  0.00           H
ATOM   4573  H2  WAT X 663     -17.075  66.547   1.501  0.00  0.00           H
ATOM   4574  O   WAT X 664       1.212  13.613  54.679  0.00  0.00           O
ATOM   4575  H1  WAT X 664       1.719  12.816  54.830  0.00  0.00           H
ATOM   4576  H2  WAT X 664       1.810  14.191  54.205  0.00  0.00           H
ATOM   4577  O   WAT X 665     -17.965   5.408  23.388  0.00  0.00           O
ATOM   4578  H1  WAT X 665     -18.490   5.886  22.746  0.00  0.00           H
ATOM   4579  H2  WAT X 665     -18.584   5.181  24.082  0.00  0.00           H
ATOM   4580  O   WAT X 666     -14.473   5.883  23.424  0.00  0.00           O
ATOM   4581  H1  WAT X 666     -15.256   5.336  23.485  0.00  0.00           H
ATOM   4582  H2  WAT X 666     -13.989   5.698  24.229  0.00  0.00           H
ATOM   4583  O   WAT X 667      25.118  64.117  54.244  0.00  0.00           O
ATOM   4584  H1  WAT X 667      25.973  63.685  54.245  0.00  0.00           H
ATOM   4585  H2  WAT X 667      24.726  63.870  53.406  0.00  0.00           H
ATOM   4586  O   WAT X 668      13.836  30.060  47.425  0.00  0.00           O
ATOM   4587  H1  WAT X 668      13.171  29.400  47.623  0.00  0.00           H
ATOM   4588  H2  WAT X 668      14.663  29.577  47.435  0.00  0.00           H
ATOM   4589  O   WAT X 669     -20.575 -18.991  38.300  0.00  0.00           O
ATOM   4590  H1  WAT X 669     -21.417 -19.003  38.755  0.00  0.00           H
ATOM   4591  H2  WAT X 669     -20.012 -19.564  38.821  0.00  0.00           H
ATOM   4592  O   WAT X 670      24.334  48.568  35.674  0.00  0.00           O
ATOM   4593  H1  WAT X 670      24.410  48.342  36.601  0.00  0.00           H
ATOM   4594  H2  WAT X 670      24.878  49.349  35.573  0.00  0.00           H
ATOM   4595  O   WAT X 671     -24.033  41.842  41.166  0.00  0.00           O
ATOM   4596  H1  WAT X 671     -23.925  40.953  41.504  0.00  0.00           H
ATOM   4597  H2  WAT X 671     -24.958  42.041  41.307  0.00  0.00           H
ATOM   4598  O   WAT X 672     -11.955  -8.047  51.444  0.00  0.00           O
ATOM   4599  H1  WAT X 672     -12.401  -8.071  50.597  0.00  0.00           H
ATOM   4600  H2  WAT X 672     -11.322  -8.764  51.402  0.00  0.00           H
ATOM   4601  O   WAT X 673     -11.216 -11.080  27.689  0.00  0.00           O
ATOM   4602  H1  WAT X 673     -11.009 -10.556  28.463  0.00  0.00           H
ATOM   4603  H2  WAT X 673     -10.819 -11.933  27.866  0.00  0.00           H
ATOM   4604  O   WAT X 674       3.419  27.889  47.299  0.00  0.00           O
ATOM   4605  H1  WAT X 674       3.265  28.723  47.743  0.00  0.00           H
ATOM   4606  H2  WAT X 674       3.339  28.095  46.368  0.00  0.00           H
ATOM   4607  O   WAT X 675      24.491  36.414   4.801  0.00  0.00           O
ATOM   4608  H1  WAT X 675      24.844  37.002   4.133  0.00  0.00           H
ATOM   4609  H2  WAT X 675      24.956  36.655   5.603  0.00  0.00           H
ATOM   4610  O   WAT X 676      -5.341  67.719  18.277  0.00  0.00           O
ATOM   4611  H1  WAT X 676      -6.059  68.262  18.603  0.00  0.00           H
ATOM   4612  H2  WAT X 676      -5.282  67.934  17.346  0.00  0.00           H
ATOM   4613  O   WAT X 677       2.828  -8.430  50.394  0.00  0.00           O
ATOM   4614  H1  WAT X 677       3.372  -7.990  51.047  0.00  0.00           H
ATOM   4615  H2  WAT X 677       3.379  -9.139  50.062  0.00  0.00           H
ATOM   4616  O   WAT X 678      19.137  -8.721  75.889  0.00  0.00           O
ATOM   4617  H1  WAT X 678      19.309  -9.559  75.461  0.00  0.00           H
ATOM   4618  H2  WAT X 678      19.188  -8.076  75.183  0.00  0.00           H
ATOM   4619  O   WAT X 679      13.788  43.955   5.782  0.00  0.00           O
ATOM   4620  H1  WAT X 679      13.316  44.348   5.048  0.00  0.00           H
ATOM   4621  H2  WAT X 679      14.208  43.180   5.409  0.00  0.00           H
ATOM   4622  O   WAT X 680      -8.688  15.541  41.475  0.00  0.00           O
ATOM   4623  H1  WAT X 680      -8.107  16.167  41.044  0.00  0.00           H
ATOM   4624  H2  WAT X 680      -9.570  15.847  41.262  0.00  0.00           H
ATOM   4625  O   WAT X 681     -36.541  -2.888  47.179  0.00  0.00           O
ATOM   4626  H1  WAT X 681     -37.139  -3.336  46.580  0.00  0.00           H
ATOM   4627  H2  WAT X 681     -36.064  -3.594  47.615  0.00  0.00           H
ATOM   4628  O   WAT X 682      19.726  39.368   4.703  0.00  0.00           O
ATOM   4629  H1  WAT X 682      18.962  39.003   5.151  0.00  0.00           H
ATOM   4630  H2  WAT X 682      20.162  39.900   5.369  0.00  0.00           H
ATOM   4631  O   WAT X 683       9.334   5.079   5.904  0.00  0.00           O
ATOM   4632  H1  WAT X 683      10.136   4.746   5.503  0.00  0.00           H
ATOM   4633  H2  WAT X 683       9.393   6.030   5.805  0.00  0.00           H
ATOM   4634  O   WAT X 684      12.295 -11.338  76.112  0.00  0.00           O
ATOM   4635  H1  WAT X 684      12.588 -12.212  76.371  0.00  0.00           H
ATOM   4636  H2  WAT X 684      11.990 -11.445  75.211  0.00  0.00           H
ATOM   4637  O   WAT X 685      17.315  19.628  36.091  0.00  0.00           O
ATOM   4638  H1  WAT X 685      17.967  19.104  35.626  0.00  0.00           H
ATOM   4639  H2  WAT X 685      17.362  19.321  36.996  0.00  0.00           H
ATOM   4640  O   WAT X 686      -0.624  20.337  34.616  0.00  0.00           O
ATOM   4641  H1  WAT X 686       0.313  20.298  34.424  0.00  0.00           H
ATOM   4642  H2  WAT X 686      -1.018  19.699  34.020  0.00  0.00           H
ATOM   4643  O   WAT X 687      -1.806   7.701  25.701  0.00  0.00           O
ATOM   4644  H1  WAT X 687      -2.592   7.525  26.218  0.00  0.00           H
ATOM   4645  H2  WAT X 687      -1.083   7.406  26.255  0.00  0.00           H
ATOM   4646  O   WAT X 688      29.348  20.211  21.474  0.00  0.00           O
ATOM   4647  H1  WAT X 688      29.459  20.945  22.078  0.00  0.00           H
ATOM   4648  H2  WAT X 688      28.513  19.816  21.729  0.00  0.00           H
ATOM   4649  O   WAT X 689     -34.803  15.870  51.449  0.00  0.00           O
ATOM   4650  H1  WAT X 689     -33.884  16.018  51.672  0.00  0.00           H
ATOM   4651  H2  WAT X 689     -34.779  15.198  50.767  0.00  0.00           H
ATOM   4652  O   WAT X 690      -7.707   5.203  18.071  0.00  0.00           O
ATOM   4653  H1  WAT X 690      -7.030   5.044  17.412  0.00  0.00           H
ATOM   4654  H2  WAT X 690      -7.283   5.765  18.719  0.00  0.00           H
ATOM   4655  O   WAT X 691      19.053  26.067  15.580  0.00  0.00           O
ATOM   4656  H1  WAT X 691      19.647  26.792  15.773  0.00  0.00           H
ATOM   4657  H2  WAT X 691      18.204  26.485  15.432  0.00  0.00           H
ATOM   4658  O   WAT X 692       6.483   5.933  55.431  0.00  0.00           O
ATOM   4659  H1  WAT X 692       6.812   5.034  55.449  0.00  0.00           H
ATOM   4660  H2  WAT X 692       6.505   6.214  56.346  0.00  0.00           H
ATOM   4661  O   WAT X 693      -7.134  12.946  82.128  0.00  0.00           O
ATOM   4662  H1  WAT X 693      -7.105  13.167  81.198  0.00  0.00           H
ATOM   4663  H2  WAT X 693      -7.395  12.026  82.148  0.00  0.00           H
ATOM   4664  O   WAT X 694      -0.803  20.176  75.934  0.00  0.00           O
ATOM   4665  H1  WAT X 694      -0.281  20.233  76.735  0.00  0.00           H
ATOM   4666  H2  WAT X 694      -0.773  21.058  75.565  0.00  0.00           H
ATOM   4667  O   WAT X 695      -7.344  -5.134  58.924  0.00  0.00           O
ATOM   4668  H1  WAT X 695      -7.731  -4.659  58.188  0.00  0.00           H
ATOM   4669  H2  WAT X 695      -7.677  -4.684  59.701  0.00  0.00           H
ATOM   4670  O   WAT X 696     -21.998  34.276  89.443  0.00  0.00           O
ATOM   4671  H1  WAT X 696     -22.027  33.983  88.532  0.00  0.00           H
ATOM   4672  H2  WAT X 696     -21.634  33.532  89.923  0.00  0.00           H
ATOM   4673  O   WAT X 697      -9.232  46.319  33.461  0.00  0.00           O
ATOM   4674  H1  WAT X 697     -10.003  46.144  32.921  0.00  0.00           H
ATOM   4675  H2  WAT X 697      -9.305  47.246  33.690  0.00  0.00           H
ATOM   4676  O   WAT X 698     -53.145  21.024  40.597  0.00  0.00           O
ATOM   4677  H1  WAT X 698     -52.980  21.015  41.540  0.00  0.00           H
ATOM   4678  H2  WAT X 698     -52.773  21.853  40.297  0.00  0.00           H
ATOM   4679  O   WAT X 699       7.121  31.368  11.736  0.00  0.00           O
ATOM   4680  H1  WAT X 699       6.660  32.093  11.314  0.00  0.00           H
ATOM   4681  H2  WAT X 699       6.909  31.458  12.665  0.00  0.00           H
ATOM   4682  O   WAT X 700       8.628  39.814  11.017  0.00  0.00           O
ATOM   4683  H1  WAT X 700       8.757  38.887  11.216  0.00  0.00           H
ATOM   4684  H2  WAT X 700       8.370  40.205  11.852  0.00  0.00           H
ATOM   4685  O   WAT X 701      -9.070  52.976  37.720  0.00  0.00           O
ATOM   4686  H1  WAT X 701      -9.742  52.298  37.659  0.00  0.00           H
ATOM   4687  H2  WAT X 701      -8.276  52.504  37.974  0.00  0.00           H
ATOM   4688  O   WAT X 702      30.918  25.510  14.407  0.00  0.00           O
ATOM   4689  H1  WAT X 702      30.255  24.821  14.377  0.00  0.00           H
ATOM   4690  H2  WAT X 702      30.566  26.156  15.019  0.00  0.00           H
ATOM   4691  O   WAT X 703      -6.853  10.084  90.060  0.00  0.00           O
ATOM   4692  H1  WAT X 703      -7.670  10.300  89.610  0.00  0.00           H
ATOM   4693  H2  WAT X 703      -6.807  10.707  90.785  0.00  0.00           H
ATOM   4694  O   WAT X 704      -5.380  42.384  80.466  0.00  0.00           O
ATOM   4695  H1  WAT X 704      -4.797  42.667  81.172  0.00  0.00           H
ATOM   4696  H2  WAT X 704      -6.147  42.951  80.548  0.00  0.00           H
ATOM   4697  O   WAT X 705       7.814  35.424   8.643  0.00  0.00           O
ATOM   4698  H1  WAT X 705       8.294  35.261   7.831  0.00  0.00           H
ATOM   4699  H2  WAT X 705       6.898  35.270   8.415  0.00  0.00           H
ATOM   4700  O   WAT X 706      30.325  55.373  53.866  0.00  0.00           O
ATOM   4701  H1  WAT X 706      30.181  55.526  52.933  0.00  0.00           H
ATOM   4702  H2  WAT X 706      30.097  56.203  54.284  0.00  0.00           H
ATOM   4703  O   WAT X 707      50.780  49.013  41.299  0.00  0.00           O
ATOM   4704  H1  WAT X 707      51.076  49.651  40.650  0.00  0.00           H
ATOM   4705  H2  WAT X 707      51.561  48.815  41.815  0.00  0.00           H
ATOM   4706  O   WAT X 708      -2.588   5.634  35.233  0.00  0.00           O
ATOM   4707  H1  WAT X 708      -1.727   5.330  34.944  0.00  0.00           H
ATOM   4708  H2  WAT X 708      -3.059   4.834  35.466  0.00  0.00           H
ATOM   4709  O   WAT X 709     -21.756   5.848  67.001  0.00  0.00           O
ATOM   4710  H1  WAT X 709     -22.169   5.173  66.462  0.00  0.00           H
ATOM   4711  H2  WAT X 709     -22.212   6.655  66.765  0.00  0.00           H
ATOM   4712  O   WAT X 710      -5.478  15.232  59.793  0.00  0.00           O
ATOM   4713  H1  WAT X 710      -6.333  15.037  60.176  0.00  0.00           H
ATOM   4714  H2  WAT X 710      -5.454  14.716  58.987  0.00  0.00           H
ATOM   4715  O   WAT X 711     -41.112   7.279  56.503  0.00  0.00           O
ATOM   4716  H1  WAT X 711     -41.414   7.422  55.606  0.00  0.00           H
ATOM   4717  H2  WAT X 711     -40.715   6.408  56.486  0.00  0.00           H
ATOM   4718  O   WAT X 712     -15.451  63.738  36.490  0.00  0.00           O
ATOM   4719  H1  WAT X 712     -15.071  62.860  36.515  0.00  0.00           H
ATOM   4720  H2  WAT X 712     -15.517  63.997  37.409  0.00  0.00           H
ATOM   4721  O   WAT X 713      -6.086  55.220  46.350  0.00  0.00           O
ATOM   4722  H1  WAT X 713      -7.041  55.185  46.310  0.00  0.00           H
ATOM   4723  H2  WAT X 713      -5.860  56.064  45.958  0.00  0.00           H
ATOM   4724  O   WAT X 714       5.412  29.977  50.221  0.00  0.00           O
ATOM   4725  H1  WAT X 714       6.054  30.189  49.544  0.00  0.00           H
ATOM   4726  H2  WAT X 714       4.582  30.306  49.876  0.00  0.00           H
ATOM   4727  O   WAT X 715     -18.895  14.148  80.603  0.00  0.00           O
ATOM   4728  H1  WAT X 715     -18.601  13.358  81.057  0.00  0.00           H
ATOM   4729  H2  WAT X 715     -18.147  14.743  80.650  0.00  0.00           H
ATOM   4730  O   WAT X 716     -17.592  66.746  12.483  0.00  0.00           O
ATOM   4731  H1  WAT X 716     -17.569  67.283  13.276  0.00  0.00           H
ATOM   4732  H2  WAT X 716     -17.127  65.945  12.723  0.00  0.00           H
ATOM   4733  O   WAT X 717      -0.225  10.707  28.592  0.00  0.00           O
ATOM   4734  H1  WAT X 717      -1.016  10.167  28.565  0.00  0.00           H
ATOM   4735  H2  WAT X 717       0.212  10.450  29.404  0.00  0.00           H
ATOM   4736  O   WAT X 718      -6.814  36.319  21.522  0.00  0.00           O
ATOM   4737  H1  WAT X 718      -6.531  35.677  22.173  0.00  0.00           H
ATOM   4738  H2  WAT X 718      -7.625  35.957  21.165  0.00  0.00           H
ATOM   4739  O   WAT X 719     -38.345  19.891  32.808  0.00  0.00           O
ATOM   4740  H1  WAT X 719     -38.895  19.146  33.047  0.00  0.00           H
ATOM   4741  H2  WAT X 719     -38.202  19.792  31.866  0.00  0.00           H
ATOM   4742  O   WAT X 720     -32.390  -4.819  35.813  0.00  0.00           O
ATOM   4743  H1  WAT X 720     -32.247  -3.963  36.215  0.00  0.00           H
ATOM   4744  H2  WAT X 720     -32.883  -4.629  35.015  0.00  0.00           H
ATOM   4745  O   WAT X 721      21.659  46.577   8.083  0.00  0.00           O
ATOM   4746  H1  WAT X 721      21.248  47.424   8.261  0.00  0.00           H
ATOM   4747  H2  WAT X 721      21.233  46.269   7.283  0.00  0.00           H
ATOM   4748  O   WAT X 722       4.177  72.554  38.009  0.00  0.00           O
ATOM   4749  H1  WAT X 722       4.426  71.657  37.784  0.00  0.00           H
ATOM   4750  H2  WAT X 722       3.492  72.454  38.670  0.00  0.00           H
ATOM   4751  O   WAT X 723      -8.162  38.655  17.017  0.00  0.00           O
ATOM   4752  H1  WAT X 723      -8.059  38.100  16.244  0.00  0.00           H
ATOM   4753  H2  WAT X 723      -7.468  38.368  17.611  0.00  0.00           H
ATOM   4754  O   WAT X 724       5.670  49.429  30.812  0.00  0.00           O
ATOM   4755  H1  WAT X 724       6.256  48.875  30.297  0.00  0.00           H
ATOM   4756  H2  WAT X 724       4.895  49.535  30.260  0.00  0.00           H
ATOM   4757  O   WAT X 725      29.328  37.980  30.932  0.00  0.00           O
ATOM   4758  H1  WAT X 725      30.043  38.583  30.727  0.00  0.00           H
ATOM   4759  H2  WAT X 725      29.267  37.411  30.164  0.00  0.00           H
ATOM   4760  O   WAT X 726       2.295  56.307   4.868  0.00  0.00           O
ATOM   4761  H1  WAT X 726       1.745  56.968   4.448  0.00  0.00           H
ATOM   4762  H2  WAT X 726       2.194  56.473   5.806  0.00  0.00           H
ATOM   4763  O   WAT X 727      12.688  69.607  44.430  0.00  0.00           O
ATOM   4764  H1  WAT X 727      12.252  70.430  44.207  0.00  0.00           H
ATOM   4765  H2  WAT X 727      13.065  69.304  43.604  0.00  0.00           H
ATOM   4766  O   WAT X 728       9.470  15.396  -2.426  0.00  0.00           O
ATOM   4767  H1  WAT X 728      10.130  16.086  -2.500  0.00  0.00           H
ATOM   4768  H2  WAT X 728       8.715  15.735  -2.907  0.00  0.00           H
ATOM   4769  O   WAT X 729      -9.091  43.710  20.876  0.00  0.00           O
ATOM   4770  H1  WAT X 729      -9.492  43.981  21.702  0.00  0.00           H
ATOM   4771  H2  WAT X 729      -8.974  42.764  20.966  0.00  0.00           H
ATOM   4772  O   WAT X 730      12.904  -8.842  77.275  0.00  0.00           O
ATOM   4773  H1  WAT X 730      12.476  -9.350  77.965  0.00  0.00           H
ATOM   4774  H2  WAT X 730      13.057  -9.475  76.573  0.00  0.00           H
ATOM   4775  O   WAT X 731     -27.838  49.904  16.915  0.00  0.00           O
ATOM   4776  H1  WAT X 731     -28.008  50.541  16.221  0.00  0.00           H
ATOM   4777  H2  WAT X 731     -27.283  50.372  17.539  0.00  0.00           H
ATOM   4778  O   WAT X 732      25.250  72.356  56.804  0.00  0.00           O
ATOM   4779  H1  WAT X 732      24.956  71.445  56.796  0.00  0.00           H
ATOM   4780  H2  WAT X 732      24.446  72.868  56.709  0.00  0.00           H
ATOM   4781  O   WAT X 733     -10.103  27.481  71.023  0.00  0.00           O
ATOM   4782  H1  WAT X 733     -10.304  26.546  70.998  0.00  0.00           H
ATOM   4783  H2  WAT X 733     -10.526  27.838  70.242  0.00  0.00           H
ATOM   4784  O   WAT X 734     -20.789  30.080  60.171  0.00  0.00           O
ATOM   4785  H1  WAT X 734     -20.146  30.789  60.144  0.00  0.00           H
ATOM   4786  H2  WAT X 734     -21.558  30.470  60.588  0.00  0.00           H
ATOM   4787  O   WAT X 735      -5.725  19.412  49.092  0.00  0.00           O
ATOM   4788  H1  WAT X 735      -5.571  18.467  49.075  0.00  0.00           H
ATOM   4789  H2  WAT X 735      -5.202  19.727  49.829  0.00  0.00           H
ATOM   4790  O   WAT X 736       8.138  -5.099  68.836  0.00  0.00           O
ATOM   4791  H1  WAT X 736       8.860  -5.255  69.445  0.00  0.00           H
ATOM   4792  H2  WAT X 736       8.067  -4.145  68.789  0.00  0.00           H
ATOM   4793  O   WAT X 737     -11.022  51.749  76.198  0.00  0.00           O
ATOM   4794  H1  WAT X 737     -11.776  51.550  76.754  0.00  0.00           H
ATOM   4795  H2  WAT X 737     -11.292  52.516  75.693  0.00  0.00           H
ATOM   4796  O   WAT X 738     -26.671  39.750  38.162  0.00  0.00           O
ATOM   4797  H1  WAT X 738     -27.051  39.867  37.291  0.00  0.00           H
ATOM   4798  H2  WAT X 738     -26.079  40.496  38.266  0.00  0.00           H
ATOM   4799  O   WAT X 739      -0.182  31.482   3.642  0.00  0.00           O
ATOM   4800  H1  WAT X 739      -0.180  30.879   2.900  0.00  0.00           H
ATOM   4801  H2  WAT X 739      -0.665  32.247   3.329  0.00  0.00           H
ATOM   4802  O   WAT X 740      -6.209  29.587   8.026  0.00  0.00           O
ATOM   4803  H1  WAT X 740      -5.290  29.517   7.766  0.00  0.00           H
ATOM   4804  H2  WAT X 740      -6.418  28.731   8.400  0.00  0.00           H
ATOM   4805  O   WAT X 741      -7.619   6.155  73.235  0.00  0.00           O
ATOM   4806  H1  WAT X 741      -7.632   6.953  72.707  0.00  0.00           H
ATOM   4807  H2  WAT X 741      -6.892   6.284  73.845  0.00  0.00           H
ATOM   4808  O   WAT X 742     -14.980  43.756   4.042  0.00  0.00           O
ATOM   4809  H1  WAT X 742     -14.775  44.227   4.850  0.00  0.00           H
ATOM   4810  H2  WAT X 742     -14.184  43.263   3.844  0.00  0.00           H
ATOM   4811  O   WAT X 743      -0.114  45.260  35.233  0.00  0.00           O
ATOM   4812  H1  WAT X 743      -0.721  44.557  35.464  0.00  0.00           H
ATOM   4813  H2  WAT X 743      -0.302  45.955  35.864  0.00  0.00           H
ATOM   4814  O   WAT X 744      19.999  45.859   6.043  0.00  0.00           O
ATOM   4815  H1  WAT X 744      19.363  45.167   6.223  0.00  0.00           H
ATOM   4816  H2  WAT X 744      19.793  46.148   5.154  0.00  0.00           H
ATOM   4817  O   WAT X 745      22.549  53.628  35.636  0.00  0.00           O
ATOM   4818  H1  WAT X 745      23.446  53.813  35.912  0.00  0.00           H
ATOM   4819  H2  WAT X 745      22.237  52.971  36.258  0.00  0.00           H
ATOM   4820  O   WAT X 746     -46.159  17.596  67.973  0.00  0.00           O
ATOM   4821  H1  WAT X 746     -45.556  17.756  68.699  0.00  0.00           H
ATOM   4822  H2  WAT X 746     -45.627  17.717  67.187  0.00  0.00           H
ATOM   4823  O   WAT X 747     -18.482 -11.038  31.768  0.00  0.00           O
ATOM   4824  H1  WAT X 747     -19.423 -11.051  31.591  0.00  0.00           H
ATOM   4825  H2  WAT X 747     -18.418 -10.841  32.703  0.00  0.00           H
ATOM   4826  O   WAT X 748      27.828  29.883  -3.844  0.00  0.00           O
ATOM   4827  H1  WAT X 748      27.082  30.483  -3.828  0.00  0.00           H
ATOM   4828  H2  WAT X 748      28.022  29.767  -4.775  0.00  0.00           H
ATOM   4829  O   WAT X 749       1.980  69.728  32.073  0.00  0.00           O
ATOM   4830  H1  WAT X 749       1.627  68.874  31.824  0.00  0.00           H
ATOM   4831  H2  WAT X 749       2.201  69.635  32.999  0.00  0.00           H
ATOM   4832  O   WAT X 750      14.247  63.106  66.997  0.00  0.00           O
ATOM   4833  H1  WAT X 750      15.069  62.634  67.131  0.00  0.00           H
ATOM   4834  H2  WAT X 750      14.363  63.556  66.160  0.00  0.00           H
ATOM   4835  O   WAT X 751     -20.965  36.215  68.453  0.00  0.00           O
ATOM   4836  H1  WAT X 751     -21.727  36.794  68.431  0.00  0.00           H
ATOM   4837  H2  WAT X 751     -20.316  36.653  67.902  0.00  0.00           H
ATOM   4838  O   WAT X 752      12.277  38.540  36.553  0.00  0.00           O
ATOM   4839  H1  WAT X 752      11.861  38.174  35.773  0.00  0.00           H
ATOM   4840  H2  WAT X 752      12.168  39.486  36.462  0.00  0.00           H
ATOM   4841  O   WAT X 753      43.632  37.049  28.693  0.00  0.00           O
ATOM   4842  H1  WAT X 753      43.657  37.353  27.786  0.00  0.00           H
ATOM   4843  H2  WAT X 753      43.265  37.785  29.182  0.00  0.00           H
ATOM   4844  O   WAT X 754      -0.579  -7.899  61.177  0.00  0.00           O
ATOM   4845  H1  WAT X 754      -0.648  -7.011  61.528  0.00  0.00           H
ATOM   4846  H2  WAT X 754       0.362  -8.055  61.102  0.00  0.00           H
ATOM   4847  O   WAT X 755      -3.637  53.199   5.746  0.00  0.00           O
ATOM   4848  H1  WAT X 755      -3.406  53.168   6.675  0.00  0.00           H
ATOM   4849  H2  WAT X 755      -4.384  53.797   5.706  0.00  0.00           H
ATOM   4850  O   WAT X 756       0.549  -9.155  41.177  0.00  0.00           O
ATOM   4851  H1  WAT X 756       0.472  -8.355  40.656  0.00  0.00           H
ATOM   4852  H2  WAT X 756       1.408  -9.089  41.592  0.00  0.00           H
ATOM   4853  O   WAT X 757      -2.691  37.706  81.084  0.00  0.00           O
ATOM   4854  H1  WAT X 757      -3.188  38.059  81.823  0.00  0.00           H
ATOM   4855  H2  WAT X 757      -1.775  37.783  81.353  0.00  0.00           H
ATOM   4856  O   WAT X 758     -45.314   7.344  48.028  0.00  0.00           O
ATOM   4857  H1  WAT X 758     -45.192   7.317  48.977  0.00  0.00           H
ATOM   4858  H2  WAT X 758     -45.194   8.265  47.797  0.00  0.00           H
ATOM   4859  O   WAT X 759     -43.898   4.876  40.402  0.00  0.00           O
ATOM   4860  H1  WAT X 759     -44.649   5.249  40.863  0.00  0.00           H
ATOM   4861  H2  WAT X 759     -43.938   5.261  39.527  0.00  0.00           H
ATOM   4862  O   WAT X 760      12.544  28.753  38.744  0.00  0.00           O
ATOM   4863  H1  WAT X 760      12.650  28.788  39.695  0.00  0.00           H
ATOM   4864  H2  WAT X 760      12.548  27.819  38.537  0.00  0.00           H
ATOM   4865  O   WAT X 761      30.338  10.600  59.230  0.00  0.00           O
ATOM   4866  H1  WAT X 761      30.002  11.386  58.798  0.00  0.00           H
ATOM   4867  H2  WAT X 761      31.236  10.826  59.472  0.00  0.00           H
ATOM   4868  O   WAT X 762      43.327  34.964  47.225  0.00  0.00           O
ATOM   4869  H1  WAT X 762      43.653  34.068  47.139  0.00  0.00           H
ATOM   4870  H2  WAT X 762      42.377  34.882  47.140  0.00  0.00           H
ATOM   4871  O   WAT X 763      21.603  45.449  11.072  0.00  0.00           O
ATOM   4872  H1  WAT X 763      22.088  46.070  11.615  0.00  0.00           H
ATOM   4873  H2  WAT X 763      21.759  45.743  10.175  0.00  0.00           H
ATOM   4874  O   WAT X 764      33.409  56.889  50.474  0.00  0.00           O
ATOM   4875  H1  WAT X 764      33.849  56.562  51.258  0.00  0.00           H
ATOM   4876  H2  WAT X 764      33.539  57.837  50.504  0.00  0.00           H
ATOM   4877  O   WAT X 765     -19.866  11.188  27.053  0.00  0.00           O
ATOM   4878  H1  WAT X 765     -18.943  11.337  26.851  0.00  0.00           H
ATOM   4879  H2  WAT X 765     -20.341  11.687  26.388  0.00  0.00           H
ATOM   4880  O   WAT X 766     -39.424  24.910  26.484  0.00  0.00           O
ATOM   4881  H1  WAT X 766     -39.247  25.813  26.747  0.00  0.00           H
ATOM   4882  H2  WAT X 766     -39.252  24.392  27.271  0.00  0.00           H
ATOM   4883  O   WAT X 767       9.949  -2.064  48.586  0.00  0.00           O
ATOM   4884  H1  WAT X 767      10.701  -2.422  48.114  0.00  0.00           H
ATOM   4885  H2  WAT X 767       9.494  -2.833  48.930  0.00  0.00           H
ATOM   4886  O   WAT X 768     -13.838   7.878  53.664  0.00  0.00           O
ATOM   4887  H1  WAT X 768     -14.398   7.605  52.937  0.00  0.00           H
ATOM   4888  H2  WAT X 768     -13.934   8.830  53.696  0.00  0.00           H
ATOM   4889  O   WAT X 769      22.169  22.681  10.449  0.00  0.00           O
ATOM   4890  H1  WAT X 769      23.029  22.376  10.159  0.00  0.00           H
ATOM   4891  H2  WAT X 769      22.358  23.439  11.003  0.00  0.00           H
ATOM   4892  O   WAT X 770      23.416  25.488  45.528  0.00  0.00           O
ATOM   4893  H1  WAT X 770      23.541  26.230  44.937  0.00  0.00           H
ATOM   4894  H2  WAT X 770      22.948  25.855  46.278  0.00  0.00           H
ATOM   4895  O   WAT X 771      43.688  45.301  30.045  0.00  0.00           O
ATOM   4896  H1  WAT X 771      44.015  45.925  30.693  0.00  0.00           H
ATOM   4897  H2  WAT X 771      44.170  45.511  29.245  0.00  0.00           H
ATOM   4898  O   WAT X 772     -18.337  46.859  30.953  0.00  0.00           O
ATOM   4899  H1  WAT X 772     -18.798  47.506  30.420  0.00  0.00           H
ATOM   4900  H2  WAT X 772     -18.028  47.351  31.713  0.00  0.00           H
ATOM   4901  O   WAT X 773       4.806  58.817  34.482  0.00  0.00           O
ATOM   4902  H1  WAT X 773       5.519  58.872  35.119  0.00  0.00           H
ATOM   4903  H2  WAT X 773       5.182  58.338  33.743  0.00  0.00           H
ATOM   4904  O   WAT X 774      38.215  24.447  65.550  0.00  0.00           O
ATOM   4905  H1  WAT X 774      37.920  23.543  65.662  0.00  0.00           H
ATOM   4906  H2  WAT X 774      38.256  24.570  64.602  0.00  0.00           H
ATOM   4907  O   WAT X 775     -21.672  42.904  53.727  0.00  0.00           O
ATOM   4908  H1  WAT X 775     -21.965  43.643  53.193  0.00  0.00           H
ATOM   4909  H2  WAT X 775     -20.909  43.238  54.199  0.00  0.00           H
ATOM   4910  O   WAT X 776       1.013  22.849  44.296  0.00  0.00           O
ATOM   4911  H1  WAT X 776       0.776  21.985  44.633  0.00  0.00           H
ATOM   4912  H2  WAT X 776       0.334  23.048  43.650  0.00  0.00           H
ATOM   4913  O   WAT X 777      35.788  35.677  62.054  0.00  0.00           O
ATOM   4914  H1  WAT X 777      34.933  36.108  62.059  0.00  0.00           H
ATOM   4915  H2  WAT X 777      36.135  35.842  61.178  0.00  0.00           H
ATOM   4916  O   WAT X 778     -15.686  31.393  97.190  0.00  0.00           O
ATOM   4917  H1  WAT X 778     -16.148  31.197  98.006  0.00  0.00           H
ATOM   4918  H2  WAT X 778     -16.365  31.355  96.516  0.00  0.00           H
ATOM   4919  O   WAT X 779     -41.500  19.759  34.145  0.00  0.00           O
ATOM   4920  H1  WAT X 779     -41.459  20.336  34.907  0.00  0.00           H
ATOM   4921  H2  WAT X 779     -40.933  19.022  34.372  0.00  0.00           H
ATOM   4922  O   WAT X 780       7.047  28.306  32.699  0.00  0.00           O
ATOM   4923  H1  WAT X 780       7.677  29.020  32.601  0.00  0.00           H
ATOM   4924  H2  WAT X 780       6.213  28.681  32.414  0.00  0.00           H
ATOM   4925  O   WAT X 781      -1.448  19.058  29.570  0.00  0.00           O
ATOM   4926  H1  WAT X 781      -1.903  18.336  30.004  0.00  0.00           H
ATOM   4927  H2  WAT X 781      -0.581  18.708  29.368  0.00  0.00           H
ATOM   4928  O   WAT X 782      20.383  18.984  17.862  0.00  0.00           O
ATOM   4929  H1  WAT X 782      20.622  19.746  17.335  0.00  0.00           H
ATOM   4930  H2  WAT X 782      20.490  18.240  17.269  0.00  0.00           H
ATOM   4931  O   WAT X 783      10.513  22.601  76.069  0.00  0.00           O
ATOM   4932  H1  WAT X 783       9.723  22.908  76.514  0.00  0.00           H
ATOM   4933  H2  WAT X 783      11.189  23.230  76.320  0.00  0.00           H
ATOM   4934  O   WAT X 784      -5.201  26.765  30.394  0.00  0.00           O
ATOM   4935  H1  WAT X 784      -4.295  27.000  30.592  0.00  0.00           H
ATOM   4936  H2  WAT X 784      -5.400  27.238  29.585  0.00  0.00           H
ATOM   4937  O   WAT X 785       7.382   3.181  82.507  0.00  0.00           O
ATOM   4938  H1  WAT X 785       8.296   3.112  82.784  0.00  0.00           H
ATOM   4939  H2  WAT X 785       7.394   3.829  81.803  0.00  0.00           H
ATOM   4940  O   WAT X 786      10.671  17.825  45.002  0.00  0.00           O
ATOM   4941  H1  WAT X 786      11.386  17.314  44.623  0.00  0.00           H
ATOM   4942  H2  WAT X 786       9.881  17.329  44.787  0.00  0.00           H
ATOM   4943  O   WAT X 787      39.315  25.564  63.188  0.00  0.00           O
ATOM   4944  H1  WAT X 787      38.890  25.467  62.336  0.00  0.00           H
ATOM   4945  H2  WAT X 787      39.661  26.457  63.182  0.00  0.00           H
ATOM   4946  O   WAT X 788      -5.003   5.963  23.661  0.00  0.00           O
ATOM   4947  H1  WAT X 788      -5.896   6.172  23.386  0.00  0.00           H
ATOM   4948  H2  WAT X 788      -5.115   5.368  24.403  0.00  0.00           H
ATOM   4949  O   WAT X 789      18.420   7.465  27.157  0.00  0.00           O
ATOM   4950  H1  WAT X 789      18.104   6.577  26.991  0.00  0.00           H
ATOM   4951  H2  WAT X 789      18.751   7.438  28.055  0.00  0.00           H
ATOM   4952  O   WAT X 790     -13.599  -3.576  44.006  0.00  0.00           O
ATOM   4953  H1  WAT X 790     -13.557  -3.424  43.062  0.00  0.00           H
ATOM   4954  H2  WAT X 790     -13.000  -4.307  44.158  0.00  0.00           H
ATOM   4955  O   WAT X 791     -45.766  30.709  29.917  0.00  0.00           O
ATOM   4956  H1  WAT X 791     -45.351  31.364  30.479  0.00  0.00           H
ATOM   4957  H2  WAT X 791     -45.054  30.373  29.373  0.00  0.00           H
ATOM   4958  O   WAT X 792       8.409  68.142  61.782  0.00  0.00           O
ATOM   4959  H1  WAT X 792       8.393  68.335  60.845  0.00  0.00           H
ATOM   4960  H2  WAT X 792       8.629  68.977  62.195  0.00  0.00           H
ATOM   4961  O   WAT X 793     -21.433  34.519  70.800  0.00  0.00           O
ATOM   4962  H1  WAT X 793     -22.104  35.104  71.153  0.00  0.00           H
ATOM   4963  H2  WAT X 793     -21.094  34.980  70.033  0.00  0.00           H
ATOM   4964  O   WAT X 794      40.866  40.709  28.385  0.00  0.00           O
ATOM   4965  H1  WAT X 794      41.051  41.189  27.578  0.00  0.00           H
ATOM   4966  H2  WAT X 794      40.900  41.374  29.072  0.00  0.00           H
ATOM   4967  O   WAT X 795      19.423  68.421  57.680  0.00  0.00           O
ATOM   4968  H1  WAT X 795      19.453  67.774  58.385  0.00  0.00           H
ATOM   4969  H2  WAT X 795      18.759  69.051  57.961  0.00  0.00           H
ATOM   4970  O   WAT X 796       0.821  76.729  42.350  0.00  0.00           O
ATOM   4971  H1  WAT X 796       1.065  76.877  41.436  0.00  0.00           H
ATOM   4972  H2  WAT X 796       1.641  76.485  42.780  0.00  0.00           H
ATOM   4973  O   WAT X 797      32.334  42.424  44.555  0.00  0.00           O
ATOM   4974  H1  WAT X 797      32.418  43.172  43.964  0.00  0.00           H
ATOM   4975  H2  WAT X 797      32.679  41.684  44.055  0.00  0.00           H
ATOM   4976  O   WAT X 798       8.869  22.294  67.212  0.00  0.00           O
ATOM   4977  H1  WAT X 798       9.806  22.204  67.037  0.00  0.00           H
ATOM   4978  H2  WAT X 798       8.547  22.858  66.508  0.00  0.00           H
ATOM   4979  O   WAT X 799       5.340   8.762  22.238  0.00  0.00           O
ATOM   4980  H1  WAT X 799       6.199   8.547  21.875  0.00  0.00           H
ATOM   4981  H2  WAT X 799       5.072   9.552  21.768  0.00  0.00           H
ATOM   4982  O   WAT X 800     -18.167   6.740  62.879  0.00  0.00           O
ATOM   4983  H1  WAT X 800     -19.019   6.452  62.550  0.00  0.00           H
ATOM   4984  H2  WAT X 800     -17.536   6.169  62.441  0.00  0.00           H
ATOM   4985  O   WAT X 801      36.802  47.229  36.445  0.00  0.00           O
ATOM   4986  H1  WAT X 801      36.252  46.711  35.859  0.00  0.00           H
ATOM   4987  H2  WAT X 801      37.630  46.749  36.483  0.00  0.00           H
ATOM   4988  O   WAT X 802       5.813   8.361  40.467  0.00  0.00           O
ATOM   4989  H1  WAT X 802       5.211   8.919  39.974  0.00  0.00           H
ATOM   4990  H2  WAT X 802       5.719   7.496  40.068  0.00  0.00           H
ATOM   4991  O   WAT X 803      23.094  24.564   2.524  0.00  0.00           O
ATOM   4992  H1  WAT X 803      23.681  24.213   1.855  0.00  0.00           H
ATOM   4993  H2  WAT X 803      22.420  25.030   2.030  0.00  0.00           H
ATOM   4994  O   WAT X 804      -8.573  44.038  61.735  0.00  0.00           O
ATOM   4995  H1  WAT X 804      -8.679  43.206  62.197  0.00  0.00           H
ATOM   4996  H2  WAT X 804      -9.022  43.907  60.900  0.00  0.00           H
ATOM   4997  O   WAT X 805       3.234  12.854  71.411  0.00  0.00           O
ATOM   4998  H1  WAT X 805       2.903  13.660  71.014  0.00  0.00           H
ATOM   4999  H2  WAT X 805       2.579  12.192  71.189  0.00  0.00           H
ATOM   5000  O   WAT X 806     -30.154  14.672  26.511  0.00  0.00           O
ATOM   5001  H1  WAT X 806     -29.395  14.293  26.955  0.00  0.00           H
ATOM   5002  H2  WAT X 806     -30.702  15.011  27.219  0.00  0.00           H
ATOM   5003  O   WAT X 807     -22.306  11.319  77.068  0.00  0.00           O
ATOM   5004  H1  WAT X 807     -21.760  11.893  77.605  0.00  0.00           H
ATOM   5005  H2  WAT X 807     -21.769  10.539  76.929  0.00  0.00           H
ATOM   5006  O   WAT X 808     -15.861  28.362  30.857  0.00  0.00           O
ATOM   5007  H1  WAT X 808     -16.766  28.166  31.101  0.00  0.00           H
ATOM   5008  H2  WAT X 808     -15.448  28.642  31.674  0.00  0.00           H
ATOM   5009  O   WAT X 809      -0.099  -6.502  40.163  0.00  0.00           O
ATOM   5010  H1  WAT X 809      -0.846  -6.283  39.606  0.00  0.00           H
ATOM   5011  H2  WAT X 809      -0.430  -6.409  41.056  0.00  0.00           H
ATOM   5012  O   WAT X 810      -0.664  24.972  31.564  0.00  0.00           O
ATOM   5013  H1  WAT X 810      -0.023  25.439  32.100  0.00  0.00           H
ATOM   5014  H2  WAT X 810      -0.674  25.449  30.734  0.00  0.00           H
ATOM   5015  O   WAT X 811      30.353  65.352  51.827  0.00  0.00           O
ATOM   5016  H1  WAT X 811      30.615  64.544  52.267  0.00  0.00           H
ATOM   5017  H2  WAT X 811      31.163  65.858  51.755  0.00  0.00           H
ATOM   5018  O   WAT X 812     -31.738   3.805  43.664  0.00  0.00           O
ATOM   5019  H1  WAT X 812     -32.102   3.220  44.329  0.00  0.00           H
ATOM   5020  H2  WAT X 812     -30.950   3.356  43.357  0.00  0.00           H
ATOM   5021  O   WAT X 813      -2.547  35.515  50.998  0.00  0.00           O
ATOM   5022  H1  WAT X 813      -2.014  34.970  51.577  0.00  0.00           H
ATOM   5023  H2  WAT X 813      -3.262  35.827  51.552  0.00  0.00           H
ATOM   5024  O   WAT X 814      13.484  20.792  53.402  0.00  0.00           O
ATOM   5025  H1  WAT X 814      12.696  21.038  52.919  0.00  0.00           H
ATOM   5026  H2  WAT X 814      13.413  19.843  53.510  0.00  0.00           H
ATOM   5027  O   WAT X 815      -3.580  12.088  21.961  0.00  0.00           O
ATOM   5028  H1  WAT X 815      -3.303  12.994  21.827  0.00  0.00           H
ATOM   5029  H2  WAT X 815      -4.383  12.005  21.446  0.00  0.00           H
ATOM   5030  O   WAT X 816     -15.839  39.564  44.441  0.00  0.00           O
ATOM   5031  H1  WAT X 816     -15.235  40.139  44.912  0.00  0.00           H
ATOM   5032  H2  WAT X 816     -16.696  39.974  44.551  0.00  0.00           H
ATOM   5033  O   WAT X 817     -17.220  11.174  26.605  0.00  0.00           O
ATOM   5034  H1  WAT X 817     -17.056  11.971  26.102  0.00  0.00           H
ATOM   5035  H2  WAT X 817     -16.406  11.022  27.085  0.00  0.00           H
ATOM   5036  O   WAT X 818     -14.592  26.299  51.557  0.00  0.00           O
ATOM   5037  H1  WAT X 818     -13.882  26.280  50.916  0.00  0.00           H
ATOM   5038  H2  WAT X 818     -14.918  25.399  51.581  0.00  0.00           H
ATOM   5039  O   WAT X 819       6.632   8.728  65.033  0.00  0.00           O
ATOM   5040  H1  WAT X 819       6.809   8.787  65.972  0.00  0.00           H
ATOM   5041  H2  WAT X 819       7.196   9.395  64.641  0.00  0.00           H
ATOM   5042  O   WAT X 820      19.842  53.845  43.805  0.00  0.00           O
ATOM   5043  H1  WAT X 820      20.755  54.123  43.874  0.00  0.00           H
ATOM   5044  H2  WAT X 820      19.639  53.918  42.873  0.00  0.00           H
ATOM   5045  O   WAT X 821      16.195  26.020  38.852  0.00  0.00           O
ATOM   5046  H1  WAT X 821      15.801  26.482  38.112  0.00  0.00           H
ATOM   5047  H2  WAT X 821      17.026  25.688  38.513  0.00  0.00           H
ATOM   5048  O   WAT X 822     -32.471  25.930  29.373  0.00  0.00           O
ATOM   5049  H1  WAT X 822     -32.666  25.059  29.719  0.00  0.00           H
ATOM   5050  H2  WAT X 822     -33.319  26.373  29.349  0.00  0.00           H
ATOM   5051  O   WAT X 823     -30.387  31.283  31.706  0.00  0.00           O
ATOM   5052  H1  WAT X 823     -29.575  31.782  31.613  0.00  0.00           H
ATOM   5053  H2  WAT X 823     -30.412  31.037  32.631  0.00  0.00           H
ATOM   5054  O   WAT X 824       7.784  59.786  12.998  0.00  0.00           O
ATOM   5055  H1  WAT X 824       7.100  59.300  12.537  0.00  0.00           H
ATOM   5056  H2  WAT X 824       7.676  59.539  13.916  0.00  0.00           H
ATOM   5057  O   WAT X 825      28.726  16.844  55.520  0.00  0.00           O
ATOM   5058  H1  WAT X 825      29.395  16.194  55.307  0.00  0.00           H
ATOM   5059  H2  WAT X 825      27.911  16.468  55.187  0.00  0.00           H
ATOM   5060  O   WAT X 826      24.392   8.866  35.584  0.00  0.00           O
ATOM   5061  H1  WAT X 826      24.979   9.519  35.964  0.00  0.00           H
ATOM   5062  H2  WAT X 826      24.775   8.668  34.729  0.00  0.00           H
[truncated: 2,834,051 more chars]
