# Supplementary material for: Changes in Protonation States of In-Pathway Residues can Alter Ligand Binding Pathways Obtained From Spontaneous Binding Molecular Dynamics Simulations
Source: Front Mol Biosci. 2022 Jul 4;9:922361. doi: 10.3389/fmolb.2022.922361 (PMC9289141; doi:10.3389/fmolb.2022.922361)
Supplement: Supplementary file 2 [file DataSheet1.ZIP › binding-pathways/hip57/hip_I_2.pdb]

CRYST1   65.279   84.549   74.419  90.00  90.00  90.00 P 1           1
ATOM      1  N   ILE X   1       4.280  48.866  63.659  0.00  0.00           N
ATOM      2  H1  ILE X   1       5.058  48.228  63.565  0.00  0.00           H
ATOM      3  H2  ILE X   1       3.664  48.392  64.304  0.00  0.00           H
ATOM      4  H3  ILE X   1       4.710  49.620  64.176  0.00  0.00           H
ATOM      5  CA  ILE X   1       3.669  49.329  62.337  0.00  0.00           C
ATOM      6  HA  ILE X   1       4.378  49.854  61.697  0.00  0.00           H
ATOM      7  CB  ILE X   1       2.897  48.187  61.667  0.00  0.00           C
ATOM      8  HB  ILE X   1       2.072  47.951  62.340  0.00  0.00           H
ATOM      9  CG2 ILE X   1       2.204  48.698  60.411  0.00  0.00           C
ATOM     10 HG21 ILE X   1       1.614  47.826  60.129  0.00  0.00           H
ATOM     11 HG22 ILE X   1       1.514  49.515  60.621  0.00  0.00           H
ATOM     12 HG23 ILE X   1       2.909  48.975  59.627  0.00  0.00           H
ATOM     13  CG1 ILE X   1       3.707  46.899  61.388  0.00  0.00           C
ATOM     14 HG12 ILE X   1       3.025  46.228  60.866  0.00  0.00           H
ATOM     15 HG13 ILE X   1       3.854  46.422  62.358  0.00  0.00           H
ATOM     16  CD1 ILE X   1       5.000  47.124  60.532  0.00  0.00           C
ATOM     17 HD11 ILE X   1       5.467  48.077  60.780  0.00  0.00           H
ATOM     18 HD12 ILE X   1       5.668  46.299  60.780  0.00  0.00           H
ATOM     19 HD13 ILE X   1       4.796  47.080  59.462  0.00  0.00           H
ATOM     20  C   ILE X   1       2.656  50.432  62.705  0.00  0.00           C
ATOM     21  O   ILE X   1       1.795  50.154  63.576  0.00  0.00           O
ATOM     22  N   VAL X   2       2.786  51.539  62.013  0.00  0.00           N
ATOM     23  H   VAL X   2       3.436  51.617  61.244  0.00  0.00           H
ATOM     24  CA  VAL X   2       1.823  52.657  62.161  0.00  0.00           C
ATOM     25  HA  VAL X   2       1.230  52.489  63.060  0.00  0.00           H
ATOM     26  CB  VAL X   2       2.442  54.046  62.016  0.00  0.00           C
ATOM     27  HB  VAL X   2       2.682  54.279  60.978  0.00  0.00           H
ATOM     28  CG1 VAL X   2       1.644  55.197  62.539  0.00  0.00           C
ATOM     29 HG11 VAL X   2       0.618  55.215  62.171  0.00  0.00           H
ATOM     30 HG12 VAL X   2       1.676  55.166  63.628  0.00  0.00           H
ATOM     31 HG13 VAL X   2       2.141  56.092  62.165  0.00  0.00           H
ATOM     32  CG2 VAL X   2       3.762  54.021  62.834  0.00  0.00           C
ATOM     33 HG21 VAL X   2       4.503  53.697  62.104  0.00  0.00           H
ATOM     34 HG22 VAL X   2       3.962  55.019  63.226  0.00  0.00           H
ATOM     35 HG23 VAL X   2       3.774  53.337  63.682  0.00  0.00           H
ATOM     36  C   VAL X   2       0.831  52.580  61.055  0.00  0.00           C
ATOM     37  O   VAL X   2       1.227  52.356  59.907  0.00  0.00           O
ATOM     38  N   GLY X   3      -0.474  52.781  61.281  0.00  0.00           N
ATOM     39  H   GLY X   3      -0.636  53.015  62.250  0.00  0.00           H
ATOM     40  CA  GLY X   3      -1.572  52.859  60.233  0.00  0.00           C
ATOM     41  HA2 GLY X   3      -2.389  53.136  60.899  0.00  0.00           H
ATOM     42  HA3 GLY X   3      -1.388  53.699  59.564  0.00  0.00           H
ATOM     43  C   GLY X   3      -1.860  51.547  59.473  0.00  0.00           C
ATOM     44  O   GLY X   3      -2.610  51.706  58.480  0.00  0.00           O
ATOM     45  N   GLY X   4      -1.299  50.363  59.844  0.00  0.00           N
ATOM     46  H   GLY X   4      -0.924  50.387  60.782  0.00  0.00           H
ATOM     47  CA  GLY X   4      -1.619  49.093  59.327  0.00  0.00           C
ATOM     48  HA2 GLY X   4      -1.656  49.120  58.238  0.00  0.00           H
ATOM     49  HA3 GLY X   4      -0.811  48.423  59.623  0.00  0.00           H
ATOM     50  C   GLY X   4      -2.960  48.607  59.741  0.00  0.00           C
ATOM     51  O   GLY X   4      -3.916  49.298  59.981  0.00  0.00           O
ATOM     52  N   TYR X   5      -3.038  47.322  59.830  0.00  0.00           N
ATOM     53  H   TYR X   5      -2.130  46.912  59.665  0.00  0.00           H
ATOM     54  CA  TYR X   5      -4.213  46.536  60.217  0.00  0.00           C
ATOM     55  HA  TYR X   5      -4.908  47.183  60.752  0.00  0.00           H
ATOM     56  CB  TYR X   5      -4.920  46.030  58.940  0.00  0.00           C
ATOM     57  HB2 TYR X   5      -5.858  45.599  59.292  0.00  0.00           H
ATOM     58  HB3 TYR X   5      -5.273  46.827  58.285  0.00  0.00           H
ATOM     59  CG  TYR X   5      -4.141  45.084  58.064  0.00  0.00           C
ATOM     60  CD1 TYR X   5      -4.583  43.722  57.944  0.00  0.00           C
ATOM     61  HD1 TYR X   5      -5.372  43.273  58.529  0.00  0.00           H
ATOM     62  CE1 TYR X   5      -4.082  42.896  56.982  0.00  0.00           C
ATOM     63  HE1 TYR X   5      -4.457  41.892  56.848  0.00  0.00           H
ATOM     64  CZ  TYR X   5      -3.083  43.415  56.152  0.00  0.00           C
ATOM     65  OH  TYR X   5      -2.483  42.507  55.330  0.00  0.00           O
ATOM     66  HH  TYR X   5      -2.995  41.703  55.212  0.00  0.00           H
ATOM     67  CE2 TYR X   5      -2.536  44.670  56.306  0.00  0.00           C
ATOM     68  HE2 TYR X   5      -1.856  45.130  55.605  0.00  0.00           H
ATOM     69  CD2 TYR X   5      -3.155  45.559  57.198  0.00  0.00           C
ATOM     70  HD2 TYR X   5      -2.890  46.605  57.261  0.00  0.00           H
ATOM     71  C   TYR X   5      -3.708  45.410  61.149  0.00  0.00           C
ATOM     72  O   TYR X   5      -2.499  45.109  61.177  0.00  0.00           O
ATOM     73  N   THR X   6      -4.555  44.819  61.973  0.00  0.00           N
ATOM     74  H   THR X   6      -5.464  45.259  61.981  0.00  0.00           H
ATOM     75  CA  THR X   6      -4.303  43.595  62.707  0.00  0.00           C
ATOM     76  HA  THR X   6      -3.267  43.632  63.043  0.00  0.00           H
ATOM     77  CB  THR X   6      -5.196  43.571  63.915  0.00  0.00           C
ATOM     78  HB  THR X   6      -6.213  43.716  63.552  0.00  0.00           H
ATOM     79  CG2 THR X   6      -5.020  42.227  64.630  0.00  0.00           C
ATOM     80 HG21 THR X   6      -5.372  41.346  64.094  0.00  0.00           H
ATOM     81 HG22 THR X   6      -3.969  42.223  64.920  0.00  0.00           H
ATOM     82 HG23 THR X   6      -5.659  42.218  65.513  0.00  0.00           H
ATOM     83  OG1 THR X   6      -4.807  44.529  64.852  0.00  0.00           O
ATOM     84  HG1 THR X   6      -5.342  44.252  65.599  0.00  0.00           H
ATOM     85  C   THR X   6      -4.521  42.362  61.871  0.00  0.00           C
ATOM     86  O   THR X   6      -5.494  42.232  61.078  0.00  0.00           O
ATOM     87  N   CYX X   7      -3.642  41.411  61.947  0.00  0.00           N
ATOM     88  H   CYX X   7      -2.890  41.562  62.604  0.00  0.00           H
ATOM     89  CA  CYX X   7      -3.724  40.174  61.108  0.00  0.00           C
ATOM     90  HA  CYX X   7      -4.676  40.059  60.590  0.00  0.00           H
ATOM     91  CB  CYX X   7      -2.741  40.408  60.004  0.00  0.00           C
ATOM     92  HB2 CYX X   7      -2.898  39.600  59.289  0.00  0.00           H
ATOM     93  HB3 CYX X   7      -3.030  41.289  59.432  0.00  0.00           H
ATOM     94  SG  CYX X   7      -1.013  40.630  60.401  0.00  0.00           S
ATOM     95  C   CYX X   7      -3.465  38.846  61.843  0.00  0.00           C
ATOM     96  O   CYX X   7      -3.929  37.815  61.341  0.00  0.00           O
ATOM     97  N   GLY X   8      -2.859  38.831  63.063  0.00  0.00           N
ATOM     98  H   GLY X   8      -2.428  39.686  63.385  0.00  0.00           H
ATOM     99  CA  GLY X   8      -2.766  37.679  63.909  0.00  0.00           C
ATOM    100  HA2 GLY X   8      -2.237  37.908  64.834  0.00  0.00           H
ATOM    101  HA3 GLY X   8      -3.772  37.293  64.078  0.00  0.00           H
ATOM    102  C   GLY X   8      -2.181  36.495  63.159  0.00  0.00           C
ATOM    103  O   GLY X   8      -1.125  36.581  62.557  0.00  0.00           O
ATOM    104  N   ALA X   9      -2.862  35.347  63.255  0.00  0.00           N
ATOM    105  H   ALA X   9      -3.694  35.275  63.824  0.00  0.00           H
ATOM    106  CA  ALA X   9      -2.268  34.078  62.776  0.00  0.00           C
ATOM    107  HA  ALA X   9      -1.179  34.123  62.786  0.00  0.00           H
ATOM    108  CB  ALA X   9      -2.635  32.891  63.750  0.00  0.00           C
ATOM    109  HB1 ALA X   9      -2.487  31.934  63.250  0.00  0.00           H
ATOM    110  HB2 ALA X   9      -2.026  32.974  64.650  0.00  0.00           H
ATOM    111  HB3 ALA X   9      -3.680  32.951  64.052  0.00  0.00           H
ATOM    112  C   ALA X   9      -2.727  33.752  61.363  0.00  0.00           C
ATOM    113  O   ALA X   9      -3.787  34.246  60.949  0.00  0.00           O
ATOM    114  N   ASN X  10      -1.998  32.955  60.620  0.00  0.00           N
ATOM    115  H   ASN X  10      -1.110  32.648  60.991  0.00  0.00           H
ATOM    116  CA  ASN X  10      -2.213  32.476  59.261  0.00  0.00           C
ATOM    117  HA  ASN X  10      -1.346  31.848  59.054  0.00  0.00           H
ATOM    118  CB  ASN X  10      -3.490  31.619  59.168  0.00  0.00           C
ATOM    119  HB2 ASN X  10      -4.366  32.245  59.340  0.00  0.00           H
ATOM    120  HB3 ASN X  10      -3.663  31.198  58.178  0.00  0.00           H
ATOM    121  CG  ASN X  10      -3.506  30.493  60.099  0.00  0.00           C
ATOM    122  OD1 ASN X  10      -2.904  29.469  59.933  0.00  0.00           O
ATOM    123  ND2 ASN X  10      -4.224  30.677  61.223  0.00  0.00           N
ATOM    124 HD21 ASN X  10      -4.205  29.901  61.869  0.00  0.00           H
ATOM    125 HD22 ASN X  10      -4.765  31.516  61.381  0.00  0.00           H
ATOM    126  C   ASN X  10      -2.335  33.588  58.190  0.00  0.00           C
ATOM    127  O   ASN X  10      -2.572  33.271  57.016  0.00  0.00           O
ATOM    128  N   THR X  11      -2.068  34.844  58.475  0.00  0.00           N
ATOM    129  H   THR X  11      -1.955  35.118  59.441  0.00  0.00           H
ATOM    130  CA  THR X  11      -2.087  35.887  57.356  0.00  0.00           C
ATOM    131  HA  THR X  11      -2.681  35.493  56.531  0.00  0.00           H
ATOM    132  CB  THR X  11      -2.495  37.302  57.818  0.00  0.00           C
ATOM    133  HB  THR X  11      -1.875  37.596  58.665  0.00  0.00           H
ATOM    134  CG2 THR X  11      -2.373  38.276  56.672  0.00  0.00           C
ATOM    135 HG21 THR X  11      -1.314  38.505  56.555  0.00  0.00           H
ATOM    136 HG22 THR X  11      -2.807  37.814  55.786  0.00  0.00           H
ATOM    137 HG23 THR X  11      -2.804  39.224  56.993  0.00  0.00           H
ATOM    138  OG1 THR X  11      -3.857  37.434  58.216  0.00  0.00           O
ATOM    139  HG1 THR X  11      -4.232  36.645  58.613  0.00  0.00           H
ATOM    140  C   THR X  11      -0.590  35.875  56.878  0.00  0.00           C
ATOM    141  O   THR X  11      -0.356  35.872  55.702  0.00  0.00           O
ATOM    142  N   VAL X  12       0.387  35.900  57.805  0.00  0.00           N
ATOM    143  H   VAL X  12       0.174  35.976  58.790  0.00  0.00           H
ATOM    144  CA  VAL X  12       1.798  35.930  57.511  0.00  0.00           C
ATOM    145  HA  VAL X  12       2.035  35.593  56.502  0.00  0.00           H
ATOM    146  CB  VAL X  12       2.390  37.309  57.828  0.00  0.00           C
ATOM    147  HB  VAL X  12       3.480  37.319  57.810  0.00  0.00           H
ATOM    148  CG1 VAL X  12       1.812  38.223  56.718  0.00  0.00           C
ATOM    149 HG11 VAL X  12       0.755  38.337  56.957  0.00  0.00           H
ATOM    150 HG12 VAL X  12       2.376  39.155  56.727  0.00  0.00           H
ATOM    151 HG13 VAL X  12       1.889  37.772  55.729  0.00  0.00           H
ATOM    152  CG2 VAL X  12       2.002  37.927  59.206  0.00  0.00           C
ATOM    153 HG21 VAL X  12       2.447  38.917  59.312  0.00  0.00           H
ATOM    154 HG22 VAL X  12       0.950  38.113  59.425  0.00  0.00           H
ATOM    155 HG23 VAL X  12       2.299  37.258  60.014  0.00  0.00           H
ATOM    156  C   VAL X  12       2.510  34.791  58.264  0.00  0.00           C
ATOM    157  O   VAL X  12       3.375  35.092  59.083  0.00  0.00           O
ATOM    158  N   PRO X  13       2.191  33.461  57.961  0.00  0.00           N
ATOM    159  CD  PRO X  13       1.170  32.990  57.148  0.00  0.00           C
ATOM    160  HD2 PRO X  13       1.066  33.524  56.204  0.00  0.00           H
ATOM    161  HD3 PRO X  13       0.261  33.009  57.749  0.00  0.00           H
ATOM    162  CG  PRO X  13       1.611  31.552  56.812  0.00  0.00           C
ATOM    163  HG2 PRO X  13       2.404  31.485  56.068  0.00  0.00           H
ATOM    164  HG3 PRO X  13       0.733  30.981  56.509  0.00  0.00           H
ATOM    165  CB  PRO X  13       2.060  31.103  58.168  0.00  0.00           C
ATOM    166  HB2 PRO X  13       2.745  30.258  58.244  0.00  0.00           H
ATOM    167  HB3 PRO X  13       1.190  30.892  58.791  0.00  0.00           H
ATOM    168  CA  PRO X  13       2.791  32.365  58.635  0.00  0.00           C
ATOM    169  HA  PRO X  13       2.516  32.533  59.676  0.00  0.00           H
ATOM    170  C   PRO X  13       4.334  32.212  58.473  0.00  0.00           C
ATOM    171  O   PRO X  13       4.894  31.431  59.194  0.00  0.00           O
ATOM    172  N   TYR X  14       4.915  32.865  57.446  0.00  0.00           N
ATOM    173  H   TYR X  14       4.369  33.349  56.748  0.00  0.00           H
ATOM    174  CA  TYR X  14       6.366  33.117  57.322  0.00  0.00           C
ATOM    175  HA  TYR X  14       6.806  32.169  57.633  0.00  0.00           H
ATOM    176  CB  TYR X  14       6.659  33.437  55.825  0.00  0.00           C
ATOM    177  HB2 TYR X  14       7.722  33.537  55.608  0.00  0.00           H
ATOM    178  HB3 TYR X  14       6.200  32.615  55.276  0.00  0.00           H
ATOM    179  CG  TYR X  14       5.981  34.702  55.322  0.00  0.00           C
ATOM    180  CD1 TYR X  14       6.238  35.903  55.988  0.00  0.00           C
ATOM    181  HD1 TYR X  14       7.007  36.045  56.733  0.00  0.00           H
ATOM    182  CE1 TYR X  14       5.496  37.049  55.638  0.00  0.00           C
ATOM    183  HE1 TYR X  14       5.678  37.999  56.117  0.00  0.00           H
ATOM    184  CZ  TYR X  14       4.467  36.937  54.616  0.00  0.00           C
ATOM    185  OH  TYR X  14       3.834  38.067  54.198  0.00  0.00           O
ATOM    186  HH  TYR X  14       4.270  38.823  54.600  0.00  0.00           H
ATOM    187  CE2 TYR X  14       4.217  35.683  53.987  0.00  0.00           C
ATOM    188  HE2 TYR X  14       3.491  35.585  53.194  0.00  0.00           H
ATOM    189  CD2 TYR X  14       4.983  34.597  54.303  0.00  0.00           C
ATOM    190  HD2 TYR X  14       4.894  33.659  53.774  0.00  0.00           H
ATOM    191  C   TYR X  14       7.007  34.081  58.360  0.00  0.00           C
ATOM    192  O   TYR X  14       8.223  34.078  58.481  0.00  0.00           O
ATOM    193  N   GLN X  15       6.294  34.918  59.141  0.00  0.00           N
ATOM    194  H   GLN X  15       5.286  34.947  59.071  0.00  0.00           H
ATOM    195  CA  GLN X  15       6.926  35.876  60.142  0.00  0.00           C
ATOM    196  HA  GLN X  15       7.789  36.333  59.658  0.00  0.00           H
ATOM    197  CB  GLN X  15       5.854  36.935  60.451  0.00  0.00           C
ATOM    198  HB2 GLN X  15       5.712  37.554  59.565  0.00  0.00           H
ATOM    199  HB3 GLN X  15       4.926  36.391  60.630  0.00  0.00           H
ATOM    200  CG  GLN X  15       6.047  37.809  61.730  0.00  0.00           C
ATOM    201  HG2 GLN X  15       5.134  38.315  62.043  0.00  0.00           H
ATOM    202  HG3 GLN X  15       6.401  37.254  62.598  0.00  0.00           H
ATOM    203  CD  GLN X  15       6.987  38.985  61.367  0.00  0.00           C
ATOM    204  OE1 GLN X  15       6.991  39.528  60.333  0.00  0.00           O
ATOM    205  NE2 GLN X  15       7.797  39.523  62.264  0.00  0.00           N
ATOM    206 HE21 GLN X  15       8.128  40.458  62.073  0.00  0.00           H
ATOM    207 HE22 GLN X  15       8.021  39.009  63.104  0.00  0.00           H
ATOM    208  C   GLN X  15       7.484  35.138  61.379  0.00  0.00           C
ATOM    209  O   GLN X  15       7.098  34.034  61.773  0.00  0.00           O
ATOM    210  N   VAL X  16       8.352  35.804  62.144  0.00  0.00           N
ATOM    211  H   VAL X  16       8.748  36.608  61.678  0.00  0.00           H
ATOM    212  CA  VAL X  16       8.996  35.408  63.380  0.00  0.00           C
ATOM    213  HA  VAL X  16       8.464  34.581  63.851  0.00  0.00           H
ATOM    214  CB  VAL X  16      10.364  34.651  63.048  0.00  0.00           C
ATOM    215  HB  VAL X  16      11.052  35.257  62.459  0.00  0.00           H
ATOM    216  CG1 VAL X  16      11.164  34.234  64.346  0.00  0.00           C
ATOM    217 HG11 VAL X  16      12.144  33.854  64.058  0.00  0.00           H
ATOM    218 HG12 VAL X  16      11.443  35.117  64.922  0.00  0.00           H
ATOM    219 HG13 VAL X  16      10.599  33.544  64.973  0.00  0.00           H
ATOM    220  CG2 VAL X  16      10.176  33.211  62.419  0.00  0.00           C
ATOM    221 HG21 VAL X  16      10.097  33.419  61.352  0.00  0.00           H
ATOM    222 HG22 VAL X  16      11.114  32.657  62.444  0.00  0.00           H
ATOM    223 HG23 VAL X  16       9.418  32.575  62.878  0.00  0.00           H
ATOM    224  C   VAL X  16       9.244  36.532  64.330  0.00  0.00           C
ATOM    225  O   VAL X  16       9.487  37.690  63.957  0.00  0.00           O
ATOM    226  N   SER X  17       9.162  36.339  65.674  0.00  0.00           N
ATOM    227  H   SER X  17       8.807  35.497  66.105  0.00  0.00           H
ATOM    228  CA  SER X  17       9.729  37.220  66.715  0.00  0.00           C
ATOM    229  HA  SER X  17       9.679  38.268  66.420  0.00  0.00           H
ATOM    230  CB  SER X  17       8.814  37.146  68.021  0.00  0.00           C
ATOM    231  HB2 SER X  17       7.815  37.416  67.680  0.00  0.00           H
ATOM    232  HB3 SER X  17       8.783  36.134  68.426  0.00  0.00           H
ATOM    233  OG  SER X  17       9.220  38.042  68.987  0.00  0.00           O
ATOM    234  HG  SER X  17       9.033  38.965  68.797  0.00  0.00           H
ATOM    235  C   SER X  17      11.150  36.863  67.175  0.00  0.00           C
ATOM    236  O   SER X  17      11.464  35.694  67.400  0.00  0.00           O
ATOM    237  N   LEU X  18      12.051  37.863  67.380  0.00  0.00           N
ATOM    238  H   LEU X  18      11.704  38.769  67.100  0.00  0.00           H
ATOM    239  CA  LEU X  18      13.319  37.643  68.129  0.00  0.00           C
ATOM    240  HA  LEU X  18      13.474  36.571  68.248  0.00  0.00           H
ATOM    241  CB  LEU X  18      14.572  38.272  67.339  0.00  0.00           C
ATOM    242  HB2 LEU X  18      14.306  39.329  67.333  0.00  0.00           H
ATOM    243  HB3 LEU X  18      15.522  38.051  67.825  0.00  0.00           H
ATOM    244  CG  LEU X  18      14.654  37.753  65.932  0.00  0.00           C
ATOM    245  HG  LEU X  18      13.712  37.984  65.435  0.00  0.00           H
ATOM    246  CD1 LEU X  18      15.722  38.501  65.108  0.00  0.00           C
ATOM    247 HD11 LEU X  18      16.731  38.356  65.494  0.00  0.00           H
ATOM    248 HD12 LEU X  18      15.646  38.037  64.125  0.00  0.00           H
ATOM    249 HD13 LEU X  18      15.565  39.578  65.173  0.00  0.00           H
ATOM    250  CD2 LEU X  18      14.902  36.256  65.839  0.00  0.00           C
ATOM    251 HD21 LEU X  18      14.964  36.030  64.774  0.00  0.00           H
ATOM    252 HD22 LEU X  18      15.853  36.011  66.311  0.00  0.00           H
ATOM    253 HD23 LEU X  18      14.140  35.681  66.366  0.00  0.00           H
ATOM    254  C   LEU X  18      13.140  38.283  69.513  0.00  0.00           C
ATOM    255  O   LEU X  18      12.640  39.423  69.575  0.00  0.00           O
ATOM    256  N   ASN X  19      13.485  37.558  70.609  0.00  0.00           N
ATOM    257  H   ASN X  19      13.755  36.606  70.406  0.00  0.00           H
ATOM    258  CA  ASN X  19      13.243  37.926  71.995  0.00  0.00           C
ATOM    259  HA  ASN X  19      12.731  38.884  71.905  0.00  0.00           H
ATOM    260  CB  ASN X  19      12.472  36.870  72.704  0.00  0.00           C
ATOM    261  HB2 ASN X  19      11.608  36.577  72.107  0.00  0.00           H
ATOM    262  HB3 ASN X  19      13.006  35.921  72.747  0.00  0.00           H
ATOM    263  CG  ASN X  19      12.016  37.319  74.054  0.00  0.00           C
ATOM    264  OD1 ASN X  19      12.722  37.337  74.995  0.00  0.00           O
ATOM    265  ND2 ASN X  19      10.761  37.606  74.235  0.00  0.00           N
ATOM    266 HD21 ASN X  19      10.453  37.375  75.168  0.00  0.00           H
ATOM    267 HD22 ASN X  19      10.100  37.613  73.471  0.00  0.00           H
ATOM    268  C   ASN X  19      14.556  38.164  72.777  0.00  0.00           C
ATOM    269  O   ASN X  19      15.501  37.447  72.651  0.00  0.00           O
ATOM    270  N   SER X  20      14.634  39.177  73.672  0.00  0.00           N
ATOM    271  H   SER X  20      13.833  39.786  73.748  0.00  0.00           H
ATOM    272  CA  SER X  20      15.823  39.430  74.505  0.00  0.00           C
ATOM    273  HA  SER X  20      16.333  38.495  74.739  0.00  0.00           H
ATOM    274  CB  SER X  20      16.738  40.444  73.790  0.00  0.00           C
ATOM    275  HB2 SER X  20      16.996  39.854  72.910  0.00  0.00           H
ATOM    276  HB3 SER X  20      16.111  41.324  73.652  0.00  0.00           H
ATOM    277  OG  SER X  20      17.932  40.650  74.537  0.00  0.00           O
ATOM    278  HG  SER X  20      18.319  39.774  74.473  0.00  0.00           H
ATOM    279  C   SER X  20      15.294  40.066  75.826  0.00  0.00           C
ATOM    280  O   SER X  20      15.228  41.294  75.963  0.00  0.00           O
ATOM    281  N   GLY X  21      14.741  39.222  76.637  0.00  0.00           N
ATOM    282  H   GLY X  21      14.677  38.271  76.301  0.00  0.00           H
ATOM    283  CA  GLY X  21      13.898  39.542  77.807  0.00  0.00           C
ATOM    284  HA2 GLY X  21      13.891  38.762  78.568  0.00  0.00           H
ATOM    285  HA3 GLY X  21      14.157  40.507  78.242  0.00  0.00           H
ATOM    286  C   GLY X  21      12.438  39.686  77.422  0.00  0.00           C
ATOM    287  O   GLY X  21      11.589  39.197  78.125  0.00  0.00           O
ATOM    288  N   TYR X  22      12.155  40.395  76.333  0.00  0.00           N
ATOM    289  H   TYR X  22      12.917  40.757  75.777  0.00  0.00           H
ATOM    290  CA  TYR X  22      10.881  40.641  75.731  0.00  0.00           C
ATOM    291  HA  TYR X  22      10.344  39.694  75.791  0.00  0.00           H
ATOM    292  CB  TYR X  22      10.156  41.811  76.484  0.00  0.00           C
ATOM    293  HB2 TYR X  22      10.220  41.504  77.528  0.00  0.00           H
ATOM    294  HB3 TYR X  22      10.707  42.751  76.455  0.00  0.00           H
ATOM    295  CG  TYR X  22       8.634  41.853  76.109  0.00  0.00           C
ATOM    296  CD1 TYR X  22       8.122  42.815  75.220  0.00  0.00           C
ATOM    297  HD1 TYR X  22       8.803  43.472  74.699  0.00  0.00           H
ATOM    298  CE1 TYR X  22       6.715  42.975  74.966  0.00  0.00           C
ATOM    299  HE1 TYR X  22       6.287  43.616  74.210  0.00  0.00           H
ATOM    300  CZ  TYR X  22       5.880  42.074  75.682  0.00  0.00           C
ATOM    301  OH  TYR X  22       4.575  42.062  75.367  0.00  0.00           O
ATOM    302  HH  TYR X  22       4.270  42.535  74.589  0.00  0.00           H
ATOM    303  CE2 TYR X  22       6.386  41.093  76.576  0.00  0.00           C
ATOM    304  HE2 TYR X  22       5.746  40.485  77.198  0.00  0.00           H
ATOM    305  CD2 TYR X  22       7.735  41.048  76.900  0.00  0.00           C
ATOM    306  HD2 TYR X  22       8.088  40.509  77.766  0.00  0.00           H
ATOM    307  C   TYR X  22      11.148  40.887  74.245  0.00  0.00           C
ATOM    308  O   TYR X  22      12.292  41.077  73.889  0.00  0.00           O
ATOM    309  N   HIE X  23      10.112  40.770  73.335  0.00  0.00           N
ATOM    310  H   HIE X  23       9.197  40.602  73.728  0.00  0.00           H
ATOM    311  CA  HIE X  23      10.227  40.996  71.865  0.00  0.00           C
ATOM    312  HA  HIE X  23      10.770  40.180  71.387  0.00  0.00           H
ATOM    313  CB  HIE X  23       8.743  41.009  71.333  0.00  0.00           C
ATOM    314  HB2 HIE X  23       8.200  40.066  71.276  0.00  0.00           H
ATOM    315  HB3 HIE X  23       8.212  41.677  72.010  0.00  0.00           H
ATOM    316  CG  HIE X  23       8.711  41.569  69.902  0.00  0.00           C
ATOM    317  ND1 HIE X  23       9.331  40.875  68.833  0.00  0.00           N
ATOM    318  CE1 HIE X  23       9.274  41.725  67.788  0.00  0.00           C
ATOM    319  HE1 HIE X  23       9.681  41.547  66.804  0.00  0.00           H
ATOM    320  NE2 HIE X  23       8.730  42.912  68.157  0.00  0.00           N
ATOM    321  HE2 HIE X  23       8.706  43.706  67.533  0.00  0.00           H
ATOM    322  CD2 HIE X  23       8.312  42.803  69.446  0.00  0.00           C
ATOM    323  HD2 HIE X  23       7.925  43.663  69.972  0.00  0.00           H
ATOM    324  C   HIE X  23      10.939  42.292  71.585  0.00  0.00           C
ATOM    325  O   HIE X  23      10.493  43.336  71.997  0.00  0.00           O
ATOM    326  N   PHE X  24      11.908  42.226  70.630  0.00  0.00           N
ATOM    327  H   PHE X  24      12.103  41.301  70.276  0.00  0.00           H
ATOM    328  CA  PHE X  24      12.678  43.402  70.196  0.00  0.00           C
ATOM    329  HA  PHE X  24      12.154  44.321  70.458  0.00  0.00           H
ATOM    330  CB  PHE X  24      13.991  43.507  70.970  0.00  0.00           C
ATOM    331  HB2 PHE X  24      14.408  44.514  70.970  0.00  0.00           H
ATOM    332  HB3 PHE X  24      13.700  43.246  71.987  0.00  0.00           H
ATOM    333  CG  PHE X  24      15.031  42.605  70.503  0.00  0.00           C
ATOM    334  CD1 PHE X  24      15.941  43.087  69.629  0.00  0.00           C
ATOM    335  HD1 PHE X  24      15.931  44.092  69.235  0.00  0.00           H
ATOM    336  CE1 PHE X  24      16.909  42.243  69.111  0.00  0.00           C
ATOM    337  HE1 PHE X  24      17.601  42.740  68.447  0.00  0.00           H
ATOM    338  CZ  PHE X  24      17.047  40.905  69.481  0.00  0.00           C
ATOM    339  HZ  PHE X  24      17.894  40.343  69.114  0.00  0.00           H
ATOM    340  CE2 PHE X  24      16.038  40.400  70.356  0.00  0.00           C
ATOM    341  HE2 PHE X  24      16.124  39.328  70.458  0.00  0.00           H
ATOM    342  CD2 PHE X  24      15.024  41.256  70.887  0.00  0.00           C
ATOM    343  HD2 PHE X  24      14.269  40.892  71.568  0.00  0.00           H
ATOM    344  C   PHE X  24      12.926  43.558  68.672  0.00  0.00           C
ATOM    345  O   PHE X  24      13.232  44.632  68.223  0.00  0.00           O
ATOM    346  N   CYX X  25      12.578  42.568  67.860  0.00  0.00           N
ATOM    347  H   CYX X  25      12.173  41.708  68.202  0.00  0.00           H
ATOM    348  CA  CYX X  25      12.716  42.562  66.343  0.00  0.00           C
ATOM    349  HA  CYX X  25      12.427  43.456  65.791  0.00  0.00           H
ATOM    350  CB  CYX X  25      14.204  42.348  65.994  0.00  0.00           C
ATOM    351  HB2 CYX X  25      14.734  41.814  66.782  0.00  0.00           H
ATOM    352  HB3 CYX X  25      14.189  41.853  65.023  0.00  0.00           H
ATOM    353  SG  CYX X  25      15.212  43.822  65.830  0.00  0.00           S
ATOM    354  C   CYX X  25      11.931  41.402  65.740  0.00  0.00           C
ATOM    355  O   CYX X  25      11.687  40.408  66.382  0.00  0.00           O
ATOM    356  N   GLY X  26      11.585  41.469  64.472  0.00  0.00           N
ATOM    357  H   GLY X  26      11.835  42.328  64.004  0.00  0.00           H
ATOM    358  CA  GLY X  26      11.136  40.388  63.623  0.00  0.00           C
ATOM    359  HA2 GLY X  26      10.419  39.781  64.176  0.00  0.00           H
ATOM    360  HA3 GLY X  26      10.651  40.776  62.727  0.00  0.00           H
ATOM    361  C   GLY X  26      12.131  39.491  63.013  0.00  0.00           C
ATOM    362  O   GLY X  26      13.362  39.574  63.102  0.00  0.00           O
ATOM    363  N   GLY X  27      11.546  38.562  62.308  0.00  0.00           N
ATOM    364  H   GLY X  27      10.548  38.409  62.331  0.00  0.00           H
ATOM    365  CA  GLY X  27      12.227  37.654  61.364  0.00  0.00           C
ATOM    366  HA2 GLY X  27      13.093  38.118  60.891  0.00  0.00           H
ATOM    367  HA3 GLY X  27      12.468  36.782  61.973  0.00  0.00           H
ATOM    368  C   GLY X  27      11.325  36.951  60.333  0.00  0.00           C
ATOM    369  O   GLY X  27      10.128  37.091  60.450  0.00  0.00           O
ATOM    370  N   SER X  28      11.878  36.120  59.471  0.00  0.00           N
ATOM    371  H   SER X  28      12.888  36.140  59.439  0.00  0.00           H
ATOM    372  CA  SER X  28      11.126  35.174  58.682  0.00  0.00           C
ATOM    373  HA  SER X  28      10.156  34.972  59.137  0.00  0.00           H
ATOM    374  CB  SER X  28      10.731  35.867  57.305  0.00  0.00           C
ATOM    375  HB2 SER X  28      10.254  36.814  57.558  0.00  0.00           H
ATOM    376  HB3 SER X  28      11.623  36.109  56.728  0.00  0.00           H
ATOM    377  OG  SER X  28      10.010  35.083  56.424  0.00  0.00           O
ATOM    378  HG  SER X  28       9.547  34.497  57.028  0.00  0.00           H
ATOM    379  C   SER X  28      11.869  33.889  58.474  0.00  0.00           C
ATOM    380  O   SER X  28      13.090  33.856  58.312  0.00  0.00           O
ATOM    381  N   LEU X  29      11.176  32.754  58.485  0.00  0.00           N
ATOM    382  H   LEU X  29      10.194  32.884  58.685  0.00  0.00           H
ATOM    383  CA  LEU X  29      11.805  31.429  58.349  0.00  0.00           C
ATOM    384  HA  LEU X  29      12.685  31.283  58.975  0.00  0.00           H
ATOM    385  CB  LEU X  29      10.789  30.432  58.884  0.00  0.00           C
ATOM    386  HB2 LEU X  29      10.427  30.844  59.826  0.00  0.00           H
ATOM    387  HB3 LEU X  29       9.912  30.445  58.238  0.00  0.00           H
ATOM    388  CG  LEU X  29      11.236  28.986  59.037  0.00  0.00           C
ATOM    389  HG  LEU X  29      11.498  28.521  58.086  0.00  0.00           H
ATOM    390  CD1 LEU X  29      12.319  28.835  60.111  0.00  0.00           C
ATOM    391 HD11 LEU X  29      13.232  29.335  59.791  0.00  0.00           H
ATOM    392 HD12 LEU X  29      11.876  29.324  60.979  0.00  0.00           H
ATOM    393 HD13 LEU X  29      12.515  27.796  60.377  0.00  0.00           H
ATOM    394  CD2 LEU X  29       9.966  28.157  59.585  0.00  0.00           C
ATOM    395 HD21 LEU X  29      10.189  27.114  59.809  0.00  0.00           H
ATOM    396 HD22 LEU X  29       9.612  28.688  60.469  0.00  0.00           H
ATOM    397 HD23 LEU X  29       9.127  28.254  58.897  0.00  0.00           H
ATOM    398  C   LEU X  29      12.114  31.286  56.830  0.00  0.00           C
ATOM    399  O   LEU X  29      11.324  31.669  55.964  0.00  0.00           O
ATOM    400  N   ILE X  30      13.231  30.613  56.554  0.00  0.00           N
ATOM    401  H   ILE X  30      13.701  30.129  57.305  0.00  0.00           H
ATOM    402  CA  ILE X  30      13.857  30.495  55.236  0.00  0.00           C
ATOM    403  HA  ILE X  30      13.004  30.610  54.568  0.00  0.00           H
ATOM    404  CB  ILE X  30      14.873  31.521  54.765  0.00  0.00           C
ATOM    405  HB  ILE X  30      15.296  31.105  53.850  0.00  0.00           H
ATOM    406  CG2 ILE X  30      14.346  32.921  54.466  0.00  0.00           C
ATOM    407 HG21 ILE X  30      13.887  33.331  55.366  0.00  0.00           H
ATOM    408 HG22 ILE X  30      15.155  33.650  54.418  0.00  0.00           H
ATOM    409 HG23 ILE X  30      13.781  33.089  53.549  0.00  0.00           H
ATOM    410  CG1 ILE X  30      16.147  31.593  55.686  0.00  0.00           C
ATOM    411 HG12 ILE X  30      15.929  32.294  56.492  0.00  0.00           H
ATOM    412 HG13 ILE X  30      16.324  30.571  56.024  0.00  0.00           H
ATOM    413  CD1 ILE X  30      17.341  32.149  54.923  0.00  0.00           C
ATOM    414 HD11 ILE X  30      17.079  32.970  54.254  0.00  0.00           H
ATOM    415 HD12 ILE X  30      18.086  32.577  55.594  0.00  0.00           H
ATOM    416 HD13 ILE X  30      17.752  31.410  54.235  0.00  0.00           H
ATOM    417  C   ILE X  30      14.410  29.115  54.906  0.00  0.00           C
ATOM    418  O   ILE X  30      14.479  28.693  53.784  0.00  0.00           O
ATOM    419  N   ASN X  31      14.688  28.322  55.969  0.00  0.00           N
ATOM    420  H   ASN X  31      14.693  28.711  56.901  0.00  0.00           H
ATOM    421  CA  ASN X  31      14.660  26.859  55.993  0.00  0.00           C
ATOM    422  HA  ASN X  31      13.858  26.562  55.316  0.00  0.00           H
ATOM    423  CB  ASN X  31      16.107  26.275  55.645  0.00  0.00           C
ATOM    424  HB2 ASN X  31      16.171  26.393  54.564  0.00  0.00           H
ATOM    425  HB3 ASN X  31      16.897  26.861  56.115  0.00  0.00           H
ATOM    426  CG  ASN X  31      16.442  24.892  56.002  0.00  0.00           C
ATOM    427  OD1 ASN X  31      17.191  24.648  56.938  0.00  0.00           O
ATOM    428  ND2 ASN X  31      15.898  23.936  55.307  0.00  0.00           N
ATOM    429 HD21 ASN X  31      16.261  23.018  55.522  0.00  0.00           H
ATOM    430 HD22 ASN X  31      15.287  24.077  54.516  0.00  0.00           H
ATOM    431  C   ASN X  31      14.204  26.527  57.468  0.00  0.00           C
ATOM    432  O   ASN X  31      14.419  27.313  58.325  0.00  0.00           O
ATOM    433  N   SER X  32      13.664  25.287  57.794  0.00  0.00           N
ATOM    434  H   SER X  32      13.582  24.614  57.045  0.00  0.00           H
ATOM    435  CA  SER X  32      13.079  25.084  59.188  0.00  0.00           C
ATOM    436  HA  SER X  32      12.116  25.576  59.325  0.00  0.00           H
ATOM    437  CB  SER X  32      12.626  23.578  59.249  0.00  0.00           C
ATOM    438  HB2 SER X  32      12.427  23.201  60.252  0.00  0.00           H
ATOM    439  HB3 SER X  32      11.697  23.472  58.689  0.00  0.00           H
ATOM    440  OG  SER X  32      13.565  22.696  58.663  0.00  0.00           O
ATOM    441  HG  SER X  32      13.349  22.614  57.731  0.00  0.00           H
ATOM    442  C   SER X  32      14.062  25.190  60.348  0.00  0.00           C
ATOM    443  O   SER X  32      13.677  25.299  61.492  0.00  0.00           O
ATOM    444  N   GLN X  33      15.406  25.190  60.078  0.00  0.00           N
ATOM    445  H   GLN X  33      15.704  25.067  59.121  0.00  0.00           H
ATOM    446  CA  GLN X  33      16.423  25.463  61.083  0.00  0.00           C
ATOM    447  HA  GLN X  33      15.912  25.579  62.038  0.00  0.00           H
ATOM    448  CB  GLN X  33      17.364  24.238  61.246  0.00  0.00           C
ATOM    449  HB2 GLN X  33      18.075  24.490  62.032  0.00  0.00           H
ATOM    450  HB3 GLN X  33      16.740  23.384  61.510  0.00  0.00           H
ATOM    451  CG  GLN X  33      18.118  23.884  59.967  0.00  0.00           C
ATOM    452  HG2 GLN X  33      17.481  23.375  59.244  0.00  0.00           H
ATOM    453  HG3 GLN X  33      18.566  24.758  59.496  0.00  0.00           H
ATOM    454  CD  GLN X  33      19.375  23.052  60.232  0.00  0.00           C
ATOM    455  OE1 GLN X  33      19.431  22.364  61.286  0.00  0.00           O
ATOM    456  NE2 GLN X  33      20.330  22.866  59.471  0.00  0.00           N
ATOM    457 HE21 GLN X  33      20.988  22.172  59.795  0.00  0.00           H
ATOM    458 HE22 GLN X  33      20.239  23.283  58.556  0.00  0.00           H
ATOM    459  C   GLN X  33      17.175  26.804  60.900  0.00  0.00           C
ATOM    460  O   GLN X  33      18.129  26.975  61.573  0.00  0.00           O
ATOM    461  N   TRP X  34      16.746  27.708  59.955  0.00  0.00           N
ATOM    462  H   TRP X  34      15.992  27.436  59.340  0.00  0.00           H
ATOM    463  CA  TRP X  34      17.276  29.028  59.638  0.00  0.00           C
ATOM    464  HA  TRP X  34      17.850  29.359  60.503  0.00  0.00           H
ATOM    465  CB  TRP X  34      18.189  28.939  58.395  0.00  0.00           C
ATOM    466  HB2 TRP X  34      17.728  28.297  57.645  0.00  0.00           H
ATOM    467  HB3 TRP X  34      18.375  29.942  58.010  0.00  0.00           H
ATOM    468  CG  TRP X  34      19.517  28.290  58.528  0.00  0.00           C
ATOM    469  CD1 TRP X  34      19.835  27.071  58.048  0.00  0.00           C
ATOM    470  HD1 TRP X  34      19.084  26.352  57.758  0.00  0.00           H
ATOM    471  NE1 TRP X  34      21.185  26.885  58.036  0.00  0.00           N
ATOM    472  HE1 TRP X  34      21.660  26.010  57.870  0.00  0.00           H
ATOM    473  CE2 TRP X  34      21.873  28.092  58.443  0.00  0.00           C
ATOM    474  CZ2 TRP X  34      23.263  28.450  58.579  0.00  0.00           C
ATOM    475  HZ2 TRP X  34      24.089  27.766  58.448  0.00  0.00           H
ATOM    476  CH2 TRP X  34      23.522  29.830  58.990  0.00  0.00           C
ATOM    477  HH2 TRP X  34      24.554  30.149  58.976  0.00  0.00           H
ATOM    478  CZ3 TRP X  34      22.460  30.731  59.242  0.00  0.00           C
ATOM    479  HZ3 TRP X  34      22.634  31.702  59.681  0.00  0.00           H
ATOM    480  CE3 TRP X  34      21.122  30.224  59.248  0.00  0.00           C
ATOM    481  HE3 TRP X  34      20.323  30.901  59.516  0.00  0.00           H
ATOM    482  CD2 TRP X  34      20.748  28.963  58.840  0.00  0.00           C
ATOM    483  C   TRP X  34      16.238  30.178  59.335  0.00  0.00           C
ATOM    484  O   TRP X  34      15.471  30.051  58.418  0.00  0.00           O
ATOM    485  N   VAL X  35      16.315  31.216  60.178  0.00  0.00           N
ATOM    486  H   VAL X  35      17.080  31.216  60.837  0.00  0.00           H
ATOM    487  CA  VAL X  35      15.555  32.413  60.096  0.00  0.00           C
ATOM    488  HA  VAL X  35      14.630  32.217  59.553  0.00  0.00           H
ATOM    489  CB  VAL X  35      15.125  32.730  61.497  0.00  0.00           C
ATOM    490  HB  VAL X  35      16.008  32.659  62.133  0.00  0.00           H
ATOM    491  CG1 VAL X  35      14.504  34.112  61.714  0.00  0.00           C
ATOM    492 HG11 VAL X  35      15.188  34.899  61.397  0.00  0.00           H
ATOM    493 HG12 VAL X  35      13.550  34.133  61.189  0.00  0.00           H
ATOM    494 HG13 VAL X  35      14.456  34.275  62.791  0.00  0.00           H
ATOM    495  CG2 VAL X  35      14.069  31.737  62.004  0.00  0.00           C
ATOM    496 HG21 VAL X  35      13.133  31.871  61.462  0.00  0.00           H
ATOM    497 HG22 VAL X  35      14.406  30.702  61.948  0.00  0.00           H
ATOM    498 HG23 VAL X  35      13.746  31.931  63.027  0.00  0.00           H
ATOM    499  C   VAL X  35      16.410  33.462  59.362  0.00  0.00           C
ATOM    500  O   VAL X  35      17.620  33.347  59.259  0.00  0.00           O
ATOM    501  N   VAL X  36      15.769  34.537  58.794  0.00  0.00           N
ATOM    502  H   VAL X  36      14.780  34.662  58.958  0.00  0.00           H
ATOM    503  CA  VAL X  36      16.392  35.728  58.205  0.00  0.00           C
ATOM    504  HA  VAL X  36      17.462  35.579  58.351  0.00  0.00           H
ATOM    505  CB  VAL X  36      16.001  35.995  56.712  0.00  0.00           C
ATOM    506  HB  VAL X  36      16.085  35.076  56.132  0.00  0.00           H
ATOM    507  CG1 VAL X  36      14.539  36.319  56.572  0.00  0.00           C
ATOM    508 HG11 VAL X  36      13.956  35.680  57.235  0.00  0.00           H
ATOM    509 HG12 VAL X  36      14.310  37.358  56.810  0.00  0.00           H
ATOM    510 HG13 VAL X  36      14.278  36.058  55.546  0.00  0.00           H
ATOM    511  CG2 VAL X  36      16.914  37.014  56.088  0.00  0.00           C
ATOM    512 HG21 VAL X  36      17.080  37.903  56.698  0.00  0.00           H
ATOM    513 HG22 VAL X  36      17.835  36.587  55.691  0.00  0.00           H
ATOM    514 HG23 VAL X  36      16.525  37.287  55.108  0.00  0.00           H
ATOM    515  C   VAL X  36      15.976  36.916  59.057  0.00  0.00           C
ATOM    516  O   VAL X  36      14.818  36.969  59.517  0.00  0.00           O
ATOM    517  N   SER X  37      16.842  37.892  59.263  0.00  0.00           N
ATOM    518  H   SER X  37      17.842  37.774  59.180  0.00  0.00           H
ATOM    519  CA  SER X  37      16.514  39.151  59.871  0.00  0.00           C
ATOM    520  HA  SER X  37      15.493  39.470  59.662  0.00  0.00           H
ATOM    521  CB  SER X  37      16.555  38.990  61.365  0.00  0.00           C
ATOM    522  HB2 SER X  37      16.000  38.089  61.628  0.00  0.00           H
ATOM    523  HB3 SER X  37      17.592  38.820  61.654  0.00  0.00           H
ATOM    524  OG  SER X  37      15.931  40.116  61.972  0.00  0.00           O
ATOM    525  HG  SER X  37      15.156  39.760  62.413  0.00  0.00           H
ATOM    526  C   SER X  37      17.458  40.280  59.363  0.00  0.00           C
ATOM    527  O   SER X  37      18.362  40.179  58.588  0.00  0.00           O
ATOM    528  N   ALA X  38      17.173  41.486  59.878  0.00  0.00           N
ATOM    529  H   ALA X  38      16.502  41.546  60.631  0.00  0.00           H
ATOM    530  CA  ALA X  38      18.033  42.647  59.757  0.00  0.00           C
ATOM    531  HA  ALA X  38      18.494  42.800  58.781  0.00  0.00           H
ATOM    532  CB  ALA X  38      17.153  43.910  60.187  0.00  0.00           C
ATOM    533  HB1 ALA X  38      17.046  43.944  61.271  0.00  0.00           H
ATOM    534  HB2 ALA X  38      17.677  44.762  59.753  0.00  0.00           H
ATOM    535  HB3 ALA X  38      16.262  43.771  59.576  0.00  0.00           H
ATOM    536  C   ALA X  38      19.224  42.497  60.671  0.00  0.00           C
ATOM    537  O   ALA X  38      19.043  42.013  61.776  0.00  0.00           O
ATOM    538  N   ALA X  39      20.386  43.029  60.306  0.00  0.00           N
ATOM    539  H   ALA X  39      20.388  43.615  59.483  0.00  0.00           H
ATOM    540  CA  ALA X  39      21.641  42.772  61.010  0.00  0.00           C
ATOM    541  HA  ALA X  39      21.710  41.775  61.446  0.00  0.00           H
ATOM    542  CB  ALA X  39      22.768  42.784  59.882  0.00  0.00           C
ATOM    543  HB1 ALA X  39      22.438  41.978  59.226  0.00  0.00           H
ATOM    544  HB2 ALA X  39      22.597  43.699  59.315  0.00  0.00           H
ATOM    545  HB3 ALA X  39      23.704  42.542  60.385  0.00  0.00           H
ATOM    546  C   ALA X  39      21.849  43.714  62.215  0.00  0.00           C
ATOM    547  O   ALA X  39      22.509  43.297  63.117  0.00  0.00           O
ATOM    548  N   HIP X  40      21.205  44.920  62.298  0.00  0.00           N
ATOM    549  H   HIP X  40      20.660  45.248  61.513  0.00  0.00           H
ATOM    550  CA  HIP X  40      21.238  45.757  63.503  0.00  0.00           C
ATOM    551  HA  HIP X  40      22.261  45.873  63.861  0.00  0.00           H
ATOM    552  CB  HIP X  40      20.791  47.169  63.077  0.00  0.00           C
ATOM    553  HB2 HIP X  40      21.039  47.901  63.846  0.00  0.00           H
ATOM    554  HB3 HIP X  40      21.351  47.497  62.201  0.00  0.00           H
ATOM    555  CG  HIP X  40      19.294  47.312  62.752  0.00  0.00           C
ATOM    556  ND1 HIP X  40      18.700  47.018  61.562  0.00  0.00           N
ATOM    557  HD1 HIP X  40      19.224  46.771  60.734  0.00  0.00           H
ATOM    558  CE1 HIP X  40      17.397  47.200  61.669  0.00  0.00           C
ATOM    559  HE1 HIP X  40      16.672  47.169  60.870  0.00  0.00           H
ATOM    560  NE2 HIP X  40      17.095  47.801  62.841  0.00  0.00           N
ATOM    561  HE2 HIP X  40      16.255  48.239  63.191  0.00  0.00           H
ATOM    562  CD2 HIP X  40      18.308  47.844  63.529  0.00  0.00           C
ATOM    563  HD2 HIP X  40      18.383  48.337  64.487  0.00  0.00           H
ATOM    564  C   HIP X  40      20.426  45.158  64.692  0.00  0.00           C
ATOM    565  O   HIP X  40      20.534  45.514  65.824  0.00  0.00           O
ATOM    566  N   CYX X  41      19.747  44.060  64.358  0.00  0.00           N
ATOM    567  H   CYX X  41      19.731  43.825  63.376  0.00  0.00           H
ATOM    568  CA  CYX X  41      19.091  43.217  65.385  0.00  0.00           C
ATOM    569  HA  CYX X  41      18.755  43.897  66.167  0.00  0.00           H
ATOM    570  CB  CYX X  41      17.836  42.594  64.888  0.00  0.00           C
ATOM    571  HB2 CYX X  41      18.036  41.893  64.078  0.00  0.00           H
ATOM    572  HB3 CYX X  41      17.459  42.083  65.774  0.00  0.00           H
ATOM    573  SG  CYX X  41      16.439  43.546  64.181  0.00  0.00           S
ATOM    574  C   CYX X  41      20.102  42.146  65.956  0.00  0.00           C
ATOM    575  O   CYX X  41      19.547  41.279  66.636  0.00  0.00           O
ATOM    576  N   TYR X  42      21.456  42.068  65.639  0.00  0.00           N
ATOM    577  H   TYR X  42      21.857  42.762  65.025  0.00  0.00           H
ATOM    578  CA  TYR X  42      22.372  41.081  66.286  0.00  0.00           C
ATOM    579  HA  TYR X  42      21.914  40.109  66.105  0.00  0.00           H
ATOM    580  CB  TYR X  42      23.708  41.107  65.482  0.00  0.00           C
ATOM    581  HB2 TYR X  42      23.461  40.522  64.596  0.00  0.00           H
ATOM    582  HB3 TYR X  42      23.937  42.138  65.210  0.00  0.00           H
ATOM    583  CG  TYR X  42      24.884  40.383  66.272  0.00  0.00           C
ATOM    584  CD1 TYR X  42      25.017  38.950  66.127  0.00  0.00           C
ATOM    585  HD1 TYR X  42      24.501  38.378  65.371  0.00  0.00           H
ATOM    586  CE1 TYR X  42      25.898  38.311  67.082  0.00  0.00           C
ATOM    587  HE1 TYR X  42      25.990  37.238  66.995  0.00  0.00           H
ATOM    588  CZ  TYR X  42      26.632  39.026  68.010  0.00  0.00           C
ATOM    589  OH  TYR X  42      27.502  38.453  68.846  0.00  0.00           O
ATOM    590  HH  TYR X  42      27.760  39.161  69.440  0.00  0.00           H
ATOM    591  CE2 TYR X  42      26.467  40.470  68.086  0.00  0.00           C
ATOM    592  HE2 TYR X  42      27.183  41.067  68.632  0.00  0.00           H
ATOM    593  CD2 TYR X  42      25.559  41.127  67.299  0.00  0.00           C
ATOM    594  HD2 TYR X  42      25.375  42.189  67.360  0.00  0.00           H
ATOM    595  C   TYR X  42      22.627  41.223  67.806  0.00  0.00           C
ATOM    596  O   TYR X  42      22.742  42.298  68.368  0.00  0.00           O
ATOM    597  N   LYS X  43      22.564  40.136  68.617  0.00  0.00           N
ATOM    598  H   LYS X  43      22.340  39.257  68.173  0.00  0.00           H
ATOM    599  CA  LYS X  43      22.840  40.180  70.130  0.00  0.00           C
ATOM    600  HA  LYS X  43      23.670  40.829  70.410  0.00  0.00           H
ATOM    601  CB  LYS X  43      21.617  40.734  70.876  0.00  0.00           C
ATOM    602  HB2 LYS X  43      21.061  41.423  70.240  0.00  0.00           H
ATOM    603  HB3 LYS X  43      21.018  39.906  71.257  0.00  0.00           H
ATOM    604  CG  LYS X  43      21.866  41.460  72.118  0.00  0.00           C
ATOM    605  HG2 LYS X  43      22.360  40.790  72.822  0.00  0.00           H
ATOM    606  HG3 LYS X  43      22.501  42.320  71.905  0.00  0.00           H
ATOM    607  CD  LYS X  43      20.607  42.090  72.776  0.00  0.00           C
ATOM    608  HD2 LYS X  43      20.296  42.942  72.171  0.00  0.00           H
ATOM    609  HD3 LYS X  43      19.770  41.392  72.801  0.00  0.00           H
ATOM    610  CE  LYS X  43      20.922  42.552  74.203  0.00  0.00           C
ATOM    611  HE2 LYS X  43      21.523  41.764  74.657  0.00  0.00           H
ATOM    612  HE3 LYS X  43      21.475  43.490  74.169  0.00  0.00           H
ATOM    613  NZ  LYS X  43      19.748  42.836  75.041  0.00  0.00           N
ATOM    614  HZ1 LYS X  43      19.078  42.081  75.013  0.00  0.00           H
ATOM    615  HZ2 LYS X  43      19.998  42.993  76.007  0.00  0.00           H
ATOM    616  HZ3 LYS X  43      19.093  43.490  74.636  0.00  0.00           H
ATOM    617  C   LYS X  43      23.156  38.784  70.663  0.00  0.00           C
ATOM    618  O   LYS X  43      22.819  37.788  69.963  0.00  0.00           O
ATOM    619  N   SER X  44      23.789  38.657  71.858  0.00  0.00           N
ATOM    620  H   SER X  44      24.106  39.508  72.299  0.00  0.00           H
ATOM    621  CA  SER X  44      24.002  37.378  72.611  0.00  0.00           C
ATOM    622  HA  SER X  44      24.496  36.754  71.866  0.00  0.00           H
ATOM    623  CB  SER X  44      24.626  37.715  73.972  0.00  0.00           C
ATOM    624  HB2 SER X  44      25.644  38.043  73.758  0.00  0.00           H
ATOM    625  HB3 SER X  44      24.033  38.489  74.459  0.00  0.00           H
ATOM    626  OG  SER X  44      24.854  36.500  74.718  0.00  0.00           O
ATOM    627  HG  SER X  44      25.317  35.907  74.122  0.00  0.00           H
ATOM    628  C   SER X  44      22.657  36.806  73.034  0.00  0.00           C
ATOM    629  O   SER X  44      21.824  37.557  73.539  0.00  0.00           O
ATOM    630  N   GLY X  45      22.416  35.493  72.856  0.00  0.00           N
ATOM    631  H   GLY X  45      22.935  34.900  72.224  0.00  0.00           H
ATOM    632  CA  GLY X  45      21.356  34.757  73.502  0.00  0.00           C
ATOM    633  HA2 GLY X  45      21.528  33.690  73.354  0.00  0.00           H
ATOM    634  HA3 GLY X  45      21.326  35.022  74.558  0.00  0.00           H
ATOM    635  C   GLY X  45      19.996  35.053  72.949  0.00  0.00           C
ATOM    636  O   GLY X  45      19.042  35.150  73.723  0.00  0.00           O
ATOM    637  N   ILE X  46      19.840  35.395  71.684  0.00  0.00           N
ATOM    638  H   ILE X  46      20.699  35.280  71.166  0.00  0.00           H
ATOM    639  CA  ILE X  46      18.483  35.538  70.977  0.00  0.00           C
ATOM    640  HA  ILE X  46      17.872  36.358  71.354  0.00  0.00           H
ATOM    641  CB  ILE X  46      18.684  35.991  69.482  0.00  0.00           C
ATOM    642  HB  ILE X  46      19.442  35.391  68.980  0.00  0.00           H
ATOM    643  CG2 ILE X  46      17.350  36.000  68.726  0.00  0.00           C
ATOM    644 HG21 ILE X  46      16.726  36.867  68.943  0.00  0.00           H
ATOM    645 HG22 ILE X  46      17.517  35.893  67.654  0.00  0.00           H
ATOM    646 HG23 ILE X  46      16.749  35.139  69.017  0.00  0.00           H
ATOM    647  CG1 ILE X  46      19.210  37.427  69.532  0.00  0.00           C
ATOM    648 HG12 ILE X  46      18.448  38.013  70.047  0.00  0.00           H
ATOM    649 HG13 ILE X  46      20.099  37.525  70.155  0.00  0.00           H
ATOM    650  CD1 ILE X  46      19.513  38.040  68.104  0.00  0.00           C
ATOM    651 HD11 ILE X  46      18.600  38.295  67.565  0.00  0.00           H
ATOM    652 HD12 ILE X  46      20.044  38.992  68.124  0.00  0.00           H
ATOM    653 HD13 ILE X  46      20.175  37.341  67.592  0.00  0.00           H
ATOM    654  C   ILE X  46      17.696  34.190  71.117  0.00  0.00           C
ATOM    655  O   ILE X  46      17.996  33.215  70.477  0.00  0.00           O
ATOM    656  N   GLN X  47      16.598  34.245  71.829  0.00  0.00           N
ATOM    657  H   GLN X  47      16.316  35.105  72.276  0.00  0.00           H
ATOM    658  CA  GLN X  47      15.652  33.190  71.972  0.00  0.00           C
ATOM    659  HA  GLN X  47      16.076  32.195  71.831  0.00  0.00           H
ATOM    660  CB  GLN X  47      14.968  33.224  73.412  0.00  0.00           C
ATOM    661  HB2 GLN X  47      15.730  33.094  74.180  0.00  0.00           H
ATOM    662  HB3 GLN X  47      14.485  34.161  73.689  0.00  0.00           H
ATOM    663  CG  GLN X  47      13.974  32.041  73.415  0.00  0.00           C
ATOM    664  HG2 GLN X  47      13.213  32.131  72.639  0.00  0.00           H
ATOM    665  HG3 GLN X  47      14.557  31.121  73.371  0.00  0.00           H
ATOM    666  CD  GLN X  47      13.155  32.051  74.749  0.00  0.00           C
ATOM    667  OE1 GLN X  47      12.196  32.795  74.814  0.00  0.00           O
ATOM    668  NE2 GLN X  47      13.552  31.338  75.799  0.00  0.00           N
ATOM    669 HE21 GLN X  47      13.115  31.728  76.621  0.00  0.00           H
ATOM    670 HE22 GLN X  47      14.472  30.923  75.830  0.00  0.00           H
ATOM    671  C   GLN X  47      14.672  33.530  70.761  0.00  0.00           C
ATOM    672  O   GLN X  47      14.073  34.590  70.622  0.00  0.00           O
ATOM    673  N   VAL X  48      14.528  32.652  69.741  0.00  0.00           N
ATOM    674  H   VAL X  48      14.977  31.751  69.812  0.00  0.00           H
ATOM    675  CA  VAL X  48      13.818  32.841  68.491  0.00  0.00           C
ATOM    676  HA  VAL X  48      13.699  33.905  68.285  0.00  0.00           H
ATOM    677  CB  VAL X  48      14.693  32.197  67.314  0.00  0.00           C
ATOM    678  HB  VAL X  48      14.815  31.124  67.455  0.00  0.00           H
ATOM    679  CG1 VAL X  48      14.026  32.570  65.940  0.00  0.00           C
ATOM    680 HG11 VAL X  48      14.804  32.440  65.187  0.00  0.00           H
ATOM    681 HG12 VAL X  48      13.203  31.915  65.653  0.00  0.00           H
ATOM    682 HG13 VAL X  48      13.654  33.594  65.960  0.00  0.00           H
ATOM    683  CG2 VAL X  48      16.096  32.754  67.378  0.00  0.00           C
ATOM    684 HG21 VAL X  48      16.185  33.800  67.085  0.00  0.00           H
ATOM    685 HG22 VAL X  48      16.575  32.596  68.344  0.00  0.00           H
ATOM    686 HG23 VAL X  48      16.616  32.196  66.598  0.00  0.00           H
ATOM    687  C   VAL X  48      12.384  32.301  68.719  0.00  0.00           C
ATOM    688  O   VAL X  48      12.268  31.190  69.147  0.00  0.00           O
ATOM    689  N   ARG X  49      11.381  33.135  68.474  0.00  0.00           N
ATOM    690  H   ARG X  49      11.513  34.006  67.980  0.00  0.00           H
ATOM    691  CA  ARG X  49       9.986  32.745  68.689  0.00  0.00           C
ATOM    692  HA  ARG X  49       9.935  31.723  69.064  0.00  0.00           H
ATOM    693  CB  ARG X  49       9.361  33.529  69.830  0.00  0.00           C
ATOM    694  HB2 ARG X  49       9.321  34.587  69.569  0.00  0.00           H
ATOM    695  HB3 ARG X  49       8.394  33.034  69.916  0.00  0.00           H
ATOM    696  CG  ARG X  49      10.187  33.417  71.119  0.00  0.00           C
ATOM    697  HG2 ARG X  49      10.211  32.373  71.433  0.00  0.00           H
ATOM    698  HG3 ARG X  49      11.211  33.724  70.905  0.00  0.00           H
ATOM    699  CD  ARG X  49       9.449  34.224  72.242  0.00  0.00           C
ATOM    700  HD2 ARG X  49       9.606  35.264  71.954  0.00  0.00           H
ATOM    701  HD3 ARG X  49       8.424  33.854  72.257  0.00  0.00           H
ATOM    702  NE  ARG X  49      10.039  33.994  73.522  0.00  0.00           N
ATOM    703  HE  ARG X  49      10.598  33.165  73.668  0.00  0.00           H
ATOM    704  CZ  ARG X  49       9.665  34.602  74.649  0.00  0.00           C
ATOM    705  NH1 ARG X  49       8.683  35.443  74.694  0.00  0.00           N
ATOM    706 HH11 ARG X  49       8.224  35.668  73.823  0.00  0.00           H
ATOM    707 HH12 ARG X  49       8.333  35.832  75.557  0.00  0.00           H
ATOM    708  NH2 ARG X  49      10.289  34.381  75.751  0.00  0.00           N
ATOM    709 HH21 ARG X  49      11.099  33.780  75.703  0.00  0.00           H
ATOM    710 HH22 ARG X  49      10.061  35.043  76.478  0.00  0.00           H
ATOM    711  C   ARG X  49       9.238  32.711  67.410  0.00  0.00           C
ATOM    712  O   ARG X  49       8.801  33.789  67.024  0.00  0.00           O
ATOM    713  N   LEU X  50       9.175  31.484  66.887  0.00  0.00           N
ATOM    714  H   LEU X  50       9.676  30.706  67.292  0.00  0.00           H
ATOM    715  CA  LEU X  50       8.233  31.100  65.821  0.00  0.00           C
ATOM    716  HA  LEU X  50       8.036  31.883  65.088  0.00  0.00           H
ATOM    717  CB  LEU X  50       8.826  29.813  65.187  0.00  0.00           C
ATOM    718  HB2 LEU X  50       8.939  28.998  65.902  0.00  0.00           H
ATOM    719  HB3 LEU X  50       8.026  29.632  64.470  0.00  0.00           H
ATOM    720  CG  LEU X  50      10.114  29.897  64.470  0.00  0.00           C
ATOM    721  HG  LEU X  50      10.329  30.868  64.021  0.00  0.00           H
ATOM    722  CD1 LEU X  50      11.347  29.617  65.296  0.00  0.00           C
ATOM    723 HD11 LEU X  50      11.361  30.152  66.246  0.00  0.00           H
ATOM    724 HD12 LEU X  50      11.314  28.542  65.469  0.00  0.00           H
ATOM    725 HD13 LEU X  50      12.298  29.814  64.802  0.00  0.00           H
ATOM    726  CD2 LEU X  50      10.041  28.829  63.350  0.00  0.00           C
ATOM    727 HD21 LEU X  50       9.348  29.139  62.568  0.00  0.00           H
ATOM    728 HD22 LEU X  50      10.943  28.761  62.741  0.00  0.00           H
ATOM    729 HD23 LEU X  50       9.829  27.855  63.791  0.00  0.00           H
ATOM    730  C   LEU X  50       6.775  30.910  66.327  0.00  0.00           C
ATOM    731  O   LEU X  50       6.507  30.570  67.514  0.00  0.00           O
ATOM    732  N   GLY X  51       5.880  30.917  65.368  0.00  0.00           N
ATOM    733  H   GLY X  51       6.289  31.222  64.496  0.00  0.00           H
ATOM    734  CA  GLY X  51       4.497  30.506  65.481  0.00  0.00           C
ATOM    735  HA2 GLY X  51       4.091  30.370  64.479  0.00  0.00           H
ATOM    736  HA3 GLY X  51       4.379  29.559  66.008  0.00  0.00           H
ATOM    737  C   GLY X  51       3.657  31.616  66.149  0.00  0.00           C
ATOM    738  O   GLY X  51       2.507  31.273  66.452  0.00  0.00           O
ATOM    739  N   GLU X  52       4.165  32.858  66.324  0.00  0.00           N
ATOM    740  H   GLU X  52       5.057  32.973  65.864  0.00  0.00           H
ATOM    741  CA  GLU X  52       3.601  33.862  67.188  0.00  0.00           C
ATOM    742  HA  GLU X  52       3.140  33.361  68.039  0.00  0.00           H
ATOM    743  CB  GLU X  52       4.638  34.773  67.753  0.00  0.00           C
ATOM    744  HB2 GLU X  52       5.259  35.078  66.910  0.00  0.00           H
ATOM    745  HB3 GLU X  52       4.144  35.645  68.183  0.00  0.00           H
ATOM    746  CG  GLU X  52       5.511  34.100  68.845  0.00  0.00           C
ATOM    747  HG2 GLU X  52       5.400  33.057  68.546  0.00  0.00           H
ATOM    748  HG3 GLU X  52       6.588  34.262  68.837  0.00  0.00           H
ATOM    749  CD  GLU X  52       5.011  34.244  70.228  0.00  0.00           C
ATOM    750  OE1 GLU X  52       3.786  34.232  70.541  0.00  0.00           O
ATOM    751  OE2 GLU X  52       5.872  34.435  71.083  0.00  0.00           O
ATOM    752  C   GLU X  52       2.450  34.629  66.446  0.00  0.00           C
ATOM    753  O   GLU X  52       2.417  34.784  65.218  0.00  0.00           O
ATOM    754  N   ASP X  53       1.572  35.190  67.282  0.00  0.00           N
ATOM    755  H   ASP X  53       1.673  35.001  68.269  0.00  0.00           H
ATOM    756  CA  ASP X  53       0.481  36.111  66.896  0.00  0.00           C
ATOM    757  HA  ASP X  53       0.812  36.631  65.997  0.00  0.00           H
ATOM    758  CB  ASP X  53      -0.896  35.492  66.632  0.00  0.00           C
ATOM    759  HB2 ASP X  53      -1.675  36.248  66.538  0.00  0.00           H
ATOM    760  HB3 ASP X  53      -0.804  34.914  65.712  0.00  0.00           H
ATOM    761  CG  ASP X  53      -1.476  34.508  67.573  0.00  0.00           C
ATOM    762  OD1 ASP X  53      -2.368  33.750  67.113  0.00  0.00           O
ATOM    763  OD2 ASP X  53      -1.075  34.391  68.770  0.00  0.00           O
ATOM    764  C   ASP X  53       0.308  37.200  67.977  0.00  0.00           C
ATOM    765  O   ASP X  53       0.339  38.369  67.641  0.00  0.00           O
ATOM    766  N   ASN X  54       0.192  36.879  69.256  0.00  0.00           N
ATOM    767  H   ASN X  54       0.192  35.883  69.421  0.00  0.00           H
ATOM    768  CA  ASN X  54       0.342  37.714  70.451  0.00  0.00           C
ATOM    769  HA  ASN X  54       0.406  38.781  70.242  0.00  0.00           H
ATOM    770  CB  ASN X  54      -1.033  37.455  71.270  0.00  0.00           C
ATOM    771  HB2 ASN X  54      -1.821  37.859  70.634  0.00  0.00           H
ATOM    772  HB3 ASN X  54      -1.103  36.385  71.470  0.00  0.00           H
ATOM    773  CG  ASN X  54      -0.988  38.234  72.578  0.00  0.00           C
ATOM    774  OD1 ASN X  54       0.022  38.319  73.240  0.00  0.00           O
ATOM    775  ND2 ASN X  54      -2.029  38.796  73.062  0.00  0.00           N
ATOM    776 HD21 ASN X  54      -1.925  39.168  73.995  0.00  0.00           H
ATOM    777 HD22 ASN X  54      -2.874  38.643  72.530  0.00  0.00           H
ATOM    778  C   ASN X  54       1.637  37.246  71.135  0.00  0.00           C
ATOM    779  O   ASN X  54       1.828  36.104  71.532  0.00  0.00           O
ATOM    780  N   ILE X  55       2.574  38.216  71.281  0.00  0.00           N
ATOM    781  H   ILE X  55       2.458  39.060  70.739  0.00  0.00           H
ATOM    782  CA  ILE X  55       3.908  37.993  71.800  0.00  0.00           C
ATOM    783  HA  ILE X  55       4.144  36.932  71.725  0.00  0.00           H
ATOM    784  CB  ILE X  55       4.962  38.836  70.973  0.00  0.00           C
ATOM    785  HB  ILE X  55       5.919  38.796  71.493  0.00  0.00           H
ATOM    786  CG2 ILE X  55       5.292  38.210  69.616  0.00  0.00           C
ATOM    787 HG21 ILE X  55       5.631  37.175  69.659  0.00  0.00           H
ATOM    788 HG22 ILE X  55       4.467  38.253  68.905  0.00  0.00           H
ATOM    789 HG23 ILE X  55       6.124  38.828  69.279  0.00  0.00           H
ATOM    790  CG1 ILE X  55       4.788  40.384  70.760  0.00  0.00           C
ATOM    791 HG12 ILE X  55       5.713  40.705  70.281  0.00  0.00           H
ATOM    792 HG13 ILE X  55       3.974  40.559  70.056  0.00  0.00           H
ATOM    793  CD1 ILE X  55       4.470  41.245  71.982  0.00  0.00           C
ATOM    794 HD11 ILE X  55       4.603  42.290  71.701  0.00  0.00           H
ATOM    795 HD12 ILE X  55       3.412  41.184  72.237  0.00  0.00           H
ATOM    796 HD13 ILE X  55       5.047  40.896  72.838  0.00  0.00           H
ATOM    797  C   ILE X  55       3.984  38.224  73.297  0.00  0.00           C
ATOM    798  O   ILE X  55       4.856  37.776  74.006  0.00  0.00           O
ATOM    799  N   ASN X  56       2.956  38.878  73.894  0.00  0.00           N
ATOM    800  H   ASN X  56       2.112  39.053  73.367  0.00  0.00           H
ATOM    801  CA  ASN X  56       2.797  39.125  75.355  0.00  0.00           C
ATOM    802  HA  ASN X  56       3.687  39.664  75.682  0.00  0.00           H
ATOM    803  CB  ASN X  56       1.576  40.044  75.673  0.00  0.00           C
ATOM    804  HB2 ASN X  56       1.595  40.913  75.015  0.00  0.00           H
ATOM    805  HB3 ASN X  56       0.601  39.617  75.440  0.00  0.00           H
ATOM    806  CG  ASN X  56       1.662  40.454  77.169  0.00  0.00           C
ATOM    807  OD1 ASN X  56       1.036  39.872  78.066  0.00  0.00           O
ATOM    808  ND2 ASN X  56       2.609  41.315  77.532  0.00  0.00           N
ATOM    809 HD21 ASN X  56       2.677  41.575  78.505  0.00  0.00           H
ATOM    810 HD22 ASN X  56       3.106  41.841  76.827  0.00  0.00           H
ATOM    811  C   ASN X  56       2.691  37.799  76.202  0.00  0.00           C
ATOM    812  O   ASN X  56       3.201  37.800  77.304  0.00  0.00           O
ATOM    813  N   VAL X  57       2.110  36.768  75.677  0.00  0.00           N
ATOM    814  H   VAL X  57       1.810  36.760  74.712  0.00  0.00           H
ATOM    815  CA  VAL X  57       1.608  35.549  76.473  0.00  0.00           C
ATOM    816  HA  VAL X  57       2.165  35.529  77.410  0.00  0.00           H
ATOM    817  CB  VAL X  57       0.135  35.685  76.734  0.00  0.00           C
ATOM    818  HB  VAL X  57      -0.235  34.670  76.875  0.00  0.00           H
ATOM    819  CG1 VAL X  57      -0.065  36.480  78.083  0.00  0.00           C
ATOM    820 HG11 VAL X  57      -1.104  36.511  78.410  0.00  0.00           H
ATOM    821 HG12 VAL X  57       0.493  36.025  78.902  0.00  0.00           H
ATOM    822 HG13 VAL X  57       0.164  37.544  78.022  0.00  0.00           H
ATOM    823  CG2 VAL X  57      -0.845  36.214  75.803  0.00  0.00           C
ATOM    824 HG21 VAL X  57      -0.674  35.718  74.848  0.00  0.00           H
ATOM    825 HG22 VAL X  57      -1.897  36.261  76.086  0.00  0.00           H
ATOM    826 HG23 VAL X  57      -0.459  37.220  75.638  0.00  0.00           H
ATOM    827  C   VAL X  57       1.964  34.254  75.804  0.00  0.00           C
ATOM    828  O   VAL X  57       1.751  34.113  74.610  0.00  0.00           O
ATOM    829  N   VAL X  58       2.461  33.270  76.584  0.00  0.00           N
ATOM    830  H   VAL X  58       2.727  33.423  77.547  0.00  0.00           H
ATOM    831  CA  VAL X  58       2.610  31.937  76.048  0.00  0.00           C
ATOM    832  HA  VAL X  58       3.137  31.908  75.095  0.00  0.00           H
ATOM    833  CB  VAL X  58       3.545  31.101  76.975  0.00  0.00           C
ATOM    834  HB  VAL X  58       3.260  31.273  78.013  0.00  0.00           H
ATOM    835  CG1 VAL X  58       3.402  29.630  76.532  0.00  0.00           C
ATOM    836 HG11 VAL X  58       3.896  28.966  77.242  0.00  0.00           H
ATOM    837 HG12 VAL X  58       2.405  29.197  76.456  0.00  0.00           H
ATOM    838 HG13 VAL X  58       3.744  29.534  75.502  0.00  0.00           H
ATOM    839  CG2 VAL X  58       4.931  31.678  76.737  0.00  0.00           C
ATOM    840 HG21 VAL X  58       5.284  31.515  75.719  0.00  0.00           H
ATOM    841 HG22 VAL X  58       5.000  32.744  76.954  0.00  0.00           H
ATOM    842 HG23 VAL X  58       5.640  31.185  77.402  0.00  0.00           H
ATOM    843  C   VAL X  58       1.203  31.315  75.977  0.00  0.00           C
ATOM    844  O   VAL X  58       0.505  31.276  77.041  0.00  0.00           O
ATOM    845  N   GLU X  59       0.802  30.751  74.815  0.00  0.00           N
ATOM    846  H   GLU X  59       1.462  30.753  74.051  0.00  0.00           H
ATOM    847  CA  GLU X  59      -0.595  30.280  74.553  0.00  0.00           C
ATOM    848  HA  GLU X  59      -1.136  30.223  75.497  0.00  0.00           H
ATOM    849  CB  GLU X  59      -1.418  31.221  73.563  0.00  0.00           C
ATOM    850  HB2 GLU X  59      -0.911  31.300  72.601  0.00  0.00           H
ATOM    851  HB3 GLU X  59      -2.429  30.837  73.427  0.00  0.00           H
ATOM    852  CG  GLU X  59      -1.605  32.648  74.051  0.00  0.00           C
ATOM    853  HG2 GLU X  59      -2.606  32.780  74.461  0.00  0.00           H
ATOM    854  HG3 GLU X  59      -0.836  32.931  74.770  0.00  0.00           H
ATOM    855  CD  GLU X  59      -1.439  33.645  72.882  0.00  0.00           C
ATOM    856  OE1 GLU X  59      -0.288  33.932  72.564  0.00  0.00           O
ATOM    857  OE2 GLU X  59      -2.412  34.106  72.301  0.00  0.00           O
ATOM    858  C   GLU X  59      -0.587  28.873  74.058  0.00  0.00           C
ATOM    859  O   GLU X  59      -1.637  28.263  73.745  0.00  0.00           O
ATOM    860  N   GLY X  60       0.558  28.220  74.079  0.00  0.00           N
ATOM    861  H   GLY X  60       1.337  28.831  74.278  0.00  0.00           H
ATOM    862  CA  GLY X  60       0.743  26.874  73.649  0.00  0.00           C
ATOM    863  HA2 GLY X  60       1.683  26.464  74.019  0.00  0.00           H
ATOM    864  HA3 GLY X  60       0.093  26.169  74.167  0.00  0.00           H
ATOM    865  C   GLY X  60       0.661  26.551  72.166  0.00  0.00           C
ATOM    866  O   GLY X  60       0.070  25.556  71.681  0.00  0.00           O
ATOM    867  N   ASN X  61       1.061  27.554  71.367  0.00  0.00           N
ATOM    868  H   ASN X  61       1.507  28.344  71.810  0.00  0.00           H
ATOM    869  CA  ASN X  61       1.066  27.538  69.874  0.00  0.00           C
ATOM    870  HA  ASN X  61       0.965  26.498  69.564  0.00  0.00           H
ATOM    871  CB  ASN X  61      -0.229  28.178  69.341  0.00  0.00           C
ATOM    872  HB2 ASN X  61      -0.223  28.032  68.261  0.00  0.00           H
ATOM    873  HB3 ASN X  61      -1.084  27.692  69.811  0.00  0.00           H
ATOM    874  CG  ASN X  61      -0.341  29.670  69.616  0.00  0.00           C
ATOM    875  OD1 ASN X  61       0.520  30.534  69.374  0.00  0.00           O
ATOM    876  ND2 ASN X  61      -1.478  30.038  70.138  0.00  0.00           N
ATOM    877 HD21 ASN X  61      -1.730  30.970  70.436  0.00  0.00           H
ATOM    878 HD22 ASN X  61      -2.139  29.354  70.476  0.00  0.00           H
ATOM    879  C   ASN X  61       2.284  28.186  69.203  0.00  0.00           C
ATOM    880  O   ASN X  61       2.425  28.170  68.002  0.00  0.00           O
ATOM    881  N   GLU X  62       3.247  28.669  69.994  0.00  0.00           N
ATOM    882  H   GLU X  62       3.085  28.617  70.990  0.00  0.00           H
ATOM    883  CA  GLU X  62       4.586  29.171  69.700  0.00  0.00           C
ATOM    884  HA  GLU X  62       4.628  29.803  68.813  0.00  0.00           H
ATOM    885  CB  GLU X  62       5.114  30.055  70.869  0.00  0.00           C
ATOM    886  HB2 GLU X  62       5.351  29.365  71.679  0.00  0.00           H
ATOM    887  HB3 GLU X  62       6.030  30.550  70.548  0.00  0.00           H
ATOM    888  CG  GLU X  62       4.188  31.218  71.323  0.00  0.00           C
ATOM    889  HG2 GLU X  62       4.803  31.993  71.780  0.00  0.00           H
ATOM    890  HG3 GLU X  62       3.801  31.760  70.460  0.00  0.00           H
ATOM    891  CD  GLU X  62       3.038  30.693  72.283  0.00  0.00           C
ATOM    892  OE1 GLU X  62       2.903  29.523  72.686  0.00  0.00           O
ATOM    893  OE2 GLU X  62       2.174  31.551  72.548  0.00  0.00           O
ATOM    894  C   GLU X  62       5.557  27.994  69.503  0.00  0.00           C
ATOM    895  O   GLU X  62       5.328  26.865  69.966  0.00  0.00           O
ATOM    896  N   GLN X  63       6.660  28.196  68.862  0.00  0.00           N
ATOM    897  H   GLN X  63       6.739  29.082  68.384  0.00  0.00           H
ATOM    898  CA  GLN X  63       7.901  27.402  69.036  0.00  0.00           C
ATOM    899  HA  GLN X  63       7.776  26.612  69.776  0.00  0.00           H
ATOM    900  CB  GLN X  63       8.146  26.624  67.736  0.00  0.00           C
ATOM    901  HB2 GLN X  63       7.864  27.198  66.854  0.00  0.00           H
ATOM    902  HB3 GLN X  63       9.217  26.456  67.632  0.00  0.00           H
ATOM    903  CG  GLN X  63       7.514  25.219  67.681  0.00  0.00           C
ATOM    904  HG2 GLN X  63       8.176  24.612  68.299  0.00  0.00           H
ATOM    905  HG3 GLN X  63       6.496  25.374  68.040  0.00  0.00           H
ATOM    906  CD  GLN X  63       7.549  24.790  66.239  0.00  0.00           C
ATOM    907  OE1 GLN X  63       8.464  24.078  65.875  0.00  0.00           O
ATOM    908  NE2 GLN X  63       6.576  25.033  65.348  0.00  0.00           N
ATOM    909 HE21 GLN X  63       6.744  24.687  64.414  0.00  0.00           H
ATOM    910 HE22 GLN X  63       5.754  25.559  65.608  0.00  0.00           H
ATOM    911  C   GLN X  63       9.065  28.284  69.389  0.00  0.00           C
ATOM    912  O   GLN X  63       9.490  29.068  68.537  0.00  0.00           O
ATOM    913  N   PHE X  64       9.475  28.233  70.659  0.00  0.00           N
ATOM    914  H   PHE X  64       8.928  27.633  71.258  0.00  0.00           H
ATOM    915  CA  PHE X  64      10.653  28.825  71.238  0.00  0.00           C
ATOM    916  HA  PHE X  64      10.776  29.824  70.819  0.00  0.00           H
ATOM    917  CB  PHE X  64      10.672  28.993  72.768  0.00  0.00           C
ATOM    918  HB2 PHE X  64      10.303  28.043  73.152  0.00  0.00           H
ATOM    919  HB3 PHE X  64      11.707  29.134  73.082  0.00  0.00           H
ATOM    920  CG  PHE X  64       9.758  30.064  73.462  0.00  0.00           C
ATOM    921  CD1 PHE X  64       8.695  30.743  72.786  0.00  0.00           C
ATOM    922  HD1 PHE X  64       8.542  30.530  71.738  0.00  0.00           H
ATOM    923  CE1 PHE X  64       7.793  31.536  73.486  0.00  0.00           C
ATOM    924  HE1 PHE X  64       6.965  32.066  73.038  0.00  0.00           H
ATOM    925  CZ  PHE X  64       7.994  31.772  74.859  0.00  0.00           C
ATOM    926  HZ  PHE X  64       7.414  32.528  75.368  0.00  0.00           H
ATOM    927  CE2 PHE X  64       9.095  31.124  75.550  0.00  0.00           C
ATOM    928  HE2 PHE X  64       9.308  31.471  76.551  0.00  0.00           H
ATOM    929  CD2 PHE X  64       9.924  30.266  74.831  0.00  0.00           C
ATOM    930  HD2 PHE X  64      10.692  29.756  75.395  0.00  0.00           H
ATOM    931  C   PHE X  64      11.883  27.939  70.893  0.00  0.00           C
ATOM    932  O   PHE X  64      11.840  26.754  71.279  0.00  0.00           O
ATOM    933  N   ILE X  65      12.987  28.457  70.368  0.00  0.00           N
ATOM    934  H   ILE X  65      12.932  29.375  69.951  0.00  0.00           H
ATOM    935  CA  ILE X  65      14.220  27.777  70.093  0.00  0.00           C
ATOM    936  HA  ILE X  65      14.425  27.114  70.934  0.00  0.00           H
ATOM    937  CB  ILE X  65      14.117  27.050  68.693  0.00  0.00           C
ATOM    938  HB  ILE X  65      14.022  27.697  67.821  0.00  0.00           H
ATOM    939  CG2 ILE X  65      15.464  26.414  68.509  0.00  0.00           C
ATOM    940 HG21 ILE X  65      16.208  27.200  68.378  0.00  0.00           H
ATOM    941 HG22 ILE X  65      15.754  25.991  69.471  0.00  0.00           H
ATOM    942 HG23 ILE X  65      15.419  25.648  67.735  0.00  0.00           H
ATOM    943  CG1 ILE X  65      12.925  26.155  68.511  0.00  0.00           C
ATOM    944 HG12 ILE X  65      12.784  25.502  69.373  0.00  0.00           H
ATOM    945 HG13 ILE X  65      12.085  26.848  68.466  0.00  0.00           H
ATOM    946  CD1 ILE X  65      12.931  25.187  67.349  0.00  0.00           C
ATOM    947 HD11 ILE X  65      11.947  24.788  67.104  0.00  0.00           H
ATOM    948 HD12 ILE X  65      13.289  25.784  66.510  0.00  0.00           H
ATOM    949 HD13 ILE X  65      13.637  24.419  67.665  0.00  0.00           H
ATOM    950  C   ILE X  65      15.297  28.809  70.248  0.00  0.00           C
ATOM    951  O   ILE X  65      15.208  29.926  69.730  0.00  0.00           O
ATOM    952  N   SER X  66      16.445  28.474  70.808  0.00  0.00           N
ATOM    953  H   SER X  66      16.485  27.494  71.047  0.00  0.00           H
ATOM    954  CA  SER X  66      17.727  29.213  70.886  0.00  0.00           C
ATOM    955  HA  SER X  66      17.436  30.164  71.333  0.00  0.00           H
ATOM    956  CB  SER X  66      18.689  28.418  71.807  0.00  0.00           C
ATOM    957  HB2 SER X  66      19.113  27.572  71.265  0.00  0.00           H
ATOM    958  HB3 SER X  66      19.508  29.132  71.887  0.00  0.00           H
ATOM    959  OG  SER X  66      18.179  28.057  73.088  0.00  0.00           O
ATOM    960  HG  SER X  66      17.680  27.257  72.909  0.00  0.00           H
ATOM    961  C   SER X  66      18.314  29.459  69.557  0.00  0.00           C
ATOM    962  O   SER X  66      18.342  28.512  68.774  0.00  0.00           O
ATOM    963  N   ALA X  67      18.875  30.669  69.309  0.00  0.00           N
ATOM    964  H   ALA X  67      18.665  31.458  69.904  0.00  0.00           H
ATOM    965  CA  ALA X  67      19.811  30.860  68.205  0.00  0.00           C
ATOM    966  HA  ALA X  67      19.309  30.469  67.320  0.00  0.00           H
ATOM    967  CB  ALA X  67      20.060  32.340  67.906  0.00  0.00           C
ATOM    968  HB1 ALA X  67      20.691  32.380  67.018  0.00  0.00           H
ATOM    969  HB2 ALA X  67      19.036  32.711  67.863  0.00  0.00           H
ATOM    970  HB3 ALA X  67      20.506  32.823  68.776  0.00  0.00           H
ATOM    971  C   ALA X  67      21.105  30.050  68.452  0.00  0.00           C
ATOM    972  O   ALA X  67      21.561  29.931  69.632  0.00  0.00           O
ATOM    973  N   SER X  68      21.700  29.439  67.414  0.00  0.00           N
ATOM    974  H   SER X  68      21.280  29.451  66.495  0.00  0.00           H
ATOM    975  CA  SER X  68      22.973  28.714  67.534  0.00  0.00           C
ATOM    976  HA  SER X  68      23.240  28.589  68.583  0.00  0.00           H
ATOM    977  CB  SER X  68      22.897  27.314  67.013  0.00  0.00           C
ATOM    978  HB2 SER X  68      23.824  26.759  67.154  0.00  0.00           H
ATOM    979  HB3 SER X  68      22.050  26.871  67.537  0.00  0.00           H
ATOM    980  OG  SER X  68      22.623  27.372  65.647  0.00  0.00           O
ATOM    981  HG  SER X  68      22.522  26.506  65.244  0.00  0.00           H
ATOM    982  C   SER X  68      24.084  29.503  66.887  0.00  0.00           C
ATOM    983  O   SER X  68      25.190  29.557  67.400  0.00  0.00           O
ATOM    984  N   LYS X  69      23.826  30.104  65.768  0.00  0.00           N
ATOM    985  H   LYS X  69      22.902  29.852  65.446  0.00  0.00           H
ATOM    986  CA  LYS X  69      24.585  31.101  65.033  0.00  0.00           C
ATOM    987  HA  LYS X  69      25.352  31.412  65.742  0.00  0.00           H
ATOM    988  CB  LYS X  69      25.251  30.398  63.844  0.00  0.00           C
ATOM    989  HB2 LYS X  69      24.478  30.139  63.121  0.00  0.00           H
ATOM    990  HB3 LYS X  69      25.853  31.160  63.349  0.00  0.00           H
ATOM    991  CG  LYS X  69      26.219  29.236  64.050  0.00  0.00           C
ATOM    992  HG2 LYS X  69      27.123  29.598  64.540  0.00  0.00           H
ATOM    993  HG3 LYS X  69      25.741  28.524  64.722  0.00  0.00           H
ATOM    994  CD  LYS X  69      26.620  28.524  62.764  0.00  0.00           C
ATOM    995  HD2 LYS X  69      25.782  28.300  62.105  0.00  0.00           H
ATOM    996  HD3 LYS X  69      27.324  29.077  62.143  0.00  0.00           H
ATOM    997  CE  LYS X  69      27.209  27.224  63.261  0.00  0.00           C
ATOM    998  HE2 LYS X  69      27.851  27.339  64.134  0.00  0.00           H
ATOM    999  HE3 LYS X  69      26.362  26.601  63.549  0.00  0.00           H
ATOM   1000  NZ  LYS X  69      27.970  26.527  62.261  0.00  0.00           N
ATOM   1001  HZ1 LYS X  69      28.354  25.657  62.600  0.00  0.00           H
ATOM   1002  HZ2 LYS X  69      27.421  26.402  61.422  0.00  0.00           H
ATOM   1003  HZ3 LYS X  69      28.712  27.122  61.920  0.00  0.00           H
ATOM   1004  C   LYS X  69      23.695  32.260  64.559  0.00  0.00           C
ATOM   1005  O   LYS X  69      22.471  32.044  64.384  0.00  0.00           O
ATOM   1006  N   SER X  70      24.210  33.541  64.486  0.00  0.00           N
ATOM   1007  H   SER X  70      25.200  33.578  64.680  0.00  0.00           H
ATOM   1008  CA  SER X  70      23.503  34.740  64.025  0.00  0.00           C
ATOM   1009  HA  SER X  70      22.643  34.449  63.422  0.00  0.00           H
ATOM   1010  CB  SER X  70      23.090  35.526  65.286  0.00  0.00           C
ATOM   1011  HB2 SER X  70      23.935  35.578  65.972  0.00  0.00           H
ATOM   1012  HB3 SER X  70      22.692  36.525  65.107  0.00  0.00           H
ATOM   1013  OG  SER X  70      21.950  34.797  65.949  0.00  0.00           O
ATOM   1014  HG  SER X  70      22.337  34.059  66.427  0.00  0.00           H
ATOM   1015  C   SER X  70      24.535  35.485  63.138  0.00  0.00           C
ATOM   1016  O   SER X  70      25.178  36.362  63.598  0.00  0.00           O
ATOM   1017  N   ILE X  71      24.627  35.086  61.870  0.00  0.00           N
ATOM   1018  H   ILE X  71      23.991  34.347  61.607  0.00  0.00           H
ATOM   1019  CA  ILE X  71      25.658  35.551  60.906  0.00  0.00           C
ATOM   1020  HA  ILE X  71      26.595  35.784  61.411  0.00  0.00           H
ATOM   1021  CB  ILE X  71      26.061  34.442  59.948  0.00  0.00           C
ATOM   1022  HB  ILE X  71      25.178  34.134  59.388  0.00  0.00           H
ATOM   1023  CG2 ILE X  71      27.068  34.935  58.901  0.00  0.00           C
ATOM   1024 HG21 ILE X  71      27.929  35.317  59.449  0.00  0.00           H
ATOM   1025 HG22 ILE X  71      27.378  34.082  58.298  0.00  0.00           H
ATOM   1026 HG23 ILE X  71      26.573  35.664  58.259  0.00  0.00           H
ATOM   1027  CG1 ILE X  71      26.641  33.194  60.700  0.00  0.00           C
ATOM   1028 HG12 ILE X  71      27.629  32.862  60.380  0.00  0.00           H
ATOM   1029 HG13 ILE X  71      26.827  33.315  61.767  0.00  0.00           H
ATOM   1030  CD1 ILE X  71      25.849  31.849  60.597  0.00  0.00           C
ATOM   1031 HD11 ILE X  71      26.059  31.168  61.421  0.00  0.00           H
ATOM   1032 HD12 ILE X  71      24.788  32.087  60.674  0.00  0.00           H
ATOM   1033 HD13 ILE X  71      25.923  31.409  59.602  0.00  0.00           H
ATOM   1034  C   ILE X  71      25.215  36.803  60.162  0.00  0.00           C
ATOM   1035  O   ILE X  71      24.366  36.713  59.231  0.00  0.00           O
ATOM   1036  N   VAL X  72      25.915  37.946  60.458  0.00  0.00           N
ATOM   1037  H   VAL X  72      26.489  37.941  61.289  0.00  0.00           H
ATOM   1038  CA  VAL X  72      25.847  39.208  59.720  0.00  0.00           C
ATOM   1039  HA  VAL X  72      24.781  39.281  59.505  0.00  0.00           H
ATOM   1040  CB  VAL X  72      26.136  40.489  60.657  0.00  0.00           C
ATOM   1041  HB  VAL X  72      25.692  41.375  60.203  0.00  0.00           H
ATOM   1042  CG1 VAL X  72      25.441  40.361  62.037  0.00  0.00           C
ATOM   1043 HG11 VAL X  72      24.451  39.957  61.830  0.00  0.00           H
ATOM   1044 HG12 VAL X  72      25.863  39.618  62.714  0.00  0.00           H
ATOM   1045 HG13 VAL X  72      25.363  41.324  62.542  0.00  0.00           H
ATOM   1046  CG2 VAL X  72      27.622  40.720  60.835  0.00  0.00           C
ATOM   1047 HG21 VAL X  72      27.774  41.449  61.631  0.00  0.00           H
ATOM   1048 HG22 VAL X  72      28.118  39.828  61.217  0.00  0.00           H
ATOM   1049 HG23 VAL X  72      28.074  41.153  59.943  0.00  0.00           H
ATOM   1050  C   VAL X  72      26.624  39.171  58.417  0.00  0.00           C
ATOM   1051  O   VAL X  72      27.634  38.513  58.184  0.00  0.00           O
ATOM   1052  N   HIE X  73      26.046  39.904  57.434  0.00  0.00           N
ATOM   1053  H   HIE X  73      25.124  40.309  57.511  0.00  0.00           H
ATOM   1054  CA  HIE X  73      26.807  40.155  56.204  0.00  0.00           C
ATOM   1055  HA  HIE X  73      26.892  39.139  55.818  0.00  0.00           H
ATOM   1056  CB  HIE X  73      26.033  40.951  55.195  0.00  0.00           C
ATOM   1057  HB2 HIE X  73      25.125  40.370  55.037  0.00  0.00           H
ATOM   1058  HB3 HIE X  73      25.860  41.927  55.650  0.00  0.00           H
ATOM   1059  CG  HIE X  73      26.621  41.219  53.776  0.00  0.00           C
ATOM   1060  ND1 HIE X  73      27.699  42.030  53.394  0.00  0.00           N
ATOM   1061  CE1 HIE X  73      27.993  41.804  52.101  0.00  0.00           C
ATOM   1062  HE1 HIE X  73      28.830  42.258  51.590  0.00  0.00           H
ATOM   1063  NE2 HIE X  73      27.020  41.020  51.582  0.00  0.00           N
ATOM   1064  HE2 HIE X  73      27.020  40.700  50.624  0.00  0.00           H
ATOM   1065  CD2 HIE X  73      26.154  40.605  52.598  0.00  0.00           C
ATOM   1066  HD2 HIE X  73      25.324  39.914  52.596  0.00  0.00           H
ATOM   1067  C   HIE X  73      28.227  40.676  56.412  0.00  0.00           C
ATOM   1068  O   HIE X  73      28.422  41.608  57.206  0.00  0.00           O
ATOM   1069  N   PRO X  74      29.219  40.162  55.691  0.00  0.00           N
ATOM   1070  CD  PRO X  74      29.230  38.992  54.798  0.00  0.00           C
ATOM   1071  HD2 PRO X  74      28.773  39.252  53.844  0.00  0.00           H
ATOM   1072  HD3 PRO X  74      28.641  38.162  55.189  0.00  0.00           H
ATOM   1073  CG  PRO X  74      30.638  38.489  54.573  0.00  0.00           C
ATOM   1074  HG2 PRO X  74      30.837  38.130  53.563  0.00  0.00           H
ATOM   1075  HG3 PRO X  74      30.912  37.704  55.279  0.00  0.00           H
ATOM   1076  CB  PRO X  74      31.382  39.742  54.723  0.00  0.00           C
ATOM   1077  HB2 PRO X  74      31.276  40.337  53.816  0.00  0.00           H
ATOM   1078  HB3 PRO X  74      32.431  39.560  54.961  0.00  0.00           H
ATOM   1079  CA  PRO X  74      30.570  40.518  55.794  0.00  0.00           C
ATOM   1080  HA  PRO X  74      30.945  40.193  56.764  0.00  0.00           H
ATOM   1081  C   PRO X  74      30.952  42.067  55.578  0.00  0.00           C
ATOM   1082  O   PRO X  74      31.917  42.507  56.191  0.00  0.00           O
ATOM   1083  N   SER X  75      30.234  42.888  54.751  0.00  0.00           N
ATOM   1084  H   SER X  75      29.456  42.527  54.218  0.00  0.00           H
ATOM   1085  CA  SER X  75      30.407  44.289  54.631  0.00  0.00           C
ATOM   1086  HA  SER X  75      31.369  44.478  55.107  0.00  0.00           H
ATOM   1087  CB  SER X  75      30.669  44.644  53.181  0.00  0.00           C
ATOM   1088  HB2 SER X  75      29.871  44.450  52.464  0.00  0.00           H
ATOM   1089  HB3 SER X  75      30.806  45.723  53.125  0.00  0.00           H
ATOM   1090  OG  SER X  75      31.722  43.999  52.583  0.00  0.00           O
ATOM   1091  HG  SER X  75      32.497  44.234  53.098  0.00  0.00           H
ATOM   1092  C   SER X  75      29.305  45.075  55.314  0.00  0.00           C
ATOM   1093  O   SER X  75      29.038  46.241  54.907  0.00  0.00           O
ATOM   1094  N   TYR X  76      28.653  44.566  56.323  0.00  0.00           N
ATOM   1095  H   TYR X  76      28.816  43.595  56.546  0.00  0.00           H
ATOM   1096  CA  TYR X  76      27.562  45.247  57.050  0.00  0.00           C
ATOM   1097  HA  TYR X  76      26.942  45.765  56.318  0.00  0.00           H
ATOM   1098  CB  TYR X  76      26.752  44.199  57.774  0.00  0.00           C
ATOM   1099  HB2 TYR X  76      26.122  43.722  57.023  0.00  0.00           H
ATOM   1100  HB3 TYR X  76      27.400  43.462  58.247  0.00  0.00           H
ATOM   1101  CG  TYR X  76      25.827  44.803  58.871  0.00  0.00           C
ATOM   1102  CD1 TYR X  76      26.174  44.509  60.172  0.00  0.00           C
ATOM   1103  HD1 TYR X  76      26.957  43.845  60.509  0.00  0.00           H
ATOM   1104  CE1 TYR X  76      25.544  45.284  61.128  0.00  0.00           C
ATOM   1105  HE1 TYR X  76      25.840  45.132  62.155  0.00  0.00           H
ATOM   1106  CZ  TYR X  76      24.473  46.169  60.866  0.00  0.00           C
ATOM   1107  OH  TYR X  76      23.766  46.732  61.876  0.00  0.00           O
ATOM   1108  HH  TYR X  76      23.924  46.433  62.775  0.00  0.00           H
ATOM   1109  CE2 TYR X  76      24.099  46.295  59.526  0.00  0.00           C
ATOM   1110  HE2 TYR X  76      23.291  46.949  59.235  0.00  0.00           H
ATOM   1111  CD2 TYR X  76      24.805  45.733  58.512  0.00  0.00           C
ATOM   1112  HD2 TYR X  76      24.691  45.917  57.454  0.00  0.00           H
ATOM   1113  C   TYR X  76      28.107  46.374  57.974  0.00  0.00           C
ATOM   1114  O   TYR X  76      29.090  46.186  58.686  0.00  0.00           O
ATOM   1115  N   ASN X  77      27.395  47.447  58.111  0.00  0.00           N
ATOM   1116  H   ASN X  77      26.597  47.591  57.510  0.00  0.00           H
ATOM   1117  CA  ASN X  77      27.911  48.627  58.762  0.00  0.00           C
ATOM   1118  HA  ASN X  77      28.686  48.357  59.479  0.00  0.00           H
ATOM   1119  CB  ASN X  77      28.382  49.601  57.687  0.00  0.00           C
ATOM   1120  HB2 ASN X  77      29.232  49.147  57.178  0.00  0.00           H
ATOM   1121  HB3 ASN X  77      27.530  49.807  57.038  0.00  0.00           H
ATOM   1122  CG  ASN X  77      28.851  50.913  58.224  0.00  0.00           C
ATOM   1123  OD1 ASN X  77      28.311  51.499  59.149  0.00  0.00           O
ATOM   1124  ND2 ASN X  77      29.914  51.463  57.655  0.00  0.00           N
ATOM   1125 HD21 ASN X  77      30.332  52.297  58.043  0.00  0.00           H
ATOM   1126 HD22 ASN X  77      30.434  50.994  56.928  0.00  0.00           H
ATOM   1127  C   ASN X  77      26.807  49.160  59.669  0.00  0.00           C
ATOM   1128  O   ASN X  77      25.737  49.651  59.278  0.00  0.00           O
ATOM   1129  N   SER X  78      27.035  49.008  60.958  0.00  0.00           N
ATOM   1130  H   SER X  78      27.802  48.456  61.314  0.00  0.00           H
ATOM   1131  CA  SER X  78      26.104  49.327  62.069  0.00  0.00           C
ATOM   1132  HA  SER X  78      25.168  48.833  61.809  0.00  0.00           H
ATOM   1133  CB  SER X  78      26.604  48.739  63.345  0.00  0.00           C
ATOM   1134  HB2 SER X  78      25.865  48.954  64.116  0.00  0.00           H
ATOM   1135  HB3 SER X  78      26.541  47.650  63.339  0.00  0.00           H
ATOM   1136  OG  SER X  78      27.876  49.082  63.713  0.00  0.00           O
ATOM   1137  HG  SER X  78      28.429  48.349  63.433  0.00  0.00           H
ATOM   1138  C   SER X  78      25.878  50.798  62.154  0.00  0.00           C
ATOM   1139  O   SER X  78      24.867  51.224  62.747  0.00  0.00           O
ATOM   1140  N   ASN X  79      26.691  51.646  61.518  0.00  0.00           N
ATOM   1141  H   ASN X  79      27.399  51.315  60.878  0.00  0.00           H
ATOM   1142  CA  ASN X  79      26.592  53.051  61.535  0.00  0.00           C
ATOM   1143  HA  ASN X  79      25.824  53.331  62.257  0.00  0.00           H
ATOM   1144  CB  ASN X  79      27.977  53.665  61.980  0.00  0.00           C
ATOM   1145  HB2 ASN X  79      28.841  53.416  61.364  0.00  0.00           H
ATOM   1146  HB3 ASN X  79      27.933  54.742  61.818  0.00  0.00           H
ATOM   1147  CG  ASN X  79      28.363  53.447  63.440  0.00  0.00           C
ATOM   1148  OD1 ASN X  79      27.871  54.053  64.333  0.00  0.00           O
ATOM   1149  ND2 ASN X  79      29.254  52.552  63.665  0.00  0.00           N
ATOM   1150 HD21 ASN X  79      29.605  52.391  64.599  0.00  0.00           H
ATOM   1151 HD22 ASN X  79      29.533  51.983  62.879  0.00  0.00           H
ATOM   1152  C   ASN X  79      26.011  53.604  60.227  0.00  0.00           C
ATOM   1153  O   ASN X  79      26.023  54.777  60.012  0.00  0.00           O
ATOM   1154  N   THR X  80      25.514  52.808  59.255  0.00  0.00           N
ATOM   1155  H   THR X  80      25.756  51.841  59.422  0.00  0.00           H
ATOM   1156  CA  THR X  80      24.875  53.170  58.021  0.00  0.00           C
ATOM   1157  HA  THR X  80      24.459  54.168  58.163  0.00  0.00           H
ATOM   1158  CB  THR X  80      25.872  53.240  56.878  0.00  0.00           C
ATOM   1159  HB  THR X  80      25.405  53.585  55.955  0.00  0.00           H
ATOM   1160  CG2 THR X  80      27.083  54.161  57.179  0.00  0.00           C
ATOM   1161 HG21 THR X  80      26.572  55.124  57.174  0.00  0.00           H
ATOM   1162 HG22 THR X  80      27.654  53.800  58.034  0.00  0.00           H
ATOM   1163 HG23 THR X  80      27.729  54.279  56.309  0.00  0.00           H
ATOM   1164  OG1 THR X  80      26.440  51.969  56.572  0.00  0.00           O
ATOM   1165  HG1 THR X  80      27.327  52.048  56.214  0.00  0.00           H
ATOM   1166  C   THR X  80      23.662  52.252  57.548  0.00  0.00           C
ATOM   1167  O   THR X  80      22.867  52.646  56.717  0.00  0.00           O
ATOM   1168  N   LEU X  81      23.487  51.110  58.170  0.00  0.00           N
ATOM   1169  H   LEU X  81      24.096  51.035  58.972  0.00  0.00           H
ATOM   1170  CA  LEU X  81      22.587  50.038  57.760  0.00  0.00           C
ATOM   1171  HA  LEU X  81      22.882  49.097  58.226  0.00  0.00           H
ATOM   1172  CB  LEU X  81      21.116  50.376  58.159  0.00  0.00           C
ATOM   1173  HB2 LEU X  81      20.759  51.311  57.728  0.00  0.00           H
ATOM   1174  HB3 LEU X  81      20.539  49.520  57.807  0.00  0.00           H
ATOM   1175  CG  LEU X  81      20.980  50.529  59.648  0.00  0.00           C
ATOM   1176  HG  LEU X  81      21.656  51.275  60.067  0.00  0.00           H
ATOM   1177  CD1 LEU X  81      19.527  50.895  59.914  0.00  0.00           C
ATOM   1178 HD11 LEU X  81      18.813  50.170  59.524  0.00  0.00           H
ATOM   1179 HD12 LEU X  81      19.396  51.055  60.984  0.00  0.00           H
ATOM   1180 HD13 LEU X  81      19.482  51.844  59.380  0.00  0.00           H
ATOM   1181  CD2 LEU X  81      21.393  49.228  60.351  0.00  0.00           C
ATOM   1182 HD21 LEU X  81      21.127  49.350  61.401  0.00  0.00           H
ATOM   1183 HD22 LEU X  81      20.894  48.371  59.899  0.00  0.00           H
ATOM   1184 HD23 LEU X  81      22.460  49.057  60.207  0.00  0.00           H
ATOM   1185  C   LEU X  81      22.808  49.727  56.236  0.00  0.00           C
ATOM   1186  O   LEU X  81      21.895  49.183  55.603  0.00  0.00           O
ATOM   1187  N   ASN X  82      23.970  49.879  55.666  0.00  0.00           N
ATOM   1188  H   ASN X  82      24.667  50.361  56.216  0.00  0.00           H
ATOM   1189  CA  ASN X  82      24.374  49.151  54.476  0.00  0.00           C
ATOM   1190  HA  ASN X  82      23.474  49.181  53.861  0.00  0.00           H
ATOM   1191  CB  ASN X  82      25.530  49.829  53.763  0.00  0.00           C
ATOM   1192  HB2 ASN X  82      26.239  50.298  54.446  0.00  0.00           H
ATOM   1193  HB3 ASN X  82      25.857  49.150  52.976  0.00  0.00           H
ATOM   1194  CG  ASN X  82      24.960  51.043  53.082  0.00  0.00           C
ATOM   1195  OD1 ASN X  82      24.472  50.879  51.972  0.00  0.00           O
ATOM   1196  ND2 ASN X  82      24.836  52.195  53.712  0.00  0.00           N
ATOM   1197 HD21 ASN X  82      24.292  52.907  53.247  0.00  0.00           H
ATOM   1198 HD22 ASN X  82      25.139  52.206  54.675  0.00  0.00           H
ATOM   1199  C   ASN X  82      24.693  47.661  54.714  0.00  0.00           C
ATOM   1200  O   ASN X  82      25.365  47.349  55.707  0.00  0.00           O
ATOM   1201  N   ASN X  83      24.195  46.714  53.915  0.00  0.00           N
ATOM   1202  H   ASN X  83      23.603  47.013  53.154  0.00  0.00           H
ATOM   1203  CA  ASN X  83      24.213  45.296  54.128  0.00  0.00           C
ATOM   1204  HA  ASN X  83      23.525  44.862  53.404  0.00  0.00           H
ATOM   1205  CB  ASN X  83      25.555  44.671  53.732  0.00  0.00           C
ATOM   1206  HB2 ASN X  83      26.221  44.755  54.591  0.00  0.00           H
ATOM   1207  HB3 ASN X  83      25.401  43.608  53.546  0.00  0.00           H
ATOM   1208  CG  ASN X  83      26.175  45.272  52.469  0.00  0.00           C
ATOM   1209  OD1 ASN X  83      25.507  45.192  51.405  0.00  0.00           O
ATOM   1210  ND2 ASN X  83      27.319  45.928  52.424  0.00  0.00           N
ATOM   1211 HD21 ASN X  83      27.563  46.434  51.584  0.00  0.00           H
ATOM   1212 HD22 ASN X  83      27.853  46.158  53.249  0.00  0.00           H
ATOM   1213  C   ASN X  83      23.447  44.704  55.329  0.00  0.00           C
ATOM   1214  O   ASN X  83      23.973  43.793  56.016  0.00  0.00           O
ATOM   1215  N   ASP X  84      22.382  45.412  55.759  0.00  0.00           N
ATOM   1216  H   ASP X  84      22.083  46.176  55.168  0.00  0.00           H
ATOM   1217  CA  ASP X  84      21.599  45.063  56.934  0.00  0.00           C
ATOM   1218  HA  ASP X  84      22.269  45.047  57.793  0.00  0.00           H
ATOM   1219  CB  ASP X  84      20.615  46.250  57.191  0.00  0.00           C
ATOM   1220  HB2 ASP X  84      21.215  47.159  57.191  0.00  0.00           H
ATOM   1221  HB3 ASP X  84      19.928  46.380  56.355  0.00  0.00           H
ATOM   1222  CG  ASP X  84      19.797  46.185  58.466  0.00  0.00           C
ATOM   1223  OD1 ASP X  84      20.250  45.681  59.535  0.00  0.00           O
ATOM   1224  OD2 ASP X  84      18.737  46.883  58.460  0.00  0.00           O
ATOM   1225  C   ASP X  84      20.763  43.742  56.891  0.00  0.00           C
ATOM   1226  O   ASP X  84      19.561  43.686  57.046  0.00  0.00           O
ATOM   1227  N   ILE X  85      21.412  42.621  56.504  0.00  0.00           N
ATOM   1228  H   ILE X  85      22.420  42.622  56.558  0.00  0.00           H
ATOM   1229  CA  ILE X  85      20.867  41.257  56.380  0.00  0.00           C
ATOM   1230  HA  ILE X  85      19.900  41.365  56.871  0.00  0.00           H
ATOM   1231  CB  ILE X  85      20.633  40.710  54.966  0.00  0.00           C
ATOM   1232  HB  ILE X  85      19.876  41.344  54.504  0.00  0.00           H
ATOM   1233  CG2 ILE X  85      21.849  40.947  54.055  0.00  0.00           C
ATOM   1234 HG21 ILE X  85      22.250  41.945  54.228  0.00  0.00           H
ATOM   1235 HG22 ILE X  85      22.573  40.145  54.198  0.00  0.00           H
ATOM   1236 HG23 ILE X  85      21.583  40.879  53.000  0.00  0.00           H
ATOM   1237  CG1 ILE X  85      19.883  39.295  54.973  0.00  0.00           C
ATOM   1238 HG12 ILE X  85      20.554  38.472  55.222  0.00  0.00           H
ATOM   1239 HG13 ILE X  85      18.994  39.382  55.597  0.00  0.00           H
ATOM   1240  CD1 ILE X  85      19.371  38.995  53.540  0.00  0.00           C
ATOM   1241 HD11 ILE X  85      19.043  37.961  53.432  0.00  0.00           H
ATOM   1242 HD12 ILE X  85      18.502  39.576  53.231  0.00  0.00           H
ATOM   1243 HD13 ILE X  85      20.222  39.121  52.871  0.00  0.00           H
ATOM   1244  C   ILE X  85      21.732  40.270  57.270  0.00  0.00           C
ATOM   1245  O   ILE X  85      22.998  40.303  57.315  0.00  0.00           O
ATOM   1246  N   MET X  86      20.971  39.453  57.926  0.00  0.00           N
ATOM   1247  H   MET X  86      19.979  39.542  57.761  0.00  0.00           H
ATOM   1248  CA  MET X  86      21.503  38.514  58.935  0.00  0.00           C
ATOM   1249  HA  MET X  86      22.536  38.271  58.685  0.00  0.00           H
ATOM   1250  CB  MET X  86      21.461  39.204  60.325  0.00  0.00           C
ATOM   1251  HB2 MET X  86      22.142  40.052  60.253  0.00  0.00           H
ATOM   1252  HB3 MET X  86      20.428  39.503  60.502  0.00  0.00           H
ATOM   1253  CG  MET X  86      21.911  38.218  61.422  0.00  0.00           C
ATOM   1254  HG2 MET X  86      21.224  37.372  61.449  0.00  0.00           H
ATOM   1255  HG3 MET X  86      22.917  37.887  61.163  0.00  0.00           H
ATOM   1256  SD  MET X  86      21.777  39.004  63.039  0.00  0.00           S
ATOM   1257  CE  MET X  86      20.089  38.834  63.517  0.00  0.00           C
ATOM   1258  HE1 MET X  86      19.429  39.202  62.732  0.00  0.00           H
ATOM   1259  HE2 MET X  86      19.803  37.798  63.701  0.00  0.00           H
ATOM   1260  HE3 MET X  86      19.773  39.464  64.349  0.00  0.00           H
ATOM   1261  C   MET X  86      20.778  37.135  58.914  0.00  0.00           C
ATOM   1262  O   MET X  86      19.548  37.106  58.662  0.00  0.00           O
ATOM   1263  N   LEU X  87      21.543  36.094  59.153  0.00  0.00           N
ATOM   1264  H   LEU X  87      22.541  36.249  59.116  0.00  0.00           H
ATOM   1265  CA  LEU X  87      21.045  34.719  59.047  0.00  0.00           C
ATOM   1266  HA  LEU X  87      19.968  34.688  58.884  0.00  0.00           H
ATOM   1267  CB  LEU X  87      21.772  34.051  57.856  0.00  0.00           C
ATOM   1268  HB2 LEU X  87      22.828  34.215  58.068  0.00  0.00           H
ATOM   1269  HB3 LEU X  87      21.708  32.963  57.841  0.00  0.00           H
ATOM   1270  CG  LEU X  87      21.442  34.649  56.483  0.00  0.00           C
ATOM   1271  HG  LEU X  87      21.432  35.738  56.516  0.00  0.00           H
ATOM   1272  CD1 LEU X  87      22.449  34.198  55.459  0.00  0.00           C
ATOM   1273 HD11 LEU X  87      23.483  34.489  55.645  0.00  0.00           H
ATOM   1274 HD12 LEU X  87      22.431  33.109  55.425  0.00  0.00           H
ATOM   1275 HD13 LEU X  87      22.336  34.619  54.460  0.00  0.00           H
ATOM   1276  CD2 LEU X  87      20.042  34.236  55.993  0.00  0.00           C
ATOM   1277 HD21 LEU X  87      19.315  34.384  56.792  0.00  0.00           H
ATOM   1278 HD22 LEU X  87      19.572  34.754  55.157  0.00  0.00           H
ATOM   1279 HD23 LEU X  87      20.055  33.177  55.733  0.00  0.00           H
ATOM   1280  C   LEU X  87      21.267  33.960  60.359  0.00  0.00           C
ATOM   1281  O   LEU X  87      22.393  34.038  60.887  0.00  0.00           O
ATOM   1282  N   ILE X  88      20.179  33.293  60.850  0.00  0.00           N
ATOM   1283  H   ILE X  88      19.320  33.235  60.323  0.00  0.00           H
ATOM   1284  CA  ILE X  88      20.095  32.805  62.230  0.00  0.00           C
ATOM   1285  HA  ILE X  88      21.074  32.868  62.704  0.00  0.00           H
ATOM   1286  CB  ILE X  88      18.920  33.456  63.041  0.00  0.00           C
ATOM   1287  HB  ILE X  88      17.938  33.111  62.718  0.00  0.00           H
ATOM   1288  CG2 ILE X  88      19.000  33.139  64.512  0.00  0.00           C
ATOM   1289 HG21 ILE X  88      19.127  32.074  64.706  0.00  0.00           H
ATOM   1290 HG22 ILE X  88      19.867  33.610  64.974  0.00  0.00           H
ATOM   1291 HG23 ILE X  88      18.070  33.441  64.993  0.00  0.00           H
ATOM   1292  CG1 ILE X  88      19.144  34.967  62.926  0.00  0.00           C
ATOM   1293 HG12 ILE X  88      20.037  35.241  63.487  0.00  0.00           H
ATOM   1294 HG13 ILE X  88      19.288  35.201  61.871  0.00  0.00           H
ATOM   1295  CD1 ILE X  88      18.056  35.896  63.462  0.00  0.00           C
ATOM   1296 HD11 ILE X  88      18.057  35.881  64.552  0.00  0.00           H
ATOM   1297 HD12 ILE X  88      18.164  36.932  63.141  0.00  0.00           H
ATOM   1298 HD13 ILE X  88      17.097  35.462  63.181  0.00  0.00           H
ATOM   1299  C   ILE X  88      19.826  31.338  62.200  0.00  0.00           C
ATOM   1300  O   ILE X  88      18.693  30.945  61.812  0.00  0.00           O
ATOM   1301  N   LYS X  89      20.839  30.461  62.523  0.00  0.00           N
ATOM   1302  H   LYS X  89      21.778  30.747  62.759  0.00  0.00           H
ATOM   1303  CA  LYS X  89      20.659  29.007  62.484  0.00  0.00           C
ATOM   1304  HA  LYS X  89      19.930  28.615  61.773  0.00  0.00           H
ATOM   1305  CB  LYS X  89      21.999  28.320  62.307  0.00  0.00           C
ATOM   1306  HB2 LYS X  89      22.562  28.907  61.582  0.00  0.00           H
ATOM   1307  HB3 LYS X  89      22.544  28.383  63.249  0.00  0.00           H
ATOM   1308  CG  LYS X  89      21.769  26.838  61.831  0.00  0.00           C
ATOM   1309  HG2 LYS X  89      21.218  26.324  62.618  0.00  0.00           H
ATOM   1310  HG3 LYS X  89      21.148  26.905  60.937  0.00  0.00           H
ATOM   1311  CD  LYS X  89      23.100  26.101  61.648  0.00  0.00           C
ATOM   1312  HD2 LYS X  89      23.795  26.687  61.046  0.00  0.00           H
ATOM   1313  HD3 LYS X  89      23.583  25.919  62.608  0.00  0.00           H
ATOM   1314  CE  LYS X  89      22.923  24.758  60.942  0.00  0.00           C
ATOM   1315  HE2 LYS X  89      22.230  24.082  61.443  0.00  0.00           H
ATOM   1316  HE3 LYS X  89      22.577  25.007  59.938  0.00  0.00           H
ATOM   1317  NZ  LYS X  89      24.250  24.123  60.777  0.00  0.00           N
ATOM   1318  HZ1 LYS X  89      24.784  24.055  61.631  0.00  0.00           H
ATOM   1319  HZ2 LYS X  89      24.157  23.227  60.319  0.00  0.00           H
ATOM   1320  HZ3 LYS X  89      24.837  24.650  60.145  0.00  0.00           H
ATOM   1321  C   LYS X  89      20.090  28.628  63.874  0.00  0.00           C
ATOM   1322  O   LYS X  89      20.531  29.205  64.901  0.00  0.00           O
ATOM   1323  N   LEU X  90      19.266  27.627  64.009  0.00  0.00           N
ATOM   1324  H   LEU X  90      18.872  27.292  63.142  0.00  0.00           H
ATOM   1325  CA  LEU X  90      18.523  27.291  65.230  0.00  0.00           C
ATOM   1326  HA  LEU X  90      18.643  28.045  66.008  0.00  0.00           H
ATOM   1327  CB  LEU X  90      17.032  27.071  64.853  0.00  0.00           C
ATOM   1328  HB2 LEU X  90      16.882  26.248  64.155  0.00  0.00           H
ATOM   1329  HB3 LEU X  90      16.492  26.986  65.796  0.00  0.00           H
ATOM   1330  CG  LEU X  90      16.339  28.298  64.270  0.00  0.00           C
ATOM   1331  HG  LEU X  90      16.843  28.453  63.315  0.00  0.00           H
ATOM   1332  CD1 LEU X  90      14.861  28.095  64.099  0.00  0.00           C
ATOM   1333 HD11 LEU X  90      14.480  28.857  63.419  0.00  0.00           H
ATOM   1334 HD12 LEU X  90      14.636  27.173  63.564  0.00  0.00           H
ATOM   1335 HD13 LEU X  90      14.383  28.072  65.078  0.00  0.00           H
ATOM   1336  CD2 LEU X  90      16.382  29.597  65.223  0.00  0.00           C
ATOM   1337 HD21 LEU X  90      15.843  30.489  64.904  0.00  0.00           H
ATOM   1338 HD22 LEU X  90      15.877  29.368  66.162  0.00  0.00           H
ATOM   1339 HD23 LEU X  90      17.380  29.963  65.465  0.00  0.00           H
ATOM   1340  C   LEU X  90      19.124  26.010  65.884  0.00  0.00           C
ATOM   1341  O   LEU X  90      19.360  25.034  65.232  0.00  0.00           O
ATOM   1342  N   LYS X  91      19.164  26.032  67.213  0.00  0.00           N
ATOM   1343  H   LYS X  91      18.892  26.903  67.647  0.00  0.00           H
ATOM   1344  CA  LYS X  91      19.747  24.935  68.006  0.00  0.00           C
ATOM   1345  HA  LYS X  91      20.803  24.953  67.734  0.00  0.00           H
ATOM   1346  CB  LYS X  91      19.603  25.234  69.436  0.00  0.00           C
ATOM   1347  HB2 LYS X  91      20.184  26.131  69.650  0.00  0.00           H
ATOM   1348  HB3 LYS X  91      18.558  25.510  69.580  0.00  0.00           H
ATOM   1349  CG  LYS X  91      19.974  24.029  70.343  0.00  0.00           C
ATOM   1350  HG2 LYS X  91      19.273  23.217  70.147  0.00  0.00           H
ATOM   1351  HG3 LYS X  91      20.964  23.640  70.107  0.00  0.00           H
ATOM   1352  CD  LYS X  91      20.002  24.407  71.863  0.00  0.00           C
ATOM   1353  HD2 LYS X  91      20.700  25.230  72.016  0.00  0.00           H
ATOM   1354  HD3 LYS X  91      19.043  24.897  72.033  0.00  0.00           H
ATOM   1355  CE  LYS X  91      20.128  23.178  72.826  0.00  0.00           C
ATOM   1356  HE2 LYS X  91      19.410  22.399  72.569  0.00  0.00           H
ATOM   1357  HE3 LYS X  91      21.127  22.811  72.588  0.00  0.00           H
ATOM   1358  NZ  LYS X  91      19.925  23.599  74.211  0.00  0.00           N
ATOM   1359  HZ1 LYS X  91      18.935  23.720  74.365  0.00  0.00           H
ATOM   1360  HZ2 LYS X  91      20.216  22.889  74.868  0.00  0.00           H
ATOM   1361  HZ3 LYS X  91      20.287  24.493  74.509  0.00  0.00           H
ATOM   1362  C   LYS X  91      19.117  23.550  67.725  0.00  0.00           C
ATOM   1363  O   LYS X  91      19.829  22.529  67.610  0.00  0.00           O
ATOM   1364  N   SER X  92      17.812  23.579  67.334  0.00  0.00           N
ATOM   1365  H   SER X  92      17.295  24.417  67.560  0.00  0.00           H
ATOM   1366  CA  SER X  92      16.989  22.534  66.796  0.00  0.00           C
ATOM   1367  HA  SER X  92      17.779  21.840  66.510  0.00  0.00           H
ATOM   1368  CB  SER X  92      16.223  21.867  67.888  0.00  0.00           C
ATOM   1369  HB2 SER X  92      16.853  21.704  68.763  0.00  0.00           H
ATOM   1370  HB3 SER X  92      15.324  22.377  68.236  0.00  0.00           H
ATOM   1371  OG  SER X  92      15.721  20.563  67.505  0.00  0.00           O
ATOM   1372  HG  SER X  92      15.129  20.274  68.203  0.00  0.00           H
ATOM   1373  C   SER X  92      16.104  22.961  65.573  0.00  0.00           C
ATOM   1374  O   SER X  92      15.665  24.121  65.473  0.00  0.00           O
ATOM   1375  N   ALA X  93      15.684  22.040  64.712  0.00  0.00           N
ATOM   1376  H   ALA X  93      16.207  21.176  64.679  0.00  0.00           H
ATOM   1377  CA  ALA X  93      14.779  22.296  63.577  0.00  0.00           C
ATOM   1378  HA  ALA X  93      15.041  23.227  63.075  0.00  0.00           H
ATOM   1379  CB  ALA X  93      14.962  21.207  62.589  0.00  0.00           C
ATOM   1380  HB1 ALA X  93      15.970  21.217  62.175  0.00  0.00           H
ATOM   1381  HB2 ALA X  93      14.885  20.246  63.100  0.00  0.00           H
ATOM   1382  HB3 ALA X  93      14.118  21.302  61.906  0.00  0.00           H
ATOM   1383  C   ALA X  93      13.382  22.399  64.073  0.00  0.00           C
ATOM   1384  O   ALA X  93      12.899  21.608  64.789  0.00  0.00           O
ATOM   1385  N   ALA X  94      12.722  23.536  63.773  0.00  0.00           N
ATOM   1386  H   ALA X  94      13.177  24.157  63.118  0.00  0.00           H
ATOM   1387  CA  ALA X  94      11.349  23.789  64.200  0.00  0.00           C
ATOM   1388  HA  ALA X  94      11.155  23.380  65.192  0.00  0.00           H
ATOM   1389  CB  ALA X  94      11.017  25.285  63.955  0.00  0.00           C
ATOM   1390  HB1 ALA X  94      11.790  25.964  64.316  0.00  0.00           H
ATOM   1391  HB2 ALA X  94      11.018  25.423  62.874  0.00  0.00           H
ATOM   1392  HB3 ALA X  94      10.074  25.566  64.425  0.00  0.00           H
ATOM   1393  C   ALA X  94      10.383  22.957  63.286  0.00  0.00           C
ATOM   1394  O   ALA X  94      10.577  22.811  62.077  0.00  0.00           O
ATOM   1395  N   SER X  95       9.169  22.556  63.793  0.00  0.00           N
ATOM   1396  H   SER X  95       8.980  22.846  64.742  0.00  0.00           H
ATOM   1397  CA  SER X  95       8.097  22.058  62.982  0.00  0.00           C
ATOM   1398  HA  SER X  95       8.589  21.246  62.447  0.00  0.00           H
ATOM   1399  CB  SER X  95       7.051  21.479  63.911  0.00  0.00           C
ATOM   1400  HB2 SER X  95       7.535  20.881  64.684  0.00  0.00           H
ATOM   1401  HB3 SER X  95       6.505  22.285  64.402  0.00  0.00           H
ATOM   1402  OG  SER X  95       6.124  20.662  63.230  0.00  0.00           O
ATOM   1403  HG  SER X  95       6.471  19.780  63.077  0.00  0.00           H
ATOM   1404  C   SER X  95       7.416  23.071  62.083  0.00  0.00           C
ATOM   1405  O   SER X  95       6.927  24.095  62.574  0.00  0.00           O
ATOM   1406  N   LEU X  96       7.395  22.779  60.737  0.00  0.00           N
ATOM   1407  H   LEU X  96       7.936  21.981  60.435  0.00  0.00           H
ATOM   1408  CA  LEU X  96       6.705  23.397  59.651  0.00  0.00           C
ATOM   1409  HA  LEU X  96       6.649  24.486  59.671  0.00  0.00           H
ATOM   1410  CB  LEU X  96       7.457  22.940  58.360  0.00  0.00           C
ATOM   1411  HB2 LEU X  96       7.484  21.854  58.262  0.00  0.00           H
ATOM   1412  HB3 LEU X  96       6.903  23.338  57.510  0.00  0.00           H
ATOM   1413  CG  LEU X  96       8.896  23.370  58.280  0.00  0.00           C
ATOM   1414  HG  LEU X  96       9.384  22.742  59.025  0.00  0.00           H
ATOM   1415  CD1 LEU X  96       9.473  23.118  56.916  0.00  0.00           C
ATOM   1416 HD11 LEU X  96       9.022  23.626  56.064  0.00  0.00           H
ATOM   1417 HD12 LEU X  96      10.534  23.365  56.884  0.00  0.00           H
ATOM   1418 HD13 LEU X  96       9.418  22.057  56.669  0.00  0.00           H
ATOM   1419  CD2 LEU X  96       9.098  24.893  58.553  0.00  0.00           C
ATOM   1420 HD21 LEU X  96       9.039  25.077  59.626  0.00  0.00           H
ATOM   1421 HD22 LEU X  96      10.070  25.168  58.143  0.00  0.00           H
ATOM   1422 HD23 LEU X  96       8.371  25.473  57.984  0.00  0.00           H
ATOM   1423  C   LEU X  96       5.199  22.843  59.604  0.00  0.00           C
ATOM   1424  O   LEU X  96       5.038  21.645  59.352  0.00  0.00           O
ATOM   1425  N   ASN X  97       4.286  23.759  59.874  0.00  0.00           N
ATOM   1426  H   ASN X  97       4.529  24.719  59.676  0.00  0.00           H
ATOM   1427  CA  ASN X  97       2.927  23.480  60.134  0.00  0.00           C
ATOM   1428  HA  ASN X  97       2.647  22.490  59.774  0.00  0.00           H
ATOM   1429  CB  ASN X  97       2.734  23.288  61.682  0.00  0.00           C
ATOM   1430  HB2 ASN X  97       1.730  22.978  61.971  0.00  0.00           H
ATOM   1431  HB3 ASN X  97       3.555  22.615  61.931  0.00  0.00           H
ATOM   1432  CG  ASN X  97       2.843  24.525  62.510  0.00  0.00           C
ATOM   1433  OD1 ASN X  97       2.511  25.628  62.112  0.00  0.00           O
ATOM   1434  ND2 ASN X  97       3.310  24.476  63.739  0.00  0.00           N
ATOM   1435 HD21 ASN X  97       3.676  25.351  64.086  0.00  0.00           H
ATOM   1436 HD22 ASN X  97       3.713  23.603  64.050  0.00  0.00           H
ATOM   1437  C   ASN X  97       2.079  24.572  59.490  0.00  0.00           C
ATOM   1438  O   ASN X  97       2.578  25.346  58.741  0.00  0.00           O
ATOM   1439  N   SER X  98       0.743  24.642  59.787  0.00  0.00           N
ATOM   1440  H   SER X  98       0.330  23.803  60.169  0.00  0.00           H
ATOM   1441  CA  SER X  98      -0.160  25.696  59.297  0.00  0.00           C
ATOM   1442  HA  SER X  98      -0.145  25.604  58.211  0.00  0.00           H
ATOM   1443  CB  SER X  98      -1.647  25.317  59.653  0.00  0.00           C
ATOM   1444  HB2 SER X  98      -2.287  25.840  58.942  0.00  0.00           H
ATOM   1445  HB3 SER X  98      -1.779  24.246  59.506  0.00  0.00           H
ATOM   1446  OG  SER X  98      -1.976  25.591  61.015  0.00  0.00           O
ATOM   1447  HG  SER X  98      -2.844  25.992  60.926  0.00  0.00           H
ATOM   1448  C   SER X  98       0.263  27.101  59.741  0.00  0.00           C
ATOM   1449  O   SER X  98       0.285  27.970  58.806  0.00  0.00           O
ATOM   1450  N   ARG X  99       0.573  27.349  61.040  0.00  0.00           N
ATOM   1451  H   ARG X  99       0.596  26.527  61.627  0.00  0.00           H
ATOM   1452  CA  ARG X  99       1.121  28.648  61.517  0.00  0.00           C
ATOM   1453  HA  ARG X  99       0.442  29.376  61.073  0.00  0.00           H
ATOM   1454  CB  ARG X  99       1.036  28.715  63.025  0.00  0.00           C
ATOM   1455  HB2 ARG X  99       1.675  27.954  63.472  0.00  0.00           H
ATOM   1456  HB3 ARG X  99       1.513  29.684  63.174  0.00  0.00           H
ATOM   1457  CG  ARG X  99      -0.405  28.626  63.590  0.00  0.00           C
ATOM   1458  HG2 ARG X  99      -0.986  29.528  63.396  0.00  0.00           H
ATOM   1459  HG3 ARG X  99      -0.963  27.839  63.083  0.00  0.00           H
ATOM   1460  CD  ARG X  99      -0.459  28.509  65.090  0.00  0.00           C
ATOM   1461  HD2 ARG X  99      -1.452  28.213  65.429  0.00  0.00           H
ATOM   1462  HD3 ARG X  99       0.214  27.685  65.328  0.00  0.00           H
ATOM   1463  NE  ARG X  99      -0.031  29.706  65.811  0.00  0.00           N
ATOM   1464  HE  ARG X  99       0.971  29.746  65.931  0.00  0.00           H
ATOM   1465  CZ  ARG X  99      -0.746  30.659  66.335  0.00  0.00           C
ATOM   1466  NH1 ARG X  99      -0.171  31.688  66.877  0.00  0.00           N
ATOM   1467 HH11 ARG X  99       0.837  31.631  66.918  0.00  0.00           H
ATOM   1468 HH12 ARG X  99      -0.671  32.448  67.316  0.00  0.00           H
ATOM   1469  NH2 ARG X  99      -2.046  30.688  66.402  0.00  0.00           N
ATOM   1470 HH21 ARG X  99      -2.558  29.944  65.952  0.00  0.00           H
ATOM   1471 HH22 ARG X  99      -2.557  31.470  66.787  0.00  0.00           H
ATOM   1472  C   ARG X  99       2.601  28.917  61.014  0.00  0.00           C
ATOM   1473  O   ARG X  99       2.931  30.085  60.881  0.00  0.00           O
ATOM   1474  N   VAL X 100       3.397  27.903  60.695  0.00  0.00           N
ATOM   1475  H   VAL X 100       2.978  26.994  60.831  0.00  0.00           H
ATOM   1476  CA  VAL X 100       4.802  27.968  60.476  0.00  0.00           C
ATOM   1477  HA  VAL X 100       5.211  28.968  60.625  0.00  0.00           H
ATOM   1478  CB  VAL X 100       5.625  27.166  61.581  0.00  0.00           C
ATOM   1479  HB  VAL X 100       5.356  26.148  61.300  0.00  0.00           H
ATOM   1480  CG1 VAL X 100       7.173  27.211  61.458  0.00  0.00           C
ATOM   1481 HG11 VAL X 100       7.695  26.509  62.108  0.00  0.00           H
ATOM   1482 HG12 VAL X 100       7.499  26.884  60.471  0.00  0.00           H
ATOM   1483 HG13 VAL X 100       7.525  28.231  61.614  0.00  0.00           H
ATOM   1484  CG2 VAL X 100       5.169  27.495  63.031  0.00  0.00           C
ATOM   1485 HG21 VAL X 100       5.178  28.554  63.287  0.00  0.00           H
ATOM   1486 HG22 VAL X 100       4.260  26.990  63.359  0.00  0.00           H
ATOM   1487 HG23 VAL X 100       5.980  27.138  63.664  0.00  0.00           H
ATOM   1488  C   VAL X 100       5.238  27.512  59.077  0.00  0.00           C
ATOM   1489  O   VAL X 100       5.447  26.349  58.795  0.00  0.00           O
ATOM   1490  N   ALA X 101       5.326  28.526  58.228  0.00  0.00           N
ATOM   1491  H   ALA X 101       5.049  29.463  58.485  0.00  0.00           H
ATOM   1492  CA  ALA X 101       5.652  28.339  56.789  0.00  0.00           C
ATOM   1493  HA  ALA X 101       5.680  27.255  56.675  0.00  0.00           H
ATOM   1494  CB  ALA X 101       4.623  28.900  55.802  0.00  0.00           C
ATOM   1495  HB1 ALA X 101       4.800  29.975  55.773  0.00  0.00           H
ATOM   1496  HB2 ALA X 101       4.840  28.377  54.871  0.00  0.00           H
ATOM   1497  HB3 ALA X 101       3.610  28.654  56.123  0.00  0.00           H
ATOM   1498  C   ALA X 101       7.049  28.895  56.664  0.00  0.00           C
ATOM   1499  O   ALA X 101       7.520  29.779  57.366  0.00  0.00           O
ATOM   1500  N   SER X 102       7.820  28.485  55.666  0.00  0.00           N
ATOM   1501  H   SER X 102       7.353  27.820  55.066  0.00  0.00           H
ATOM   1502  CA  SER X 102       9.092  29.046  55.259  0.00  0.00           C
ATOM   1503  HA  SER X 102       9.475  29.805  55.941  0.00  0.00           H
ATOM   1504  CB  SER X 102      10.081  27.896  55.401  0.00  0.00           C
ATOM   1505  HB2 SER X 102      10.197  27.536  56.423  0.00  0.00           H
ATOM   1506  HB3 SER X 102       9.780  27.078  54.746  0.00  0.00           H
ATOM   1507  OG  SER X 102      11.476  28.267  54.966  0.00  0.00           O
ATOM   1508  HG  SER X 102      11.584  28.206  54.014  0.00  0.00           H
ATOM   1509  C   SER X 102       9.001  29.735  53.866  0.00  0.00           C
ATOM   1510  O   SER X 102       8.493  29.191  52.868  0.00  0.00           O
ATOM   1511  N   ILE X 103       9.468  30.997  53.764  0.00  0.00           N
ATOM   1512  H   ILE X 103       9.948  31.476  54.513  0.00  0.00           H
ATOM   1513  CA  ILE X 103       9.472  31.840  52.527  0.00  0.00           C
ATOM   1514  HA  ILE X 103       8.447  31.743  52.167  0.00  0.00           H
ATOM   1515  CB  ILE X 103       9.716  33.230  53.056  0.00  0.00           C
ATOM   1516  HB  ILE X 103       9.300  33.359  54.055  0.00  0.00           H
ATOM   1517  CG2 ILE X 103      11.172  33.686  53.253  0.00  0.00           C
ATOM   1518 HG21 ILE X 103      11.679  32.978  53.909  0.00  0.00           H
ATOM   1519 HG22 ILE X 103      11.718  33.765  52.313  0.00  0.00           H
ATOM   1520 HG23 ILE X 103      11.232  34.662  53.734  0.00  0.00           H
ATOM   1521  CG1 ILE X 103       8.915  34.224  52.151  0.00  0.00           C
ATOM   1522 HG12 ILE X 103       9.403  34.220  51.176  0.00  0.00           H
ATOM   1523 HG13 ILE X 103       7.855  33.974  52.196  0.00  0.00           H
ATOM   1524  CD1 ILE X 103       8.847  35.577  52.878  0.00  0.00           C
ATOM   1525 HD11 ILE X 103       8.685  35.514  53.954  0.00  0.00           H
ATOM   1526 HD12 ILE X 103       9.752  36.158  52.698  0.00  0.00           H
ATOM   1527 HD13 ILE X 103       8.002  36.144  52.486  0.00  0.00           H
ATOM   1528  C   ILE X 103      10.426  31.415  51.460  0.00  0.00           C
ATOM   1529  O   ILE X 103      11.411  30.738  51.744  0.00  0.00           O
ATOM   1530  N   SER X 104      10.234  31.904  50.268  0.00  0.00           N
ATOM   1531  H   SER X 104       9.427  32.510  50.220  0.00  0.00           H
ATOM   1532  CA  SER X 104      11.010  31.598  49.117  0.00  0.00           C
ATOM   1533  HA  SER X 104      11.865  31.031  49.486  0.00  0.00           H
ATOM   1534  CB  SER X 104      10.230  30.849  48.009  0.00  0.00           C
ATOM   1535  HB2 SER X 104       9.481  30.215  48.483  0.00  0.00           H
ATOM   1536  HB3 SER X 104       9.674  31.674  47.563  0.00  0.00           H
ATOM   1537  OG  SER X 104      11.157  30.211  47.189  0.00  0.00           O
ATOM   1538  HG  SER X 104      11.607  29.557  47.729  0.00  0.00           H
ATOM   1539  C   SER X 104      11.701  32.869  48.545  0.00  0.00           C
ATOM   1540  O   SER X 104      11.182  33.985  48.614  0.00  0.00           O
ATOM   1541  N   LEU X 105      12.941  32.728  48.101  0.00  0.00           N
ATOM   1542  H   LEU X 105      13.417  31.842  48.191  0.00  0.00           H
ATOM   1543  CA  LEU X 105      13.759  33.847  47.811  0.00  0.00           C
ATOM   1544  HA  LEU X 105      13.432  34.620  48.506  0.00  0.00           H
ATOM   1545  CB  LEU X 105      15.276  33.557  48.159  0.00  0.00           C
ATOM   1546  HB2 LEU X 105      15.632  32.945  47.330  0.00  0.00           H
ATOM   1547  HB3 LEU X 105      15.769  34.522  48.273  0.00  0.00           H
ATOM   1548  CG  LEU X 105      15.624  32.830  49.443  0.00  0.00           C
ATOM   1549  HG  LEU X 105      14.999  31.947  49.575  0.00  0.00           H
ATOM   1550  CD1 LEU X 105      17.113  32.531  49.611  0.00  0.00           C
ATOM   1551 HD11 LEU X 105      17.719  33.430  49.505  0.00  0.00           H
ATOM   1552 HD12 LEU X 105      17.330  32.040  50.560  0.00  0.00           H
ATOM   1553 HD13 LEU X 105      17.527  31.832  48.885  0.00  0.00           H
ATOM   1554  CD2 LEU X 105      15.211  33.655  50.637  0.00  0.00           C
ATOM   1555 HD21 LEU X 105      14.165  33.897  50.449  0.00  0.00           H
ATOM   1556 HD22 LEU X 105      15.185  33.021  51.524  0.00  0.00           H
ATOM   1557 HD23 LEU X 105      15.688  34.630  50.737  0.00  0.00           H
ATOM   1558  C   LEU X 105      13.407  34.320  46.396  0.00  0.00           C
ATOM   1559  O   LEU X 105      13.145  33.519  45.507  0.00  0.00           O
ATOM   1560  N   PRO X 106      13.392  35.657  46.131  0.00  0.00           N
ATOM   1561  CD  PRO X 106      13.929  36.655  47.025  0.00  0.00           C
ATOM   1562  HD2 PRO X 106      14.903  36.501  47.489  0.00  0.00           H
ATOM   1563  HD3 PRO X 106      13.084  36.967  47.639  0.00  0.00           H
ATOM   1564  CG  PRO X 106      14.094  37.827  46.038  0.00  0.00           C
ATOM   1565  HG2 PRO X 106      15.066  37.778  45.548  0.00  0.00           H
ATOM   1566  HG3 PRO X 106      14.011  38.741  46.626  0.00  0.00           H
ATOM   1567  CB  PRO X 106      13.016  37.686  44.964  0.00  0.00           C
ATOM   1568  HB2 PRO X 106      13.171  38.191  44.011  0.00  0.00           H
ATOM   1569  HB3 PRO X 106      12.098  38.175  45.289  0.00  0.00           H
ATOM   1570  CA  PRO X 106      13.062  36.214  44.822  0.00  0.00           C
ATOM   1571  HA  PRO X 106      12.047  35.848  44.662  0.00  0.00           H
ATOM   1572  C   PRO X 106      13.945  35.668  43.672  0.00  0.00           C
ATOM   1573  O   PRO X 106      15.185  35.580  43.813  0.00  0.00           O
ATOM   1574  N   THR X 107      13.296  35.429  42.571  0.00  0.00           N
ATOM   1575  H   THR X 107      12.314  35.663  42.563  0.00  0.00           H
ATOM   1576  CA  THR X 107      13.887  35.118  41.281  0.00  0.00           C
ATOM   1577  HA  THR X 107      14.602  34.309  41.433  0.00  0.00           H
ATOM   1578  CB  THR X 107      12.851  34.696  40.229  0.00  0.00           C
ATOM   1579  HB  THR X 107      12.276  35.564  39.908  0.00  0.00           H
ATOM   1580  CG2 THR X 107      13.330  33.948  39.028  0.00  0.00           C
ATOM   1581 HG21 THR X 107      13.790  33.042  39.422  0.00  0.00           H
ATOM   1582 HG22 THR X 107      12.503  33.622  38.397  0.00  0.00           H
ATOM   1583 HG23 THR X 107      14.127  34.453  38.482  0.00  0.00           H
ATOM   1584  OG1 THR X 107      11.840  33.966  40.940  0.00  0.00           O
ATOM   1585  HG1 THR X 107      12.276  33.156  41.217  0.00  0.00           H
ATOM   1586  C   THR X 107      14.637  36.361  40.684  0.00  0.00           C
ATOM   1587  O   THR X 107      15.626  36.277  39.972  0.00  0.00           O
ATOM   1588  N   SER X 108      14.131  37.520  41.020  0.00  0.00           N
ATOM   1589  H   SER X 108      13.427  37.588  41.741  0.00  0.00           H
ATOM   1590  CA  SER X 108      14.647  38.745  40.614  0.00  0.00           C
ATOM   1591  HA  SER X 108      15.714  38.614  40.795  0.00  0.00           H
ATOM   1592  CB  SER X 108      14.187  38.978  39.144  0.00  0.00           C
ATOM   1593  HB2 SER X 108      14.271  38.035  38.603  0.00  0.00           H
ATOM   1594  HB3 SER X 108      13.129  39.240  39.150  0.00  0.00           H
ATOM   1595  OG  SER X 108      15.064  39.981  38.485  0.00  0.00           O
ATOM   1596  HG  SER X 108      14.541  40.695  38.112  0.00  0.00           H
ATOM   1597  C   SER X 108      14.135  39.904  41.369  0.00  0.00           C
ATOM   1598  O   SER X 108      13.211  39.826  42.189  0.00  0.00           O
ATOM   1599  N   CYX X 109      14.681  41.120  41.200  0.00  0.00           N
ATOM   1600  H   CYX X 109      15.560  41.146  40.702  0.00  0.00           H
ATOM   1601  CA  CYX X 109      14.219  42.253  41.998  0.00  0.00           C
ATOM   1602  HA  CYX X 109      13.896  41.908  42.980  0.00  0.00           H
ATOM   1603  CB  CYX X 109      15.302  43.251  42.213  0.00  0.00           C
ATOM   1604  HB2 CYX X 109      15.530  43.708  41.249  0.00  0.00           H
ATOM   1605  HB3 CYX X 109      14.873  44.121  42.711  0.00  0.00           H
ATOM   1606  SG  CYX X 109      16.836  42.743  43.074  0.00  0.00           S
ATOM   1607  C   CYX X 109      13.006  43.016  41.375  0.00  0.00           C
ATOM   1608  O   CYX X 109      12.990  43.278  40.187  0.00  0.00           O
ATOM   1609  N   ALA X 110      12.076  43.395  42.257  0.00  0.00           N
ATOM   1610  H   ALA X 110      12.088  42.989  43.182  0.00  0.00           H
ATOM   1611  CA  ALA X 110      10.894  44.159  41.851  0.00  0.00           C
ATOM   1612  HA  ALA X 110      10.444  43.713  40.965  0.00  0.00           H
ATOM   1613  CB  ALA X 110       9.930  44.044  43.015  0.00  0.00           C
ATOM   1614  HB1 ALA X 110       9.139  44.780  42.868  0.00  0.00           H
ATOM   1615  HB2 ALA X 110       9.521  43.042  43.141  0.00  0.00           H
ATOM   1616  HB3 ALA X 110      10.349  44.488  43.918  0.00  0.00           H
ATOM   1617  C   ALA X 110      11.124  45.701  41.458  0.00  0.00           C
ATOM   1618  O   ALA X 110      12.191  46.236  41.254  0.00  0.00           O
ATOM   1619  N   SER X 111      10.005  46.474  41.289  0.00  0.00           N
ATOM   1620  H   SER X 111       9.053  46.149  41.374  0.00  0.00           H
ATOM   1621  CA  SER X 111      10.120  47.959  40.954  0.00  0.00           C
ATOM   1622  HA  SER X 111      11.041  48.462  41.249  0.00  0.00           H
ATOM   1623  CB  SER X 111      10.010  48.045  39.404  0.00  0.00           C
ATOM   1624  HB2 SER X 111      10.322  49.052  39.129  0.00  0.00           H
ATOM   1625  HB3 SER X 111      10.790  47.343  39.111  0.00  0.00           H
ATOM   1626  OG  SER X 111       8.709  47.698  38.968  0.00  0.00           O
ATOM   1627  HG  SER X 111       8.782  46.900  38.439  0.00  0.00           H
ATOM   1628  C   SER X 111       8.891  48.837  41.522  0.00  0.00           C
ATOM   1629  O   SER X 111       8.133  48.353  42.386  0.00  0.00           O
ATOM   1630  N   ALA X 112       8.776  50.104  41.092  0.00  0.00           N
ATOM   1631  H   ALA X 112       9.470  50.538  40.500  0.00  0.00           H
ATOM   1632  CA  ALA X 112       7.841  51.129  41.693  0.00  0.00           C
ATOM   1633  HA  ALA X 112       8.039  51.215  42.761  0.00  0.00           H
ATOM   1634  CB  ALA X 112       8.150  52.557  41.292  0.00  0.00           C
ATOM   1635  HB1 ALA X 112       7.539  53.170  41.955  0.00  0.00           H
ATOM   1636  HB2 ALA X 112       9.200  52.816  41.425  0.00  0.00           H
ATOM   1637  HB3 ALA X 112       7.779  52.683  40.275  0.00  0.00           H
ATOM   1638  C   ALA X 112       6.387  50.862  41.447  0.00  0.00           C
ATOM   1639  O   ALA X 112       5.980  50.666  40.314  0.00  0.00           O
ATOM   1640  N   GLY X 113       5.498  50.960  42.446  0.00  0.00           N
ATOM   1641  H   GLY X 113       5.844  51.201  43.364  0.00  0.00           H
ATOM   1642  CA  GLY X 113       4.016  50.736  42.330  0.00  0.00           C
ATOM   1643  HA2 GLY X 113       3.494  51.562  42.812  0.00  0.00           H
ATOM   1644  HA3 GLY X 113       3.916  50.827  41.248  0.00  0.00           H
ATOM   1645  C   GLY X 113       3.475  49.351  42.671  0.00  0.00           C
ATOM   1646  O   GLY X 113       2.287  49.264  42.900  0.00  0.00           O
ATOM   1647  N   THR X 114       4.285  48.324  42.648  0.00  0.00           N
ATOM   1648  H   THR X 114       5.250  48.439  42.375  0.00  0.00           H
ATOM   1649  CA  THR X 114       3.799  46.981  43.059  0.00  0.00           C
ATOM   1650  HA  THR X 114       2.868  46.645  42.603  0.00  0.00           H
ATOM   1651  CB  THR X 114       4.825  45.902  42.774  0.00  0.00           C
ATOM   1652  HB  THR X 114       5.830  46.182  43.090  0.00  0.00           H
ATOM   1653  CG2 THR X 114       4.676  44.655  43.605  0.00  0.00           C
ATOM   1654 HG21 THR X 114       3.685  44.283  43.344  0.00  0.00           H
ATOM   1655 HG22 THR X 114       5.427  43.917  43.323  0.00  0.00           H
ATOM   1656 HG23 THR X 114       4.746  44.869  44.671  0.00  0.00           H
ATOM   1657  OG1 THR X 114       4.869  45.472  41.429  0.00  0.00           O
ATOM   1658  HG1 THR X 114       5.397  46.082  40.907  0.00  0.00           H
ATOM   1659  C   THR X 114       3.473  46.974  44.546  0.00  0.00           C
ATOM   1660  O   THR X 114       4.245  47.495  45.317  0.00  0.00           O
ATOM   1661  N   GLN X 115       2.361  46.447  44.892  0.00  0.00           N
ATOM   1662  H   GLN X 115       1.860  45.992  44.143  0.00  0.00           H
ATOM   1663  CA  GLN X 115       1.901  46.258  46.296  0.00  0.00           C
ATOM   1664  HA  GLN X 115       2.016  47.246  46.741  0.00  0.00           H
ATOM   1665  CB  GLN X 115       0.305  46.180  46.325  0.00  0.00           C
ATOM   1666  HB2 GLN X 115      -0.060  47.100  45.870  0.00  0.00           H
ATOM   1667  HB3 GLN X 115      -0.019  45.406  45.629  0.00  0.00           H
ATOM   1668  CG  GLN X 115      -0.262  45.940  47.775  0.00  0.00           C
ATOM   1669  HG2 GLN X 115       0.170  44.975  48.041  0.00  0.00           H
ATOM   1670  HG3 GLN X 115      -0.041  46.776  48.439  0.00  0.00           H
ATOM   1671  CD  GLN X 115      -1.720  45.710  47.743  0.00  0.00           C
ATOM   1672  OE1 GLN X 115      -2.305  44.781  47.242  0.00  0.00           O
ATOM   1673  NE2 GLN X 115      -2.463  46.649  48.160  0.00  0.00           N
ATOM   1674 HE21 GLN X 115      -3.409  46.407  47.903  0.00  0.00           H
ATOM   1675 HE22 GLN X 115      -2.039  47.504  48.491  0.00  0.00           H
ATOM   1676  C   GLN X 115       2.721  45.178  47.013  0.00  0.00           C
ATOM   1677  O   GLN X 115       2.766  44.042  46.585  0.00  0.00           O
ATOM   1678  N   CYX X 116       3.264  45.390  48.216  0.00  0.00           N
ATOM   1679  H   CYX X 116       3.062  46.304  48.593  0.00  0.00           H
ATOM   1680  CA  CYX X 116       3.961  44.478  49.132  0.00  0.00           C
ATOM   1681  HA  CYX X 116       3.890  43.468  48.728  0.00  0.00           H
ATOM   1682  CB  CYX X 116       5.386  44.817  48.884  0.00  0.00           C
ATOM   1683  HB2 CYX X 116       5.517  45.844  49.224  0.00  0.00           H
ATOM   1684  HB3 CYX X 116       5.997  44.224  49.565  0.00  0.00           H
ATOM   1685  SG  CYX X 116       5.973  44.625  47.156  0.00  0.00           S
ATOM   1686  C   CYX X 116       3.424  44.376  50.558  0.00  0.00           C
ATOM   1687  O   CYX X 116       2.857  45.322  51.071  0.00  0.00           O
ATOM   1688  N   LEU X 117       3.601  43.238  51.186  0.00  0.00           N
ATOM   1689  H   LEU X 117       3.994  42.457  50.681  0.00  0.00           H
ATOM   1690  CA  LEU X 117       3.069  42.855  52.526  0.00  0.00           C
ATOM   1691  HA  LEU X 117       2.410  43.674  52.813  0.00  0.00           H
ATOM   1692  CB  LEU X 117       2.128  41.622  52.568  0.00  0.00           C
ATOM   1693  HB2 LEU X 117       1.331  41.831  51.855  0.00  0.00           H
ATOM   1694  HB3 LEU X 117       2.786  40.803  52.278  0.00  0.00           H
ATOM   1695  CG  LEU X 117       1.518  41.134  53.909  0.00  0.00           C
ATOM   1696  HG  LEU X 117       2.222  40.862  54.695  0.00  0.00           H
ATOM   1697  CD1 LEU X 117       0.510  42.230  54.432  0.00  0.00           C
ATOM   1698 HD11 LEU X 117       1.017  43.083  54.883  0.00  0.00           H
ATOM   1699 HD12 LEU X 117      -0.113  42.531  53.589  0.00  0.00           H
ATOM   1700 HD13 LEU X 117      -0.127  41.769  55.187  0.00  0.00           H
ATOM   1701  CD2 LEU X 117       0.625  39.960  53.627  0.00  0.00           C
ATOM   1702 HD21 LEU X 117       1.203  39.106  53.275  0.00  0.00           H
ATOM   1703 HD22 LEU X 117       0.115  39.587  54.515  0.00  0.00           H
ATOM   1704 HD23 LEU X 117      -0.143  40.175  52.884  0.00  0.00           H
ATOM   1705  C   LEU X 117       4.233  42.939  53.582  0.00  0.00           C
ATOM   1706  O   LEU X 117       5.267  42.314  53.384  0.00  0.00           O
ATOM   1707  N   ILE X 118       3.993  43.692  54.696  0.00  0.00           N
ATOM   1708  H   ILE X 118       3.136  44.225  54.704  0.00  0.00           H
ATOM   1709  CA  ILE X 118       4.915  44.019  55.740  0.00  0.00           C
ATOM   1710  HA  ILE X 118       5.795  43.380  55.656  0.00  0.00           H
ATOM   1711  CB  ILE X 118       5.418  45.493  55.551  0.00  0.00           C
ATOM   1712  HB  ILE X 118       4.541  46.092  55.800  0.00  0.00           H
ATOM   1713  CG2 ILE X 118       6.600  45.864  56.515  0.00  0.00           C
ATOM   1714 HG21 ILE X 118       6.183  45.661  57.501  0.00  0.00           H
ATOM   1715 HG22 ILE X 118       7.437  45.184  56.357  0.00  0.00           H
ATOM   1716 HG23 ILE X 118       6.893  46.914  56.501  0.00  0.00           H
ATOM   1717  CG1 ILE X 118       5.706  45.952  54.040  0.00  0.00           C
ATOM   1718 HG12 ILE X 118       6.305  45.207  53.516  0.00  0.00           H
ATOM   1719 HG13 ILE X 118       4.757  45.907  53.505  0.00  0.00           H
ATOM   1720  CD1 ILE X 118       6.207  47.345  53.722  0.00  0.00           C
ATOM   1721 HD11 ILE X 118       6.365  47.373  52.644  0.00  0.00           H
ATOM   1722 HD12 ILE X 118       5.429  48.065  53.976  0.00  0.00           H
ATOM   1723 HD13 ILE X 118       7.172  47.531  54.194  0.00  0.00           H
ATOM   1724  C   ILE X 118       4.264  43.716  57.053  0.00  0.00           C
ATOM   1725  O   ILE X 118       3.095  44.003  57.187  0.00  0.00           O
ATOM   1726  N   SER X 119       4.938  43.217  58.079  0.00  0.00           N
ATOM   1727  H   SER X 119       5.929  43.074  57.946  0.00  0.00           H
ATOM   1728  CA  SER X 119       4.347  42.760  59.345  0.00  0.00           C
ATOM   1729  HA  SER X 119       3.466  43.388  59.481  0.00  0.00           H
ATOM   1730  CB  SER X 119       3.851  41.341  59.042  0.00  0.00           C
ATOM   1731  HB2 SER X 119       3.544  40.914  59.997  0.00  0.00           H
ATOM   1732  HB3 SER X 119       3.115  41.319  58.238  0.00  0.00           H
ATOM   1733  OG  SER X 119       4.991  40.611  58.641  0.00  0.00           O
ATOM   1734  HG  SER X 119       5.595  40.475  59.374  0.00  0.00           H
ATOM   1735  C   SER X 119       5.362  42.868  60.485  0.00  0.00           C
ATOM   1736  O   SER X 119       6.590  42.772  60.298  0.00  0.00           O
ATOM   1737  N   GLY X 120       4.844  43.002  61.733  0.00  0.00           N
ATOM   1738  H   GLY X 120       3.853  42.890  61.893  0.00  0.00           H
ATOM   1739  CA  GLY X 120       5.645  43.082  62.984  0.00  0.00           C
ATOM   1740  HA2 GLY X 120       6.180  42.148  63.157  0.00  0.00           H
ATOM   1741  HA3 GLY X 120       6.381  43.882  62.901  0.00  0.00           H
ATOM   1742  C   GLY X 120       4.797  43.586  64.221  0.00  0.00           C
ATOM   1743  O   GLY X 120       3.563  43.796  64.123  0.00  0.00           O
ATOM   1744  N   TRP X 121       5.423  43.584  65.408  0.00  0.00           N
ATOM   1745  H   TRP X 121       6.418  43.421  65.461  0.00  0.00           H
ATOM   1746  CA  TRP X 121       4.842  44.069  66.672  0.00  0.00           C
ATOM   1747  HA  TRP X 121       3.798  44.261  66.425  0.00  0.00           H
ATOM   1748  CB  TRP X 121       4.822  43.034  67.802  0.00  0.00           C
ATOM   1749  HB2 TRP X 121       5.827  43.035  68.225  0.00  0.00           H
ATOM   1750  HB3 TRP X 121       4.225  43.484  68.595  0.00  0.00           H
ATOM   1751  CG  TRP X 121       4.172  41.648  67.433  0.00  0.00           C
ATOM   1752  CD1 TRP X 121       2.907  41.334  67.697  0.00  0.00           C
ATOM   1753  HD1 TRP X 121       2.356  41.913  68.424  0.00  0.00           H
ATOM   1754  NE1 TRP X 121       2.773  40.015  67.397  0.00  0.00           N
ATOM   1755  HE1 TRP X 121       1.927  39.543  67.682  0.00  0.00           H
ATOM   1756  CE2 TRP X 121       3.828  39.414  66.760  0.00  0.00           C
ATOM   1757  CZ2 TRP X 121       4.178  38.100  66.310  0.00  0.00           C
ATOM   1758  HZ2 TRP X 121       3.449  37.339  66.545  0.00  0.00           H
ATOM   1759  CH2 TRP X 121       5.422  37.791  65.821  0.00  0.00           C
ATOM   1760  HH2 TRP X 121       5.695  36.763  65.630  0.00  0.00           H
ATOM   1761  CZ3 TRP X 121       6.361  38.844  65.677  0.00  0.00           C
ATOM   1762  HZ3 TRP X 121       7.390  38.630  65.428  0.00  0.00           H
ATOM   1763  CE3 TRP X 121       6.011  40.143  66.149  0.00  0.00           C
ATOM   1764  HE3 TRP X 121       6.805  40.875  66.148  0.00  0.00           H
ATOM   1765  CD2 TRP X 121       4.712  40.459  66.706  0.00  0.00           C
ATOM   1766  C   TRP X 121       5.447  45.313  67.232  0.00  0.00           C
ATOM   1767  O   TRP X 121       5.259  45.605  68.404  0.00  0.00           O
ATOM   1768  N   GLY X 122       6.064  46.100  66.358  0.00  0.00           N
ATOM   1769  H   GLY X 122       6.032  45.742  65.414  0.00  0.00           H
ATOM   1770  CA  GLY X 122       6.584  47.432  66.688  0.00  0.00           C
ATOM   1771  HA2 GLY X 122       7.108  47.492  67.642  0.00  0.00           H
ATOM   1772  HA3 GLY X 122       7.425  47.655  66.032  0.00  0.00           H
ATOM   1773  C   GLY X 122       5.595  48.534  66.722  0.00  0.00           C
ATOM   1774  O   GLY X 122       4.381  48.315  66.629  0.00  0.00           O
ATOM   1775  N   ASN X 123       6.061  49.720  67.113  0.00  0.00           N
ATOM   1776  H   ASN X 123       7.062  49.833  67.189  0.00  0.00           H
ATOM   1777  CA  ASN X 123       5.280  50.807  67.675  0.00  0.00           C
ATOM   1778  HA  ASN X 123       4.774  50.357  68.530  0.00  0.00           H
ATOM   1779  CB  ASN X 123       6.387  51.883  68.035  0.00  0.00           C
ATOM   1780  HB2 ASN X 123       7.078  51.475  68.773  0.00  0.00           H
ATOM   1781  HB3 ASN X 123       7.042  52.005  67.173  0.00  0.00           H
ATOM   1782  CG  ASN X 123       5.845  53.256  68.543  0.00  0.00           C
ATOM   1783  OD1 ASN X 123       4.681  53.394  68.848  0.00  0.00           O
ATOM   1784  ND2 ASN X 123       6.622  54.339  68.492  0.00  0.00           N
ATOM   1785 HD21 ASN X 123       6.182  55.195  68.798  0.00  0.00           H
ATOM   1786 HD22 ASN X 123       7.600  54.233  68.263  0.00  0.00           H
ATOM   1787  C   ASN X 123       4.227  51.346  66.630  0.00  0.00           C
ATOM   1788  O   ASN X 123       4.373  51.176  65.372  0.00  0.00           O
ATOM   1789  N   THR X 124       3.152  51.900  67.133  0.00  0.00           N
ATOM   1790  H   THR X 124       3.077  51.997  68.136  0.00  0.00           H
ATOM   1791  CA  THR X 124       1.891  52.217  66.414  0.00  0.00           C
ATOM   1792  HA  THR X 124       1.864  51.723  65.442  0.00  0.00           H
ATOM   1793  CB  THR X 124       0.743  51.536  67.114  0.00  0.00           C
ATOM   1794  HB  THR X 124      -0.137  52.011  66.681  0.00  0.00           H
ATOM   1795  CG2 THR X 124       0.600  50.042  66.895  0.00  0.00           C
ATOM   1796 HG21 THR X 124       0.264  49.912  65.866  0.00  0.00           H
ATOM   1797 HG22 THR X 124       1.516  49.459  66.988  0.00  0.00           H
ATOM   1798 HG23 THR X 124      -0.147  49.707  67.616  0.00  0.00           H
ATOM   1799  OG1 THR X 124       0.643  51.878  68.510  0.00  0.00           O
ATOM   1800  HG1 THR X 124       1.468  51.558  68.882  0.00  0.00           H
ATOM   1801  C   THR X 124       1.766  53.718  66.220  0.00  0.00           C
ATOM   1802  O   THR X 124       0.691  54.202  65.756  0.00  0.00           O
ATOM   1803  N   LYS X 125       2.774  54.468  66.570  0.00  0.00           N
ATOM   1804  H   LYS X 125       3.577  54.015  66.982  0.00  0.00           H
ATOM   1805  CA  LYS X 125       2.649  55.962  66.653  0.00  0.00           C
ATOM   1806  HA  LYS X 125       1.692  56.245  66.214  0.00  0.00           H
ATOM   1807  CB  LYS X 125       2.816  56.413  68.131  0.00  0.00           C
ATOM   1808  HB2 LYS X 125       3.782  56.162  68.571  0.00  0.00           H
ATOM   1809  HB3 LYS X 125       2.881  57.499  68.055  0.00  0.00           H
ATOM   1810  CG  LYS X 125       1.688  56.030  69.034  0.00  0.00           C
ATOM   1811  HG2 LYS X 125       1.552  54.955  69.147  0.00  0.00           H
ATOM   1812  HG3 LYS X 125       2.039  56.323  70.024  0.00  0.00           H
ATOM   1813  CD  LYS X 125       0.342  56.665  68.837  0.00  0.00           C
ATOM   1814  HD2 LYS X 125       0.418  57.733  69.038  0.00  0.00           H
ATOM   1815  HD3 LYS X 125       0.124  56.600  67.771  0.00  0.00           H
ATOM   1816  CE  LYS X 125      -0.707  55.941  69.685  0.00  0.00           C
ATOM   1817  HE2 LYS X 125      -0.639  54.888  69.409  0.00  0.00           H
ATOM   1818  HE3 LYS X 125      -0.459  56.065  70.739  0.00  0.00           H
ATOM   1819  NZ  LYS X 125      -2.044  56.507  69.315  0.00  0.00           N
ATOM   1820  HZ1 LYS X 125      -2.214  56.509  68.319  0.00  0.00           H
ATOM   1821  HZ2 LYS X 125      -2.810  56.026  69.764  0.00  0.00           H
ATOM   1822  HZ3 LYS X 125      -2.152  57.460  69.634  0.00  0.00           H
ATOM   1823  C   LYS X 125       3.615  56.701  65.694  0.00  0.00           C
ATOM   1824  O   LYS X 125       4.702  56.331  65.491  0.00  0.00           O
ATOM   1825  N   SER X 126       3.104  57.823  65.115  0.00  0.00           N
ATOM   1826  H   SER X 126       2.136  58.070  65.270  0.00  0.00           H
ATOM   1827  CA  SER X 126       3.904  58.834  64.388  0.00  0.00           C
ATOM   1828  HA  SER X 126       4.434  58.133  63.744  0.00  0.00           H
ATOM   1829  CB  SER X 126       3.023  59.819  63.596  0.00  0.00           C
ATOM   1830  HB2 SER X 126       2.260  59.251  63.064  0.00  0.00           H
ATOM   1831  HB3 SER X 126       2.487  60.496  64.262  0.00  0.00           H
ATOM   1832  OG  SER X 126       3.763  60.510  62.588  0.00  0.00           O
ATOM   1833  HG  SER X 126       4.537  59.968  62.419  0.00  0.00           H
ATOM   1834  C   SER X 126       4.944  59.517  65.216  0.00  0.00           C
ATOM   1835  O   SER X 126       6.168  59.367  65.101  0.00  0.00           O
ATOM   1836  N   SER X 127       4.469  60.179  66.269  0.00  0.00           N
ATOM   1837  H   SER X 127       3.468  60.287  66.348  0.00  0.00           H
ATOM   1838  CA  SER X 127       5.180  60.680  67.391  0.00  0.00           C
ATOM   1839  HA  SER X 127       6.224  60.381  67.300  0.00  0.00           H
ATOM   1840  CB  SER X 127       5.153  62.244  67.434  0.00  0.00           C
ATOM   1841  HB2 SER X 127       5.658  62.615  66.542  0.00  0.00           H
ATOM   1842  HB3 SER X 127       4.107  62.519  67.566  0.00  0.00           H
ATOM   1843  OG  SER X 127       5.801  62.739  68.590  0.00  0.00           O
ATOM   1844  HG  SER X 127       6.005  63.677  68.599  0.00  0.00           H
ATOM   1845  C   SER X 127       4.677  60.055  68.673  0.00  0.00           C
ATOM   1846  O   SER X 127       3.463  59.736  68.857  0.00  0.00           O
ATOM   1847  N   GLY X 128       5.486  59.860  69.699  0.00  0.00           N
ATOM   1848  H   GLY X 128       6.466  60.102  69.657  0.00  0.00           H
ATOM   1849  CA  GLY X 128       5.151  59.241  70.967  0.00  0.00           C
ATOM   1850  HA2 GLY X 128       5.953  59.613  71.605  0.00  0.00           H
ATOM   1851  HA3 GLY X 128       4.308  59.635  71.534  0.00  0.00           H
ATOM   1852  C   GLY X 128       5.252  57.668  70.935  0.00  0.00           C
ATOM   1853  O   GLY X 128       5.696  57.079  69.925  0.00  0.00           O
ATOM   1854  N   THR X 129       4.851  56.932  71.975  0.00  0.00           N
ATOM   1855  H   THR X 129       4.505  57.439  72.777  0.00  0.00           H
ATOM   1856  CA  THR X 129       4.978  55.450  71.983  0.00  0.00           C
ATOM   1857  HA  THR X 129       5.034  55.127  70.943  0.00  0.00           H
ATOM   1858  CB  THR X 129       6.249  54.956  72.700  0.00  0.00           C
ATOM   1859  HB  THR X 129       6.195  55.170  73.768  0.00  0.00           H
ATOM   1860  CG2 THR X 129       6.320  53.470  72.494  0.00  0.00           C
ATOM   1861 HG21 THR X 129       7.246  53.064  72.902  0.00  0.00           H
ATOM   1862 HG22 THR X 129       5.511  52.818  72.823  0.00  0.00           H
ATOM   1863 HG23 THR X 129       6.319  53.302  71.417  0.00  0.00           H
ATOM   1864  OG1 THR X 129       7.459  55.475  72.090  0.00  0.00           O
ATOM   1865  HG1 THR X 129       7.431  56.399  72.347  0.00  0.00           H
ATOM   1866  C   THR X 129       3.781  54.713  72.484  0.00  0.00           C
ATOM   1867  O   THR X 129       3.353  54.795  73.627  0.00  0.00           O
ATOM   1868  N   SER X 130       3.259  53.713  71.701  0.00  0.00           N
ATOM   1869  H   SER X 130       3.570  53.788  70.743  0.00  0.00           H
ATOM   1870  CA  SER X 130       2.369  52.588  72.062  0.00  0.00           C
ATOM   1871  HA  SER X 130       2.391  52.421  73.139  0.00  0.00           H
ATOM   1872  CB  SER X 130       0.911  53.025  71.861  0.00  0.00           C
ATOM   1873  HB2 SER X 130       0.675  53.868  72.510  0.00  0.00           H
ATOM   1874  HB3 SER X 130       0.672  53.450  70.886  0.00  0.00           H
ATOM   1875  OG  SER X 130      -0.033  52.041  72.112  0.00  0.00           O
ATOM   1876  HG  SER X 130      -0.816  52.525  72.383  0.00  0.00           H
ATOM   1877  C   SER X 130       2.656  51.304  71.234  0.00  0.00           C
ATOM   1878  O   SER X 130       2.873  51.406  70.001  0.00  0.00           O
ATOM   1879  N   TYR X 131       2.539  50.108  71.863  0.00  0.00           N
ATOM   1880  H   TYR X 131       2.323  50.145  72.849  0.00  0.00           H
ATOM   1881  CA  TYR X 131       2.761  48.869  71.244  0.00  0.00           C
ATOM   1882  HA  TYR X 131       2.954  49.057  70.188  0.00  0.00           H
ATOM   1883  CB  TYR X 131       3.950  48.233  72.016  0.00  0.00           C
ATOM   1884  HB2 TYR X 131       3.594  48.038  73.027  0.00  0.00           H
ATOM   1885  HB3 TYR X 131       4.038  47.243  71.570  0.00  0.00           H
ATOM   1886  CG  TYR X 131       5.329  48.895  72.098  0.00  0.00           C
ATOM   1887  CD1 TYR X 131       5.822  49.228  73.329  0.00  0.00           C
ATOM   1888  HD1 TYR X 131       5.233  49.108  74.227  0.00  0.00           H
ATOM   1889  CE1 TYR X 131       7.102  49.701  73.533  0.00  0.00           C
ATOM   1890  HE1 TYR X 131       7.524  49.936  74.499  0.00  0.00           H
ATOM   1891  CZ  TYR X 131       7.918  49.888  72.367  0.00  0.00           C
ATOM   1892  OH  TYR X 131       9.213  50.285  72.540  0.00  0.00           O
ATOM   1893  HH  TYR X 131       9.321  50.366  73.490  0.00  0.00           H
ATOM   1894  CE2 TYR X 131       7.456  49.462  71.079  0.00  0.00           C
ATOM   1895  HE2 TYR X 131       8.054  49.587  70.188  0.00  0.00           H
ATOM   1896  CD2 TYR X 131       6.170  49.029  70.944  0.00  0.00           C
ATOM   1897  HD2 TYR X 131       5.803  48.810  69.952  0.00  0.00           H
ATOM   1898  C   TYR X 131       1.583  47.903  71.414  0.00  0.00           C
ATOM   1899  O   TYR X 131       1.051  47.899  72.532  0.00  0.00           O
ATOM   1900  N   PRO X 132       1.202  47.192  70.344  0.00  0.00           N
ATOM   1901  CD  PRO X 132       1.720  47.353  68.987  0.00  0.00           C
ATOM   1902  HD2 PRO X 132       2.809  47.318  68.949  0.00  0.00           H
ATOM   1903  HD3 PRO X 132       1.479  48.378  68.703  0.00  0.00           H
ATOM   1904  CG  PRO X 132       0.890  46.445  68.052  0.00  0.00           C
ATOM   1905  HG2 PRO X 132       1.501  45.627  67.671  0.00  0.00           H
ATOM   1906  HG3 PRO X 132       0.419  47.039  67.269  0.00  0.00           H
ATOM   1907  CB  PRO X 132      -0.325  46.034  68.880  0.00  0.00           C
ATOM   1908  HB2 PRO X 132      -0.586  45.028  68.551  0.00  0.00           H
ATOM   1909  HB3 PRO X 132      -1.179  46.689  68.710  0.00  0.00           H
ATOM   1910  CA  PRO X 132       0.132  46.183  70.273  0.00  0.00           C
ATOM   1911  HA  PRO X 132      -0.676  46.388  70.975  0.00  0.00           H
ATOM   1912  C   PRO X 132       0.668  44.867  70.735  0.00  0.00           C
ATOM   1913  O   PRO X 132       1.857  44.572  70.585  0.00  0.00           O
ATOM   1914  N   ASP X 133      -0.143  44.083  71.420  0.00  0.00           N
ATOM   1915  H   ASP X 133      -1.077  44.403  71.635  0.00  0.00           H
ATOM   1916  CA  ASP X 133       0.252  42.678  71.772  0.00  0.00           C
ATOM   1917  HA  ASP X 133       1.335  42.605  71.868  0.00  0.00           H
ATOM   1918  CB  ASP X 133      -0.334  42.296  73.136  0.00  0.00           C
ATOM   1919  HB2 ASP X 133      -1.413  42.364  73.001  0.00  0.00           H
ATOM   1920  HB3 ASP X 133       0.003  41.289  73.381  0.00  0.00           H
ATOM   1921  CG  ASP X 133       0.026  43.204  74.336  0.00  0.00           C
ATOM   1922  OD1 ASP X 133      -0.937  43.468  75.112  0.00  0.00           O
ATOM   1923  OD2 ASP X 133       1.191  43.650  74.528  0.00  0.00           O
ATOM   1924  C   ASP X 133      -0.095  41.814  70.526  0.00  0.00           C
ATOM   1925  O   ASP X 133       0.758  40.961  70.296  0.00  0.00           O
ATOM   1926  N   VAL X 134      -1.213  41.937  69.751  0.00  0.00           N
ATOM   1927  H   VAL X 134      -1.859  42.683  69.971  0.00  0.00           H
ATOM   1928  CA  VAL X 134      -1.458  41.109  68.475  0.00  0.00           C
ATOM   1929  HA  VAL X 134      -1.036  40.110  68.586  0.00  0.00           H
ATOM   1930  CB  VAL X 134      -2.934  40.930  68.169  0.00  0.00           C
ATOM   1931  HB  VAL X 134      -3.406  41.904  68.033  0.00  0.00           H
ATOM   1932  CG1 VAL X 134      -3.097  39.934  67.008  0.00  0.00           C
ATOM   1933 HG11 VAL X 134      -4.064  39.431  66.988  0.00  0.00           H
ATOM   1934 HG12 VAL X 134      -3.026  40.526  66.095  0.00  0.00           H
ATOM   1935 HG13 VAL X 134      -2.406  39.095  67.084  0.00  0.00           H
ATOM   1936  CG2 VAL X 134      -3.625  40.282  69.374  0.00  0.00           C
ATOM   1937 HG21 VAL X 134      -3.476  40.839  70.299  0.00  0.00           H
ATOM   1938 HG22 VAL X 134      -4.694  40.417  69.209  0.00  0.00           H
ATOM   1939 HG23 VAL X 134      -3.516  39.208  69.530  0.00  0.00           H
ATOM   1940  C   VAL X 134      -0.626  41.648  67.224  0.00  0.00           C
ATOM   1941  O   VAL X 134      -0.473  42.844  66.943  0.00  0.00           O
ATOM   1942  N   LEU X 135      -0.088  40.667  66.418  0.00  0.00           N
ATOM   1943  H   LEU X 135      -0.260  39.714  66.705  0.00  0.00           H
ATOM   1944  CA  LEU X 135       0.608  40.946  65.163  0.00  0.00           C
ATOM   1945  HA  LEU X 135       1.523  41.424  65.513  0.00  0.00           H
ATOM   1946  CB  LEU X 135       0.883  39.596  64.519  0.00  0.00           C
ATOM   1947  HB2 LEU X 135       1.352  38.949  65.260  0.00  0.00           H
ATOM   1948  HB3 LEU X 135      -0.090  39.135  64.351  0.00  0.00           H
ATOM   1949  CG  LEU X 135       1.686  39.522  63.167  0.00  0.00           C
ATOM   1950  HG  LEU X 135       1.090  40.003  62.391  0.00  0.00           H
ATOM   1951  CD1 LEU X 135       3.028  40.248  63.137  0.00  0.00           C
ATOM   1952 HD11 LEU X 135       3.493  40.293  62.152  0.00  0.00           H
ATOM   1953 HD12 LEU X 135       2.922  41.314  63.339  0.00  0.00           H
ATOM   1954 HD13 LEU X 135       3.722  39.805  63.851  0.00  0.00           H
ATOM   1955  CD2 LEU X 135       1.997  38.020  62.839  0.00  0.00           C
ATOM   1956 HD21 LEU X 135       2.431  37.989  61.839  0.00  0.00           H
ATOM   1957 HD22 LEU X 135       2.803  37.698  63.499  0.00  0.00           H
ATOM   1958 HD23 LEU X 135       1.133  37.371  62.977  0.00  0.00           H
ATOM   1959  C   LEU X 135      -0.176  41.854  64.159  0.00  0.00           C
ATOM   1960  O   LEU X 135      -1.197  41.523  63.661  0.00  0.00           O
ATOM   1961  N   LYS X 136       0.496  43.007  63.784  0.00  0.00           N
ATOM   1962  H   LYS X 136       1.375  43.225  64.232  0.00  0.00           H
ATOM   1963  CA  LYS X 136       0.116  43.968  62.761  0.00  0.00           C
ATOM   1964  HA  LYS X 136      -0.973  43.942  62.740  0.00  0.00           H
ATOM   1965  CB  LYS X 136       0.494  45.417  62.989  0.00  0.00           C
ATOM   1966  HB2 LYS X 136       1.580  45.401  62.896  0.00  0.00           H
ATOM   1967  HB3 LYS X 136       0.328  46.135  62.186  0.00  0.00           H
ATOM   1968  CG  LYS X 136      -0.063  45.954  64.322  0.00  0.00           C
ATOM   1969  HG2 LYS X 136       0.114  45.260  65.144  0.00  0.00           H
ATOM   1970  HG3 LYS X 136       0.397  46.914  64.556  0.00  0.00           H
ATOM   1971  CD  LYS X 136      -1.574  46.210  64.166  0.00  0.00           C
ATOM   1972  HD2 LYS X 136      -1.727  46.878  63.319  0.00  0.00           H
ATOM   1973  HD3 LYS X 136      -2.132  45.274  64.174  0.00  0.00           H
ATOM   1974  CE  LYS X 136      -2.035  46.991  65.398  0.00  0.00           C
ATOM   1975  HE2 LYS X 136      -1.733  46.503  66.325  0.00  0.00           H
ATOM   1976  HE3 LYS X 136      -1.709  48.028  65.326  0.00  0.00           H
ATOM   1977  NZ  LYS X 136      -3.518  46.968  65.550  0.00  0.00           N
ATOM   1978  HZ1 LYS X 136      -3.917  47.080  64.629  0.00  0.00           H
ATOM   1979  HZ2 LYS X 136      -3.832  46.084  65.925  0.00  0.00           H
ATOM   1980  HZ3 LYS X 136      -3.805  47.664  66.223  0.00  0.00           H
ATOM   1981  C   LYS X 136       0.622  43.567  61.373  0.00  0.00           C
ATOM   1982  O   LYS X 136       1.704  43.088  61.256  0.00  0.00           O
ATOM   1983  N   CYX X 137      -0.040  43.963  60.331  0.00  0.00           N
ATOM   1984  H   CYX X 137      -0.961  44.335  60.512  0.00  0.00           H
ATOM   1985  CA  CYX X 137       0.287  43.843  58.935  0.00  0.00           C
ATOM   1986  HA  CYX X 137       1.343  43.633  58.765  0.00  0.00           H
ATOM   1987  CB  CYX X 137      -0.555  42.798  58.330  0.00  0.00           C
ATOM   1988  HB2 CYX X 137      -1.595  43.065  58.515  0.00  0.00           H
ATOM   1989  HB3 CYX X 137      -0.545  42.952  57.251  0.00  0.00           H
ATOM   1990  SG  CYX X 137      -0.177  41.038  58.587  0.00  0.00           S
ATOM   1991  C   CYX X 137       0.046  45.270  58.289  0.00  0.00           C
ATOM   1992  O   CYX X 137      -0.742  46.015  58.834  0.00  0.00           O
ATOM   1993  N   LEU X 138       0.796  45.520  57.227  0.00  0.00           N
ATOM   1994  H   LEU X 138       1.511  44.841  57.007  0.00  0.00           H
ATOM   1995  CA  LEU X 138       0.740  46.776  56.444  0.00  0.00           C
ATOM   1996  HA  LEU X 138      -0.199  47.274  56.687  0.00  0.00           H
ATOM   1997  CB  LEU X 138       1.905  47.817  56.819  0.00  0.00           C
ATOM   1998  HB2 LEU X 138       1.544  48.159  57.789  0.00  0.00           H
ATOM   1999  HB3 LEU X 138       2.842  47.294  57.012  0.00  0.00           H
ATOM   2000  CG  LEU X 138       2.184  48.919  55.793  0.00  0.00           C
ATOM   2001  HG  LEU X 138       2.419  48.481  54.823  0.00  0.00           H
ATOM   2002  CD1 LEU X 138       1.073  49.914  55.644  0.00  0.00           C
ATOM   2003 HD11 LEU X 138       0.136  49.526  55.246  0.00  0.00           H
ATOM   2004 HD12 LEU X 138       0.820  50.271  56.642  0.00  0.00           H
ATOM   2005 HD13 LEU X 138       1.499  50.605  54.917  0.00  0.00           H
ATOM   2006  CD2 LEU X 138       3.417  49.696  56.255  0.00  0.00           C
ATOM   2007 HD21 LEU X 138       4.257  49.002  56.210  0.00  0.00           H
ATOM   2008 HD22 LEU X 138       3.623  50.547  55.607  0.00  0.00           H
ATOM   2009 HD23 LEU X 138       3.288  50.148  57.238  0.00  0.00           H
ATOM   2010  C   LEU X 138       0.843  46.332  54.983  0.00  0.00           C
ATOM   2011  O   LEU X 138       1.764  45.612  54.625  0.00  0.00           O
ATOM   2012  N   LYS X 139       0.051  46.916  54.116  0.00  0.00           N
ATOM   2013  H   LYS X 139      -0.634  47.594  54.419  0.00  0.00           H
ATOM   2014  CA  LYS X 139       0.159  46.776  52.656  0.00  0.00           C
ATOM   2015  HA  LYS X 139       1.015  46.145  52.419  0.00  0.00           H
ATOM   2016  CB  LYS X 139      -1.206  46.237  52.153  0.00  0.00           C
ATOM   2017  HB2 LYS X 139      -2.015  46.936  52.363  0.00  0.00           H
ATOM   2018  HB3 LYS X 139      -0.981  46.331  51.090  0.00  0.00           H
ATOM   2019  CG  LYS X 139      -1.421  44.709  52.468  0.00  0.00           C
ATOM   2020  HG2 LYS X 139      -0.662  44.008  52.122  0.00  0.00           H
ATOM   2021  HG3 LYS X 139      -1.547  44.493  53.529  0.00  0.00           H
ATOM   2022  CD  LYS X 139      -2.666  44.285  51.678  0.00  0.00           C
ATOM   2023  HD2 LYS X 139      -3.500  44.969  51.835  0.00  0.00           H
ATOM   2024  HD3 LYS X 139      -2.407  44.266  50.620  0.00  0.00           H
ATOM   2025  CE  LYS X 139      -3.055  42.889  52.086  0.00  0.00           C
ATOM   2026  HE2 LYS X 139      -2.153  42.303  51.914  0.00  0.00           H
ATOM   2027  HE3 LYS X 139      -3.298  42.735  53.137  0.00  0.00           H
ATOM   2028  NZ  LYS X 139      -4.111  42.337  51.163  0.00  0.00           N
ATOM   2029  HZ1 LYS X 139      -5.034  42.712  51.329  0.00  0.00           H
ATOM   2030  HZ2 LYS X 139      -3.792  42.349  50.205  0.00  0.00           H
ATOM   2031  HZ3 LYS X 139      -4.086  41.392  51.520  0.00  0.00           H
ATOM   2032  C   LYS X 139       0.586  48.150  52.142  0.00  0.00           C
ATOM   2033  O   LYS X 139       0.069  49.172  52.574  0.00  0.00           O
ATOM   2034  N   ALA X 140       1.512  48.213  51.187  0.00  0.00           N
ATOM   2035  H   ALA X 140       1.965  47.351  50.921  0.00  0.00           H
ATOM   2036  CA  ALA X 140       2.094  49.454  50.665  0.00  0.00           C
ATOM   2037  HA  ALA X 140       1.353  50.247  50.567  0.00  0.00           H
ATOM   2038  CB  ALA X 140       3.190  49.884  51.664  0.00  0.00           C
ATOM   2039  HB1 ALA X 140       3.886  49.053  51.778  0.00  0.00           H
ATOM   2040  HB2 ALA X 140       3.718  50.763  51.292  0.00  0.00           H
ATOM   2041  HB3 ALA X 140       2.728  50.081  52.631  0.00  0.00           H
ATOM   2042  C   ALA X 140       2.880  49.228  49.342  0.00  0.00           C
ATOM   2043  O   ALA X 140       3.398  48.146  49.110  0.00  0.00           O
ATOM   2044  N   PRO X 141       2.984  50.242  48.527  0.00  0.00           N
ATOM   2045  CD  PRO X 141       2.471  51.638  48.753  0.00  0.00           C
ATOM   2046  HD2 PRO X 141       2.928  52.084  49.636  0.00  0.00           H
ATOM   2047  HD3 PRO X 141       1.403  51.815  48.880  0.00  0.00           H
ATOM   2048  CG  PRO X 141       2.961  52.447  47.472  0.00  0.00           C
ATOM   2049  HG2 PRO X 141       3.858  53.047  47.623  0.00  0.00           H
ATOM   2050  HG3 PRO X 141       2.147  53.064  47.092  0.00  0.00           H
ATOM   2051  CB  PRO X 141       3.341  51.384  46.466  0.00  0.00           C
ATOM   2052  HB2 PRO X 141       4.143  51.773  45.839  0.00  0.00           H
ATOM   2053  HB3 PRO X 141       2.564  51.045  45.780  0.00  0.00           H
ATOM   2054  CA  PRO X 141       3.838  50.233  47.315  0.00  0.00           C
ATOM   2055  HA  PRO X 141       3.739  49.337  46.703  0.00  0.00           H
ATOM   2056  C   PRO X 141       5.322  50.338  47.621  0.00  0.00           C
ATOM   2057  O   PRO X 141       5.642  50.957  48.614  0.00  0.00           O
ATOM   2058  N   ILE X 142       6.194  49.798  46.714  0.00  0.00           N
ATOM   2059  H   ILE X 142       5.863  49.154  46.010  0.00  0.00           H
ATOM   2060  CA  ILE X 142       7.590  50.242  46.674  0.00  0.00           C
ATOM   2061  HA  ILE X 142       8.074  50.236  47.650  0.00  0.00           H
ATOM   2062  CB  ILE X 142       8.387  49.209  45.841  0.00  0.00           C
ATOM   2063  HB  ILE X 142       7.951  49.274  44.845  0.00  0.00           H
ATOM   2064  CG2 ILE X 142       9.866  49.608  45.649  0.00  0.00           C
ATOM   2065 HG21 ILE X 142      10.396  48.887  45.027  0.00  0.00           H
ATOM   2066 HG22 ILE X 142       9.976  50.618  45.255  0.00  0.00           H
ATOM   2067 HG23 ILE X 142      10.400  49.604  46.599  0.00  0.00           H
ATOM   2068  CG1 ILE X 142       8.369  47.794  46.403  0.00  0.00           C
ATOM   2069 HG12 ILE X 142       9.198  47.661  47.098  0.00  0.00           H
ATOM   2070 HG13 ILE X 142       7.501  47.668  47.050  0.00  0.00           H
ATOM   2071  CD1 ILE X 142       8.383  46.780  45.235  0.00  0.00           C
ATOM   2072 HD11 ILE X 142       8.444  45.818  45.744  0.00  0.00           H
ATOM   2073 HD12 ILE X 142       7.475  46.727  44.635  0.00  0.00           H
ATOM   2074 HD13 ILE X 142       9.266  46.853  44.600  0.00  0.00           H
ATOM   2075  C   ILE X 142       7.623  51.615  46.048  0.00  0.00           C
ATOM   2076  O   ILE X 142       6.915  51.820  45.067  0.00  0.00           O
ATOM   2077  N   LEU X 143       8.421  52.565  46.449  0.00  0.00           N
ATOM   2078  H   LEU X 143       9.012  52.297  47.222  0.00  0.00           H
ATOM   2079  CA  LEU X 143       8.612  53.929  45.846  0.00  0.00           C
ATOM   2080  HA  LEU X 143       7.667  54.182  45.365  0.00  0.00           H
ATOM   2081  CB  LEU X 143       8.914  54.856  47.044  0.00  0.00           C
ATOM   2082  HB2 LEU X 143       9.747  54.429  47.603  0.00  0.00           H
ATOM   2083  HB3 LEU X 143       9.219  55.838  46.681  0.00  0.00           H
ATOM   2084  CG  LEU X 143       7.766  55.034  48.055  0.00  0.00           C
ATOM   2085  HG  LEU X 143       7.345  54.117  48.468  0.00  0.00           H
ATOM   2086  CD1 LEU X 143       8.284  55.677  49.315  0.00  0.00           C
ATOM   2087 HD11 LEU X 143       8.782  56.619  49.087  0.00  0.00           H
ATOM   2088 HD12 LEU X 143       7.437  55.966  49.937  0.00  0.00           H
ATOM   2089 HD13 LEU X 143       8.918  54.980  49.864  0.00  0.00           H
ATOM   2090  CD2 LEU X 143       6.613  55.854  47.507  0.00  0.00           C
ATOM   2091 HD21 LEU X 143       6.800  56.927  47.504  0.00  0.00           H
ATOM   2092 HD22 LEU X 143       6.271  55.467  46.547  0.00  0.00           H
ATOM   2093 HD23 LEU X 143       5.848  55.743  48.275  0.00  0.00           H
ATOM   2094  C   LEU X 143       9.698  53.893  44.738  0.00  0.00           C
ATOM   2095  O   LEU X 143      10.491  52.958  44.612  0.00  0.00           O
ATOM   2096  N   SER X 144       9.565  54.948  43.942  0.00  0.00           N
ATOM   2097  H   SER X 144       8.788  55.569  44.116  0.00  0.00           H
ATOM   2098  CA  SER X 144      10.415  55.208  42.785  0.00  0.00           C
ATOM   2099  HA  SER X 144      10.672  54.255  42.321  0.00  0.00           H
ATOM   2100  CB  SER X 144       9.698  56.085  41.851  0.00  0.00           C
ATOM   2101  HB2 SER X 144       8.892  55.568  41.330  0.00  0.00           H
ATOM   2102  HB3 SER X 144       9.343  56.974  42.372  0.00  0.00           H
ATOM   2103  OG  SER X 144      10.721  56.494  40.956  0.00  0.00           O
ATOM   2104  HG  SER X 144      10.747  55.811  40.283  0.00  0.00           H
ATOM   2105  C   SER X 144      11.679  55.741  43.349  0.00  0.00           C
ATOM   2106  O   SER X 144      11.714  56.578  44.263  0.00  0.00           O
ATOM   2107  N   ASP X 145      12.781  55.201  42.822  0.00  0.00           N
ATOM   2108  H   ASP X 145      12.535  54.472  42.168  0.00  0.00           H
ATOM   2109  CA  ASP X 145      14.211  55.414  43.255  0.00  0.00           C
ATOM   2110  HA  ASP X 145      14.490  55.071  44.251  0.00  0.00           H
ATOM   2111  CB  ASP X 145      15.167  54.590  42.316  0.00  0.00           C
ATOM   2112  HB2 ASP X 145      15.048  54.812  41.256  0.00  0.00           H
ATOM   2113  HB3 ASP X 145      16.160  54.838  42.688  0.00  0.00           H
ATOM   2114  CG  ASP X 145      14.970  53.108  42.507  0.00  0.00           C
ATOM   2115  OD1 ASP X 145      15.333  52.274  41.633  0.00  0.00           O
ATOM   2116  OD2 ASP X 145      14.441  52.732  43.632  0.00  0.00           O
ATOM   2117  C   ASP X 145      14.547  56.911  43.179  0.00  0.00           C
ATOM   2118  O   ASP X 145      15.218  57.443  44.047  0.00  0.00           O
ATOM   2119  N   SER X 146      14.011  57.647  42.254  0.00  0.00           N
ATOM   2120  H   SER X 146      13.210  57.334  41.725  0.00  0.00           H
ATOM   2121  CA  SER X 146      14.326  59.083  42.234  0.00  0.00           C
ATOM   2122  HA  SER X 146      15.391  59.289  42.339  0.00  0.00           H
ATOM   2123  CB  SER X 146      13.962  59.618  40.814  0.00  0.00           C
ATOM   2124  HB2 SER X 146      12.901  59.381  40.731  0.00  0.00           H
ATOM   2125  HB3 SER X 146      14.059  60.701  40.737  0.00  0.00           H
ATOM   2126  OG  SER X 146      14.657  58.918  39.789  0.00  0.00           O
ATOM   2127  HG  SER X 146      15.480  59.405  39.703  0.00  0.00           H
ATOM   2128  C   SER X 146      13.530  59.810  43.287  0.00  0.00           C
ATOM   2129  O   SER X 146      14.092  60.625  43.979  0.00  0.00           O
ATOM   2130  N   SER X 147      12.224  59.433  43.517  0.00  0.00           N
ATOM   2131  H   SER X 147      11.795  58.773  42.884  0.00  0.00           H
ATOM   2132  CA  SER X 147      11.533  60.051  44.656  0.00  0.00           C
ATOM   2133  HA  SER X 147      11.679  61.128  44.576  0.00  0.00           H
ATOM   2134  CB  SER X 147      10.031  59.587  44.666  0.00  0.00           C
ATOM   2135  HB2 SER X 147       9.631  60.160  45.503  0.00  0.00           H
ATOM   2136  HB3 SER X 147       9.565  59.888  43.727  0.00  0.00           H
ATOM   2137  OG  SER X 147       9.859  58.173  44.874  0.00  0.00           O
ATOM   2138  HG  SER X 147      10.707  57.742  44.745  0.00  0.00           H
ATOM   2139  C   SER X 147      12.145  59.661  46.026  0.00  0.00           C
ATOM   2140  O   SER X 147      11.892  60.380  46.982  0.00  0.00           O
ATOM   2141  N   CYX X 148      12.876  58.506  46.136  0.00  0.00           N
ATOM   2142  H   CYX X 148      12.975  58.055  45.238  0.00  0.00           H
ATOM   2143  CA  CYX X 148      13.510  57.972  47.323  0.00  0.00           C
ATOM   2144  HA  CYX X 148      12.789  57.968  48.141  0.00  0.00           H
ATOM   2145  CB  CYX X 148      13.686  56.515  47.019  0.00  0.00           C
ATOM   2146  HB2 CYX X 148      12.774  56.014  46.695  0.00  0.00           H
ATOM   2147  HB3 CYX X 148      14.238  56.368  46.091  0.00  0.00           H
ATOM   2148  SG  CYX X 148      14.611  55.615  48.335  0.00  0.00           S
ATOM   2149  C   CYX X 148      14.820  58.638  47.611  0.00  0.00           C
ATOM   2150  O   CYX X 148      15.078  59.204  48.691  0.00  0.00           O
ATOM   2151  N   LYS X 149      15.616  58.880  46.594  0.00  0.00           N
ATOM   2152  H   LYS X 149      15.326  58.423  45.741  0.00  0.00           H
ATOM   2153  CA  LYS X 149      16.702  59.807  46.547  0.00  0.00           C
ATOM   2154  HA  LYS X 149      17.464  59.538  47.277  0.00  0.00           H
ATOM   2155  CB  LYS X 149      17.340  59.706  45.202  0.00  0.00           C
ATOM   2156  HB2 LYS X 149      16.650  59.860  44.372  0.00  0.00           H
ATOM   2157  HB3 LYS X 149      18.076  60.504  45.108  0.00  0.00           H
ATOM   2158  CG  LYS X 149      18.073  58.328  45.058  0.00  0.00           C
ATOM   2159  HG2 LYS X 149      18.872  58.230  45.792  0.00  0.00           H
ATOM   2160  HG3 LYS X 149      17.452  57.451  45.240  0.00  0.00           H
ATOM   2161  CD  LYS X 149      18.569  58.089  43.641  0.00  0.00           C
ATOM   2162  HD2 LYS X 149      17.771  57.765  42.972  0.00  0.00           H
ATOM   2163  HD3 LYS X 149      19.077  58.967  43.244  0.00  0.00           H
ATOM   2164  CE  LYS X 149      19.525  56.860  43.645  0.00  0.00           C
ATOM   2165  HE2 LYS X 149      20.497  57.014  44.115  0.00  0.00           H
ATOM   2166  HE3 LYS X 149      19.067  56.075  44.247  0.00  0.00           H
ATOM   2167  NZ  LYS X 149      19.547  56.302  42.249  0.00  0.00           N
ATOM   2168  HZ1 LYS X 149      19.852  56.983  41.568  0.00  0.00           H
ATOM   2169  HZ2 LYS X 149      20.220  55.550  42.218  0.00  0.00           H
ATOM   2170  HZ3 LYS X 149      18.686  55.946  41.858  0.00  0.00           H
ATOM   2171  C   LYS X 149      16.336  61.280  46.800  0.00  0.00           C
ATOM   2172  O   LYS X 149      17.074  62.035  47.415  0.00  0.00           O
ATOM   2173  N   SER X 150      15.092  61.651  46.421  0.00  0.00           N
ATOM   2174  H   SER X 150      14.622  61.040  45.768  0.00  0.00           H
ATOM   2175  CA  SER X 150      14.542  62.909  46.788  0.00  0.00           C
ATOM   2176  HA  SER X 150      15.296  63.669  46.585  0.00  0.00           H
ATOM   2177  CB  SER X 150      13.316  63.290  46.001  0.00  0.00           C
ATOM   2178  HB2 SER X 150      12.507  62.613  46.273  0.00  0.00           H
ATOM   2179  HB3 SER X 150      12.923  64.273  46.260  0.00  0.00           H
ATOM   2180  OG  SER X 150      13.468  63.210  44.547  0.00  0.00           O
ATOM   2181  HG  SER X 150      13.832  62.355  44.310  0.00  0.00           H
ATOM   2182  C   SER X 150      14.220  63.070  48.287  0.00  0.00           C
ATOM   2183  O   SER X 150      14.656  64.071  48.826  0.00  0.00           O
ATOM   2184  N   ALA X 151      13.570  62.055  48.917  0.00  0.00           N
ATOM   2185  H   ALA X 151      13.151  61.339  48.341  0.00  0.00           H
ATOM   2186  CA  ALA X 151      13.273  62.029  50.346  0.00  0.00           C
ATOM   2187  HA  ALA X 151      12.789  62.955  50.656  0.00  0.00           H
ATOM   2188  CB  ALA X 151      12.325  60.829  50.576  0.00  0.00           C
ATOM   2189  HB1 ALA X 151      12.305  60.615  51.645  0.00  0.00           H
ATOM   2190  HB2 ALA X 151      11.349  61.078  50.160  0.00  0.00           H
ATOM   2191  HB3 ALA X 151      12.729  59.911  50.149  0.00  0.00           H
ATOM   2192  C   ALA X 151      14.549  61.984  51.221  0.00  0.00           C
ATOM   2193  O   ALA X 151      14.564  62.610  52.253  0.00  0.00           O
ATOM   2194  N   TYR X 152      15.660  61.308  50.815  0.00  0.00           N
ATOM   2195  H   TYR X 152      15.602  60.978  49.862  0.00  0.00           H
ATOM   2196  CA  TYR X 152      16.836  60.990  51.634  0.00  0.00           C
ATOM   2197  HA  TYR X 152      16.791  61.691  52.467  0.00  0.00           H
ATOM   2198  CB  TYR X 152      16.838  59.569  52.178  0.00  0.00           C
ATOM   2199  HB2 TYR X 152      16.720  58.922  51.309  0.00  0.00           H
ATOM   2200  HB3 TYR X 152      17.748  59.180  52.635  0.00  0.00           H
ATOM   2201  CG  TYR X 152      15.823  59.203  53.231  0.00  0.00           C
ATOM   2202  CD1 TYR X 152      14.913  58.177  52.969  0.00  0.00           C
ATOM   2203  HD1 TYR X 152      15.039  57.619  52.053  0.00  0.00           H
ATOM   2204  CE1 TYR X 152      13.914  57.950  53.923  0.00  0.00           C
ATOM   2205  HE1 TYR X 152      13.233  57.114  53.864  0.00  0.00           H
ATOM   2206  CZ  TYR X 152      13.855  58.754  55.089  0.00  0.00           C
ATOM   2207  OH  TYR X 152      13.114  58.350  56.112  0.00  0.00           O
ATOM   2208  HH  TYR X 152      12.453  57.697  55.870  0.00  0.00           H
ATOM   2209  CE2 TYR X 152      14.715  59.806  55.300  0.00  0.00           C
ATOM   2210  HE2 TYR X 152      14.562  60.380  56.202  0.00  0.00           H
ATOM   2211  CD2 TYR X 152      15.754  59.999  54.387  0.00  0.00           C
ATOM   2212  HD2 TYR X 152      16.564  60.686  54.579  0.00  0.00           H
ATOM   2213  C   TYR X 152      18.078  61.477  50.930  0.00  0.00           C
ATOM   2214  O   TYR X 152      18.832  60.678  50.350  0.00  0.00           O
ATOM   2215  N   PRO X 153      18.372  62.755  51.073  0.00  0.00           N
ATOM   2216  CD  PRO X 153      17.613  63.794  51.644  0.00  0.00           C
ATOM   2217  HD2 PRO X 153      17.843  63.919  52.702  0.00  0.00           H
ATOM   2218  HD3 PRO X 153      16.565  63.640  51.388  0.00  0.00           H
ATOM   2219  CG  PRO X 153      18.110  65.111  50.999  0.00  0.00           C
ATOM   2220  HG2 PRO X 153      17.972  65.953  51.677  0.00  0.00           H
ATOM   2221  HG3 PRO X 153      17.520  65.391  50.127  0.00  0.00           H
ATOM   2222  CB  PRO X 153      19.564  64.766  50.688  0.00  0.00           C
ATOM   2223  HB2 PRO X 153      20.078  64.899  51.640  0.00  0.00           H
ATOM   2224  HB3 PRO X 153      19.990  65.350  49.873  0.00  0.00           H
ATOM   2225  CA  PRO X 153      19.585  63.314  50.341  0.00  0.00           C
ATOM   2226  HA  PRO X 153      19.415  63.212  49.269  0.00  0.00           H
ATOM   2227  C   PRO X 153      20.988  62.584  50.717  0.00  0.00           C
ATOM   2228  O   PRO X 153      21.233  62.351  51.899  0.00  0.00           O
ATOM   2229  N   GLY X 154      21.749  62.064  49.757  0.00  0.00           N
ATOM   2230  H   GLY X 154      21.427  62.266  48.821  0.00  0.00           H
ATOM   2231  CA  GLY X 154      23.121  61.595  49.903  0.00  0.00           C
ATOM   2232  HA2 GLY X 154      23.464  61.285  48.916  0.00  0.00           H
ATOM   2233  HA3 GLY X 154      23.689  62.422  50.331  0.00  0.00           H
ATOM   2234  C   GLY X 154      23.354  60.333  50.742  0.00  0.00           C
ATOM   2235  O   GLY X 154      24.340  60.341  51.546  0.00  0.00           O
ATOM   2236  N   GLN X 155      22.430  59.362  50.751  0.00  0.00           N
ATOM   2237  H   GLN X 155      21.636  59.423  50.130  0.00  0.00           H
ATOM   2238  CA  GLN X 155      22.455  58.244  51.718  0.00  0.00           C
ATOM   2239  HA  GLN X 155      23.487  57.960  51.927  0.00  0.00           H
ATOM   2240  CB  GLN X 155      21.834  58.846  52.977  0.00  0.00           C
ATOM   2241  HB2 GLN X 155      22.522  59.635  53.280  0.00  0.00           H
ATOM   2242  HB3 GLN X 155      20.838  59.226  52.750  0.00  0.00           H
ATOM   2243  CG  GLN X 155      21.770  57.943  54.201  0.00  0.00           C
ATOM   2244  HG2 GLN X 155      20.993  57.182  54.129  0.00  0.00           H
ATOM   2245  HG3 GLN X 155      22.744  57.484  54.369  0.00  0.00           H
ATOM   2246  CD  GLN X 155      21.278  58.665  55.523  0.00  0.00           C
ATOM   2247  OE1 GLN X 155      20.560  59.647  55.474  0.00  0.00           O
ATOM   2248  NE2 GLN X 155      21.611  58.059  56.641  0.00  0.00           N
ATOM   2249 HE21 GLN X 155      21.406  58.436  57.555  0.00  0.00           H
ATOM   2250 HE22 GLN X 155      22.174  57.220  56.649  0.00  0.00           H
ATOM   2251  C   GLN X 155      21.783  56.908  51.250  0.00  0.00           C
ATOM   2252  O   GLN X 155      22.236  55.795  51.624  0.00  0.00           O
ATOM   2253  N   ILE X 156      20.765  56.903  50.395  0.00  0.00           N
ATOM   2254  H   ILE X 156      20.581  57.780  49.929  0.00  0.00           H
ATOM   2255  CA  ILE X 156      20.255  55.704  49.792  0.00  0.00           C
ATOM   2256  HA  ILE X 156      20.040  54.979  50.577  0.00  0.00           H
ATOM   2257  CB  ILE X 156      18.826  55.928  49.189  0.00  0.00           C
ATOM   2258  HB  ILE X 156      18.963  56.656  48.389  0.00  0.00           H
ATOM   2259  CG2 ILE X 156      18.336  54.666  48.495  0.00  0.00           C
ATOM   2260 HG21 ILE X 156      18.747  53.713  48.826  0.00  0.00           H
ATOM   2261 HG22 ILE X 156      17.255  54.801  48.518  0.00  0.00           H
ATOM   2262 HG23 ILE X 156      18.558  54.632  47.428  0.00  0.00           H
ATOM   2263  CG1 ILE X 156      17.783  56.453  50.275  0.00  0.00           C
ATOM   2264 HG12 ILE X 156      18.125  57.411  50.666  0.00  0.00           H
ATOM   2265 HG13 ILE X 156      16.871  56.743  49.754  0.00  0.00           H
ATOM   2266  CD1 ILE X 156      17.387  55.624  51.478  0.00  0.00           C
ATOM   2267 HD11 ILE X 156      16.858  56.354  52.090  0.00  0.00           H
ATOM   2268 HD12 ILE X 156      16.748  54.762  51.284  0.00  0.00           H
ATOM   2269 HD13 ILE X 156      18.297  55.289  51.977  0.00  0.00           H
ATOM   2270  C   ILE X 156      21.274  55.248  48.699  0.00  0.00           C
ATOM   2271  O   ILE X 156      21.188  55.790  47.592  0.00  0.00           O
ATOM   2272  N   THR X 157      22.085  54.192  49.023  0.00  0.00           N
ATOM   2273  H   THR X 157      22.085  53.888  49.986  0.00  0.00           H
ATOM   2274  CA  THR X 157      22.833  53.297  48.101  0.00  0.00           C
ATOM   2275  HA  THR X 157      23.253  53.864  47.270  0.00  0.00           H
ATOM   2276  CB  THR X 157      23.866  52.520  48.936  0.00  0.00           C
ATOM   2277  HB  THR X 157      24.526  51.947  48.284  0.00  0.00           H
ATOM   2278  CG2 THR X 157      24.738  53.384  49.811  0.00  0.00           C
ATOM   2279 HG21 THR X 157      25.222  54.060  49.106  0.00  0.00           H
ATOM   2280 HG22 THR X 157      24.173  53.836  50.626  0.00  0.00           H
ATOM   2281 HG23 THR X 157      25.533  52.789  50.260  0.00  0.00           H
ATOM   2282  OG1 THR X 157      23.208  51.681  49.760  0.00  0.00           O
ATOM   2283  HG1 THR X 157      23.805  51.618  50.509  0.00  0.00           H
ATOM   2284  C   THR X 157      21.906  52.259  47.478  0.00  0.00           C
ATOM   2285  O   THR X 157      20.746  52.097  47.747  0.00  0.00           O
ATOM   2286  N   SER X 158      22.432  51.409  46.521  0.00  0.00           N
ATOM   2287  H   SER X 158      23.361  51.655  46.212  0.00  0.00           H
ATOM   2288  CA  SER X 158      21.793  50.167  45.890  0.00  0.00           C
ATOM   2289  HA  SER X 158      20.904  50.515  45.364  0.00  0.00           H
ATOM   2290  CB  SER X 158      22.817  49.538  44.940  0.00  0.00           C
ATOM   2291  HB2 SER X 158      22.338  48.746  44.365  0.00  0.00           H
ATOM   2292  HB3 SER X 158      22.981  50.324  44.203  0.00  0.00           H
ATOM   2293  OG  SER X 158      24.013  49.247  45.565  0.00  0.00           O
ATOM   2294  HG  SER X 158      24.693  49.492  44.932  0.00  0.00           H
ATOM   2295  C   SER X 158      21.353  49.086  46.881  0.00  0.00           C
ATOM   2296  O   SER X 158      20.697  48.126  46.436  0.00  0.00           O
ATOM   2297  N   ASN X 159      21.666  49.166  48.240  0.00  0.00           N
ATOM   2298  H   ASN X 159      22.157  50.015  48.483  0.00  0.00           H
ATOM   2299  CA  ASN X 159      21.559  48.095  49.265  0.00  0.00           C
ATOM   2300  HA  ASN X 159      21.510  47.082  48.866  0.00  0.00           H
ATOM   2301  CB  ASN X 159      22.780  48.141  50.239  0.00  0.00           C
ATOM   2302  HB2 ASN X 159      22.743  49.073  50.803  0.00  0.00           H
ATOM   2303  HB3 ASN X 159      22.914  47.315  50.937  0.00  0.00           H
ATOM   2304  CG  ASN X 159      24.159  48.089  49.518  0.00  0.00           C
ATOM   2305  OD1 ASN X 159      24.363  47.133  48.808  0.00  0.00           O
ATOM   2306  ND2 ASN X 159      24.992  48.953  49.828  0.00  0.00           N
ATOM   2307 HD21 ASN X 159      25.954  48.947  49.520  0.00  0.00           H
ATOM   2308 HD22 ASN X 159      24.722  49.632  50.525  0.00  0.00           H
ATOM   2309  C   ASN X 159      20.177  48.111  50.082  0.00  0.00           C
ATOM   2310  O   ASN X 159      19.835  47.178  50.807  0.00  0.00           O
ATOM   2311  N   MET X 160      19.492  49.257  49.897  0.00  0.00           N
ATOM   2312  H   MET X 160      19.848  49.796  49.121  0.00  0.00           H
ATOM   2313  CA  MET X 160      18.170  49.602  50.534  0.00  0.00           C
ATOM   2314  HA  MET X 160      17.716  48.641  50.774  0.00  0.00           H
ATOM   2315  CB  MET X 160      18.433  50.304  51.894  0.00  0.00           C
ATOM   2316  HB2 MET X 160      17.529  50.392  52.497  0.00  0.00           H
ATOM   2317  HB3 MET X 160      19.180  49.749  52.463  0.00  0.00           H
ATOM   2318  CG  MET X 160      18.958  51.746  51.751  0.00  0.00           C
ATOM   2319  HG2 MET X 160      19.709  51.839  50.967  0.00  0.00           H
ATOM   2320  HG3 MET X 160      18.156  52.432  51.481  0.00  0.00           H
ATOM   2321  SD  MET X 160      19.731  52.202  53.297  0.00  0.00           S
ATOM   2322  CE  MET X 160      21.398  51.489  53.189  0.00  0.00           C
ATOM   2323  HE1 MET X 160      21.981  51.768  54.067  0.00  0.00           H
ATOM   2324  HE2 MET X 160      21.404  50.399  53.226  0.00  0.00           H
ATOM   2325  HE3 MET X 160      21.867  51.835  52.268  0.00  0.00           H
ATOM   2326  C   MET X 160      17.202  50.281  49.548  0.00  0.00           C
ATOM   2327  O   MET X 160      17.675  50.689  48.447  0.00  0.00           O
ATOM   2328  N   PHE X 161      15.878  50.400  49.946  0.00  0.00           N
ATOM   2329  H   PHE X 161      15.658  49.960  50.828  0.00  0.00           H
ATOM   2330  CA  PHE X 161      14.814  50.969  49.088  0.00  0.00           C
ATOM   2331  HA  PHE X 161      15.304  51.777  48.544  0.00  0.00           H
ATOM   2332  CB  PHE X 161      14.216  49.848  48.157  0.00  0.00           C
ATOM   2333  HB2 PHE X 161      13.663  50.340  47.357  0.00  0.00           H
ATOM   2334  HB3 PHE X 161      14.989  49.264  47.656  0.00  0.00           H
ATOM   2335  CG  PHE X 161      13.413  48.794  48.807  0.00  0.00           C
ATOM   2336  CD1 PHE X 161      12.044  49.032  49.008  0.00  0.00           C
ATOM   2337  HD1 PHE X 161      11.704  49.979  48.617  0.00  0.00           H
ATOM   2338  CE1 PHE X 161      11.338  47.935  49.651  0.00  0.00           C
ATOM   2339  HE1 PHE X 161      10.295  48.076  49.896  0.00  0.00           H
ATOM   2340  CZ  PHE X 161      11.979  46.727  50.078  0.00  0.00           C
ATOM   2341  HZ  PHE X 161      11.429  46.011  50.670  0.00  0.00           H
ATOM   2342  CE2 PHE X 161      13.353  46.577  49.860  0.00  0.00           C
ATOM   2343  HE2 PHE X 161      13.848  45.641  50.071  0.00  0.00           H
ATOM   2344  CD2 PHE X 161      14.093  47.590  49.241  0.00  0.00           C
ATOM   2345  HD2 PHE X 161      15.146  47.358  49.174  0.00  0.00           H
ATOM   2346  C   PHE X 161      13.776  51.693  49.934  0.00  0.00           C
ATOM   2347  O   PHE X 161      13.569  51.318  51.045  0.00  0.00           O
ATOM   2348  N   CYX X 162      13.098  52.671  49.367  0.00  0.00           N
ATOM   2349  H   CYX X 162      13.467  53.095  48.528  0.00  0.00           H
ATOM   2350  CA  CYX X 162      11.963  53.362  49.923  0.00  0.00           C
ATOM   2351  HA  CYX X 162      12.063  53.263  51.004  0.00  0.00           H
ATOM   2352  CB  CYX X 162      11.927  54.875  49.664  0.00  0.00           C
ATOM   2353  HB2 CYX X 162      11.728  55.071  48.610  0.00  0.00           H
ATOM   2354  HB3 CYX X 162      11.141  55.292  50.293  0.00  0.00           H
ATOM   2355  SG  CYX X 162      13.460  55.721  50.045  0.00  0.00           S
ATOM   2356  C   CYX X 162      10.694  52.617  49.535  0.00  0.00           C
ATOM   2357  O   CYX X 162      10.498  52.150  48.374  0.00  0.00           O
ATOM   2358  N   ALA X 163       9.838  52.508  50.564  0.00  0.00           N
ATOM   2359  H   ALA X 163      10.125  52.963  51.418  0.00  0.00           H
ATOM   2360  CA  ALA X 163       8.498  51.888  50.508  0.00  0.00           C
ATOM   2361  HA  ALA X 163       7.983  52.055  49.562  0.00  0.00           H
ATOM   2362  CB  ALA X 163       8.607  50.361  50.586  0.00  0.00           C
ATOM   2363  HB1 ALA X 163       7.587  49.980  50.530  0.00  0.00           H
ATOM   2364  HB2 ALA X 163       9.098  49.859  49.752  0.00  0.00           H
ATOM   2365  HB3 ALA X 163       9.128  50.013  51.477  0.00  0.00           H
ATOM   2366  C   ALA X 163       7.462  52.446  51.535  0.00  0.00           C
ATOM   2367  O   ALA X 163       7.958  52.861  52.595  0.00  0.00           O
ATOM   2368  N   GLY X 164       6.162  52.542  51.148  0.00  0.00           N
ATOM   2369  H   GLY X 164       5.861  52.154  50.265  0.00  0.00           H
ATOM   2370  CA  GLY X 164       5.180  53.264  51.957  0.00  0.00           C
ATOM   2371  HA2 GLY X 164       4.369  52.603  52.262  0.00  0.00           H
ATOM   2372  HA3 GLY X 164       5.632  53.616  52.885  0.00  0.00           H
ATOM   2373  C   GLY X 164       4.630  54.511  51.208  0.00  0.00           C
ATOM   2374  O   GLY X 164       4.282  54.402  50.070  0.00  0.00           O
ATOM   2375  N   TYR X 165       4.547  55.662  51.906  0.00  0.00           N
ATOM   2376  H   TYR X 165       4.879  55.538  52.851  0.00  0.00           H
ATOM   2377  CA  TYR X 165       3.675  56.817  51.494  0.00  0.00           C
ATOM   2378  HA  TYR X 165       3.509  56.651  50.430  0.00  0.00           H
ATOM   2379  CB  TYR X 165       2.275  56.680  52.084  0.00  0.00           C
ATOM   2380  HB2 TYR X 165       2.266  56.694  53.174  0.00  0.00           H
ATOM   2381  HB3 TYR X 165       1.749  57.581  51.768  0.00  0.00           H
ATOM   2382  CG  TYR X 165       1.462  55.403  51.632  0.00  0.00           C
ATOM   2383  CD1 TYR X 165       1.343  54.257  52.458  0.00  0.00           C
ATOM   2384  HD1 TYR X 165       1.871  54.203  53.399  0.00  0.00           H
ATOM   2385  CE1 TYR X 165       0.549  53.217  52.010  0.00  0.00           C
ATOM   2386  HE1 TYR X 165       0.412  52.288  52.543  0.00  0.00           H
ATOM   2387  CZ  TYR X 165      -0.108  53.300  50.749  0.00  0.00           C
ATOM   2388  OH  TYR X 165      -0.853  52.270  50.263  0.00  0.00           O
ATOM   2389  HH  TYR X 165      -1.251  52.452  49.409  0.00  0.00           H
ATOM   2390  CE2 TYR X 165       0.031  54.408  49.926  0.00  0.00           C
ATOM   2391  HE2 TYR X 165      -0.398  54.416  48.935  0.00  0.00           H
ATOM   2392  CD2 TYR X 165       0.863  55.431  50.344  0.00  0.00           C
ATOM   2393  HD2 TYR X 165       0.876  56.281  49.678  0.00  0.00           H
ATOM   2394  C   TYR X 165       4.406  58.189  51.699  0.00  0.00           C
ATOM   2395  O   TYR X 165       4.712  58.543  52.842  0.00  0.00           O
ATOM   2396  N   LEU X 166       4.611  58.994  50.675  0.00  0.00           N
ATOM   2397  H   LEU X 166       4.471  58.721  49.712  0.00  0.00           H
ATOM   2398  CA  LEU X 166       5.362  60.226  50.916  0.00  0.00           C
ATOM   2399  HA  LEU X 166       6.149  59.991  51.632  0.00  0.00           H
ATOM   2400  CB  LEU X 166       6.028  60.665  49.573  0.00  0.00           C
ATOM   2401  HB2 LEU X 166       5.317  60.784  48.756  0.00  0.00           H
ATOM   2402  HB3 LEU X 166       6.490  61.638  49.742  0.00  0.00           H
ATOM   2403  CG  LEU X 166       7.119  59.695  49.158  0.00  0.00           C
ATOM   2404  HG  LEU X 166       6.771  58.662  49.164  0.00  0.00           H
ATOM   2405  CD1 LEU X 166       7.860  59.838  47.806  0.00  0.00           C
ATOM   2406 HD11 LEU X 166       7.237  59.535  46.964  0.00  0.00           H
ATOM   2407 HD12 LEU X 166       8.090  60.892  47.651  0.00  0.00           H
ATOM   2408 HD13 LEU X 166       8.789  59.272  47.739  0.00  0.00           H
ATOM   2409  CD2 LEU X 166       8.236  59.805  50.162  0.00  0.00           C
ATOM   2410 HD21 LEU X 166       9.044  59.144  49.850  0.00  0.00           H
ATOM   2411 HD22 LEU X 166       8.587  60.824  50.327  0.00  0.00           H
ATOM   2412 HD23 LEU X 166       7.998  59.442  51.161  0.00  0.00           H
ATOM   2413  C   LEU X 166       4.465  61.338  51.514  0.00  0.00           C
ATOM   2414  O   LEU X 166       4.931  62.397  51.922  0.00  0.00           O
ATOM   2415  N   GLU X 167       3.155  61.048  51.498  0.00  0.00           N
ATOM   2416  H   GLU X 167       2.881  60.329  50.843  0.00  0.00           H
ATOM   2417  CA  GLU X 167       2.134  61.660  52.316  0.00  0.00           C
ATOM   2418  HA  GLU X 167       2.508  62.659  52.539  0.00  0.00           H
ATOM   2419  CB  GLU X 167       0.904  61.979  51.437  0.00  0.00           C
ATOM   2420  HB2 GLU X 167       1.222  62.643  50.633  0.00  0.00           H
ATOM   2421  HB3 GLU X 167       0.482  61.022  51.131  0.00  0.00           H
ATOM   2422  CG  GLU X 167      -0.306  62.707  52.081  0.00  0.00           C
ATOM   2423  HG2 GLU X 167      -1.098  62.688  51.333  0.00  0.00           H
ATOM   2424  HG3 GLU X 167      -0.539  62.082  52.943  0.00  0.00           H
ATOM   2425  CD  GLU X 167      -0.063  64.140  52.596  0.00  0.00           C
ATOM   2426  OE1 GLU X 167       0.895  64.770  52.116  0.00  0.00           O
ATOM   2427  OE2 GLU X 167      -0.725  64.630  53.551  0.00  0.00           O
ATOM   2428  C   GLU X 167       1.932  61.119  53.747  0.00  0.00           C
ATOM   2429  O   GLU X 167       1.386  61.769  54.613  0.00  0.00           O
ATOM   2430  N   GLY X 168       2.633  60.011  54.000  0.00  0.00           N
ATOM   2431  H   GLY X 168       3.119  59.601  53.215  0.00  0.00           H
ATOM   2432  CA  GLY X 168       2.792  59.397  55.336  0.00  0.00           C
ATOM   2433  HA2 GLY X 168       3.688  58.776  55.318  0.00  0.00           H
ATOM   2434  HA3 GLY X 168       2.968  60.143  56.111  0.00  0.00           H
ATOM   2435  C   GLY X 168       1.679  58.508  55.882  0.00  0.00           C
ATOM   2436  O   GLY X 168       1.031  57.797  55.133  0.00  0.00           O
ATOM   2437  N   GLY X 169       1.361  58.627  57.153  0.00  0.00           N
ATOM   2438  H   GLY X 169       1.823  59.363  57.668  0.00  0.00           H
ATOM   2439  CA  GLY X 169       0.147  58.135  57.737  0.00  0.00           C
ATOM   2440  HA2 GLY X 169      -0.092  58.774  58.587  0.00  0.00           H
ATOM   2441  HA3 GLY X 169      -0.728  58.216  57.092  0.00  0.00           H
ATOM   2442  C   GLY X 169       0.053  56.589  58.029  0.00  0.00           C
ATOM   2443  O   GLY X 169      -0.416  56.197  59.122  0.00  0.00           O
ATOM   2444  N   LYS X 170       0.660  55.737  57.198  0.00  0.00           N
ATOM   2445  H   LYS X 170       1.153  56.216  56.458  0.00  0.00           H
ATOM   2446  CA  LYS X 170       1.082  54.312  57.452  0.00  0.00           C
ATOM   2447  HA  LYS X 170       0.801  54.125  58.488  0.00  0.00           H
ATOM   2448  CB  LYS X 170       0.288  53.456  56.466  0.00  0.00           C
ATOM   2449  HB2 LYS X 170       0.625  53.658  55.449  0.00  0.00           H
ATOM   2450  HB3 LYS X 170       0.469  52.402  56.676  0.00  0.00           H
ATOM   2451  CG  LYS X 170      -1.277  53.736  56.410  0.00  0.00           C
ATOM   2452  HG2 LYS X 170      -1.671  53.883  57.416  0.00  0.00           H
ATOM   2453  HG3 LYS X 170      -1.328  54.718  55.942  0.00  0.00           H
ATOM   2454  CD  LYS X 170      -1.998  52.676  55.588  0.00  0.00           C
ATOM   2455  HD2 LYS X 170      -1.751  52.750  54.529  0.00  0.00           H
ATOM   2456  HD3 LYS X 170      -1.711  51.705  55.993  0.00  0.00           H
ATOM   2457  CE  LYS X 170      -3.497  53.006  55.787  0.00  0.00           C
ATOM   2458  HE2 LYS X 170      -3.661  53.025  56.865  0.00  0.00           H
ATOM   2459  HE3 LYS X 170      -3.795  53.976  55.389  0.00  0.00           H
ATOM   2460  NZ  LYS X 170      -4.443  52.047  55.186  0.00  0.00           N
ATOM   2461  HZ1 LYS X 170      -4.371  51.750  54.223  0.00  0.00           H
ATOM   2462  HZ2 LYS X 170      -4.443  51.192  55.723  0.00  0.00           H
ATOM   2463  HZ3 LYS X 170      -5.375  52.437  55.202  0.00  0.00           H
ATOM   2464  C   LYS X 170       2.596  54.051  57.252  0.00  0.00           C
ATOM   2465  O   LYS X 170       3.175  54.566  56.262  0.00  0.00           O
ATOM   2466  N   ASP X 171       3.254  53.281  58.154  0.00  0.00           N
ATOM   2467  H   ASP X 171       2.712  52.727  58.802  0.00  0.00           H
ATOM   2468  CA  ASP X 171       4.670  53.068  58.170  0.00  0.00           C
ATOM   2469  HA  ASP X 171       4.819  52.833  57.115  0.00  0.00           H
ATOM   2470  CB  ASP X 171       5.322  54.364  58.577  0.00  0.00           C
ATOM   2471  HB2 ASP X 171       4.747  55.191  58.162  0.00  0.00           H
ATOM   2472  HB3 ASP X 171       5.324  54.470  59.662  0.00  0.00           H
ATOM   2473  CG  ASP X 171       6.592  54.683  57.759  0.00  0.00           C
ATOM   2474  OD1 ASP X 171       7.085  55.783  58.022  0.00  0.00           O
ATOM   2475  OD2 ASP X 171       7.026  53.866  56.901  0.00  0.00           O
ATOM   2476  C   ASP X 171       5.174  51.876  59.039  0.00  0.00           C
ATOM   2477  O   ASP X 171       4.410  51.221  59.753  0.00  0.00           O
ATOM   2478  N   SER X 172       6.420  51.493  58.932  0.00  0.00           N
ATOM   2479  H   SER X 172       7.007  51.972  58.264  0.00  0.00           H
ATOM   2480  CA  SER X 172       7.219  50.801  59.993  0.00  0.00           C
ATOM   2481  HA  SER X 172       6.534  50.199  60.591  0.00  0.00           H
ATOM   2482  CB  SER X 172       8.244  49.854  59.397  0.00  0.00           C
ATOM   2483  HB2 SER X 172       8.743  49.433  60.269  0.00  0.00           H
ATOM   2484  HB3 SER X 172       7.579  49.110  58.957  0.00  0.00           H
ATOM   2485  OG  SER X 172       9.100  50.401  58.397  0.00  0.00           O
ATOM   2486  HG  SER X 172       8.544  50.234  57.633  0.00  0.00           H
ATOM   2487  C   SER X 172       7.802  51.718  61.086  0.00  0.00           C
ATOM   2488  O   SER X 172       7.913  52.903  60.854  0.00  0.00           O
ATOM   2489  N   CYX X 173       8.097  51.209  62.264  0.00  0.00           N
ATOM   2490  H   CYX X 173       8.085  50.209  62.409  0.00  0.00           H
ATOM   2491  CA  CYX X 173       8.566  52.044  63.466  0.00  0.00           C
ATOM   2492  HA  CYX X 173       9.299  52.731  63.042  0.00  0.00           H
ATOM   2493  CB  CYX X 173       7.267  52.815  64.062  0.00  0.00           C
ATOM   2494  HB2 CYX X 173       6.515  53.142  63.343  0.00  0.00           H
ATOM   2495  HB3 CYX X 173       6.717  52.093  64.664  0.00  0.00           H
ATOM   2496  SG  CYX X 173       7.656  54.189  65.105  0.00  0.00           S
ATOM   2497  C   CYX X 173       9.249  51.172  64.580  0.00  0.00           C
ATOM   2498  O   CYX X 173       9.474  49.939  64.355  0.00  0.00           O
ATOM   2499  N   GLN X 174       9.600  51.775  65.746  0.00  0.00           N
ATOM   2500  H   GLN X 174       9.492  52.779  65.729  0.00  0.00           H
ATOM   2501  CA  GLN X 174      10.440  51.089  66.860  0.00  0.00           C
ATOM   2502  HA  GLN X 174      11.460  50.984  66.490  0.00  0.00           H
ATOM   2503  CB  GLN X 174      10.595  52.014  68.117  0.00  0.00           C
ATOM   2504  HB2 GLN X 174       9.557  52.147  68.422  0.00  0.00           H
ATOM   2505  HB3 GLN X 174      11.109  51.489  68.921  0.00  0.00           H
ATOM   2506  CG  GLN X 174      11.331  53.360  67.818  0.00  0.00           C
ATOM   2507  HG2 GLN X 174      11.875  53.674  68.709  0.00  0.00           H
ATOM   2508  HG3 GLN X 174      11.977  53.244  66.948  0.00  0.00           H
ATOM   2509  CD  GLN X 174      10.417  54.456  67.604  0.00  0.00           C
ATOM   2510  OE1 GLN X 174       9.269  54.510  67.980  0.00  0.00           O
ATOM   2511  NE2 GLN X 174      10.867  55.422  66.928  0.00  0.00           N
ATOM   2512 HE21 GLN X 174      10.339  56.236  66.647  0.00  0.00           H
ATOM   2513 HE22 GLN X 174      11.839  55.511  66.668  0.00  0.00           H
ATOM   2514  C   GLN X 174       9.903  49.702  67.244  0.00  0.00           C
ATOM   2515  O   GLN X 174       8.829  49.664  67.794  0.00  0.00           O
ATOM   2516  N   GLY X 175      10.618  48.661  66.769  0.00  0.00           N
ATOM   2517  H   GLY X 175      11.505  48.856  66.328  0.00  0.00           H
ATOM   2518  CA  GLY X 175      10.291  47.188  66.985  0.00  0.00           C
ATOM   2519  HA2 GLY X 175      11.186  46.733  67.409  0.00  0.00           H
ATOM   2520  HA3 GLY X 175       9.458  47.149  67.686  0.00  0.00           H
ATOM   2521  C   GLY X 175       9.938  46.317  65.739  0.00  0.00           C
ATOM   2522  O   GLY X 175       9.849  45.096  65.941  0.00  0.00           O
ATOM   2523  N   ASP X 176       9.646  46.930  64.624  0.00  0.00           N
ATOM   2524  H   ASP X 176       9.658  47.938  64.562  0.00  0.00           H
ATOM   2525  CA  ASP X 176       9.243  46.123  63.360  0.00  0.00           C
ATOM   2526  HA  ASP X 176       8.667  45.253  63.675  0.00  0.00           H
ATOM   2527  CB  ASP X 176       8.382  47.082  62.468  0.00  0.00           C
ATOM   2528  HB2 ASP X 176       8.962  47.994  62.326  0.00  0.00           H
ATOM   2529  HB3 ASP X 176       8.163  46.666  61.485  0.00  0.00           H
ATOM   2530  CG  ASP X 176       7.141  47.634  63.133  0.00  0.00           C
ATOM   2531  OD1 ASP X 176       6.896  48.874  63.145  0.00  0.00           O
ATOM   2532  OD2 ASP X 176       6.447  46.839  63.796  0.00  0.00           O
ATOM   2533  C   ASP X 176      10.502  45.577  62.610  0.00  0.00           C
ATOM   2534  O   ASP X 176      10.398  44.548  62.065  0.00  0.00           O
ATOM   2535  N   SER X 177      11.678  46.196  62.867  0.00  0.00           N
ATOM   2536  H   SER X 177      11.780  46.904  63.580  0.00  0.00           H
ATOM   2537  CA  SER X 177      13.026  45.767  62.365  0.00  0.00           C
ATOM   2538  HA  SER X 177      13.092  46.088  61.325  0.00  0.00           H
ATOM   2539  CB  SER X 177      14.091  46.504  63.181  0.00  0.00           C
ATOM   2540  HB2 SER X 177      14.216  45.980  64.129  0.00  0.00           H
ATOM   2541  HB3 SER X 177      14.902  46.309  62.480  0.00  0.00           H
ATOM   2542  OG  SER X 177      13.902  47.855  63.381  0.00  0.00           O
ATOM   2543  HG  SER X 177      13.675  48.122  64.275  0.00  0.00           H
ATOM   2544  C   SER X 177      13.237  44.288  62.342  0.00  0.00           C
ATOM   2545  O   SER X 177      12.975  43.600  63.307  0.00  0.00           O
ATOM   2546  N   GLY X 178      13.725  43.755  61.171  0.00  0.00           N
ATOM   2547  H   GLY X 178      13.736  44.296  60.318  0.00  0.00           H
ATOM   2548  CA  GLY X 178      13.929  42.329  60.947  0.00  0.00           C
ATOM   2549  HA2 GLY X 178      14.585  42.217  60.083  0.00  0.00           H
ATOM   2550  HA3 GLY X 178      14.225  41.748  61.821  0.00  0.00           H
ATOM   2551  C   GLY X 178      12.600  41.645  60.358  0.00  0.00           C
ATOM   2552  O   GLY X 178      12.741  40.577  59.780  0.00  0.00           O
ATOM   2553  N   GLY X 179      11.409  42.282  60.355  0.00  0.00           N
ATOM   2554  H   GLY X 179      11.342  43.237  60.675  0.00  0.00           H
ATOM   2555  CA  GLY X 179      10.226  41.705  59.669  0.00  0.00           C
ATOM   2556  HA2 GLY X 179      10.106  40.720  60.121  0.00  0.00           H
ATOM   2557  HA3 GLY X 179       9.347  42.336  59.804  0.00  0.00           H
ATOM   2558  C   GLY X 179      10.444  41.850  58.129  0.00  0.00           C
ATOM   2559  O   GLY X 179      11.057  42.802  57.688  0.00  0.00           O
ATOM   2560  N   PRO X 180       9.851  40.876  57.436  0.00  0.00           N
ATOM   2561  CD  PRO X 180       9.247  39.650  57.984  0.00  0.00           C
ATOM   2562  HD2 PRO X 180       8.431  39.905  58.660  0.00  0.00           H
ATOM   2563  HD3 PRO X 180      10.032  38.991  58.354  0.00  0.00           H
ATOM   2564  CG  PRO X 180       8.603  38.991  56.817  0.00  0.00           C
ATOM   2565  HG2 PRO X 180       7.674  39.509  56.577  0.00  0.00           H
ATOM   2566  HG3 PRO X 180       8.427  37.922  56.935  0.00  0.00           H
ATOM   2567  CB  PRO X 180       9.618  39.342  55.677  0.00  0.00           C
ATOM   2568  HB2 PRO X 180       9.327  39.099  54.655  0.00  0.00           H
ATOM   2569  HB3 PRO X 180      10.484  38.729  55.926  0.00  0.00           H
ATOM   2570  CA  PRO X 180      10.017  40.717  56.015  0.00  0.00           C
ATOM   2571  HA  PRO X 180      11.046  40.918  55.716  0.00  0.00           H
ATOM   2572  C   PRO X 180       9.121  41.650  55.171  0.00  0.00           C
ATOM   2573  O   PRO X 180       8.167  42.235  55.715  0.00  0.00           O
ATOM   2574  N   VAL X 181       9.479  41.901  53.923  0.00  0.00           N
ATOM   2575  H   VAL X 181      10.422  41.662  53.653  0.00  0.00           H
ATOM   2576  CA  VAL X 181       8.731  42.665  52.923  0.00  0.00           C
ATOM   2577  HA  VAL X 181       7.713  42.889  53.243  0.00  0.00           H
ATOM   2578  CB  VAL X 181       9.372  43.980  52.544  0.00  0.00           C
ATOM   2579  HB  VAL X 181      10.385  43.856  52.162  0.00  0.00           H
ATOM   2580  CG1 VAL X 181       8.584  44.623  51.328  0.00  0.00           C
ATOM   2581 HG11 VAL X 181       8.986  44.329  50.358  0.00  0.00           H
ATOM   2582 HG12 VAL X 181       7.518  44.480  51.507  0.00  0.00           H
ATOM   2583 HG13 VAL X 181       8.755  45.696  51.411  0.00  0.00           H
ATOM   2584  CG2 VAL X 181       9.440  45.047  53.744  0.00  0.00           C
ATOM   2585 HG21 VAL X 181       8.483  45.242  54.228  0.00  0.00           H
ATOM   2586 HG22 VAL X 181      10.195  44.721  54.459  0.00  0.00           H
ATOM   2587 HG23 VAL X 181       9.806  46.000  53.361  0.00  0.00           H
ATOM   2588  C   VAL X 181       8.692  41.741  51.718  0.00  0.00           C
ATOM   2589  O   VAL X 181       9.668  41.209  51.249  0.00  0.00           O
ATOM   2590  N   VAL X 182       7.439  41.544  51.273  0.00  0.00           N
ATOM   2591  H   VAL X 182       6.701  42.080  51.706  0.00  0.00           H
ATOM   2592  CA  VAL X 182       6.992  40.303  50.595  0.00  0.00           C
ATOM   2593  HA  VAL X 182       7.853  39.823  50.129  0.00  0.00           H
ATOM   2594  CB  VAL X 182       6.394  39.369  51.633  0.00  0.00           C
ATOM   2595  HB  VAL X 182       5.408  39.750  51.899  0.00  0.00           H
ATOM   2596  CG1 VAL X 182       6.177  37.895  51.054  0.00  0.00           C
ATOM   2597 HG11 VAL X 182       5.668  37.388  51.874  0.00  0.00           H
ATOM   2598 HG12 VAL X 182       5.463  37.845  50.232  0.00  0.00           H
ATOM   2599 HG13 VAL X 182       7.157  37.562  50.711  0.00  0.00           H
ATOM   2600  CG2 VAL X 182       7.206  39.148  52.966  0.00  0.00           C
ATOM   2601 HG21 VAL X 182       6.854  38.343  53.611  0.00  0.00           H
ATOM   2602 HG22 VAL X 182       8.237  38.848  52.779  0.00  0.00           H
ATOM   2603 HG23 VAL X 182       7.335  40.058  53.552  0.00  0.00           H
ATOM   2604  C   VAL X 182       6.064  40.688  49.481  0.00  0.00           C
ATOM   2605  O   VAL X 182       5.083  41.425  49.696  0.00  0.00           O
ATOM   2606  N   CYX X 183       6.413  40.199  48.297  0.00  0.00           N
ATOM   2607  H   CYX X 183       7.305  39.730  48.226  0.00  0.00           H
ATOM   2608  CA  CYX X 183       5.665  40.519  47.088  0.00  0.00           C
ATOM   2609  HA  CYX X 183       4.664  40.866  47.347  0.00  0.00           H
ATOM   2610  CB  CYX X 183       6.312  41.651  46.325  0.00  0.00           C
ATOM   2611  HB2 CYX X 183       6.957  41.198  45.572  0.00  0.00           H
ATOM   2612  HB3 CYX X 183       5.528  42.132  45.740  0.00  0.00           H
ATOM   2613  SG  CYX X 183       7.163  42.955  47.258  0.00  0.00           S
ATOM   2614  C   CYX X 183       5.396  39.267  46.242  0.00  0.00           C
ATOM   2615  O   CYX X 183       6.374  38.528  45.998  0.00  0.00           O
ATOM   2616  N   SER X 184       4.169  38.993  45.851  0.00  0.00           N
ATOM   2617  H   SER X 184       3.462  39.629  46.190  0.00  0.00           H
ATOM   2618  CA  SER X 184       3.666  37.696  45.271  0.00  0.00           C
ATOM   2619  HA  SER X 184       2.587  37.848  45.285  0.00  0.00           H
ATOM   2620  CB  SER X 184       4.116  37.664  43.781  0.00  0.00           C
ATOM   2621  HB2 SER X 184       3.786  38.585  43.300  0.00  0.00           H
ATOM   2622  HB3 SER X 184       5.199  37.740  43.683  0.00  0.00           H
ATOM   2623  OG  SER X 184       3.524  36.541  43.151  0.00  0.00           O
ATOM   2624  HG  SER X 184       3.826  36.669  42.249  0.00  0.00           H
ATOM   2625  C   SER X 184       4.111  36.402  46.013  0.00  0.00           C
ATOM   2626  O   SER X 184       4.579  35.427  45.455  0.00  0.00           O
ATOM   2627  N   GLY X 185       4.257  36.564  47.301  0.00  0.00           N
ATOM   2628  H   GLY X 185       3.872  37.376  47.761  0.00  0.00           H
ATOM   2629  CA  GLY X 185       4.942  35.626  48.214  0.00  0.00           C
ATOM   2630  HA2 GLY X 185       4.764  36.124  49.167  0.00  0.00           H
ATOM   2631  HA3 GLY X 185       4.417  34.671  48.193  0.00  0.00           H
ATOM   2632  C   GLY X 185       6.454  35.424  48.141  0.00  0.00           C
ATOM   2633  O   GLY X 185       6.875  34.562  48.881  0.00  0.00           O
ATOM   2634  N   LYS X 186       7.262  36.226  47.470  0.00  0.00           N
ATOM   2635  H   LYS X 186       6.856  37.014  46.987  0.00  0.00           H
ATOM   2636  CA  LYS X 186       8.758  36.206  47.571  0.00  0.00           C
ATOM   2637  HA  LYS X 186       9.074  35.269  48.030  0.00  0.00           H
ATOM   2638  CB  LYS X 186       9.379  36.523  46.256  0.00  0.00           C
ATOM   2639  HB2 LYS X 186       9.215  37.482  45.765  0.00  0.00           H
ATOM   2640  HB3 LYS X 186      10.440  36.302  46.371  0.00  0.00           H
ATOM   2641  CG  LYS X 186       8.909  35.749  45.052  0.00  0.00           C
ATOM   2642  HG2 LYS X 186       7.834  35.844  44.899  0.00  0.00           H
ATOM   2643  HG3 LYS X 186       9.348  36.088  44.114  0.00  0.00           H
ATOM   2644  CD  LYS X 186       9.298  34.269  45.175  0.00  0.00           C
ATOM   2645  HD2 LYS X 186      10.379  34.161  45.258  0.00  0.00           H
ATOM   2646  HD3 LYS X 186       8.857  33.783  46.046  0.00  0.00           H
ATOM   2647  CE  LYS X 186       8.843  33.513  43.941  0.00  0.00           C
ATOM   2648  HE2 LYS X 186       7.815  33.707  43.633  0.00  0.00           H
ATOM   2649  HE3 LYS X 186       9.443  33.817  43.083  0.00  0.00           H
ATOM   2650  NZ  LYS X 186       9.071  32.058  44.148  0.00  0.00           N
ATOM   2651  HZ1 LYS X 186       8.855  31.501  43.334  0.00  0.00           H
ATOM   2652  HZ2 LYS X 186      10.027  31.754  44.265  0.00  0.00           H
ATOM   2653  HZ3 LYS X 186       8.555  31.562  44.860  0.00  0.00           H
ATOM   2654  C   LYS X 186       9.224  37.312  48.514  0.00  0.00           C
ATOM   2655  O   LYS X 186       8.764  38.454  48.471  0.00  0.00           O
ATOM   2656  N   LEU X 187      10.249  36.936  49.282  0.00  0.00           N
ATOM   2657  H   LEU X 187      10.359  35.946  49.449  0.00  0.00           H
ATOM   2658  CA  LEU X 187      11.149  37.797  50.045  0.00  0.00           C
ATOM   2659  HA  LEU X 187      10.433  38.317  50.681  0.00  0.00           H
ATOM   2660  CB  LEU X 187      12.006  36.929  50.929  0.00  0.00           C
ATOM   2661  HB2 LEU X 187      11.452  36.102  51.374  0.00  0.00           H
ATOM   2662  HB3 LEU X 187      12.777  36.552  50.257  0.00  0.00           H
ATOM   2663  CG  LEU X 187      12.739  37.757  52.057  0.00  0.00           C
ATOM   2664  HG  LEU X 187      13.188  38.677  51.683  0.00  0.00           H
ATOM   2665  CD1 LEU X 187      11.786  38.211  53.219  0.00  0.00           C
ATOM   2666 HD11 LEU X 187      12.382  38.409  54.110  0.00  0.00           H
ATOM   2667 HD12 LEU X 187      11.161  39.048  52.910  0.00  0.00           H
ATOM   2668 HD13 LEU X 187      11.212  37.294  53.351  0.00  0.00           H
ATOM   2669  CD2 LEU X 187      13.823  36.847  52.615  0.00  0.00           C
ATOM   2670 HD21 LEU X 187      14.420  36.569  51.746  0.00  0.00           H
ATOM   2671 HD22 LEU X 187      14.462  37.438  53.270  0.00  0.00           H
ATOM   2672 HD23 LEU X 187      13.427  35.987  53.155  0.00  0.00           H
ATOM   2673  C   LEU X 187      11.905  38.797  49.269  0.00  0.00           C
ATOM   2674  O   LEU X 187      13.104  38.726  49.184  0.00  0.00           O
ATOM   2675  N   GLN X 188      11.278  39.894  48.859  0.00  0.00           N
ATOM   2676  H   GLN X 188      10.276  39.860  48.983  0.00  0.00           H
ATOM   2677  CA  GLN X 188      11.882  41.106  48.228  0.00  0.00           C
ATOM   2678  HA  GLN X 188      12.676  40.779  47.557  0.00  0.00           H
ATOM   2679  CB  GLN X 188      10.780  41.864  47.493  0.00  0.00           C
ATOM   2680  HB2 GLN X 188       9.941  42.024  48.170  0.00  0.00           H
ATOM   2681  HB3 GLN X 188      11.121  42.883  47.306  0.00  0.00           H
ATOM   2682  CG  GLN X 188      10.282  41.197  46.150  0.00  0.00           C
ATOM   2683  HG2 GLN X 188       9.990  40.183  46.422  0.00  0.00           H
ATOM   2684  HG3 GLN X 188       9.382  41.690  45.781  0.00  0.00           H
ATOM   2685  CD  GLN X 188      11.296  41.165  44.983  0.00  0.00           C
ATOM   2686  OE1 GLN X 188      12.488  41.504  45.120  0.00  0.00           O
ATOM   2687  NE2 GLN X 188      10.985  40.702  43.767  0.00  0.00           N
ATOM   2688 HE21 GLN X 188      11.763  40.513  43.151  0.00  0.00           H
ATOM   2689 HE22 GLN X 188      10.140  40.154  43.689  0.00  0.00           H
ATOM   2690  C   GLN X 188      12.624  42.075  49.178  0.00  0.00           C
ATOM   2691  O   GLN X 188      13.454  42.900  48.708  0.00  0.00           O
ATOM   2692  N   GLY X 189      12.421  42.019  50.530  0.00  0.00           N
ATOM   2693  H   GLY X 189      11.847  41.316  50.972  0.00  0.00           H
ATOM   2694  CA  GLY X 189      12.867  43.074  51.419  0.00  0.00           C
ATOM   2695  HA2 GLY X 189      13.892  43.328  51.149  0.00  0.00           H
ATOM   2696  HA3 GLY X 189      12.311  44.000  51.277  0.00  0.00           H
ATOM   2697  C   GLY X 189      12.865  42.696  52.876  0.00  0.00           C
ATOM   2698  O   GLY X 189      12.136  41.789  53.290  0.00  0.00           O
ATOM   2699  N   ILE X 190      13.396  43.620  53.753  0.00  0.00           N
ATOM   2700  H   ILE X 190      13.912  44.388  53.347  0.00  0.00           H
ATOM   2701  CA  ILE X 190      13.265  43.549  55.217  0.00  0.00           C
ATOM   2702  HA  ILE X 190      12.331  43.046  55.464  0.00  0.00           H
ATOM   2703  CB  ILE X 190      14.530  42.840  55.901  0.00  0.00           C
ATOM   2704  HB  ILE X 190      15.450  43.147  55.404  0.00  0.00           H
ATOM   2705  CG2 ILE X 190      14.782  43.248  57.395  0.00  0.00           C
ATOM   2706 HG21 ILE X 190      15.200  44.245  57.536  0.00  0.00           H
ATOM   2707 HG22 ILE X 190      13.802  43.126  57.857  0.00  0.00           H
ATOM   2708 HG23 ILE X 190      15.454  42.543  57.883  0.00  0.00           H
ATOM   2709  CG1 ILE X 190      14.522  41.340  55.691  0.00  0.00           C
ATOM   2710 HG12 ILE X 190      13.851  40.760  56.325  0.00  0.00           H
ATOM   2711 HG13 ILE X 190      14.155  41.134  54.686  0.00  0.00           H
ATOM   2712  CD1 ILE X 190      15.945  40.640  55.675  0.00  0.00           C
ATOM   2713 HD11 ILE X 190      16.501  40.982  56.548  0.00  0.00           H
ATOM   2714 HD12 ILE X 190      15.686  39.582  55.724  0.00  0.00           H
ATOM   2715 HD13 ILE X 190      16.501  40.840  54.760  0.00  0.00           H
ATOM   2716  C   ILE X 190      13.172  44.993  55.810  0.00  0.00           C
ATOM   2717  O   ILE X 190      13.882  45.884  55.430  0.00  0.00           O
ATOM   2718  N   VAL X 191      12.420  45.203  56.901  0.00  0.00           N
ATOM   2719  H   VAL X 191      11.881  44.435  57.274  0.00  0.00           H
ATOM   2720  CA  VAL X 191      12.244  46.466  57.676  0.00  0.00           C
ATOM   2721  HA  VAL X 191      11.716  47.261  57.149  0.00  0.00           H
ATOM   2722  CB  VAL X 191      11.261  46.141  58.787  0.00  0.00           C
ATOM   2723  HB  VAL X 191      11.555  45.305  59.422  0.00  0.00           H
ATOM   2724  CG1 VAL X 191      11.011  47.374  59.617  0.00  0.00           C
ATOM   2725 HG11 VAL X 191      10.508  48.204  59.121  0.00  0.00           H
ATOM   2726 HG12 VAL X 191      10.358  47.072  60.436  0.00  0.00           H
ATOM   2727 HG13 VAL X 191      11.926  47.832  59.992  0.00  0.00           H
ATOM   2728  CG2 VAL X 191       9.905  45.789  58.326  0.00  0.00           C
ATOM   2729 HG21 VAL X 191       9.196  45.711  59.150  0.00  0.00           H
ATOM   2730 HG22 VAL X 191       9.525  46.600  57.704  0.00  0.00           H
ATOM   2731 HG23 VAL X 191       9.756  44.858  57.778  0.00  0.00           H
ATOM   2732  C   VAL X 191      13.550  46.857  58.289  0.00  0.00           C
ATOM   2733  O   VAL X 191      14.086  46.088  59.105  0.00  0.00           O
ATOM   2734  N   SER X 192      14.060  48.031  57.858  0.00  0.00           N
ATOM   2735  H   SER X 192      13.602  48.496  57.087  0.00  0.00           H
ATOM   2736  CA  SER X 192      15.346  48.504  58.300  0.00  0.00           C
ATOM   2737  HA  SER X 192      15.679  47.712  58.970  0.00  0.00           H
ATOM   2738  CB  SER X 192      16.296  48.491  57.159  0.00  0.00           C
ATOM   2739  HB2 SER X 192      16.511  47.492  56.779  0.00  0.00           H
ATOM   2740  HB3 SER X 192      15.969  49.101  56.317  0.00  0.00           H
ATOM   2741  OG  SER X 192      17.565  48.926  57.505  0.00  0.00           O
ATOM   2742  HG  SER X 192      18.074  48.148  57.745  0.00  0.00           H
ATOM   2743  C   SER X 192      15.386  49.722  59.138  0.00  0.00           C
ATOM   2744  O   SER X 192      15.486  49.598  60.360  0.00  0.00           O
ATOM   2745  N   TRP X 193      15.155  50.892  58.558  0.00  0.00           N
ATOM   2746  H   TRP X 193      14.989  50.953  57.563  0.00  0.00           H
ATOM   2747  CA  TRP X 193      15.098  52.246  59.239  0.00  0.00           C
ATOM   2748  HA  TRP X 193      14.793  52.099  60.275  0.00  0.00           H
ATOM   2749  CB  TRP X 193      16.531  52.864  59.342  0.00  0.00           C
ATOM   2750  HB2 TRP X 193      16.533  53.754  59.972  0.00  0.00           H
ATOM   2751  HB3 TRP X 193      17.087  52.141  59.939  0.00  0.00           H
ATOM   2752  CG  TRP X 193      17.264  53.221  58.091  0.00  0.00           C
ATOM   2753  CD1 TRP X 193      17.976  52.336  57.369  0.00  0.00           C
ATOM   2754  HD1 TRP X 193      18.055  51.295  57.644  0.00  0.00           H
ATOM   2755  NE1 TRP X 193      18.594  53.047  56.343  0.00  0.00           N
ATOM   2756  HE1 TRP X 193      19.125  52.612  55.602  0.00  0.00           H
ATOM   2757  CE2 TRP X 193      18.200  54.367  56.292  0.00  0.00           C
ATOM   2758  CZ2 TRP X 193      18.543  55.435  55.459  0.00  0.00           C
ATOM   2759  HZ2 TRP X 193      19.072  55.272  54.532  0.00  0.00           H
ATOM   2760  CH2 TRP X 193      18.083  56.706  55.732  0.00  0.00           C
ATOM   2761  HH2 TRP X 193      18.235  57.500  55.017  0.00  0.00           H
ATOM   2762  CZ3 TRP X 193      17.367  56.903  56.923  0.00  0.00           C
ATOM   2763  HZ3 TRP X 193      17.118  57.916  57.204  0.00  0.00           H
ATOM   2764  CE3 TRP X 193      17.088  55.878  57.843  0.00  0.00           C
ATOM   2765  HE3 TRP X 193      16.612  55.999  58.805  0.00  0.00           H
ATOM   2766  CD2 TRP X 193      17.425  54.533  57.471  0.00  0.00           C
ATOM   2767  C   TRP X 193      14.079  53.231  58.652  0.00  0.00           C
ATOM   2768  O   TRP X 193      13.102  52.858  57.925  0.00  0.00           O
ATOM   2769  N   GLY X 194      14.268  54.546  58.967  0.00  0.00           N
ATOM   2770  H   GLY X 194      15.106  54.830  59.453  0.00  0.00           H
ATOM   2771  CA  GLY X 194      13.479  55.705  58.471  0.00  0.00           C
ATOM   2772  HA2 GLY X 194      13.671  55.973  57.432  0.00  0.00           H
ATOM   2773  HA3 GLY X 194      12.430  55.410  58.434  0.00  0.00           H
ATOM   2774  C   GLY X 194      13.564  56.897  59.477  0.00  0.00           C
ATOM   2775  O   GLY X 194      13.662  56.743  60.642  0.00  0.00           O
ATOM   2776  N   SER X 195      13.530  58.133  59.023  0.00  0.00           N
ATOM   2777  H   SER X 195      13.449  58.309  58.031  0.00  0.00           H
ATOM   2778  CA  SER X 195      13.374  59.314  59.847  0.00  0.00           C
ATOM   2779  HA  SER X 195      14.200  59.284  60.558  0.00  0.00           H
ATOM   2780  CB  SER X 195      13.690  60.510  58.980  0.00  0.00           C
ATOM   2781  HB2 SER X 195      14.601  60.208  58.464  0.00  0.00           H
ATOM   2782  HB3 SER X 195      12.958  60.662  58.187  0.00  0.00           H
ATOM   2783  OG  SER X 195      13.941  61.626  59.856  0.00  0.00           O
ATOM   2784  HG  SER X 195      14.640  62.154  59.465  0.00  0.00           H
ATOM   2785  C   SER X 195      12.025  59.539  60.530  0.00  0.00           C
ATOM   2786  O   SER X 195      10.972  59.725  59.849  0.00  0.00           O
ATOM   2787  N   GLY X 196      11.936  59.380  61.943  0.00  0.00           N
ATOM   2788  H   GLY X 196      12.710  59.009  62.475  0.00  0.00           H
ATOM   2789  CA  GLY X 196      10.631  59.393  62.556  0.00  0.00           C
ATOM   2790  HA2 GLY X 196      10.841  59.477  63.622  0.00  0.00           H
ATOM   2791  HA3 GLY X 196      10.094  60.296  62.266  0.00  0.00           H
ATOM   2792  C   GLY X 196       9.725  58.210  62.123  0.00  0.00           C
ATOM   2793  O   GLY X 196      10.175  57.132  61.754  0.00  0.00           O
ATOM   2794  N   CYX X 197       8.462  58.351  62.161  0.00  0.00           N
ATOM   2795  H   CYX X 197       8.069  59.242  62.427  0.00  0.00           H
ATOM   2796  CA  CYX X 197       7.535  57.293  61.778  0.00  0.00           C
ATOM   2797  HA  CYX X 197       7.980  56.613  61.052  0.00  0.00           H
ATOM   2798  CB  CYX X 197       7.103  56.439  62.998  0.00  0.00           C
ATOM   2799  HB2 CYX X 197       6.787  57.007  63.873  0.00  0.00           H
ATOM   2800  HB3 CYX X 197       6.301  55.739  62.763  0.00  0.00           H
ATOM   2801  SG  CYX X 197       8.466  55.466  63.684  0.00  0.00           S
ATOM   2802  C   CYX X 197       6.304  58.024  61.035  0.00  0.00           C
ATOM   2803  O   CYX X 197       5.805  58.996  61.652  0.00  0.00           O
ATOM   2804  N   ALA X 198       5.843  57.535  59.893  0.00  0.00           N
ATOM   2805  H   ALA X 198       6.276  56.730  59.463  0.00  0.00           H
ATOM   2806  CA  ALA X 198       4.647  57.906  59.099  0.00  0.00           C
ATOM   2807  HA  ALA X 198       4.689  57.397  58.136  0.00  0.00           H
ATOM   2808  CB  ALA X 198       3.415  57.380  59.808  0.00  0.00           C
ATOM   2809  HB1 ALA X 198       3.358  56.292  59.847  0.00  0.00           H
ATOM   2810  HB2 ALA X 198       3.263  57.727  60.830  0.00  0.00           H
ATOM   2811  HB3 ALA X 198       2.528  57.588  59.210  0.00  0.00           H
ATOM   2812  C   ALA X 198       4.686  59.361  58.605  0.00  0.00           C
ATOM   2813  O   ALA X 198       3.577  59.930  58.380  0.00  0.00           O
ATOM   2814  N   GLN X 199       5.793  60.100  58.626  0.00  0.00           N
ATOM   2815  H   GLN X 199       6.676  59.611  58.664  0.00  0.00           H
ATOM   2816  CA  GLN X 199       5.858  61.499  58.290  0.00  0.00           C
ATOM   2817  HA  GLN X 199       4.959  61.943  58.717  0.00  0.00           H
ATOM   2818  CB  GLN X 199       7.070  62.161  59.007  0.00  0.00           C
ATOM   2819  HB2 GLN X 199       7.910  61.601  58.597  0.00  0.00           H
ATOM   2820  HB3 GLN X 199       7.227  63.175  58.638  0.00  0.00           H
ATOM   2821  CG  GLN X 199       7.053  62.227  60.543  0.00  0.00           C
ATOM   2822  HG2 GLN X 199       6.165  62.738  60.915  0.00  0.00           H
ATOM   2823  HG3 GLN X 199       7.062  61.219  60.959  0.00  0.00           H
ATOM   2824  CD  GLN X 199       8.315  63.004  61.126  0.00  0.00           C
ATOM   2825  OE1 GLN X 199       8.689  64.105  60.768  0.00  0.00           O
ATOM   2826  NE2 GLN X 199       8.867  62.497  62.172  0.00  0.00           N
ATOM   2827 HE21 GLN X 199       9.859  62.667  62.255  0.00  0.00           H
ATOM   2828 HE22 GLN X 199       8.492  61.672  62.618  0.00  0.00           H
ATOM   2829  C   GLN X 199       5.977  61.836  56.738  0.00  0.00           C
ATOM   2830  O   GLN X 199       6.660  61.088  56.026  0.00  0.00           O
ATOM   2831  N   LYS X 200       5.442  62.986  56.368  0.00  0.00           N
ATOM   2832  H   LYS X 200       5.071  63.537  57.129  0.00  0.00           H
ATOM   2833  CA  LYS X 200       5.508  63.526  54.981  0.00  0.00           C
ATOM   2834  HA  LYS X 200       4.972  62.862  54.303  0.00  0.00           H
ATOM   2835  CB  LYS X 200       4.797  64.817  54.945  0.00  0.00           C
ATOM   2836  HB2 LYS X 200       3.825  64.624  55.398  0.00  0.00           H
ATOM   2837  HB3 LYS X 200       5.265  65.556  55.596  0.00  0.00           H
ATOM   2838  CG  LYS X 200       4.642  65.401  53.522  0.00  0.00           C
ATOM   2839  HG2 LYS X 200       5.603  65.731  53.127  0.00  0.00           H
ATOM   2840  HG3 LYS X 200       4.140  64.631  52.936  0.00  0.00           H
ATOM   2841  CD  LYS X 200       3.607  66.542  53.632  0.00  0.00           C
ATOM   2842  HD2 LYS X 200       2.574  66.273  53.852  0.00  0.00           H
ATOM   2843  HD3 LYS X 200       3.992  67.104  54.482  0.00  0.00           H
ATOM   2844  CE  LYS X 200       3.463  67.499  52.415  0.00  0.00           C
ATOM   2845  HE2 LYS X 200       2.602  68.128  52.642  0.00  0.00           H
ATOM   2846  HE3 LYS X 200       4.425  68.010  52.362  0.00  0.00           H
ATOM   2847  NZ  LYS X 200       3.161  66.623  51.258  0.00  0.00           N
ATOM   2848  HZ1 LYS X 200       2.369  66.023  51.439  0.00  0.00           H
ATOM   2849  HZ2 LYS X 200       2.835  67.172  50.476  0.00  0.00           H
ATOM   2850  HZ3 LYS X 200       3.964  66.072  50.990  0.00  0.00           H
ATOM   2851  C   LYS X 200       6.956  63.619  54.529  0.00  0.00           C
ATOM   2852  O   LYS X 200       7.740  64.270  55.235  0.00  0.00           O
ATOM   2853  N   ASN X 201       7.297  63.261  53.335  0.00  0.00           N
ATOM   2854  H   ASN X 201       6.594  62.840  52.745  0.00  0.00           H
ATOM   2855  CA  ASN X 201       8.663  63.167  52.669  0.00  0.00           C
ATOM   2856  HA  ASN X 201       8.516  62.672  51.709  0.00  0.00           H
ATOM   2857  CB  ASN X 201       9.117  64.556  52.264  0.00  0.00           C
ATOM   2858  HB2 ASN X 201       9.239  65.113  53.194  0.00  0.00           H
ATOM   2859  HB3 ASN X 201      10.029  64.498  51.670  0.00  0.00           H
ATOM   2860  CG  ASN X 201       8.090  65.288  51.377  0.00  0.00           C
ATOM   2861  OD1 ASN X 201       7.415  64.694  50.543  0.00  0.00           O
ATOM   2862  ND2 ASN X 201       7.990  66.536  51.626  0.00  0.00           N
ATOM   2863 HD21 ASN X 201       7.345  67.120  51.113  0.00  0.00           H
ATOM   2864 HD22 ASN X 201       8.493  67.011  52.362  0.00  0.00           H
ATOM   2865  C   ASN X 201       9.667  62.312  53.448  0.00  0.00           C
ATOM   2866  O   ASN X 201      10.856  62.488  53.219  0.00  0.00           O
ATOM   2867  N   LYS X 202       9.219  61.372  54.299  0.00  0.00           N
ATOM   2868  H   LYS X 202       8.229  61.177  54.350  0.00  0.00           H
ATOM   2869  CA  LYS X 202      10.115  60.550  55.130  0.00  0.00           C
ATOM   2870  HA  LYS X 202      11.131  60.591  54.737  0.00  0.00           H
ATOM   2871  CB  LYS X 202      10.103  61.264  56.466  0.00  0.00           C
ATOM   2872  HB2 LYS X 202       9.090  61.611  56.667  0.00  0.00           H
ATOM   2873  HB3 LYS X 202      10.311  60.577  57.286  0.00  0.00           H
ATOM   2874  CG  LYS X 202      11.084  62.422  56.595  0.00  0.00           C
ATOM   2875  HG2 LYS X 202      12.084  62.007  56.475  0.00  0.00           H
ATOM   2876  HG3 LYS X 202      10.935  63.170  55.816  0.00  0.00           H
ATOM   2877  CD  LYS X 202      11.049  63.129  57.955  0.00  0.00           C
ATOM   2878  HD2 LYS X 202      10.139  63.686  58.179  0.00  0.00           H
ATOM   2879  HD3 LYS X 202      11.106  62.402  58.765  0.00  0.00           H
ATOM   2880  CE  LYS X 202      12.238  64.072  58.249  0.00  0.00           C
ATOM   2881  HE2 LYS X 202      12.095  64.635  59.172  0.00  0.00           H
ATOM   2882  HE3 LYS X 202      13.116  63.441  58.383  0.00  0.00           H
ATOM   2883  NZ  LYS X 202      12.422  64.999  57.091  0.00  0.00           N
ATOM   2884  HZ1 LYS X 202      13.263  65.550  57.191  0.00  0.00           H
ATOM   2885  HZ2 LYS X 202      12.523  64.487  56.226  0.00  0.00           H
ATOM   2886  HZ3 LYS X 202      11.658  65.658  57.044  0.00  0.00           H
ATOM   2887  C   LYS X 202       9.729  59.102  55.198  0.00  0.00           C
ATOM   2888  O   LYS X 202       9.276  58.614  56.207  0.00  0.00           O
ATOM   2889  N   PRO X 203       9.999  58.376  54.106  0.00  0.00           N
ATOM   2890  CD  PRO X 203      10.723  58.833  52.914  0.00  0.00           C
ATOM   2891  HD2 PRO X 203      11.762  59.076  53.137  0.00  0.00           H
ATOM   2892  HD3 PRO X 203      10.150  59.595  52.386  0.00  0.00           H
ATOM   2893  CG  PRO X 203      10.834  57.561  52.025  0.00  0.00           C
ATOM   2894  HG2 PRO X 203      11.614  56.836  52.253  0.00  0.00           H
ATOM   2895  HG3 PRO X 203      10.818  57.763  50.954  0.00  0.00           H
ATOM   2896  CB  PRO X 203       9.563  56.727  52.376  0.00  0.00           C
ATOM   2897  HB2 PRO X 203       9.623  55.653  52.198  0.00  0.00           H
ATOM   2898  HB3 PRO X 203       8.740  56.913  51.685  0.00  0.00           H
ATOM   2899  CA  PRO X 203       9.520  57.034  53.922  0.00  0.00           C
ATOM   2900  HA  PRO X 203       8.497  56.908  54.275  0.00  0.00           H
ATOM   2901  C   PRO X 203      10.310  56.012  54.763  0.00  0.00           C
ATOM   2902  O   PRO X 203      11.515  56.207  55.052  0.00  0.00           O
ATOM   2903  N   GLY X 204       9.681  54.835  55.011  0.00  0.00           N
ATOM   2904  H   GLY X 204       8.678  54.770  54.906  0.00  0.00           H
ATOM   2905  CA  GLY X 204      10.308  53.656  55.465  0.00  0.00           C
ATOM   2906  HA2 GLY X 204      10.661  53.878  56.471  0.00  0.00           H
ATOM   2907  HA3 GLY X 204       9.663  52.782  55.556  0.00  0.00           H
ATOM   2908  C   GLY X 204      11.499  53.310  54.558  0.00  0.00           C
ATOM   2909  O   GLY X 204      11.463  53.469  53.306  0.00  0.00           O
ATOM   2910  N   VAL X 205      12.600  52.787  55.128  0.00  0.00           N
ATOM   2911  H   VAL X 205      12.629  52.854  56.135  0.00  0.00           H
ATOM   2912  CA  VAL X 205      13.804  52.346  54.289  0.00  0.00           C
ATOM   2913  HA  VAL X 205      13.590  52.564  53.242  0.00  0.00           H
ATOM   2914  CB  VAL X 205      15.002  53.291  54.509  0.00  0.00           C
ATOM   2915  HB  VAL X 205      15.360  53.166  55.531  0.00  0.00           H
ATOM   2916  CG1 VAL X 205      16.198  52.968  53.610  0.00  0.00           C
ATOM   2917 HG11 VAL X 205      16.486  51.933  53.792  0.00  0.00           H
ATOM   2918 HG12 VAL X 205      15.803  53.070  52.599  0.00  0.00           H
ATOM   2919 HG13 VAL X 205      16.981  53.700  53.808  0.00  0.00           H
ATOM   2920  CG2 VAL X 205      14.672  54.730  54.355  0.00  0.00           C
ATOM   2921 HG21 VAL X 205      14.161  55.044  55.265  0.00  0.00           H
ATOM   2922 HG22 VAL X 205      15.599  55.300  54.285  0.00  0.00           H
ATOM   2923 HG23 VAL X 205      13.996  55.000  53.544  0.00  0.00           H
ATOM   2924  C   VAL X 205      14.172  50.971  54.645  0.00  0.00           C
ATOM   2925  O   VAL X 205      14.177  50.617  55.834  0.00  0.00           O
ATOM   2926  N   TYR X 206      14.227  50.227  53.551  0.00  0.00           N
ATOM   2927  H   TYR X 206      14.010  50.595  52.636  0.00  0.00           H
ATOM   2928  CA  TYR X 206      14.075  48.766  53.681  0.00  0.00           C
ATOM   2929  HA  TYR X 206      14.102  48.502  54.738  0.00  0.00           H
ATOM   2930  CB  TYR X 206      12.720  48.284  53.105  0.00  0.00           C
ATOM   2931  HB2 TYR X 206      12.841  48.648  52.085  0.00  0.00           H
ATOM   2932  HB3 TYR X 206      12.804  47.198  53.083  0.00  0.00           H
ATOM   2933  CG  TYR X 206      11.521  48.832  53.869  0.00  0.00           C
ATOM   2934  CD1 TYR X 206      10.887  48.020  54.803  0.00  0.00           C
ATOM   2935  HD1 TYR X 206      11.326  47.072  55.079  0.00  0.00           H
ATOM   2936  CE1 TYR X 206       9.643  48.430  55.348  0.00  0.00           C
ATOM   2937  HE1 TYR X 206       9.059  47.760  55.961  0.00  0.00           H
ATOM   2938  CZ  TYR X 206       9.072  49.607  54.978  0.00  0.00           C
ATOM   2939  OH  TYR X 206       7.954  50.039  55.653  0.00  0.00           O
ATOM   2940  HH  TYR X 206       7.552  50.728  55.119  0.00  0.00           H
ATOM   2941  CE2 TYR X 206       9.693  50.474  54.042  0.00  0.00           C
ATOM   2942  HE2 TYR X 206       9.242  51.413  53.759  0.00  0.00           H
ATOM   2943  CD2 TYR X 206      10.892  50.023  53.441  0.00  0.00           C
ATOM   2944  HD2 TYR X 206      11.311  50.608  52.636  0.00  0.00           H
ATOM   2945  C   TYR X 206      15.324  47.974  53.176  0.00  0.00           C
ATOM   2946  O   TYR X 206      15.855  48.382  52.130  0.00  0.00           O
ATOM   2947  N   THR X 207      15.799  46.759  53.652  0.00  0.00           N
ATOM   2948  H   THR X 207      15.294  46.347  54.423  0.00  0.00           H
ATOM   2949  CA  THR X 207      16.953  46.016  53.033  0.00  0.00           C
ATOM   2950  HA  THR X 207      17.743  46.740  52.836  0.00  0.00           H
ATOM   2951  CB  THR X 207      17.420  44.938  53.995  0.00  0.00           C
ATOM   2952  HB  THR X 207      16.589  44.234  54.030  0.00  0.00           H
ATOM   2953  CG2 THR X 207      18.663  44.223  53.494  0.00  0.00           C
ATOM   2954 HG21 THR X 207      18.426  43.514  52.701  0.00  0.00           H
ATOM   2955 HG22 THR X 207      19.333  44.989  53.103  0.00  0.00           H
ATOM   2956 HG23 THR X 207      19.165  43.616  54.247  0.00  0.00           H
ATOM   2957  OG1 THR X 207      17.669  45.462  55.282  0.00  0.00           O
ATOM   2958  HG1 THR X 207      17.938  44.762  55.882  0.00  0.00           H
ATOM   2959  C   THR X 207      16.500  45.430  51.754  0.00  0.00           C
ATOM   2960  O   THR X 207      15.446  44.828  51.659  0.00  0.00           O
ATOM   2961  N   LYS X 208      17.299  45.602  50.702  0.00  0.00           N
ATOM   2962  H   LYS X 208      18.175  46.097  50.793  0.00  0.00           H
ATOM   2963  CA  LYS X 208      16.908  45.207  49.295  0.00  0.00           C
ATOM   2964  HA  LYS X 208      15.827  45.340  49.264  0.00  0.00           H
ATOM   2965  CB  LYS X 208      17.543  46.318  48.342  0.00  0.00           C
ATOM   2966  HB2 LYS X 208      17.451  47.328  48.739  0.00  0.00           H
ATOM   2967  HB3 LYS X 208      18.610  46.100  48.398  0.00  0.00           H
ATOM   2968  CG  LYS X 208      16.889  46.302  46.925  0.00  0.00           C
ATOM   2969  HG2 LYS X 208      17.198  45.388  46.418  0.00  0.00           H
ATOM   2970  HG3 LYS X 208      15.802  46.377  46.940  0.00  0.00           H
ATOM   2971  CD  LYS X 208      17.274  47.475  45.950  0.00  0.00           C
ATOM   2972  HD2 LYS X 208      17.103  48.440  46.428  0.00  0.00           H
ATOM   2973  HD3 LYS X 208      18.353  47.332  45.877  0.00  0.00           H
ATOM   2974  CE  LYS X 208      16.338  47.465  44.768  0.00  0.00           C
ATOM   2975  HE2 LYS X 208      16.527  46.564  44.183  0.00  0.00           H
ATOM   2976  HE3 LYS X 208      15.299  47.470  45.098  0.00  0.00           H
ATOM   2977  NZ  LYS X 208      16.524  48.704  43.948  0.00  0.00           N
ATOM   2978  HZ1 LYS X 208      16.017  48.574  43.085  0.00  0.00           H
ATOM   2979  HZ2 LYS X 208      16.090  49.537  44.320  0.00  0.00           H
ATOM   2980  HZ3 LYS X 208      17.491  48.973  43.830  0.00  0.00           H
ATOM   2981  C   LYS X 208      17.253  43.727  49.057  0.00  0.00           C
ATOM   2982  O   LYS X 208      18.229  43.411  48.380  0.00  0.00           O
ATOM   2983  N   VAL X 209      16.540  42.815  49.747  0.00  0.00           N
ATOM   2984  H   VAL X 209      15.792  43.159  50.332  0.00  0.00           H
ATOM   2985  CA  VAL X 209      16.906  41.406  49.914  0.00  0.00           C
ATOM   2986  HA  VAL X 209      17.877  41.311  50.400  0.00  0.00           H
ATOM   2987  CB  VAL X 209      15.937  40.719  50.856  0.00  0.00           C
ATOM   2988  HB  VAL X 209      14.959  40.782  50.377  0.00  0.00           H
ATOM   2989  CG1 VAL X 209      16.194  39.190  51.036  0.00  0.00           C
ATOM   2990 HG11 VAL X 209      15.898  38.750  51.988  0.00  0.00           H
ATOM   2991 HG12 VAL X 209      15.621  38.599  50.321  0.00  0.00           H
ATOM   2992 HG13 VAL X 209      17.279  39.087  51.015  0.00  0.00           H
ATOM   2993  CG2 VAL X 209      15.966  41.348  52.262  0.00  0.00           C
ATOM   2994 HG21 VAL X 209      16.021  42.429  52.385  0.00  0.00           H
ATOM   2995 HG22 VAL X 209      15.122  40.956  52.831  0.00  0.00           H
ATOM   2996 HG23 VAL X 209      16.835  40.992  52.816  0.00  0.00           H
ATOM   2997  C   VAL X 209      17.131  40.581  48.637  0.00  0.00           C
ATOM   2998  O   VAL X 209      17.916  39.688  48.581  0.00  0.00           O
ATOM   2999  N   CYX X 210      16.459  40.998  47.541  0.00  0.00           N
ATOM   3000  H   CYX X 210      15.785  41.731  47.709  0.00  0.00           H
ATOM   3001  CA  CYX X 210      16.675  40.454  46.192  0.00  0.00           C
ATOM   3002  HA  CYX X 210      16.425  39.394  46.227  0.00  0.00           H
ATOM   3003  CB  CYX X 210      15.708  41.161  45.275  0.00  0.00           C
ATOM   3004  HB2 CYX X 210      15.663  40.562  44.365  0.00  0.00           H
ATOM   3005  HB3 CYX X 210      14.749  41.108  45.791  0.00  0.00           H
ATOM   3006  SG  CYX X 210      16.113  42.863  44.970  0.00  0.00           S
ATOM   3007  C   CYX X 210      18.139  40.616  45.671  0.00  0.00           C
ATOM   3008  O   CYX X 210      18.510  39.915  44.741  0.00  0.00           O
ATOM   3009  N   ASN X 211      18.985  41.385  46.311  0.00  0.00           N
ATOM   3010  H   ASN X 211      18.571  41.954  47.035  0.00  0.00           H
ATOM   3011  CA  ASN X 211      20.441  41.515  46.072  0.00  0.00           C
ATOM   3012  HA  ASN X 211      20.660  41.510  45.004  0.00  0.00           H
ATOM   3013  CB  ASN X 211      20.942  42.862  46.354  0.00  0.00           C
ATOM   3014  HB2 ASN X 211      20.625  43.051  47.379  0.00  0.00           H
ATOM   3015  HB3 ASN X 211      22.028  42.947  46.315  0.00  0.00           H
ATOM   3016  CG  ASN X 211      20.391  43.936  45.478  0.00  0.00           C
ATOM   3017  OD1 ASN X 211      19.793  43.706  44.444  0.00  0.00           O
ATOM   3018  ND2 ASN X 211      20.646  45.174  45.731  0.00  0.00           N
ATOM   3019 HD21 ASN X 211      20.358  45.859  45.046  0.00  0.00           H
ATOM   3020 HD22 ASN X 211      21.268  45.342  46.509  0.00  0.00           H
ATOM   3021  C   ASN X 211      21.308  40.498  46.724  0.00  0.00           C
ATOM   3022  O   ASN X 211      22.432  40.343  46.237  0.00  0.00           O
ATOM   3023  N   TYR X 212      20.827  39.679  47.715  0.00  0.00           N
ATOM   3024  H   TYR X 212      19.849  39.767  47.952  0.00  0.00           H
ATOM   3025  CA  TYR X 212      21.707  38.885  48.634  0.00  0.00           C
ATOM   3026  HA  TYR X 212      22.727  38.948  48.255  0.00  0.00           H
ATOM   3027  CB  TYR X 212      21.600  39.354  50.079  0.00  0.00           C
ATOM   3028  HB2 TYR X 212      20.617  39.028  50.420  0.00  0.00           H
ATOM   3029  HB3 TYR X 212      22.219  38.742  50.734  0.00  0.00           H
ATOM   3030  CG  TYR X 212      21.825  40.800  50.339  0.00  0.00           C
ATOM   3031  CD1 TYR X 212      23.153  41.172  50.645  0.00  0.00           C
ATOM   3032  HD1 TYR X 212      23.941  40.434  50.609  0.00  0.00           H
ATOM   3033  CE1 TYR X 212      23.453  42.544  50.876  0.00  0.00           C
ATOM   3034  HE1 TYR X 212      24.455  42.890  51.083  0.00  0.00           H
ATOM   3035  CZ  TYR X 212      22.426  43.517  50.838  0.00  0.00           C
ATOM   3036  OH  TYR X 212      22.802  44.773  50.916  0.00  0.00           O
ATOM   3037  HH  TYR X 212      23.699  44.798  51.258  0.00  0.00           H
ATOM   3038  CE2 TYR X 212      21.180  43.118  50.382  0.00  0.00           C
ATOM   3039  HE2 TYR X 212      20.407  43.870  50.330  0.00  0.00           H
ATOM   3040  CD2 TYR X 212      20.844  41.820  50.088  0.00  0.00           C
ATOM   3041  HD2 TYR X 212      19.825  41.615  49.796  0.00  0.00           H
ATOM   3042  C   TYR X 212      21.409  37.422  48.534  0.00  0.00           C
ATOM   3043  O   TYR X 212      21.995  36.680  49.252  0.00  0.00           O
ATOM   3044  N   VAL X 213      20.577  37.013  47.629  0.00  0.00           N
ATOM   3045  H   VAL X 213      20.184  37.739  47.048  0.00  0.00           H
ATOM   3046  CA  VAL X 213      20.176  35.577  47.482  0.00  0.00           C
ATOM   3047  HA  VAL X 213      19.709  35.183  48.385  0.00  0.00           H
ATOM   3048  CB  VAL X 213      19.166  35.448  46.386  0.00  0.00           C
ATOM   3049  HB  VAL X 213      19.539  35.775  45.415  0.00  0.00           H
ATOM   3050  CG1 VAL X 213      18.738  33.990  46.112  0.00  0.00           C
ATOM   3051 HG11 VAL X 213      18.185  33.622  46.976  0.00  0.00           H
ATOM   3052 HG12 VAL X 213      18.147  33.953  45.197  0.00  0.00           H
ATOM   3053 HG13 VAL X 213      19.566  33.314  45.901  0.00  0.00           H
ATOM   3054  CG2 VAL X 213      17.923  36.354  46.619  0.00  0.00           C
ATOM   3055 HG21 VAL X 213      17.185  36.166  45.839  0.00  0.00           H
ATOM   3056 HG22 VAL X 213      17.449  36.144  47.578  0.00  0.00           H
ATOM   3057 HG23 VAL X 213      18.221  37.400  46.549  0.00  0.00           H
ATOM   3058  C   VAL X 213      21.274  34.513  47.351  0.00  0.00           C
ATOM   3059  O   VAL X 213      21.223  33.414  47.944  0.00  0.00           O
ATOM   3060  N   SER X 214      22.347  34.857  46.577  0.00  0.00           N
ATOM   3061  H   SER X 214      22.414  35.766  46.142  0.00  0.00           H
ATOM   3062  CA  SER X 214      23.479  33.940  46.432  0.00  0.00           C
ATOM   3063  HA  SER X 214      23.127  32.922  46.267  0.00  0.00           H
ATOM   3064  CB  SER X 214      24.415  34.388  45.214  0.00  0.00           C
ATOM   3065  HB2 SER X 214      24.865  35.347  45.473  0.00  0.00           H
ATOM   3066  HB3 SER X 214      25.231  33.667  45.188  0.00  0.00           H
ATOM   3067  OG  SER X 214      23.638  34.394  44.076  0.00  0.00           O
ATOM   3068  HG  SER X 214      23.822  35.207  43.601  0.00  0.00           H
ATOM   3069  C   SER X 214      24.303  33.857  47.658  0.00  0.00           C
ATOM   3070  O   SER X 214      24.734  32.801  48.048  0.00  0.00           O
ATOM   3071  N   TRP X 215      24.494  35.005  48.295  0.00  0.00           N
ATOM   3072  H   TRP X 215      24.201  35.845  47.816  0.00  0.00           H
ATOM   3073  CA  TRP X 215      25.081  35.090  49.645  0.00  0.00           C
ATOM   3074  HA  TRP X 215      26.103  34.713  49.592  0.00  0.00           H
ATOM   3075  CB  TRP X 215      25.180  36.541  50.209  0.00  0.00           C
ATOM   3076  HB2 TRP X 215      25.785  37.166  49.552  0.00  0.00           H
ATOM   3077  HB3 TRP X 215      24.201  37.020  50.252  0.00  0.00           H
ATOM   3078  CG  TRP X 215      25.726  36.671  51.595  0.00  0.00           C
ATOM   3079  CD1 TRP X 215      27.100  36.685  51.895  0.00  0.00           C
ATOM   3080  HD1 TRP X 215      27.885  36.620  51.155  0.00  0.00           H
ATOM   3081  NE1 TRP X 215      27.286  36.599  53.262  0.00  0.00           N
ATOM   3082  HE1 TRP X 215      28.213  36.428  53.625  0.00  0.00           H
ATOM   3083  CE2 TRP X 215      26.082  36.710  53.933  0.00  0.00           C
ATOM   3084  CZ2 TRP X 215      25.664  36.776  55.290  0.00  0.00           C
ATOM   3085  HZ2 TRP X 215      26.462  36.853  56.013  0.00  0.00           H
ATOM   3086  CH2 TRP X 215      24.305  36.931  55.564  0.00  0.00           C
ATOM   3087  HH2 TRP X 215      24.114  36.944  56.627  0.00  0.00           H
ATOM   3088  CZ3 TRP X 215      23.330  37.018  54.542  0.00  0.00           C
ATOM   3089  HZ3 TRP X 215      22.276  37.063  54.773  0.00  0.00           H
ATOM   3090  CE3 TRP X 215      23.739  36.998  53.229  0.00  0.00           C
ATOM   3091  HE3 TRP X 215      22.988  37.147  52.468  0.00  0.00           H
ATOM   3092  CD2 TRP X 215      25.063  36.747  52.888  0.00  0.00           C
ATOM   3093  C   TRP X 215      24.403  34.200  50.694  0.00  0.00           C
ATOM   3094  O   TRP X 215      25.007  33.359  51.363  0.00  0.00           O
ATOM   3095  N   ILE X 216      22.995  34.290  50.747  0.00  0.00           N
ATOM   3096  H   ILE X 216      22.505  35.065  50.324  0.00  0.00           H
ATOM   3097  CA  ILE X 216      22.170  33.306  51.559  0.00  0.00           C
ATOM   3098  HA  ILE X 216      22.602  33.375  52.557  0.00  0.00           H
ATOM   3099  CB  ILE X 216      20.706  33.632  51.515  0.00  0.00           C
ATOM   3100  HB  ILE X 216      20.562  33.557  50.438  0.00  0.00           H
ATOM   3101  CG2 ILE X 216      19.694  32.645  52.232  0.00  0.00           C
ATOM   3102 HG21 ILE X 216      20.142  32.186  53.113  0.00  0.00           H
ATOM   3103 HG22 ILE X 216      18.698  33.034  52.442  0.00  0.00           H
ATOM   3104 HG23 ILE X 216      19.658  31.837  51.500  0.00  0.00           H
ATOM   3105  CG1 ILE X 216      20.367  35.061  52.037  0.00  0.00           C
ATOM   3106 HG12 ILE X 216      20.447  35.022  53.124  0.00  0.00           H
ATOM   3107 HG13 ILE X 216      21.073  35.773  51.610  0.00  0.00           H
ATOM   3108  CD1 ILE X 216      18.905  35.609  51.679  0.00  0.00           C
ATOM   3109 HD11 ILE X 216      18.936  36.680  51.879  0.00  0.00           H
ATOM   3110 HD12 ILE X 216      18.741  35.466  50.611  0.00  0.00           H
ATOM   3111 HD13 ILE X 216      18.104  35.071  52.185  0.00  0.00           H
ATOM   3112  C   ILE X 216      22.395  31.850  51.222  0.00  0.00           C
ATOM   3113  O   ILE X 216      22.715  30.951  52.048  0.00  0.00           O
ATOM   3114  N   LYS X 217      22.368  31.546  49.926  0.00  0.00           N
ATOM   3115  H   LYS X 217      22.141  32.326  49.327  0.00  0.00           H
ATOM   3116  CA  LYS X 217      22.585  30.219  49.394  0.00  0.00           C
ATOM   3117  HA  LYS X 217      21.868  29.508  49.804  0.00  0.00           H
ATOM   3118  CB  LYS X 217      22.445  30.216  47.824  0.00  0.00           C
ATOM   3119  HB2 LYS X 217      23.046  31.002  47.367  0.00  0.00           H
ATOM   3120  HB3 LYS X 217      22.861  29.255  47.522  0.00  0.00           H
ATOM   3121  CG  LYS X 217      21.030  30.361  47.349  0.00  0.00           C
ATOM   3122  HG2 LYS X 217      20.593  29.417  47.674  0.00  0.00           H
ATOM   3123  HG3 LYS X 217      20.595  31.074  48.049  0.00  0.00           H
ATOM   3124  CD  LYS X 217      20.739  30.684  45.895  0.00  0.00           C
ATOM   3125  HD2 LYS X 217      19.651  30.687  45.831  0.00  0.00           H
ATOM   3126  HD3 LYS X 217      21.143  31.677  45.696  0.00  0.00           H
ATOM   3127  CE  LYS X 217      21.184  29.628  44.848  0.00  0.00           C
ATOM   3128  HE2 LYS X 217      22.249  29.398  44.867  0.00  0.00           H
ATOM   3129  HE3 LYS X 217      20.745  28.677  45.151  0.00  0.00           H
ATOM   3130  NZ  LYS X 217      20.859  29.989  43.474  0.00  0.00           N
ATOM   3131  HZ1 LYS X 217      21.215  29.269  42.862  0.00  0.00           H
ATOM   3132  HZ2 LYS X 217      19.856  30.017  43.365  0.00  0.00           H
ATOM   3133  HZ3 LYS X 217      21.376  30.831  43.261  0.00  0.00           H
ATOM   3134  C   LYS X 217      23.958  29.663  49.824  0.00  0.00           C
ATOM   3135  O   LYS X 217      23.933  28.586  50.549  0.00  0.00           O
ATOM   3136  N   GLN X 218      25.002  30.391  49.541  0.00  0.00           N
ATOM   3137  H   GLN X 218      24.907  31.284  49.078  0.00  0.00           H
ATOM   3138  CA  GLN X 218      26.330  29.990  49.983  0.00  0.00           C
ATOM   3139  HA  GLN X 218      26.584  28.993  49.625  0.00  0.00           H
ATOM   3140  CB  GLN X 218      27.313  31.037  49.585  0.00  0.00           C
ATOM   3141  HB2 GLN X 218      27.340  31.100  48.497  0.00  0.00           H
ATOM   3142  HB3 GLN X 218      27.016  32.022  49.944  0.00  0.00           H
ATOM   3143  CG  GLN X 218      28.768  30.899  50.061  0.00  0.00           C
ATOM   3144  HG2 GLN X 218      29.491  31.573  49.602  0.00  0.00           H
ATOM   3145  HG3 GLN X 218      28.746  31.184  51.113  0.00  0.00           H
ATOM   3146  CD  GLN X 218      29.388  29.516  49.933  0.00  0.00           C
ATOM   3147  OE1 GLN X 218      29.136  28.752  48.980  0.00  0.00           O
ATOM   3148  NE2 GLN X 218      30.258  29.125  50.892  0.00  0.00           N
ATOM   3149 HE21 GLN X 218      30.816  28.296  50.744  0.00  0.00           H
ATOM   3150 HE22 GLN X 218      30.471  29.845  51.567  0.00  0.00           H
ATOM   3151  C   GLN X 218      26.448  29.896  51.441  0.00  0.00           C
ATOM   3152  O   GLN X 218      27.129  28.969  51.919  0.00  0.00           O
ATOM   3153  N   THR X 219      25.766  30.691  52.258  0.00  0.00           N
ATOM   3154  H   THR X 219      25.303  31.492  51.853  0.00  0.00           H
ATOM   3155  CA  THR X 219      26.005  30.741  53.727  0.00  0.00           C
ATOM   3156  HA  THR X 219      27.054  30.682  54.018  0.00  0.00           H
ATOM   3157  CB  THR X 219      25.557  32.082  54.341  0.00  0.00           C
ATOM   3158  HB  THR X 219      24.491  32.295  54.259  0.00  0.00           H
ATOM   3159  CG2 THR X 219      25.867  32.190  55.817  0.00  0.00           C
ATOM   3160 HG21 THR X 219      25.137  31.634  56.406  0.00  0.00           H
ATOM   3161 HG22 THR X 219      26.812  31.724  56.093  0.00  0.00           H
ATOM   3162 HG23 THR X 219      25.826  33.223  56.162  0.00  0.00           H
ATOM   3163  OG1 THR X 219      26.263  33.119  53.713  0.00  0.00           O
ATOM   3164  HG1 THR X 219      25.915  33.181  52.821  0.00  0.00           H
ATOM   3165  C   THR X 219      25.325  29.518  54.463  0.00  0.00           C
ATOM   3166  O   THR X 219      26.031  28.778  55.200  0.00  0.00           O
ATOM   3167  N   ILE X 220      24.106  29.166  54.067  0.00  0.00           N
ATOM   3168  H   ILE X 220      23.553  29.764  53.469  0.00  0.00           H
ATOM   3169  CA  ILE X 220      23.512  27.895  54.571  0.00  0.00           C
ATOM   3170  HA  ILE X 220      23.534  27.914  55.661  0.00  0.00           H
ATOM   3171  CB  ILE X 220      22.016  27.764  54.114  0.00  0.00           C
ATOM   3172  HB  ILE X 220      22.011  27.927  53.036  0.00  0.00           H
ATOM   3173  CG2 ILE X 220      21.356  26.480  54.290  0.00  0.00           C
ATOM   3174 HG21 ILE X 220      21.751  25.677  53.667  0.00  0.00           H
ATOM   3175 HG22 ILE X 220      21.405  26.144  55.326  0.00  0.00           H
ATOM   3176 HG23 ILE X 220      20.322  26.535  53.951  0.00  0.00           H
ATOM   3177  CG1 ILE X 220      21.183  29.006  54.734  0.00  0.00           C
ATOM   3178 HG12 ILE X 220      20.915  28.643  55.725  0.00  0.00           H
ATOM   3179 HG13 ILE X 220      21.794  29.901  54.850  0.00  0.00           H
ATOM   3180  CD1 ILE X 220      19.944  29.301  53.808  0.00  0.00           C
ATOM   3181 HD11 ILE X 220      19.498  30.247  54.116  0.00  0.00           H
ATOM   3182 HD12 ILE X 220      20.269  29.354  52.769  0.00  0.00           H
ATOM   3183 HD13 ILE X 220      19.259  28.462  53.929  0.00  0.00           H
ATOM   3184  C   ILE X 220      24.175  26.634  54.093  0.00  0.00           C
ATOM   3185  O   ILE X 220      24.269  25.669  54.912  0.00  0.00           O
ATOM   3186  N   ALA X 221      24.774  26.616  52.881  0.00  0.00           N
ATOM   3187  H   ALA X 221      24.596  27.420  52.296  0.00  0.00           H
ATOM   3188  CA  ALA X 221      25.750  25.657  52.364  0.00  0.00           C
ATOM   3189  HA  ALA X 221      25.299  24.682  52.547  0.00  0.00           H
ATOM   3190  CB  ALA X 221      25.846  25.856  50.833  0.00  0.00           C
ATOM   3191  HB1 ALA X 221      26.541  25.083  50.504  0.00  0.00           H
ATOM   3192  HB2 ALA X 221      24.871  25.714  50.368  0.00  0.00           H
ATOM   3193  HB3 ALA X 221      26.333  26.814  50.653  0.00  0.00           H
ATOM   3194  C   ALA X 221      27.076  25.664  53.045  0.00  0.00           C
ATOM   3195  O   ALA X 221      27.944  24.823  52.744  0.00  0.00           O
ATOM   3196  N   SER X 222      27.428  26.641  53.905  0.00  0.00           N
ATOM   3197  H   SER X 222      26.750  27.385  53.994  0.00  0.00           H
ATOM   3198  CA  SER X 222      28.714  26.725  54.608  0.00  0.00           C
ATOM   3199  HA  SER X 222      29.146  25.725  54.550  0.00  0.00           H
ATOM   3200  CB  SER X 222      29.654  27.702  53.921  0.00  0.00           C
ATOM   3201  HB2 SER X 222      30.593  27.699  54.473  0.00  0.00           H
ATOM   3202  HB3 SER X 222      29.857  27.479  52.873  0.00  0.00           H
ATOM   3203  OG  SER X 222      29.056  28.959  53.891  0.00  0.00           O
ATOM   3204  HG  SER X 222      28.416  28.999  53.177  0.00  0.00           H
ATOM   3205  C   SER X 222      28.578  26.906  56.119  0.00  0.00           C
ATOM   3206  O   SER X 222      29.580  27.226  56.743  0.00  0.00           O
ATOM   3207  N   ASN X 223      27.423  26.699  56.738  0.00  0.00           N
ATOM   3208  H   ASN X 223      26.611  26.479  56.179  0.00  0.00           H
ATOM   3209  CA  ASN X 223      27.249  26.940  58.208  0.00  0.00           C
ATOM   3210  HA  ASN X 223      28.208  26.623  58.618  0.00  0.00           H
ATOM   3211  CB  ASN X 223      26.984  28.437  58.512  0.00  0.00           C
ATOM   3212  HB2 ASN X 223      26.194  28.762  57.837  0.00  0.00           H
ATOM   3213  HB3 ASN X 223      26.532  28.552  59.497  0.00  0.00           H
ATOM   3214  CG  ASN X 223      28.115  29.424  58.361  0.00  0.00           C
ATOM   3215  OD1 ASN X 223      28.609  30.001  59.351  0.00  0.00           O
ATOM   3216  ND2 ASN X 223      28.578  29.792  57.188  0.00  0.00           N
ATOM   3217 HD21 ASN X 223      29.405  30.369  57.244  0.00  0.00           H
ATOM   3218 HD22 ASN X 223      28.330  29.243  56.377  0.00  0.00           H
ATOM   3219  C   ASN X 223      26.225  26.072  58.978  0.00  0.00           C
ATOM   3220  O   ASN X 223      26.180  26.203  60.216  0.00  0.00           O
ATOM   3221  OXT ASN X 223      25.508  25.286  58.329  0.00  0.00           O
ATOM   3222  CA  CA  X 224       2.057  33.832  72.066  0.00  0.00          CA
ATOM   3223  N1  BEN X 225      11.461  54.606  62.051  0.00  0.00           N
ATOM   3224  H1  BEN X 225      10.949  55.479  62.074  0.00  0.00           H
ATOM   3225  H2  BEN X 225      11.417  54.178  61.135  0.00  0.00           H
ATOM   3226  C1  BEN X 225      12.736  54.940  62.583  0.00  0.00           C
ATOM   3227  N2  BEN X 225      13.561  53.902  62.477  0.00  0.00           N
ATOM   3228  H3  BEN X 225      12.989  53.077  62.353  0.00  0.00           H
ATOM   3229  H4  BEN X 225      13.986  53.675  63.366  0.00  0.00           H
ATOM   3230  C2  BEN X 225      13.130  55.963  63.613  0.00  0.00           C
ATOM   3231  C3  BEN X 225      14.480  56.126  63.945  0.00  0.00           C
ATOM   3232  H5  BEN X 225      15.249  55.468  63.551  0.00  0.00           H
ATOM   3233  C4  BEN X 225      14.896  57.328  64.584  0.00  0.00           C
ATOM   3234  H6  BEN X 225      15.964  57.498  64.683  0.00  0.00           H
ATOM   3235  C5  BEN X 225      13.966  58.290  65.031  0.00  0.00           C
ATOM   3236  H7  BEN X 225      14.336  59.066  65.694  0.00  0.00           H
ATOM   3237  C6  BEN X 225      12.597  58.022  64.868  0.00  0.00           C
ATOM   3238  H8  BEN X 225      11.846  58.698  65.268  0.00  0.00           H
ATOM   3239  C7  BEN X 225      12.176  56.856  64.188  0.00  0.00           C
ATOM   3240  H9  BEN X 225      11.129  56.735  63.923  0.00  0.00           H
ATOM   3241  N1  BEN X 226      43.918  21.203  23.845  0.00  0.00           N
ATOM   3242  H1  BEN X 226      43.993  20.195  23.785  0.00  0.00           H
ATOM   3243  H2  BEN X 226      44.770  21.537  23.414  0.00  0.00           H
ATOM   3244  C1  BEN X 226      42.914  21.514  23.037  0.00  0.00           C
ATOM   3245  N2  BEN X 226      41.929  20.841  23.674  0.00  0.00           N
ATOM   3246  H3  BEN X 226      42.370  20.346  24.438  0.00  0.00           H
ATOM   3247  H4  BEN X 226      41.221  21.446  24.070  0.00  0.00           H
ATOM   3248  C2  BEN X 226      42.724  22.957  22.613  0.00  0.00           C
ATOM   3249  C3  BEN X 226      43.833  23.855  22.610  0.00  0.00           C
ATOM   3250  H5  BEN X 226      44.783  23.499  22.998  0.00  0.00           H
ATOM   3251  C4  BEN X 226      43.698  25.170  22.141  0.00  0.00           C
ATOM   3252  H6  BEN X 226      44.546  25.848  22.116  0.00  0.00           H
ATOM   3253  C5  BEN X 226      42.485  25.543  21.613  0.00  0.00           C
ATOM   3254  H7  BEN X 226      42.460  26.485  21.073  0.00  0.00           H
ATOM   3255  C6  BEN X 226      41.455  24.591  21.452  0.00  0.00           C
ATOM   3256  H8  BEN X 226      40.582  24.901  20.886  0.00  0.00           H
ATOM   3257  C7  BEN X 226      41.588  23.302  21.959  0.00  0.00           C
ATOM   3258  H9  BEN X 226      40.790  22.576  21.840  0.00  0.00           H
ATOM   3259  N1  BEN X 227      41.847  34.671   6.710  0.00  0.00           N
ATOM   3260  H1  BEN X 227      40.839  34.677   6.615  0.00  0.00           H
ATOM   3261  H2  BEN X 227      42.389  34.778   5.863  0.00  0.00           H
ATOM   3262  C1  BEN X 227      42.291  35.666   7.515  0.00  0.00           C
ATOM   3263  N2  BEN X 227      41.758  36.844   7.087  0.00  0.00           N
ATOM   3264  H3  BEN X 227      41.290  36.810   6.190  0.00  0.00           H
ATOM   3265  H4  BEN X 227      41.220  37.253   7.840  0.00  0.00           H
ATOM   3266  C2  BEN X 227      43.666  35.632   8.073  0.00  0.00           C
ATOM   3267  C3  BEN X 227      44.407  34.412   8.189  0.00  0.00           C
ATOM   3268  H5  BEN X 227      43.862  33.519   7.897  0.00  0.00           H
ATOM   3269  C4  BEN X 227      45.798  34.424   8.551  0.00  0.00           C
ATOM   3270  H6  BEN X 227      46.482  33.580   8.549  0.00  0.00           H
ATOM   3271  C5  BEN X 227      46.398  35.676   8.799  0.00  0.00           C
ATOM   3272  H7  BEN X 227      47.450  35.660   9.068  0.00  0.00           H
ATOM   3273  C6  BEN X 227      45.645  36.846   8.702  0.00  0.00           C
ATOM   3274  H8  BEN X 227      46.036  37.823   8.970  0.00  0.00           H
ATOM   3275  C7  BEN X 227      44.289  36.889   8.290  0.00  0.00           C
ATOM   3276  H9  BEN X 227      43.671  37.780   8.342  0.00  0.00           H
ATOM   3277  N1  BEN X 228       4.645  23.107  72.630  0.00  0.00           N
ATOM   3278  H1  BEN X 228       5.175  22.262  72.459  0.00  0.00           H
ATOM   3279  H2  BEN X 228       3.705  22.810  72.860  0.00  0.00           H
ATOM   3280  C1  BEN X 228       5.110  23.792  73.664  0.00  0.00           C
ATOM   3281  N2  BEN X 228       5.595  24.920  73.119  0.00  0.00           N
ATOM   3282  H3  BEN X 228       4.944  25.665  73.333  0.00  0.00           H
ATOM   3283  H4  BEN X 228       5.766  24.796  72.129  0.00  0.00           H
ATOM   3284  C2  BEN X 228       4.270  24.108  74.835  0.00  0.00           C
ATOM   3285  C3  BEN X 228       3.060  23.487  75.115  0.00  0.00           C
ATOM   3286  H5  BEN X 228       2.769  22.668  74.463  0.00  0.00           H
ATOM   3287  C4  BEN X 228       2.312  23.807  76.259  0.00  0.00           C
ATOM   3288  H6  BEN X 228       1.395  23.278  76.503  0.00  0.00           H
ATOM   3289  C5  BEN X 228       2.739  24.866  77.064  0.00  0.00           C
ATOM   3290  H7  BEN X 228       2.191  25.216  77.934  0.00  0.00           H
ATOM   3291  C6  BEN X 228       4.002  25.486  76.819  0.00  0.00           C
ATOM   3292  H8  BEN X 228       4.373  26.343  77.374  0.00  0.00           H
ATOM   3293  C7  BEN X 228       4.776  25.090  75.734  0.00  0.00           C
ATOM   3294  H9  BEN X 228       5.725  25.582  75.543  0.00  0.00           H
ATOM   3295  Cl- Cl- X 229       1.674  34.537  83.990  0.00  0.00          CL
ATOM   3296  Cl- Cl- X 230     -35.350   6.472  37.005  0.00  0.00          CL
ATOM   3297  Cl- Cl- X 231      19.252 -12.933  80.792  0.00  0.00          CL
ATOM   3298  Cl- Cl- X 232      27.314  19.521  33.772  0.00  0.00          CL
ATOM   3299  Cl- Cl- X 233      20.947  62.067  41.057  0.00  0.00          CL
ATOM   3300  Cl- Cl- X 234      -0.667  37.886  46.270  0.00  0.00          CL
ATOM   3301  Cl- Cl- X 235       4.828  46.795  21.868  0.00  0.00          CL
ATOM   3302  Cl- Cl- X 236      45.934  34.702  45.057  0.00  0.00          CL
ATOM   3303  Cl- Cl- X 237      25.350  26.727  78.002  0.00  0.00          CL
ATOM   3304  Cl- Cl- X 238      44.052  29.344 -10.692  0.00  0.00          CL
ATOM   3305  Cl- Cl- X 239      26.619  31.416  -0.765  0.00  0.00          CL
ATOM   3306  Cl- Cl- X 240      30.788   2.698  51.305  0.00  0.00          CL
ATOM   3307  Cl- Cl- X 241      -2.732  28.409  27.392  0.00  0.00          CL
ATOM   3308  O   WAT X 242       0.101   2.509  42.485  0.00  0.00           O
ATOM   3309  H1  WAT X 242      -0.343   2.353  41.651  0.00  0.00           H
ATOM   3310  H2  WAT X 242       0.627   1.722  42.627  0.00  0.00           H
ATOM   3311  O   WAT X 243       2.591  16.364  29.484  0.00  0.00           O
ATOM   3312  H1  WAT X 243       2.817  15.605  30.021  0.00  0.00           H
ATOM   3313  H2  WAT X 243       1.965  16.856  30.016  0.00  0.00           H
ATOM   3314  O   WAT X 244     -13.283  15.699  27.528  0.00  0.00           O
ATOM   3315  H1  WAT X 244     -13.025  16.268  26.803  0.00  0.00           H
ATOM   3316  H2  WAT X 244     -12.477  15.246  27.776  0.00  0.00           H
ATOM   3317  O   WAT X 245      32.138  20.487  24.848  0.00  0.00           O
ATOM   3318  H1  WAT X 245      32.428  19.681  25.274  0.00  0.00           H
ATOM   3319  H2  WAT X 245      31.193  20.513  25.000  0.00  0.00           H
ATOM   3320  O   WAT X 246       5.442  15.465  33.313  0.00  0.00           O
ATOM   3321  H1  WAT X 246       5.684  15.402  32.389  0.00  0.00           H
ATOM   3322  H2  WAT X 246       6.212  15.844  33.737  0.00  0.00           H
ATOM   3323  O   WAT X 247      -2.155  11.229  37.106  0.00  0.00           O
ATOM   3324  H1  WAT X 247      -2.479  12.044  37.491  0.00  0.00           H
ATOM   3325  H2  WAT X 247      -2.211  11.372  36.161  0.00  0.00           H
ATOM   3326  O   WAT X 248       3.877  59.725   3.120  0.00  0.00           O
ATOM   3327  H1  WAT X 248       4.148  60.248   2.366  0.00  0.00           H
ATOM   3328  H2  WAT X 248       3.917  60.332   3.859  0.00  0.00           H
ATOM   3329  O   WAT X 249      37.226  10.914  37.028  0.00  0.00           O
ATOM   3330  H1  WAT X 249      37.779  10.140  37.138  0.00  0.00           H
ATOM   3331  H2  WAT X 249      36.361  10.563  36.818  0.00  0.00           H
ATOM   3332  O   WAT X 250      -3.605  35.845  89.327  0.00  0.00           O
ATOM   3333  H1  WAT X 250      -3.980  35.837  90.208  0.00  0.00           H
ATOM   3334  H2  WAT X 250      -2.684  35.617  89.458  0.00  0.00           H
ATOM   3335  O   WAT X 251      56.590  36.039  46.536  0.00  0.00           O
ATOM   3336  H1  WAT X 251      55.678  36.246  46.741  0.00  0.00           H
ATOM   3337  H2  WAT X 251      57.037  36.061  47.383  0.00  0.00           H
ATOM   3338  O   WAT X 252      -9.669  43.204  19.917  0.00  0.00           O
ATOM   3339  H1  WAT X 252     -10.146  43.873  19.427  0.00  0.00           H
ATOM   3340  H2  WAT X 252      -9.777  42.405  19.400  0.00  0.00           H
ATOM   3341  O   WAT X 253     -32.508  16.259  35.739  0.00  0.00           O
ATOM   3342  H1  WAT X 253     -33.217  16.464  36.349  0.00  0.00           H
ATOM   3343  H2  WAT X 253     -31.981  15.603  36.197  0.00  0.00           H
ATOM   3344  O   WAT X 254      30.284  31.322  35.948  0.00  0.00           O
ATOM   3345  H1  WAT X 254      30.644  31.370  35.062  0.00  0.00           H
ATOM   3346  H2  WAT X 254      30.758  30.600  36.360  0.00  0.00           H
ATOM   3347  O   WAT X 255      28.016   2.383  55.075  0.00  0.00           O
ATOM   3348  H1  WAT X 255      28.906   2.681  54.887  0.00  0.00           H
ATOM   3349  H2  WAT X 255      27.896   2.560  56.008  0.00  0.00           H
ATOM   3350  O   WAT X 256      20.994  19.730  53.347  0.00  0.00           O
ATOM   3351  H1  WAT X 256      20.728  18.936  53.811  0.00  0.00           H
ATOM   3352  H2  WAT X 256      21.939  19.635  53.233  0.00  0.00           H
ATOM   3353  O   WAT X 257      30.343  42.632  48.907  0.00  0.00           O
ATOM   3354  H1  WAT X 257      29.415  42.868  48.902  0.00  0.00           H
ATOM   3355  H2  WAT X 257      30.684  42.983  48.085  0.00  0.00           H
ATOM   3356  O   WAT X 258      16.186  -8.093  50.841  0.00  0.00           O
ATOM   3357  H1  WAT X 258      16.039  -9.006  50.592  0.00  0.00           H
ATOM   3358  H2  WAT X 258      15.477  -7.612  50.414  0.00  0.00           H
ATOM   3359  O   WAT X 259      29.237  59.468  32.521  0.00  0.00           O
ATOM   3360  H1  WAT X 259      30.114  59.697  32.829  0.00  0.00           H
ATOM   3361  H2  WAT X 259      29.380  58.754  31.899  0.00  0.00           H
ATOM   3362  O   WAT X 260      29.191 -17.500  80.340  0.00  0.00           O
ATOM   3363  H1  WAT X 260      28.339 -17.640  79.927  0.00  0.00           H
ATOM   3364  H2  WAT X 260      29.273 -18.218  80.968  0.00  0.00           H
ATOM   3365  O   WAT X 261     -18.887  30.602  43.705  0.00  0.00           O
ATOM   3366  H1  WAT X 261     -18.922  31.493  43.357  0.00  0.00           H
ATOM   3367  H2  WAT X 261     -18.282  30.658  44.445  0.00  0.00           H
ATOM   3368  O   WAT X 262      15.726  26.784  21.623  0.00  0.00           O
ATOM   3369  H1  WAT X 262      16.444  27.404  21.497  0.00  0.00           H
ATOM   3370  H2  WAT X 262      15.102  27.252  22.179  0.00  0.00           H
ATOM   3371  O   WAT X 263      49.063  42.163  20.746  0.00  0.00           O
ATOM   3372  H1  WAT X 263      48.340  42.510  20.223  0.00  0.00           H
ATOM   3373  H2  WAT X 263      48.758  41.304  21.036  0.00  0.00           H
ATOM   3374  O   WAT X 264       8.710  -2.483  27.889  0.00  0.00           O
ATOM   3375  H1  WAT X 264       9.000  -2.900  28.700  0.00  0.00           H
ATOM   3376  H2  WAT X 264       7.797  -2.246  28.054  0.00  0.00           H
ATOM   3377  O   WAT X 265     -22.946  13.192  44.331  0.00  0.00           O
ATOM   3378  H1  WAT X 265     -22.697  13.122  45.252  0.00  0.00           H
ATOM   3379  H2  WAT X 265     -22.942  12.290  44.012  0.00  0.00           H
ATOM   3380  O   WAT X 266      23.896 -16.461  74.265  0.00  0.00           O
ATOM   3381  H1  WAT X 266      24.547 -17.159  74.336  0.00  0.00           H
ATOM   3382  H2  WAT X 266      23.162 -16.863  73.799  0.00  0.00           H
ATOM   3383  O   WAT X 267     -15.303  -1.421  21.584  0.00  0.00           O
ATOM   3384  H1  WAT X 267     -15.891  -0.669  21.515  0.00  0.00           H
ATOM   3385  H2  WAT X 267     -15.588  -1.876  22.377  0.00  0.00           H
ATOM   3386  O   WAT X 268      36.674  18.054  49.164  0.00  0.00           O
ATOM   3387  H1  WAT X 268      36.240  17.235  48.927  0.00  0.00           H
ATOM   3388  H2  WAT X 268      36.960  18.425  48.329  0.00  0.00           H
ATOM   3389  O   WAT X 269       1.087  61.192  24.829  0.00  0.00           O
ATOM   3390  H1  WAT X 269       1.944  61.235  25.255  0.00  0.00           H
ATOM   3391  H2  WAT X 269       0.706  62.058  24.970  0.00  0.00           H
ATOM   3392  O   WAT X 270      44.715  49.276  29.643  0.00  0.00           O
ATOM   3393  H1  WAT X 270      44.720  48.690  28.886  0.00  0.00           H
ATOM   3394  H2  WAT X 270      43.968  49.855  29.492  0.00  0.00           H
ATOM   3395  O   WAT X 271      10.463   4.850  61.158  0.00  0.00           O
ATOM   3396  H1  WAT X 271      10.947   5.266  60.444  0.00  0.00           H
ATOM   3397  H2  WAT X 271       9.752   4.379  60.722  0.00  0.00           H
ATOM   3398  O   WAT X 272      17.514  18.134  75.610  0.00  0.00           O
ATOM   3399  H1  WAT X 272      16.955  18.771  75.166  0.00  0.00           H
ATOM   3400  H2  WAT X 272      17.710  17.479  74.940  0.00  0.00           H
ATOM   3401  O   WAT X 273       8.338  12.437  36.843  0.00  0.00           O
ATOM   3402  H1  WAT X 273       9.142  12.955  36.851  0.00  0.00           H
ATOM   3403  H2  WAT X 273       8.398  11.912  36.045  0.00  0.00           H
ATOM   3404  O   WAT X 274      20.831  13.113  40.342  0.00  0.00           O
ATOM   3405  H1  WAT X 274      20.744  13.860  39.751  0.00  0.00           H
ATOM   3406  H2  WAT X 274      20.974  13.504  41.204  0.00  0.00           H
ATOM   3407  O   WAT X 275      19.922  17.171  21.700  0.00  0.00           O
ATOM   3408  H1  WAT X 275      19.311  17.876  21.488  0.00  0.00           H
ATOM   3409  H2  WAT X 275      20.645  17.608  22.151  0.00  0.00           H
ATOM   3410  O   WAT X 276      51.708  31.267  37.956  0.00  0.00           O
ATOM   3411  H1  WAT X 276      51.486  30.367  38.195  0.00  0.00           H
ATOM   3412  H2  WAT X 276      51.192  31.808  38.553  0.00  0.00           H
ATOM   3413  O   WAT X 277      -6.018   6.871  25.897  0.00  0.00           O
ATOM   3414  H1  WAT X 277      -5.616   7.413  26.576  0.00  0.00           H
ATOM   3415  H2  WAT X 277      -6.946   6.848  26.127  0.00  0.00           H
ATOM   3416  O   WAT X 278      17.122   5.118  73.664  0.00  0.00           O
ATOM   3417  H1  WAT X 278      16.596   4.684  74.335  0.00  0.00           H
ATOM   3418  H2  WAT X 278      17.912   4.582  73.595  0.00  0.00           H
ATOM   3419  O   WAT X 279      20.258  52.910  16.179  0.00  0.00           O
ATOM   3420  H1  WAT X 279      19.577  52.629  15.568  0.00  0.00           H
ATOM   3421  H2  WAT X 279      20.732  52.107  16.394  0.00  0.00           H
ATOM   3422  O   WAT X 280      26.562  35.992  13.640  0.00  0.00           O
ATOM   3423  H1  WAT X 280      26.754  36.564  12.896  0.00  0.00           H
ATOM   3424  H2  WAT X 280      27.402  35.584  13.850  0.00  0.00           H
ATOM   3425  O   WAT X 281      -3.426  44.999  28.744  0.00  0.00           O
ATOM   3426  H1  WAT X 281      -3.746  45.778  29.198  0.00  0.00           H
ATOM   3427  H2  WAT X 281      -3.092  45.328  27.910  0.00  0.00           H
ATOM   3428  O   WAT X 282      43.937   8.658  55.464  0.00  0.00           O
ATOM   3429  H1  WAT X 282      44.882   8.505  55.469  0.00  0.00           H
ATOM   3430  H2  WAT X 282      43.681   8.605  56.384  0.00  0.00           H
ATOM   3431  O   WAT X 283      -1.942  23.598  56.932  0.00  0.00           O
ATOM   3432  H1  WAT X 283      -1.370  22.865  57.159  0.00  0.00           H
ATOM   3433  H2  WAT X 283      -2.165  23.453  56.013  0.00  0.00           H
ATOM   3434  O   WAT X 284      19.947   5.358  86.152  0.00  0.00           O
ATOM   3435  H1  WAT X 284      20.005   6.172  86.652  0.00  0.00           H
ATOM   3436  H2  WAT X 284      20.632   5.436  85.487  0.00  0.00           H
ATOM   3437  O   WAT X 285      30.116  59.749  69.907  0.00  0.00           O
ATOM   3438  H1  WAT X 285      30.885  59.476  70.406  0.00  0.00           H
ATOM   3439  H2  WAT X 285      29.526  58.996  69.944  0.00  0.00           H
ATOM   3440  O   WAT X 286      23.067   8.839  20.223  0.00  0.00           O
ATOM   3441  H1  WAT X 286      22.629   8.973  21.064  0.00  0.00           H
ATOM   3442  H2  WAT X 286      22.369   8.562  19.631  0.00  0.00           H
ATOM   3443  O   WAT X 287      47.699  35.533  27.258  0.00  0.00           O
ATOM   3444  H1  WAT X 287      48.329  34.826  27.399  0.00  0.00           H
ATOM   3445  H2  WAT X 287      47.174  35.240  26.513  0.00  0.00           H
ATOM   3446  O   WAT X 288     -13.275  15.815  55.983  0.00  0.00           O
ATOM   3447  H1  WAT X 288     -14.062  15.499  55.540  0.00  0.00           H
ATOM   3448  H2  WAT X 288     -13.097  16.664  55.578  0.00  0.00           H
ATOM   3449  O   WAT X 289      21.704  20.055  36.049  0.00  0.00           O
ATOM   3450  H1  WAT X 289      22.260  19.543  35.462  0.00  0.00           H
ATOM   3451  H2  WAT X 289      21.176  19.403  36.509  0.00  0.00           H
ATOM   3452  O   WAT X 290      25.195  48.887  75.794  0.00  0.00           O
ATOM   3453  H1  WAT X 290      24.255  48.921  75.968  0.00  0.00           H
ATOM   3454  H2  WAT X 290      25.473  48.040  76.144  0.00  0.00           H
ATOM   3455  O   WAT X 291      35.142  43.267  45.802  0.00  0.00           O
ATOM   3456  H1  WAT X 291      34.619  43.111  45.015  0.00  0.00           H
ATOM   3457  H2  WAT X 291      36.034  43.384  45.476  0.00  0.00           H
ATOM   3458  O   WAT X 292      25.795  -0.517  53.693  0.00  0.00           O
ATOM   3459  H1  WAT X 292      25.899  -1.440  53.928  0.00  0.00           H
ATOM   3460  H2  WAT X 292      24.872  -0.330  53.863  0.00  0.00           H
ATOM   3461  O   WAT X 293       4.282   4.456  43.864  0.00  0.00           O
ATOM   3462  H1  WAT X 293       3.896   5.313  44.047  0.00  0.00           H
ATOM   3463  H2  WAT X 293       3.739   4.093  43.165  0.00  0.00           H
ATOM   3464  O   WAT X 294      -0.886  30.402  15.875  0.00  0.00           O
ATOM   3465  H1  WAT X 294      -0.473  30.700  16.686  0.00  0.00           H
ATOM   3466  H2  WAT X 294      -1.713  30.882  15.838  0.00  0.00           H
ATOM   3467  O   WAT X 295       2.277 -19.878  32.854  0.00  0.00           O
ATOM   3468  H1  WAT X 295       2.917 -20.582  32.751  0.00  0.00           H
ATOM   3469  H2  WAT X 295       2.222 -19.476  31.987  0.00  0.00           H
ATOM   3470  O   WAT X 296      29.107   4.421  65.272  0.00  0.00           O
ATOM   3471  H1  WAT X 296      29.811   4.747  64.712  0.00  0.00           H
ATOM   3472  H2  WAT X 296      28.773   3.650  64.812  0.00  0.00           H
ATOM   3473  O   WAT X 297     -36.712  21.477  32.314  0.00  0.00           O
ATOM   3474  H1  WAT X 297     -36.687  20.526  32.419  0.00  0.00           H
ATOM   3475  H2  WAT X 297     -37.572  21.654  31.934  0.00  0.00           H
ATOM   3476  O   WAT X 298     -36.663  18.080  54.506  0.00  0.00           O
ATOM   3477  H1  WAT X 298     -36.087  17.412  54.880  0.00  0.00           H
ATOM   3478  H2  WAT X 298     -36.515  18.022  53.562  0.00  0.00           H
ATOM   3479  O   WAT X 299      -2.525  28.002  81.814  0.00  0.00           O
ATOM   3480  H1  WAT X 299      -2.093  27.302  81.324  0.00  0.00           H
ATOM   3481  H2  WAT X 299      -3.400  27.661  81.998  0.00  0.00           H
ATOM   3482  O   WAT X 300      14.706 -11.947  16.725  0.00  0.00           O
ATOM   3483  H1  WAT X 300      15.253 -12.062  15.948  0.00  0.00           H
ATOM   3484  H2  WAT X 300      13.881 -12.378  16.502  0.00  0.00           H
ATOM   3485  O   WAT X 301      37.252  40.850  39.899  0.00  0.00           O
ATOM   3486  H1  WAT X 301      37.986  40.237  39.882  0.00  0.00           H
ATOM   3487  H2  WAT X 301      36.889  40.813  39.014  0.00  0.00           H
ATOM   3488  O   WAT X 302      19.829  55.385   3.106  0.00  0.00           O
ATOM   3489  H1  WAT X 302      19.836  56.025   2.394  0.00  0.00           H
ATOM   3490  H2  WAT X 302      18.945  55.018   3.088  0.00  0.00           H
ATOM   3491  O   WAT X 303       7.182  47.084  10.020  0.00  0.00           O
ATOM   3492  H1  WAT X 303       7.951  47.022   9.453  0.00  0.00           H
ATOM   3493  H2  WAT X 303       7.339  47.863  10.553  0.00  0.00           H
ATOM   3494  O   WAT X 304       1.338  15.429  17.472  0.00  0.00           O
ATOM   3495  H1  WAT X 304       2.031  14.793  17.652  0.00  0.00           H
ATOM   3496  H2  WAT X 304       0.544  15.021  17.817  0.00  0.00           H
ATOM   3497  O   WAT X 305      21.013   9.767  45.182  0.00  0.00           O
ATOM   3498  H1  WAT X 305      21.546   9.804  45.977  0.00  0.00           H
ATOM   3499  H2  WAT X 305      21.435   9.099  44.642  0.00  0.00           H
ATOM   3500  O   WAT X 306      15.974  55.452  18.599  0.00  0.00           O
ATOM   3501  H1  WAT X 306      15.763  56.293  18.194  0.00  0.00           H
ATOM   3502  H2  WAT X 306      16.699  55.110  18.077  0.00  0.00           H
ATOM   3503  O   WAT X 307      45.234  46.506  41.775  0.00  0.00           O
ATOM   3504  H1  WAT X 307      45.444  45.964  42.535  0.00  0.00           H
ATOM   3505  H2  WAT X 307      45.997  47.073  41.666  0.00  0.00           H
ATOM   3506  O   WAT X 308      21.475  53.650  21.435  0.00  0.00           O
ATOM   3507  H1  WAT X 308      21.405  52.916  20.825  0.00  0.00           H
ATOM   3508  H2  WAT X 308      21.977  54.311  20.959  0.00  0.00           H
ATOM   3509  O   WAT X 309      -3.735  49.621  40.742  0.00  0.00           O
ATOM   3510  H1  WAT X 309      -3.603  48.815  40.242  0.00  0.00           H
ATOM   3511  H2  WAT X 309      -4.597  49.514  41.145  0.00  0.00           H
ATOM   3512  O   WAT X 310      22.995  65.223  48.625  0.00  0.00           O
ATOM   3513  H1  WAT X 310      22.230  65.332  48.059  0.00  0.00           H
ATOM   3514  H2  WAT X 310      22.858  65.850  49.335  0.00  0.00           H
ATOM   3515  O   WAT X 311      -6.575  44.456   9.877  0.00  0.00           O
ATOM   3516  H1  WAT X 311      -7.108  44.290  10.655  0.00  0.00           H
ATOM   3517  H2  WAT X 311      -6.763  45.367   9.648  0.00  0.00           H
ATOM   3518  O   WAT X 312       2.121  37.697  88.008  0.00  0.00           O
ATOM   3519  H1  WAT X 312       1.201  37.685  87.743  0.00  0.00           H
ATOM   3520  H2  WAT X 312       2.580  38.079  87.260  0.00  0.00           H
ATOM   3521  O   WAT X 313      55.114  21.228  57.386  0.00  0.00           O
ATOM   3522  H1  WAT X 313      54.442  20.682  57.793  0.00  0.00           H
ATOM   3523  H2  WAT X 313      55.188  20.891  56.493  0.00  0.00           H
ATOM   3524  O   WAT X 314      -9.808   1.920  42.204  0.00  0.00           O
ATOM   3525  H1  WAT X 314      -9.686   2.799  41.845  0.00  0.00           H
ATOM   3526  H2  WAT X 314     -10.240   2.063  43.046  0.00  0.00           H
ATOM   3527  O   WAT X 315      -6.918  50.310  24.871  0.00  0.00           O
ATOM   3528  H1  WAT X 315      -7.693  50.863  24.778  0.00  0.00           H
ATOM   3529  H2  WAT X 315      -7.164  49.660  25.529  0.00  0.00           H
ATOM   3530  O   WAT X 316      23.740  31.886  -1.786  0.00  0.00           O
ATOM   3531  H1  WAT X 316      23.563  31.888  -2.726  0.00  0.00           H
ATOM   3532  H2  WAT X 316      24.668  31.663  -1.717  0.00  0.00           H
ATOM   3533  O   WAT X 317       1.140  39.185  84.127  0.00  0.00           O
ATOM   3534  H1  WAT X 317       0.329  39.694  84.124  0.00  0.00           H
ATOM   3535  H2  WAT X 317       1.817  39.810  83.867  0.00  0.00           H
ATOM   3536  O   WAT X 318     -13.957  22.745  58.726  0.00  0.00           O
ATOM   3537  H1  WAT X 318     -13.283  22.353  58.170  0.00  0.00           H
ATOM   3538  H2  WAT X 318     -14.213  22.043  59.324  0.00  0.00           H
ATOM   3539  O   WAT X 319      -1.847  28.304  90.669  0.00  0.00           O
ATOM   3540  H1  WAT X 319      -1.458  27.432  90.725  0.00  0.00           H
ATOM   3541  H2  WAT X 319      -2.754  28.146  90.407  0.00  0.00           H
ATOM   3542  O   WAT X 320      20.713  25.799  10.900  0.00  0.00           O
ATOM   3543  H1  WAT X 320      21.452  26.212  10.455  0.00  0.00           H
ATOM   3544  H2  WAT X 320      20.128  26.525  11.117  0.00  0.00           H
ATOM   3545  O   WAT X 321      48.229  32.420  14.133  0.00  0.00           O
ATOM   3546  H1  WAT X 321      48.234  32.261  15.077  0.00  0.00           H
ATOM   3547  H2  WAT X 321      48.028  31.567  13.748  0.00  0.00           H
ATOM   3548  O   WAT X 322      24.120   5.142  39.527  0.00  0.00           O
ATOM   3549  H1  WAT X 322      24.418   4.273  39.258  0.00  0.00           H
ATOM   3550  H2  WAT X 322      24.040   5.631  38.709  0.00  0.00           H
ATOM   3551  O   WAT X 323       4.771  26.375  15.417  0.00  0.00           O
ATOM   3552  H1  WAT X 323       3.932  26.805  15.585  0.00  0.00           H
ATOM   3553  H2  WAT X 323       4.535  25.532  15.032  0.00  0.00           H
ATOM   3554  O   WAT X 324      17.015   0.897  54.419  0.00  0.00           O
ATOM   3555  H1  WAT X 324      17.641   0.862  53.696  0.00  0.00           H
ATOM   3556  H2  WAT X 324      16.427   0.158  54.263  0.00  0.00           H
ATOM   3557  O   WAT X 325     -30.590  12.281  47.648  0.00  0.00           O
ATOM   3558  H1  WAT X 325     -30.063  12.985  48.025  0.00  0.00           H
ATOM   3559  H2  WAT X 325     -30.116  11.480  47.871  0.00  0.00           H
ATOM   3560  O   WAT X 326      -4.201 -13.855  34.547  0.00  0.00           O
ATOM   3561  H1  WAT X 326      -4.409 -13.050  34.073  0.00  0.00           H
ATOM   3562  H2  WAT X 326      -4.466 -13.679  35.449  0.00  0.00           H
ATOM   3563  O   WAT X 327     -11.540  21.509  16.262  0.00  0.00           O
ATOM   3564  H1  WAT X 327     -12.130  22.159  16.643  0.00  0.00           H
ATOM   3565  H2  WAT X 327     -11.268  21.891  15.428  0.00  0.00           H
ATOM   3566  O   WAT X 328      20.065  41.768  42.120  0.00  0.00           O
ATOM   3567  H1  WAT X 328      20.351  42.469  41.535  0.00  0.00           H
ATOM   3568  H2  WAT X 328      19.473  42.197  42.737  0.00  0.00           H
ATOM   3569  O   WAT X 329      -8.475  23.607  48.604  0.00  0.00           O
ATOM   3570  H1  WAT X 329      -8.406  23.445  49.545  0.00  0.00           H
ATOM   3571  H2  WAT X 329      -9.417  23.621  48.432  0.00  0.00           H
ATOM   3572  O   WAT X 330      19.799   3.969  45.373  0.00  0.00           O
ATOM   3573  H1  WAT X 330      20.710   3.830  45.113  0.00  0.00           H
ATOM   3574  H2  WAT X 330      19.411   3.094  45.362  0.00  0.00           H
ATOM   3575  O   WAT X 331      15.016  42.962  27.478  0.00  0.00           O
ATOM   3576  H1  WAT X 331      15.477  42.470  28.158  0.00  0.00           H
ATOM   3577  H2  WAT X 331      15.286  42.548  26.658  0.00  0.00           H
ATOM   3578  O   WAT X 332       0.287  -5.058  17.392  0.00  0.00           O
ATOM   3579  H1  WAT X 332      -0.496  -4.603  17.082  0.00  0.00           H
ATOM   3580  H2  WAT X 332       0.075  -5.987  17.303  0.00  0.00           H
ATOM   3581  O   WAT X 333      36.608  31.900  59.289  0.00  0.00           O
ATOM   3582  H1  WAT X 333      37.449  32.300  59.512  0.00  0.00           H
ATOM   3583  H2  WAT X 333      36.746  31.522  58.420  0.00  0.00           H
ATOM   3584  O   WAT X 334      17.388  74.187  39.406  0.00  0.00           O
ATOM   3585  H1  WAT X 334      18.241  74.073  39.827  0.00  0.00           H
ATOM   3586  H2  WAT X 334      17.275  73.399  38.875  0.00  0.00           H
ATOM   3587  O   WAT X 335      -8.621  19.203  40.272  0.00  0.00           O
ATOM   3588  H1  WAT X 335      -9.128  19.864  40.743  0.00  0.00           H
ATOM   3589  H2  WAT X 335      -7.865  19.035  40.835  0.00  0.00           H
ATOM   3590  O   WAT X 336      23.028  25.792  -1.466  0.00  0.00           O
ATOM   3591  H1  WAT X 336      22.630  25.577  -0.623  0.00  0.00           H
ATOM   3592  H2  WAT X 336      23.464  24.984  -1.738  0.00  0.00           H
ATOM   3593  O   WAT X 337      11.230 -11.046  58.236  0.00  0.00           O
ATOM   3594  H1  WAT X 337      11.996 -11.250  58.774  0.00  0.00           H
ATOM   3595  H2  WAT X 337      10.710 -10.450  58.776  0.00  0.00           H
ATOM   3596  O   WAT X 338      54.130  29.965  41.203  0.00  0.00           O
ATOM   3597  H1  WAT X 338      54.742  29.245  41.050  0.00  0.00           H
ATOM   3598  H2  WAT X 338      54.120  30.450  40.378  0.00  0.00           H
ATOM   3599  O   WAT X 339     -19.793   9.541  54.311  0.00  0.00           O
ATOM   3600  H1  WAT X 339     -20.314   8.901  53.826  0.00  0.00           H
ATOM   3601  H2  WAT X 339     -20.156   9.524  55.196  0.00  0.00           H
ATOM   3602  O   WAT X 340      -2.403  35.429  51.565  0.00  0.00           O
ATOM   3603  H1  WAT X 340      -2.809  36.218  51.923  0.00  0.00           H
ATOM   3604  H2  WAT X 340      -1.463  35.572  51.675  0.00  0.00           H
ATOM   3605  O   WAT X 341      -6.297  34.695  35.968  0.00  0.00           O
ATOM   3606  H1  WAT X 341      -5.733  33.922  35.980  0.00  0.00           H
ATOM   3607  H2  WAT X 341      -5.736  35.406  36.278  0.00  0.00           H
ATOM   3608  O   WAT X 342      46.981  53.268  39.150  0.00  0.00           O
ATOM   3609  H1  WAT X 342      47.180  53.493  38.241  0.00  0.00           H
ATOM   3610  H2  WAT X 342      47.056  54.096  39.624  0.00  0.00           H
ATOM   3611  O   WAT X 343      24.142 -13.732  57.132  0.00  0.00           O
ATOM   3612  H1  WAT X 343      24.460 -14.458  57.669  0.00  0.00           H
ATOM   3613  H2  WAT X 343      24.572 -12.958  57.495  0.00  0.00           H
ATOM   3614  O   WAT X 344      38.939  60.808  58.453  0.00  0.00           O
ATOM   3615  H1  WAT X 344      38.632  61.256  59.241  0.00  0.00           H
ATOM   3616  H2  WAT X 344      39.883  60.967  58.440  0.00  0.00           H
ATOM   3617  O   WAT X 345      18.142  16.908  85.203  0.00  0.00           O
ATOM   3618  H1  WAT X 345      18.617  17.694  84.935  0.00  0.00           H
ATOM   3619  H2  WAT X 345      18.685  16.183  84.894  0.00  0.00           H
ATOM   3620  O   WAT X 346      26.892   4.239  60.576  0.00  0.00           O
ATOM   3621  H1  WAT X 346      26.110   3.903  61.014  0.00  0.00           H
ATOM   3622  H2  WAT X 346      27.608   4.038  61.178  0.00  0.00           H
ATOM   3623  O   WAT X 347       3.158  48.164  24.224  0.00  0.00           O
ATOM   3624  H1  WAT X 347       2.299  48.181  23.802  0.00  0.00           H
ATOM   3625  H2  WAT X 347       3.690  47.603  23.660  0.00  0.00           H
ATOM   3626  O   WAT X 348      39.426  62.185  48.730  0.00  0.00           O
ATOM   3627  H1  WAT X 348      40.263  62.090  49.185  0.00  0.00           H
ATOM   3628  H2  WAT X 348      39.029  62.965  49.117  0.00  0.00           H
ATOM   3629  O   WAT X 349      18.749  -5.485  43.488  0.00  0.00           O
ATOM   3630  H1  WAT X 349      18.468  -4.686  43.041  0.00  0.00           H
ATOM   3631  H2  WAT X 349      17.971  -6.044  43.490  0.00  0.00           H
ATOM   3632  O   WAT X 350      33.292  58.586  21.757  0.00  0.00           O
ATOM   3633  H1  WAT X 350      32.358  58.423  21.888  0.00  0.00           H
ATOM   3634  H2  WAT X 350      33.697  57.721  21.816  0.00  0.00           H
ATOM   3635  O   WAT X 351      20.401  50.464  36.089  0.00  0.00           O
ATOM   3636  H1  WAT X 351      20.932  49.961  36.706  0.00  0.00           H
ATOM   3637  H2  WAT X 351      20.821  51.324  36.058  0.00  0.00           H
ATOM   3638  O   WAT X 352       8.503  43.624  24.223  0.00  0.00           O
ATOM   3639  H1  WAT X 352       7.631  44.004  24.333  0.00  0.00           H
ATOM   3640  H2  WAT X 352       8.846  44.038  23.431  0.00  0.00           H
ATOM   3641  O   WAT X 353       6.005  -4.070  35.898  0.00  0.00           O
ATOM   3642  H1  WAT X 353       5.132  -4.174  36.278  0.00  0.00           H
ATOM   3643  H2  WAT X 353       5.905  -4.354  34.989  0.00  0.00           H
ATOM   3644  O   WAT X 354      29.844   7.291  71.883  0.00  0.00           O
ATOM   3645  H1  WAT X 354      29.704   6.494  71.372  0.00  0.00           H
ATOM   3646  H2  WAT X 354      29.439   7.984  71.362  0.00  0.00           H
ATOM   3647  O   WAT X 355      -7.628  41.853  36.172  0.00  0.00           O
ATOM   3648  H1  WAT X 355      -8.509  41.659  35.854  0.00  0.00           H
ATOM   3649  H2  WAT X 355      -7.081  41.160  35.801  0.00  0.00           H
ATOM   3650  O   WAT X 356      29.928  55.634  58.455  0.00  0.00           O
ATOM   3651  H1  WAT X 356      29.175  56.091  58.829  0.00  0.00           H
ATOM   3652  H2  WAT X 356      29.932  55.892  57.534  0.00  0.00           H
ATOM   3653  O   WAT X 357     -32.073   7.368  27.975  0.00  0.00           O
ATOM   3654  H1  WAT X 357     -31.533   7.971  28.486  0.00  0.00           H
ATOM   3655  H2  WAT X 357     -32.960   7.497  28.310  0.00  0.00           H
ATOM   3656  O   WAT X 358      24.882  52.867  42.961  0.00  0.00           O
ATOM   3657  H1  WAT X 358      24.052  52.706  42.514  0.00  0.00           H
ATOM   3658  H2  WAT X 358      25.401  53.366  42.330  0.00  0.00           H
ATOM   3659  O   WAT X 359     -19.148  -5.279  37.800  0.00  0.00           O
ATOM   3660  H1  WAT X 359     -18.666  -5.983  37.366  0.00  0.00           H
ATOM   3661  H2  WAT X 359     -18.626  -5.075  38.577  0.00  0.00           H
ATOM   3662  O   WAT X 360      33.345  15.300  36.918  0.00  0.00           O
ATOM   3663  H1  WAT X 360      32.510  15.634  36.591  0.00  0.00           H
ATOM   3664  H2  WAT X 360      33.900  15.237  36.140  0.00  0.00           H
ATOM   3665  O   WAT X 361      36.465  43.181  27.934  0.00  0.00           O
ATOM   3666  H1  WAT X 361      37.058  43.565  28.581  0.00  0.00           H
ATOM   3667  H2  WAT X 361      37.030  42.961  27.194  0.00  0.00           H
ATOM   3668  O   WAT X 362      27.667  37.609  20.841  0.00  0.00           O
ATOM   3669  H1  WAT X 362      26.829  37.554  21.299  0.00  0.00           H
ATOM   3670  H2  WAT X 362      27.678  38.490  20.466  0.00  0.00           H
ATOM   3671  O   WAT X 363      -7.199   0.990  41.291  0.00  0.00           O
ATOM   3672  H1  WAT X 363      -7.221   0.061  41.063  0.00  0.00           H
ATOM   3673  H2  WAT X 363      -8.115   1.220  41.446  0.00  0.00           H
ATOM   3674  O   WAT X 364      -7.648  31.141  41.783  0.00  0.00           O
ATOM   3675  H1  WAT X 364      -7.856  30.737  40.940  0.00  0.00           H
ATOM   3676  H2  WAT X 364      -8.461  31.081  42.285  0.00  0.00           H
ATOM   3677  O   WAT X 365      41.733  27.826 -12.190  0.00  0.00           O
ATOM   3678  H1  WAT X 365      42.413  28.499 -12.178  0.00  0.00           H
ATOM   3679  H2  WAT X 365      41.305  27.902 -11.338  0.00  0.00           H
ATOM   3680  O   WAT X 366     -12.593  17.583  25.382  0.00  0.00           O
ATOM   3681  H1  WAT X 366     -11.724  17.856  25.676  0.00  0.00           H
ATOM   3682  H2  WAT X 366     -12.534  17.586  24.427  0.00  0.00           H
ATOM   3683  O   WAT X 367       2.138   1.713  39.609  0.00  0.00           O
ATOM   3684  H1  WAT X 367       2.082   0.775  39.787  0.00  0.00           H
ATOM   3685  H2  WAT X 367       1.675   1.828  38.779  0.00  0.00           H
ATOM   3686  O   WAT X 368     -16.972  28.231  18.861  0.00  0.00           O
ATOM   3687  H1  WAT X 368     -16.880  28.584  19.745  0.00  0.00           H
ATOM   3688  H2  WAT X 368     -17.900  28.006  18.788  0.00  0.00           H
ATOM   3689  O   WAT X 369     -25.563  28.063  51.855  0.00  0.00           O
ATOM   3690  H1  WAT X 369     -24.885  27.827  52.487  0.00  0.00           H
ATOM   3691  H2  WAT X 369     -25.340  28.954  51.586  0.00  0.00           H
ATOM   3692  O   WAT X 370       3.243  21.550  32.031  0.00  0.00           O
ATOM   3693  H1  WAT X 370       2.957  21.840  32.897  0.00  0.00           H
ATOM   3694  H2  WAT X 370       3.821  22.249  31.723  0.00  0.00           H
ATOM   3695  O   WAT X 371     -10.974  16.154  74.549  0.00  0.00           O
ATOM   3696  H1  WAT X 371     -10.967  15.200  74.625  0.00  0.00           H
ATOM   3697  H2  WAT X 371     -10.277  16.350  73.923  0.00  0.00           H
ATOM   3698  O   WAT X 372      14.081  39.672  34.644  0.00  0.00           O
ATOM   3699  H1  WAT X 372      13.828  39.588  33.725  0.00  0.00           H
ATOM   3700  H2  WAT X 372      14.470  40.545  34.706  0.00  0.00           H
ATOM   3701  O   WAT X 373      39.009  13.187  72.054  0.00  0.00           O
ATOM   3702  H1  WAT X 373      38.604  13.181  71.187  0.00  0.00           H
ATOM   3703  H2  WAT X 373      39.761  13.772  71.963  0.00  0.00           H
ATOM   3704  O   WAT X 374      39.026  39.575  35.321  0.00  0.00           O
ATOM   3705  H1  WAT X 374      38.080  39.638  35.192  0.00  0.00           H
ATOM   3706  H2  WAT X 374      39.191  40.066  36.126  0.00  0.00           H
ATOM   3707  O   WAT X 375     -19.575  27.539  18.965  0.00  0.00           O
ATOM   3708  H1  WAT X 375     -19.566  26.730  19.476  0.00  0.00           H
ATOM   3709  H2  WAT X 375     -20.213  28.097  19.410  0.00  0.00           H
ATOM   3710  O   WAT X 376      51.597  20.986  49.051  0.00  0.00           O
ATOM   3711  H1  WAT X 376      50.996  20.247  49.148  0.00  0.00           H
ATOM   3712  H2  WAT X 376      51.127  21.606  48.494  0.00  0.00           H
ATOM   3713  O   WAT X 377      24.387   7.206   2.036  0.00  0.00           O
ATOM   3714  H1  WAT X 377      24.471   8.081   2.414  0.00  0.00           H
ATOM   3715  H2  WAT X 377      24.378   6.618   2.791  0.00  0.00           H
ATOM   3716  O   WAT X 378      -3.610  15.619  83.217  0.00  0.00           O
ATOM   3717  H1  WAT X 378      -4.268  16.014  83.789  0.00  0.00           H
ATOM   3718  H2  WAT X 378      -3.010  16.336  83.011  0.00  0.00           H
ATOM   3719  O   WAT X 379      -4.721  25.416  37.419  0.00  0.00           O
ATOM   3720  H1  WAT X 379      -5.325  24.702  37.219  0.00  0.00           H
ATOM   3721  H2  WAT X 379      -4.719  25.467  38.375  0.00  0.00           H
ATOM   3722  O   WAT X 380       8.216  30.232  85.057  0.00  0.00           O
ATOM   3723  H1  WAT X 380       8.209  31.173  84.882  0.00  0.00           H
ATOM   3724  H2  WAT X 380       7.296  30.010  85.204  0.00  0.00           H
ATOM   3725  O   WAT X 381      38.751  77.402  63.109  0.00  0.00           O
ATOM   3726  H1  WAT X 381      37.849  77.560  62.828  0.00  0.00           H
ATOM   3727  H2  WAT X 381      39.181  77.032  62.339  0.00  0.00           H
ATOM   3728  O   WAT X 382      30.124  12.843  71.765  0.00  0.00           O
ATOM   3729  H1  WAT X 382      30.408  12.932  70.856  0.00  0.00           H
ATOM   3730  H2  WAT X 382      29.290  13.311  71.802  0.00  0.00           H
ATOM   3731  O   WAT X 383      13.382  60.024  29.265  0.00  0.00           O
ATOM   3732  H1  WAT X 383      14.030  60.649  28.940  0.00  0.00           H
ATOM   3733  H2  WAT X 383      13.137  59.511  28.495  0.00  0.00           H
ATOM   3734  O   WAT X 384      41.635  34.538  25.074  0.00  0.00           O
ATOM   3735  H1  WAT X 384      42.382  34.337  25.638  0.00  0.00           H
ATOM   3736  H2  WAT X 384      41.762  33.985  24.303  0.00  0.00           H
ATOM   3737  O   WAT X 385      34.169  10.836  70.270  0.00  0.00           O
ATOM   3738  H1  WAT X 385      34.177  10.608  71.199  0.00  0.00           H
ATOM   3739  H2  WAT X 385      33.389  10.403  69.923  0.00  0.00           H
ATOM   3740  O   WAT X 386      13.194  61.080  24.683  0.00  0.00           O
ATOM   3741  H1  WAT X 386      14.072  61.434  24.824  0.00  0.00           H
ATOM   3742  H2  WAT X 386      12.684  61.825  24.365  0.00  0.00           H
ATOM   3743  O   WAT X 387      -0.887   3.281  15.285  0.00  0.00           O
ATOM   3744  H1  WAT X 387      -0.284   2.986  15.968  0.00  0.00           H
ATOM   3745  H2  WAT X 387      -1.714   3.429  15.744  0.00  0.00           H
ATOM   3746  O   WAT X 388      11.929  45.217  19.341  0.00  0.00           O
ATOM   3747  H1  WAT X 388      12.225  45.594  20.170  0.00  0.00           H
ATOM   3748  H2  WAT X 388      11.147  45.722  19.115  0.00  0.00           H
ATOM   3749  O   WAT X 389      40.617  43.115  17.441  0.00  0.00           O
ATOM   3750  H1  WAT X 389      39.796  43.310  17.894  0.00  0.00           H
ATOM   3751  H2  WAT X 389      41.297  43.296  18.091  0.00  0.00           H
ATOM   3752  O   WAT X 390       8.150   7.354  49.850  0.00  0.00           O
ATOM   3753  H1  WAT X 390       7.366   7.900  49.908  0.00  0.00           H
ATOM   3754  H2  WAT X 390       8.574   7.629  49.038  0.00  0.00           H
ATOM   3755  O   WAT X 391      -4.562  25.233  12.157  0.00  0.00           O
ATOM   3756  H1  WAT X 391      -4.936  25.466  11.307  0.00  0.00           H
ATOM   3757  H2  WAT X 391      -5.180  24.602  12.526  0.00  0.00           H
ATOM   3758  O   WAT X 392      14.624  24.057  17.219  0.00  0.00           O
ATOM   3759  H1  WAT X 392      13.729  24.327  17.016  0.00  0.00           H
ATOM   3760  H2  WAT X 392      14.934  24.707  17.850  0.00  0.00           H
ATOM   3761  O   WAT X 393      24.015  -0.681  49.731  0.00  0.00           O
ATOM   3762  H1  WAT X 393      24.022  -1.569  49.372  0.00  0.00           H
ATOM   3763  H2  WAT X 393      24.905  -0.547  50.054  0.00  0.00           H
ATOM   3764  O   WAT X 394       4.790  32.347  45.997  0.00  0.00           O
ATOM   3765  H1  WAT X 394       5.046  33.269  46.011  0.00  0.00           H
ATOM   3766  H2  WAT X 394       3.966  32.335  45.509  0.00  0.00           H
ATOM   3767  O   WAT X 395      17.393  -7.640  80.287  0.00  0.00           O
ATOM   3768  H1  WAT X 395      17.241  -7.316  81.174  0.00  0.00           H
ATOM   3769  H2  WAT X 395      17.707  -8.535  80.409  0.00  0.00           H
ATOM   3770  O   WAT X 396      42.196  55.961  38.722  0.00  0.00           O
ATOM   3771  H1  WAT X 396      42.556  55.647  37.893  0.00  0.00           H
ATOM   3772  H2  WAT X 396      42.961  56.246  39.223  0.00  0.00           H
ATOM   3773  O   WAT X 397       7.257  66.135  -0.399  0.00  0.00           O
ATOM   3774  H1  WAT X 397       6.966  66.147  -1.311  0.00  0.00           H
ATOM   3775  H2  WAT X 397       8.167  65.842  -0.443  0.00  0.00           H
ATOM   3776  O   WAT X 398      23.016  23.839  74.527  0.00  0.00           O
ATOM   3777  H1  WAT X 398      22.708  24.110  75.392  0.00  0.00           H
ATOM   3778  H2  WAT X 398      22.865  24.602  73.970  0.00  0.00           H
ATOM   3779  O   WAT X 399      -1.314  13.351  88.143  0.00  0.00           O
ATOM   3780  H1  WAT X 399      -1.241  12.482  88.536  0.00  0.00           H
ATOM   3781  H2  WAT X 399      -0.693  13.889  88.634  0.00  0.00           H
ATOM   3782  O   WAT X 400       0.213  47.280   8.138  0.00  0.00           O
ATOM   3783  H1  WAT X 400       0.107  47.904   8.856  0.00  0.00           H
ATOM   3784  H2  WAT X 400      -0.494  46.647   8.264  0.00  0.00           H
ATOM   3785  O   WAT X 401      -5.422  19.522  18.855  0.00  0.00           O
ATOM   3786  H1  WAT X 401      -6.297  19.645  19.225  0.00  0.00           H
ATOM   3787  H2  WAT X 401      -4.943  19.040  19.529  0.00  0.00           H
ATOM   3788  O   WAT X 402      41.877  10.012  61.182  0.00  0.00           O
ATOM   3789  H1  WAT X 402      42.502   9.340  60.910  0.00  0.00           H
ATOM   3790  H2  WAT X 402      42.417  10.778  61.374  0.00  0.00           H
ATOM   3791  O   WAT X 403      26.494  78.403  65.054  0.00  0.00           O
ATOM   3792  H1  WAT X 403      25.802  79.011  65.312  0.00  0.00           H
ATOM   3793  H2  WAT X 403      26.028  77.626  64.745  0.00  0.00           H
ATOM   3794  O   WAT X 404      10.919 -17.517  53.382  0.00  0.00           O
ATOM   3795  H1  WAT X 404      10.676 -17.272  52.490  0.00  0.00           H
ATOM   3796  H2  WAT X 404      11.578 -16.871  53.637  0.00  0.00           H
ATOM   3797  O   WAT X 405     -13.808  -0.811  50.331  0.00  0.00           O
ATOM   3798  H1  WAT X 405     -13.299  -1.579  50.591  0.00  0.00           H
ATOM   3799  H2  WAT X 405     -14.551  -0.801  50.935  0.00  0.00           H
ATOM   3800  O   WAT X 406     -28.506  17.714  69.151  0.00  0.00           O
ATOM   3801  H1  WAT X 406     -27.874  17.117  69.550  0.00  0.00           H
ATOM   3802  H2  WAT X 406     -28.974  18.098  69.893  0.00  0.00           H
ATOM   3803  O   WAT X 407       0.670  -3.741  46.288  0.00  0.00           O
ATOM   3804  H1  WAT X 407       0.706  -2.957  45.741  0.00  0.00           H
ATOM   3805  H2  WAT X 407       1.569  -4.069  46.296  0.00  0.00           H
ATOM   3806  O   WAT X 408      29.706  25.334  10.462  0.00  0.00           O
ATOM   3807  H1  WAT X 408      28.847  24.943  10.305  0.00  0.00           H
ATOM   3808  H2  WAT X 408      30.264  24.596  10.708  0.00  0.00           H
ATOM   3809  O   WAT X 409      17.709  -9.453  56.856  0.00  0.00           O
ATOM   3810  H1  WAT X 409      17.841  -9.040  57.710  0.00  0.00           H
ATOM   3811  H2  WAT X 409      18.560  -9.386  56.423  0.00  0.00           H
ATOM   3812  O   WAT X 410      21.220  65.175  22.196  0.00  0.00           O
ATOM   3813  H1  WAT X 410      20.734  65.653  21.525  0.00  0.00           H
ATOM   3814  H2  WAT X 410      22.140  65.339  21.988  0.00  0.00           H
ATOM   3815  O   WAT X 411      40.209  31.152  21.467  0.00  0.00           O
ATOM   3816  H1  WAT X 411      39.388  30.911  21.037  0.00  0.00           H
ATOM   3817  H2  WAT X 411      40.538  30.330  21.831  0.00  0.00           H
ATOM   3818  O   WAT X 412      35.058  21.122  27.836  0.00  0.00           O
ATOM   3819  H1  WAT X 412      35.556  20.895  27.050  0.00  0.00           H
ATOM   3820  H2  WAT X 412      35.706  21.504  28.428  0.00  0.00           H
ATOM   3821  O   WAT X 413      17.028  52.504  -2.765  0.00  0.00           O
ATOM   3822  H1  WAT X 413      16.621  51.701  -3.090  0.00  0.00           H
ATOM   3823  H2  WAT X 413      16.355  52.908  -2.216  0.00  0.00           H
ATOM   3824  O   WAT X 414      22.892  -9.896  34.101  0.00  0.00           O
ATOM   3825  H1  WAT X 414      23.018  -9.333  33.337  0.00  0.00           H
ATOM   3826  H2  WAT X 414      22.067  -9.598  34.485  0.00  0.00           H
ATOM   3827  O   WAT X 415      18.709  31.217  77.558  0.00  0.00           O
ATOM   3828  H1  WAT X 415      19.288  31.627  76.915  0.00  0.00           H
ATOM   3829  H2  WAT X 415      18.717  31.817  78.304  0.00  0.00           H
ATOM   3830  O   WAT X 416     -13.061  38.156  55.779  0.00  0.00           O
ATOM   3831  H1  WAT X 416     -12.832  37.253  55.558  0.00  0.00           H
ATOM   3832  H2  WAT X 416     -12.275  38.661  55.567  0.00  0.00           H
ATOM   3833  O   WAT X 417     -26.336  21.704  45.824  0.00  0.00           O
ATOM   3834  H1  WAT X 417     -26.115  21.251  45.010  0.00  0.00           H
ATOM   3835  H2  WAT X 417     -27.285  21.820  45.784  0.00  0.00           H
ATOM   3836  O   WAT X 418     -15.844  19.312  73.367  0.00  0.00           O
ATOM   3837  H1  WAT X 418     -15.372  18.929  72.628  0.00  0.00           H
ATOM   3838  H2  WAT X 418     -15.696  20.254  73.285  0.00  0.00           H
ATOM   3839  O   WAT X 419      35.109  20.191  35.778  0.00  0.00           O
ATOM   3840  H1  WAT X 419      35.212  20.435  34.858  0.00  0.00           H
ATOM   3841  H2  WAT X 419      34.417  19.530  35.775  0.00  0.00           H
ATOM   3842  O   WAT X 420       7.689  11.335  67.685  0.00  0.00           O
ATOM   3843  H1  WAT X 420       7.969  12.212  67.423  0.00  0.00           H
ATOM   3844  H2  WAT X 420       6.767  11.438  67.919  0.00  0.00           H
ATOM   3845  O   WAT X 421      33.942  18.952  50.122  0.00  0.00           O
ATOM   3846  H1  WAT X 421      34.809  19.151  49.769  0.00  0.00           H
ATOM   3847  H2  WAT X 421      33.486  19.793  50.128  0.00  0.00           H
ATOM   3848  O   WAT X 422      58.980  34.431  25.759  0.00  0.00           O
ATOM   3849  H1  WAT X 422      59.551  34.336  26.521  0.00  0.00           H
ATOM   3850  H2  WAT X 422      59.397  33.900  25.080  0.00  0.00           H
ATOM   3851  O   WAT X 423      47.916  51.417  54.363  0.00  0.00           O
ATOM   3852  H1  WAT X 423      47.333  51.903  54.946  0.00  0.00           H
ATOM   3853  H2  WAT X 423      47.363  50.733  53.985  0.00  0.00           H
ATOM   3854  O   WAT X 424       1.896  53.564  24.458  0.00  0.00           O
ATOM   3855  H1  WAT X 424       2.276  52.940  23.839  0.00  0.00           H
ATOM   3856  H2  WAT X 424       2.105  54.423  24.090  0.00  0.00           H
ATOM   3857  O   WAT X 425      -4.652  19.633  37.908  0.00  0.00           O
ATOM   3858  H1  WAT X 425      -4.363  19.783  38.808  0.00  0.00           H
ATOM   3859  H2  WAT X 425      -5.263  18.899  37.972  0.00  0.00           H
ATOM   3860  O   WAT X 426     -12.182   9.153  55.490  0.00  0.00           O
ATOM   3861  H1  WAT X 426     -12.541   9.968  55.841  0.00  0.00           H
ATOM   3862  H2  WAT X 426     -11.590   8.838  56.172  0.00  0.00           H
ATOM   3863  O   WAT X 427      16.266  -8.624  12.616  0.00  0.00           O
ATOM   3864  H1  WAT X 427      15.882  -8.020  11.981  0.00  0.00           H
ATOM   3865  H2  WAT X 427      15.620  -9.325  12.701  0.00  0.00           H
ATOM   3866  O   WAT X 428      27.087  26.912  47.319  0.00  0.00           O
ATOM   3867  H1  WAT X 428      27.087  26.070  47.773  0.00  0.00           H
ATOM   3868  H2  WAT X 428      27.794  27.407  47.733  0.00  0.00           H
ATOM   3869  O   WAT X 429      17.464  61.453  74.422  0.00  0.00           O
ATOM   3870  H1  WAT X 429      17.222  60.535  74.544  0.00  0.00           H
ATOM   3871  H2  WAT X 429      17.712  61.754  75.296  0.00  0.00           H
ATOM   3872  O   WAT X 430     -23.054  -6.395  27.834  0.00  0.00           O
ATOM   3873  H1  WAT X 430     -22.444  -6.327  28.569  0.00  0.00           H
ATOM   3874  H2  WAT X 430     -22.501  -6.320  27.056  0.00  0.00           H
ATOM   3875  O   WAT X 431      66.956  44.671  53.463  0.00  0.00           O
ATOM   3876  H1  WAT X 431      66.690  43.845  53.060  0.00  0.00           H
ATOM   3877  H2  WAT X 431      66.306  44.823  54.149  0.00  0.00           H
ATOM   3878  O   WAT X 432      22.535   4.840  29.939  0.00  0.00           O
ATOM   3879  H1  WAT X 432      22.812   5.270  29.130  0.00  0.00           H
ATOM   3880  H2  WAT X 432      22.461   5.551  30.575  0.00  0.00           H
ATOM   3881  O   WAT X 433      58.712  48.708  56.044  0.00  0.00           O
ATOM   3882  H1  WAT X 433      58.146  49.307  55.558  0.00  0.00           H
ATOM   3883  H2  WAT X 433      59.465  49.243  56.297  0.00  0.00           H
ATOM   3884  O   WAT X 434      48.325  34.215  55.011  0.00  0.00           O
ATOM   3885  H1  WAT X 434      47.985  33.773  54.233  0.00  0.00           H
ATOM   3886  H2  WAT X 434      48.345  35.141  54.771  0.00  0.00           H
ATOM   3887  O   WAT X 435      26.329  -2.182  77.812  0.00  0.00           O
ATOM   3888  H1  WAT X 435      26.440  -1.750  78.659  0.00  0.00           H
ATOM   3889  H2  WAT X 435      27.165  -2.620  77.656  0.00  0.00           H
ATOM   3890  O   WAT X 436      18.378   9.629  41.375  0.00  0.00           O
ATOM   3891  H1  WAT X 436      19.098   9.963  40.839  0.00  0.00           H
ATOM   3892  H2  WAT X 436      18.514  10.028  42.234  0.00  0.00           H
ATOM   3893  O   WAT X 437      13.411  -1.467  64.797  0.00  0.00           O
ATOM   3894  H1  WAT X 437      13.986  -0.763  65.096  0.00  0.00           H
ATOM   3895  H2  WAT X 437      13.983  -2.232  64.731  0.00  0.00           H
ATOM   3896  O   WAT X 438       5.122  55.066   2.452  0.00  0.00           O
ATOM   3897  H1  WAT X 438       4.203  55.059   2.720  0.00  0.00           H
ATOM   3898  H2  WAT X 438       5.609  54.915   3.262  0.00  0.00           H
ATOM   3899  O   WAT X 439      28.638  11.107   7.291  0.00  0.00           O
ATOM   3900  H1  WAT X 439      28.547  10.797   6.390  0.00  0.00           H
ATOM   3901  H2  WAT X 439      29.521  10.841   7.548  0.00  0.00           H
ATOM   3902  O   WAT X 440       4.328  61.210  32.935  0.00  0.00           O
ATOM   3903  H1  WAT X 440       4.255  61.622  33.796  0.00  0.00           H
ATOM   3904  H2  WAT X 440       4.981  60.520  33.054  0.00  0.00           H
ATOM   3905  O   WAT X 441      14.179   7.796  60.916  0.00  0.00           O
ATOM   3906  H1  WAT X 441      13.622   7.997  61.668  0.00  0.00           H
ATOM   3907  H2  WAT X 441      13.707   7.110  60.444  0.00  0.00           H
ATOM   3908  O   WAT X 442     -13.070  13.936  76.989  0.00  0.00           O
ATOM   3909  H1  WAT X 442     -13.802  14.553  76.996  0.00  0.00           H
ATOM   3910  H2  WAT X 442     -12.660  14.061  76.134  0.00  0.00           H
ATOM   3911  O   WAT X 443      25.347  36.734  38.442  0.00  0.00           O
ATOM   3912  H1  WAT X 443      26.195  37.156  38.303  0.00  0.00           H
ATOM   3913  H2  WAT X 443      24.957  36.687  37.569  0.00  0.00           H
ATOM   3914  O   WAT X 444      13.709 -17.232  41.478  0.00  0.00           O
ATOM   3915  H1  WAT X 444      14.032 -17.902  42.080  0.00  0.00           H
ATOM   3916  H2  WAT X 444      13.238 -17.722  40.803  0.00  0.00           H
ATOM   3917  O   WAT X 445       5.248  40.655  27.489  0.00  0.00           O
ATOM   3918  H1  WAT X 445       4.663  41.314  27.116  0.00  0.00           H
ATOM   3919  H2  WAT X 445       6.028  41.147  27.747  0.00  0.00           H
ATOM   3920  O   WAT X 446     -10.196  20.848  20.057  0.00  0.00           O
ATOM   3921  H1  WAT X 446     -11.006  20.737  19.560  0.00  0.00           H
ATOM   3922  H2  WAT X 446      -9.864  21.705  19.786  0.00  0.00           H
ATOM   3923  O   WAT X 447      10.242 -19.834  49.422  0.00  0.00           O
ATOM   3924  H1  WAT X 447      10.929 -19.231  49.703  0.00  0.00           H
ATOM   3925  H2  WAT X 447       9.430 -19.337  49.525  0.00  0.00           H
ATOM   3926  O   WAT X 448      25.823  64.262  21.885  0.00  0.00           O
ATOM   3927  H1  WAT X 448      26.587  63.729  21.663  0.00  0.00           H
ATOM   3928  H2  WAT X 448      25.300  63.704  22.460  0.00  0.00           H
ATOM   3929  O   WAT X 449      39.695   5.342  64.359  0.00  0.00           O
ATOM   3930  H1  WAT X 449      40.355   4.724  64.672  0.00  0.00           H
ATOM   3931  H2  WAT X 449      38.957   4.792  64.094  0.00  0.00           H
ATOM   3932  O   WAT X 450      10.723  -1.257  65.556  0.00  0.00           O
ATOM   3933  H1  WAT X 450      11.620  -1.359  65.237  0.00  0.00           H
ATOM   3934  H2  WAT X 450      10.242  -0.901  64.809  0.00  0.00           H
ATOM   3935  O   WAT X 451     -14.284   6.396  56.522  0.00  0.00           O
ATOM   3936  H1  WAT X 451     -14.286   6.746  55.631  0.00  0.00           H
ATOM   3937  H2  WAT X 451     -13.530   5.807  56.546  0.00  0.00           H
ATOM   3938  O   WAT X 452       0.989  34.044  87.031  0.00  0.00           O
ATOM   3939  H1  WAT X 452       1.300  34.117  86.128  0.00  0.00           H
ATOM   3940  H2  WAT X 452       0.136  34.479  87.026  0.00  0.00           H
ATOM   3941  O   WAT X 453      29.612  63.020  66.419  0.00  0.00           O
ATOM   3942  H1  WAT X 453      29.416  63.715  67.047  0.00  0.00           H
ATOM   3943  H2  WAT X 453      29.425  62.209  66.893  0.00  0.00           H
ATOM   3944  O   WAT X 454      12.755 -22.138  55.808  0.00  0.00           O
ATOM   3945  H1  WAT X 454      12.872 -22.793  56.497  0.00  0.00           H
ATOM   3946  H2  WAT X 454      11.845 -22.246  55.529  0.00  0.00           H
ATOM   3947  O   WAT X 455      20.647   4.981  75.892  0.00  0.00           O
ATOM   3948  H1  WAT X 455      20.340   4.334  75.258  0.00  0.00           H
ATOM   3949  H2  WAT X 455      19.876   5.515  76.082  0.00  0.00           H
ATOM   3950  O   WAT X 456     -12.089  26.397  30.083  0.00  0.00           O
ATOM   3951  H1  WAT X 456     -12.329  26.554  29.170  0.00  0.00           H
ATOM   3952  H2  WAT X 456     -11.939  25.453  30.132  0.00  0.00           H
ATOM   3953  O   WAT X 457       6.693 -24.338  28.415  0.00  0.00           O
ATOM   3954  H1  WAT X 457       5.800 -24.328  28.758  0.00  0.00           H
ATOM   3955  H2  WAT X 457       6.935 -25.265  28.404  0.00  0.00           H
ATOM   3956  O   WAT X 458      30.449  -8.966  66.109  0.00  0.00           O
ATOM   3957  H1  WAT X 458      29.549  -8.916  65.786  0.00  0.00           H
ATOM   3958  H2  WAT X 458      30.514  -8.256  66.748  0.00  0.00           H
ATOM   3959  O   WAT X 459      33.479  17.620  28.057  0.00  0.00           O
ATOM   3960  H1  WAT X 459      33.135  16.753  27.841  0.00  0.00           H
ATOM   3961  H2  WAT X 459      32.701  18.170  28.152  0.00  0.00           H
ATOM   3962  O   WAT X 460       9.716  -2.032  83.412  0.00  0.00           O
ATOM   3963  H1  WAT X 460       9.538  -2.919  83.725  0.00  0.00           H
ATOM   3964  H2  WAT X 460      10.095  -2.156  82.542  0.00  0.00           H
ATOM   3965  O   WAT X 461      36.832  31.876  42.213  0.00  0.00           O
ATOM   3966  H1  WAT X 461      37.669  31.646  41.810  0.00  0.00           H
ATOM   3967  H2  WAT X 461      36.369  32.372  41.537  0.00  0.00           H
ATOM   3968  O   WAT X 462       0.126  43.203  80.161  0.00  0.00           O
ATOM   3969  H1  WAT X 462      -0.239  43.908  80.697  0.00  0.00           H
ATOM   3970  H2  WAT X 462      -0.050  43.473  79.260  0.00  0.00           H
ATOM   3971  O   WAT X 463      -7.571   7.131  52.236  0.00  0.00           O
ATOM   3972  H1  WAT X 463      -7.281   6.254  52.489  0.00  0.00           H
ATOM   3973  H2  WAT X 463      -7.220   7.705  52.916  0.00  0.00           H
ATOM   3974  O   WAT X 464     -14.662   8.670  51.929  0.00  0.00           O
ATOM   3975  H1  WAT X 464     -15.002   8.167  51.189  0.00  0.00           H
ATOM   3976  H2  WAT X 464     -15.339   9.323  52.106  0.00  0.00           H
ATOM   3977  O   WAT X 465      20.256  36.647  15.983  0.00  0.00           O
ATOM   3978  H1  WAT X 465      21.146  36.299  16.040  0.00  0.00           H
ATOM   3979  H2  WAT X 465      19.900  36.542  16.865  0.00  0.00           H
ATOM   3980  O   WAT X 466      11.119  43.174  27.594  0.00  0.00           O
ATOM   3981  H1  WAT X 466      10.363  42.671  27.289  0.00  0.00           H
ATOM   3982  H2  WAT X 466      11.630  42.550  28.109  0.00  0.00           H
ATOM   3983  O   WAT X 467      39.390  39.784  43.651  0.00  0.00           O
ATOM   3984  H1  WAT X 467      40.218  39.543  44.067  0.00  0.00           H
ATOM   3985  H2  WAT X 467      39.295  39.163  42.929  0.00  0.00           H
ATOM   3986  O   WAT X 468      10.922  37.993   7.501  0.00  0.00           O
ATOM   3987  H1  WAT X 468      10.708  37.846   6.580  0.00  0.00           H
ATOM   3988  H2  WAT X 468      10.462  38.801   7.728  0.00  0.00           H
ATOM   3989  O   WAT X 469      11.873  63.676  25.049  0.00  0.00           O
ATOM   3990  H1  WAT X 469      11.408  63.663  24.213  0.00  0.00           H
ATOM   3991  H2  WAT X 469      12.014  64.605  25.231  0.00  0.00           H
ATOM   3992  O   WAT X 470      44.445  35.059  53.984  0.00  0.00           O
ATOM   3993  H1  WAT X 470      44.637  35.946  53.677  0.00  0.00           H
ATOM   3994  H2  WAT X 470      44.384  34.537  53.184  0.00  0.00           H
ATOM   3995  O   WAT X 471      25.616   4.116  15.254  0.00  0.00           O
ATOM   3996  H1  WAT X 471      25.498   3.982  16.195  0.00  0.00           H
ATOM   3997  H2  WAT X 471      26.357   3.556  15.024  0.00  0.00           H
ATOM   3998  O   WAT X 472      34.338  38.010  -4.216  0.00  0.00           O
ATOM   3999  H1  WAT X 472      33.731  38.714  -4.445  0.00  0.00           H
ATOM   4000  H2  WAT X 472      33.787  37.344  -3.803  0.00  0.00           H
ATOM   4001  O   WAT X 473       3.410  18.053  63.590  0.00  0.00           O
ATOM   4002  H1  WAT X 473       3.745  17.902  62.706  0.00  0.00           H
ATOM   4003  H2  WAT X 473       3.907  18.807  63.908  0.00  0.00           H
ATOM   4004  O   WAT X 474      25.973  20.760  58.149  0.00  0.00           O
ATOM   4005  H1  WAT X 474      26.067  19.914  57.711  0.00  0.00           H
ATOM   4006  H2  WAT X 474      26.052  21.404  57.445  0.00  0.00           H
ATOM   4007  O   WAT X 475      11.475  16.411  15.391  0.00  0.00           O
ATOM   4008  H1  WAT X 475      12.184  16.292  14.759  0.00  0.00           H
ATOM   4009  H2  WAT X 475      11.710  17.206  15.868  0.00  0.00           H
ATOM   4010  O   WAT X 476     -29.291   8.898  46.180  0.00  0.00           O
ATOM   4011  H1  WAT X 476     -28.916   9.740  46.439  0.00  0.00           H
ATOM   4012  H2  WAT X 476     -30.211   8.956  46.438  0.00  0.00           H
ATOM   4013  O   WAT X 477      58.724  28.977  29.260  0.00  0.00           O
ATOM   4014  H1  WAT X 477      59.507  29.107  29.796  0.00  0.00           H
ATOM   4015  H2  WAT X 477      58.777  29.658  28.590  0.00  0.00           H
ATOM   4016  O   WAT X 478      52.325  25.553  23.608  0.00  0.00           O
ATOM   4017  H1  WAT X 478      53.241  25.537  23.332  0.00  0.00           H
ATOM   4018  H2  WAT X 478      51.934  24.787  23.187  0.00  0.00           H
ATOM   4019  O   WAT X 479       6.413  42.124   8.715  0.00  0.00           O
ATOM   4020  H1  WAT X 479       6.607  42.136   9.653  0.00  0.00           H
ATOM   4021  H2  WAT X 479       7.134  42.611   8.316  0.00  0.00           H
ATOM   4022  O   WAT X 480      14.123  20.442  12.474  0.00  0.00           O
ATOM   4023  H1  WAT X 480      14.273  21.173  11.873  0.00  0.00           H
ATOM   4024  H2  WAT X 480      13.506  19.875  12.011  0.00  0.00           H
ATOM   4025  O   WAT X 481      44.803  34.716  62.267  0.00  0.00           O
ATOM   4026  H1  WAT X 481      45.019  34.709  61.335  0.00  0.00           H
ATOM   4027  H2  WAT X 481      44.381  35.563  62.409  0.00  0.00           H
ATOM   4028  O   WAT X 482      28.497   6.454  68.543  0.00  0.00           O
ATOM   4029  H1  WAT X 482      29.248   6.872  68.121  0.00  0.00           H
ATOM   4030  H2  WAT X 482      28.871   5.995  69.295  0.00  0.00           H
ATOM   4031  O   WAT X 483       3.588  13.696  20.481  0.00  0.00           O
ATOM   4032  H1  WAT X 483       2.808  13.537  21.013  0.00  0.00           H
ATOM   4033  H2  WAT X 483       4.234  14.040  21.098  0.00  0.00           H
ATOM   4034  O   WAT X 484      15.675  62.436  24.950  0.00  0.00           O
ATOM   4035  H1  WAT X 484      16.603  62.672  24.949  0.00  0.00           H
ATOM   4036  H2  WAT X 484      15.422  62.464  25.872  0.00  0.00           H
ATOM   4037  O   WAT X 485      58.431  33.350  42.629  0.00  0.00           O
ATOM   4038  H1  WAT X 485      58.362  34.294  42.771  0.00  0.00           H
ATOM   4039  H2  WAT X 485      57.633  33.120  42.154  0.00  0.00           H
ATOM   4040  O   WAT X 486      22.162  26.710  46.476  0.00  0.00           O
ATOM   4041  H1  WAT X 486      22.317  26.660  47.419  0.00  0.00           H
ATOM   4042  H2  WAT X 486      23.018  26.921  46.103  0.00  0.00           H
ATOM   4043  O   WAT X 487     -20.424  24.799  50.240  0.00  0.00           O
ATOM   4044  H1  WAT X 487     -21.287  25.212  50.203  0.00  0.00           H
ATOM   4045  H2  WAT X 487     -20.153  24.891  51.154  0.00  0.00           H
ATOM   4046  O   WAT X 488      62.743  36.704  55.442  0.00  0.00           O
ATOM   4047  H1  WAT X 488      63.568  36.954  55.857  0.00  0.00           H
ATOM   4048  H2  WAT X 488      62.526  35.857  55.832  0.00  0.00           H
ATOM   4049  O   WAT X 489      38.680  42.103  26.639  0.00  0.00           O
ATOM   4050  H1  WAT X 489      38.477  41.462  25.958  0.00  0.00           H
ATOM   4051  H2  WAT X 489      39.599  41.944  26.852  0.00  0.00           H
ATOM   4052  O   WAT X 490      22.093  11.786  76.818  0.00  0.00           O
ATOM   4053  H1  WAT X 490      22.874  11.577  76.305  0.00  0.00           H
ATOM   4054  H2  WAT X 490      22.268  12.656  77.176  0.00  0.00           H
ATOM   4055  O   WAT X 491      -3.771 -20.493  20.588  0.00  0.00           O
ATOM   4056  H1  WAT X 491      -3.990 -19.859  19.905  0.00  0.00           H
ATOM   4057  H2  WAT X 491      -4.124 -21.323  20.265  0.00  0.00           H
ATOM   4058  O   WAT X 492      40.841  59.995  38.866  0.00  0.00           O
ATOM   4059  H1  WAT X 492      40.163  59.366  38.619  0.00  0.00           H
ATOM   4060  H2  WAT X 492      41.211  59.644  39.676  0.00  0.00           H
ATOM   4061  O   WAT X 493      -3.501  -2.579  45.897  0.00  0.00           O
ATOM   4062  H1  WAT X 493      -2.793  -3.067  45.477  0.00  0.00           H
ATOM   4063  H2  WAT X 493      -4.080  -2.329  45.176  0.00  0.00           H
ATOM   4064  O   WAT X 494      30.938  26.878  48.149  0.00  0.00           O
ATOM   4065  H1  WAT X 494      31.232  26.971  47.243  0.00  0.00           H
ATOM   4066  H2  WAT X 494      30.400  27.654  48.307  0.00  0.00           H
ATOM   4067  O   WAT X 495      32.644  46.182   1.962  0.00  0.00           O
ATOM   4068  H1  WAT X 495      33.030  45.918   2.798  0.00  0.00           H
ATOM   4069  H2  WAT X 495      32.767  47.130   1.930  0.00  0.00           H
ATOM   4070  O   WAT X 496      -3.538  38.528  88.553  0.00  0.00           O
ATOM   4071  H1  WAT X 496      -3.512  37.691  89.018  0.00  0.00           H
ATOM   4072  H2  WAT X 496      -3.647  38.287  87.633  0.00  0.00           H
ATOM   4073  O   WAT X 497      14.681  39.417   9.008  0.00  0.00           O
ATOM   4074  H1  WAT X 497      14.867  39.571   9.934  0.00  0.00           H
ATOM   4075  H2  WAT X 497      15.432  39.792   8.547  0.00  0.00           H
ATOM   4076  O   WAT X 498      -5.928   0.054  56.393  0.00  0.00           O
ATOM   4077  H1  WAT X 498      -5.551  -0.731  56.791  0.00  0.00           H
ATOM   4078  H2  WAT X 498      -5.562   0.074  55.509  0.00  0.00           H
ATOM   4079  O   WAT X 499      36.691  40.500  37.112  0.00  0.00           O
ATOM   4080  H1  WAT X 499      35.990  39.853  37.185  0.00  0.00           H
ATOM   4081  H2  WAT X 499      36.257  41.288  36.784  0.00  0.00           H
ATOM   4082  O   WAT X 500      36.390  33.589  68.620  0.00  0.00           O
ATOM   4083  H1  WAT X 500      35.924  33.579  69.456  0.00  0.00           H
ATOM   4084  H2  WAT X 500      37.306  33.732  68.857  0.00  0.00           H
ATOM   4085  O   WAT X 501       9.342  34.508  19.546  0.00  0.00           O
ATOM   4086  H1  WAT X 501       9.533  34.163  20.418  0.00  0.00           H
ATOM   4087  H2  WAT X 501       9.143  33.734  19.020  0.00  0.00           H
ATOM   4088  O   WAT X 502     -28.068   0.429  29.907  0.00  0.00           O
ATOM   4089  H1  WAT X 502     -28.101   0.853  29.050  0.00  0.00           H
ATOM   4090  H2  WAT X 502     -28.936   0.580  30.283  0.00  0.00           H
ATOM   4091  O   WAT X 503      28.286  42.575  -4.381  0.00  0.00           O
ATOM   4092  H1  WAT X 503      27.605  42.573  -3.709  0.00  0.00           H
ATOM   4093  H2  WAT X 503      28.425  43.501  -4.579  0.00  0.00           H
ATOM   4094  O   WAT X 504      12.294  25.442   5.053  0.00  0.00           O
ATOM   4095  H1  WAT X 504      12.837  26.149   5.402  0.00  0.00           H
ATOM   4096  H2  WAT X 504      12.580  25.347   4.144  0.00  0.00           H
ATOM   4097  O   WAT X 505      22.679  -4.870  62.020  0.00  0.00           O
ATOM   4098  H1  WAT X 505      23.257  -5.631  61.963  0.00  0.00           H
ATOM   4099  H2  WAT X 505      23.258  -4.120  61.887  0.00  0.00           H
ATOM   4100  O   WAT X 506      -8.855  38.159  64.977  0.00  0.00           O
ATOM   4101  H1  WAT X 506      -8.956  38.009  65.916  0.00  0.00           H
ATOM   4102  H2  WAT X 506      -9.567  37.660  64.577  0.00  0.00           H
ATOM   4103  O   WAT X 507     -18.956  24.158  52.450  0.00  0.00           O
ATOM   4104  H1  WAT X 507     -18.160  24.221  51.922  0.00  0.00           H
ATOM   4105  H2  WAT X 507     -18.966  23.253  52.762  0.00  0.00           H
ATOM   4106  O   WAT X 508      21.660   1.404  55.974  0.00  0.00           O
ATOM   4107  H1  WAT X 508      22.051   0.834  56.636  0.00  0.00           H
ATOM   4108  H2  WAT X 508      20.729   1.423  56.194  0.00  0.00           H
ATOM   4109  O   WAT X 509      22.119  20.789   0.210  0.00  0.00           O
ATOM   4110  H1  WAT X 509      22.326  20.089   0.828  0.00  0.00           H
ATOM   4111  H2  WAT X 509      21.553  20.375  -0.441  0.00  0.00           H
ATOM   4112  O   WAT X 510      54.528  13.880  66.958  0.00  0.00           O
ATOM   4113  H1  WAT X 510      54.668  13.886  67.905  0.00  0.00           H
ATOM   4114  H2  WAT X 510      54.653  12.966  66.703  0.00  0.00           H
ATOM   4115  O   WAT X 511      29.337  13.318  78.959  0.00  0.00           O
ATOM   4116  H1  WAT X 511      29.955  13.912  78.534  0.00  0.00           H
ATOM   4117  H2  WAT X 511      29.780  12.470  78.958  0.00  0.00           H
ATOM   4118  O   WAT X 512       4.171  44.220   7.913  0.00  0.00           O
ATOM   4119  H1  WAT X 512       4.827  43.529   7.824  0.00  0.00           H
ATOM   4120  H2  WAT X 512       3.579  43.902   8.595  0.00  0.00           H
ATOM   4121  O   WAT X 513      35.200  41.314  62.545  0.00  0.00           O
ATOM   4122  H1  WAT X 513      34.503  41.824  62.957  0.00  0.00           H
ATOM   4123  H2  WAT X 513      35.987  41.847  62.659  0.00  0.00           H
ATOM   4124  O   WAT X 514       1.848  33.451  39.418  0.00  0.00           O
ATOM   4125  H1  WAT X 514       2.116  32.908  38.676  0.00  0.00           H
ATOM   4126  H2  WAT X 514       1.048  33.884  39.121  0.00  0.00           H
ATOM   4127  O   WAT X 515      37.854  56.964  37.556  0.00  0.00           O
ATOM   4128  H1  WAT X 515      37.667  56.025  37.562  0.00  0.00           H
ATOM   4129  H2  WAT X 515      37.208  57.332  36.954  0.00  0.00           H
ATOM   4130  O   WAT X 516      33.606  27.493  44.292  0.00  0.00           O
ATOM   4131  H1  WAT X 516      32.992  27.038  43.715  0.00  0.00           H
ATOM   4132  H2  WAT X 516      33.049  27.980  44.898  0.00  0.00           H
ATOM   4133  O   WAT X 517      14.546  14.856  56.886  0.00  0.00           O
ATOM   4134  H1  WAT X 517      14.911  15.669  56.538  0.00  0.00           H
ATOM   4135  H2  WAT X 517      14.536  14.984  57.834  0.00  0.00           H
ATOM   4136  O   WAT X 518      31.798  41.982  30.529  0.00  0.00           O
ATOM   4137  H1  WAT X 518      32.668  42.350  30.375  0.00  0.00           H
ATOM   4138  H2  WAT X 518      31.205  42.729  30.450  0.00  0.00           H
ATOM   4139  O   WAT X 519      45.798  48.036  50.830  0.00  0.00           O
ATOM   4140  H1  WAT X 519      46.245  47.316  50.385  0.00  0.00           H
ATOM   4141  H2  WAT X 519      45.150  47.607  51.388  0.00  0.00           H
ATOM   4142  O   WAT X 520      32.201   3.303  59.132  0.00  0.00           O
ATOM   4143  H1  WAT X 520      32.118   3.156  58.189  0.00  0.00           H
ATOM   4144  H2  WAT X 520      32.927   2.740  59.399  0.00  0.00           H
ATOM   4145  O   WAT X 521      22.137  29.681   7.151  0.00  0.00           O
ATOM   4146  H1  WAT X 521      23.092  29.624   7.110  0.00  0.00           H
ATOM   4147  H2  WAT X 521      21.949  30.615   7.066  0.00  0.00           H
ATOM   4148  O   WAT X 522      24.590  42.116  -3.896  0.00  0.00           O
ATOM   4149  H1  WAT X 522      25.300  41.754  -3.366  0.00  0.00           H
ATOM   4150  H2  WAT X 522      24.683  43.065  -3.806  0.00  0.00           H
ATOM   4151  O   WAT X 523      13.510  14.044  44.075  0.00  0.00           O
ATOM   4152  H1  WAT X 523      13.406  14.960  44.333  0.00  0.00           H
ATOM   4153  H2  WAT X 523      14.440  13.956  43.868  0.00  0.00           H
ATOM   4154  O   WAT X 524      38.871  65.572  43.007  0.00  0.00           O
ATOM   4155  H1  WAT X 524      39.031  66.321  43.581  0.00  0.00           H
ATOM   4156  H2  WAT X 524      39.371  64.857  43.401  0.00  0.00           H
ATOM   4157  O   WAT X 525      18.740  67.719  38.181  0.00  0.00           O
ATOM   4158  H1  WAT X 525      19.553  67.214  38.206  0.00  0.00           H
ATOM   4159  H2  WAT X 525      18.107  67.133  37.765  0.00  0.00           H
ATOM   4160  O   WAT X 526      -1.419  -5.939  62.020  0.00  0.00           O
ATOM   4161  H1  WAT X 526      -0.941  -5.110  62.039  0.00  0.00           H
ATOM   4162  H2  WAT X 526      -1.281  -6.275  61.135  0.00  0.00           H
ATOM   4163  O   WAT X 527      20.958  18.722  63.565  0.00  0.00           O
ATOM   4164  H1  WAT X 527      21.055  17.826  63.242  0.00  0.00           H
ATOM   4165  H2  WAT X 527      20.024  18.909  63.476  0.00  0.00           H
ATOM   4166  O   WAT X 528     -18.959  19.545  24.206  0.00  0.00           O
ATOM   4167  H1  WAT X 528     -19.637  18.916  23.959  0.00  0.00           H
ATOM   4168  H2  WAT X 528     -18.317  19.027  24.691  0.00  0.00           H
ATOM   4169  O   WAT X 529      24.252  18.562  74.035  0.00  0.00           O
ATOM   4170  H1  WAT X 529      25.190  18.589  73.845  0.00  0.00           H
ATOM   4171  H2  WAT X 529      23.837  18.893  73.238  0.00  0.00           H
ATOM   4172  O   WAT X 530      32.251  14.156  48.884  0.00  0.00           O
ATOM   4173  H1  WAT X 530      32.377  15.029  48.512  0.00  0.00           H
ATOM   4174  H2  WAT X 530      31.438  13.842  48.489  0.00  0.00           H
ATOM   4175  O   WAT X 531      20.698  12.011  62.422  0.00  0.00           O
ATOM   4176  H1  WAT X 531      21.617  11.927  62.169  0.00  0.00           H
ATOM   4177  H2  WAT X 531      20.369  11.112  62.434  0.00  0.00           H
ATOM   4178  O   WAT X 532      58.285  33.443  46.564  0.00  0.00           O
ATOM   4179  H1  WAT X 532      57.850  34.018  45.935  0.00  0.00           H
ATOM   4180  H2  WAT X 532      58.652  32.738  46.031  0.00  0.00           H
ATOM   4181  O   WAT X 533      25.879  41.847  39.358  0.00  0.00           O
ATOM   4182  H1  WAT X 533      25.031  42.243  39.561  0.00  0.00           H
ATOM   4183  H2  WAT X 533      26.028  42.059  38.437  0.00  0.00           H
ATOM   4184  O   WAT X 534      46.023  30.473  13.619  0.00  0.00           O
ATOM   4185  H1  WAT X 534      45.804  31.373  13.863  0.00  0.00           H
ATOM   4186  H2  WAT X 534      46.055  30.486  12.663  0.00  0.00           H
ATOM   4187  O   WAT X 535      18.416  56.393  -4.136  0.00  0.00           O
ATOM   4188  H1  WAT X 535      17.699  56.524  -3.516  0.00  0.00           H
ATOM   4189  H2  WAT X 535      19.018  55.800  -3.684  0.00  0.00           H
ATOM   4190  O   WAT X 536      -0.592  34.754  42.627  0.00  0.00           O
ATOM   4191  H1  WAT X 536      -0.847  35.480  42.058  0.00  0.00           H
ATOM   4192  H2  WAT X 536      -0.160  35.173  43.371  0.00  0.00           H
ATOM   4193  O   WAT X 537       8.147 -22.309  29.003  0.00  0.00           O
ATOM   4194  H1  WAT X 537       7.719 -23.145  28.821  0.00  0.00           H
ATOM   4195  H2  WAT X 537       7.454 -21.759  29.368  0.00  0.00           H
ATOM   4196  O   WAT X 538      31.011  69.669  57.347  0.00  0.00           O
ATOM   4197  H1  WAT X 538      31.877  70.014  57.564  0.00  0.00           H
ATOM   4198  H2  WAT X 538      30.919  68.891  57.896  0.00  0.00           H
ATOM   4199  O   WAT X 539      -4.956 -19.212  32.093  0.00  0.00           O
ATOM   4200  H1  WAT X 539      -4.078 -18.875  32.267  0.00  0.00           H
ATOM   4201  H2  WAT X 539      -5.538 -18.625  32.575  0.00  0.00           H
ATOM   4202  O   WAT X 540      38.017  20.909  -8.382  0.00  0.00           O
ATOM   4203  H1  WAT X 540      38.848  21.380  -8.446  0.00  0.00           H
ATOM   4204  H2  WAT X 540      38.040  20.498  -7.518  0.00  0.00           H
ATOM   4205  O   WAT X 541       4.159  65.426  16.356  0.00  0.00           O
ATOM   4206  H1  WAT X 541       4.450  66.336  16.412  0.00  0.00           H
ATOM   4207  H2  WAT X 541       3.852  65.328  15.455  0.00  0.00           H
ATOM   4208  O   WAT X 542       4.436  35.024  30.815  0.00  0.00           O
ATOM   4209  H1  WAT X 542       5.136  35.395  30.277  0.00  0.00           H
ATOM   4210  H2  WAT X 542       3.663  35.543  30.593  0.00  0.00           H
ATOM   4211  O   WAT X 543      11.543  64.390  64.486  0.00  0.00           O
ATOM   4212  H1  WAT X 543      11.047  64.768  63.760  0.00  0.00           H
ATOM   4213  H2  WAT X 543      12.001  65.135  64.876  0.00  0.00           H
ATOM   4214  O   WAT X 544       8.443 -12.817  60.503  0.00  0.00           O
ATOM   4215  H1  WAT X 544       8.000 -12.295  61.173  0.00  0.00           H
ATOM   4216  H2  WAT X 544       8.185 -12.412  59.675  0.00  0.00           H
ATOM   4217  O   WAT X 545      39.626  39.866   4.939  0.00  0.00           O
ATOM   4218  H1  WAT X 545      40.472  39.428   4.844  0.00  0.00           H
ATOM   4219  H2  WAT X 545      39.821  40.794   4.811  0.00  0.00           H
ATOM   4220  O   WAT X 546       9.403  36.735  26.218  0.00  0.00           O
ATOM   4221  H1  WAT X 546      10.060  37.374  26.493  0.00  0.00           H
ATOM   4222  H2  WAT X 546       9.264  36.917  25.289  0.00  0.00           H
ATOM   4223  O   WAT X 547      -4.662  -5.490  44.851  0.00  0.00           O
ATOM   4224  H1  WAT X 547      -5.358  -5.321  45.487  0.00  0.00           H
ATOM   4225  H2  WAT X 547      -3.963  -4.883  45.094  0.00  0.00           H
ATOM   4226  O   WAT X 548      32.596  -1.639  61.311  0.00  0.00           O
ATOM   4227  H1  WAT X 548      32.651  -1.657  62.267  0.00  0.00           H
ATOM   4228  H2  WAT X 548      33.398  -1.196  61.034  0.00  0.00           H
ATOM   4229  O   WAT X 549      58.943  51.474  47.392  0.00  0.00           O
ATOM   4230  H1  WAT X 549      59.156  51.690  46.485  0.00  0.00           H
ATOM   4231  H2  WAT X 549      59.742  51.673  47.880  0.00  0.00           H
ATOM   4232  O   WAT X 550      19.317  47.489  29.545  0.00  0.00           O
ATOM   4233  H1  WAT X 550      20.157  47.946  29.502  0.00  0.00           H
ATOM   4234  H2  WAT X 550      18.692  48.161  29.819  0.00  0.00           H
ATOM   4235  O   WAT X 551      24.564  75.154  70.375  0.00  0.00           O
ATOM   4236  H1  WAT X 551      23.784  75.037  69.833  0.00  0.00           H
ATOM   4237  H2  WAT X 551      24.592  76.093  70.556  0.00  0.00           H
ATOM   4238  O   WAT X 552       5.795   8.121  82.873  0.00  0.00           O
ATOM   4239  H1  WAT X 552       5.184   8.757  83.247  0.00  0.00           H
ATOM   4240  H2  WAT X 552       5.282   7.655  82.213  0.00  0.00           H
ATOM   4241  O   WAT X 553     -15.365  18.569  43.387  0.00  0.00           O
ATOM   4242  H1  WAT X 553     -14.772  18.865  42.695  0.00  0.00           H
ATOM   4243  H2  WAT X 553     -16.163  18.312  42.924  0.00  0.00           H
ATOM   4244  O   WAT X 554      28.690   4.283  42.708  0.00  0.00           O
ATOM   4245  H1  WAT X 554      28.475   3.475  42.242  0.00  0.00           H
ATOM   4246  H2  WAT X 554      28.309   4.165  43.579  0.00  0.00           H
ATOM   4247  O   WAT X 555       0.890  37.988  20.537  0.00  0.00           O
ATOM   4248  H1  WAT X 555       0.871  38.793  21.055  0.00  0.00           H
ATOM   4249  H2  WAT X 555      -0.026  37.826  20.312  0.00  0.00           H
ATOM   4250  O   WAT X 556      27.664  53.685  72.751  0.00  0.00           O
ATOM   4251  H1  WAT X 556      27.335  53.547  71.863  0.00  0.00           H
ATOM   4252  H2  WAT X 556      27.263  54.509  73.029  0.00  0.00           H
ATOM   4253  O   WAT X 557      33.436  36.466  22.524  0.00  0.00           O
ATOM   4254  H1  WAT X 557      33.755  35.981  23.285  0.00  0.00           H
ATOM   4255  H2  WAT X 557      32.681  36.955  22.851  0.00  0.00           H
ATOM   4256  O   WAT X 558       6.159  13.646  10.461  0.00  0.00           O
ATOM   4257  H1  WAT X 558       6.240  12.889  11.041  0.00  0.00           H
ATOM   4258  H2  WAT X 558       5.578  14.246  10.930  0.00  0.00           H
ATOM   4259  O   WAT X 559       1.958 -10.883  45.875  0.00  0.00           O
ATOM   4260  H1  WAT X 559       1.602 -10.947  46.761  0.00  0.00           H
ATOM   4261  H2  WAT X 559       1.402 -10.238  45.439  0.00  0.00           H
ATOM   4262  O   WAT X 560      39.781  21.191  38.443  0.00  0.00           O
ATOM   4263  H1  WAT X 560      40.671  21.310  38.113  0.00  0.00           H
ATOM   4264  H2  WAT X 560      39.306  21.962  38.135  0.00  0.00           H
ATOM   4265  O   WAT X 561       2.140  32.625  11.978  0.00  0.00           O
ATOM   4266  H1  WAT X 561       1.823  33.054  12.773  0.00  0.00           H
ATOM   4267  H2  WAT X 561       1.454  32.784  11.330  0.00  0.00           H
ATOM   4268  O   WAT X 562      31.296  72.607  43.119  0.00  0.00           O
ATOM   4269  H1  WAT X 562      31.084  72.801  44.032  0.00  0.00           H
ATOM   4270  H2  WAT X 562      30.468  72.312  42.739  0.00  0.00           H
ATOM   4271  O   WAT X 563      -2.698  19.664  73.673  0.00  0.00           O
ATOM   4272  H1  WAT X 563      -2.117  19.294  74.337  0.00  0.00           H
ATOM   4273  H2  WAT X 563      -2.118  19.890  72.946  0.00  0.00           H
ATOM   4274  O   WAT X 564     -10.119  41.297  18.127  0.00  0.00           O
ATOM   4275  H1  WAT X 564     -10.261  40.403  18.437  0.00  0.00           H
ATOM   4276  H2  WAT X 564     -10.752  41.409  17.418  0.00  0.00           H
ATOM   4277  O   WAT X 565      25.915  16.369   4.140  0.00  0.00           O
ATOM   4278  H1  WAT X 565      26.252  16.027   3.312  0.00  0.00           H
ATOM   4279  H2  WAT X 565      24.999  16.094   4.158  0.00  0.00           H
ATOM   4280  O   WAT X 566       2.192   7.518  64.558  0.00  0.00           O
ATOM   4281  H1  WAT X 566       1.776   6.949  63.910  0.00  0.00           H
ATOM   4282  H2  WAT X 566       1.920   7.158  65.402  0.00  0.00           H
ATOM   4283  O   WAT X 567      15.869  20.429  31.428  0.00  0.00           O
ATOM   4284  H1  WAT X 567      15.936  20.923  32.245  0.00  0.00           H
ATOM   4285  H2  WAT X 567      16.337  20.963  30.786  0.00  0.00           H
ATOM   4286  O   WAT X 568      38.429  14.202  60.875  0.00  0.00           O
ATOM   4287  H1  WAT X 568      38.265  15.136  61.000  0.00  0.00           H
ATOM   4288  H2  WAT X 568      38.156  13.798  61.699  0.00  0.00           H
ATOM   4289  O   WAT X 569      54.770  49.585  53.599  0.00  0.00           O
ATOM   4290  H1  WAT X 569      54.619  49.894  52.706  0.00  0.00           H
ATOM   4291  H2  WAT X 569      55.629  49.939  53.832  0.00  0.00           H
ATOM   4292  O   WAT X 570      37.878  34.829  21.200  0.00  0.00           O
ATOM   4293  H1  WAT X 570      37.613  35.041  20.305  0.00  0.00           H
ATOM   4294  H2  WAT X 570      38.485  34.096  21.103  0.00  0.00           H
ATOM   4295  O   WAT X 571      -5.756   0.065  69.791  0.00  0.00           O
ATOM   4296  H1  WAT X 571      -5.472   0.513  70.588  0.00  0.00           H
ATOM   4297  H2  WAT X 571      -5.195  -0.709  69.738  0.00  0.00           H
ATOM   4298  O   WAT X 572       6.783 -11.128  28.340  0.00  0.00           O
ATOM   4299  H1  WAT X 572       5.925 -11.517  28.171  0.00  0.00           H
ATOM   4300  H2  WAT X 572       7.399 -11.855  28.242  0.00  0.00           H
ATOM   4301  O   WAT X 573      17.979  61.124  71.621  0.00  0.00           O
ATOM   4302  H1  WAT X 573      17.129  60.996  71.201  0.00  0.00           H
ATOM   4303  H2  WAT X 573      17.782  61.151  72.558  0.00  0.00           H
ATOM   4304  O   WAT X 574     -19.742  32.107  62.589  0.00  0.00           O
ATOM   4305  H1  WAT X 574     -19.831  31.675  61.740  0.00  0.00           H
ATOM   4306  H2  WAT X 574     -20.335  31.626  63.167  0.00  0.00           H
ATOM   4307  O   WAT X 575       6.864  11.381  30.312  0.00  0.00           O
ATOM   4308  H1  WAT X 575       7.183  12.259  30.520  0.00  0.00           H
ATOM   4309  H2  WAT X 575       7.500  11.037  29.685  0.00  0.00           H
ATOM   4310  O   WAT X 576       0.590  -2.187  41.322  0.00  0.00           O
ATOM   4311  H1  WAT X 576      -0.153  -2.419  41.879  0.00  0.00           H
ATOM   4312  H2  WAT X 576       0.214  -1.631  40.640  0.00  0.00           H
ATOM   4313  O   WAT X 577       3.867  10.809  87.425  0.00  0.00           O
ATOM   4314  H1  WAT X 577       3.267  11.294  86.858  0.00  0.00           H
ATOM   4315  H2  WAT X 577       4.711  11.245  87.308  0.00  0.00           H
ATOM   4316  O   WAT X 578      40.912  37.842   0.361  0.00  0.00           O
ATOM   4317  H1  WAT X 578      41.170  38.377  -0.390  0.00  0.00           H
ATOM   4318  H2  WAT X 578      40.049  38.175   0.607  0.00  0.00           H
ATOM   4319  O   WAT X 579      14.814  16.409  37.326  0.00  0.00           O
ATOM   4320  H1  WAT X 579      15.669  15.978  37.318  0.00  0.00           H
ATOM   4321  H2  WAT X 579      14.968  17.236  37.783  0.00  0.00           H
ATOM   4322  O   WAT X 580     -40.325  16.423  41.794  0.00  0.00           O
ATOM   4323  H1  WAT X 580     -40.960  17.127  41.932  0.00  0.00           H
ATOM   4324  H2  WAT X 580     -40.651  15.954  41.026  0.00  0.00           H
ATOM   4325  O   WAT X 581      11.432  51.913  79.995  0.00  0.00           O
ATOM   4326  H1  WAT X 581      11.933  51.097  79.975  0.00  0.00           H
ATOM   4327  H2  WAT X 581      11.580  52.264  80.873  0.00  0.00           H
ATOM   4328  O   WAT X 582      39.830  44.926  44.248  0.00  0.00           O
ATOM   4329  H1  WAT X 582      39.734  45.723  43.727  0.00  0.00           H
ATOM   4330  H2  WAT X 582      40.689  45.013  44.663  0.00  0.00           H
ATOM   4331  O   WAT X 583      22.397  75.380  60.490  0.00  0.00           O
ATOM   4332  H1  WAT X 583      21.718  75.124  61.114  0.00  0.00           H
ATOM   4333  H2  WAT X 583      22.403  74.676  59.841  0.00  0.00           H
ATOM   4334  O   WAT X 584      -7.827 -23.015  23.561  0.00  0.00           O
ATOM   4335  H1  WAT X 584      -7.551 -22.140  23.286  0.00  0.00           H
ATOM   4336  H2  WAT X 584      -8.149 -22.895  24.454  0.00  0.00           H
ATOM   4337  O   WAT X 585      -1.426  24.530  64.742  0.00  0.00           O
ATOM   4338  H1  WAT X 585      -2.219  24.513  65.277  0.00  0.00           H
ATOM   4339  H2  WAT X 585      -1.663  24.054  63.946  0.00  0.00           H
ATOM   4340  O   WAT X 586      11.530  25.445  47.133  0.00  0.00           O
ATOM   4341  H1  WAT X 586      11.621  24.595  47.563  0.00  0.00           H
ATOM   4342  H2  WAT X 586      10.586  25.555  47.016  0.00  0.00           H
ATOM   4343  O   WAT X 587     -23.909   5.710  35.641  0.00  0.00           O
ATOM   4344  H1  WAT X 587     -23.957   5.962  36.564  0.00  0.00           H
ATOM   4345  H2  WAT X 587     -22.984   5.509  35.496  0.00  0.00           H
ATOM   4346  O   WAT X 588       2.958  18.393  48.547  0.00  0.00           O
ATOM   4347  H1  WAT X 588       3.867  18.590  48.772  0.00  0.00           H
ATOM   4348  H2  WAT X 588       2.493  18.420  49.382  0.00  0.00           H
ATOM   4349  O   WAT X 589     -18.459  21.380  39.415  0.00  0.00           O
ATOM   4350  H1  WAT X 589     -18.817  20.758  38.782  0.00  0.00           H
ATOM   4351  H2  WAT X 589     -19.043  21.315  40.171  0.00  0.00           H
ATOM   4352  O   WAT X 590     -11.965  28.310  22.932  0.00  0.00           O
ATOM   4353  H1  WAT X 590     -12.463  27.504  22.796  0.00  0.00           H
ATOM   4354  H2  WAT X 590     -12.124  28.539  23.848  0.00  0.00           H
ATOM   4355  O   WAT X 591      49.936  40.755  51.340  0.00  0.00           O
ATOM   4356  H1  WAT X 591      50.221  40.400  50.499  0.00  0.00           H
ATOM   4357  H2  WAT X 591      48.981  40.687  51.318  0.00  0.00           H
ATOM   4358  O   WAT X 592       6.587   4.986  48.926  0.00  0.00           O
ATOM   4359  H1  WAT X 592       7.272   5.150  49.573  0.00  0.00           H
ATOM   4360  H2  WAT X 592       5.781   5.281  49.350  0.00  0.00           H
ATOM   4361  O   WAT X 593       0.206  35.169  60.632  0.00  0.00           O
ATOM   4362  H1  WAT X 593       0.720  34.541  61.139  0.00  0.00           H
ATOM   4363  H2  WAT X 593      -0.009  35.862  61.255  0.00  0.00           H
ATOM   4364  O   WAT X 594      15.764  19.160  43.945  0.00  0.00           O
ATOM   4365  H1  WAT X 594      16.397  18.763  43.347  0.00  0.00           H
ATOM   4366  H2  WAT X 594      14.927  19.092  43.487  0.00  0.00           H
ATOM   4367  O   WAT X 595      54.856  28.935  38.391  0.00  0.00           O
ATOM   4368  H1  WAT X 595      54.043  28.561  38.051  0.00  0.00           H
ATOM   4369  H2  WAT X 595      54.728  29.882  38.331  0.00  0.00           H
ATOM   4370  O   WAT X 596      39.028  18.205  37.931  0.00  0.00           O
ATOM   4371  H1  WAT X 596      38.091  18.220  37.734  0.00  0.00           H
ATOM   4372  H2  WAT X 596      39.281  19.128  37.962  0.00  0.00           H
ATOM   4373  O   WAT X 597      19.605 -18.019  58.490  0.00  0.00           O
ATOM   4374  H1  WAT X 597      20.281 -18.674  58.316  0.00  0.00           H
ATOM   4375  H2  WAT X 597      20.026 -17.392  59.079  0.00  0.00           H
ATOM   4376  O   WAT X 598      34.157  37.192  13.805  0.00  0.00           O
ATOM   4377  H1  WAT X 598      33.527  37.911  13.851  0.00  0.00           H
ATOM   4378  H2  WAT X 598      33.617  36.404  13.732  0.00  0.00           H
ATOM   4379  O   WAT X 599      -1.962  26.463  18.648  0.00  0.00           O
ATOM   4380  H1  WAT X 599      -1.988  27.420  18.639  0.00  0.00           H
ATOM   4381  H2  WAT X 599      -2.511  26.216  19.392  0.00  0.00           H
ATOM   4382  O   WAT X 600      16.655   2.405  14.276  0.00  0.00           O
ATOM   4383  H1  WAT X 600      16.759   2.713  13.376  0.00  0.00           H
ATOM   4384  H2  WAT X 600      16.945   3.141  14.816  0.00  0.00           H
ATOM   4385  O   WAT X 601      -6.679  37.906  47.293  0.00  0.00           O
ATOM   4386  H1  WAT X 601      -6.395  37.982  46.382  0.00  0.00           H
ATOM   4387  H2  WAT X 601      -7.592  38.194  47.285  0.00  0.00           H
ATOM   4388  O   WAT X 602      12.641   9.740  23.981  0.00  0.00           O
ATOM   4389  H1  WAT X 602      12.206  10.213  23.272  0.00  0.00           H
ATOM   4390  H2  WAT X 602      12.977   8.945  23.568  0.00  0.00           H
ATOM   4391  O   WAT X 603       7.403  45.432  27.768  0.00  0.00           O
ATOM   4392  H1  WAT X 603       8.132  46.050  27.724  0.00  0.00           H
ATOM   4393  H2  WAT X 603       6.872  45.740  28.503  0.00  0.00           H
ATOM   4394  O   WAT X 604      -5.412   7.340  82.978  0.00  0.00           O
ATOM   4395  H1  WAT X 604      -4.963   8.166  82.798  0.00  0.00           H
ATOM   4396  H2  WAT X 604      -5.452   6.899  82.129  0.00  0.00           H
ATOM   4397  O   WAT X 605      22.264  24.721  33.613  0.00  0.00           O
ATOM   4398  H1  WAT X 605      21.870  24.191  34.306  0.00  0.00           H
ATOM   4399  H2  WAT X 605      21.722  24.550  32.843  0.00  0.00           H
ATOM   4400  O   WAT X 606      -4.001  48.550  14.077  0.00  0.00           O
ATOM   4401  H1  WAT X 606      -3.174  48.932  13.782  0.00  0.00           H
ATOM   4402  H2  WAT X 606      -4.422  49.249  14.578  0.00  0.00           H
ATOM   4403  O   WAT X 607      34.230   5.411  75.630  0.00  0.00           O
ATOM   4404  H1  WAT X 607      33.446   5.018  76.013  0.00  0.00           H
ATOM   4405  H2  WAT X 607      34.397   4.891  74.843  0.00  0.00           H
ATOM   4406  O   WAT X 608      32.199   7.983  49.086  0.00  0.00           O
ATOM   4407  H1  WAT X 608      31.807   7.275  49.598  0.00  0.00           H
ATOM   4408  H2  WAT X 608      32.481   8.623  49.739  0.00  0.00           H
ATOM   4409  O   WAT X 609      45.304  70.019  58.140  0.00  0.00           O
ATOM   4410  H1  WAT X 609      45.589  70.932  58.121  0.00  0.00           H
ATOM   4411  H2  WAT X 609      45.885  69.600  58.775  0.00  0.00           H
ATOM   4412  O   WAT X 610      16.671  69.784  57.203  0.00  0.00           O
ATOM   4413  H1  WAT X 610      17.069  68.914  57.212  0.00  0.00           H
ATOM   4414  H2  WAT X 610      17.397  70.378  57.012  0.00  0.00           H
ATOM   4415  O   WAT X 611      23.723  39.248  26.334  0.00  0.00           O
ATOM   4416  H1  WAT X 611      24.418  38.610  26.173  0.00  0.00           H
ATOM   4417  H2  WAT X 611      24.066  39.804  27.033  0.00  0.00           H
ATOM   4418  O   WAT X 612      45.343  53.296  60.455  0.00  0.00           O
ATOM   4419  H1  WAT X 612      44.813  53.553  59.701  0.00  0.00           H
ATOM   4420  H2  WAT X 612      45.969  54.012  60.563  0.00  0.00           H
ATOM   4421  O   WAT X 613      30.060  11.492  36.505  0.00  0.00           O
ATOM   4422  H1  WAT X 613      29.871  12.342  36.901  0.00  0.00           H
ATOM   4423  H2  WAT X 613      30.931  11.595  36.120  0.00  0.00           H
ATOM   4424  O   WAT X 614      24.463  -5.609  41.886  0.00  0.00           O
ATOM   4425  H1  WAT X 614      25.053  -4.878  42.069  0.00  0.00           H
ATOM   4426  H2  WAT X 614      23.969  -5.728  42.697  0.00  0.00           H
ATOM   4427  O   WAT X 615      25.550  64.769  37.738  0.00  0.00           O
ATOM   4428  H1  WAT X 615      26.085  65.341  37.189  0.00  0.00           H
ATOM   4429  H2  WAT X 615      25.683  65.097  38.627  0.00  0.00           H
ATOM   4430  O   WAT X 616      30.601  57.498  25.472  0.00  0.00           O
ATOM   4431  H1  WAT X 616      31.351  58.032  25.208  0.00  0.00           H
ATOM   4432  H2  WAT X 616      30.051  58.093  25.981  0.00  0.00           H
ATOM   4433  O   WAT X 617       5.717  14.772  29.568  0.00  0.00           O
ATOM   4434  H1  WAT X 617       4.886  14.306  29.665  0.00  0.00           H
ATOM   4435  H2  WAT X 617       5.881  14.775  28.625  0.00  0.00           H
ATOM   4436  O   WAT X 618      11.971  -6.441  12.064  0.00  0.00           O
ATOM   4437  H1  WAT X 618      12.441  -7.081  11.529  0.00  0.00           H
ATOM   4438  H2  WAT X 618      12.559  -5.687  12.109  0.00  0.00           H
ATOM   4439  O   WAT X 619      69.906  38.674  35.915  0.00  0.00           O
ATOM   4440  H1  WAT X 619      69.305  39.419  35.931  0.00  0.00           H
ATOM   4441  H2  WAT X 619      69.559  38.102  35.230  0.00  0.00           H
ATOM   4442  O   WAT X 620      31.572  75.975  65.115  0.00  0.00           O
ATOM   4443  H1  WAT X 620      31.046  75.261  65.475  0.00  0.00           H
ATOM   4444  H2  WAT X 620      31.673  76.588  65.843  0.00  0.00           H
ATOM   4445  O   WAT X 621      18.847  -5.217  16.714  0.00  0.00           O
ATOM   4446  H1  WAT X 621      18.624  -5.958  17.278  0.00  0.00           H
ATOM   4447  H2  WAT X 621      18.145  -5.191  16.064  0.00  0.00           H
ATOM   4448  O   WAT X 622      10.767  56.495  28.258  0.00  0.00           O
ATOM   4449  H1  WAT X 622      11.663  56.171  28.354  0.00  0.00           H
ATOM   4450  H2  WAT X 622      10.258  55.722  28.015  0.00  0.00           H
ATOM   4451  O   WAT X 623       8.252  37.035  41.936  0.00  0.00           O
ATOM   4452  H1  WAT X 623       7.856  37.354  41.124  0.00  0.00           H
ATOM   4453  H2  WAT X 623       8.491  36.128  41.746  0.00  0.00           H
ATOM   4454  O   WAT X 624      24.635  12.328   8.058  0.00  0.00           O
ATOM   4455  H1  WAT X 624      23.739  11.992   8.054  0.00  0.00           H
ATOM   4456  H2  WAT X 624      24.624  13.032   8.707  0.00  0.00           H
ATOM   4457  O   WAT X 625      -5.746 -18.398  25.314  0.00  0.00           O
ATOM   4458  H1  WAT X 625      -6.632 -18.313  24.962  0.00  0.00           H
ATOM   4459  H2  WAT X 625      -5.338 -19.075  24.775  0.00  0.00           H
ATOM   4460  O   WAT X 626      37.333  50.086  36.943  0.00  0.00           O
ATOM   4461  H1  WAT X 626      36.805  49.598  37.575  0.00  0.00           H
ATOM   4462  H2  WAT X 626      36.747  50.769  36.617  0.00  0.00           H
ATOM   4463  O   WAT X 627     -39.108  16.828  48.390  0.00  0.00           O
ATOM   4464  H1  WAT X 627     -38.845  16.654  47.486  0.00  0.00           H
ATOM   4465  H2  WAT X 627     -39.958  17.262  48.312  0.00  0.00           H
ATOM   4466  O   WAT X 628      -0.767  49.119  62.528  0.00  0.00           O
ATOM   4467  H1  WAT X 628      -0.011  49.352  63.067  0.00  0.00           H
ATOM   4468  H2  WAT X 628      -1.524  49.356  63.063  0.00  0.00           H
ATOM   4469  O   WAT X 629      24.183  -2.434  62.051  0.00  0.00           O
ATOM   4470  H1  WAT X 629      24.043  -2.154  62.956  0.00  0.00           H
ATOM   4471  H2  WAT X 629      24.102  -1.632  61.536  0.00  0.00           H
ATOM   4472  O   WAT X 630       1.761  -4.803  41.470  0.00  0.00           O
ATOM   4473  H1  WAT X 630       2.663  -4.483  41.463  0.00  0.00           H
ATOM   4474  H2  WAT X 630       1.235  -4.038  41.236  0.00  0.00           H
ATOM   4475  O   WAT X 631     -17.105  -3.957  32.979  0.00  0.00           O
ATOM   4476  H1  WAT X 631     -17.052  -4.898  33.149  0.00  0.00           H
ATOM   4477  H2  WAT X 631     -17.188  -3.561  33.846  0.00  0.00           H
ATOM   4478  O   WAT X 632      17.999  -4.887  72.686  0.00  0.00           O
ATOM   4479  H1  WAT X 632      18.694  -5.462  72.365  0.00  0.00           H
ATOM   4480  H2  WAT X 632      18.311  -4.003  72.493  0.00  0.00           H
ATOM   4481  O   WAT X 633      33.859   8.493  26.142  0.00  0.00           O
ATOM   4482  H1  WAT X 633      34.426   8.310  25.392  0.00  0.00           H
ATOM   4483  H2  WAT X 633      34.361   9.106  26.678  0.00  0.00           H
ATOM   4484  O   WAT X 634      14.444  36.831   0.278  0.00  0.00           O
ATOM   4485  H1  WAT X 634      14.555  37.146  -0.619  0.00  0.00           H
ATOM   4486  H2  WAT X 634      14.166  35.920   0.179  0.00  0.00           H
ATOM   4487  O   WAT X 635      11.915  56.820   2.615  0.00  0.00           O
ATOM   4488  H1  WAT X 635      12.642  56.213   2.475  0.00  0.00           H
ATOM   4489  H2  WAT X 635      12.331  57.625   2.922  0.00  0.00           H
ATOM   4490  O   WAT X 636      64.474  35.501  37.963  0.00  0.00           O
ATOM   4491  H1  WAT X 636      63.770  35.996  38.382  0.00  0.00           H
ATOM   4492  H2  WAT X 636      64.281  34.587  38.171  0.00  0.00           H
ATOM   4493  O   WAT X 637      31.449  17.273  38.702  0.00  0.00           O
ATOM   4494  H1  WAT X 637      30.651  17.719  38.419  0.00  0.00           H
ATOM   4495  H2  WAT X 637      31.273  17.021  39.609  0.00  0.00           H
ATOM   4496  O   WAT X 638     -20.981  19.403  71.817  0.00  0.00           O
ATOM   4497  H1  WAT X 638     -20.292  18.947  72.300  0.00  0.00           H
ATOM   4498  H2  WAT X 638     -20.974  20.292  72.172  0.00  0.00           H
ATOM   4499  O   WAT X 639      24.403   6.811  17.006  0.00  0.00           O
ATOM   4500  H1  WAT X 639      24.749   5.939  16.818  0.00  0.00           H
ATOM   4501  H2  WAT X 639      23.588   6.649  17.481  0.00  0.00           H
ATOM   4502  O   WAT X 640      -1.807   5.992  50.911  0.00  0.00           O
ATOM   4503  H1  WAT X 640      -1.533   5.623  50.071  0.00  0.00           H
ATOM   4504  H2  WAT X 640      -2.689   6.326  50.749  0.00  0.00           H
ATOM   4505  O   WAT X 641      -4.883  29.680  90.253  0.00  0.00           O
ATOM   4506  H1  WAT X 641      -5.332  29.453  91.067  0.00  0.00           H
ATOM   4507  H2  WAT X 641      -4.689  28.837  89.843  0.00  0.00           H
ATOM   4508  O   WAT X 642      40.090  26.800  35.737  0.00  0.00           O
ATOM   4509  H1  WAT X 642      39.310  26.839  35.183  0.00  0.00           H
ATOM   4510  H2  WAT X 642      40.523  25.984  35.484  0.00  0.00           H
ATOM   4511  O   WAT X 643     -14.358  34.263  61.683  0.00  0.00           O
ATOM   4512  H1  WAT X 643     -14.796  35.114  61.699  0.00  0.00           H
ATOM   4513  H2  WAT X 643     -14.317  33.998  62.602  0.00  0.00           H
ATOM   4514  O   WAT X 644      24.103  54.840  74.790  0.00  0.00           O
ATOM   4515  H1  WAT X 644      24.607  55.540  74.375  0.00  0.00           H
ATOM   4516  H2  WAT X 644      24.399  54.041  74.354  0.00  0.00           H
ATOM   4517  O   WAT X 645      48.920  25.970  43.593  0.00  0.00           O
ATOM   4518  H1  WAT X 645      48.596  26.213  44.460  0.00  0.00           H
ATOM   4519  H2  WAT X 645      49.558  26.650  43.376  0.00  0.00           H
ATOM   4520  O   WAT X 646       7.766   6.283  60.028  0.00  0.00           O
ATOM   4521  H1  WAT X 646       8.251   5.982  59.260  0.00  0.00           H
ATOM   4522  H2  WAT X 646       7.962   7.218  60.085  0.00  0.00           H
ATOM   4523  O   WAT X 647      43.981  10.874  38.872  0.00  0.00           O
ATOM   4524  H1  WAT X 647      44.805  10.619  38.456  0.00  0.00           H
ATOM   4525  H2  WAT X 647      43.316  10.347  38.429  0.00  0.00           H
ATOM   4526  O   WAT X 648     -17.864  48.176  16.596  0.00  0.00           O
ATOM   4527  H1  WAT X 648     -17.440  47.889  15.787  0.00  0.00           H
ATOM   4528  H2  WAT X 648     -18.777  47.906  16.497  0.00  0.00           H
ATOM   4529  O   WAT X 649      15.522   9.519  71.826  0.00  0.00           O
ATOM   4530  H1  WAT X 649      15.183  10.106  72.502  0.00  0.00           H
ATOM   4531  H2  WAT X 649      16.175   8.984  72.278  0.00  0.00           H
ATOM   4532  O   WAT X 650     -10.077  50.271  36.030  0.00  0.00           O
ATOM   4533  H1  WAT X 650     -10.397  50.616  35.197  0.00  0.00           H
ATOM   4534  H2  WAT X 650      -9.772  49.388  35.823  0.00  0.00           H
ATOM   4535  O   WAT X 651      15.411  -2.079  77.821  0.00  0.00           O
ATOM   4536  H1  WAT X 651      15.463  -2.136  78.775  0.00  0.00           H
ATOM   4537  H2  WAT X 651      14.529  -1.751  77.648  0.00  0.00           H
ATOM   4538  O   WAT X 652       6.853  15.509  69.297  0.00  0.00           O
ATOM   4539  H1  WAT X 652       7.070  14.590  69.139  0.00  0.00           H
ATOM   4540  H2  WAT X 652       7.650  15.986  69.068  0.00  0.00           H
ATOM   4541  O   WAT X 653       5.090  18.519  53.163  0.00  0.00           O
ATOM   4542  H1  WAT X 653       5.729  17.826  53.325  0.00  0.00           H
ATOM   4543  H2  WAT X 653       4.454  18.429  53.874  0.00  0.00           H
ATOM   4544  O   WAT X 654       1.919  55.384  17.735  0.00  0.00           O
ATOM   4545  H1  WAT X 654       1.237  54.929  17.241  0.00  0.00           H
ATOM   4546  H2  WAT X 654       1.589  56.277  17.834  0.00  0.00           H
ATOM   4547  O   WAT X 655     -33.458   7.619  39.179  0.00  0.00           O
ATOM   4548  H1  WAT X 655     -34.019   7.559  38.406  0.00  0.00           H
ATOM   4549  H2  WAT X 655     -33.718   6.875  39.722  0.00  0.00           H
ATOM   4550  O   WAT X 656      33.384  30.479  66.251  0.00  0.00           O
ATOM   4551  H1  WAT X 656      33.511  30.932  67.085  0.00  0.00           H
ATOM   4552  H2  WAT X 656      32.437  30.485  66.117  0.00  0.00           H
ATOM   4553  O   WAT X 657      37.333  54.612  66.989  0.00  0.00           O
ATOM   4554  H1  WAT X 657      37.632  55.516  66.892  0.00  0.00           H
ATOM   4555  H2  WAT X 657      37.659  54.167  66.206  0.00  0.00           H
ATOM   4556  O   WAT X 658      15.040  46.053  32.645  0.00  0.00           O
ATOM   4557  H1  WAT X 658      14.671  46.222  31.779  0.00  0.00           H
ATOM   4558  H2  WAT X 658      15.562  45.258  32.532  0.00  0.00           H
ATOM   4559  O   WAT X 659      15.992  16.531  31.570  0.00  0.00           O
ATOM   4560  H1  WAT X 659      15.065  16.770  31.610  0.00  0.00           H
ATOM   4561  H2  WAT X 659      16.115  15.927  32.302  0.00  0.00           H
ATOM   4562  O   WAT X 660      -7.390  28.532  25.118  0.00  0.00           O
ATOM   4563  H1  WAT X 660      -6.629  28.080  25.483  0.00  0.00           H
ATOM   4564  H2  WAT X 660      -7.993  28.621  25.856  0.00  0.00           H
ATOM   4565  O   WAT X 661      -7.819  25.044  70.909  0.00  0.00           O
ATOM   4566  H1  WAT X 661      -7.755  24.109  70.715  0.00  0.00           H
ATOM   4567  H2  WAT X 661      -7.719  25.099  71.860  0.00  0.00           H
ATOM   4568  O   WAT X 662       5.799   7.710  12.062  0.00  0.00           O
ATOM   4569  H1  WAT X 662       5.477   7.136  11.367  0.00  0.00           H
ATOM   4570  H2  WAT X 662       5.176   8.436  12.081  0.00  0.00           H
ATOM   4571  O   WAT X 663      22.773  -7.144  35.442  0.00  0.00           O
ATOM   4572  H1  WAT X 663      23.259  -6.732  36.157  0.00  0.00           H
ATOM   4573  H2  WAT X 663      21.932  -7.383  35.831  0.00  0.00           H
ATOM   4574  O   WAT X 664      -0.754  -8.720  23.048  0.00  0.00           O
ATOM   4575  H1  WAT X 664      -0.244  -9.350  22.540  0.00  0.00           H
ATOM   4576  H2  WAT X 664      -0.191  -8.501  23.791  0.00  0.00           H
ATOM   4577  O   WAT X 665       5.965  10.161  40.712  0.00  0.00           O
ATOM   4578  H1  WAT X 665       6.582  10.254  39.986  0.00  0.00           H
ATOM   4579  H2  WAT X 665       6.495  10.306  41.496  0.00  0.00           H
ATOM   4580  O   WAT X 666      14.267   5.352  18.267  0.00  0.00           O
ATOM   4581  H1  WAT X 666      13.605   4.764  17.904  0.00  0.00           H
ATOM   4582  H2  WAT X 666      14.499   5.930  17.540  0.00  0.00           H
ATOM   4583  O   WAT X 667      -2.330  -7.956  35.286  0.00  0.00           O
ATOM   4584  H1  WAT X 667      -1.481  -8.186  35.662  0.00  0.00           H
ATOM   4585  H2  WAT X 667      -2.417  -7.017  35.447  0.00  0.00           H
ATOM   4586  O   WAT X 668      31.106  38.900  60.000  0.00  0.00           O
ATOM   4587  H1  WAT X 668      31.257  38.903  60.945  0.00  0.00           H
ATOM   4588  H2  WAT X 668      31.525  39.702  59.688  0.00  0.00           H
ATOM   4589  O   WAT X 669      27.339  10.279  80.811  0.00  0.00           O
ATOM   4590  H1  WAT X 669      27.109   9.546  81.381  0.00  0.00           H
ATOM   4591  H2  WAT X 669      27.825   9.879  80.089  0.00  0.00           H
ATOM   4592  O   WAT X 670      24.035  22.814  46.815  0.00  0.00           O
ATOM   4593  H1  WAT X 670      23.165  23.082  47.113  0.00  0.00           H
ATOM   4594  H2  WAT X 670      23.980  21.861  46.743  0.00  0.00           H
ATOM   4595  O   WAT X 671      50.715  60.741  52.717  0.00  0.00           O
ATOM   4596  H1  WAT X 671      50.573  60.550  53.644  0.00  0.00           H
ATOM   4597  H2  WAT X 671      51.666  60.736  52.614  0.00  0.00           H
ATOM   4598  O   WAT X 672       8.543   9.893  34.910  0.00  0.00           O
ATOM   4599  H1  WAT X 672       7.965  10.161  34.196  0.00  0.00           H
ATOM   4600  H2  WAT X 672       8.186   9.056  35.206  0.00  0.00           H
ATOM   4601  O   WAT X 673      21.560  43.450   4.776  0.00  0.00           O
ATOM   4602  H1  WAT X 673      22.180  43.312   5.491  0.00  0.00           H
ATOM   4603  H2  WAT X 673      21.515  44.402   4.679  0.00  0.00           H
ATOM   4604  O   WAT X 674     -18.390  41.626  29.311  0.00  0.00           O
ATOM   4605  H1  WAT X 674     -18.799  41.030  29.938  0.00  0.00           H
ATOM   4606  H2  WAT X 674     -18.008  42.318  29.852  0.00  0.00           H
ATOM   4607  O   WAT X 675      48.635  41.862  62.394  0.00  0.00           O
ATOM   4608  H1  WAT X 675      48.257  41.010  62.177  0.00  0.00           H
ATOM   4609  H2  WAT X 675      48.058  42.213  63.072  0.00  0.00           H
ATOM   4610  O   WAT X 676      19.384  -5.639  59.292  0.00  0.00           O
ATOM   4611  H1  WAT X 676      19.189  -5.298  58.419  0.00  0.00           H
ATOM   4612  H2  WAT X 676      19.323  -4.875  59.866  0.00  0.00           H
ATOM   4613  O   WAT X 677      -0.222 -14.001  27.155  0.00  0.00           O
ATOM   4614  H1  WAT X 677      -0.779 -13.754  26.417  0.00  0.00           H
ATOM   4615  H2  WAT X 677      -0.803 -14.484  27.743  0.00  0.00           H
ATOM   4616  O   WAT X 678      47.328  11.115  68.852  0.00  0.00           O
ATOM   4617  H1  WAT X 678      47.943  10.394  68.717  0.00  0.00           H
ATOM   4618  H2  WAT X 678      46.484  10.687  68.993  0.00  0.00           H
ATOM   4619  O   WAT X 679      39.578  53.955  27.653  0.00  0.00           O
ATOM   4620  H1  WAT X 679      38.958  53.493  28.217  0.00  0.00           H
ATOM   4621  H2  WAT X 679      39.672  53.389  26.887  0.00  0.00           H
ATOM   4622  O   WAT X 680     -26.993  18.469  34.020  0.00  0.00           O
ATOM   4623  H1  WAT X 680     -27.542  17.720  33.788  0.00  0.00           H
ATOM   4624  H2  WAT X 680     -27.053  18.523  34.974  0.00  0.00           H
ATOM   4625  O   WAT X 681      35.163   8.011  72.522  0.00  0.00           O
ATOM   4626  H1  WAT X 681      35.605   8.791  72.858  0.00  0.00           H
ATOM   4627  H2  WAT X 681      34.231   8.221  72.578  0.00  0.00           H
ATOM   4628  O   WAT X 682      11.746 -15.600  39.732  0.00  0.00           O
ATOM   4629  H1  WAT X 682      12.270 -14.801  39.660  0.00  0.00           H
ATOM   4630  H2  WAT X 682      12.331 -16.232  40.150  0.00  0.00           H
ATOM   4631  O   WAT X 683      -2.673  20.530  53.393  0.00  0.00           O
ATOM   4632  H1  WAT X 683      -2.060  21.176  53.043  0.00  0.00           H
ATOM   4633  H2  WAT X 683      -3.035  20.943  54.177  0.00  0.00           H
ATOM   4634  O   WAT X 684      18.476  31.680  30.067  0.00  0.00           O
ATOM   4635  H1  WAT X 684      18.558  31.260  30.924  0.00  0.00           H
ATOM   4636  H2  WAT X 684      17.637  31.368  29.728  0.00  0.00           H
ATOM   4637  O   WAT X 685      32.358  -1.855  44.219  0.00  0.00           O
ATOM   4638  H1  WAT X 685      31.557  -1.691  44.716  0.00  0.00           H
ATOM   4639  H2  WAT X 685      32.221  -2.713  43.819  0.00  0.00           H
ATOM   4640  O   WAT X 686      30.266   4.236  60.512  0.00  0.00           O
ATOM   4641  H1  WAT X 686      30.968   3.899  59.954  0.00  0.00           H
ATOM   4642  H2  WAT X 686      30.322   5.187  60.420  0.00  0.00           H
ATOM   4643  O   WAT X 687       4.103 -10.949  52.680  0.00  0.00           O
ATOM   4644  H1  WAT X 687       4.325 -11.877  52.751  0.00  0.00           H
ATOM   4645  H2  WAT X 687       3.235 -10.879  53.077  0.00  0.00           H
ATOM   4646  O   WAT X 688      41.051  11.221  43.147  0.00  0.00           O
ATOM   4647  H1  WAT X 688      41.234  10.877  44.022  0.00  0.00           H
ATOM   4648  H2  WAT X 688      41.832  11.726  42.921  0.00  0.00           H
ATOM   4649  O   WAT X 689      61.204  25.360  51.289  0.00  0.00           O
ATOM   4650  H1  WAT X 689      62.082  24.986  51.217  0.00  0.00           H
ATOM   4651  H2  WAT X 689      61.057  25.449  52.230  0.00  0.00           H
ATOM   4652  O   WAT X 690      41.296  41.113  52.827  0.00  0.00           O
ATOM   4653  H1  WAT X 690      41.705  40.328  52.463  0.00  0.00           H
ATOM   4654  H2  WAT X 690      40.441  40.816  53.138  0.00  0.00           H
ATOM   4655  O   WAT X 691     -29.652  26.228  29.756  0.00  0.00           O
ATOM   4656  H1  WAT X 691     -29.586  26.762  30.548  0.00  0.00           H
ATOM   4657  H2  WAT X 691     -28.988  26.589  29.168  0.00  0.00           H
ATOM   4658  O   WAT X 692      50.000  41.915  37.572  0.00  0.00           O
ATOM   4659  H1  WAT X 692      50.948  42.031  37.623  0.00  0.00           H
ATOM   4660  H2  WAT X 692      49.804  41.253  38.236  0.00  0.00           H
ATOM   4661  O   WAT X 693      36.510  68.969  59.131  0.00  0.00           O
ATOM   4662  H1  WAT X 693      36.867  69.394  59.911  0.00  0.00           H
ATOM   4663  H2  WAT X 693      36.581  69.631  58.443  0.00  0.00           H
ATOM   4664  O   WAT X 694      33.592 -10.540  77.431  0.00  0.00           O
ATOM   4665  H1  WAT X 694      32.662 -10.702  77.590  0.00  0.00           H
ATOM   4666  H2  WAT X 694      33.857  -9.951  78.137  0.00  0.00           H
ATOM   4667  O   WAT X 695      -1.641  -4.818  45.421  0.00  0.00           O
ATOM   4668  H1  WAT X 695      -2.099  -5.282  46.123  0.00  0.00           H
ATOM   4669  H2  WAT X 695      -0.822  -4.527  45.821  0.00  0.00           H
ATOM   4670  O   WAT X 696      45.368  27.454  25.337  0.00  0.00           O
ATOM   4671  H1  WAT X 696      45.841  27.927  24.653  0.00  0.00           H
ATOM   4672  H2  WAT X 696      45.792  27.723  26.152  0.00  0.00           H
ATOM   4673  O   WAT X 697      50.919  30.992  42.838  0.00  0.00           O
ATOM   4674  H1  WAT X 697      50.307  30.323  42.531  0.00  0.00           H
ATOM   4675  H2  WAT X 697      51.783  30.642  42.624  0.00  0.00           H
ATOM   4676  O   WAT X 698      46.714  39.362  30.767  0.00  0.00           O
ATOM   4677  H1  WAT X 698      47.531  39.432  30.273  0.00  0.00           H
ATOM   4678  H2  WAT X 698      46.550  38.421  30.825  0.00  0.00           H
ATOM   4679  O   WAT X 699      28.761  68.114  32.914  0.00  0.00           O
ATOM   4680  H1  WAT X 699      29.517  67.796  32.421  0.00  0.00           H
ATOM   4681  H2  WAT X 699      28.411  67.334  33.346  0.00  0.00           H
ATOM   4682  O   WAT X 700      18.727  -7.160  11.058  0.00  0.00           O
ATOM   4683  H1  WAT X 700      18.064  -7.459  11.681  0.00  0.00           H
ATOM   4684  H2  WAT X 700      18.348  -6.376  10.661  0.00  0.00           H
ATOM   4685  O   WAT X 701      33.619  44.483  72.210  0.00  0.00           O
ATOM   4686  H1  WAT X 701      34.178  43.707  72.185  0.00  0.00           H
ATOM   4687  H2  WAT X 701      34.167  45.185  71.861  0.00  0.00           H
ATOM   4688  O   WAT X 702      16.922  62.636  37.169  0.00  0.00           O
ATOM   4689  H1  WAT X 702      17.120  62.698  38.104  0.00  0.00           H
ATOM   4690  H2  WAT X 702      17.752  62.830  36.735  0.00  0.00           H
ATOM   4691  O   WAT X 703      50.047  35.189   4.993  0.00  0.00           O
ATOM   4692  H1  WAT X 703      49.649  34.509   4.449  0.00  0.00           H
ATOM   4693  H2  WAT X 703      49.849  36.007   4.537  0.00  0.00           H
ATOM   4694  O   WAT X 704      -5.413  46.766  48.024  0.00  0.00           O
ATOM   4695  H1  WAT X 704      -5.653  47.598  47.615  0.00  0.00           H
ATOM   4696  H2  WAT X 704      -6.026  46.673  48.753  0.00  0.00           H
ATOM   4697  O   WAT X 705      -0.169  19.020  46.695  0.00  0.00           O
ATOM   4698  H1  WAT X 705      -0.014  19.397  47.562  0.00  0.00           H
ATOM   4699  H2  WAT X 705      -0.766  18.289  46.855  0.00  0.00           H
ATOM   4700  O   WAT X 706     -12.372  46.176  17.967  0.00  0.00           O
ATOM   4701  H1  WAT X 706     -12.164  46.150  18.901  0.00  0.00           H
ATOM   4702  H2  WAT X 706     -11.989  46.996  17.658  0.00  0.00           H
ATOM   4703  O   WAT X 707      13.448  14.983  13.387  0.00  0.00           O
ATOM   4704  H1  WAT X 707      12.728  15.124  12.771  0.00  0.00           H
ATOM   4705  H2  WAT X 707      14.138  14.581  12.860  0.00  0.00           H
ATOM   4706  O   WAT X 708      -8.763  55.901  12.255  0.00  0.00           O
ATOM   4707  H1  WAT X 708      -9.603  55.475  12.427  0.00  0.00           H
ATOM   4708  H2  WAT X 708      -8.560  56.367  13.066  0.00  0.00           H
ATOM   4709  O   WAT X 709      36.436  51.910  26.631  0.00  0.00           O
ATOM   4710  H1  WAT X 709      36.215  50.980  26.684  0.00  0.00           H
ATOM   4711  H2  WAT X 709      37.351  51.955  26.906  0.00  0.00           H
ATOM   4712  O   WAT X 710       7.774  34.228  27.245  0.00  0.00           O
ATOM   4713  H1  WAT X 710       8.186  35.076  27.083  0.00  0.00           H
ATOM   4714  H2  WAT X 710       6.835  34.414  27.250  0.00  0.00           H
ATOM   4715  O   WAT X 711       5.174  33.901  26.431  0.00  0.00           O
ATOM   4716  H1  WAT X 711       4.855  34.750  26.125  0.00  0.00           H
ATOM   4717  H2  WAT X 711       4.408  33.487  26.830  0.00  0.00           H
ATOM   4718  O   WAT X 712     -11.260   8.611  23.364  0.00  0.00           O
ATOM   4719  H1  WAT X 712     -10.921   8.094  22.634  0.00  0.00           H
ATOM   4720  H2  WAT X 712     -11.086   8.075  24.138  0.00  0.00           H
ATOM   4721  O   WAT X 713      21.519  49.204  66.630  0.00  0.00           O
ATOM   4722  H1  WAT X 713      22.468  49.117  66.721  0.00  0.00           H
ATOM   4723  H2  WAT X 713      21.166  48.845  67.444  0.00  0.00           H
ATOM   4724  O   WAT X 714       0.365  15.410  92.637  0.00  0.00           O
ATOM   4725  H1  WAT X 714       0.286  15.825  93.495  0.00  0.00           H
ATOM   4726  H2  WAT X 714       0.022  16.060  92.024  0.00  0.00           H
ATOM   4727  O   WAT X 715     -21.820  13.494  65.001  0.00  0.00           O
ATOM   4728  H1  WAT X 715     -21.691  14.086  64.260  0.00  0.00           H
ATOM   4729  H2  WAT X 715     -20.936  13.218  65.244  0.00  0.00           H
ATOM   4730  O   WAT X 716       3.896   0.845  27.288  0.00  0.00           O
ATOM   4731  H1  WAT X 716       3.623   1.343  26.517  0.00  0.00           H
ATOM   4732  H2  WAT X 716       4.287   0.047  26.931  0.00  0.00           H
ATOM   4733  O   WAT X 717      39.180  16.797   5.476  0.00  0.00           O
ATOM   4734  H1  WAT X 717      39.912  17.395   5.629  0.00  0.00           H
ATOM   4735  H2  WAT X 717      38.425  17.240   5.863  0.00  0.00           H
ATOM   4736  O   WAT X 718      13.777  39.833   0.395  0.00  0.00           O
ATOM   4737  H1  WAT X 718      13.442  39.171   1.000  0.00  0.00           H
ATOM   4738  H2  WAT X 718      13.006  40.121  -0.094  0.00  0.00           H
ATOM   4739  O   WAT X 719      19.042  -2.327  18.530  0.00  0.00           O
ATOM   4740  H1  WAT X 719      19.158  -2.073  17.614  0.00  0.00           H
ATOM   4741  H2  WAT X 719      18.113  -2.173  18.704  0.00  0.00           H
ATOM   4742  O   WAT X 720       7.825  65.278  34.619  0.00  0.00           O
ATOM   4743  H1  WAT X 720       7.531  65.986  34.046  0.00  0.00           H
ATOM   4744  H2  WAT X 720       8.739  65.488  34.810  0.00  0.00           H
ATOM   4745  O   WAT X 721      -6.136 -14.126  23.051  0.00  0.00           O
ATOM   4746  H1  WAT X 721      -5.963 -13.185  23.094  0.00  0.00           H
ATOM   4747  H2  WAT X 721      -6.007 -14.434  23.948  0.00  0.00           H
ATOM   4748  O   WAT X 722     -10.793  -2.436  53.661  0.00  0.00           O
ATOM   4749  H1  WAT X 722     -10.317  -3.263  53.579  0.00  0.00           H
ATOM   4750  H2  WAT X 722     -10.724  -2.210  54.588  0.00  0.00           H
ATOM   4751  O   WAT X 723      23.470  14.913   2.565  0.00  0.00           O
ATOM   4752  H1  WAT X 723      22.924  15.452   1.992  0.00  0.00           H
ATOM   4753  H2  WAT X 723      23.411  14.033   2.193  0.00  0.00           H
ATOM   4754  O   WAT X 724     -23.236  24.231  50.967  0.00  0.00           O
ATOM   4755  H1  WAT X 724     -23.568  23.461  50.506  0.00  0.00           H
ATOM   4756  H2  WAT X 724     -23.935  24.880  50.883  0.00  0.00           H
ATOM   4757  O   WAT X 725     -20.350   4.692  44.801  0.00  0.00           O
ATOM   4758  H1  WAT X 725     -19.845   5.428  44.456  0.00  0.00           H
ATOM   4759  H2  WAT X 725     -20.299   4.024  44.117  0.00  0.00           H
ATOM   4760  O   WAT X 726      23.949  16.016  20.703  0.00  0.00           O
ATOM   4761  H1  WAT X 726      23.171  16.385  20.285  0.00  0.00           H
ATOM   4762  H2  WAT X 726      23.722  15.101  20.866  0.00  0.00           H
ATOM   4763  O   WAT X 727      -0.168   4.862  48.371  0.00  0.00           O
ATOM   4764  H1  WAT X 727       0.352   5.516  47.903  0.00  0.00           H
ATOM   4765  H2  WAT X 727       0.480   4.280  48.768  0.00  0.00           H
ATOM   4766  O   WAT X 728     -17.141  17.331  24.895  0.00  0.00           O
ATOM   4767  H1  WAT X 728     -17.334  16.550  25.414  0.00  0.00           H
ATOM   4768  H2  WAT X 728     -16.379  17.721  25.323  0.00  0.00           H
ATOM   4769  O   WAT X 729      26.540  11.213  61.791  0.00  0.00           O
ATOM   4770  H1  WAT X 729      27.007  10.381  61.861  0.00  0.00           H
ATOM   4771  H2  WAT X 729      25.626  10.990  61.965  0.00  0.00           H
ATOM   4772  O   WAT X 730       3.567  11.556  60.969  0.00  0.00           O
ATOM   4773  H1  WAT X 730       2.775  12.057  61.164  0.00  0.00           H
ATOM   4774  H2  WAT X 730       3.741  11.734  60.044  0.00  0.00           H
ATOM   4775  O   WAT X 731      32.628  45.968  68.371  0.00  0.00           O
ATOM   4776  H1  WAT X 731      32.585  46.755  68.914  0.00  0.00           H
ATOM   4777  H2  WAT X 731      33.564  45.785  68.289  0.00  0.00           H
ATOM   4778  O   WAT X 732       4.725  42.454  85.582  0.00  0.00           O
ATOM   4779  H1  WAT X 732       4.336  41.920  84.890  0.00  0.00           H
ATOM   4780  H2  WAT X 732       5.576  42.718  85.232  0.00  0.00           H
ATOM   4781  O   WAT X 733      22.947  -0.027  72.360  0.00  0.00           O
ATOM   4782  H1  WAT X 733      23.068   0.805  72.817  0.00  0.00           H
ATOM   4783  H2  WAT X 733      22.994   0.201  71.431  0.00  0.00           H
ATOM   4784  O   WAT X 734      37.061  45.397  34.116  0.00  0.00           O
ATOM   4785  H1  WAT X 734      37.770  45.782  34.631  0.00  0.00           H
ATOM   4786  H2  WAT X 734      36.307  45.962  34.288  0.00  0.00           H
ATOM   4787  O   WAT X 735      18.909  35.593   4.343  0.00  0.00           O
ATOM   4788  H1  WAT X 735      18.781  35.900   3.445  0.00  0.00           H
ATOM   4789  H2  WAT X 735      19.069  36.390   4.848  0.00  0.00           H
ATOM   4790  O   WAT X 736       6.642  49.142  31.016  0.00  0.00           O
ATOM   4791  H1  WAT X 736       5.798  49.366  30.624  0.00  0.00           H
ATOM   4792  H2  WAT X 736       7.274  49.697  30.557  0.00  0.00           H
ATOM   4793  O   WAT X 737      12.365 -14.520  23.842  0.00  0.00           O
ATOM   4794  H1  WAT X 737      13.155 -14.482  24.382  0.00  0.00           H
ATOM   4795  H2  WAT X 737      11.889 -15.284  24.167  0.00  0.00           H
ATOM   4796  O   WAT X 738      17.204  67.209  13.477  0.00  0.00           O
ATOM   4797  H1  WAT X 738      17.003  67.292  14.409  0.00  0.00           H
ATOM   4798  H2  WAT X 738      18.045  67.655  13.373  0.00  0.00           H
ATOM   4799  O   WAT X 739     -11.533  42.813  21.915  0.00  0.00           O
ATOM   4800  H1  WAT X 739     -10.915  42.822  21.184  0.00  0.00           H
ATOM   4801  H2  WAT X 739     -12.300  42.352  21.575  0.00  0.00           H
ATOM   4802  O   WAT X 740      28.717  70.570  37.081  0.00  0.00           O
ATOM   4803  H1  WAT X 740      29.545  70.473  37.552  0.00  0.00           H
ATOM   4804  H2  WAT X 740      28.567  71.514  37.050  0.00  0.00           H
ATOM   4805  O   WAT X 741     -23.557  13.796  47.952  0.00  0.00           O
ATOM   4806  H1  WAT X 741     -24.030  13.770  47.120  0.00  0.00           H
ATOM   4807  H2  WAT X 741     -22.731  13.347  47.772  0.00  0.00           H
ATOM   4808  O   WAT X 742      34.725  28.972  -3.696  0.00  0.00           O
ATOM   4809  H1  WAT X 742      34.311  29.755  -3.333  0.00  0.00           H
ATOM   4810  H2  WAT X 742      35.052  28.498  -2.931  0.00  0.00           H
ATOM   4811  O   WAT X 743      20.104  10.642  39.629  0.00  0.00           O
ATOM   4812  H1  WAT X 743      20.576  11.421  39.923  0.00  0.00           H
ATOM   4813  H2  WAT X 743      19.547  10.954  38.916  0.00  0.00           H
ATOM   4814  O   WAT X 744     -17.708  22.068  27.128  0.00  0.00           O
ATOM   4815  H1  WAT X 744     -16.832  22.263  27.460  0.00  0.00           H
ATOM   4816  H2  WAT X 744     -17.967  22.859  26.655  0.00  0.00           H
ATOM   4817  O   WAT X 745      22.087  29.441   3.390  0.00  0.00           O
ATOM   4818  H1  WAT X 745      22.033  29.103   4.284  0.00  0.00           H
ATOM   4819  H2  WAT X 745      21.595  28.809   2.865  0.00  0.00           H
ATOM   4820  O   WAT X 746      39.075  20.230  -5.692  0.00  0.00           O
ATOM   4821  H1  WAT X 746      39.910  19.947  -6.066  0.00  0.00           H
ATOM   4822  H2  WAT X 746      38.999  19.736  -4.876  0.00  0.00           H
ATOM   4823  O   WAT X 747      24.227  51.511  25.478  0.00  0.00           O
ATOM   4824  H1  WAT X 747      23.772  50.861  24.942  0.00  0.00           H
ATOM   4825  H2  WAT X 747      24.397  51.062  26.306  0.00  0.00           H
ATOM   4826  O   WAT X 748      49.093  30.603  36.511  0.00  0.00           O
ATOM   4827  H1  WAT X 748      49.544  31.035  35.785  0.00  0.00           H
ATOM   4828  H2  WAT X 748      48.222  30.999  36.520  0.00  0.00           H
ATOM   4829  O   WAT X 749     -15.980 -13.595  27.468  0.00  0.00           O
ATOM   4830  H1  WAT X 749     -15.175 -13.514  27.981  0.00  0.00           H
ATOM   4831  H2  WAT X 749     -15.771 -13.185  26.629  0.00  0.00           H
ATOM   4832  O   WAT X 750       9.542  57.565  25.862  0.00  0.00           O
ATOM   4833  H1  WAT X 750       9.966  57.536  26.719  0.00  0.00           H
ATOM   4834  H2  WAT X 750       8.695  57.979  26.028  0.00  0.00           H
ATOM   4835  O   WAT X 751      35.370  47.850  17.162  0.00  0.00           O
ATOM   4836  H1  WAT X 751      35.461  48.779  16.951  0.00  0.00           H
ATOM   4837  H2  WAT X 751      35.981  47.409  16.571  0.00  0.00           H
ATOM   4838  O   WAT X 752      26.034   0.512  81.159  0.00  0.00           O
ATOM   4839  H1  WAT X 752      25.811   0.640  80.237  0.00  0.00           H
ATOM   4840  H2  WAT X 752      26.083   1.397  81.519  0.00  0.00           H
ATOM   4841  O   WAT X 753       8.089  -2.519  55.596  0.00  0.00           O
ATOM   4842  H1  WAT X 753       8.693  -2.034  56.159  0.00  0.00           H
ATOM   4843  H2  WAT X 753       7.252  -2.066  55.697  0.00  0.00           H
ATOM   4844  O   WAT X 754      -9.690  32.060  89.009  0.00  0.00           O
ATOM   4845  H1  WAT X 754      -9.462  31.180  88.711  0.00  0.00           H
ATOM   4846  H2  WAT X 754      -9.042  32.630  88.594  0.00  0.00           H
ATOM   4847  O   WAT X 755     -10.715  43.743  33.196  0.00  0.00           O
ATOM   4848  H1  WAT X 755     -10.991  44.655  33.287  0.00  0.00           H
ATOM   4849  H2  WAT X 755      -9.779  43.794  33.005  0.00  0.00           H
ATOM   4850  O   WAT X 756      24.945  58.923  34.621  0.00  0.00           O
ATOM   4851  H1  WAT X 756      24.070  59.305  34.687  0.00  0.00           H
ATOM   4852  H2  WAT X 756      25.530  59.604  34.955  0.00  0.00           H
ATOM   4853  O   WAT X 757      18.952  -3.169  60.639  0.00  0.00           O
ATOM   4854  H1  WAT X 757      19.421  -3.090  61.470  0.00  0.00           H
ATOM   4855  H2  WAT X 757      18.026  -3.145  60.883  0.00  0.00           H
ATOM   4856  O   WAT X 758      -5.861  38.352  16.534  0.00  0.00           O
ATOM   4857  H1  WAT X 758      -6.339  37.976  17.273  0.00  0.00           H
ATOM   4858  H2  WAT X 758      -4.953  38.397  16.833  0.00  0.00           H
ATOM   4859  O   WAT X 759      28.313  36.874  47.909  0.00  0.00           O
ATOM   4860  H1  WAT X 759      27.990  37.006  47.018  0.00  0.00           H
ATOM   4861  H2  WAT X 759      28.992  37.540  48.018  0.00  0.00           H
ATOM   4862  O   WAT X 760      18.716  -1.688  15.947  0.00  0.00           O
ATOM   4863  H1  WAT X 760      17.770  -1.818  16.017  0.00  0.00           H
ATOM   4864  H2  WAT X 760      18.811  -0.793  15.621  0.00  0.00           H
ATOM   4865  O   WAT X 761     -25.912  13.533  43.397  0.00  0.00           O
ATOM   4866  H1  WAT X 761     -25.009  13.811  43.547  0.00  0.00           H
ATOM   4867  H2  WAT X 761     -26.300  13.500  44.272  0.00  0.00           H
ATOM   4868  O   WAT X 762      33.063  16.273  47.001  0.00  0.00           O
ATOM   4869  H1  WAT X 762      32.409  16.906  47.300  0.00  0.00           H
ATOM   4870  H2  WAT X 762      33.212  16.500  46.083  0.00  0.00           H
ATOM   4871  O   WAT X 763      -7.774  13.750  75.198  0.00  0.00           O
ATOM   4872  H1  WAT X 763      -8.574  13.513  74.729  0.00  0.00           H
ATOM   4873  H2  WAT X 763      -7.795  14.706  75.238  0.00  0.00           H
ATOM   4874  O   WAT X 764     -28.163  16.410  58.147  0.00  0.00           O
ATOM   4875  H1  WAT X 764     -28.496  16.114  57.300  0.00  0.00           H
ATOM   4876  H2  WAT X 764     -27.225  16.541  58.004  0.00  0.00           H
ATOM   4877  O   WAT X 765     -10.913 -11.693  26.420  0.00  0.00           O
ATOM   4878  H1  WAT X 765     -11.292 -12.535  26.168  0.00  0.00           H
ATOM   4879  H2  WAT X 765     -10.549 -11.342  25.608  0.00  0.00           H
ATOM   4880  O   WAT X 766     -16.201  39.231  42.670  0.00  0.00           O
ATOM   4881  H1  WAT X 766     -15.816  39.512  41.840  0.00  0.00           H
ATOM   4882  H2  WAT X 766     -15.465  38.871  43.166  0.00  0.00           H
ATOM   4883  O   WAT X 767      -2.971  10.592  49.505  0.00  0.00           O
ATOM   4884  H1  WAT X 767      -3.240  10.902  50.370  0.00  0.00           H
ATOM   4885  H2  WAT X 767      -3.121   9.647  49.532  0.00  0.00           H
ATOM   4886  O   WAT X 768      40.710  28.688  51.094  0.00  0.00           O
ATOM   4887  H1  WAT X 768      41.661  28.792  51.110  0.00  0.00           H
ATOM   4888  H2  WAT X 768      40.571  27.802  50.757  0.00  0.00           H
ATOM   4889  O   WAT X 769      23.318 -14.466  67.478  0.00  0.00           O
ATOM   4890  H1  WAT X 769      22.784 -14.197  66.731  0.00  0.00           H
ATOM   4891  H2  WAT X 769      24.080 -14.893  67.085  0.00  0.00           H
ATOM   4892  O   WAT X 770      35.320  15.866   3.918  0.00  0.00           O
ATOM   4893  H1  WAT X 770      34.638  16.526   4.044  0.00  0.00           H
ATOM   4894  H2  WAT X 770      36.017  16.328   3.452  0.00  0.00           H
ATOM   4895  O   WAT X 771      10.863  51.966  25.255  0.00  0.00           O
ATOM   4896  H1  WAT X 771      10.168  52.508  24.883  0.00  0.00           H
ATOM   4897  H2  WAT X 771      11.278  51.554  24.497  0.00  0.00           H
ATOM   4898  O   WAT X 772      44.751  41.999  38.731  0.00  0.00           O
ATOM   4899  H1  WAT X 772      44.721  42.760  39.311  0.00  0.00           H
ATOM   4900  H2  WAT X 772      45.491  41.483  39.052  0.00  0.00           H
ATOM   4901  O   WAT X 773      18.960  63.912  57.544  0.00  0.00           O
ATOM   4902  H1  WAT X 773      19.764  63.622  57.113  0.00  0.00           H
ATOM   4903  H2  WAT X 773      19.261  64.376  58.325  0.00  0.00           H
ATOM   4904  O   WAT X 774     -19.463  36.347  23.829  0.00  0.00           O
ATOM   4905  H1  WAT X 774     -18.572  36.692  23.766  0.00  0.00           H
ATOM   4906  H2  WAT X 774     -19.884  36.892  24.494  0.00  0.00           H
ATOM   4907  O   WAT X 775       2.684  39.826  25.346  0.00  0.00           O
ATOM   4908  H1  WAT X 775       2.335  40.663  25.652  0.00  0.00           H
ATOM   4909  H2  WAT X 775       1.937  39.228  25.381  0.00  0.00           H
ATOM   4910  O   WAT X 776      40.163  50.721  36.379  0.00  0.00           O
ATOM   4911  H1  WAT X 776      40.453  49.966  35.867  0.00  0.00           H
ATOM   4912  H2  WAT X 776      39.252  50.526  36.599  0.00  0.00           H
ATOM   4913  O   WAT X 777      49.543  43.954  43.680  0.00  0.00           O
ATOM   4914  H1  WAT X 777      49.252  44.850  43.846  0.00  0.00           H
ATOM   4915  H2  WAT X 777      50.266  44.048  43.059  0.00  0.00           H
ATOM   4916  O   WAT X 778       2.307  43.380   5.483  0.00  0.00           O
ATOM   4917  H1  WAT X 778       3.194  43.728   5.580  0.00  0.00           H
ATOM   4918  H2  WAT X 778       2.318  42.558   5.974  0.00  0.00           H
ATOM   4919  O   WAT X 779      19.961  -1.115  27.027  0.00  0.00           O
ATOM   4920  H1  WAT X 779      19.866  -0.352  26.456  0.00  0.00           H
ATOM   4921  H2  WAT X 779      20.887  -1.348  26.963  0.00  0.00           H
ATOM   4922  O   WAT X 780      23.447  28.268   9.595  0.00  0.00           O
ATOM   4923  H1  WAT X 780      24.115  27.729  10.018  0.00  0.00           H
ATOM   4924  H2  WAT X 780      23.535  28.070   8.662  0.00  0.00           H
ATOM   4925  O   WAT X 781     -15.015  11.540  52.599  0.00  0.00           O
ATOM   4926  H1  WAT X 781     -14.353  12.227  52.676  0.00  0.00           H
ATOM   4927  H2  WAT X 781     -15.694  11.921  52.043  0.00  0.00           H
ATOM   4928  O   WAT X 782      18.250  62.590  25.811  0.00  0.00           O
ATOM   4929  H1  WAT X 782      18.990  62.007  25.978  0.00  0.00           H
ATOM   4930  H2  WAT X 782      18.607  63.470  25.925  0.00  0.00           H
ATOM   4931  O   WAT X 783      36.925   5.739  60.758  0.00  0.00           O
ATOM   4932  H1  WAT X 783      36.212   5.308  61.229  0.00  0.00           H
ATOM   4933  H2  WAT X 783      36.530   6.025  59.935  0.00  0.00           H
ATOM   4934  O   WAT X 784      -2.618  30.705  40.101  0.00  0.00           O
ATOM   4935  H1  WAT X 784      -3.085  30.848  40.924  0.00  0.00           H
ATOM   4936  H2  WAT X 784      -2.487  29.757  40.063  0.00  0.00           H
ATOM   4937  O   WAT X 785      48.176  41.361  35.569  0.00  0.00           O
ATOM   4938  H1  WAT X 785      47.335  40.990  35.837  0.00  0.00           H
ATOM   4939  H2  WAT X 785      48.740  41.255  36.335  0.00  0.00           H
ATOM   4940  O   WAT X 786      34.569  30.611  38.900  0.00  0.00           O
ATOM   4941  H1  WAT X 786      34.543  31.211  39.646  0.00  0.00           H
ATOM   4942  H2  WAT X 786      34.355  29.756  39.274  0.00  0.00           H
ATOM   4943  O   WAT X 787       5.097   2.393  80.830  0.00  0.00           O
ATOM   4944  H1  WAT X 787       6.017   2.206  81.016  0.00  0.00           H
ATOM   4945  H2  WAT X 787       5.115   2.891  80.012  0.00  0.00           H
ATOM   4946  O   WAT X 788      37.474   9.271  61.623  0.00  0.00           O
ATOM   4947  H1  WAT X 788      38.080   8.762  62.163  0.00  0.00           H
ATOM   4948  H2  WAT X 788      38.025   9.932  61.203  0.00  0.00           H
ATOM   4949  O   WAT X 789      35.328  45.935  68.019  0.00  0.00           O
ATOM   4950  H1  WAT X 789      35.497  46.763  67.570  0.00  0.00           H
ATOM   4951  H2  WAT X 789      35.692  46.059  68.895  0.00  0.00           H
ATOM   4952  O   WAT X 790      39.904  11.997  26.046  0.00  0.00           O
ATOM   4953  H1  WAT X 790      39.135  11.490  26.305  0.00  0.00           H
ATOM   4954  H2  WAT X 790      39.586  12.578  25.355  0.00  0.00           H
ATOM   4955  O   WAT X 791      31.794  31.527  48.961  0.00  0.00           O
ATOM   4956  H1  WAT X 791      31.145  31.541  48.257  0.00  0.00           H
ATOM   4957  H2  WAT X 791      32.302  32.328  48.834  0.00  0.00           H
ATOM   4958  O   WAT X 792      43.109  30.507  -1.336  0.00  0.00           O
ATOM   4959  H1  WAT X 792      42.370  31.086  -1.149  0.00  0.00           H
ATOM   4960  H2  WAT X 792      43.178  29.948  -0.562  0.00  0.00           H
ATOM   4961  O   WAT X 793       1.758  31.351  82.238  0.00  0.00           O
ATOM   4962  H1  WAT X 793       1.876  32.235  82.584  0.00  0.00           H
ATOM   4963  H2  WAT X 793       1.423  31.483  81.351  0.00  0.00           H
ATOM   4964  O   WAT X 794     -24.986  20.776  70.560  0.00  0.00           O
ATOM   4965  H1  WAT X 794     -24.547  20.021  70.951  0.00  0.00           H
ATOM   4966  H2  WAT X 794     -25.661  21.016  71.196  0.00  0.00           H
ATOM   4967  O   WAT X 795      14.636  50.292  73.648  0.00  0.00           O
ATOM   4968  H1  WAT X 795      14.397  51.098  73.190  0.00  0.00           H
ATOM   4969  H2  WAT X 795      14.531  49.603  72.991  0.00  0.00           H
ATOM   4970  O   WAT X 796       6.888  20.792  33.490  0.00  0.00           O
ATOM   4971  H1  WAT X 796       7.179  19.913  33.247  0.00  0.00           H
ATOM   4972  H2  WAT X 796       6.973  20.817  34.443  0.00  0.00           H
ATOM   4973  O   WAT X 797      33.990  27.575  74.061  0.00  0.00           O
ATOM   4974  H1  WAT X 797      34.774  27.029  73.992  0.00  0.00           H
ATOM   4975  H2  WAT X 797      34.139  28.110  74.841  0.00  0.00           H
ATOM   4976  O   WAT X 798       0.064   9.768  94.990  0.00  0.00           O
ATOM   4977  H1  WAT X 798       0.692   9.062  95.146  0.00  0.00           H
ATOM   4978  H2  WAT X 798       0.606  10.532  94.794  0.00  0.00           H
ATOM   4979  O   WAT X 799     -22.164  28.272  56.112  0.00  0.00           O
ATOM   4980  H1  WAT X 799     -22.247  29.152  55.745  0.00  0.00           H
ATOM   4981  H2  WAT X 799     -22.716  27.726  55.553  0.00  0.00           H
ATOM   4982  O   WAT X 800      12.636  -1.160  77.699  0.00  0.00           O
ATOM   4983  H1  WAT X 800      11.836  -0.839  77.284  0.00  0.00           H
ATOM   4984  H2  WAT X 800      12.660  -2.093  77.486  0.00  0.00           H
ATOM   4985  O   WAT X 801      36.004  33.237   0.703  0.00  0.00           O
ATOM   4986  H1  WAT X 801      36.312  33.127   1.603  0.00  0.00           H
ATOM   4987  H2  WAT X 801      35.055  33.123   0.760  0.00  0.00           H
ATOM   4988  O   WAT X 802      -9.615  -2.338  27.008  0.00  0.00           O
ATOM   4989  H1  WAT X 802      -9.847  -2.173  27.922  0.00  0.00           H
ATOM   4990  H2  WAT X 802     -10.450  -2.309  26.540  0.00  0.00           H
ATOM   4991  O   WAT X 803       2.688 -11.185  61.477  0.00  0.00           O
ATOM   4992  H1  WAT X 803       3.062 -11.364  60.614  0.00  0.00           H
ATOM   4993  H2  WAT X 803       2.209 -11.983  61.701  0.00  0.00           H
ATOM   4994  O   WAT X 804      33.173  46.571  37.735  0.00  0.00           O
ATOM   4995  H1  WAT X 804      33.318  47.496  37.535  0.00  0.00           H
ATOM   4996  H2  WAT X 804      32.337  46.556  38.202  0.00  0.00           H
ATOM   4997  O   WAT X 805       1.120  -7.248  41.284  0.00  0.00           O
ATOM   4998  H1  WAT X 805       1.726  -7.673  40.678  0.00  0.00           H
ATOM   4999  H2  WAT X 805       1.394  -6.331  41.294  0.00  0.00           H
ATOM   5000  O   WAT X 806      25.164  31.575   5.585  0.00  0.00           O
ATOM   5001  H1  WAT X 806      24.632  30.902   6.010  0.00  0.00           H
ATOM   5002  H2  WAT X 806      25.105  31.372   4.652  0.00  0.00           H
ATOM   5003  O   WAT X 807     -14.236  20.937  47.376  0.00  0.00           O
ATOM   5004  H1  WAT X 807     -14.692  20.297  47.922  0.00  0.00           H
ATOM   5005  H2  WAT X 807     -13.439  21.144  47.863  0.00  0.00           H
ATOM   5006  O   WAT X 808     -12.501  27.998  52.412  0.00  0.00           O
ATOM   5007  H1  WAT X 808     -13.044  28.784  52.358  0.00  0.00           H
ATOM   5008  H2  WAT X 808     -12.641  27.552  51.576  0.00  0.00           H
ATOM   5009  O   WAT X 809      62.095  47.244  41.091  0.00  0.00           O
ATOM   5010  H1  WAT X 809      61.688  47.587  41.886  0.00  0.00           H
ATOM   5011  H2  WAT X 809      63.024  47.168  41.310  0.00  0.00           H
ATOM   5012  O   WAT X 810      20.409  43.722  39.991  0.00  0.00           O
ATOM   5013  H1  WAT X 810      20.208  43.521  39.077  0.00  0.00           H
ATOM   5014  H2  WAT X 810      20.163  44.641  40.094  0.00  0.00           H
ATOM   5015  O   WAT X 811      -2.584  49.795  23.904  0.00  0.00           O
ATOM   5016  H1  WAT X 811      -1.803  49.450  24.338  0.00  0.00           H
ATOM   5017  H2  WAT X 811      -2.699  50.669  24.277  0.00  0.00           H
ATOM   5018  O   WAT X 812      -4.010  29.739  36.884  0.00  0.00           O
ATOM   5019  H1  WAT X 812      -3.418  29.202  37.411  0.00  0.00           H
ATOM   5020  H2  WAT X 812      -4.188  29.209  36.108  0.00  0.00           H
ATOM   5021  O   WAT X 813      -9.921  -7.144  39.031  0.00  0.00           O
ATOM   5022  H1  WAT X 813      -9.383  -7.041  38.246  0.00  0.00           H
ATOM   5023  H2  WAT X 813      -9.622  -6.449  39.618  0.00  0.00           H
ATOM   5024  O   WAT X 814      38.725  23.204  62.572  0.00  0.00           O
ATOM   5025  H1  WAT X 814      37.914  23.293  63.073  0.00  0.00           H
ATOM   5026  H2  WAT X 814      39.256  22.592  63.082  0.00  0.00           H
ATOM   5027  O   WAT X 815       7.137  -0.726  69.227  0.00  0.00           O
ATOM   5028  H1  WAT X 815       6.758   0.065  69.610  0.00  0.00           H
ATOM   5029  H2  WAT X 815       7.938  -0.424  68.799  0.00  0.00           H
ATOM   5030  O   WAT X 816      15.616  28.612  51.389  0.00  0.00           O
ATOM   5031  H1  WAT X 816      15.036  27.984  50.958  0.00  0.00           H
ATOM   5032  H2  WAT X 816      15.225  28.746  52.252  0.00  0.00           H
ATOM   5033  O   WAT X 817      21.146   4.957  24.752  0.00  0.00           O
ATOM   5034  H1  WAT X 817      21.604   5.797  24.750  0.00  0.00           H
ATOM   5035  H2  WAT X 817      20.707   4.920  23.902  0.00  0.00           H
ATOM   5036  O   WAT X 818      23.016  47.217  74.342  0.00  0.00           O
ATOM   5037  H1  WAT X 818      22.397  47.006  75.041  0.00  0.00           H
ATOM   5038  H2  WAT X 818      23.405  46.376  74.105  0.00  0.00           H
ATOM   5039  O   WAT X 819      16.639  -5.986  48.132  0.00  0.00           O
ATOM   5040  H1  WAT X 819      17.398  -6.522  48.364  0.00  0.00           H
ATOM   5041  H2  WAT X 819      15.934  -6.317  48.688  0.00  0.00           H
ATOM   5042  O   WAT X 820      13.823 -11.831  20.152  0.00  0.00           O
ATOM   5043  H1  WAT X 820      12.888 -11.832  19.949  0.00  0.00           H
ATOM   5044  H2  WAT X 820      14.199 -12.473  19.550  0.00  0.00           H
ATOM   5045  O   WAT X 821      49.480  33.714  31.376  0.00  0.00           O
ATOM   5046  H1  WAT X 821      49.455  34.657  31.543  0.00  0.00           H
ATOM   5047  H2  WAT X 821      49.252  33.316  32.217  0.00  0.00           H
ATOM   5048  O   WAT X 822     -14.100   9.956  36.244  0.00  0.00           O
ATOM   5049  H1  WAT X 822     -14.209  10.370  35.388  0.00  0.00           H
ATOM   5050  H2  WAT X 822     -13.610   9.154  36.061  0.00  0.00           H
ATOM   5051  O   WAT X 823      39.992  10.657  48.096  0.00  0.00           O
ATOM   5052  H1  WAT X 823      39.417  10.691  47.331  0.00  0.00           H
ATOM   5053  H2  WAT X 823      39.604  11.277  48.714  0.00  0.00           H
ATOM   5054  O   WAT X 824      31.145  29.562   7.111  0.00  0.00           O
ATOM   5055  H1  WAT X 824      31.085  28.813   6.518  0.00  0.00           H
ATOM   5056  H2  WAT X 824      30.236  29.768   7.328  0.00  0.00           H
ATOM   5057  O   WAT X 825       8.983  26.768  78.218  0.00  0.00           O
ATOM   5058  H1  WAT X 825       8.826  27.046  79.120  0.00  0.00           H
ATOM   5059  H2  WAT X 825       9.931  26.844  78.106  0.00  0.00           H
ATOM   5060  O   WAT X 826      42.804  29.089  -3.847  0.00  0.00           O
ATOM   5061  H1  WAT X 826      42.967  29.762  -3.185  0.00  0.00           H
ATOM   5062  H2  WAT X 826      42.631  28.294  -3.343  0.00  0.00           H
[truncated: 2,834,051 more chars]
