# Supplementary material for: Changes in Protonation States of In-Pathway Residues can Alter Ligand Binding Pathways Obtained From Spontaneous Binding Molecular Dynamics Simulations
Source: Front Mol Biosci. 2022 Jul 4;9:922361. doi: 10.3389/fmolb.2022.922361 (PMC9289141; doi:10.3389/fmolb.2022.922361)
Supplement: Supplementary file 2 [file DataSheet1.ZIP › binding-pathways/hip57/hip_R_1.pdb]

CRYST1   65.279   84.549   74.419  90.00  90.00  90.00 P 1           1
ATOM      1  N   ILE X   1       4.363  48.864  63.718  0.00  0.00           N
ATOM      2  H1  ILE X   1       5.136  48.231  63.574  0.00  0.00           H
ATOM      3  H2  ILE X   1       3.747  48.404  64.373  0.00  0.00           H
ATOM      4  H3  ILE X   1       4.779  49.656  64.187  0.00  0.00           H
ATOM      5  CA  ILE X   1       3.599  49.196  62.487  0.00  0.00           C
ATOM      6  HA  ILE X   1       4.266  49.559  61.706  0.00  0.00           H
ATOM      7  CB  ILE X   1       2.775  48.068  61.809  0.00  0.00           C
ATOM      8  HB  ILE X   1       2.035  47.817  62.570  0.00  0.00           H
ATOM      9  CG2 ILE X   1       1.999  48.475  60.613  0.00  0.00           C
ATOM     10 HG21 ILE X   1       1.255  49.244  60.821  0.00  0.00           H
ATOM     11 HG22 ILE X   1       2.587  48.972  59.842  0.00  0.00           H
ATOM     12 HG23 ILE X   1       1.426  47.639  60.212  0.00  0.00           H
ATOM     13  CG1 ILE X   1       3.652  46.850  61.490  0.00  0.00           C
ATOM     14 HG12 ILE X   1       2.966  46.094  61.109  0.00  0.00           H
ATOM     15 HG13 ILE X   1       4.130  46.474  62.395  0.00  0.00           H
ATOM     16  CD1 ILE X   1       4.643  47.123  60.355  0.00  0.00           C
ATOM     17 HD11 ILE X   1       5.180  48.062  60.488  0.00  0.00           H
ATOM     18 HD12 ILE X   1       5.377  46.329  60.213  0.00  0.00           H
ATOM     19 HD13 ILE X   1       4.098  47.182  59.413  0.00  0.00           H
ATOM     20  C   ILE X   1       2.694  50.306  62.802  0.00  0.00           C
ATOM     21  O   ILE X   1       1.818  50.167  63.619  0.00  0.00           O
ATOM     22  N   VAL X   2       2.791  51.422  62.163  0.00  0.00           N
ATOM     23  H   VAL X   2       3.412  51.397  61.366  0.00  0.00           H
ATOM     24  CA  VAL X   2       1.962  52.595  62.379  0.00  0.00           C
ATOM     25  HA  VAL X   2       1.507  52.644  63.368  0.00  0.00           H
ATOM     26  CB  VAL X   2       2.769  53.861  62.271  0.00  0.00           C
ATOM     27  HB  VAL X   2       3.192  53.950  61.270  0.00  0.00           H
ATOM     28  CG1 VAL X   2       1.868  55.106  62.439  0.00  0.00           C
ATOM     29 HG11 VAL X   2       1.207  55.211  61.578  0.00  0.00           H
ATOM     30 HG12 VAL X   2       1.282  55.005  63.352  0.00  0.00           H
ATOM     31 HG13 VAL X   2       2.496  55.989  62.551  0.00  0.00           H
ATOM     32  CG2 VAL X   2       3.881  53.957  63.256  0.00  0.00           C
ATOM     33 HG21 VAL X   2       4.424  54.894  63.124  0.00  0.00           H
ATOM     34 HG22 VAL X   2       3.517  54.107  64.272  0.00  0.00           H
ATOM     35 HG23 VAL X   2       4.516  53.075  63.172  0.00  0.00           H
ATOM     36  C   VAL X   2       0.959  52.552  61.264  0.00  0.00           C
ATOM     37  O   VAL X   2       1.212  52.100  60.141  0.00  0.00           O
ATOM     38  N   GLY X   3      -0.292  52.871  61.582  0.00  0.00           N
ATOM     39  H   GLY X   3      -0.442  53.054  62.564  0.00  0.00           H
ATOM     40  CA  GLY X   3      -1.499  52.830  60.742  0.00  0.00           C
ATOM     41  HA2 GLY X   3      -2.362  53.072  61.362  0.00  0.00           H
ATOM     42  HA3 GLY X   3      -1.386  53.559  59.939  0.00  0.00           H
ATOM     43  C   GLY X   3      -1.878  51.494  60.155  0.00  0.00           C
ATOM     44  O   GLY X   3      -2.462  51.397  59.039  0.00  0.00           O
ATOM     45  N   GLY X   4      -1.366  50.446  60.734  0.00  0.00           N
ATOM     46  H   GLY X   4      -1.056  50.664  61.670  0.00  0.00           H
ATOM     47  CA  GLY X   4      -1.544  49.019  60.387  0.00  0.00           C
ATOM     48  HA2 GLY X   4      -1.385  48.891  59.317  0.00  0.00           H
ATOM     49  HA3 GLY X   4      -0.750  48.469  60.893  0.00  0.00           H
ATOM     50  C   GLY X   4      -2.867  48.419  60.924  0.00  0.00           C
ATOM     51  O   GLY X   4      -3.458  48.953  61.788  0.00  0.00           O
ATOM     52  N   TYR X   5      -3.306  47.331  60.295  0.00  0.00           N
ATOM     53  H   TYR X   5      -2.773  46.894  59.556  0.00  0.00           H
ATOM     54  CA  TYR X   5      -4.382  46.540  60.817  0.00  0.00           C
ATOM     55  HA  TYR X   5      -4.964  47.177  61.484  0.00  0.00           H
ATOM     56  CB  TYR X   5      -5.296  46.032  59.657  0.00  0.00           C
ATOM     57  HB2 TYR X   5      -5.990  45.358  60.158  0.00  0.00           H
ATOM     58  HB3 TYR X   5      -5.878  46.803  59.152  0.00  0.00           H
ATOM     59  CG  TYR X   5      -4.689  45.132  58.624  0.00  0.00           C
ATOM     60  CD1 TYR X   5      -4.839  43.723  58.587  0.00  0.00           C
ATOM     61  HD1 TYR X   5      -5.393  43.191  59.347  0.00  0.00           H
ATOM     62  CE1 TYR X   5      -4.362  43.027  57.463  0.00  0.00           C
ATOM     63  HE1 TYR X   5      -4.605  41.977  57.388  0.00  0.00           H
ATOM     64  CZ  TYR X   5      -3.579  43.664  56.464  0.00  0.00           C
ATOM     65  OH  TYR X   5      -3.111  42.910  55.385  0.00  0.00           O
ATOM     66  HH  TYR X   5      -3.460  42.016  55.351  0.00  0.00           H
ATOM     67  CE2 TYR X   5      -3.287  44.995  56.575  0.00  0.00           C
ATOM     68  HE2 TYR X   5      -2.844  45.540  55.754  0.00  0.00           H
ATOM     69  CD2 TYR X   5      -3.884  45.719  57.625  0.00  0.00           C
ATOM     70  HD2 TYR X   5      -3.720  46.786  57.647  0.00  0.00           H
ATOM     71  C   TYR X   5      -3.882  45.330  61.605  0.00  0.00           C
ATOM     72  O   TYR X   5      -2.752  44.931  61.452  0.00  0.00           O
ATOM     73  N   THR X   6      -4.767  44.821  62.458  0.00  0.00           N
ATOM     74  H   THR X   6      -5.648  45.290  62.607  0.00  0.00           H
ATOM     75  CA  THR X   6      -4.422  43.640  63.179  0.00  0.00           C
ATOM     76  HA  THR X   6      -3.351  43.640  63.383  0.00  0.00           H
ATOM     77  CB  THR X   6      -5.218  43.513  64.426  0.00  0.00           C
ATOM     78  HB  THR X   6      -6.213  43.074  64.357  0.00  0.00           H
ATOM     79  CG2 THR X   6      -4.531  42.629  65.476  0.00  0.00           C
ATOM     80 HG21 THR X   6      -5.200  42.416  66.309  0.00  0.00           H
ATOM     81 HG22 THR X   6      -4.175  41.718  64.993  0.00  0.00           H
ATOM     82 HG23 THR X   6      -3.713  43.169  65.954  0.00  0.00           H
ATOM     83  OG1 THR X   6      -5.559  44.711  65.120  0.00  0.00           O
ATOM     84  HG1 THR X   6      -6.093  45.222  64.507  0.00  0.00           H
ATOM     85  C   THR X   6      -4.698  42.542  62.261  0.00  0.00           C
ATOM     86  O   THR X   6      -5.893  42.337  61.938  0.00  0.00           O
ATOM     87  N   CYX X   7      -3.696  41.803  61.755  0.00  0.00           N
ATOM     88  H   CYX X   7      -2.752  41.984  62.065  0.00  0.00           H
ATOM     89  CA  CYX X   7      -3.835  40.689  60.759  0.00  0.00           C
ATOM     90  HA  CYX X   7      -4.752  40.718  60.170  0.00  0.00           H
ATOM     91  CB  CYX X   7      -2.713  40.903  59.705  0.00  0.00           C
ATOM     92  HB2 CYX X   7      -2.719  40.230  58.847  0.00  0.00           H
ATOM     93  HB3 CYX X   7      -2.897  41.887  59.276  0.00  0.00           H
ATOM     94  SG  CYX X   7      -1.003  41.047  60.277  0.00  0.00           S
ATOM     95  C   CYX X   7      -3.849  39.292  61.299  0.00  0.00           C
ATOM     96  O   CYX X   7      -4.455  38.452  60.640  0.00  0.00           O
ATOM     97  N   GLY X   8      -3.302  39.118  62.498  0.00  0.00           N
ATOM     98  H   GLY X   8      -2.765  39.852  62.938  0.00  0.00           H
ATOM     99  CA  GLY X   8      -3.626  37.933  63.280  0.00  0.00           C
ATOM    100  HA2 GLY X   8      -3.380  38.116  64.326  0.00  0.00           H
ATOM    101  HA3 GLY X   8      -4.674  37.639  63.330  0.00  0.00           H
ATOM    102  C   GLY X   8      -2.846  36.630  62.844  0.00  0.00           C
ATOM    103  O   GLY X   8      -1.771  36.703  62.158  0.00  0.00           O
ATOM    104  N   ALA X   9      -3.336  35.494  63.341  0.00  0.00           N
ATOM    105  H   ALA X   9      -4.136  35.513  63.957  0.00  0.00           H
ATOM    106  CA  ALA X   9      -2.758  34.185  63.090  0.00  0.00           C
ATOM    107  HA  ALA X   9      -1.681  34.350  63.129  0.00  0.00           H
ATOM    108  CB  ALA X   9      -3.235  33.305  64.279  0.00  0.00           C
ATOM    109  HB1 ALA X   9      -2.809  32.310  64.151  0.00  0.00           H
ATOM    110  HB2 ALA X   9      -2.909  33.751  65.218  0.00  0.00           H
ATOM    111  HB3 ALA X   9      -4.323  33.371  64.263  0.00  0.00           H
ATOM    112  C   ALA X   9      -3.095  33.650  61.696  0.00  0.00           C
ATOM    113  O   ALA X   9      -4.059  34.090  61.067  0.00  0.00           O
ATOM    114  N   ASN X  10      -2.362  32.579  61.242  0.00  0.00           N
ATOM    115  H   ASN X  10      -1.771  32.111  61.915  0.00  0.00           H
ATOM    116  CA  ASN X  10      -2.511  31.971  59.918  0.00  0.00           C
ATOM    117  HA  ASN X  10      -1.597  31.406  59.732  0.00  0.00           H
ATOM    118  CB  ASN X  10      -3.815  31.043  59.836  0.00  0.00           C
ATOM    119  HB2 ASN X  10      -4.685  31.689  59.953  0.00  0.00           H
ATOM    120  HB3 ASN X  10      -3.867  30.555  58.863  0.00  0.00           H
ATOM    121  CG  ASN X  10      -3.796  30.081  60.994  0.00  0.00           C
ATOM    122  OD1 ASN X  10      -4.474  30.297  62.002  0.00  0.00           O
ATOM    123  ND2 ASN X  10      -3.079  28.972  60.871  0.00  0.00           N
ATOM    124 HD21 ASN X  10      -3.063  28.409  61.710  0.00  0.00           H
ATOM    125 HD22 ASN X  10      -2.493  28.875  60.054  0.00  0.00           H
ATOM    126  C   ASN X  10      -2.468  32.900  58.620  0.00  0.00           C
ATOM    127  O   ASN X  10      -2.655  32.487  57.452  0.00  0.00           O
ATOM    128  N   THR X  11      -2.032  34.165  58.836  0.00  0.00           N
ATOM    129  H   THR X  11      -1.886  34.418  59.803  0.00  0.00           H
ATOM    130  CA  THR X  11      -2.102  35.281  57.853  0.00  0.00           C
ATOM    131  HA  THR X  11      -2.614  34.946  56.951  0.00  0.00           H
ATOM    132  CB  THR X  11      -2.918  36.411  58.507  0.00  0.00           C
ATOM    133  HB  THR X  11      -2.513  36.735  59.466  0.00  0.00           H
ATOM    134  CG2 THR X  11      -2.952  37.750  57.671  0.00  0.00           C
ATOM    135 HG21 THR X  11      -3.288  37.597  56.646  0.00  0.00           H
ATOM    136 HG22 THR X  11      -3.652  38.450  58.128  0.00  0.00           H
ATOM    137 HG23 THR X  11      -1.929  38.127  57.685  0.00  0.00           H
ATOM    138  OG1 THR X  11      -4.250  35.911  58.814  0.00  0.00           O
ATOM    139  HG1 THR X  11      -4.221  35.326  59.574  0.00  0.00           H
ATOM    140  C   THR X  11      -0.785  35.791  57.339  0.00  0.00           C
ATOM    141  O   THR X  11      -0.721  36.261  56.270  0.00  0.00           O
ATOM    142  N   VAL X  12       0.236  35.598  58.082  0.00  0.00           N
ATOM    143  H   VAL X  12       0.043  35.161  58.972  0.00  0.00           H
ATOM    144  CA  VAL X  12       1.584  35.669  57.573  0.00  0.00           C
ATOM    145  HA  VAL X  12       1.651  35.565  56.490  0.00  0.00           H
ATOM    146  CB  VAL X  12       2.204  37.040  57.970  0.00  0.00           C
ATOM    147  HB  VAL X  12       3.282  36.946  57.843  0.00  0.00           H
ATOM    148  CG1 VAL X  12       1.745  37.974  56.923  0.00  0.00           C
ATOM    149 HG11 VAL X  12       0.687  38.237  56.954  0.00  0.00           H
ATOM    150 HG12 VAL X  12       2.167  38.979  56.949  0.00  0.00           H
ATOM    151 HG13 VAL X  12       2.022  37.634  55.925  0.00  0.00           H
ATOM    152  CG2 VAL X  12       1.996  37.560  59.376  0.00  0.00           C
ATOM    153 HG21 VAL X  12       0.978  37.927  59.510  0.00  0.00           H
ATOM    154 HG22 VAL X  12       2.077  36.727  60.075  0.00  0.00           H
ATOM    155 HG23 VAL X  12       2.766  38.274  59.667  0.00  0.00           H
ATOM    156  C   VAL X  12       2.405  34.492  58.189  0.00  0.00           C
ATOM    157  O   VAL X  12       3.394  34.733  58.870  0.00  0.00           O
ATOM    158  N   PRO X  13       2.039  33.154  57.948  0.00  0.00           N
ATOM    159  CD  PRO X  13       1.122  32.673  56.921  0.00  0.00           C
ATOM    160  HD2 PRO X  13       1.244  33.242  55.999  0.00  0.00           H
ATOM    161  HD3 PRO X  13       0.117  32.685  57.343  0.00  0.00           H
ATOM    162  CG  PRO X  13       1.479  31.295  56.598  0.00  0.00           C
ATOM    163  HG2 PRO X  13       2.224  31.121  55.822  0.00  0.00           H
ATOM    164  HG3 PRO X  13       0.525  30.857  56.302  0.00  0.00           H
ATOM    165  CB  PRO X  13       1.948  30.729  57.944  0.00  0.00           C
ATOM    166  HB2 PRO X  13       2.676  29.929  57.800  0.00  0.00           H
ATOM    167  HB3 PRO X  13       1.105  30.443  58.572  0.00  0.00           H
ATOM    168  CA  PRO X  13       2.739  31.941  58.474  0.00  0.00           C
ATOM    169  HA  PRO X  13       2.469  31.936  59.530  0.00  0.00           H
ATOM    170  C   PRO X  13       4.268  31.869  58.426  0.00  0.00           C
ATOM    171  O   PRO X  13       4.900  30.865  58.815  0.00  0.00           O
ATOM    172  N   TYR X  14       4.959  32.837  57.877  0.00  0.00           N
ATOM    173  H   TYR X  14       4.440  33.439  57.254  0.00  0.00           H
ATOM    174  CA  TYR X  14       6.429  32.987  57.750  0.00  0.00           C
ATOM    175  HA  TYR X  14       6.904  32.064  58.083  0.00  0.00           H
ATOM    176  CB  TYR X  14       6.884  33.260  56.328  0.00  0.00           C
ATOM    177  HB2 TYR X  14       7.959  33.432  56.372  0.00  0.00           H
ATOM    178  HB3 TYR X  14       6.706  32.343  55.766  0.00  0.00           H
ATOM    179  CG  TYR X  14       6.258  34.403  55.682  0.00  0.00           C
ATOM    180  CD1 TYR X  14       6.759  35.712  55.921  0.00  0.00           C
ATOM    181  HD1 TYR X  14       7.648  35.753  56.533  0.00  0.00           H
ATOM    182  CE1 TYR X  14       6.038  36.906  55.551  0.00  0.00           C
ATOM    183  HE1 TYR X  14       6.347  37.908  55.809  0.00  0.00           H
ATOM    184  CZ  TYR X  14       4.882  36.741  54.861  0.00  0.00           C
ATOM    185  OH  TYR X  14       4.182  37.873  54.503  0.00  0.00           O
ATOM    186  HH  TYR X  14       4.794  38.612  54.530  0.00  0.00           H
ATOM    187  CE2 TYR X  14       4.429  35.423  54.608  0.00  0.00           C
ATOM    188  HE2 TYR X  14       3.499  35.300  54.074  0.00  0.00           H
ATOM    189  CD2 TYR X  14       5.005  34.249  54.993  0.00  0.00           C
ATOM    190  HD2 TYR X  14       4.549  33.271  54.947  0.00  0.00           H
ATOM    191  C   TYR X  14       6.964  33.997  58.798  0.00  0.00           C
ATOM    192  O   TYR X  14       8.147  33.859  59.089  0.00  0.00           O
ATOM    193  N   GLN X  15       6.220  35.004  59.314  0.00  0.00           N
ATOM    194  H   GLN X  15       5.260  34.955  59.003  0.00  0.00           H
ATOM    195  CA  GLN X  15       6.629  35.952  60.338  0.00  0.00           C
ATOM    196  HA  GLN X  15       7.382  36.601  59.890  0.00  0.00           H
ATOM    197  CB  GLN X  15       5.384  36.804  60.714  0.00  0.00           C
ATOM    198  HB2 GLN X  15       5.157  37.338  59.791  0.00  0.00           H
ATOM    199  HB3 GLN X  15       4.642  36.074  61.039  0.00  0.00           H
ATOM    200  CG  GLN X  15       5.612  37.843  61.804  0.00  0.00           C
ATOM    201  HG2 GLN X  15       4.666  38.097  62.284  0.00  0.00           H
ATOM    202  HG3 GLN X  15       6.183  37.492  62.663  0.00  0.00           H
ATOM    203  CD  GLN X  15       6.183  39.181  61.258  0.00  0.00           C
ATOM    204  OE1 GLN X  15       5.840  39.729  60.192  0.00  0.00           O
ATOM    205  NE2 GLN X  15       7.151  39.821  62.014  0.00  0.00           N
ATOM    206 HE21 GLN X  15       7.525  40.707  61.706  0.00  0.00           H
ATOM    207 HE22 GLN X  15       7.500  39.464  62.892  0.00  0.00           H
ATOM    208  C   GLN X  15       7.264  35.188  61.545  0.00  0.00           C
ATOM    209  O   GLN X  15       6.764  34.188  62.006  0.00  0.00           O
ATOM    210  N   VAL X  16       8.414  35.714  61.972  0.00  0.00           N
ATOM    211  H   VAL X  16       8.734  36.549  61.503  0.00  0.00           H
ATOM    212  CA  VAL X  16       9.206  35.310  63.191  0.00  0.00           C
ATOM    213  HA  VAL X  16       8.626  34.618  63.801  0.00  0.00           H
ATOM    214  CB  VAL X  16      10.594  34.608  62.811  0.00  0.00           C
ATOM    215  HB  VAL X  16      11.074  35.147  61.994  0.00  0.00           H
ATOM    216  CG1 VAL X  16      11.491  34.434  64.021  0.00  0.00           C
ATOM    217 HG11 VAL X  16      10.974  33.806  64.747  0.00  0.00           H
ATOM    218 HG12 VAL X  16      12.436  33.977  63.728  0.00  0.00           H
ATOM    219 HG13 VAL X  16      11.754  35.412  64.424  0.00  0.00           H
ATOM    220  CG2 VAL X  16      10.286  33.201  62.257  0.00  0.00           C
ATOM    221 HG21 VAL X  16       9.692  32.682  63.009  0.00  0.00           H
ATOM    222 HG22 VAL X  16       9.743  33.333  61.322  0.00  0.00           H
ATOM    223 HG23 VAL X  16      11.178  32.616  62.034  0.00  0.00           H
ATOM    224  C   VAL X  16       9.306  36.538  64.160  0.00  0.00           C
ATOM    225  O   VAL X  16       9.278  37.712  63.737  0.00  0.00           O
ATOM    226  N   SER X  17       9.575  36.243  65.412  0.00  0.00           N
ATOM    227  H   SER X  17       9.606  35.271  65.684  0.00  0.00           H
ATOM    228  CA  SER X  17       9.903  37.254  66.438  0.00  0.00           C
ATOM    229  HA  SER X  17       9.903  38.198  65.892  0.00  0.00           H
ATOM    230  CB  SER X  17       8.815  37.409  67.498  0.00  0.00           C
ATOM    231  HB2 SER X  17       7.946  37.775  66.950  0.00  0.00           H
ATOM    232  HB3 SER X  17       8.661  36.379  67.818  0.00  0.00           H
ATOM    233  OG  SER X  17       9.162  38.195  68.672  0.00  0.00           O
ATOM    234  HG  SER X  17       9.170  39.144  68.528  0.00  0.00           H
ATOM    235  C   SER X  17      11.202  36.950  67.127  0.00  0.00           C
ATOM    236  O   SER X  17      11.467  35.801  67.459  0.00  0.00           O
ATOM    237  N   LEU X  18      12.086  37.874  67.372  0.00  0.00           N
ATOM    238  H   LEU X  18      11.831  38.761  66.963  0.00  0.00           H
ATOM    239  CA  LEU X  18      13.165  37.823  68.298  0.00  0.00           C
ATOM    240  HA  LEU X  18      13.322  36.766  68.514  0.00  0.00           H
ATOM    241  CB  LEU X  18      14.452  38.413  67.576  0.00  0.00           C
ATOM    242  HB2 LEU X  18      14.387  39.500  67.627  0.00  0.00           H
ATOM    243  HB3 LEU X  18      15.323  38.197  68.195  0.00  0.00           H
ATOM    244  CG  LEU X  18      14.720  37.920  66.149  0.00  0.00           C
ATOM    245  HG  LEU X  18      13.875  38.090  65.482  0.00  0.00           H
ATOM    246  CD1 LEU X  18      15.990  38.668  65.618  0.00  0.00           C
ATOM    247 HD11 LEU X  18      16.048  38.553  64.535  0.00  0.00           H
ATOM    248 HD12 LEU X  18      15.865  39.689  65.976  0.00  0.00           H
ATOM    249 HD13 LEU X  18      16.963  38.477  66.069  0.00  0.00           H
ATOM    250  CD2 LEU X  18      14.974  36.444  66.149  0.00  0.00           C
ATOM    251 HD21 LEU X  18      15.576  36.288  67.044  0.00  0.00           H
ATOM    252 HD22 LEU X  18      13.982  36.000  66.222  0.00  0.00           H
ATOM    253 HD23 LEU X  18      15.416  36.139  65.200  0.00  0.00           H
ATOM    254  C   LEU X  18      12.827  38.464  69.612  0.00  0.00           C
ATOM    255  O   LEU X  18      12.134  39.423  69.701  0.00  0.00           O
ATOM    256  N   ASN X  19      13.298  37.889  70.710  0.00  0.00           N
ATOM    257  H   ASN X  19      13.846  37.051  70.577  0.00  0.00           H
ATOM    258  CA  ASN X  19      12.988  38.106  72.138  0.00  0.00           C
ATOM    259  HA  ASN X  19      12.341  38.981  72.206  0.00  0.00           H
ATOM    260  CB  ASN X  19      12.239  36.920  72.501  0.00  0.00           C
ATOM    261  HB2 ASN X  19      11.340  36.920  71.886  0.00  0.00           H
ATOM    262  HB3 ASN X  19      12.887  36.044  72.521  0.00  0.00           H
ATOM    263  CG  ASN X  19      11.694  37.002  73.990  0.00  0.00           C
ATOM    264  OD1 ASN X  19      12.325  36.764  75.024  0.00  0.00           O
ATOM    265  ND2 ASN X  19      10.461  37.388  74.062  0.00  0.00           N
ATOM    266 HD21 ASN X  19       9.995  37.534  74.946  0.00  0.00           H
ATOM    267 HD22 ASN X  19       9.996  37.435  73.166  0.00  0.00           H
ATOM    268  C   ASN X  19      14.268  38.370  72.948  0.00  0.00           C
ATOM    269  O   ASN X  19      15.258  37.733  72.641  0.00  0.00           O
ATOM    270  N   SER X  20      14.120  39.255  73.948  0.00  0.00           N
ATOM    271  H   SER X  20      13.272  39.804  73.937  0.00  0.00           H
ATOM    272  CA  SER X  20      15.147  39.897  74.830  0.00  0.00           C
ATOM    273  HA  SER X  20      15.893  39.160  75.128  0.00  0.00           H
ATOM    274  CB  SER X  20      15.823  40.996  73.976  0.00  0.00           C
ATOM    275  HB2 SER X  20      16.119  40.536  73.034  0.00  0.00           H
ATOM    276  HB3 SER X  20      15.152  41.855  73.945  0.00  0.00           H
ATOM    277  OG  SER X  20      17.054  41.299  74.586  0.00  0.00           O
ATOM    278  HG  SER X  20      17.754  40.735  74.250  0.00  0.00           H
ATOM    279  C   SER X  20      14.395  40.412  76.092  0.00  0.00           C
ATOM    280  O   SER X  20      14.042  41.585  76.186  0.00  0.00           O
ATOM    281  N   GLY X  21      14.036  39.525  76.945  0.00  0.00           N
ATOM    282  H   GLY X  21      14.324  38.577  76.748  0.00  0.00           H
ATOM    283  CA  GLY X  21      12.955  39.581  77.957  0.00  0.00           C
ATOM    284  HA2 GLY X  21      12.898  38.613  78.455  0.00  0.00           H
ATOM    285  HA3 GLY X  21      13.144  40.369  78.686  0.00  0.00           H
ATOM    286  C   GLY X  21      11.567  39.782  77.399  0.00  0.00           C
ATOM    287  O   GLY X  21      10.519  39.445  77.983  0.00  0.00           O
ATOM    288  N   TYR X  22      11.436  40.342  76.220  0.00  0.00           N
ATOM    289  H   TYR X  22      12.287  40.720  75.830  0.00  0.00           H
ATOM    290  CA  TYR X  22      10.269  40.575  75.396  0.00  0.00           C
ATOM    291  HA  TYR X  22       9.573  39.737  75.437  0.00  0.00           H
ATOM    292  CB  TYR X  22       9.446  41.731  76.043  0.00  0.00           C
ATOM    293  HB2 TYR X  22       9.371  41.550  77.115  0.00  0.00           H
ATOM    294  HB3 TYR X  22      10.052  42.626  75.900  0.00  0.00           H
ATOM    295  CG  TYR X  22       8.032  41.886  75.617  0.00  0.00           C
ATOM    296  CD1 TYR X  22       7.664  42.749  74.544  0.00  0.00           C
ATOM    297  HD1 TYR X  22       8.426  43.299  74.013  0.00  0.00           H
ATOM    298  CE1 TYR X  22       6.299  42.894  74.173  0.00  0.00           C
ATOM    299  HE1 TYR X  22       6.050  43.673  73.468  0.00  0.00           H
ATOM    300  CZ  TYR X  22       5.293  42.211  74.906  0.00  0.00           C
ATOM    301  OH  TYR X  22       3.965  42.316  74.522  0.00  0.00           O
ATOM    302  HH  TYR X  22       3.720  43.152  74.118  0.00  0.00           H
ATOM    303  CE2 TYR X  22       5.724  41.302  75.892  0.00  0.00           C
ATOM    304  HE2 TYR X  22       4.903  40.919  76.479  0.00  0.00           H
ATOM    305  CD2 TYR X  22       7.052  41.164  76.282  0.00  0.00           C
ATOM    306  HD2 TYR X  22       7.280  40.470  77.076  0.00  0.00           H
ATOM    307  C   TYR X  22      10.632  40.743  73.948  0.00  0.00           C
ATOM    308  O   TYR X  22      11.831  40.913  73.677  0.00  0.00           O
ATOM    309  N   HIE X  23       9.640  40.835  73.033  0.00  0.00           N
ATOM    310  H   HIE X  23       8.673  40.739  73.308  0.00  0.00           H
ATOM    311  CA  HIE X  23       9.871  41.209  71.632  0.00  0.00           C
ATOM    312  HA  HIE X  23      10.320  40.364  71.110  0.00  0.00           H
ATOM    313  CB  HIE X  23       8.499  41.443  71.041  0.00  0.00           C
ATOM    314  HB2 HIE X  23       7.890  40.556  71.218  0.00  0.00           H
ATOM    315  HB3 HIE X  23       7.949  42.249  71.526  0.00  0.00           H
ATOM    316  CG  HIE X  23       8.570  41.848  69.599  0.00  0.00           C
ATOM    317  ND1 HIE X  23       9.052  41.075  68.528  0.00  0.00           N
ATOM    318  CE1 HIE X  23       9.138  41.904  67.473  0.00  0.00           C
ATOM    319  HE1 HIE X  23       9.565  41.561  66.543  0.00  0.00           H
ATOM    320  NE2 HIE X  23       8.875  43.153  67.780  0.00  0.00           N
ATOM    321  HE2 HIE X  23       9.116  43.916  67.164  0.00  0.00           H
ATOM    322  CD2 HIE X  23       8.512  43.145  69.164  0.00  0.00           C
ATOM    323  HD2 HIE X  23       8.229  43.989  69.775  0.00  0.00           H
ATOM    324  C   HIE X  23      10.790  42.446  71.500  0.00  0.00           C
ATOM    325  O   HIE X  23      10.766  43.381  72.274  0.00  0.00           O
ATOM    326  N   PHE X  24      11.614  42.430  70.413  0.00  0.00           N
ATOM    327  H   PHE X  24      11.619  41.599  69.838  0.00  0.00           H
ATOM    328  CA  PHE X  24      12.449  43.520  69.998  0.00  0.00           C
ATOM    329  HA  PHE X  24      11.868  44.381  70.329  0.00  0.00           H
ATOM    330  CB  PHE X  24      13.809  43.507  70.681  0.00  0.00           C
ATOM    331  HB2 PHE X  24      14.238  44.508  70.633  0.00  0.00           H
ATOM    332  HB3 PHE X  24      13.636  43.345  71.745  0.00  0.00           H
ATOM    333  CG  PHE X  24      14.882  42.532  70.169  0.00  0.00           C
ATOM    334  CD1 PHE X  24      16.031  43.048  69.518  0.00  0.00           C
ATOM    335  HD1 PHE X  24      16.102  44.081  69.213  0.00  0.00           H
ATOM    336  CE1 PHE X  24      17.129  42.212  69.167  0.00  0.00           C
ATOM    337  HE1 PHE X  24      17.990  42.674  68.706  0.00  0.00           H
ATOM    338  CZ  PHE X  24      17.026  40.844  69.470  0.00  0.00           C
ATOM    339  HZ  PHE X  24      17.840  40.193  69.186  0.00  0.00           H
ATOM    340  CE2 PHE X  24      15.926  40.303  70.152  0.00  0.00           C
ATOM    341  HE2 PHE X  24      15.936  39.267  70.458  0.00  0.00           H
ATOM    342  CD2 PHE X  24      14.883  41.187  70.552  0.00  0.00           C
ATOM    343  HD2 PHE X  24      14.076  40.832  71.177  0.00  0.00           H
ATOM    344  C   PHE X  24      12.680  43.659  68.416  0.00  0.00           C
ATOM    345  O   PHE X  24      12.804  44.787  67.956  0.00  0.00           O
ATOM    346  N   CYX X  25      12.771  42.583  67.664  0.00  0.00           N
ATOM    347  H   CYX X  25      12.508  41.744  68.161  0.00  0.00           H
ATOM    348  CA  CYX X  25      12.797  42.511  66.248  0.00  0.00           C
ATOM    349  HA  CYX X  25      12.358  43.398  65.790  0.00  0.00           H
ATOM    350  CB  CYX X  25      14.269  42.544  65.797  0.00  0.00           C
ATOM    351  HB2 CYX X  25      14.790  41.793  66.391  0.00  0.00           H
ATOM    352  HB3 CYX X  25      14.212  42.108  64.800  0.00  0.00           H
ATOM    353  SG  CYX X  25      15.265  44.069  65.704  0.00  0.00           S
ATOM    354  C   CYX X  25      12.025  41.368  65.605  0.00  0.00           C
ATOM    355  O   CYX X  25      11.769  40.393  66.298  0.00  0.00           O
ATOM    356  N   GLY X  26      11.695  41.546  64.339  0.00  0.00           N
ATOM    357  H   GLY X  26      12.106  42.363  63.910  0.00  0.00           H
ATOM    358  CA  GLY X  26      11.068  40.540  63.481  0.00  0.00           C
ATOM    359  HA2 GLY X  26      10.369  39.924  64.045  0.00  0.00           H
ATOM    360  HA3 GLY X  26      10.510  41.034  62.686  0.00  0.00           H
ATOM    361  C   GLY X  26      12.066  39.607  62.778  0.00  0.00           C
ATOM    362  O   GLY X  26      13.282  39.675  62.981  0.00  0.00           O
ATOM    363  N   GLY X  27      11.535  38.743  61.923  0.00  0.00           N
ATOM    364  H   GLY X  27      10.531  38.699  61.831  0.00  0.00           H
ATOM    365  CA  GLY X  27      12.281  37.759  61.146  0.00  0.00           C
ATOM    366  HA2 GLY X  27      12.864  38.331  60.424  0.00  0.00           H
ATOM    367  HA3 GLY X  27      12.817  36.982  61.691  0.00  0.00           H
ATOM    368  C   GLY X  27      11.342  37.055  60.196  0.00  0.00           C
ATOM    369  O   GLY X  27      10.146  37.392  60.155  0.00  0.00           O
ATOM    370  N   SER X  28      11.861  36.099  59.432  0.00  0.00           N
ATOM    371  H   SER X  28      12.859  35.946  59.452  0.00  0.00           H
ATOM    372  CA  SER X  28      11.184  35.164  58.611  0.00  0.00           C
ATOM    373  HA  SER X  28      10.235  35.024  59.128  0.00  0.00           H
ATOM    374  CB  SER X  28      11.108  35.895  57.275  0.00  0.00           C
ATOM    375  HB2 SER X  28      10.707  36.897  57.428  0.00  0.00           H
ATOM    376  HB3 SER X  28      12.075  36.117  56.824  0.00  0.00           H
ATOM    377  OG  SER X  28      10.200  35.218  56.403  0.00  0.00           O
ATOM    378  HG  SER X  28      10.638  34.537  55.887  0.00  0.00           H
ATOM    379  C   SER X  28      11.877  33.783  58.499  0.00  0.00           C
ATOM    380  O   SER X  28      13.039  33.844  58.147  0.00  0.00           O
ATOM    381  N   LEU X  29      11.103  32.705  58.630  0.00  0.00           N
ATOM    382  H   LEU X  29      10.104  32.834  58.559  0.00  0.00           H
ATOM    383  CA  LEU X  29      11.555  31.344  58.221  0.00  0.00           C
ATOM    384  HA  LEU X  29      12.454  31.071  58.772  0.00  0.00           H
ATOM    385  CB  LEU X  29      10.422  30.368  58.679  0.00  0.00           C
ATOM    386  HB2 LEU X  29      10.406  30.554  59.753  0.00  0.00           H
ATOM    387  HB3 LEU X  29       9.527  30.600  58.101  0.00  0.00           H
ATOM    388  CG  LEU X  29      10.738  28.860  58.525  0.00  0.00           C
ATOM    389  HG  LEU X  29      11.178  28.679  57.545  0.00  0.00           H
ATOM    390  CD1 LEU X  29      11.846  28.459  59.516  0.00  0.00           C
ATOM    391 HD11 LEU X  29      11.478  28.533  60.540  0.00  0.00           H
ATOM    392 HD12 LEU X  29      11.968  27.387  59.362  0.00  0.00           H
ATOM    393 HD13 LEU X  29      12.793  28.925  59.244  0.00  0.00           H
ATOM    394  CD2 LEU X  29       9.468  27.962  58.753  0.00  0.00           C
ATOM    395 HD21 LEU X  29       9.844  26.951  58.595  0.00  0.00           H
ATOM    396 HD22 LEU X  29       9.148  28.127  59.782  0.00  0.00           H
ATOM    397 HD23 LEU X  29       8.628  28.164  58.087  0.00  0.00           H
ATOM    398  C   LEU X  29      11.902  31.302  56.768  0.00  0.00           C
ATOM    399  O   LEU X  29      11.033  31.555  55.927  0.00  0.00           O
ATOM    400  N   ILE X  30      13.136  30.825  56.536  0.00  0.00           N
ATOM    401  H   ILE X  30      13.695  30.588  57.343  0.00  0.00           H
ATOM    402  CA  ILE X  30      13.666  30.493  55.201  0.00  0.00           C
ATOM    403  HA  ILE X  30      12.989  30.883  54.440  0.00  0.00           H
ATOM    404  CB  ILE X  30      15.019  31.272  54.926  0.00  0.00           C
ATOM    405  HB  ILE X  30      15.758  30.939  55.655  0.00  0.00           H
ATOM    406  CG2 ILE X  30      15.675  31.068  53.510  0.00  0.00           C
ATOM    407 HG21 ILE X  30      16.591  31.658  53.513  0.00  0.00           H
ATOM    408 HG22 ILE X  30      15.973  30.025  53.410  0.00  0.00           H
ATOM    409 HG23 ILE X  30      15.001  31.419  52.728  0.00  0.00           H
ATOM    410  CG1 ILE X  30      14.877  32.750  55.150  0.00  0.00           C
ATOM    411 HG12 ILE X  30      14.529  32.853  56.178  0.00  0.00           H
ATOM    412 HG13 ILE X  30      15.838  33.264  55.136  0.00  0.00           H
ATOM    413  CD1 ILE X  30      13.798  33.544  54.402  0.00  0.00           C
ATOM    414 HD11 ILE X  30      14.017  33.597  53.336  0.00  0.00           H
ATOM    415 HD12 ILE X  30      12.791  33.143  54.515  0.00  0.00           H
ATOM    416 HD13 ILE X  30      13.939  34.594  54.659  0.00  0.00           H
ATOM    417  C   ILE X  30      13.909  29.050  55.031  0.00  0.00           C
ATOM    418  O   ILE X  30      13.834  28.578  53.915  0.00  0.00           O
ATOM    419  N   ASN X  31      14.083  28.331  56.107  0.00  0.00           N
ATOM    420  H   ASN X  31      13.978  28.799  56.996  0.00  0.00           H
ATOM    421  CA  ASN X  31      14.250  26.846  56.069  0.00  0.00           C
ATOM    422  HA  ASN X  31      13.557  26.364  55.379  0.00  0.00           H
ATOM    423  CB  ASN X  31      15.702  26.497  55.626  0.00  0.00           C
ATOM    424  HB2 ASN X  31      15.833  26.595  54.548  0.00  0.00           H
ATOM    425  HB3 ASN X  31      16.381  27.101  56.227  0.00  0.00           H
ATOM    426  CG  ASN X  31      16.215  25.043  56.051  0.00  0.00           C
ATOM    427  OD1 ASN X  31      16.965  24.991  57.046  0.00  0.00           O
ATOM    428  ND2 ASN X  31      16.110  23.994  55.239  0.00  0.00           N
ATOM    429 HD21 ASN X  31      16.455  23.101  55.562  0.00  0.00           H
ATOM    430 HD22 ASN X  31      15.459  24.016  54.467  0.00  0.00           H
ATOM    431  C   ASN X  31      14.182  26.299  57.493  0.00  0.00           C
ATOM    432  O   ASN X  31      14.476  27.040  58.438  0.00  0.00           O
ATOM    433  N   SER X  32      13.722  25.070  57.643  0.00  0.00           N
ATOM    434  H   SER X  32      13.606  24.574  56.771  0.00  0.00           H
ATOM    435  CA  SER X  32      13.476  24.215  58.814  0.00  0.00           C
ATOM    436  HA  SER X  32      12.522  24.548  59.221  0.00  0.00           H
ATOM    437  CB  SER X  32      13.354  22.746  58.438  0.00  0.00           C
ATOM    438  HB2 SER X  32      14.176  22.427  57.797  0.00  0.00           H
ATOM    439  HB3 SER X  32      13.338  22.206  59.385  0.00  0.00           H
ATOM    440  OG  SER X  32      12.102  22.502  57.710  0.00  0.00           O
ATOM    441  HG  SER X  32      12.252  22.873  56.838  0.00  0.00           H
ATOM    442  C   SER X  32      14.521  24.363  59.975  0.00  0.00           C
ATOM    443  O   SER X  32      14.132  24.113  61.167  0.00  0.00           O
ATOM    444  N   GLN X  33      15.732  24.909  59.769  0.00  0.00           N
ATOM    445  H   GLN X  33      16.076  25.019  58.825  0.00  0.00           H
ATOM    446  CA  GLN X  33      16.651  25.381  60.844  0.00  0.00           C
ATOM    447  HA  GLN X  33      16.125  25.647  61.761  0.00  0.00           H
ATOM    448  CB  GLN X  33      17.665  24.259  61.163  0.00  0.00           C
ATOM    449  HB2 GLN X  33      18.200  24.559  62.064  0.00  0.00           H
ATOM    450  HB3 GLN X  33      17.135  23.323  61.339  0.00  0.00           H
ATOM    451  CG  GLN X  33      18.676  24.084  59.965  0.00  0.00           C
ATOM    452  HG2 GLN X  33      18.227  23.972  58.978  0.00  0.00           H
ATOM    453  HG3 GLN X  33      19.276  24.962  59.722  0.00  0.00           H
ATOM    454  CD  GLN X  33      19.712  23.033  60.091  0.00  0.00           C
ATOM    455  OE1 GLN X  33      20.057  22.604  61.217  0.00  0.00           O
ATOM    456  NE2 GLN X  33      20.321  22.548  59.029  0.00  0.00           N
ATOM    457 HE21 GLN X  33      21.139  21.973  59.167  0.00  0.00           H
ATOM    458 HE22 GLN X  33      20.071  22.883  58.109  0.00  0.00           H
ATOM    459  C   GLN X  33      17.438  26.677  60.567  0.00  0.00           C
ATOM    460  O   GLN X  33      18.406  26.989  61.296  0.00  0.00           O
ATOM    461  N   TRP X  34      16.938  27.519  59.588  0.00  0.00           N
ATOM    462  H   TRP X  34      16.147  27.232  59.030  0.00  0.00           H
ATOM    463  CA  TRP X  34      17.399  28.903  59.368  0.00  0.00           C
ATOM    464  HA  TRP X  34      18.148  29.144  60.123  0.00  0.00           H
ATOM    465  CB  TRP X  34      18.125  28.866  58.025  0.00  0.00           C
ATOM    466  HB2 TRP X  34      17.530  28.420  57.227  0.00  0.00           H
ATOM    467  HB3 TRP X  34      18.329  29.892  57.719  0.00  0.00           H
ATOM    468  CG  TRP X  34      19.525  28.239  58.242  0.00  0.00           C
ATOM    469  CD1 TRP X  34      19.781  26.942  57.993  0.00  0.00           C
ATOM    470  HD1 TRP X  34      18.992  26.262  57.707  0.00  0.00           H
ATOM    471  NE1 TRP X  34      21.068  26.598  58.303  0.00  0.00           N
ATOM    472  HE1 TRP X  34      21.663  25.833  58.016  0.00  0.00           H
ATOM    473  CE2 TRP X  34      21.774  27.790  58.590  0.00  0.00           C
ATOM    474  CZ2 TRP X  34      23.154  28.060  58.540  0.00  0.00           C
ATOM    475  HZ2 TRP X  34      23.872  27.267  58.396  0.00  0.00           H
ATOM    476  CH2 TRP X  34      23.534  29.387  58.751  0.00  0.00           C
ATOM    477  HH2 TRP X  34      24.583  29.645  58.778  0.00  0.00           H
ATOM    478  CZ3 TRP X  34      22.586  30.441  58.868  0.00  0.00           C
ATOM    479  HZ3 TRP X  34      22.953  31.452  58.969  0.00  0.00           H
ATOM    480  CE3 TRP X  34      21.250  30.128  58.902  0.00  0.00           C
ATOM    481  HE3 TRP X  34      20.558  30.957  58.939  0.00  0.00           H
ATOM    482  CD2 TRP X  34      20.795  28.793  58.656  0.00  0.00           C
ATOM    483  C   TRP X  34      16.322  29.986  59.347  0.00  0.00           C
ATOM    484  O   TRP X  34      15.285  29.794  58.617  0.00  0.00           O
ATOM    485  N   VAL X  35      16.635  31.184  59.786  0.00  0.00           N
ATOM    486  H   VAL X  35      17.524  31.202  60.265  0.00  0.00           H
ATOM    487  CA  VAL X  35      15.769  32.426  59.783  0.00  0.00           C
ATOM    488  HA  VAL X  35      15.031  32.192  59.016  0.00  0.00           H
ATOM    489  CB  VAL X  35      15.163  32.749  61.150  0.00  0.00           C
ATOM    490  HB  VAL X  35      16.012  32.846  61.828  0.00  0.00           H
ATOM    491  CG1 VAL X  35      14.524  34.169  61.258  0.00  0.00           C
ATOM    492 HG11 VAL X  35      13.653  34.256  60.608  0.00  0.00           H
ATOM    493 HG12 VAL X  35      14.205  34.358  62.282  0.00  0.00           H
ATOM    494 HG13 VAL X  35      15.383  34.819  61.090  0.00  0.00           H
ATOM    495  CG2 VAL X  35      14.092  31.751  61.618  0.00  0.00           C
ATOM    496 HG21 VAL X  35      13.413  32.126  62.384  0.00  0.00           H
ATOM    497 HG22 VAL X  35      13.462  31.371  60.815  0.00  0.00           H
ATOM    498 HG23 VAL X  35      14.510  30.809  61.973  0.00  0.00           H
ATOM    499  C   VAL X  35      16.568  33.550  59.247  0.00  0.00           C
ATOM    500  O   VAL X  35      17.766  33.678  59.540  0.00  0.00           O
ATOM    501  N   VAL X  36      16.050  34.487  58.477  0.00  0.00           N
ATOM    502  H   VAL X  36      15.051  34.388  58.370  0.00  0.00           H
ATOM    503  CA  VAL X  36      16.666  35.781  58.196  0.00  0.00           C
ATOM    504  HA  VAL X  36      17.745  35.752  58.348  0.00  0.00           H
ATOM    505  CB  VAL X  36      16.361  36.253  56.740  0.00  0.00           C
ATOM    506  HB  VAL X  36      16.690  35.406  56.137  0.00  0.00           H
ATOM    507  CG1 VAL X  36      14.890  36.623  56.539  0.00  0.00           C
ATOM    508 HG11 VAL X  36      14.218  35.795  56.760  0.00  0.00           H
ATOM    509 HG12 VAL X  36      14.647  37.459  57.195  0.00  0.00           H
ATOM    510 HG13 VAL X  36      14.645  36.895  55.512  0.00  0.00           H
ATOM    511  CG2 VAL X  36      17.245  37.508  56.296  0.00  0.00           C
ATOM    512 HG21 VAL X  36      18.268  37.341  56.632  0.00  0.00           H
ATOM    513 HG22 VAL X  36      17.095  37.616  55.222  0.00  0.00           H
ATOM    514 HG23 VAL X  36      16.767  38.361  56.779  0.00  0.00           H
ATOM    515  C   VAL X  36      16.129  36.889  59.171  0.00  0.00           C
ATOM    516  O   VAL X  36      14.998  36.786  59.682  0.00  0.00           O
ATOM    517  N   SER X  37      16.930  37.934  59.435  0.00  0.00           N
ATOM    518  H   SER X  37      17.857  37.862  59.041  0.00  0.00           H
ATOM    519  CA  SER X  37      16.499  39.172  60.066  0.00  0.00           C
ATOM    520  HA  SER X  37      15.462  39.403  59.823  0.00  0.00           H
ATOM    521  CB  SER X  37      16.518  39.003  61.600  0.00  0.00           C
ATOM    522  HB2 SER X  37      15.871  38.175  61.888  0.00  0.00           H
ATOM    523  HB3 SER X  37      17.520  38.743  61.943  0.00  0.00           H
ATOM    524  OG  SER X  37      16.075  40.170  62.219  0.00  0.00           O
ATOM    525  HG  SER X  37      15.181  39.985  62.513  0.00  0.00           H
ATOM    526  C   SER X  37      17.406  40.353  59.695  0.00  0.00           C
ATOM    527  O   SER X  37      18.329  40.172  58.929  0.00  0.00           O
ATOM    528  N   ALA X  38      17.241  41.544  60.165  0.00  0.00           N
ATOM    529  H   ALA X  38      16.536  41.565  60.887  0.00  0.00           H
ATOM    530  CA  ALA X  38      18.156  42.748  59.946  0.00  0.00           C
ATOM    531  HA  ALA X  38      18.450  42.813  58.898  0.00  0.00           H
ATOM    532  CB  ALA X  38      17.488  44.105  60.307  0.00  0.00           C
ATOM    533  HB1 ALA X  38      16.488  44.129  59.874  0.00  0.00           H
ATOM    534  HB2 ALA X  38      17.445  44.244  61.387  0.00  0.00           H
ATOM    535  HB3 ALA X  38      18.044  44.997  60.019  0.00  0.00           H
ATOM    536  C   ALA X  38      19.424  42.658  60.828  0.00  0.00           C
ATOM    537  O   ALA X  38      19.300  42.338  61.988  0.00  0.00           O
ATOM    538  N   ALA X  39      20.522  43.034  60.222  0.00  0.00           N
ATOM    539  H   ALA X  39      20.427  43.147  59.223  0.00  0.00           H
ATOM    540  CA  ALA X  39      21.772  43.024  60.924  0.00  0.00           C
ATOM    541  HA  ALA X  39      22.005  42.002  61.223  0.00  0.00           H
ATOM    542  CB  ALA X  39      22.964  43.398  59.991  0.00  0.00           C
ATOM    543  HB1 ALA X  39      23.949  43.228  60.426  0.00  0.00           H
ATOM    544  HB2 ALA X  39      22.792  42.787  59.105  0.00  0.00           H
ATOM    545  HB3 ALA X  39      22.939  44.445  59.687  0.00  0.00           H
ATOM    546  C   ALA X  39      21.880  43.823  62.230  0.00  0.00           C
ATOM    547  O   ALA X  39      22.508  43.436  63.213  0.00  0.00           O
ATOM    548  N   HIP X  40      21.249  44.986  62.262  0.00  0.00           N
ATOM    549  H   HIP X  40      20.899  45.381  61.400  0.00  0.00           H
ATOM    550  CA  HIP X  40      21.197  45.767  63.483  0.00  0.00           C
ATOM    551  HA  HIP X  40      22.203  45.830  63.898  0.00  0.00           H
ATOM    552  CB  HIP X  40      20.836  47.250  63.170  0.00  0.00           C
ATOM    553  HB2 HIP X  40      21.264  47.917  63.918  0.00  0.00           H
ATOM    554  HB3 HIP X  40      21.337  47.537  62.245  0.00  0.00           H
ATOM    555  CG  HIP X  40      19.377  47.560  62.975  0.00  0.00           C
ATOM    556  ND1 HIP X  40      18.581  47.275  61.865  0.00  0.00           N
ATOM    557  HD1 HIP X  40      18.901  47.205  60.909  0.00  0.00           H
ATOM    558  CE1 HIP X  40      17.309  47.709  62.140  0.00  0.00           C
ATOM    559  HE1 HIP X  40      16.542  47.719  61.380  0.00  0.00           H
ATOM    560  NE2 HIP X  40      17.215  48.106  63.395  0.00  0.00           N
ATOM    561  HE2 HIP X  40      16.318  48.324  63.806  0.00  0.00           H
ATOM    562  CD2 HIP X  40      18.486  48.034  63.945  0.00  0.00           C
ATOM    563  HD2 HIP X  40      18.717  48.095  64.998  0.00  0.00           H
ATOM    564  C   HIP X  40      20.432  45.152  64.665  0.00  0.00           C
ATOM    565  O   HIP X  40      20.499  45.699  65.775  0.00  0.00           O
ATOM    566  N   CYX X  41      19.634  44.101  64.424  0.00  0.00           N
ATOM    567  H   CYX X  41      19.478  43.886  63.450  0.00  0.00           H
ATOM    568  CA  CYX X  41      19.050  43.235  65.436  0.00  0.00           C
ATOM    569  HA  CYX X  41      18.642  43.849  66.239  0.00  0.00           H
ATOM    570  CB  CYX X  41      17.726  42.567  64.904  0.00  0.00           C
ATOM    571  HB2 CYX X  41      18.070  41.844  64.165  0.00  0.00           H
ATOM    572  HB3 CYX X  41      17.306  42.053  65.769  0.00  0.00           H
ATOM    573  SG  CYX X  41      16.439  43.524  64.188  0.00  0.00           S
ATOM    574  C   CYX X  41      19.968  42.251  66.190  0.00  0.00           C
ATOM    575  O   CYX X  41      19.549  41.539  67.146  0.00  0.00           O
ATOM    576  N   TYR X  42      21.206  42.132  65.773  0.00  0.00           N
ATOM    577  H   TYR X  42      21.498  42.759  65.037  0.00  0.00           H
ATOM    578  CA  TYR X  42      22.233  41.411  66.548  0.00  0.00           C
ATOM    579  HA  TYR X  42      22.008  40.349  66.457  0.00  0.00           H
ATOM    580  CB  TYR X  42      23.582  41.679  65.900  0.00  0.00           C
ATOM    581  HB2 TYR X  42      23.510  41.391  64.851  0.00  0.00           H
ATOM    582  HB3 TYR X  42      23.896  42.722  65.873  0.00  0.00           H
ATOM    583  CG  TYR X  42      24.616  40.845  66.542  0.00  0.00           C
ATOM    584  CD1 TYR X  42      24.828  39.544  66.154  0.00  0.00           C
ATOM    585  HD1 TYR X  42      24.457  39.150  65.219  0.00  0.00           H
ATOM    586  CE1 TYR X  42      25.639  38.671  66.908  0.00  0.00           C
ATOM    587  HE1 TYR X  42      25.735  37.618  66.689  0.00  0.00           H
ATOM    588  CZ  TYR X  42      26.385  39.163  68.013  0.00  0.00           C
ATOM    589  OH  TYR X  42      27.169  38.339  68.806  0.00  0.00           O
ATOM    590  HH  TYR X  42      27.141  37.401  68.602  0.00  0.00           H
ATOM    591  CE2 TYR X  42      26.086  40.428  68.463  0.00  0.00           C
ATOM    592  HE2 TYR X  42      26.532  40.809  69.370  0.00  0.00           H
ATOM    593  CD2 TYR X  42      25.234  41.319  67.740  0.00  0.00           C
ATOM    594  HD2 TYR X  42      25.114  42.272  68.232  0.00  0.00           H
ATOM    595  C   TYR X  42      22.176  41.784  68.099  0.00  0.00           C
ATOM    596  O   TYR X  42      22.313  42.930  68.502  0.00  0.00           O
ATOM    597  N   LYS X  43      21.871  40.729  68.898  0.00  0.00           N
ATOM    598  H   LYS X  43      21.834  39.809  68.483  0.00  0.00           H
ATOM    599  CA  LYS X  43      22.137  40.789  70.359  0.00  0.00           C
ATOM    600  HA  LYS X  43      22.823  41.606  70.582  0.00  0.00           H
ATOM    601  CB  LYS X  43      20.785  41.014  71.150  0.00  0.00           C
ATOM    602  HB2 LYS X  43      19.987  40.337  70.843  0.00  0.00           H
ATOM    603  HB3 LYS X  43      20.878  40.698  72.189  0.00  0.00           H
ATOM    604  CG  LYS X  43      20.282  42.474  71.011  0.00  0.00           C
ATOM    605  HG2 LYS X  43      21.102  43.126  71.310  0.00  0.00           H
ATOM    606  HG3 LYS X  43      19.960  42.734  70.002  0.00  0.00           H
ATOM    607  CD  LYS X  43      19.132  42.714  71.955  0.00  0.00           C
ATOM    608  HD2 LYS X  43      18.333  42.012  71.721  0.00  0.00           H
ATOM    609  HD3 LYS X  43      19.447  42.577  72.990  0.00  0.00           H
ATOM    610  CE  LYS X  43      18.510  44.177  71.804  0.00  0.00           C
ATOM    611  HE2 LYS X  43      18.263  44.291  70.749  0.00  0.00           H
ATOM    612  HE3 LYS X  43      17.567  44.334  72.327  0.00  0.00           H
ATOM    613  NZ  LYS X  43      19.351  45.164  72.436  0.00  0.00           N
ATOM    614  HZ1 LYS X  43      19.076  46.042  72.021  0.00  0.00           H
ATOM    615  HZ2 LYS X  43      19.363  45.111  73.445  0.00  0.00           H
ATOM    616  HZ3 LYS X  43      20.288  44.916  72.151  0.00  0.00           H
ATOM    617  C   LYS X  43      22.746  39.397  70.755  0.00  0.00           C
ATOM    618  O   LYS X  43      22.719  38.451  69.956  0.00  0.00           O
ATOM    619  N   SER X  44      23.290  39.238  72.012  0.00  0.00           N
ATOM    620  H   SER X  44      23.489  40.095  72.508  0.00  0.00           H
ATOM    621  CA  SER X  44      23.951  37.984  72.556  0.00  0.00           C
ATOM    622  HA  SER X  44      24.585  37.490  71.820  0.00  0.00           H
ATOM    623  CB  SER X  44      24.932  38.285  73.613  0.00  0.00           C
ATOM    624  HB2 SER X  44      24.447  38.842  74.414  0.00  0.00           H
ATOM    625  HB3 SER X  44      25.270  37.333  74.022  0.00  0.00           H
ATOM    626  OG  SER X  44      26.032  38.966  73.060  0.00  0.00           O
ATOM    627  HG  SER X  44      26.126  39.785  73.552  0.00  0.00           H
ATOM    628  C   SER X  44      22.866  37.040  73.044  0.00  0.00           C
ATOM    629  O   SER X  44      22.016  37.469  73.809  0.00  0.00           O
ATOM    630  N   GLY X  45      22.993  35.776  72.734  0.00  0.00           N
ATOM    631  H   GLY X  45      23.726  35.507  72.093  0.00  0.00           H
ATOM    632  CA  GLY X  45      22.240  34.653  73.356  0.00  0.00           C
ATOM    633  HA2 GLY X  45      22.667  33.675  73.133  0.00  0.00           H
ATOM    634  HA3 GLY X  45      22.402  34.653  74.434  0.00  0.00           H
ATOM    635  C   GLY X  45      20.751  34.717  73.071  0.00  0.00           C
ATOM    636  O   GLY X  45      20.031  34.107  73.857  0.00  0.00           O
ATOM    637  N   ILE X  46      20.343  35.342  72.047  0.00  0.00           N
ATOM    638  H   ILE X  46      21.055  35.742  71.452  0.00  0.00           H
ATOM    639  CA  ILE X  46      18.950  35.357  71.637  0.00  0.00           C
ATOM    640  HA  ILE X  46      18.360  35.828  72.423  0.00  0.00           H
ATOM    641  CB  ILE X  46      18.745  36.318  70.401  0.00  0.00           C
ATOM    642  HB  ILE X  46      17.657  36.340  70.346  0.00  0.00           H
ATOM    643  CG2 ILE X  46      19.028  37.776  70.818  0.00  0.00           C
ATOM    644 HG21 ILE X  46      20.093  37.954  70.670  0.00  0.00           H
ATOM    645 HG22 ILE X  46      18.445  38.516  70.270  0.00  0.00           H
ATOM    646 HG23 ILE X  46      18.735  37.888  71.862  0.00  0.00           H
ATOM    647  CG1 ILE X  46      19.379  35.828  69.073  0.00  0.00           C
ATOM    648 HG12 ILE X  46      20.451  35.996  69.174  0.00  0.00           H
ATOM    649 HG13 ILE X  46      19.227  34.772  68.852  0.00  0.00           H
ATOM    650  CD1 ILE X  46      18.857  36.559  67.808  0.00  0.00           C
ATOM    651 HD11 ILE X  46      19.376  36.211  66.915  0.00  0.00           H
ATOM    652 HD12 ILE X  46      17.785  36.365  67.758  0.00  0.00           H
ATOM    653 HD13 ILE X  46      18.984  37.605  68.084  0.00  0.00           H
ATOM    654  C   ILE X  46      18.164  34.050  71.442  0.00  0.00           C
ATOM    655  O   ILE X  46      18.638  33.080  70.857  0.00  0.00           O
ATOM    656  N   GLN X  47      16.952  34.026  71.912  0.00  0.00           N
ATOM    657  H   GLN X  47      16.698  34.925  72.297  0.00  0.00           H
ATOM    658  CA  GLN X  47      15.891  33.089  71.411  0.00  0.00           C
ATOM    659  HA  GLN X  47      16.154  32.092  71.057  0.00  0.00           H
ATOM    660  CB  GLN X  47      14.983  32.866  72.643  0.00  0.00           C
ATOM    661  HB2 GLN X  47      15.570  32.816  73.560  0.00  0.00           H
ATOM    662  HB3 GLN X  47      14.267  33.686  72.683  0.00  0.00           H
ATOM    663  CG  GLN X  47      14.087  31.629  72.592  0.00  0.00           C
ATOM    664  HG2 GLN X  47      13.286  31.816  71.876  0.00  0.00           H
ATOM    665  HG3 GLN X  47      14.631  30.695  72.445  0.00  0.00           H
ATOM    666  CD  GLN X  47      13.512  31.462  73.928  0.00  0.00           C
ATOM    667  OE1 GLN X  47      12.880  32.279  74.539  0.00  0.00           O
ATOM    668  NE2 GLN X  47      13.688  30.314  74.593  0.00  0.00           N
ATOM    669 HE21 GLN X  47      13.451  30.290  75.575  0.00  0.00           H
ATOM    670 HE22 GLN X  47      14.191  29.515  74.233  0.00  0.00           H
ATOM    671  C   GLN X  47      15.140  33.612  70.203  0.00  0.00           C
ATOM    672  O   GLN X  47      14.865  34.794  70.132  0.00  0.00           O
ATOM    673  N   VAL X  48      14.899  32.654  69.272  0.00  0.00           N
ATOM    674  H   VAL X  48      15.233  31.709  69.396  0.00  0.00           H
ATOM    675  CA  VAL X  48      13.994  32.839  68.160  0.00  0.00           C
ATOM    676  HA  VAL X  48      13.910  33.893  67.895  0.00  0.00           H
ATOM    677  CB  VAL X  48      14.605  32.075  66.946  0.00  0.00           C
ATOM    678  HB  VAL X  48      14.420  31.003  67.017  0.00  0.00           H
ATOM    679  CG1 VAL X  48      13.754  32.474  65.750  0.00  0.00           C
ATOM    680 HG11 VAL X  48      12.681  32.279  65.729  0.00  0.00           H
ATOM    681 HG12 VAL X  48      13.829  33.552  65.615  0.00  0.00           H
ATOM    682 HG13 VAL X  48      14.078  31.963  64.843  0.00  0.00           H
ATOM    683  CG2 VAL X  48      16.014  32.398  66.712  0.00  0.00           C
ATOM    684 HG21 VAL X  48      16.164  33.478  66.701  0.00  0.00           H
ATOM    685 HG22 VAL X  48      16.660  31.926  67.452  0.00  0.00           H
ATOM    686 HG23 VAL X  48      16.310  32.039  65.727  0.00  0.00           H
ATOM    687  C   VAL X  48      12.566  32.346  68.537  0.00  0.00           C
ATOM    688  O   VAL X  48      12.440  31.232  69.006  0.00  0.00           O
ATOM    689  N   ARG X  49      11.533  33.111  68.228  0.00  0.00           N
ATOM    690  H   ARG X  49      11.742  34.019  67.840  0.00  0.00           H
ATOM    691  CA  ARG X  49      10.170  32.813  68.483  0.00  0.00           C
ATOM    692  HA  ARG X  49      10.098  31.834  68.957  0.00  0.00           H
ATOM    693  CB  ARG X  49       9.639  33.751  69.560  0.00  0.00           C
ATOM    694  HB2 ARG X  49       9.656  34.792  69.236  0.00  0.00           H
ATOM    695  HB3 ARG X  49       8.623  33.482  69.848  0.00  0.00           H
ATOM    696  CG  ARG X  49      10.490  33.694  70.870  0.00  0.00           C
ATOM    697  HG2 ARG X  49      10.740  32.648  71.046  0.00  0.00           H
ATOM    698  HG3 ARG X  49      11.325  34.382  70.737  0.00  0.00           H
ATOM    699  CD  ARG X  49       9.698  34.259  72.005  0.00  0.00           C
ATOM    700  HD2 ARG X  49       9.747  35.347  71.948  0.00  0.00           H
ATOM    701  HD3 ARG X  49       8.682  33.866  71.977  0.00  0.00           H
ATOM    702  NE  ARG X  49      10.287  33.951  73.376  0.00  0.00           N
ATOM    703  HE  ARG X  49      11.201  33.522  73.396  0.00  0.00           H
ATOM    704  CZ  ARG X  49       9.694  34.051  74.553  0.00  0.00           C
ATOM    705  NH1 ARG X  49       8.561  34.660  74.795  0.00  0.00           N
ATOM    706 HH11 ARG X  49       8.220  35.214  74.023  0.00  0.00           H
ATOM    707 HH12 ARG X  49       8.052  34.741  75.664  0.00  0.00           H
ATOM    708  NH2 ARG X  49      10.320  33.537  75.548  0.00  0.00           N
ATOM    709 HH21 ARG X  49      11.085  32.934  75.282  0.00  0.00           H
ATOM    710 HH22 ARG X  49       9.982  33.554  76.499  0.00  0.00           H
ATOM    711  C   ARG X  49       9.296  32.672  67.206  0.00  0.00           C
ATOM    712  O   ARG X  49       9.025  33.598  66.451  0.00  0.00           O
ATOM    713  N   LEU X  50       8.971  31.453  66.925  0.00  0.00           N
ATOM    714  H   LEU X  50       9.277  30.682  67.501  0.00  0.00           H
ATOM    715  CA  LEU X  50       8.182  31.095  65.772  0.00  0.00           C
ATOM    716  HA  LEU X  50       8.068  31.965  65.125  0.00  0.00           H
ATOM    717  CB  LEU X  50       8.799  29.889  64.985  0.00  0.00           C
ATOM    718  HB2 LEU X  50       8.524  28.957  65.477  0.00  0.00           H
ATOM    719  HB3 LEU X  50       8.360  30.069  64.004  0.00  0.00           H
ATOM    720  CG  LEU X  50      10.390  29.973  64.696  0.00  0.00           C
ATOM    721  HG  LEU X  50      10.621  30.983  64.358  0.00  0.00           H
ATOM    722  CD1 LEU X  50      11.363  29.595  65.956  0.00  0.00           C
ATOM    723 HD11 LEU X  50      12.425  29.666  65.725  0.00  0.00           H
ATOM    724 HD12 LEU X  50      11.113  30.133  66.871  0.00  0.00           H
ATOM    725 HD13 LEU X  50      11.166  28.556  66.221  0.00  0.00           H
ATOM    726  CD2 LEU X  50      10.892  29.051  63.599  0.00  0.00           C
ATOM    727 HD21 LEU X  50      10.772  28.050  64.013  0.00  0.00           H
ATOM    728 HD22 LEU X  50      10.332  29.252  62.686  0.00  0.00           H
ATOM    729 HD23 LEU X  50      11.966  29.210  63.501  0.00  0.00           H
ATOM    730  C   LEU X  50       6.710  30.756  66.219  0.00  0.00           C
ATOM    731  O   LEU X  50       6.464  30.201  67.284  0.00  0.00           O
ATOM    732  N   GLY X  51       5.747  30.979  65.379  0.00  0.00           N
ATOM    733  H   GLY X  51       6.034  31.311  64.469  0.00  0.00           H
ATOM    734  CA  GLY X  51       4.343  30.537  65.479  0.00  0.00           C
ATOM    735  HA2 GLY X  51       3.990  30.240  64.492  0.00  0.00           H
ATOM    736  HA3 GLY X  51       4.201  29.615  66.044  0.00  0.00           H
ATOM    737  C   GLY X  51       3.433  31.599  66.115  0.00  0.00           C
ATOM    738  O   GLY X  51       2.199  31.500  65.998  0.00  0.00           O
ATOM    739  N   GLU X  52       3.963  32.640  66.725  0.00  0.00           N
ATOM    740  H   GLU X  52       4.960  32.755  66.610  0.00  0.00           H
ATOM    741  CA  GLU X  52       3.242  33.664  67.599  0.00  0.00           C
ATOM    742  HA  GLU X  52       2.807  33.162  68.463  0.00  0.00           H
ATOM    743  CB  GLU X  52       4.382  34.542  68.164  0.00  0.00           C
ATOM    744  HB2 GLU X  52       5.194  34.807  67.487  0.00  0.00           H
ATOM    745  HB3 GLU X  52       3.938  35.462  68.544  0.00  0.00           H
ATOM    746  CG  GLU X  52       5.120  33.905  69.310  0.00  0.00           C
ATOM    747  HG2 GLU X  52       5.126  32.835  69.104  0.00  0.00           H
ATOM    748  HG3 GLU X  52       6.173  34.186  69.345  0.00  0.00           H
ATOM    749  CD  GLU X  52       4.541  34.110  70.661  0.00  0.00           C
ATOM    750  OE1 GLU X  52       3.285  33.980  70.795  0.00  0.00           O
ATOM    751  OE2 GLU X  52       5.308  34.452  71.583  0.00  0.00           O
ATOM    752  C   GLU X  52       2.300  34.513  66.781  0.00  0.00           C
ATOM    753  O   GLU X  52       2.386  34.674  65.587  0.00  0.00           O
ATOM    754  N   ASP X  53       1.342  35.089  67.461  0.00  0.00           N
ATOM    755  H   ASP X  53       1.181  34.818  68.421  0.00  0.00           H
ATOM    756  CA  ASP X  53       0.483  36.181  67.023  0.00  0.00           C
ATOM    757  HA  ASP X  53       1.015  36.646  66.193  0.00  0.00           H
ATOM    758  CB  ASP X  53      -0.917  35.743  66.564  0.00  0.00           C
ATOM    759  HB2 ASP X  53      -1.416  36.677  66.306  0.00  0.00           H
ATOM    760  HB3 ASP X  53      -0.709  35.126  65.691  0.00  0.00           H
ATOM    761  CG  ASP X  53      -1.745  34.934  67.615  0.00  0.00           C
ATOM    762  OD1 ASP X  53      -2.976  35.157  67.689  0.00  0.00           O
ATOM    763  OD2 ASP X  53      -1.173  34.085  68.372  0.00  0.00           O
ATOM    764  C   ASP X  53       0.408  37.215  68.108  0.00  0.00           C
ATOM    765  O   ASP X  53       0.827  38.342  67.942  0.00  0.00           O
ATOM    766  N   ASN X  54      -0.204  36.815  69.164  0.00  0.00           N
ATOM    767  H   ASN X  54      -0.534  35.862  69.231  0.00  0.00           H
ATOM    768  CA  ASN X  54      -0.304  37.501  70.455  0.00  0.00           C
ATOM    769  HA  ASN X  54      -0.344  38.581  70.314  0.00  0.00           H
ATOM    770  CB  ASN X  54      -1.611  37.027  71.187  0.00  0.00           C
ATOM    771  HB2 ASN X  54      -2.501  37.570  70.869  0.00  0.00           H
ATOM    772  HB3 ASN X  54      -1.797  35.961  71.056  0.00  0.00           H
ATOM    773  CG  ASN X  54      -1.609  37.325  72.673  0.00  0.00           C
ATOM    774  OD1 ASN X  54      -1.055  38.300  73.124  0.00  0.00           O
ATOM    775  ND2 ASN X  54      -2.286  36.576  73.507  0.00  0.00           N
ATOM    776 HD21 ASN X  54      -2.186  36.822  74.482  0.00  0.00           H
ATOM    777 HD22 ASN X  54      -2.734  35.788  73.063  0.00  0.00           H
ATOM    778  C   ASN X  54       0.971  37.122  71.242  0.00  0.00           C
ATOM    779  O   ASN X  54       1.112  35.990  71.631  0.00  0.00           O
ATOM    780  N   ILE X  55       1.931  38.004  71.275  0.00  0.00           N
ATOM    781  H   ILE X  55       1.654  38.895  70.888  0.00  0.00           H
ATOM    782  CA  ILE X  55       3.276  37.797  71.861  0.00  0.00           C
ATOM    783  HA  ILE X  55       3.531  36.787  71.541  0.00  0.00           H
ATOM    784  CB  ILE X  55       4.365  38.796  71.240  0.00  0.00           C
ATOM    785  HB  ILE X  55       5.250  38.925  71.863  0.00  0.00           H
ATOM    786  CG2 ILE X  55       4.898  38.226  69.899  0.00  0.00           C
ATOM    787 HG21 ILE X  55       4.089  37.993  69.206  0.00  0.00           H
ATOM    788 HG22 ILE X  55       5.647  38.881  69.453  0.00  0.00           H
ATOM    789 HG23 ILE X  55       5.276  37.229  70.124  0.00  0.00           H
ATOM    790  CG1 ILE X  55       3.726  40.201  71.035  0.00  0.00           C
ATOM    791 HG12 ILE X  55       3.046  40.141  70.186  0.00  0.00           H
ATOM    792 HG13 ILE X  55       3.183  40.533  71.921  0.00  0.00           H
ATOM    793  CD1 ILE X  55       4.757  41.319  70.758  0.00  0.00           C
ATOM    794 HD11 ILE X  55       5.422  41.162  69.909  0.00  0.00           H
ATOM    795 HD12 ILE X  55       4.217  42.257  70.630  0.00  0.00           H
ATOM    796 HD13 ILE X  55       5.417  41.405  71.621  0.00  0.00           H
ATOM    797  C   ILE X  55       3.287  37.938  73.429  0.00  0.00           C
ATOM    798  O   ILE X  55       4.368  37.648  73.933  0.00  0.00           O
ATOM    799  N   ASN X  56       2.253  38.471  74.041  0.00  0.00           N
ATOM    800  H   ASN X  56       1.438  38.674  73.480  0.00  0.00           H
ATOM    801  CA  ASN X  56       2.301  38.862  75.437  0.00  0.00           C
ATOM    802  HA  ASN X  56       3.266  39.337  75.613  0.00  0.00           H
ATOM    803  CB  ASN X  56       1.184  39.872  75.674  0.00  0.00           C
ATOM    804  HB2 ASN X  56       1.313  40.670  74.942  0.00  0.00           H
ATOM    805  HB3 ASN X  56       0.194  39.425  75.584  0.00  0.00           H
ATOM    806  CG  ASN X  56       1.176  40.559  77.071  0.00  0.00           C
ATOM    807  OD1 ASN X  56       0.769  40.075  78.196  0.00  0.00           O
ATOM    808  ND2 ASN X  56       1.545  41.801  77.028  0.00  0.00           N
ATOM    809 HD21 ASN X  56       1.527  42.302  77.905  0.00  0.00           H
ATOM    810 HD22 ASN X  56       1.973  42.159  76.187  0.00  0.00           H
ATOM    811  C   ASN X  56       2.317  37.671  76.443  0.00  0.00           C
ATOM    812  O   ASN X  56       2.932  37.696  77.502  0.00  0.00           O
ATOM    813  N   VAL X  57       1.706  36.598  76.010  0.00  0.00           N
ATOM    814  H   VAL X  57       1.283  36.626  75.093  0.00  0.00           H
ATOM    815  CA  VAL X  57       1.460  35.342  76.743  0.00  0.00           C
ATOM    816  HA  VAL X  57       2.261  35.349  77.482  0.00  0.00           H
ATOM    817  CB  VAL X  57       0.050  35.338  77.527  0.00  0.00           C
ATOM    818  HB  VAL X  57      -0.114  34.309  77.849  0.00  0.00           H
ATOM    819  CG1 VAL X  57      -0.126  36.314  78.673  0.00  0.00           C
ATOM    820 HG11 VAL X  57       0.173  37.326  78.400  0.00  0.00           H
ATOM    821 HG12 VAL X  57      -1.175  36.267  78.967  0.00  0.00           H
ATOM    822 HG13 VAL X  57       0.427  35.885  79.508  0.00  0.00           H
ATOM    823  CG2 VAL X  57      -1.100  35.726  76.540  0.00  0.00           C
ATOM    824 HG21 VAL X  57      -0.979  35.028  75.711  0.00  0.00           H
ATOM    825 HG22 VAL X  57      -2.068  35.568  77.016  0.00  0.00           H
ATOM    826 HG23 VAL X  57      -0.884  36.705  76.113  0.00  0.00           H
ATOM    827  C   VAL X  57       1.703  34.122  75.877  0.00  0.00           C
ATOM    828  O   VAL X  57       1.303  34.106  74.733  0.00  0.00           O
ATOM    829  N   VAL X  58       2.268  33.120  76.513  0.00  0.00           N
ATOM    830  H   VAL X  58       2.584  33.296  77.456  0.00  0.00           H
ATOM    831  CA  VAL X  58       2.338  31.728  76.125  0.00  0.00           C
ATOM    832  HA  VAL X  58       2.660  31.683  75.085  0.00  0.00           H
ATOM    833  CB  VAL X  58       3.283  30.854  76.895  0.00  0.00           C
ATOM    834  HB  VAL X  58       3.025  30.842  77.954  0.00  0.00           H
ATOM    835  CG1 VAL X  58       3.408  29.422  76.402  0.00  0.00           C
ATOM    836 HG11 VAL X  58       2.477  28.916  76.659  0.00  0.00           H
ATOM    837 HG12 VAL X  58       3.496  29.477  75.317  0.00  0.00           H
ATOM    838 HG13 VAL X  58       4.092  28.787  76.965  0.00  0.00           H
ATOM    839  CG2 VAL X  58       4.677  31.513  76.781  0.00  0.00           C
ATOM    840 HG21 VAL X  58       5.383  30.928  77.370  0.00  0.00           H
ATOM    841 HG22 VAL X  58       5.070  31.553  75.765  0.00  0.00           H
ATOM    842 HG23 VAL X  58       4.653  32.492  77.258  0.00  0.00           H
ATOM    843  C   VAL X  58       0.984  31.105  76.124  0.00  0.00           C
ATOM    844  O   VAL X  58       0.307  30.974  77.126  0.00  0.00           O
ATOM    845  N   GLU X  59       0.480  30.765  74.907  0.00  0.00           N
ATOM    846  H   GLU X  59       0.984  31.022  74.069  0.00  0.00           H
ATOM    847  CA  GLU X  59      -0.853  30.186  74.741  0.00  0.00           C
ATOM    848  HA  GLU X  59      -1.324  30.173  75.724  0.00  0.00           H
ATOM    849  CB  GLU X  59      -1.753  31.046  73.843  0.00  0.00           C
ATOM    850  HB2 GLU X  59      -1.313  31.153  72.852  0.00  0.00           H
ATOM    851  HB3 GLU X  59      -2.723  30.558  73.750  0.00  0.00           H
ATOM    852  CG  GLU X  59      -1.982  32.495  74.349  0.00  0.00           C
ATOM    853  HG2 GLU X  59      -3.024  32.656  74.623  0.00  0.00           H
ATOM    854  HG3 GLU X  59      -1.282  32.700  75.159  0.00  0.00           H
ATOM    855  CD  GLU X  59      -1.743  33.444  73.196  0.00  0.00           C
ATOM    856  OE1 GLU X  59      -0.597  33.647  72.726  0.00  0.00           O
ATOM    857  OE2 GLU X  59      -2.800  33.880  72.699  0.00  0.00           O
ATOM    858  C   GLU X  59      -0.880  28.671  74.402  0.00  0.00           C
ATOM    859  O   GLU X  59      -1.801  27.954  74.777  0.00  0.00           O
ATOM    860  N   GLY X  60       0.178  28.117  73.801  0.00  0.00           N
ATOM    861  H   GLY X  60       1.001  28.636  73.530  0.00  0.00           H
ATOM    862  CA  GLY X  60       0.322  26.645  73.643  0.00  0.00           C
ATOM    863  HA2 GLY X  60       1.084  26.212  74.292  0.00  0.00           H
ATOM    864  HA3 GLY X  60      -0.603  26.138  73.919  0.00  0.00           H
ATOM    865  C   GLY X  60       0.589  26.278  72.187  0.00  0.00           C
ATOM    866  O   GLY X  60       0.511  25.109  71.850  0.00  0.00           O
ATOM    867  N   ASN X  61       0.866  27.220  71.295  0.00  0.00           N
ATOM    868  H   ASN X  61       0.865  28.150  71.691  0.00  0.00           H
ATOM    869  CA  ASN X  61       1.102  27.126  69.836  0.00  0.00           C
ATOM    870  HA  ASN X  61       1.025  26.104  69.463  0.00  0.00           H
ATOM    871  CB  ASN X  61      -0.092  27.870  69.190  0.00  0.00           C
ATOM    872  HB2 ASN X  61       0.049  27.898  68.110  0.00  0.00           H
ATOM    873  HB3 ASN X  61      -0.984  27.305  69.464  0.00  0.00           H
ATOM    874  CG  ASN X  61      -0.232  29.369  69.637  0.00  0.00           C
ATOM    875  OD1 ASN X  61       0.699  30.207  69.502  0.00  0.00           O
ATOM    876  ND2 ASN X  61      -1.412  29.741  70.059  0.00  0.00           N
ATOM    877 HD21 ASN X  61      -1.583  30.734  70.122  0.00  0.00           H
ATOM    878 HD22 ASN X  61      -2.144  29.057  69.925  0.00  0.00           H
ATOM    879  C   ASN X  61       2.381  27.618  69.207  0.00  0.00           C
ATOM    880  O   ASN X  61       2.573  27.611  67.976  0.00  0.00           O
ATOM    881  N   GLU X  62       3.204  28.128  70.083  0.00  0.00           N
ATOM    882  H   GLU X  62       2.757  28.360  70.959  0.00  0.00           H
ATOM    883  CA  GLU X  62       4.484  28.694  69.891  0.00  0.00           C
ATOM    884  HA  GLU X  62       4.332  29.241  68.961  0.00  0.00           H
ATOM    885  CB  GLU X  62       4.743  29.708  70.970  0.00  0.00           C
ATOM    886  HB2 GLU X  62       4.947  29.262  71.944  0.00  0.00           H
ATOM    887  HB3 GLU X  62       5.653  30.278  70.785  0.00  0.00           H
ATOM    888  CG  GLU X  62       3.649  30.819  71.096  0.00  0.00           C
ATOM    889  HG2 GLU X  62       4.159  31.657  71.570  0.00  0.00           H
ATOM    890  HG3 GLU X  62       3.220  31.025  70.115  0.00  0.00           H
ATOM    891  CD  GLU X  62       2.579  30.402  72.041  0.00  0.00           C
ATOM    892  OE1 GLU X  62       2.368  29.215  72.519  0.00  0.00           O
ATOM    893  OE2 GLU X  62       1.859  31.329  72.487  0.00  0.00           O
ATOM    894  C   GLU X  62       5.691  27.658  69.795  0.00  0.00           C
ATOM    895  O   GLU X  62       5.601  26.597  70.439  0.00  0.00           O
ATOM    896  N   GLN X  63       6.731  27.960  69.015  0.00  0.00           N
ATOM    897  H   GLN X  63       6.651  28.851  68.546  0.00  0.00           H
ATOM    898  CA  GLN X  63       8.001  27.203  69.006  0.00  0.00           C
ATOM    899  HA  GLN X  63       8.014  26.422  69.767  0.00  0.00           H
ATOM    900  CB  GLN X  63       8.324  26.434  67.672  0.00  0.00           C
ATOM    901  HB2 GLN X  63       8.590  27.155  66.899  0.00  0.00           H
ATOM    902  HB3 GLN X  63       9.224  25.825  67.758  0.00  0.00           H
ATOM    903  CG  GLN X  63       7.064  25.678  67.289  0.00  0.00           C
ATOM    904  HG2 GLN X  63       6.842  25.033  68.139  0.00  0.00           H
ATOM    905  HG3 GLN X  63       6.169  26.299  67.341  0.00  0.00           H
ATOM    906  CD  GLN X  63       7.198  24.888  66.041  0.00  0.00           C
ATOM    907  OE1 GLN X  63       8.220  24.225  65.748  0.00  0.00           O
ATOM    908  NE2 GLN X  63       6.257  24.980  65.151  0.00  0.00           N
ATOM    909 HE21 GLN X  63       6.449  24.718  64.195  0.00  0.00           H
ATOM    910 HE22 GLN X  63       5.510  25.623  65.372  0.00  0.00           H
ATOM    911  C   GLN X  63       9.100  28.214  69.361  0.00  0.00           C
ATOM    912  O   GLN X  63       9.429  29.018  68.500  0.00  0.00           O
ATOM    913  N   PHE X  64       9.683  28.135  70.541  0.00  0.00           N
ATOM    914  H   PHE X  64       9.181  27.569  71.210  0.00  0.00           H
ATOM    915  CA  PHE X  64      10.851  28.916  70.931  0.00  0.00           C
ATOM    916  HA  PHE X  64      11.048  29.735  70.239  0.00  0.00           H
ATOM    917  CB  PHE X  64      10.720  29.481  72.379  0.00  0.00           C
ATOM    918  HB2 PHE X  64      10.640  28.606  73.024  0.00  0.00           H
ATOM    919  HB3 PHE X  64      11.591  30.029  72.738  0.00  0.00           H
ATOM    920  CG  PHE X  64       9.469  30.276  72.770  0.00  0.00           C
ATOM    921  CD1 PHE X  64       9.113  30.231  74.147  0.00  0.00           C
ATOM    922  HD1 PHE X  64       9.714  29.795  74.931  0.00  0.00           H
ATOM    923  CE1 PHE X  64       7.936  30.916  74.487  0.00  0.00           C
ATOM    924  HE1 PHE X  64       7.665  31.013  75.528  0.00  0.00           H
ATOM    925  CZ  PHE X  64       7.201  31.640  73.522  0.00  0.00           C
ATOM    926  HZ  PHE X  64       6.367  32.233  73.867  0.00  0.00           H
ATOM    927  CE2 PHE X  64       7.497  31.567  72.169  0.00  0.00           C
ATOM    928  HE2 PHE X  64       6.825  32.107  71.518  0.00  0.00           H
ATOM    929  CD2 PHE X  64       8.675  30.931  71.813  0.00  0.00           C
ATOM    930  HD2 PHE X  64       8.963  30.922  70.772  0.00  0.00           H
ATOM    931  C   PHE X  64      12.120  28.081  70.867  0.00  0.00           C
ATOM    932  O   PHE X  64      12.174  26.989  71.463  0.00  0.00           O
ATOM    933  N   ILE X  65      13.119  28.550  70.149  0.00  0.00           N
ATOM    934  H   ILE X  65      13.070  29.470  69.736  0.00  0.00           H
ATOM    935  CA  ILE X  65      14.278  27.785  69.857  0.00  0.00           C
ATOM    936  HA  ILE X  65      14.335  27.008  70.620  0.00  0.00           H
ATOM    937  CB  ILE X  65      14.178  27.050  68.472  0.00  0.00           C
ATOM    938  HB  ILE X  65      14.284  27.872  67.765  0.00  0.00           H
ATOM    939  CG2 ILE X  65      15.374  26.014  68.333  0.00  0.00           C
ATOM    940 HG21 ILE X  65      16.316  26.349  68.767  0.00  0.00           H
ATOM    941 HG22 ILE X  65      15.127  25.085  68.846  0.00  0.00           H
ATOM    942 HG23 ILE X  65      15.506  25.672  67.307  0.00  0.00           H
ATOM    943  CG1 ILE X  65      12.849  26.340  68.225  0.00  0.00           C
ATOM    944 HG12 ILE X  65      12.844  25.478  68.892  0.00  0.00           H
ATOM    945 HG13 ILE X  65      12.014  27.000  68.458  0.00  0.00           H
ATOM    946  CD1 ILE X  65      12.683  25.821  66.794  0.00  0.00           C
ATOM    947 HD11 ILE X  65      13.586  25.329  66.431  0.00  0.00           H
ATOM    948 HD12 ILE X  65      11.759  25.254  66.677  0.00  0.00           H
ATOM    949 HD13 ILE X  65      12.753  26.614  66.049  0.00  0.00           H
ATOM    950  C   ILE X  65      15.485  28.663  69.993  0.00  0.00           C
ATOM    951  O   ILE X  65      15.406  29.767  69.476  0.00  0.00           O
ATOM    952  N   SER X  66      16.486  28.231  70.701  0.00  0.00           N
ATOM    953  H   SER X  66      16.413  27.396  71.266  0.00  0.00           H
ATOM    954  CA  SER X  66      17.758  29.037  70.864  0.00  0.00           C
ATOM    955  HA  SER X  66      17.493  30.016  71.264  0.00  0.00           H
ATOM    956  CB  SER X  66      18.807  28.308  71.799  0.00  0.00           C
ATOM    957  HB2 SER X  66      18.353  28.222  72.786  0.00  0.00           H
ATOM    958  HB3 SER X  66      19.040  27.307  71.433  0.00  0.00           H
ATOM    959  OG  SER X  66      19.970  29.018  72.041  0.00  0.00           O
ATOM    960  HG  SER X  66      19.859  29.576  72.814  0.00  0.00           H
ATOM    961  C   SER X  66      18.338  29.378  69.498  0.00  0.00           C
ATOM    962  O   SER X  66      18.223  28.672  68.465  0.00  0.00           O
ATOM    963  N   ALA X  67      18.977  30.514  69.327  0.00  0.00           N
ATOM    964  H   ALA X  67      19.022  31.273  69.992  0.00  0.00           H
ATOM    965  CA  ALA X  67      19.811  30.808  68.089  0.00  0.00           C
ATOM    966  HA  ALA X  67      19.357  30.320  67.227  0.00  0.00           H
ATOM    967  CB  ALA X  67      19.827  32.294  67.769  0.00  0.00           C
ATOM    968  HB1 ALA X  67      20.154  32.808  68.673  0.00  0.00           H
ATOM    969  HB2 ALA X  67      20.505  32.378  66.920  0.00  0.00           H
ATOM    970  HB3 ALA X  67      18.852  32.605  67.394  0.00  0.00           H
ATOM    971  C   ALA X  67      21.207  30.061  68.231  0.00  0.00           C
ATOM    972  O   ALA X  67      21.883  30.369  69.207  0.00  0.00           O
ATOM    973  N   SER X  68      21.671  29.260  67.313  0.00  0.00           N
ATOM    974  H   SER X  68      21.031  29.086  66.551  0.00  0.00           H
ATOM    975  CA  SER X  68      23.001  28.639  67.288  0.00  0.00           C
ATOM    976  HA  SER X  68      23.244  28.402  68.324  0.00  0.00           H
ATOM    977  CB  SER X  68      23.067  27.284  66.582  0.00  0.00           C
ATOM    978  HB2 SER X  68      22.263  26.655  66.963  0.00  0.00           H
ATOM    979  HB3 SER X  68      23.046  27.388  65.497  0.00  0.00           H
ATOM    980  OG  SER X  68      24.281  26.714  67.043  0.00  0.00           O
ATOM    981  HG  SER X  68      24.499  25.929  66.536  0.00  0.00           H
ATOM    982  C   SER X  68      24.084  29.522  66.784  0.00  0.00           C
ATOM    983  O   SER X  68      25.119  29.616  67.412  0.00  0.00           O
ATOM    984  N   LYS X  69      23.834  30.166  65.675  0.00  0.00           N
ATOM    985  H   LYS X  69      22.876  30.089  65.365  0.00  0.00           H
ATOM    986  CA  LYS X  69      24.750  31.098  65.027  0.00  0.00           C
ATOM    987  HA  LYS X  69      25.415  31.516  65.783  0.00  0.00           H
ATOM    988  CB  LYS X  69      25.671  30.316  63.998  0.00  0.00           C
ATOM    989  HB2 LYS X  69      26.063  29.504  64.610  0.00  0.00           H
ATOM    990  HB3 LYS X  69      25.172  29.997  63.083  0.00  0.00           H
ATOM    991  CG  LYS X  69      26.911  31.257  63.697  0.00  0.00           C
ATOM    992  HG2 LYS X  69      26.577  32.109  63.105  0.00  0.00           H
ATOM    993  HG3 LYS X  69      27.374  31.543  64.641  0.00  0.00           H
ATOM    994  CD  LYS X  69      27.885  30.373  62.918  0.00  0.00           C
ATOM    995  HD2 LYS X  69      28.174  29.590  63.620  0.00  0.00           H
ATOM    996  HD3 LYS X  69      27.450  29.908  62.034  0.00  0.00           H
ATOM    997  CE  LYS X  69      29.093  31.170  62.440  0.00  0.00           C
ATOM    998  HE2 LYS X  69      28.838  31.688  61.515  0.00  0.00           H
ATOM    999  HE3 LYS X  69      29.442  31.919  63.151  0.00  0.00           H
ATOM   1000  NZ  LYS X  69      30.218  30.290  61.947  0.00  0.00           N
ATOM   1001  HZ1 LYS X  69      31.100  30.732  61.730  0.00  0.00           H
ATOM   1002  HZ2 LYS X  69      30.389  29.554  62.617  0.00  0.00           H
ATOM   1003  HZ3 LYS X  69      29.947  29.730  61.151  0.00  0.00           H
ATOM   1004  C   LYS X  69      23.994  32.236  64.403  0.00  0.00           C
ATOM   1005  O   LYS X  69      22.991  31.978  63.728  0.00  0.00           O
ATOM   1006  N   SER X  70      24.492  33.492  64.388  0.00  0.00           N
ATOM   1007  H   SER X  70      25.294  33.741  64.950  0.00  0.00           H
ATOM   1008  CA  SER X  70      23.957  34.664  63.697  0.00  0.00           C
ATOM   1009  HA  SER X  70      23.233  34.360  62.942  0.00  0.00           H
ATOM   1010  CB  SER X  70      23.153  35.550  64.719  0.00  0.00           C
ATOM   1011  HB2 SER X  70      23.832  36.033  65.422  0.00  0.00           H
ATOM   1012  HB3 SER X  70      22.686  36.334  64.122  0.00  0.00           H
ATOM   1013  OG  SER X  70      22.071  34.839  65.320  0.00  0.00           O
ATOM   1014  HG  SER X  70      22.362  34.153  65.925  0.00  0.00           H
ATOM   1015  C   SER X  70      24.991  35.439  62.978  0.00  0.00           C
ATOM   1016  O   SER X  70      25.999  35.732  63.604  0.00  0.00           O
ATOM   1017  N   ILE X  71      24.849  35.543  61.629  0.00  0.00           N
ATOM   1018  H   ILE X  71      23.952  35.170  61.354  0.00  0.00           H
ATOM   1019  CA  ILE X  71      25.864  35.956  60.639  0.00  0.00           C
ATOM   1020  HA  ILE X  71      26.799  36.199  61.145  0.00  0.00           H
ATOM   1021  CB  ILE X  71      26.087  34.697  59.802  0.00  0.00           C
ATOM   1022  HB  ILE X  71      25.176  34.322  59.335  0.00  0.00           H
ATOM   1023  CG2 ILE X  71      27.021  35.084  58.641  0.00  0.00           C
ATOM   1024 HG21 ILE X  71      26.434  35.740  57.999  0.00  0.00           H
ATOM   1025 HG22 ILE X  71      28.043  35.412  58.828  0.00  0.00           H
ATOM   1026 HG23 ILE X  71      27.123  34.166  58.062  0.00  0.00           H
ATOM   1027  CG1 ILE X  71      26.651  33.434  60.434  0.00  0.00           C
ATOM   1028 HG12 ILE X  71      27.532  33.058  59.912  0.00  0.00           H
ATOM   1029 HG13 ILE X  71      26.821  33.575  61.501  0.00  0.00           H
ATOM   1030  CD1 ILE X  71      25.729  32.220  60.380  0.00  0.00           C
ATOM   1031 HD11 ILE X  71      24.749  32.455  60.797  0.00  0.00           H
ATOM   1032 HD12 ILE X  71      25.538  31.970  59.337  0.00  0.00           H
ATOM   1033 HD13 ILE X  71      26.217  31.432  60.953  0.00  0.00           H
ATOM   1034  C   ILE X  71      25.374  37.129  59.856  0.00  0.00           C
ATOM   1035  O   ILE X  71      24.553  37.038  58.942  0.00  0.00           O
ATOM   1036  N   VAL X  72      25.876  38.304  60.256  0.00  0.00           N
ATOM   1037  H   VAL X  72      26.592  38.260  60.966  0.00  0.00           H
ATOM   1038  CA  VAL X  72      25.714  39.486  59.392  0.00  0.00           C
ATOM   1039  HA  VAL X  72      24.660  39.574  59.129  0.00  0.00           H
ATOM   1040  CB  VAL X  72      26.202  40.820  59.940  0.00  0.00           C
ATOM   1041  HB  VAL X  72      25.737  41.598  59.336  0.00  0.00           H
ATOM   1042  CG1 VAL X  72      25.682  41.052  61.406  0.00  0.00           C
ATOM   1043 HG11 VAL X  72      24.622  41.304  61.424  0.00  0.00           H
ATOM   1044 HG12 VAL X  72      25.895  40.152  61.984  0.00  0.00           H
ATOM   1045 HG13 VAL X  72      26.280  41.814  61.906  0.00  0.00           H
ATOM   1046  CG2 VAL X  72      27.734  40.950  60.150  0.00  0.00           C
ATOM   1047 HG21 VAL X  72      27.793  42.003  60.423  0.00  0.00           H
ATOM   1048 HG22 VAL X  72      28.234  40.282  60.851  0.00  0.00           H
ATOM   1049 HG23 VAL X  72      28.281  40.835  59.214  0.00  0.00           H
ATOM   1050  C   VAL X  72      26.561  39.388  58.082  0.00  0.00           C
ATOM   1051  O   VAL X  72      27.540  38.613  57.957  0.00  0.00           O
ATOM   1052  N   HIE X  73      26.145  40.103  57.072  0.00  0.00           N
ATOM   1053  H   HIE X  73      25.495  40.821  57.357  0.00  0.00           H
ATOM   1054  CA  HIE X  73      26.795  40.185  55.770  0.00  0.00           C
ATOM   1055  HA  HIE X  73      26.912  39.178  55.370  0.00  0.00           H
ATOM   1056  CB  HIE X  73      25.904  40.966  54.768  0.00  0.00           C
ATOM   1057  HB2 HIE X  73      24.898  40.545  54.759  0.00  0.00           H
ATOM   1058  HB3 HIE X  73      25.850  41.983  55.158  0.00  0.00           H
ATOM   1059  CG  HIE X  73      26.302  40.871  53.307  0.00  0.00           C
ATOM   1060  ND1 HIE X  73      27.394  41.552  52.742  0.00  0.00           N
ATOM   1061  CE1 HIE X  73      27.378  41.272  51.410  0.00  0.00           C
ATOM   1062  HE1 HIE X  73      28.118  41.637  50.712  0.00  0.00           H
ATOM   1063  NE2 HIE X  73      26.477  40.382  51.161  0.00  0.00           N
ATOM   1064  HE2 HIE X  73      26.346  39.972  50.248  0.00  0.00           H
ATOM   1065  CD2 HIE X  73      25.727  40.068  52.305  0.00  0.00           C
ATOM   1066  HD2 HIE X  73      24.960  39.337  52.516  0.00  0.00           H
ATOM   1067  C   HIE X  73      28.060  40.891  55.928  0.00  0.00           C
ATOM   1068  O   HIE X  73      28.224  41.841  56.731  0.00  0.00           O
ATOM   1069  N   PRO X  74      29.130  40.478  55.220  0.00  0.00           N
ATOM   1070  CD  PRO X  74      29.289  39.362  54.285  0.00  0.00           C
ATOM   1071  HD2 PRO X  74      29.103  39.764  53.289  0.00  0.00           H
ATOM   1072  HD3 PRO X  74      28.606  38.518  54.383  0.00  0.00           H
ATOM   1073  CG  PRO X  74      30.748  39.011  54.293  0.00  0.00           C
ATOM   1074  HG2 PRO X  74      30.933  38.727  53.256  0.00  0.00           H
ATOM   1075  HG3 PRO X  74      30.965  38.198  54.985  0.00  0.00           H
ATOM   1076  CB  PRO X  74      31.508  40.234  54.664  0.00  0.00           C
ATOM   1077  HB2 PRO X  74      31.761  40.861  53.808  0.00  0.00           H
ATOM   1078  HB3 PRO X  74      32.359  39.942  55.279  0.00  0.00           H
ATOM   1079  CA  PRO X  74      30.458  41.034  55.505  0.00  0.00           C
ATOM   1080  HA  PRO X  74      30.674  40.785  56.544  0.00  0.00           H
ATOM   1081  C   PRO X  74      30.694  42.524  55.151  0.00  0.00           C
ATOM   1082  O   PRO X  74      31.732  43.049  55.483  0.00  0.00           O
ATOM   1083  N   SER X  75      29.785  43.197  54.464  0.00  0.00           N
ATOM   1084  H   SER X  75      29.045  42.575  54.172  0.00  0.00           H
ATOM   1085  CA  SER X  75      29.810  44.614  54.053  0.00  0.00           C
ATOM   1086  HA  SER X  75      30.781  45.017  54.342  0.00  0.00           H
ATOM   1087  CB  SER X  75      29.646  44.783  52.548  0.00  0.00           C
ATOM   1088  HB2 SER X  75      28.639  44.530  52.216  0.00  0.00           H
ATOM   1089  HB3 SER X  75      29.837  45.827  52.302  0.00  0.00           H
ATOM   1090  OG  SER X  75      30.493  43.952  51.768  0.00  0.00           O
ATOM   1091  HG  SER X  75      30.156  43.990  50.870  0.00  0.00           H
ATOM   1092  C   SER X  75      28.835  45.496  54.866  0.00  0.00           C
ATOM   1093  O   SER X  75      28.360  46.488  54.403  0.00  0.00           O
ATOM   1094  N   TYR X  76      28.321  45.030  56.036  0.00  0.00           N
ATOM   1095  H   TYR X  76      28.710  44.196  56.452  0.00  0.00           H
ATOM   1096  CA  TYR X  76      27.493  45.745  56.996  0.00  0.00           C
ATOM   1097  HA  TYR X  76      26.603  46.042  56.442  0.00  0.00           H
ATOM   1098  CB  TYR X  76      27.113  44.867  58.190  0.00  0.00           C
ATOM   1099  HB2 TYR X  76      26.608  43.982  57.802  0.00  0.00           H
ATOM   1100  HB3 TYR X  76      28.073  44.603  58.634  0.00  0.00           H
ATOM   1101  CG  TYR X  76      26.209  45.600  59.268  0.00  0.00           C
ATOM   1102  CD1 TYR X  76      26.594  45.372  60.585  0.00  0.00           C
ATOM   1103  HD1 TYR X  76      27.458  44.762  60.805  0.00  0.00           H
ATOM   1104  CE1 TYR X  76      25.834  45.963  61.590  0.00  0.00           C
ATOM   1105  HE1 TYR X  76      26.106  45.884  62.632  0.00  0.00           H
ATOM   1106  CZ  TYR X  76      24.802  46.838  61.276  0.00  0.00           C
ATOM   1107  OH  TYR X  76      23.892  47.352  62.204  0.00  0.00           O
ATOM   1108  HH  TYR X  76      23.976  46.883  63.037  0.00  0.00           H
ATOM   1109  CE2 TYR X  76      24.378  46.955  59.944  0.00  0.00           C
ATOM   1110  HE2 TYR X  76      23.510  47.538  59.673  0.00  0.00           H
ATOM   1111  CD2 TYR X  76      25.055  46.340  58.928  0.00  0.00           C
ATOM   1112  HD2 TYR X  76      24.684  46.446  57.919  0.00  0.00           H
ATOM   1113  C   TYR X  76      28.138  47.008  57.481  0.00  0.00           C
ATOM   1114  O   TYR X  76      29.351  47.010  57.875  0.00  0.00           O
ATOM   1115  N   ASN X  77      27.333  48.067  57.797  0.00  0.00           N
ATOM   1116  H   ASN X  77      26.405  48.111  57.401  0.00  0.00           H
ATOM   1117  CA  ASN X  77      27.758  49.287  58.499  0.00  0.00           C
ATOM   1118  HA  ASN X  77      28.619  48.958  59.080  0.00  0.00           H
ATOM   1119  CB  ASN X  77      28.218  50.268  57.337  0.00  0.00           C
ATOM   1120  HB2 ASN X  77      28.995  49.874  56.681  0.00  0.00           H
ATOM   1121  HB3 ASN X  77      27.373  50.492  56.687  0.00  0.00           H
ATOM   1122  CG  ASN X  77      28.817  51.592  57.921  0.00  0.00           C
ATOM   1123  OD1 ASN X  77      28.905  51.821  59.119  0.00  0.00           O
ATOM   1124  ND2 ASN X  77      29.306  52.428  57.045  0.00  0.00           N
ATOM   1125 HD21 ASN X  77      29.694  53.312  57.343  0.00  0.00           H
ATOM   1126 HD22 ASN X  77      29.274  52.216  56.058  0.00  0.00           H
ATOM   1127  C   ASN X  77      26.678  49.857  59.385  0.00  0.00           C
ATOM   1128  O   ASN X  77      25.807  50.558  58.913  0.00  0.00           O
ATOM   1129  N   SER X  78      26.893  49.740  60.681  0.00  0.00           N
ATOM   1130  H   SER X  78      27.619  49.069  60.890  0.00  0.00           H
ATOM   1131  CA  SER X  78      25.989  50.166  61.764  0.00  0.00           C
ATOM   1132  HA  SER X  78      25.081  49.566  61.697  0.00  0.00           H
ATOM   1133  CB  SER X  78      26.613  49.918  63.114  0.00  0.00           C
ATOM   1134  HB2 SER X  78      25.771  49.881  63.805  0.00  0.00           H
ATOM   1135  HB3 SER X  78      27.119  48.956  63.189  0.00  0.00           H
ATOM   1136  OG  SER X  78      27.454  50.966  63.433  0.00  0.00           O
ATOM   1137  HG  SER X  78      28.261  50.950  62.914  0.00  0.00           H
ATOM   1138  C   SER X  78      25.638  51.711  61.640  0.00  0.00           C
ATOM   1139  O   SER X  78      24.576  52.209  62.073  0.00  0.00           O
ATOM   1140  N   ASN X  79      26.519  52.535  61.116  0.00  0.00           N
ATOM   1141  H   ASN X  79      27.394  52.126  60.822  0.00  0.00           H
ATOM   1142  CA  ASN X  79      26.477  54.009  61.152  0.00  0.00           C
ATOM   1143  HA  ASN X  79      26.180  54.395  62.127  0.00  0.00           H
ATOM   1144  CB  ASN X  79      27.796  54.664  60.804  0.00  0.00           C
ATOM   1145  HB2 ASN X  79      28.129  54.290  59.836  0.00  0.00           H
ATOM   1146  HB3 ASN X  79      27.629  55.741  60.828  0.00  0.00           H
ATOM   1147  CG  ASN X  79      28.930  54.327  61.794  0.00  0.00           C
ATOM   1148  OD1 ASN X  79      30.069  54.138  61.399  0.00  0.00           O
ATOM   1149  ND2 ASN X  79      28.654  53.899  63.012  0.00  0.00           N
ATOM   1150 HD21 ASN X  79      29.371  53.560  63.637  0.00  0.00           H
ATOM   1151 HD22 ASN X  79      27.825  54.250  63.470  0.00  0.00           H
ATOM   1152  C   ASN X  79      25.502  54.452  60.120  0.00  0.00           C
ATOM   1153  O   ASN X  79      24.826  55.487  60.371  0.00  0.00           O
ATOM   1154  N   THR X  80      25.369  53.739  59.034  0.00  0.00           N
ATOM   1155  H   THR X  80      25.958  52.929  58.906  0.00  0.00           H
ATOM   1156  CA  THR X  80      24.608  54.167  57.821  0.00  0.00           C
ATOM   1157  HA  THR X  80      24.020  55.041  58.105  0.00  0.00           H
ATOM   1158  CB  THR X  80      25.617  54.469  56.653  0.00  0.00           C
ATOM   1159  HB  THR X  80      25.072  54.924  55.826  0.00  0.00           H
ATOM   1160  CG2 THR X  80      26.650  55.493  57.098  0.00  0.00           C
ATOM   1161 HG21 THR X  80      27.313  55.116  57.877  0.00  0.00           H
ATOM   1162 HG22 THR X  80      27.262  55.816  56.256  0.00  0.00           H
ATOM   1163 HG23 THR X  80      26.142  56.344  57.552  0.00  0.00           H
ATOM   1164  OG1 THR X  80      26.301  53.278  56.135  0.00  0.00           O
ATOM   1165  HG1 THR X  80      26.824  53.592  55.394  0.00  0.00           H
ATOM   1166  C   THR X  80      23.607  53.054  57.402  0.00  0.00           C
ATOM   1167  O   THR X  80      22.713  53.374  56.597  0.00  0.00           O
ATOM   1168  N   LEU X  81      23.680  51.876  57.919  0.00  0.00           N
ATOM   1169  H   LEU X  81      24.467  51.692  58.525  0.00  0.00           H
ATOM   1170  CA  LEU X  81      22.745  50.785  57.707  0.00  0.00           C
ATOM   1171  HA  LEU X  81      23.272  49.949  58.166  0.00  0.00           H
ATOM   1172  CB  LEU X  81      21.354  50.758  58.400  0.00  0.00           C
ATOM   1173  HB2 LEU X  81      20.658  51.436  57.905  0.00  0.00           H
ATOM   1174  HB3 LEU X  81      20.991  49.735  58.302  0.00  0.00           H
ATOM   1175  CG  LEU X  81      21.160  51.038  59.882  0.00  0.00           C
ATOM   1176  HG  LEU X  81      21.694  51.944  60.166  0.00  0.00           H
ATOM   1177  CD1 LEU X  81      19.747  51.118  60.251  0.00  0.00           C
ATOM   1178 HD11 LEU X  81      19.386  52.004  59.729  0.00  0.00           H
ATOM   1179 HD12 LEU X  81      19.211  50.212  59.968  0.00  0.00           H
ATOM   1180 HD13 LEU X  81      19.646  51.374  61.306  0.00  0.00           H
ATOM   1181  CD2 LEU X  81      21.794  49.942  60.805  0.00  0.00           C
ATOM   1182 HD21 LEU X  81      21.776  50.213  61.860  0.00  0.00           H
ATOM   1183 HD22 LEU X  81      21.169  49.055  60.700  0.00  0.00           H
ATOM   1184 HD23 LEU X  81      22.789  49.711  60.422  0.00  0.00           H
ATOM   1185  C   LEU X  81      22.702  50.265  56.237  0.00  0.00           C
ATOM   1186  O   LEU X  81      21.708  49.676  55.716  0.00  0.00           O
ATOM   1187  N   ASN X  82      23.865  50.266  55.604  0.00  0.00           N
ATOM   1188  H   ASN X  82      24.684  50.692  56.015  0.00  0.00           H
ATOM   1189  CA  ASN X  82      24.240  49.586  54.320  0.00  0.00           C
ATOM   1190  HA  ASN X  82      23.529  49.635  53.496  0.00  0.00           H
ATOM   1191  CB  ASN X  82      25.482  50.246  53.754  0.00  0.00           C
ATOM   1192  HB2 ASN X  82      25.447  51.329  53.870  0.00  0.00           H
ATOM   1193  HB3 ASN X  82      26.383  49.978  54.306  0.00  0.00           H
ATOM   1194  CG  ASN X  82      25.749  49.868  52.342  0.00  0.00           C
ATOM   1195  OD1 ASN X  82      24.838  49.566  51.609  0.00  0.00           O
ATOM   1196  ND2 ASN X  82      26.989  49.695  52.022  0.00  0.00           N
ATOM   1197 HD21 ASN X  82      27.207  49.347  51.099  0.00  0.00           H
ATOM   1198 HD22 ASN X  82      27.690  49.755  52.746  0.00  0.00           H
ATOM   1199  C   ASN X  82      24.423  48.119  54.663  0.00  0.00           C
ATOM   1200  O   ASN X  82      25.028  47.808  55.687  0.00  0.00           O
ATOM   1201  N   ASN X  83      23.868  47.169  53.838  0.00  0.00           N
ATOM   1202  H   ASN X  83      23.186  47.370  53.121  0.00  0.00           H
ATOM   1203  CA  ASN X  83      23.848  45.702  54.112  0.00  0.00           C
ATOM   1204  HA  ASN X  83      23.043  45.262  53.523  0.00  0.00           H
ATOM   1205  CB  ASN X  83      25.180  45.025  53.731  0.00  0.00           C
ATOM   1206  HB2 ASN X  83      25.934  45.279  54.476  0.00  0.00           H
ATOM   1207  HB3 ASN X  83      25.184  43.935  53.757  0.00  0.00           H
ATOM   1208  CG  ASN X  83      25.671  45.357  52.290  0.00  0.00           C
ATOM   1209  OD1 ASN X  83      25.135  44.795  51.332  0.00  0.00           O
ATOM   1210  ND2 ASN X  83      26.729  46.057  52.113  0.00  0.00           N
ATOM   1211 HD21 ASN X  83      26.883  46.551  51.245  0.00  0.00           H
ATOM   1212 HD22 ASN X  83      27.144  46.405  52.965  0.00  0.00           H
ATOM   1213  C   ASN X  83      23.355  45.375  55.593  0.00  0.00           C
ATOM   1214  O   ASN X  83      24.027  44.626  56.303  0.00  0.00           O
ATOM   1215  N   ASP X  84      22.227  45.973  56.048  0.00  0.00           N
ATOM   1216  H   ASP X  84      21.778  46.726  55.547  0.00  0.00           H
ATOM   1217  CA  ASP X  84      21.583  45.684  57.291  0.00  0.00           C
ATOM   1218  HA  ASP X  84      22.296  45.520  58.100  0.00  0.00           H
ATOM   1219  CB  ASP X  84      20.821  46.966  57.705  0.00  0.00           C
ATOM   1220  HB2 ASP X  84      21.600  47.724  57.788  0.00  0.00           H
ATOM   1221  HB3 ASP X  84      20.138  47.190  56.885  0.00  0.00           H
ATOM   1222  CG  ASP X  84      19.947  46.950  58.922  0.00  0.00           C
ATOM   1223  OD1 ASP X  84      20.356  46.353  59.915  0.00  0.00           O
ATOM   1224  OD2 ASP X  84      18.835  47.470  58.959  0.00  0.00           O
ATOM   1225  C   ASP X  84      20.712  44.376  57.100  0.00  0.00           C
ATOM   1226  O   ASP X  84      19.521  44.440  57.172  0.00  0.00           O
ATOM   1227  N   ILE X  85      21.404  43.236  56.866  0.00  0.00           N
ATOM   1228  H   ILE X  85      22.413  43.189  56.878  0.00  0.00           H
ATOM   1229  CA  ILE X  85      20.761  41.891  56.726  0.00  0.00           C
ATOM   1230  HA  ILE X  85      19.918  41.954  57.414  0.00  0.00           H
ATOM   1231  CB  ILE X  85      20.403  41.615  55.232  0.00  0.00           C
ATOM   1232  HB  ILE X  85      19.705  42.405  54.955  0.00  0.00           H
ATOM   1233  CG2 ILE X  85      21.610  41.645  54.319  0.00  0.00           C
ATOM   1234 HG21 ILE X  85      22.291  40.831  54.565  0.00  0.00           H
ATOM   1235 HG22 ILE X  85      21.212  41.450  53.323  0.00  0.00           H
ATOM   1236 HG23 ILE X  85      22.225  42.545  54.313  0.00  0.00           H
ATOM   1237  CG1 ILE X  85      19.541  40.323  55.144  0.00  0.00           C
ATOM   1238 HG12 ILE X  85      20.161  39.482  55.455  0.00  0.00           H
ATOM   1239 HG13 ILE X  85      18.813  40.370  55.954  0.00  0.00           H
ATOM   1240  CD1 ILE X  85      18.933  40.017  53.794  0.00  0.00           C
ATOM   1241 HD11 ILE X  85      18.103  40.697  53.604  0.00  0.00           H
ATOM   1242 HD12 ILE X  85      19.587  40.068  52.923  0.00  0.00           H
ATOM   1243 HD13 ILE X  85      18.470  39.031  53.756  0.00  0.00           H
ATOM   1244  C   ILE X  85      21.700  40.824  57.310  0.00  0.00           C
ATOM   1245  O   ILE X  85      22.935  40.918  57.112  0.00  0.00           O
ATOM   1246  N   MET X  86      21.092  39.793  58.008  0.00  0.00           N
ATOM   1247  H   MET X  86      20.119  39.938  58.238  0.00  0.00           H
ATOM   1248  CA  MET X  86      21.862  38.771  58.764  0.00  0.00           C
ATOM   1249  HA  MET X  86      22.864  38.690  58.343  0.00  0.00           H
ATOM   1250  CB  MET X  86      21.922  39.394  60.239  0.00  0.00           C
ATOM   1251  HB2 MET X  86      22.637  40.216  60.205  0.00  0.00           H
ATOM   1252  HB3 MET X  86      20.964  39.815  60.545  0.00  0.00           H
ATOM   1253  CG  MET X  86      22.300  38.374  61.287  0.00  0.00           C
ATOM   1254  HG2 MET X  86      21.437  37.719  61.167  0.00  0.00           H
ATOM   1255  HG3 MET X  86      23.217  37.831  61.060  0.00  0.00           H
ATOM   1256  SD  MET X  86      22.369  38.887  63.004  0.00  0.00           S
ATOM   1257  CE  MET X  86      20.801  39.764  63.263  0.00  0.00           C
ATOM   1258  HE1 MET X  86      21.102  40.801  63.119  0.00  0.00           H
ATOM   1259  HE2 MET X  86      19.931  39.453  62.685  0.00  0.00           H
ATOM   1260  HE3 MET X  86      20.537  39.816  64.320  0.00  0.00           H
ATOM   1261  C   MET X  86      21.065  37.420  58.719  0.00  0.00           C
ATOM   1262  O   MET X  86      19.820  37.355  58.827  0.00  0.00           O
ATOM   1263  N   LEU X  87      21.850  36.334  58.820  0.00  0.00           N
ATOM   1264  H   LEU X  87      22.817  36.457  59.084  0.00  0.00           H
ATOM   1265  CA  LEU X  87      21.305  35.012  58.657  0.00  0.00           C
ATOM   1266  HA  LEU X  87      20.218  35.089  58.668  0.00  0.00           H
ATOM   1267  CB  LEU X  87      21.816  34.321  57.346  0.00  0.00           C
ATOM   1268  HB2 LEU X  87      22.084  35.145  56.684  0.00  0.00           H
ATOM   1269  HB3 LEU X  87      22.717  33.785  57.641  0.00  0.00           H
ATOM   1270  CG  LEU X  87      20.936  33.414  56.519  0.00  0.00           C
ATOM   1271  HG  LEU X  87      20.370  32.707  57.125  0.00  0.00           H
ATOM   1272  CD1 LEU X  87      19.844  34.085  55.654  0.00  0.00           C
ATOM   1273 HD11 LEU X  87      20.321  34.788  54.971  0.00  0.00           H
ATOM   1274 HD12 LEU X  87      19.246  33.361  55.099  0.00  0.00           H
ATOM   1275 HD13 LEU X  87      19.271  34.796  56.250  0.00  0.00           H
ATOM   1276  CD2 LEU X  87      21.756  32.581  55.542  0.00  0.00           C
ATOM   1277 HD21 LEU X  87      22.509  33.129  54.975  0.00  0.00           H
ATOM   1278 HD22 LEU X  87      22.303  31.880  56.174  0.00  0.00           H
ATOM   1279 HD23 LEU X  87      21.045  32.109  54.864  0.00  0.00           H
ATOM   1280  C   LEU X  87      21.522  34.193  59.914  0.00  0.00           C
ATOM   1281  O   LEU X  87      22.679  34.263  60.386  0.00  0.00           O
ATOM   1282  N   ILE X  88      20.530  33.317  60.311  0.00  0.00           N
ATOM   1283  H   ILE X  88      19.695  33.378  59.746  0.00  0.00           H
ATOM   1284  CA  ILE X  88      20.438  33.014  61.704  0.00  0.00           C
ATOM   1285  HA  ILE X  88      21.381  33.281  62.181  0.00  0.00           H
ATOM   1286  CB  ILE X  88      19.415  33.805  62.582  0.00  0.00           C
ATOM   1287  HB  ILE X  88      18.412  33.587  62.216  0.00  0.00           H
ATOM   1288  CG2 ILE X  88      19.434  33.403  64.111  0.00  0.00           C
ATOM   1289 HG21 ILE X  88      20.257  32.725  64.336  0.00  0.00           H
ATOM   1290 HG22 ILE X  88      19.658  34.253  64.754  0.00  0.00           H
ATOM   1291 HG23 ILE X  88      18.549  32.890  64.488  0.00  0.00           H
ATOM   1292  CG1 ILE X  88      19.563  35.429  62.444  0.00  0.00           C
ATOM   1293 HG12 ILE X  88      20.610  35.705  62.565  0.00  0.00           H
ATOM   1294 HG13 ILE X  88      19.541  35.564  61.362  0.00  0.00           H
ATOM   1295  CD1 ILE X  88      18.501  36.250  63.127  0.00  0.00           C
ATOM   1296 HD11 ILE X  88      17.521  35.981  62.731  0.00  0.00           H
ATOM   1297 HD12 ILE X  88      18.551  36.035  64.195  0.00  0.00           H
ATOM   1298 HD13 ILE X  88      18.709  37.306  62.959  0.00  0.00           H
ATOM   1299  C   ILE X  88      20.071  31.588  61.843  0.00  0.00           C
ATOM   1300  O   ILE X  88      18.966  31.148  61.589  0.00  0.00           O
ATOM   1301  N   LYS X  89      21.086  30.740  62.076  0.00  0.00           N
ATOM   1302  H   LYS X  89      21.985  31.105  62.356  0.00  0.00           H
ATOM   1303  CA  LYS X  89      20.817  29.325  62.377  0.00  0.00           C
ATOM   1304  HA  LYS X  89      20.162  28.923  61.604  0.00  0.00           H
ATOM   1305  CB  LYS X  89      22.124  28.490  62.294  0.00  0.00           C
ATOM   1306  HB2 LYS X  89      22.682  28.813  61.415  0.00  0.00           H
ATOM   1307  HB3 LYS X  89      22.672  28.625  63.227  0.00  0.00           H
ATOM   1308  CG  LYS X  89      21.879  26.923  62.171  0.00  0.00           C
ATOM   1309  HG2 LYS X  89      21.625  26.620  63.187  0.00  0.00           H
ATOM   1310  HG3 LYS X  89      21.144  26.634  61.421  0.00  0.00           H
ATOM   1311  CD  LYS X  89      23.120  26.110  61.816  0.00  0.00           C
ATOM   1312  HD2 LYS X  89      23.716  26.551  61.017  0.00  0.00           H
ATOM   1313  HD3 LYS X  89      23.717  25.990  62.720  0.00  0.00           H
ATOM   1314  CE  LYS X  89      22.713  24.703  61.241  0.00  0.00           C
ATOM   1315  HE2 LYS X  89      21.963  24.181  61.835  0.00  0.00           H
ATOM   1316  HE3 LYS X  89      22.282  24.798  60.244  0.00  0.00           H
ATOM   1317  NZ  LYS X  89      24.002  23.918  61.093  0.00  0.00           N
ATOM   1318  HZ1 LYS X  89      23.708  23.062  60.643  0.00  0.00           H
ATOM   1319  HZ2 LYS X  89      24.610  24.414  60.458  0.00  0.00           H
ATOM   1320  HZ3 LYS X  89      24.470  23.650  61.947  0.00  0.00           H
ATOM   1321  C   LYS X  89      20.118  29.013  63.672  0.00  0.00           C
ATOM   1322  O   LYS X  89      20.566  29.401  64.743  0.00  0.00           O
ATOM   1323  N   LEU X  90      19.132  28.120  63.656  0.00  0.00           N
ATOM   1324  H   LEU X  90      18.836  27.756  62.762  0.00  0.00           H
ATOM   1325  CA  LEU X  90      18.422  27.632  64.897  0.00  0.00           C
ATOM   1326  HA  LEU X  90      18.361  28.397  65.670  0.00  0.00           H
ATOM   1327  CB  LEU X  90      17.017  27.346  64.522  0.00  0.00           C
ATOM   1328  HB2 LEU X  90      16.996  26.580  63.747  0.00  0.00           H
ATOM   1329  HB3 LEU X  90      16.474  26.917  65.364  0.00  0.00           H
ATOM   1330  CG  LEU X  90      16.233  28.457  63.843  0.00  0.00           C
ATOM   1331  HG  LEU X  90      16.478  28.612  62.792  0.00  0.00           H
ATOM   1332  CD1 LEU X  90      14.768  28.115  63.834  0.00  0.00           C
ATOM   1333 HD11 LEU X  90      14.626  27.153  63.342  0.00  0.00           H
ATOM   1334 HD12 LEU X  90      14.302  28.031  64.816  0.00  0.00           H
ATOM   1335 HD13 LEU X  90      14.259  28.890  63.262  0.00  0.00           H
ATOM   1336  CD2 LEU X  90      16.478  29.858  64.482  0.00  0.00           C
ATOM   1337 HD21 LEU X  90      16.123  29.750  65.507  0.00  0.00           H
ATOM   1338 HD22 LEU X  90      17.518  30.176  64.410  0.00  0.00           H
ATOM   1339 HD23 LEU X  90      15.871  30.579  63.936  0.00  0.00           H
ATOM   1340  C   LEU X  90      19.144  26.485  65.589  0.00  0.00           C
ATOM   1341  O   LEU X  90      19.885  25.775  64.940  0.00  0.00           O
ATOM   1342  N   LYS X  91      18.921  26.303  66.933  0.00  0.00           N
ATOM   1343  H   LYS X  91      18.495  27.006  67.520  0.00  0.00           H
ATOM   1344  CA  LYS X  91      19.644  25.288  67.750  0.00  0.00           C
ATOM   1345  HA  LYS X  91      20.669  25.394  67.393  0.00  0.00           H
ATOM   1346  CB  LYS X  91      19.489  25.445  69.211  0.00  0.00           C
ATOM   1347  HB2 LYS X  91      19.882  26.457  69.312  0.00  0.00           H
ATOM   1348  HB3 LYS X  91      18.429  25.497  69.460  0.00  0.00           H
ATOM   1349  CG  LYS X  91      20.202  24.536  70.214  0.00  0.00           C
ATOM   1350  HG2 LYS X  91      19.979  24.822  71.242  0.00  0.00           H
ATOM   1351  HG3 LYS X  91      19.702  23.580  70.059  0.00  0.00           H
ATOM   1352  CD  LYS X  91      21.749  24.479  69.989  0.00  0.00           C
ATOM   1353  HD2 LYS X  91      21.967  24.304  68.935  0.00  0.00           H
ATOM   1354  HD3 LYS X  91      22.102  25.476  70.251  0.00  0.00           H
ATOM   1355  CE  LYS X  91      22.339  23.427  70.849  0.00  0.00           C
ATOM   1356  HE2 LYS X  91      22.028  22.405  70.635  0.00  0.00           H
ATOM   1357  HE3 LYS X  91      23.399  23.495  70.606  0.00  0.00           H
ATOM   1358  NZ  LYS X  91      22.168  23.575  72.301  0.00  0.00           N
ATOM   1359  HZ1 LYS X  91      22.690  22.863  72.791  0.00  0.00           H
ATOM   1360  HZ2 LYS X  91      22.342  24.546  72.518  0.00  0.00           H
ATOM   1361  HZ3 LYS X  91      21.185  23.385  72.440  0.00  0.00           H
ATOM   1362  C   LYS X  91      19.180  23.837  67.446  0.00  0.00           C
ATOM   1363  O   LYS X  91      19.857  22.864  67.708  0.00  0.00           O
ATOM   1364  N   SER X  92      17.957  23.688  67.049  0.00  0.00           N
ATOM   1365  H   SER X  92      17.394  24.526  67.036  0.00  0.00           H
ATOM   1366  CA  SER X  92      17.393  22.496  66.375  0.00  0.00           C
ATOM   1367  HA  SER X  92      18.195  21.923  65.910  0.00  0.00           H
ATOM   1368  CB  SER X  92      16.779  21.500  67.393  0.00  0.00           C
ATOM   1369  HB2 SER X  92      17.622  21.203  68.018  0.00  0.00           H
ATOM   1370  HB3 SER X  92      15.970  21.970  67.952  0.00  0.00           H
ATOM   1371  OG  SER X  92      16.307  20.289  66.743  0.00  0.00           O
ATOM   1372  HG  SER X  92      16.694  19.521  67.171  0.00  0.00           H
ATOM   1373  C   SER X  92      16.337  22.971  65.317  0.00  0.00           C
ATOM   1374  O   SER X  92      16.185  24.160  65.124  0.00  0.00           O
ATOM   1375  N   ALA X  93      15.629  21.930  64.748  0.00  0.00           N
ATOM   1376  H   ALA X  93      15.704  20.996  65.125  0.00  0.00           H
ATOM   1377  CA  ALA X  93      14.847  22.080  63.552  0.00  0.00           C
ATOM   1378  HA  ALA X  93      15.178  22.956  62.994  0.00  0.00           H
ATOM   1379  CB  ALA X  93      15.107  20.922  62.609  0.00  0.00           C
ATOM   1380  HB1 ALA X  93      14.581  20.895  61.655  0.00  0.00           H
ATOM   1381  HB2 ALA X  93      16.169  20.896  62.366  0.00  0.00           H
ATOM   1382  HB3 ALA X  93      14.755  20.025  63.119  0.00  0.00           H
ATOM   1383  C   ALA X  93      13.408  22.385  63.971  0.00  0.00           C
ATOM   1384  O   ALA X  93      12.838  21.589  64.656  0.00  0.00           O
ATOM   1385  N   ALA X  94      12.791  23.482  63.519  0.00  0.00           N
ATOM   1386  H   ALA X  94      13.283  24.105  62.894  0.00  0.00           H
ATOM   1387  CA  ALA X  94      11.377  23.718  63.685  0.00  0.00           C
ATOM   1388  HA  ALA X  94      11.253  23.603  64.762  0.00  0.00           H
ATOM   1389  CB  ALA X  94      11.045  25.199  63.270  0.00  0.00           C
ATOM   1390  HB1 ALA X  94      10.014  25.369  63.578  0.00  0.00           H
ATOM   1391  HB2 ALA X  94      11.714  25.845  63.839  0.00  0.00           H
ATOM   1392  HB3 ALA X  94      11.276  25.329  62.212  0.00  0.00           H
ATOM   1393  C   ALA X  94      10.408  22.663  63.018  0.00  0.00           C
ATOM   1394  O   ALA X  94      10.661  22.262  61.875  0.00  0.00           O
ATOM   1395  N   SER X  95       9.230  22.375  63.674  0.00  0.00           N
ATOM   1396  H   SER X  95       9.072  22.805  64.574  0.00  0.00           H
ATOM   1397  CA  SER X  95       8.072  21.701  63.044  0.00  0.00           C
ATOM   1398  HA  SER X  95       8.523  20.832  62.563  0.00  0.00           H
ATOM   1399  CB  SER X  95       7.083  21.126  64.074  0.00  0.00           C
ATOM   1400  HB2 SER X  95       6.581  21.974  64.539  0.00  0.00           H
ATOM   1401  HB3 SER X  95       6.257  20.676  63.523  0.00  0.00           H
ATOM   1402  OG  SER X  95       7.682  20.291  65.029  0.00  0.00           O
ATOM   1403  HG  SER X  95       8.447  19.873  64.627  0.00  0.00           H
ATOM   1404  C   SER X  95       7.360  22.613  62.041  0.00  0.00           C
ATOM   1405  O   SER X  95       6.898  23.697  62.398  0.00  0.00           O
ATOM   1406  N   LEU X  96       7.258  22.176  60.782  0.00  0.00           N
ATOM   1407  H   LEU X  96       7.551  21.260  60.473  0.00  0.00           H
ATOM   1408  CA  LEU X  96       6.480  22.919  59.772  0.00  0.00           C
ATOM   1409  HA  LEU X  96       6.687  23.937  60.100  0.00  0.00           H
ATOM   1410  CB  LEU X  96       6.875  22.566  58.350  0.00  0.00           C
ATOM   1411  HB2 LEU X  96       6.498  21.582  58.071  0.00  0.00           H
ATOM   1412  HB3 LEU X  96       6.476  23.352  57.709  0.00  0.00           H
ATOM   1413  CG  LEU X  96       8.424  22.706  58.164  0.00  0.00           C
ATOM   1414  HG  LEU X  96       9.049  22.102  58.821  0.00  0.00           H
ATOM   1415  CD1 LEU X  96       8.795  22.320  56.713  0.00  0.00           C
ATOM   1416 HD11 LEU X  96       9.877  22.261  56.595  0.00  0.00           H
ATOM   1417 HD12 LEU X  96       8.386  21.348  56.435  0.00  0.00           H
ATOM   1418 HD13 LEU X  96       8.453  23.083  56.014  0.00  0.00           H
ATOM   1419  CD2 LEU X  96       8.958  24.175  58.344  0.00  0.00           C
ATOM   1420 HD21 LEU X  96      10.028  24.283  58.166  0.00  0.00           H
ATOM   1421 HD22 LEU X  96       8.370  24.910  57.794  0.00  0.00           H
ATOM   1422 HD23 LEU X  96       8.898  24.514  59.378  0.00  0.00           H
ATOM   1423  C   LEU X  96       4.979  22.764  60.046  0.00  0.00           C
ATOM   1424  O   LEU X  96       4.591  21.636  60.351  0.00  0.00           O
ATOM   1425  N   ASN X  97       4.038  23.727  59.776  0.00  0.00           N
ATOM   1426  H   ASN X  97       4.402  24.547  59.312  0.00  0.00           H
ATOM   1427  CA  ASN X  97       2.516  23.658  59.994  0.00  0.00           C
ATOM   1428  HA  ASN X  97       2.134  22.800  59.441  0.00  0.00           H
ATOM   1429  CB  ASN X  97       2.218  23.422  61.485  0.00  0.00           C
ATOM   1430  HB2 ASN X  97       1.190  23.102  61.655  0.00  0.00           H
ATOM   1431  HB3 ASN X  97       2.802  22.577  61.847  0.00  0.00           H
ATOM   1432  CG  ASN X  97       2.632  24.511  62.378  0.00  0.00           C
ATOM   1433  OD1 ASN X  97       2.465  25.659  62.051  0.00  0.00           O
ATOM   1434  ND2 ASN X  97       3.288  24.299  63.510  0.00  0.00           N
ATOM   1435 HD21 ASN X  97       3.592  25.068  64.091  0.00  0.00           H
ATOM   1436 HD22 ASN X  97       3.581  23.367  63.766  0.00  0.00           H
ATOM   1437  C   ASN X  97       1.823  24.889  59.384  0.00  0.00           C
ATOM   1438  O   ASN X  97       2.430  25.572  58.607  0.00  0.00           O
ATOM   1439  N   SER X  98       0.485  25.000  59.578  0.00  0.00           N
ATOM   1440  H   SER X  98       0.016  24.399  60.241  0.00  0.00           H
ATOM   1441  CA  SER X  98      -0.268  26.138  58.957  0.00  0.00           C
ATOM   1442  HA  SER X  98       0.116  26.217  57.940  0.00  0.00           H
ATOM   1443  CB  SER X  98      -1.690  25.784  58.987  0.00  0.00           C
ATOM   1444  HB2 SER X  98      -2.311  26.526  58.484  0.00  0.00           H
ATOM   1445  HB3 SER X  98      -1.785  24.853  58.427  0.00  0.00           H
ATOM   1446  OG  SER X  98      -2.116  25.714  60.358  0.00  0.00           O
ATOM   1447  HG  SER X  98      -3.058  25.531  60.388  0.00  0.00           H
ATOM   1448  C   SER X  98       0.057  27.504  59.718  0.00  0.00           C
ATOM   1449  O   SER X  98      -0.410  28.563  59.296  0.00  0.00           O
ATOM   1450  N   ARG X  99       0.758  27.499  60.836  0.00  0.00           N
ATOM   1451  H   ARG X  99       1.106  26.615  61.180  0.00  0.00           H
ATOM   1452  CA  ARG X  99       1.248  28.760  61.484  0.00  0.00           C
ATOM   1453  HA  ARG X  99       0.667  29.589  61.080  0.00  0.00           H
ATOM   1454  CB  ARG X  99       0.995  28.705  63.005  0.00  0.00           C
ATOM   1455  HB2 ARG X  99       1.382  27.762  63.390  0.00  0.00           H
ATOM   1456  HB3 ARG X  99       1.430  29.591  63.468  0.00  0.00           H
ATOM   1457  CG  ARG X  99      -0.459  28.890  63.433  0.00  0.00           C
ATOM   1458  HG2 ARG X  99      -0.824  29.841  63.045  0.00  0.00           H
ATOM   1459  HG3 ARG X  99      -1.078  28.133  62.951  0.00  0.00           H
ATOM   1460  CD  ARG X  99      -0.598  28.761  64.941  0.00  0.00           C
ATOM   1461  HD2 ARG X  99      -1.602  28.445  65.226  0.00  0.00           H
ATOM   1462  HD3 ARG X  99       0.020  27.895  65.178  0.00  0.00           H
ATOM   1463  NE  ARG X  99      -0.199  29.931  65.708  0.00  0.00           N
ATOM   1464  HE  ARG X  99       0.749  30.254  65.581  0.00  0.00           H
ATOM   1465  CZ  ARG X  99      -0.977  30.671  66.458  0.00  0.00           C
ATOM   1466  NH1 ARG X  99      -0.466  31.672  67.009  0.00  0.00           N
ATOM   1467 HH11 ARG X  99       0.483  31.957  66.810  0.00  0.00           H
ATOM   1468 HH12 ARG X  99      -1.070  32.304  67.515  0.00  0.00           H
ATOM   1469  NH2 ARG X  99      -2.279  30.480  66.630  0.00  0.00           N
ATOM   1470 HH21 ARG X  99      -2.754  29.947  65.915  0.00  0.00           H
ATOM   1471 HH22 ARG X  99      -2.828  31.037  67.268  0.00  0.00           H
ATOM   1472  C   ARG X  99       2.765  29.003  61.095  0.00  0.00           C
ATOM   1473  O   ARG X  99       3.303  30.115  61.311  0.00  0.00           O
ATOM   1474  N   VAL X 100       3.431  27.884  60.612  0.00  0.00           N
ATOM   1475  H   VAL X 100       2.836  27.179  60.201  0.00  0.00           H
ATOM   1476  CA  VAL X 100       4.924  27.847  60.466  0.00  0.00           C
ATOM   1477  HA  VAL X 100       5.302  28.870  60.470  0.00  0.00           H
ATOM   1478  CB  VAL X 100       5.536  27.172  61.763  0.00  0.00           C
ATOM   1479  HB  VAL X 100       5.178  26.147  61.861  0.00  0.00           H
ATOM   1480  CG1 VAL X 100       7.068  27.129  61.692  0.00  0.00           C
ATOM   1481 HG11 VAL X 100       7.513  26.548  62.500  0.00  0.00           H
ATOM   1482 HG12 VAL X 100       7.466  26.762  60.746  0.00  0.00           H
ATOM   1483 HG13 VAL X 100       7.411  28.163  61.725  0.00  0.00           H
ATOM   1484  CG2 VAL X 100       5.277  27.880  63.067  0.00  0.00           C
ATOM   1485 HG21 VAL X 100       5.448  28.940  62.875  0.00  0.00           H
ATOM   1486 HG22 VAL X 100       4.275  27.664  63.435  0.00  0.00           H
ATOM   1487 HG23 VAL X 100       5.959  27.563  63.856  0.00  0.00           H
ATOM   1488  C   VAL X 100       5.373  27.254  59.119  0.00  0.00           C
ATOM   1489  O   VAL X 100       5.534  26.035  58.966  0.00  0.00           O
ATOM   1490  N   ALA X 101       5.503  28.082  58.056  0.00  0.00           N
ATOM   1491  H   ALA X 101       5.240  29.045  58.209  0.00  0.00           H
ATOM   1492  CA  ALA X 101       5.819  27.742  56.665  0.00  0.00           C
ATOM   1493  HA  ALA X 101       6.265  26.749  56.602  0.00  0.00           H
ATOM   1494  CB  ALA X 101       4.585  27.651  55.819  0.00  0.00           C
ATOM   1495  HB1 ALA X 101       4.852  27.459  54.780  0.00  0.00           H
ATOM   1496  HB2 ALA X 101       3.930  26.846  56.151  0.00  0.00           H
ATOM   1497  HB3 ALA X 101       4.060  28.600  55.930  0.00  0.00           H
ATOM   1498  C   ALA X 101       6.905  28.688  56.115  0.00  0.00           C
ATOM   1499  O   ALA X 101       6.772  29.877  56.301  0.00  0.00           O
ATOM   1500  N   SER X 102       7.900  28.151  55.444  0.00  0.00           N
ATOM   1501  H   SER X 102       7.901  27.155  55.275  0.00  0.00           H
ATOM   1502  CA  SER X 102       8.929  29.006  54.818  0.00  0.00           C
ATOM   1503  HA  SER X 102       9.463  29.614  55.549  0.00  0.00           H
ATOM   1504  CB  SER X 102      10.048  28.185  54.211  0.00  0.00           C
ATOM   1505  HB2 SER X 102       9.652  27.468  53.492  0.00  0.00           H
ATOM   1506  HB3 SER X 102      10.737  28.781  53.612  0.00  0.00           H
ATOM   1507  OG  SER X 102      10.668  27.452  55.236  0.00  0.00           O
ATOM   1508  HG  SER X 102      10.588  26.508  55.082  0.00  0.00           H
ATOM   1509  C   SER X 102       8.369  29.957  53.781  0.00  0.00           C
ATOM   1510  O   SER X 102       7.528  29.549  52.914  0.00  0.00           O
ATOM   1511  N   ILE X 103       8.850  31.208  53.741  0.00  0.00           N
ATOM   1512  H   ILE X 103       9.634  31.361  54.359  0.00  0.00           H
ATOM   1513  CA  ILE X 103       8.629  32.173  52.619  0.00  0.00           C
ATOM   1514  HA  ILE X 103       7.665  31.874  52.207  0.00  0.00           H
ATOM   1515  CB  ILE X 103       8.722  33.681  53.084  0.00  0.00           C
ATOM   1516  HB  ILE X 103       8.103  33.800  53.974  0.00  0.00           H
ATOM   1517  CG2 ILE X 103      10.087  34.277  53.249  0.00  0.00           C
ATOM   1518 HG21 ILE X 103      10.597  34.204  52.289  0.00  0.00           H
ATOM   1519 HG22 ILE X 103       9.941  35.299  53.599  0.00  0.00           H
ATOM   1520 HG23 ILE X 103      10.593  33.559  53.894  0.00  0.00           H
ATOM   1521  CG1 ILE X 103       8.086  34.664  52.063  0.00  0.00           C
ATOM   1522 HG12 ILE X 103       8.229  35.692  52.395  0.00  0.00           H
ATOM   1523 HG13 ILE X 103       8.704  34.432  51.195  0.00  0.00           H
ATOM   1524  CD1 ILE X 103       6.532  34.485  51.844  0.00  0.00           C
ATOM   1525 HD11 ILE X 103       6.491  34.352  50.763  0.00  0.00           H
ATOM   1526 HD12 ILE X 103       6.156  33.549  52.257  0.00  0.00           H
ATOM   1527 HD13 ILE X 103       5.937  35.357  52.116  0.00  0.00           H
ATOM   1528  C   ILE X 103       9.671  31.767  51.594  0.00  0.00           C
ATOM   1529  O   ILE X 103      10.862  31.393  51.869  0.00  0.00           O
ATOM   1530  N   SER X 104       9.290  31.812  50.320  0.00  0.00           N
ATOM   1531  H   SER X 104       8.302  31.993  50.215  0.00  0.00           H
ATOM   1532  CA  SER X 104      10.067  31.459  49.100  0.00  0.00           C
ATOM   1533  HA  SER X 104      10.683  30.569  49.232  0.00  0.00           H
ATOM   1534  CB  SER X 104       9.138  31.121  47.936  0.00  0.00           C
ATOM   1535  HB2 SER X 104       8.492  30.259  48.104  0.00  0.00           H
ATOM   1536  HB3 SER X 104       8.542  32.020  47.773  0.00  0.00           H
ATOM   1537  OG  SER X 104       9.939  30.839  46.773  0.00  0.00           O
ATOM   1538  HG  SER X 104      10.020  29.901  46.584  0.00  0.00           H
ATOM   1539  C   SER X 104      10.963  32.641  48.690  0.00  0.00           C
ATOM   1540  O   SER X 104      10.441  33.731  48.697  0.00  0.00           O
ATOM   1541  N   LEU X 105      12.225  32.410  48.399  0.00  0.00           N
ATOM   1542  H   LEU X 105      12.487  31.447  48.249  0.00  0.00           H
ATOM   1543  CA  LEU X 105      13.129  33.470  48.007  0.00  0.00           C
ATOM   1544  HA  LEU X 105      13.029  34.233  48.779  0.00  0.00           H
ATOM   1545  CB  LEU X 105      14.599  32.911  48.119  0.00  0.00           C
ATOM   1546  HB2 LEU X 105      14.633  32.008  47.510  0.00  0.00           H
ATOM   1547  HB3 LEU X 105      15.267  33.632  47.647  0.00  0.00           H
ATOM   1548  CG  LEU X 105      15.031  32.686  49.579  0.00  0.00           C
ATOM   1549  HG  LEU X 105      14.308  31.991  50.008  0.00  0.00           H
ATOM   1550  CD1 LEU X 105      16.467  32.144  49.715  0.00  0.00           C
ATOM   1551 HD11 LEU X 105      16.607  31.265  49.085  0.00  0.00           H
ATOM   1552 HD12 LEU X 105      17.211  32.859  49.363  0.00  0.00           H
ATOM   1553 HD13 LEU X 105      16.552  31.980  50.789  0.00  0.00           H
ATOM   1554  CD2 LEU X 105      15.222  34.065  50.368  0.00  0.00           C
ATOM   1555 HD21 LEU X 105      15.587  34.822  49.673  0.00  0.00           H
ATOM   1556 HD22 LEU X 105      14.260  34.324  50.812  0.00  0.00           H
ATOM   1557 HD23 LEU X 105      15.921  34.065  51.204  0.00  0.00           H
ATOM   1558  C   LEU X 105      12.887  34.008  46.557  0.00  0.00           C
ATOM   1559  O   LEU X 105      12.659  33.280  45.597  0.00  0.00           O
ATOM   1560  N   PRO X 106      12.997  35.371  46.407  0.00  0.00           N
ATOM   1561  CD  PRO X 106      13.691  36.251  47.316  0.00  0.00           C
ATOM   1562  HD2 PRO X 106      14.605  35.765  47.658  0.00  0.00           H
ATOM   1563  HD3 PRO X 106      13.028  36.566  48.122  0.00  0.00           H
ATOM   1564  CG  PRO X 106      14.190  37.383  46.524  0.00  0.00           C
ATOM   1565  HG2 PRO X 106      15.139  37.155  46.039  0.00  0.00           H
ATOM   1566  HG3 PRO X 106      14.330  38.249  47.171  0.00  0.00           H
ATOM   1567  CB  PRO X 106      13.082  37.505  45.488  0.00  0.00           C
ATOM   1568  HB2 PRO X 106      13.445  38.197  44.728  0.00  0.00           H
ATOM   1569  HB3 PRO X 106      12.153  37.879  45.917  0.00  0.00           H
ATOM   1570  CA  PRO X 106      12.800  36.064  45.141  0.00  0.00           C
ATOM   1571  HA  PRO X 106      11.759  35.901  44.862  0.00  0.00           H
ATOM   1572  C   PRO X 106      13.754  35.619  44.018  0.00  0.00           C
ATOM   1573  O   PRO X 106      14.826  35.002  44.218  0.00  0.00           O
ATOM   1574  N   THR X 107      13.233  35.790  42.784  0.00  0.00           N
ATOM   1575  H   THR X 107      12.281  36.121  42.725  0.00  0.00           H
ATOM   1576  CA  THR X 107      13.843  35.379  41.557  0.00  0.00           C
ATOM   1577  HA  THR X 107      14.780  34.841  41.695  0.00  0.00           H
ATOM   1578  CB  THR X 107      12.918  34.428  40.733  0.00  0.00           C
ATOM   1579  HB  THR X 107      13.369  34.227  39.761  0.00  0.00           H
ATOM   1580  CG2 THR X 107      12.837  33.137  41.619  0.00  0.00           C
ATOM   1581 HG21 THR X 107      12.422  32.285  41.082  0.00  0.00           H
ATOM   1582 HG22 THR X 107      13.821  32.718  41.830  0.00  0.00           H
ATOM   1583 HG23 THR X 107      12.413  33.406  42.587  0.00  0.00           H
ATOM   1584  OG1 THR X 107      11.571  35.038  40.652  0.00  0.00           O
ATOM   1585  HG1 THR X 107      11.648  35.809  40.086  0.00  0.00           H
ATOM   1586  C   THR X 107      14.258  36.571  40.681  0.00  0.00           C
ATOM   1587  O   THR X 107      15.065  36.471  39.762  0.00  0.00           O
ATOM   1588  N   SER X 108      13.695  37.787  41.029  0.00  0.00           N
ATOM   1589  H   SER X 108      13.016  37.713  41.773  0.00  0.00           H
ATOM   1590  CA  SER X 108      13.926  39.068  40.431  0.00  0.00           C
ATOM   1591  HA  SER X 108      14.978  39.138  40.156  0.00  0.00           H
ATOM   1592  CB  SER X 108      13.061  39.311  39.206  0.00  0.00           C
ATOM   1593  HB2 SER X 108      13.336  40.304  38.851  0.00  0.00           H
ATOM   1594  HB3 SER X 108      13.264  38.617  38.391  0.00  0.00           H
ATOM   1595  OG  SER X 108      11.684  39.261  39.645  0.00  0.00           O
ATOM   1596  HG  SER X 108      11.515  38.319  39.570  0.00  0.00           H
ATOM   1597  C   SER X 108      13.774  40.179  41.530  0.00  0.00           C
ATOM   1598  O   SER X 108      13.149  39.957  42.565  0.00  0.00           O
ATOM   1599  N   CYX X 109      14.347  41.350  41.346  0.00  0.00           N
ATOM   1600  H   CYX X 109      14.781  41.514  40.448  0.00  0.00           H
ATOM   1601  CA  CYX X 109      14.194  42.476  42.229  0.00  0.00           C
ATOM   1602  HA  CYX X 109      14.081  42.095  43.244  0.00  0.00           H
ATOM   1603  CB  CYX X 109      15.350  43.344  42.045  0.00  0.00           C
ATOM   1604  HB2 CYX X 109      15.328  43.742  41.030  0.00  0.00           H
ATOM   1605  HB3 CYX X 109      15.267  44.121  42.804  0.00  0.00           H
ATOM   1606  SG  CYX X 109      16.885  42.518  42.284  0.00  0.00           S
ATOM   1607  C   CYX X 109      12.829  43.266  41.999  0.00  0.00           C
ATOM   1608  O   CYX X 109      12.095  43.054  41.052  0.00  0.00           O
ATOM   1609  N   ALA X 110      12.533  44.262  42.777  0.00  0.00           N
ATOM   1610  H   ALA X 110      13.095  44.403  43.605  0.00  0.00           H
ATOM   1611  CA  ALA X 110      11.275  45.050  42.737  0.00  0.00           C
ATOM   1612  HA  ALA X 110      10.581  44.534  42.075  0.00  0.00           H
ATOM   1613  CB  ALA X 110      10.733  45.002  44.164  0.00  0.00           C
ATOM   1614  HB1 ALA X 110      10.756  43.982  44.549  0.00  0.00           H
ATOM   1615  HB2 ALA X 110      11.284  45.656  44.839  0.00  0.00           H
ATOM   1616  HB3 ALA X 110       9.712  45.377  44.109  0.00  0.00           H
ATOM   1617  C   ALA X 110      11.363  46.509  42.188  0.00  0.00           C
ATOM   1618  O   ALA X 110      12.469  46.893  41.832  0.00  0.00           O
ATOM   1619  N   SER X 111      10.264  47.230  41.903  0.00  0.00           N
ATOM   1620  H   SER X 111       9.353  46.911  42.198  0.00  0.00           H
ATOM   1621  CA  SER X 111      10.352  48.547  41.238  0.00  0.00           C
ATOM   1622  HA  SER X 111      11.299  49.001  41.528  0.00  0.00           H
ATOM   1623  CB  SER X 111      10.422  48.324  39.708  0.00  0.00           C
ATOM   1624  HB2 SER X 111      11.313  47.791  39.375  0.00  0.00           H
ATOM   1625  HB3 SER X 111       9.513  47.850  39.339  0.00  0.00           H
ATOM   1626  OG  SER X 111      10.417  49.502  38.949  0.00  0.00           O
ATOM   1627  HG  SER X 111       9.959  49.278  38.136  0.00  0.00           H
ATOM   1628  C   SER X 111       9.203  49.475  41.578  0.00  0.00           C
ATOM   1629  O   SER X 111       8.167  48.978  42.151  0.00  0.00           O
ATOM   1630  N   ALA X 112       9.234  50.802  41.349  0.00  0.00           N
ATOM   1631  H   ALA X 112       9.955  51.225  40.783  0.00  0.00           H
ATOM   1632  CA  ALA X 112       8.211  51.727  41.654  0.00  0.00           C
ATOM   1633  HA  ALA X 112       8.238  51.969  42.716  0.00  0.00           H
ATOM   1634  CB  ALA X 112       8.639  52.972  40.871  0.00  0.00           C
ATOM   1635  HB1 ALA X 112       8.145  52.958  39.899  0.00  0.00           H
ATOM   1636  HB2 ALA X 112       8.404  53.913  41.368  0.00  0.00           H
ATOM   1637  HB3 ALA X 112       9.720  52.913  40.749  0.00  0.00           H
ATOM   1638  C   ALA X 112       6.791  51.128  41.264  0.00  0.00           C
ATOM   1639  O   ALA X 112       6.513  50.717  40.142  0.00  0.00           O
ATOM   1640  N   GLY X 113       5.866  51.074  42.246  0.00  0.00           N
ATOM   1641  H   GLY X 113       6.148  51.363  43.172  0.00  0.00           H
ATOM   1642  CA  GLY X 113       4.488  50.569  42.153  0.00  0.00           C
ATOM   1643  HA2 GLY X 113       3.876  51.081  42.896  0.00  0.00           H
ATOM   1644  HA3 GLY X 113       4.282  50.674  41.087  0.00  0.00           H
ATOM   1645  C   GLY X 113       4.296  49.090  42.445  0.00  0.00           C
ATOM   1646  O   GLY X 113       3.159  48.606  42.607  0.00  0.00           O
ATOM   1647  N   THR X 114       5.354  48.382  42.747  0.00  0.00           N
ATOM   1648  H   THR X 114       6.262  48.813  42.639  0.00  0.00           H
ATOM   1649  CA  THR X 114       5.229  46.955  43.175  0.00  0.00           C
ATOM   1650  HA  THR X 114       4.698  46.437  42.377  0.00  0.00           H
ATOM   1651  CB  THR X 114       6.598  46.282  43.283  0.00  0.00           C
ATOM   1652  HB  THR X 114       7.062  46.694  44.179  0.00  0.00           H
ATOM   1653  CG2 THR X 114       6.495  44.764  43.481  0.00  0.00           C
ATOM   1654 HG21 THR X 114       5.833  44.468  44.294  0.00  0.00           H
ATOM   1655 HG22 THR X 114       6.214  44.334  42.519  0.00  0.00           H
ATOM   1656 HG23 THR X 114       7.518  44.409  43.609  0.00  0.00           H
ATOM   1657  OG1 THR X 114       7.388  46.383  42.130  0.00  0.00           O
ATOM   1658  HG1 THR X 114       7.333  47.273  41.773  0.00  0.00           H
ATOM   1659  C   THR X 114       4.477  46.959  44.498  0.00  0.00           C
ATOM   1660  O   THR X 114       5.091  47.370  45.498  0.00  0.00           O
ATOM   1661  N   GLN X 115       3.252  46.412  44.639  0.00  0.00           N
ATOM   1662  H   GLN X 115       2.670  46.253  43.829  0.00  0.00           H
ATOM   1663  CA  GLN X 115       2.601  46.486  45.940  0.00  0.00           C
ATOM   1664  HA  GLN X 115       2.861  47.401  46.472  0.00  0.00           H
ATOM   1665  CB  GLN X 115       1.134  46.550  45.722  0.00  0.00           C
ATOM   1666  HB2 GLN X 115       0.879  47.346  45.023  0.00  0.00           H
ATOM   1667  HB3 GLN X 115       0.712  45.666  45.243  0.00  0.00           H
ATOM   1668  CG  GLN X 115       0.282  46.825  46.983  0.00  0.00           C
ATOM   1669  HG2 GLN X 115      -0.714  46.382  46.989  0.00  0.00           H
ATOM   1670  HG3 GLN X 115       0.817  46.347  47.803  0.00  0.00           H
ATOM   1671  CD  GLN X 115       0.157  48.262  47.377  0.00  0.00           C
ATOM   1672  OE1 GLN X 115       0.801  49.134  46.836  0.00  0.00           O
ATOM   1673  NE2 GLN X 115      -0.644  48.611  48.326  0.00  0.00           N
ATOM   1674 HE21 GLN X 115      -0.543  49.561  48.654  0.00  0.00           H
ATOM   1675 HE22 GLN X 115      -1.176  47.908  48.820  0.00  0.00           H
ATOM   1676  C   GLN X 115       3.062  45.248  46.787  0.00  0.00           C
ATOM   1677  O   GLN X 115       3.064  44.066  46.396  0.00  0.00           O
ATOM   1678  N   CYX X 116       3.324  45.568  48.071  0.00  0.00           N
ATOM   1679  H   CYX X 116       3.511  46.512  48.377  0.00  0.00           H
ATOM   1680  CA  CYX X 116       3.926  44.532  49.005  0.00  0.00           C
ATOM   1681  HA  CYX X 116       3.742  43.530  48.617  0.00  0.00           H
ATOM   1682  CB  CYX X 116       5.439  44.777  49.011  0.00  0.00           C
ATOM   1683  HB2 CYX X 116       5.633  45.656  49.625  0.00  0.00           H
ATOM   1684  HB3 CYX X 116       5.967  43.969  49.517  0.00  0.00           H
ATOM   1685  SG  CYX X 116       6.303  44.920  47.451  0.00  0.00           S
ATOM   1686  C   CYX X 116       3.375  44.558  50.437  0.00  0.00           C
ATOM   1687  O   CYX X 116       2.714  45.523  50.856  0.00  0.00           O
ATOM   1688  N   LEU X 117       3.469  43.472  51.183  0.00  0.00           N
ATOM   1689  H   LEU X 117       3.970  42.726  50.721  0.00  0.00           H
ATOM   1690  CA  LEU X 117       3.157  43.428  52.626  0.00  0.00           C
ATOM   1691  HA  LEU X 117       2.404  44.203  52.768  0.00  0.00           H
ATOM   1692  CB  LEU X 117       2.515  42.071  52.925  0.00  0.00           C
ATOM   1693  HB2 LEU X 117       1.878  41.755  52.099  0.00  0.00           H
ATOM   1694  HB3 LEU X 117       3.368  41.401  53.037  0.00  0.00           H
ATOM   1695  CG  LEU X 117       1.674  42.109  54.272  0.00  0.00           C
ATOM   1696  HG  LEU X 117       1.465  43.149  54.523  0.00  0.00           H
ATOM   1697  CD1 LEU X 117       0.352  41.453  54.028  0.00  0.00           C
ATOM   1698 HD11 LEU X 117      -0.196  41.572  54.963  0.00  0.00           H
ATOM   1699 HD12 LEU X 117      -0.149  41.932  53.186  0.00  0.00           H
ATOM   1700 HD13 LEU X 117       0.408  40.376  53.870  0.00  0.00           H
ATOM   1701  CD2 LEU X 117       2.297  41.339  55.443  0.00  0.00           C
ATOM   1702 HD21 LEU X 117       1.550  41.250  56.232  0.00  0.00           H
ATOM   1703 HD22 LEU X 117       2.634  40.348  55.136  0.00  0.00           H
ATOM   1704 HD23 LEU X 117       3.101  42.009  55.748  0.00  0.00           H
ATOM   1705  C   LEU X 117       4.344  43.774  53.484  0.00  0.00           C
ATOM   1706  O   LEU X 117       5.511  43.333  53.111  0.00  0.00           O
ATOM   1707  N   ILE X 118       4.093  44.495  54.566  0.00  0.00           N
ATOM   1708  H   ILE X 118       3.108  44.687  54.678  0.00  0.00           H
ATOM   1709  CA  ILE X 118       5.067  44.612  55.671  0.00  0.00           C
ATOM   1710  HA  ILE X 118       5.870  43.886  55.536  0.00  0.00           H
ATOM   1711  CB  ILE X 118       5.584  46.098  55.730  0.00  0.00           C
ATOM   1712  HB  ILE X 118       4.723  46.689  56.042  0.00  0.00           H
ATOM   1713  CG2 ILE X 118       6.632  46.348  56.845  0.00  0.00           C
ATOM   1714 HG21 ILE X 118       6.277  46.239  57.870  0.00  0.00           H
ATOM   1715 HG22 ILE X 118       7.434  45.643  56.627  0.00  0.00           H
ATOM   1716 HG23 ILE X 118       7.107  47.324  56.745  0.00  0.00           H
ATOM   1717  CG1 ILE X 118       6.013  46.614  54.363  0.00  0.00           C
ATOM   1718 HG12 ILE X 118       6.867  47.276  54.511  0.00  0.00           H
ATOM   1719 HG13 ILE X 118       6.447  45.871  53.694  0.00  0.00           H
ATOM   1720  CD1 ILE X 118       5.259  47.768  53.681  0.00  0.00           C
ATOM   1721 HD11 ILE X 118       4.276  47.403  53.384  0.00  0.00           H
ATOM   1722 HD12 ILE X 118       5.115  48.615  54.351  0.00  0.00           H
ATOM   1723 HD13 ILE X 118       5.623  48.153  52.728  0.00  0.00           H
ATOM   1724  C   ILE X 118       4.450  44.314  57.054  0.00  0.00           C
ATOM   1725  O   ILE X 118       3.285  44.703  57.233  0.00  0.00           O
ATOM   1726  N   SER X 119       5.110  43.579  57.988  0.00  0.00           N
ATOM   1727  H   SER X 119       6.034  43.250  57.749  0.00  0.00           H
ATOM   1728  CA  SER X 119       4.517  43.076  59.229  0.00  0.00           C
ATOM   1729  HA  SER X 119       3.736  43.799  59.464  0.00  0.00           H
ATOM   1730  CB  SER X 119       3.808  41.701  58.973  0.00  0.00           C
ATOM   1731  HB2 SER X 119       3.564  41.218  59.920  0.00  0.00           H
ATOM   1732  HB3 SER X 119       2.842  41.875  58.499  0.00  0.00           H
ATOM   1733  OG  SER X 119       4.628  40.753  58.261  0.00  0.00           O
ATOM   1734  HG  SER X 119       5.312  40.423  58.848  0.00  0.00           H
ATOM   1735  C   SER X 119       5.418  43.108  60.394  0.00  0.00           C
ATOM   1736  O   SER X 119       6.646  43.186  60.290  0.00  0.00           O
ATOM   1737  N   GLY X 120       4.743  43.018  61.532  0.00  0.00           N
ATOM   1738  H   GLY X 120       3.747  42.873  61.444  0.00  0.00           H
ATOM   1739  CA  GLY X 120       5.374  43.116  62.818  0.00  0.00           C
ATOM   1740  HA2 GLY X 120       5.741  42.118  63.056  0.00  0.00           H
ATOM   1741  HA3 GLY X 120       6.191  43.835  62.766  0.00  0.00           H
ATOM   1742  C   GLY X 120       4.560  43.609  64.032  0.00  0.00           C
ATOM   1743  O   GLY X 120       3.417  44.005  63.991  0.00  0.00           O
ATOM   1744  N   TRP X 121       5.312  43.666  65.107  0.00  0.00           N
ATOM   1745  H   TRP X 121       6.302  43.474  65.047  0.00  0.00           H
ATOM   1746  CA  TRP X 121       4.955  44.144  66.495  0.00  0.00           C
ATOM   1747  HA  TRP X 121       3.916  44.472  66.509  0.00  0.00           H
ATOM   1748  CB  TRP X 121       5.019  42.999  67.506  0.00  0.00           C
ATOM   1749  HB2 TRP X 121       6.081  42.803  67.648  0.00  0.00           H
ATOM   1750  HB3 TRP X 121       4.611  43.417  68.426  0.00  0.00           H
ATOM   1751  CG  TRP X 121       4.342  41.710  67.204  0.00  0.00           C
ATOM   1752  CD1 TRP X 121       3.108  41.274  67.606  0.00  0.00           C
ATOM   1753  HD1 TRP X 121       2.426  41.864  68.200  0.00  0.00           H
ATOM   1754  NE1 TRP X 121       2.909  39.971  67.129  0.00  0.00           N
ATOM   1755  HE1 TRP X 121       2.087  39.441  67.379  0.00  0.00           H
ATOM   1756  CE2 TRP X 121       3.981  39.435  66.515  0.00  0.00           C
ATOM   1757  CZ2 TRP X 121       4.291  38.161  66.021  0.00  0.00           C
ATOM   1758  HZ2 TRP X 121       3.694  37.288  66.240  0.00  0.00           H
ATOM   1759  CH2 TRP X 121       5.551  37.990  65.354  0.00  0.00           C
ATOM   1760  HH2 TRP X 121       5.846  36.992  65.063  0.00  0.00           H
ATOM   1761  CZ3 TRP X 121       6.400  39.135  65.063  0.00  0.00           C
ATOM   1762  HZ3 TRP X 121       7.388  39.160  64.626  0.00  0.00           H
ATOM   1763  CE3 TRP X 121       5.996  40.401  65.608  0.00  0.00           C
ATOM   1764  HE3 TRP X 121       6.693  41.215  65.480  0.00  0.00           H
ATOM   1765  CD2 TRP X 121       4.861  40.587  66.359  0.00  0.00           C
ATOM   1766  C   TRP X 121       5.747  45.351  67.044  0.00  0.00           C
ATOM   1767  O   TRP X 121       5.897  45.519  68.242  0.00  0.00           O
ATOM   1768  N   GLY X 122       6.291  46.234  66.196  0.00  0.00           N
ATOM   1769  H   GLY X 122       6.213  46.053  65.205  0.00  0.00           H
ATOM   1770  CA  GLY X 122       6.866  47.533  66.561  0.00  0.00           C
ATOM   1771  HA2 GLY X 122       7.548  47.534  67.412  0.00  0.00           H
ATOM   1772  HA3 GLY X 122       7.398  47.908  65.686  0.00  0.00           H
ATOM   1773  C   GLY X 122       5.777  48.533  66.855  0.00  0.00           C
ATOM   1774  O   GLY X 122       4.592  48.341  66.574  0.00  0.00           O
ATOM   1775  N   ASN X 123       6.220  49.740  67.311  0.00  0.00           N
ATOM   1776  H   ASN X 123       7.208  49.928  67.227  0.00  0.00           H
ATOM   1777  CA  ASN X 123       5.394  50.827  67.796  0.00  0.00           C
ATOM   1778  HA  ASN X 123       4.842  50.484  68.672  0.00  0.00           H
ATOM   1779  CB  ASN X 123       6.394  51.858  68.371  0.00  0.00           C
ATOM   1780  HB2 ASN X 123       6.776  51.550  69.345  0.00  0.00           H
ATOM   1781  HB3 ASN X 123       7.299  52.002  67.781  0.00  0.00           H
ATOM   1782  CG  ASN X 123       5.702  53.261  68.596  0.00  0.00           C
ATOM   1783  OD1 ASN X 123       4.531  53.380  68.935  0.00  0.00           O
ATOM   1784  ND2 ASN X 123       6.449  54.310  68.496  0.00  0.00           N
ATOM   1785 HD21 ASN X 123       6.064  55.191  68.804  0.00  0.00           H
ATOM   1786 HD22 ASN X 123       7.459  54.299  68.522  0.00  0.00           H
ATOM   1787  C   ASN X 123       4.378  51.273  66.740  0.00  0.00           C
ATOM   1788  O   ASN X 123       4.574  51.135  65.466  0.00  0.00           O
ATOM   1789  N   THR X 124       3.267  51.757  67.236  0.00  0.00           N
ATOM   1790  H   THR X 124       3.253  51.937  68.230  0.00  0.00           H
ATOM   1791  CA  THR X 124       2.035  52.078  66.436  0.00  0.00           C
ATOM   1792  HA  THR X 124       2.073  51.662  65.429  0.00  0.00           H
ATOM   1793  CB  THR X 124       0.771  51.470  67.136  0.00  0.00           C
ATOM   1794  HB  THR X 124      -0.114  51.799  66.591  0.00  0.00           H
ATOM   1795  CG2 THR X 124       0.707  49.932  66.868  0.00  0.00           C
ATOM   1796 HG21 THR X 124       1.696  49.521  67.072  0.00  0.00           H
ATOM   1797 HG22 THR X 124      -0.057  49.547  67.543  0.00  0.00           H
ATOM   1798 HG23 THR X 124       0.511  49.729  65.815  0.00  0.00           H
ATOM   1799  OG1 THR X 124       0.844  51.729  68.574  0.00  0.00           O
ATOM   1800  HG1 THR X 124       0.553  50.977  69.095  0.00  0.00           H
ATOM   1801  C   THR X 124       1.753  53.626  66.418  0.00  0.00           C
ATOM   1802  O   THR X 124       0.797  54.008  65.748  0.00  0.00           O
ATOM   1803  N   LYS X 125       2.444  54.499  67.142  0.00  0.00           N
ATOM   1804  H   LYS X 125       3.302  54.215  67.591  0.00  0.00           H
ATOM   1805  CA  LYS X 125       2.349  55.921  66.911  0.00  0.00           C
ATOM   1806  HA  LYS X 125       1.370  56.220  66.535  0.00  0.00           H
ATOM   1807  CB  LYS X 125       2.391  56.603  68.299  0.00  0.00           C
ATOM   1808  HB2 LYS X 125       3.236  56.318  68.925  0.00  0.00           H
ATOM   1809  HB3 LYS X 125       2.456  57.682  68.158  0.00  0.00           H
ATOM   1810  CG  LYS X 125       1.221  56.464  69.237  0.00  0.00           C
ATOM   1811  HG2 LYS X 125       0.300  56.689  68.700  0.00  0.00           H
ATOM   1812  HG3 LYS X 125       1.257  55.495  69.736  0.00  0.00           H
ATOM   1813  CD  LYS X 125       1.207  57.621  70.198  0.00  0.00           C
ATOM   1814  HD2 LYS X 125       2.219  57.690  70.597  0.00  0.00           H
ATOM   1815  HD3 LYS X 125       0.940  58.553  69.699  0.00  0.00           H
ATOM   1816  CE  LYS X 125       0.172  57.355  71.302  0.00  0.00           C
ATOM   1817  HE2 LYS X 125      -0.775  57.096  70.830  0.00  0.00           H
ATOM   1818  HE3 LYS X 125       0.521  56.498  71.879  0.00  0.00           H
ATOM   1819  NZ  LYS X 125       0.002  58.518  72.112  0.00  0.00           N
ATOM   1820  HZ1 LYS X 125      -0.828  58.535  72.687  0.00  0.00           H
ATOM   1821  HZ2 LYS X 125       0.818  58.761  72.655  0.00  0.00           H
ATOM   1822  HZ3 LYS X 125       0.032  59.369  71.568  0.00  0.00           H
ATOM   1823  C   LYS X 125       3.392  56.589  66.020  0.00  0.00           C
ATOM   1824  O   LYS X 125       4.510  56.057  65.870  0.00  0.00           O
ATOM   1825  N   SER X 126       3.091  57.767  65.557  0.00  0.00           N
ATOM   1826  H   SER X 126       2.244  58.173  65.928  0.00  0.00           H
ATOM   1827  CA  SER X 126       3.847  58.486  64.528  0.00  0.00           C
ATOM   1828  HA  SER X 126       4.349  57.788  63.858  0.00  0.00           H
ATOM   1829  CB  SER X 126       2.873  59.322  63.538  0.00  0.00           C
ATOM   1830  HB2 SER X 126       3.450  59.677  62.684  0.00  0.00           H
ATOM   1831  HB3 SER X 126       2.106  58.591  63.281  0.00  0.00           H
ATOM   1832  OG  SER X 126       2.140  60.340  64.258  0.00  0.00           O
ATOM   1833  HG  SER X 126       1.647  59.831  64.906  0.00  0.00           H
ATOM   1834  C   SER X 126       4.928  59.418  65.176  0.00  0.00           C
ATOM   1835  O   SER X 126       5.597  60.113  64.359  0.00  0.00           O
ATOM   1836  N   SER X 127       5.006  59.506  66.521  0.00  0.00           N
ATOM   1837  H   SER X 127       4.397  58.853  66.993  0.00  0.00           H
ATOM   1838  CA  SER X 127       6.009  60.341  67.234  0.00  0.00           C
ATOM   1839  HA  SER X 127       7.002  60.227  66.800  0.00  0.00           H
ATOM   1840  CB  SER X 127       5.692  61.816  67.118  0.00  0.00           C
ATOM   1841  HB2 SER X 127       6.528  62.402  67.500  0.00  0.00           H
ATOM   1842  HB3 SER X 127       5.626  61.960  66.040  0.00  0.00           H
ATOM   1843  OG  SER X 127       4.565  62.202  67.777  0.00  0.00           O
ATOM   1844  HG  SER X 127       4.337  63.113  67.579  0.00  0.00           H
ATOM   1845  C   SER X 127       6.154  59.957  68.699  0.00  0.00           C
ATOM   1846  O   SER X 127       7.213  60.093  69.322  0.00  0.00           O
ATOM   1847  N   GLY X 128       5.045  59.509  69.259  0.00  0.00           N
ATOM   1848  H   GLY X 128       4.150  59.627  68.804  0.00  0.00           H
ATOM   1849  CA  GLY X 128       5.045  58.923  70.552  0.00  0.00           C
ATOM   1850  HA2 GLY X 128       5.799  59.479  71.109  0.00  0.00           H
ATOM   1851  HA3 GLY X 128       4.101  59.146  71.049  0.00  0.00           H
ATOM   1852  C   GLY X 128       5.210  57.427  70.540  0.00  0.00           C
ATOM   1853  O   GLY X 128       5.381  56.824  69.486  0.00  0.00           O
ATOM   1854  N   THR X 129       5.244  56.772  71.716  0.00  0.00           N
ATOM   1855  H   THR X 129       5.143  57.306  72.567  0.00  0.00           H
ATOM   1856  CA  THR X 129       5.472  55.329  71.839  0.00  0.00           C
ATOM   1857  HA  THR X 129       5.759  54.989  70.844  0.00  0.00           H
ATOM   1858  CB  THR X 129       6.614  55.012  72.806  0.00  0.00           C
ATOM   1859  HB  THR X 129       6.506  55.453  73.797  0.00  0.00           H
ATOM   1860  CG2 THR X 129       6.828  53.534  72.865  0.00  0.00           C
ATOM   1861 HG21 THR X 129       5.955  52.983  73.216  0.00  0.00           H
ATOM   1862 HG22 THR X 129       7.009  53.235  71.833  0.00  0.00           H
ATOM   1863 HG23 THR X 129       7.690  53.430  73.525  0.00  0.00           H
ATOM   1864  OG1 THR X 129       7.734  55.517  72.092  0.00  0.00           O
ATOM   1865  HG1 THR X 129       7.550  56.448  71.942  0.00  0.00           H
ATOM   1866  C   THR X 129       4.230  54.613  72.292  0.00  0.00           C
ATOM   1867  O   THR X 129       3.685  54.843  73.376  0.00  0.00           O
ATOM   1868  N   SER X 130       3.867  53.516  71.654  0.00  0.00           N
ATOM   1869  H   SER X 130       4.196  53.341  70.715  0.00  0.00           H
ATOM   1870  CA  SER X 130       2.922  52.506  72.158  0.00  0.00           C
ATOM   1871  HA  SER X 130       3.241  52.225  73.162  0.00  0.00           H
ATOM   1872  CB  SER X 130       1.420  52.967  72.064  0.00  0.00           C
ATOM   1873  HB2 SER X 130       1.164  53.892  72.580  0.00  0.00           H
ATOM   1874  HB3 SER X 130       1.208  53.105  71.004  0.00  0.00           H
ATOM   1875  OG  SER X 130       0.518  52.036  72.491  0.00  0.00           O
ATOM   1876  HG  SER X 130       0.246  52.267  73.382  0.00  0.00           H
ATOM   1877  C   SER X 130       3.028  51.243  71.411  0.00  0.00           C
ATOM   1878  O   SER X 130       3.028  51.131  70.183  0.00  0.00           O
ATOM   1879  N   TYR X 131       3.234  50.139  72.153  0.00  0.00           N
ATOM   1880  H   TYR X 131       3.272  50.077  73.160  0.00  0.00           H
ATOM   1881  CA  TYR X 131       3.621  48.841  71.578  0.00  0.00           C
ATOM   1882  HA  TYR X 131       3.881  49.004  70.532  0.00  0.00           H
ATOM   1883  CB  TYR X 131       4.815  48.278  72.282  0.00  0.00           C
ATOM   1884  HB2 TYR X 131       4.665  48.453  73.347  0.00  0.00           H
ATOM   1885  HB3 TYR X 131       4.852  47.192  72.194  0.00  0.00           H
ATOM   1886  CG  TYR X 131       6.133  48.866  71.718  0.00  0.00           C
ATOM   1887  CD1 TYR X 131       6.697  49.993  72.361  0.00  0.00           C
ATOM   1888  HD1 TYR X 131       6.253  50.487  73.213  0.00  0.00           H
ATOM   1889  CE1 TYR X 131       7.949  50.515  71.913  0.00  0.00           C
ATOM   1890  HE1 TYR X 131       8.411  51.362  72.399  0.00  0.00           H
ATOM   1891  CZ  TYR X 131       8.765  49.819  70.972  0.00  0.00           C
ATOM   1892  OH  TYR X 131       9.940  50.396  70.551  0.00  0.00           O
ATOM   1893  HH  TYR X 131      10.134  51.167  71.088  0.00  0.00           H
ATOM   1894  CE2 TYR X 131       8.227  48.667  70.391  0.00  0.00           C
ATOM   1895  HE2 TYR X 131       8.871  48.073  69.760  0.00  0.00           H
ATOM   1896  CD2 TYR X 131       6.931  48.185  70.774  0.00  0.00           C
ATOM   1897  HD2 TYR X 131       6.564  47.243  70.393  0.00  0.00           H
ATOM   1898  C   TYR X 131       2.410  47.872  71.588  0.00  0.00           C
ATOM   1899  O   TYR X 131       1.897  47.561  72.626  0.00  0.00           O
ATOM   1900  N   PRO X 132       1.955  47.285  70.480  0.00  0.00           N
ATOM   1901  CD  PRO X 132       2.410  47.481  69.139  0.00  0.00           C
ATOM   1902  HD2 PRO X 132       3.463  47.198  69.142  0.00  0.00           H
ATOM   1903  HD3 PRO X 132       2.233  48.498  68.789  0.00  0.00           H
ATOM   1904  CG  PRO X 132       1.631  46.491  68.305  0.00  0.00           C
ATOM   1905  HG2 PRO X 132       2.135  45.527  68.230  0.00  0.00           H
ATOM   1906  HG3 PRO X 132       1.475  46.883  67.300  0.00  0.00           H
ATOM   1907  CB  PRO X 132       0.386  46.253  69.108  0.00  0.00           C
ATOM   1908  HB2 PRO X 132      -0.156  45.354  68.815  0.00  0.00           H
ATOM   1909  HB3 PRO X 132      -0.296  47.088  68.950  0.00  0.00           H
ATOM   1910  CA  PRO X 132       0.861  46.286  70.522  0.00  0.00           C
ATOM   1911  HA  PRO X 132       0.160  46.858  71.131  0.00  0.00           H
ATOM   1912  C   PRO X 132       1.201  44.877  71.108  0.00  0.00           C
ATOM   1913  O   PRO X 132       2.290  44.356  70.921  0.00  0.00           O
ATOM   1914  N   ASP X 133       0.193  44.229  71.654  0.00  0.00           N
ATOM   1915  H   ASP X 133      -0.681  44.736  71.661  0.00  0.00           H
ATOM   1916  CA  ASP X 133       0.377  42.796  72.023  0.00  0.00           C
ATOM   1917  HA  ASP X 133       1.374  42.579  72.407  0.00  0.00           H
ATOM   1918  CB  ASP X 133      -0.598  42.424  73.180  0.00  0.00           C
ATOM   1919  HB2 ASP X 133      -1.561  42.099  72.788  0.00  0.00           H
ATOM   1920  HB3 ASP X 133      -0.170  41.515  73.602  0.00  0.00           H
ATOM   1921  CG  ASP X 133      -0.737  43.447  74.284  0.00  0.00           C
ATOM   1922  OD1 ASP X 133       0.209  44.165  74.754  0.00  0.00           O
ATOM   1923  OD2 ASP X 133      -1.862  43.610  74.755  0.00  0.00           O
ATOM   1924  C   ASP X 133       0.139  41.765  70.847  0.00  0.00           C
ATOM   1925  O   ASP X 133       0.578  40.595  70.743  0.00  0.00           O
ATOM   1926  N   VAL X 134      -0.653  42.189  69.824  0.00  0.00           N
ATOM   1927  H   VAL X 134      -0.972  43.147  69.849  0.00  0.00           H
ATOM   1928  CA  VAL X 134      -1.126  41.370  68.682  0.00  0.00           C
ATOM   1929  HA  VAL X 134      -0.716  40.369  68.816  0.00  0.00           H
ATOM   1930  CB  VAL X 134      -2.707  41.273  68.717  0.00  0.00           C
ATOM   1931  HB  VAL X 134      -3.123  42.250  68.473  0.00  0.00           H
ATOM   1932  CG1 VAL X 134      -3.296  40.316  67.665  0.00  0.00           C
ATOM   1933 HG11 VAL X 134      -3.036  39.300  67.962  0.00  0.00           H
ATOM   1934 HG12 VAL X 134      -4.352  40.576  67.736  0.00  0.00           H
ATOM   1935 HG13 VAL X 134      -2.925  40.579  66.674  0.00  0.00           H
ATOM   1936  CG2 VAL X 134      -3.262  40.770  70.026  0.00  0.00           C
ATOM   1937 HG21 VAL X 134      -2.771  39.828  70.268  0.00  0.00           H
ATOM   1938 HG22 VAL X 134      -2.950  41.476  70.795  0.00  0.00           H
ATOM   1939 HG23 VAL X 134      -4.352  40.767  70.016  0.00  0.00           H
ATOM   1940  C   VAL X 134      -0.535  41.864  67.284  0.00  0.00           C
ATOM   1941  O   VAL X 134      -0.454  43.063  67.097  0.00  0.00           O
ATOM   1942  N   LEU X 135      -0.065  40.867  66.479  0.00  0.00           N
ATOM   1943  H   LEU X 135       0.030  39.914  66.801  0.00  0.00           H
ATOM   1944  CA  LEU X 135       0.544  40.951  65.137  0.00  0.00           C
ATOM   1945  HA  LEU X 135       1.504  41.435  65.316  0.00  0.00           H
ATOM   1946  CB  LEU X 135       0.636  39.522  64.571  0.00  0.00           C
ATOM   1947  HB2 LEU X 135       1.289  38.965  65.244  0.00  0.00           H
ATOM   1948  HB3 LEU X 135      -0.356  39.071  64.599  0.00  0.00           H
ATOM   1949  CG  LEU X 135       1.150  39.417  63.120  0.00  0.00           C
ATOM   1950  HG  LEU X 135       0.360  39.446  62.370  0.00  0.00           H
ATOM   1951  CD1 LEU X 135       2.377  40.264  62.671  0.00  0.00           C
ATOM   1952 HD11 LEU X 135       3.093  40.005  63.451  0.00  0.00           H
ATOM   1953 HD12 LEU X 135       2.747  39.882  61.720  0.00  0.00           H
ATOM   1954 HD13 LEU X 135       2.247  41.345  62.619  0.00  0.00           H
ATOM   1955  CD2 LEU X 135       1.676  37.946  63.126  0.00  0.00           C
ATOM   1956 HD21 LEU X 135       2.171  37.825  62.162  0.00  0.00           H
ATOM   1957 HD22 LEU X 135       2.426  37.885  63.915  0.00  0.00           H
ATOM   1958 HD23 LEU X 135       0.883  37.222  63.314  0.00  0.00           H
ATOM   1959  C   LEU X 135      -0.221  41.921  64.223  0.00  0.00           C
ATOM   1960  O   LEU X 135      -1.378  41.704  63.884  0.00  0.00           O
ATOM   1961  N   LYS X 136       0.540  42.899  63.698  0.00  0.00           N
ATOM   1962  H   LYS X 136       1.520  42.839  63.933  0.00  0.00           H
ATOM   1963  CA  LYS X 136       0.129  43.921  62.671  0.00  0.00           C
ATOM   1964  HA  LYS X 136      -0.929  43.725  62.498  0.00  0.00           H
ATOM   1965  CB  LYS X 136       0.262  45.402  63.144  0.00  0.00           C
ATOM   1966  HB2 LYS X 136       1.311  45.619  62.940  0.00  0.00           H
ATOM   1967  HB3 LYS X 136      -0.247  46.035  62.417  0.00  0.00           H
ATOM   1968  CG  LYS X 136      -0.073  45.835  64.541  0.00  0.00           C
ATOM   1969  HG2 LYS X 136       0.514  45.245  65.245  0.00  0.00           H
ATOM   1970  HG3 LYS X 136       0.147  46.890  64.700  0.00  0.00           H
ATOM   1971  CD  LYS X 136      -1.507  45.519  64.876  0.00  0.00           C
ATOM   1972  HD2 LYS X 136      -2.125  45.895  64.061  0.00  0.00           H
ATOM   1973  HD3 LYS X 136      -1.654  44.441  64.945  0.00  0.00           H
ATOM   1974  CE  LYS X 136      -1.957  46.062  66.207  0.00  0.00           C
ATOM   1975  HE2 LYS X 136      -1.533  45.462  67.012  0.00  0.00           H
ATOM   1976  HE3 LYS X 136      -1.631  47.092  66.344  0.00  0.00           H
ATOM   1977  NZ  LYS X 136      -3.463  46.120  66.302  0.00  0.00           N
ATOM   1978  HZ1 LYS X 136      -3.608  46.418  67.256  0.00  0.00           H
ATOM   1979  HZ2 LYS X 136      -3.774  46.839  65.664  0.00  0.00           H
ATOM   1980  HZ3 LYS X 136      -3.815  45.227  65.988  0.00  0.00           H
ATOM   1981  C   LYS X 136       0.722  43.783  61.263  0.00  0.00           C
ATOM   1982  O   LYS X 136       1.763  43.208  61.033  0.00  0.00           O
ATOM   1983  N   CYX X 137      -0.075  44.109  60.273  0.00  0.00           N
ATOM   1984  H   CYX X 137      -0.998  44.449  60.503  0.00  0.00           H
ATOM   1985  CA  CYX X 137       0.300  44.223  58.833  0.00  0.00           C
ATOM   1986  HA  CYX X 137       1.376  44.063  58.768  0.00  0.00           H
ATOM   1987  CB  CYX X 137      -0.325  43.042  58.024  0.00  0.00           C
ATOM   1988  HB2 CYX X 137      -1.403  43.143  57.899  0.00  0.00           H
ATOM   1989  HB3 CYX X 137       0.020  43.103  56.991  0.00  0.00           H
ATOM   1990  SG  CYX X 137       0.080  41.365  58.563  0.00  0.00           S
ATOM   1991  C   CYX X 137       0.018  45.575  58.262  0.00  0.00           C
ATOM   1992  O   CYX X 137      -0.602  46.419  58.899  0.00  0.00           O
ATOM   1993  N   LEU X 138       0.560  45.808  57.065  0.00  0.00           N
ATOM   1994  H   LEU X 138       1.322  45.214  56.771  0.00  0.00           H
ATOM   1995  CA  LEU X 138       0.404  47.046  56.282  0.00  0.00           C
ATOM   1996  HA  LEU X 138      -0.584  47.501  56.353  0.00  0.00           H
ATOM   1997  CB  LEU X 138       1.461  48.004  56.861  0.00  0.00           C
ATOM   1998  HB2 LEU X 138       1.052  48.426  57.779  0.00  0.00           H
ATOM   1999  HB3 LEU X 138       2.302  47.385  57.174  0.00  0.00           H
ATOM   2000  CG  LEU X 138       1.972  49.046  55.902  0.00  0.00           C
ATOM   2001  HG  LEU X 138       2.316  48.456  55.053  0.00  0.00           H
ATOM   2002  CD1 LEU X 138       0.803  49.914  55.330  0.00  0.00           C
ATOM   2003 HD11 LEU X 138       1.242  50.747  54.781  0.00  0.00           H
ATOM   2004 HD12 LEU X 138       0.218  49.400  54.568  0.00  0.00           H
ATOM   2005 HD13 LEU X 138       0.112  50.198  56.124  0.00  0.00           H
ATOM   2006  CD2 LEU X 138       3.059  49.940  56.555  0.00  0.00           C
ATOM   2007 HD21 LEU X 138       3.628  50.295  55.696  0.00  0.00           H
ATOM   2008 HD22 LEU X 138       2.643  50.761  57.138  0.00  0.00           H
ATOM   2009 HD23 LEU X 138       3.802  49.417  57.159  0.00  0.00           H
ATOM   2010  C   LEU X 138       0.687  46.600  54.850  0.00  0.00           C
ATOM   2011  O   LEU X 138       1.721  45.922  54.636  0.00  0.00           O
ATOM   2012  N   LYS X 139      -0.055  47.006  53.853  0.00  0.00           N
ATOM   2013  H   LYS X 139      -0.733  47.695  54.145  0.00  0.00           H
ATOM   2014  CA  LYS X 139       0.271  46.831  52.427  0.00  0.00           C
ATOM   2015  HA  LYS X 139       1.103  46.141  52.289  0.00  0.00           H
ATOM   2016  CB  LYS X 139      -0.977  46.174  51.848  0.00  0.00           C
ATOM   2017  HB2 LYS X 139      -1.805  46.667  52.356  0.00  0.00           H
ATOM   2018  HB3 LYS X 139      -1.102  46.387  50.786  0.00  0.00           H
ATOM   2019  CG  LYS X 139      -0.843  44.585  52.048  0.00  0.00           C
ATOM   2020  HG2 LYS X 139      -0.021  44.177  51.460  0.00  0.00           H
ATOM   2021  HG3 LYS X 139      -0.798  44.366  53.115  0.00  0.00           H
ATOM   2022  CD  LYS X 139      -2.207  43.972  51.535  0.00  0.00           C
ATOM   2023  HD2 LYS X 139      -2.339  44.320  50.511  0.00  0.00           H
ATOM   2024  HD3 LYS X 139      -2.153  42.885  51.582  0.00  0.00           H
ATOM   2025  CE  LYS X 139      -3.335  44.282  52.541  0.00  0.00           C
ATOM   2026  HE2 LYS X 139      -3.047  44.195  53.589  0.00  0.00           H
ATOM   2027  HE3 LYS X 139      -3.572  45.332  52.373  0.00  0.00           H
ATOM   2028  NZ  LYS X 139      -4.526  43.369  52.297  0.00  0.00           N
ATOM   2029  HZ1 LYS X 139      -5.016  43.661  51.464  0.00  0.00           H
ATOM   2030  HZ2 LYS X 139      -4.256  42.421  52.074  0.00  0.00           H
ATOM   2031  HZ3 LYS X 139      -5.140  43.239  53.089  0.00  0.00           H
ATOM   2032  C   LYS X 139       0.586  48.148  51.705  0.00  0.00           C
ATOM   2033  O   LYS X 139      -0.224  49.115  51.896  0.00  0.00           O
ATOM   2034  N   ALA X 140       1.705  48.301  51.035  0.00  0.00           N
ATOM   2035  H   ALA X 140       2.327  47.508  50.963  0.00  0.00           H
ATOM   2036  CA  ALA X 140       2.142  49.610  50.481  0.00  0.00           C
ATOM   2037  HA  ALA X 140       1.293  50.202  50.139  0.00  0.00           H
ATOM   2038  CB  ALA X 140       2.927  50.403  51.609  0.00  0.00           C
ATOM   2039  HB1 ALA X 140       2.318  50.558  52.500  0.00  0.00           H
ATOM   2040  HB2 ALA X 140       3.722  49.734  51.941  0.00  0.00           H
ATOM   2041  HB3 ALA X 140       3.394  51.316  51.241  0.00  0.00           H
ATOM   2042  C   ALA X 140       3.161  49.271  49.389  0.00  0.00           C
ATOM   2043  O   ALA X 140       3.707  48.186  49.323  0.00  0.00           O
ATOM   2044  N   PRO X 141       3.380  50.161  48.402  0.00  0.00           N
ATOM   2045  CD  PRO X 141       2.671  51.494  48.189  0.00  0.00           C
ATOM   2046  HD2 PRO X 141       2.807  52.082  49.097  0.00  0.00           H
ATOM   2047  HD3 PRO X 141       1.603  51.287  48.121  0.00  0.00           H
ATOM   2048  CG  PRO X 141       3.073  52.020  46.866  0.00  0.00           C
ATOM   2049  HG2 PRO X 141       3.821  52.793  47.044  0.00  0.00           H
ATOM   2050  HG3 PRO X 141       2.137  52.281  46.373  0.00  0.00           H
ATOM   2051  CB  PRO X 141       3.657  50.830  46.124  0.00  0.00           C
ATOM   2052  HB2 PRO X 141       4.469  51.287  45.559  0.00  0.00           H
ATOM   2053  HB3 PRO X 141       2.872  50.391  45.508  0.00  0.00           H
ATOM   2054  CA  PRO X 141       4.279  49.996  47.277  0.00  0.00           C
ATOM   2055  HA  PRO X 141       4.196  48.949  46.985  0.00  0.00           H
ATOM   2056  C   PRO X 141       5.748  50.281  47.587  0.00  0.00           C
ATOM   2057  O   PRO X 141       6.096  51.170  48.334  0.00  0.00           O
ATOM   2058  N   ILE X 142       6.644  49.572  46.950  0.00  0.00           N
ATOM   2059  H   ILE X 142       6.316  48.740  46.480  0.00  0.00           H
ATOM   2060  CA  ILE X 142       8.077  49.999  46.619  0.00  0.00           C
ATOM   2061  HA  ILE X 142       8.689  49.915  47.517  0.00  0.00           H
ATOM   2062  CB  ILE X 142       8.661  48.995  45.570  0.00  0.00           C
ATOM   2063  HB  ILE X 142       8.112  49.024  44.629  0.00  0.00           H
ATOM   2064  CG2 ILE X 142      10.072  49.446  45.188  0.00  0.00           C
ATOM   2065 HG21 ILE X 142      10.156  50.205  44.410  0.00  0.00           H
ATOM   2066 HG22 ILE X 142      10.546  49.749  46.121  0.00  0.00           H
ATOM   2067 HG23 ILE X 142      10.665  48.621  44.793  0.00  0.00           H
ATOM   2068  CG1 ILE X 142       8.733  47.529  46.093  0.00  0.00           C
ATOM   2069 HG12 ILE X 142       7.686  47.288  46.279  0.00  0.00           H
ATOM   2070 HG13 ILE X 142       9.070  46.844  45.314  0.00  0.00           H
ATOM   2071  CD1 ILE X 142       9.581  47.172  47.276  0.00  0.00           C
ATOM   2072 HD11 ILE X 142       9.130  47.543  48.196  0.00  0.00           H
ATOM   2073 HD12 ILE X 142       9.584  46.090  47.404  0.00  0.00           H
ATOM   2074 HD13 ILE X 142      10.605  47.539  47.205  0.00  0.00           H
ATOM   2075  C   ILE X 142       8.110  51.430  46.082  0.00  0.00           C
ATOM   2076  O   ILE X 142       7.397  51.709  45.122  0.00  0.00           O
ATOM   2077  N   LEU X 143       9.015  52.320  46.592  0.00  0.00           N
ATOM   2078  H   LEU X 143       9.686  51.981  47.266  0.00  0.00           H
ATOM   2079  CA  LEU X 143       9.289  53.612  46.011  0.00  0.00           C
ATOM   2080  HA  LEU X 143       8.346  54.065  45.705  0.00  0.00           H
ATOM   2081  CB  LEU X 143       9.868  54.568  47.044  0.00  0.00           C
ATOM   2082  HB2 LEU X 143      10.829  54.191  47.393  0.00  0.00           H
ATOM   2083  HB3 LEU X 143      10.195  55.444  46.484  0.00  0.00           H
ATOM   2084  CG  LEU X 143       8.888  55.127  48.124  0.00  0.00           C
ATOM   2085  HG  LEU X 143       8.896  54.343  48.881  0.00  0.00           H
ATOM   2086  CD1 LEU X 143       9.306  56.511  48.730  0.00  0.00           C
ATOM   2087 HD11 LEU X 143       8.697  56.830  49.576  0.00  0.00           H
ATOM   2088 HD12 LEU X 143      10.323  56.490  49.122  0.00  0.00           H
ATOM   2089 HD13 LEU X 143       9.339  57.260  47.939  0.00  0.00           H
ATOM   2090  CD2 LEU X 143       7.407  55.185  47.773  0.00  0.00           C
ATOM   2091 HD21 LEU X 143       7.021  54.204  47.495  0.00  0.00           H
ATOM   2092 HD22 LEU X 143       6.808  55.714  48.514  0.00  0.00           H
ATOM   2093 HD23 LEU X 143       7.279  55.732  46.839  0.00  0.00           H
ATOM   2094  C   LEU X 143      10.223  53.553  44.823  0.00  0.00           C
ATOM   2095  O   LEU X 143      11.090  52.736  44.694  0.00  0.00           O
ATOM   2096  N   SER X 144      10.083  54.533  43.945  0.00  0.00           N
ATOM   2097  H   SER X 144       9.350  55.226  43.998  0.00  0.00           H
ATOM   2098  CA  SER X 144      11.118  54.896  42.928  0.00  0.00           C
ATOM   2099  HA  SER X 144      11.184  53.984  42.333  0.00  0.00           H
ATOM   2100  CB  SER X 144      10.599  56.024  41.998  0.00  0.00           C
ATOM   2101  HB2 SER X 144      10.976  55.706  41.026  0.00  0.00           H
ATOM   2102  HB3 SER X 144       9.514  56.052  41.905  0.00  0.00           H
ATOM   2103  OG  SER X 144      11.094  57.334  42.190  0.00  0.00           O
ATOM   2104  HG  SER X 144      10.532  57.915  41.672  0.00  0.00           H
ATOM   2105  C   SER X 144      12.483  55.151  43.564  0.00  0.00           C
ATOM   2106  O   SER X 144      12.548  55.868  44.532  0.00  0.00           O
ATOM   2107  N   ASP X 145      13.623  54.632  43.080  0.00  0.00           N
ATOM   2108  H   ASP X 145      13.633  54.211  42.162  0.00  0.00           H
ATOM   2109  CA  ASP X 145      14.981  54.847  43.627  0.00  0.00           C
ATOM   2110  HA  ASP X 145      14.903  54.594  44.685  0.00  0.00           H
ATOM   2111  CB  ASP X 145      15.961  53.897  42.910  0.00  0.00           C
ATOM   2112  HB2 ASP X 145      16.226  54.257  41.916  0.00  0.00           H
ATOM   2113  HB3 ASP X 145      16.872  54.071  43.483  0.00  0.00           H
ATOM   2114  CG  ASP X 145      15.569  52.386  42.838  0.00  0.00           C
ATOM   2115  OD1 ASP X 145      16.314  51.736  42.072  0.00  0.00           O
ATOM   2116  OD2 ASP X 145      14.637  51.892  43.527  0.00  0.00           O
ATOM   2117  C   ASP X 145      15.323  56.334  43.702  0.00  0.00           C
ATOM   2118  O   ASP X 145      15.822  56.806  44.730  0.00  0.00           O
ATOM   2119  N   SER X 146      15.103  57.130  42.608  0.00  0.00           N
ATOM   2120  H   SER X 146      14.529  56.662  41.921  0.00  0.00           H
ATOM   2121  CA  SER X 146      15.245  58.560  42.609  0.00  0.00           C
ATOM   2122  HA  SER X 146      16.289  58.724  42.875  0.00  0.00           H
ATOM   2123  CB  SER X 146      15.055  59.078  41.134  0.00  0.00           C
ATOM   2124  HB2 SER X 146      15.267  60.146  41.182  0.00  0.00           H
ATOM   2125  HB3 SER X 146      15.795  58.613  40.484  0.00  0.00           H
ATOM   2126  OG  SER X 146      13.701  58.942  40.728  0.00  0.00           O
ATOM   2127  HG  SER X 146      13.430  58.036  40.565  0.00  0.00           H
ATOM   2128  C   SER X 146      14.321  59.373  43.605  0.00  0.00           C
ATOM   2129  O   SER X 146      14.750  60.344  44.163  0.00  0.00           O
ATOM   2130  N   SER X 147      13.066  58.855  43.856  0.00  0.00           N
ATOM   2131  H   SER X 147      12.785  58.076  43.279  0.00  0.00           H
ATOM   2132  CA  SER X 147      12.211  59.392  44.901  0.00  0.00           C
ATOM   2133  HA  SER X 147      12.286  60.477  44.835  0.00  0.00           H
ATOM   2134  CB  SER X 147      10.757  59.031  44.762  0.00  0.00           C
ATOM   2135  HB2 SER X 147      10.269  59.662  45.505  0.00  0.00           H
ATOM   2136  HB3 SER X 147      10.245  59.386  43.868  0.00  0.00           H
ATOM   2137  OG  SER X 147      10.482  57.708  44.935  0.00  0.00           O
ATOM   2138  HG  SER X 147      11.141  57.240  44.416  0.00  0.00           H
ATOM   2139  C   SER X 147      12.699  59.101  46.343  0.00  0.00           C
ATOM   2140  O   SER X 147      12.781  60.010  47.133  0.00  0.00           O
ATOM   2141  N   CYX X 148      13.164  57.885  46.621  0.00  0.00           N
ATOM   2142  H   CYX X 148      13.255  57.308  45.797  0.00  0.00           H
ATOM   2143  CA  CYX X 148      13.962  57.482  47.779  0.00  0.00           C
ATOM   2144  HA  CYX X 148      13.274  57.573  48.620  0.00  0.00           H
ATOM   2145  CB  CYX X 148      14.282  56.018  47.702  0.00  0.00           C
ATOM   2146  HB2 CYX X 148      13.331  55.551  47.442  0.00  0.00           H
ATOM   2147  HB3 CYX X 148      14.932  55.862  46.841  0.00  0.00           H
ATOM   2148  SG  CYX X 148      14.893  55.253  49.176  0.00  0.00           S
ATOM   2149  C   CYX X 148      15.288  58.358  47.947  0.00  0.00           C
ATOM   2150  O   CYX X 148      15.485  58.935  49.007  0.00  0.00           O
ATOM   2151  N   LYS X 149      16.035  58.540  46.812  0.00  0.00           N
ATOM   2152  H   LYS X 149      15.839  58.006  45.977  0.00  0.00           H
ATOM   2153  CA  LYS X 149      17.123  59.455  46.796  0.00  0.00           C
ATOM   2154  HA  LYS X 149      17.764  59.188  47.636  0.00  0.00           H
ATOM   2155  CB  LYS X 149      17.817  59.238  45.462  0.00  0.00           C
ATOM   2156  HB2 LYS X 149      17.055  59.089  44.698  0.00  0.00           H
ATOM   2157  HB3 LYS X 149      18.481  60.077  45.248  0.00  0.00           H
ATOM   2158  CG  LYS X 149      18.740  57.976  45.549  0.00  0.00           C
ATOM   2159  HG2 LYS X 149      19.558  58.162  46.244  0.00  0.00           H
ATOM   2160  HG3 LYS X 149      18.220  57.073  45.870  0.00  0.00           H
ATOM   2161  CD  LYS X 149      19.206  57.583  44.181  0.00  0.00           C
ATOM   2162  HD2 LYS X 149      18.367  57.394  43.511  0.00  0.00           H
ATOM   2163  HD3 LYS X 149      19.772  58.400  43.733  0.00  0.00           H
ATOM   2164  CE  LYS X 149      20.086  56.343  44.321  0.00  0.00           C
ATOM   2165  HE2 LYS X 149      20.805  56.410  45.138  0.00  0.00           H
ATOM   2166  HE3 LYS X 149      19.361  55.554  44.519  0.00  0.00           H
ATOM   2167  NZ  LYS X 149      20.739  56.060  43.035  0.00  0.00           N
ATOM   2168  HZ1 LYS X 149      21.475  55.376  43.136  0.00  0.00           H
ATOM   2169  HZ2 LYS X 149      20.070  55.855  42.307  0.00  0.00           H
ATOM   2170  HZ3 LYS X 149      21.210  56.906  42.748  0.00  0.00           H
ATOM   2171  C   LYS X 149      16.745  60.973  46.982  0.00  0.00           C
ATOM   2172  O   LYS X 149      17.551  61.741  47.389  0.00  0.00           O
ATOM   2173  N   SER X 150      15.500  61.352  46.759  0.00  0.00           N
ATOM   2174  H   SER X 150      14.839  60.716  46.337  0.00  0.00           H
ATOM   2175  CA  SER X 150      15.060  62.655  47.180  0.00  0.00           C
ATOM   2176  HA  SER X 150      15.927  63.308  47.072  0.00  0.00           H
ATOM   2177  CB  SER X 150      13.911  63.134  46.269  0.00  0.00           C
ATOM   2178  HB2 SER X 150      13.061  62.473  46.436  0.00  0.00           H
ATOM   2179  HB3 SER X 150      13.862  64.218  46.374  0.00  0.00           H
ATOM   2180  OG  SER X 150      14.330  62.931  44.944  0.00  0.00           O
ATOM   2181  HG  SER X 150      14.556  62.000  44.884  0.00  0.00           H
ATOM   2182  C   SER X 150      14.434  62.764  48.572  0.00  0.00           C
ATOM   2183  O   SER X 150      14.416  63.884  49.038  0.00  0.00           O
ATOM   2184  N   ALA X 151      14.072  61.610  49.190  0.00  0.00           N
ATOM   2185  H   ALA X 151      14.000  60.809  48.579  0.00  0.00           H
ATOM   2186  CA  ALA X 151      13.694  61.449  50.675  0.00  0.00           C
ATOM   2187  HA  ALA X 151      13.213  62.390  50.942  0.00  0.00           H
ATOM   2188  CB  ALA X 151      12.760  60.134  50.849  0.00  0.00           C
ATOM   2189  HB1 ALA X 151      11.817  60.307  50.329  0.00  0.00           H
ATOM   2190  HB2 ALA X 151      13.230  59.380  50.217  0.00  0.00           H
ATOM   2191  HB3 ALA X 151      12.869  59.638  51.813  0.00  0.00           H
ATOM   2192  C   ALA X 151      14.881  61.408  51.598  0.00  0.00           C
ATOM   2193  O   ALA X 151      14.834  61.956  52.664  0.00  0.00           O
ATOM   2194  N   TYR X 152      15.964  60.728  51.238  0.00  0.00           N
ATOM   2195  H   TYR X 152      16.013  60.443  50.270  0.00  0.00           H
ATOM   2196  CA  TYR X 152      17.205  60.705  52.021  0.00  0.00           C
ATOM   2197  HA  TYR X 152      17.208  61.465  52.802  0.00  0.00           H
ATOM   2198  CB  TYR X 152      17.272  59.272  52.654  0.00  0.00           C
ATOM   2199  HB2 TYR X 152      17.300  58.464  51.923  0.00  0.00           H
ATOM   2200  HB3 TYR X 152      18.190  59.247  53.242  0.00  0.00           H
ATOM   2201  CG  TYR X 152      16.122  59.031  53.635  0.00  0.00           C
ATOM   2202  CD1 TYR X 152      15.015  58.247  53.271  0.00  0.00           C
ATOM   2203  HD1 TYR X 152      15.036  57.970  52.228  0.00  0.00           H
ATOM   2204  CE1 TYR X 152      14.017  58.021  54.206  0.00  0.00           C
ATOM   2205  HE1 TYR X 152      13.117  57.538  53.855  0.00  0.00           H
ATOM   2206  CZ  TYR X 152      14.089  58.515  55.493  0.00  0.00           C
ATOM   2207  OH  TYR X 152      13.042  58.197  56.328  0.00  0.00           O
ATOM   2208  HH  TYR X 152      12.391  57.569  56.004  0.00  0.00           H
ATOM   2209  CE2 TYR X 152      15.204  59.213  55.953  0.00  0.00           C
ATOM   2210  HE2 TYR X 152      15.219  59.646  56.942  0.00  0.00           H
ATOM   2211  CD2 TYR X 152      16.169  59.603  54.929  0.00  0.00           C
ATOM   2212  HD2 TYR X 152      17.009  60.230  55.186  0.00  0.00           H
ATOM   2213  C   TYR X 152      18.392  60.926  51.020  0.00  0.00           C
ATOM   2214  O   TYR X 152      18.970  59.964  50.517  0.00  0.00           O
ATOM   2215  N   PRO X 153      18.726  62.172  50.611  0.00  0.00           N
ATOM   2216  CD  PRO X 153      17.893  63.356  50.896  0.00  0.00           C
ATOM   2217  HD2 PRO X 153      18.089  63.611  51.937  0.00  0.00           H
ATOM   2218  HD3 PRO X 153      16.844  63.162  50.671  0.00  0.00           H
ATOM   2219  CG  PRO X 153      18.475  64.525  50.143  0.00  0.00           C
ATOM   2220  HG2 PRO X 153      18.476  65.461  50.701  0.00  0.00           H
ATOM   2221  HG3 PRO X 153      17.899  64.744  49.243  0.00  0.00           H
ATOM   2222  CB  PRO X 153      19.907  64.085  49.791  0.00  0.00           C
ATOM   2223  HB2 PRO X 153      20.665  64.430  50.494  0.00  0.00           H
ATOM   2224  HB3 PRO X 153      20.206  64.496  48.827  0.00  0.00           H
ATOM   2225  CA  PRO X 153      19.805  62.535  49.655  0.00  0.00           C
ATOM   2226  HA  PRO X 153      19.459  62.405  48.630  0.00  0.00           H
ATOM   2227  C   PRO X 153      21.101  61.708  49.927  0.00  0.00           C
ATOM   2228  O   PRO X 153      21.652  61.779  50.966  0.00  0.00           O
ATOM   2229  N   GLY X 154      21.524  60.915  48.945  0.00  0.00           N
ATOM   2230  H   GLY X 154      21.105  61.078  48.041  0.00  0.00           H
ATOM   2231  CA  GLY X 154      22.792  60.131  48.955  0.00  0.00           C
ATOM   2232  HA2 GLY X 154      22.898  59.585  48.017  0.00  0.00           H
ATOM   2233  HA3 GLY X 154      23.606  60.850  48.863  0.00  0.00           H
ATOM   2234  C   GLY X 154      23.109  59.200  50.103  0.00  0.00           C
ATOM   2235  O   GLY X 154      24.136  58.524  50.113  0.00  0.00           O
ATOM   2236  N   GLN X 155      22.277  59.240  51.187  0.00  0.00           N
ATOM   2237  H   GLN X 155      21.427  59.786  51.196  0.00  0.00           H
ATOM   2238  CA  GLN X 155      22.390  58.311  52.246  0.00  0.00           C
ATOM   2239  HA  GLN X 155      23.444  58.082  52.407  0.00  0.00           H
ATOM   2240  CB  GLN X 155      21.785  58.855  53.516  0.00  0.00           C
ATOM   2241  HB2 GLN X 155      21.962  59.930  53.548  0.00  0.00           H
ATOM   2242  HB3 GLN X 155      20.709  58.708  53.426  0.00  0.00           H
ATOM   2243  CG  GLN X 155      22.337  58.177  54.784  0.00  0.00           C
ATOM   2244  HG2 GLN X 155      21.662  58.370  55.618  0.00  0.00           H
ATOM   2245  HG3 GLN X 155      22.287  57.121  54.519  0.00  0.00           H
ATOM   2246  CD  GLN X 155      23.777  58.686  55.068  0.00  0.00           C
ATOM   2247  OE1 GLN X 155      23.973  59.767  55.621  0.00  0.00           O
ATOM   2248  NE2 GLN X 155      24.823  57.962  54.782  0.00  0.00           N
ATOM   2249 HE21 GLN X 155      25.739  58.328  54.999  0.00  0.00           H
ATOM   2250 HE22 GLN X 155      24.665  57.032  54.420  0.00  0.00           H
ATOM   2251  C   GLN X 155      21.779  56.947  51.817  0.00  0.00           C
ATOM   2252  O   GLN X 155      21.600  55.969  52.610  0.00  0.00           O
ATOM   2253  N   ILE X 156      21.398  56.834  50.582  0.00  0.00           N
ATOM   2254  H   ILE X 156      21.543  57.565  49.901  0.00  0.00           H
ATOM   2255  CA  ILE X 156      20.732  55.655  50.007  0.00  0.00           C
ATOM   2256  HA  ILE X 156      20.622  54.942  50.824  0.00  0.00           H
ATOM   2257  CB  ILE X 156      19.378  56.086  49.476  0.00  0.00           C
ATOM   2258  HB  ILE X 156      19.480  57.040  48.959  0.00  0.00           H
ATOM   2259  CG2 ILE X 156      18.813  55.171  48.345  0.00  0.00           C
ATOM   2260 HG21 ILE X 156      18.864  54.147  48.714  0.00  0.00           H
ATOM   2261 HG22 ILE X 156      17.753  55.420  48.313  0.00  0.00           H
ATOM   2262 HG23 ILE X 156      19.359  55.362  47.421  0.00  0.00           H
ATOM   2263  CG1 ILE X 156      18.385  56.324  50.660  0.00  0.00           C
ATOM   2264 HG12 ILE X 156      18.960  56.918  51.371  0.00  0.00           H
ATOM   2265 HG13 ILE X 156      17.430  56.754  50.359  0.00  0.00           H
ATOM   2266  CD1 ILE X 156      18.017  55.027  51.400  0.00  0.00           C
ATOM   2267 HD11 ILE X 156      17.536  54.361  50.683  0.00  0.00           H
ATOM   2268 HD12 ILE X 156      18.814  54.553  51.973  0.00  0.00           H
ATOM   2269 HD13 ILE X 156      17.471  55.320  52.297  0.00  0.00           H
ATOM   2270  C   ILE X 156      21.725  54.983  48.966  0.00  0.00           C
ATOM   2271  O   ILE X 156      22.379  55.682  48.231  0.00  0.00           O
ATOM   2272  N   THR X 157      22.042  53.707  49.160  0.00  0.00           N
ATOM   2273  H   THR X 157      21.323  53.269  49.719  0.00  0.00           H
ATOM   2274  CA  THR X 157      22.821  52.844  48.304  0.00  0.00           C
ATOM   2275  HA  THR X 157      23.406  53.446  47.609  0.00  0.00           H
ATOM   2276  CB  THR X 157      23.933  52.161  49.137  0.00  0.00           C
ATOM   2277  HB  THR X 157      24.477  51.456  48.508  0.00  0.00           H
ATOM   2278  CG2 THR X 157      25.007  53.010  49.755  0.00  0.00           C
ATOM   2279 HG21 THR X 157      24.604  53.879  50.274  0.00  0.00           H
ATOM   2280 HG22 THR X 157      25.627  52.453  50.458  0.00  0.00           H
ATOM   2281 HG23 THR X 157      25.666  53.477  49.022  0.00  0.00           H
ATOM   2282  OG1 THR X 157      23.249  51.285  50.016  0.00  0.00           O
ATOM   2283  HG1 THR X 157      24.002  50.856  50.430  0.00  0.00           H
ATOM   2284  C   THR X 157      22.060  51.852  47.442  0.00  0.00           C
ATOM   2285  O   THR X 157      20.835  51.809  47.540  0.00  0.00           O
ATOM   2286  N   SER X 158      22.723  51.031  46.620  0.00  0.00           N
ATOM   2287  H   SER X 158      23.726  51.144  46.578  0.00  0.00           H
ATOM   2288  CA  SER X 158      22.268  49.889  45.794  0.00  0.00           C
ATOM   2289  HA  SER X 158      21.567  50.236  45.035  0.00  0.00           H
ATOM   2290  CB  SER X 158      23.423  49.172  45.053  0.00  0.00           C
ATOM   2291  HB2 SER X 158      23.118  48.164  44.773  0.00  0.00           H
ATOM   2292  HB3 SER X 158      23.689  49.789  44.195  0.00  0.00           H
ATOM   2293  OG  SER X 158      24.555  48.994  45.902  0.00  0.00           O
ATOM   2294  HG  SER X 158      25.053  49.807  46.017  0.00  0.00           H
ATOM   2295  C   SER X 158      21.554  48.824  46.691  0.00  0.00           C
ATOM   2296  O   SER X 158      20.585  48.190  46.272  0.00  0.00           O
ATOM   2297  N   ASN X 159      21.945  48.690  47.975  0.00  0.00           N
ATOM   2298  H   ASN X 159      22.797  49.123  48.302  0.00  0.00           H
ATOM   2299  CA  ASN X 159      21.524  47.516  48.744  0.00  0.00           C
ATOM   2300  HA  ASN X 159      21.486  46.635  48.104  0.00  0.00           H
ATOM   2301  CB  ASN X 159      22.626  47.439  49.797  0.00  0.00           C
ATOM   2302  HB2 ASN X 159      22.745  48.436  50.222  0.00  0.00           H
ATOM   2303  HB3 ASN X 159      22.263  46.727  50.538  0.00  0.00           H
ATOM   2304  CG  ASN X 159      23.948  47.041  49.097  0.00  0.00           C
ATOM   2305  OD1 ASN X 159      24.033  46.097  48.293  0.00  0.00           O
ATOM   2306  ND2 ASN X 159      24.968  47.823  49.294  0.00  0.00           N
ATOM   2307 HD21 ASN X 159      25.835  47.760  48.780  0.00  0.00           H
ATOM   2308 HD22 ASN X 159      24.874  48.484  50.052  0.00  0.00           H
ATOM   2309  C   ASN X 159      20.129  47.677  49.393  0.00  0.00           C
ATOM   2310  O   ASN X 159      19.679  46.683  49.963  0.00  0.00           O
ATOM   2311  N   MET X 160      19.541  48.871  49.270  0.00  0.00           N
ATOM   2312  H   MET X 160      19.888  49.515  48.574  0.00  0.00           H
ATOM   2313  CA  MET X 160      18.296  49.266  50.011  0.00  0.00           C
ATOM   2314  HA  MET X 160      17.779  48.369  50.353  0.00  0.00           H
ATOM   2315  CB  MET X 160      18.742  50.117  51.261  0.00  0.00           C
ATOM   2316  HB2 MET X 160      17.926  50.344  51.948  0.00  0.00           H
ATOM   2317  HB3 MET X 160      19.573  49.615  51.756  0.00  0.00           H
ATOM   2318  CG  MET X 160      19.311  51.442  50.783  0.00  0.00           C
ATOM   2319  HG2 MET X 160      19.597  51.342  49.736  0.00  0.00           H
ATOM   2320  HG3 MET X 160      18.551  52.209  50.927  0.00  0.00           H
ATOM   2321  SD  MET X 160      20.744  52.005  51.701  0.00  0.00           S
ATOM   2322  CE  MET X 160      20.138  52.361  53.338  0.00  0.00           C
ATOM   2323  HE1 MET X 160      19.527  51.559  53.752  0.00  0.00           H
ATOM   2324  HE2 MET X 160      20.844  52.590  54.136  0.00  0.00           H
ATOM   2325  HE3 MET X 160      19.445  53.200  53.281  0.00  0.00           H
ATOM   2326  C   MET X 160      17.333  50.004  49.116  0.00  0.00           C
ATOM   2327  O   MET X 160      17.687  50.404  47.974  0.00  0.00           O
ATOM   2328  N   PHE X 161      16.128  50.223  49.700  0.00  0.00           N
ATOM   2329  H   PHE X 161      15.989  49.900  50.647  0.00  0.00           H
ATOM   2330  CA  PHE X 161      15.016  50.871  49.002  0.00  0.00           C
ATOM   2331  HA  PHE X 161      15.287  51.800  48.500  0.00  0.00           H
ATOM   2332  CB  PHE X 161      14.430  49.904  48.044  0.00  0.00           C
ATOM   2333  HB2 PHE X 161      13.772  50.399  47.329  0.00  0.00           H
ATOM   2334  HB3 PHE X 161      15.228  49.437  47.468  0.00  0.00           H
ATOM   2335  CG  PHE X 161      13.668  48.825  48.754  0.00  0.00           C
ATOM   2336  CD1 PHE X 161      12.335  49.073  49.048  0.00  0.00           C
ATOM   2337  HD1 PHE X 161      11.920  50.021  48.741  0.00  0.00           H
ATOM   2338  CE1 PHE X 161      11.586  48.138  49.787  0.00  0.00           C
ATOM   2339  HE1 PHE X 161      10.647  48.384  50.260  0.00  0.00           H
ATOM   2340  CZ  PHE X 161      12.321  46.925  50.077  0.00  0.00           C
ATOM   2341  HZ  PHE X 161      11.817  46.064  50.491  0.00  0.00           H
ATOM   2342  CE2 PHE X 161      13.644  46.660  49.810  0.00  0.00           C
ATOM   2343  HE2 PHE X 161      14.087  45.729  50.134  0.00  0.00           H
ATOM   2344  CD2 PHE X 161      14.301  47.628  49.119  0.00  0.00           C
ATOM   2345  HD2 PHE X 161      15.314  47.375  48.842  0.00  0.00           H
ATOM   2346  C   PHE X 161      13.998  51.434  50.041  0.00  0.00           C
ATOM   2347  O   PHE X 161      13.728  50.951  51.095  0.00  0.00           O
ATOM   2348  N   CYX X 162      13.306  52.494  49.679  0.00  0.00           N
ATOM   2349  H   CYX X 162      13.394  52.984  48.800  0.00  0.00           H
ATOM   2350  CA  CYX X 162      12.152  53.016  50.464  0.00  0.00           C
ATOM   2351  HA  CYX X 162      12.256  52.669  51.492  0.00  0.00           H
ATOM   2352  CB  CYX X 162      12.145  54.499  50.276  0.00  0.00           C
ATOM   2353  HB2 CYX X 162      11.855  54.747  49.255  0.00  0.00           H
ATOM   2354  HB3 CYX X 162      11.266  54.875  50.800  0.00  0.00           H
ATOM   2355  SG  CYX X 162      13.566  55.538  50.727  0.00  0.00           S
ATOM   2356  C   CYX X 162      10.853  52.436  49.956  0.00  0.00           C
ATOM   2357  O   CYX X 162      10.697  52.019  48.758  0.00  0.00           O
ATOM   2358  N   ALA X 163       9.879  52.406  50.787  0.00  0.00           N
ATOM   2359  H   ALA X 163      10.143  52.697  51.718  0.00  0.00           H
ATOM   2360  CA  ALA X 163       8.511  51.969  50.578  0.00  0.00           C
ATOM   2361  HA  ALA X 163       8.171  52.222  49.574  0.00  0.00           H
ATOM   2362  CB  ALA X 163       8.450  50.461  50.683  0.00  0.00           C
ATOM   2363  HB1 ALA X 163       8.591  50.145  51.717  0.00  0.00           H
ATOM   2364  HB2 ALA X 163       7.468  50.178  50.306  0.00  0.00           H
ATOM   2365  HB3 ALA X 163       9.163  50.057  49.964  0.00  0.00           H
ATOM   2366  C   ALA X 163       7.547  52.702  51.506  0.00  0.00           C
ATOM   2367  O   ALA X 163       7.999  53.307  52.504  0.00  0.00           O
ATOM   2368  N   GLY X 164       6.280  52.671  51.190  0.00  0.00           N
ATOM   2369  H   GLY X 164       6.035  52.299  50.284  0.00  0.00           H
ATOM   2370  CA  GLY X 164       5.278  53.546  51.824  0.00  0.00           C
ATOM   2371  HA2 GLY X 164       4.474  52.988  52.303  0.00  0.00           H
ATOM   2372  HA3 GLY X 164       5.719  54.252  52.528  0.00  0.00           H
ATOM   2373  C   GLY X 164       4.633  54.519  50.818  0.00  0.00           C
ATOM   2374  O   GLY X 164       4.667  54.218  49.644  0.00  0.00           O
ATOM   2375  N   TYR X 165       4.161  55.696  51.305  0.00  0.00           N
ATOM   2376  H   TYR X 165       4.174  55.868  52.300  0.00  0.00           H
ATOM   2377  CA  TYR X 165       3.603  56.757  50.506  0.00  0.00           C
ATOM   2378  HA  TYR X 165       3.857  56.653  49.451  0.00  0.00           H
ATOM   2379  CB  TYR X 165       2.051  56.660  50.620  0.00  0.00           C
ATOM   2380  HB2 TYR X 165       1.708  56.992  51.600  0.00  0.00           H
ATOM   2381  HB3 TYR X 165       1.527  57.396  50.010  0.00  0.00           H
ATOM   2382  CG  TYR X 165       1.414  55.361  50.277  0.00  0.00           C
ATOM   2383  CD1 TYR X 165       1.131  54.460  51.282  0.00  0.00           C
ATOM   2384  HD1 TYR X 165       1.499  54.686  52.272  0.00  0.00           H
ATOM   2385  CE1 TYR X 165       0.351  53.320  51.069  0.00  0.00           C
ATOM   2386  HE1 TYR X 165       0.281  52.594  51.866  0.00  0.00           H
ATOM   2387  CZ  TYR X 165      -0.101  53.017  49.743  0.00  0.00           C
ATOM   2388  OH  TYR X 165      -0.776  51.876  49.523  0.00  0.00           O
ATOM   2389  HH  TYR X 165      -1.266  51.866  48.698  0.00  0.00           H
ATOM   2390  CE2 TYR X 165       0.276  53.892  48.668  0.00  0.00           C
ATOM   2391  HE2 TYR X 165      -0.057  53.696  47.660  0.00  0.00           H
ATOM   2392  CD2 TYR X 165       1.000  55.063  48.944  0.00  0.00           C
ATOM   2393  HD2 TYR X 165       1.295  55.708  48.129  0.00  0.00           H
ATOM   2394  C   TYR X 165       4.229  58.114  50.979  0.00  0.00           C
ATOM   2395  O   TYR X 165       4.579  58.224  52.136  0.00  0.00           O
ATOM   2396  N   LEU X 166       4.245  59.119  50.109  0.00  0.00           N
ATOM   2397  H   LEU X 166       3.976  58.941  49.152  0.00  0.00           H
ATOM   2398  CA  LEU X 166       4.757  60.453  50.570  0.00  0.00           C
ATOM   2399  HA  LEU X 166       5.559  60.360  51.302  0.00  0.00           H
ATOM   2400  CB  LEU X 166       5.159  61.297  49.364  0.00  0.00           C
ATOM   2401  HB2 LEU X 166       4.368  61.296  48.614  0.00  0.00           H
ATOM   2402  HB3 LEU X 166       5.412  62.312  49.669  0.00  0.00           H
ATOM   2403  CG  LEU X 166       6.280  60.592  48.544  0.00  0.00           C
ATOM   2404  HG  LEU X 166       5.927  59.623  48.191  0.00  0.00           H
ATOM   2405  CD1 LEU X 166       6.659  61.479  47.284  0.00  0.00           C
ATOM   2406 HD11 LEU X 166       5.874  61.782  46.590  0.00  0.00           H
ATOM   2407 HD12 LEU X 166       7.135  62.396  47.630  0.00  0.00           H
ATOM   2408 HD13 LEU X 166       7.254  60.848  46.624  0.00  0.00           H
ATOM   2409  CD2 LEU X 166       7.579  60.441  49.376  0.00  0.00           C
ATOM   2410 HD21 LEU X 166       7.498  59.585  50.046  0.00  0.00           H
ATOM   2411 HD22 LEU X 166       8.467  60.420  48.745  0.00  0.00           H
ATOM   2412 HD23 LEU X 166       7.687  61.376  49.926  0.00  0.00           H
ATOM   2413  C   LEU X 166       3.741  61.223  51.421  0.00  0.00           C
ATOM   2414  O   LEU X 166       4.057  62.307  51.887  0.00  0.00           O
ATOM   2415  N   GLU X 167       2.600  60.624  51.650  0.00  0.00           N
ATOM   2416  H   GLU X 167       2.377  59.750  51.195  0.00  0.00           H
ATOM   2417  CA  GLU X 167       1.560  61.173  52.544  0.00  0.00           C
ATOM   2418  HA  GLU X 167       1.538  62.262  52.575  0.00  0.00           H
ATOM   2419  CB  GLU X 167       0.168  60.805  51.987  0.00  0.00           C
ATOM   2420  HB2 GLU X 167       0.255  59.739  51.778  0.00  0.00           H
ATOM   2421  HB3 GLU X 167      -0.628  61.013  52.702  0.00  0.00           H
ATOM   2422  CG  GLU X 167      -0.089  61.497  50.631  0.00  0.00           C
ATOM   2423  HG2 GLU X 167       0.750  61.354  49.951  0.00  0.00           H
ATOM   2424  HG3 GLU X 167      -1.010  61.086  50.217  0.00  0.00           H
ATOM   2425  CD  GLU X 167      -0.428  63.040  50.653  0.00  0.00           C
ATOM   2426  OE1 GLU X 167       0.009  63.700  49.704  0.00  0.00           O
ATOM   2427  OE2 GLU X 167      -0.895  63.631  51.658  0.00  0.00           O
ATOM   2428  C   GLU X 167       1.484  60.661  54.029  0.00  0.00           C
ATOM   2429  O   GLU X 167       0.915  61.222  54.920  0.00  0.00           O
ATOM   2430  N   GLY X 168       2.277  59.593  54.278  0.00  0.00           N
ATOM   2431  H   GLY X 168       2.613  59.132  53.444  0.00  0.00           H
ATOM   2432  CA  GLY X 168       2.429  58.915  55.534  0.00  0.00           C
ATOM   2433  HA2 GLY X 168       3.235  58.186  55.452  0.00  0.00           H
ATOM   2434  HA3 GLY X 168       2.710  59.617  56.318  0.00  0.00           H
ATOM   2435  C   GLY X 168       1.197  58.215  55.985  0.00  0.00           C
ATOM   2436  O   GLY X 168       0.573  57.402  55.322  0.00  0.00           O
ATOM   2437  N   GLY X 169       0.674  58.478  57.196  0.00  0.00           N
ATOM   2438  H   GLY X 169       1.184  59.177  57.717  0.00  0.00           H
ATOM   2439  CA  GLY X 169      -0.564  57.857  57.780  0.00  0.00           C
ATOM   2440  HA2 GLY X 169      -0.837  58.492  58.623  0.00  0.00           H
ATOM   2441  HA3 GLY X 169      -1.349  57.793  57.026  0.00  0.00           H
ATOM   2442  C   GLY X 169      -0.396  56.386  58.359  0.00  0.00           C
ATOM   2443  O   GLY X 169      -1.063  56.029  59.345  0.00  0.00           O
ATOM   2444  N   LYS X 170       0.434  55.558  57.708  0.00  0.00           N
ATOM   2445  H   LYS X 170       1.081  55.959  57.044  0.00  0.00           H
ATOM   2446  CA  LYS X 170       0.682  54.180  57.907  0.00  0.00           C
ATOM   2447  HA  LYS X 170       0.689  54.068  58.992  0.00  0.00           H
ATOM   2448  CB  LYS X 170      -0.450  53.254  57.374  0.00  0.00           C
ATOM   2449  HB2 LYS X 170      -0.143  52.275  57.739  0.00  0.00           H
ATOM   2450  HB3 LYS X 170      -1.372  53.460  57.919  0.00  0.00           H
ATOM   2451  CG  LYS X 170      -0.669  53.224  55.831  0.00  0.00           C
ATOM   2452  HG2 LYS X 170      -0.849  54.245  55.496  0.00  0.00           H
ATOM   2453  HG3 LYS X 170       0.254  52.852  55.386  0.00  0.00           H
ATOM   2454  CD  LYS X 170      -1.903  52.354  55.403  0.00  0.00           C
ATOM   2455  HD2 LYS X 170      -1.716  51.325  55.709  0.00  0.00           H
ATOM   2456  HD3 LYS X 170      -2.748  52.748  55.967  0.00  0.00           H
ATOM   2457  CE  LYS X 170      -2.193  52.509  53.921  0.00  0.00           C
ATOM   2458  HE2 LYS X 170      -1.274  52.418  53.342  0.00  0.00           H
ATOM   2459  HE3 LYS X 170      -2.814  51.722  53.493  0.00  0.00           H
ATOM   2460  NZ  LYS X 170      -2.755  53.745  53.460  0.00  0.00           N
ATOM   2461  HZ1 LYS X 170      -2.776  53.719  52.451  0.00  0.00           H
ATOM   2462  HZ2 LYS X 170      -3.664  53.925  53.863  0.00  0.00           H
ATOM   2463  HZ3 LYS X 170      -2.096  54.462  53.730  0.00  0.00           H
ATOM   2464  C   LYS X 170       2.064  53.801  57.473  0.00  0.00           C
ATOM   2465  O   LYS X 170       2.482  54.220  56.377  0.00  0.00           O
ATOM   2466  N   ASP X 171       2.870  53.113  58.232  0.00  0.00           N
ATOM   2467  H   ASP X 171       2.508  52.603  59.025  0.00  0.00           H
ATOM   2468  CA  ASP X 171       4.374  52.954  58.092  0.00  0.00           C
ATOM   2469  HA  ASP X 171       4.497  52.694  57.041  0.00  0.00           H
ATOM   2470  CB  ASP X 171       5.103  54.311  58.352  0.00  0.00           C
ATOM   2471  HB2 ASP X 171       4.463  55.080  57.918  0.00  0.00           H
ATOM   2472  HB3 ASP X 171       5.210  54.501  59.419  0.00  0.00           H
ATOM   2473  CG  ASP X 171       6.530  54.531  57.814  0.00  0.00           C
ATOM   2474  OD1 ASP X 171       7.104  55.555  58.178  0.00  0.00           O
ATOM   2475  OD2 ASP X 171       7.045  53.760  56.986  0.00  0.00           O
ATOM   2476  C   ASP X 171       4.888  51.862  58.949  0.00  0.00           C
ATOM   2477  O   ASP X 171       4.270  51.475  59.885  0.00  0.00           O
ATOM   2478  N   SER X 172       6.157  51.468  58.763  0.00  0.00           N
ATOM   2479  H   SER X 172       6.610  51.968  58.011  0.00  0.00           H
ATOM   2480  CA  SER X 172       6.887  50.659  59.757  0.00  0.00           C
ATOM   2481  HA  SER X 172       6.139  50.168  60.380  0.00  0.00           H
ATOM   2482  CB  SER X 172       7.844  49.689  59.012  0.00  0.00           C
ATOM   2483  HB2 SER X 172       8.410  49.095  59.731  0.00  0.00           H
ATOM   2484  HB3 SER X 172       7.286  49.051  58.327  0.00  0.00           H
ATOM   2485  OG  SER X 172       8.838  50.388  58.265  0.00  0.00           O
ATOM   2486  HG  SER X 172       8.556  50.493  57.353  0.00  0.00           H
ATOM   2487  C   SER X 172       7.646  51.633  60.804  0.00  0.00           C
ATOM   2488  O   SER X 172       7.995  52.806  60.603  0.00  0.00           O
ATOM   2489  N   CYX X 173       7.833  51.051  62.035  0.00  0.00           N
ATOM   2490  H   CYX X 173       7.508  50.123  62.266  0.00  0.00           H
ATOM   2491  CA  CYX X 173       8.412  51.780  63.183  0.00  0.00           C
ATOM   2492  HA  CYX X 173       9.259  52.387  62.861  0.00  0.00           H
ATOM   2493  CB  CYX X 173       7.376  52.718  63.812  0.00  0.00           C
ATOM   2494  HB2 CYX X 173       6.891  53.252  62.995  0.00  0.00           H
ATOM   2495  HB3 CYX X 173       6.547  52.291  64.376  0.00  0.00           H
ATOM   2496  SG  CYX X 173       7.866  54.121  64.812  0.00  0.00           S
ATOM   2497  C   CYX X 173       9.072  50.873  64.243  0.00  0.00           C
ATOM   2498  O   CYX X 173       8.973  49.665  64.104  0.00  0.00           O
ATOM   2499  N   GLN X 174       9.809  51.476  65.202  0.00  0.00           N
ATOM   2500  H   GLN X 174       9.811  52.483  65.128  0.00  0.00           H
ATOM   2501  CA  GLN X 174      10.718  50.897  66.174  0.00  0.00           C
ATOM   2502  HA  GLN X 174      11.691  50.669  65.738  0.00  0.00           H
ATOM   2503  CB  GLN X 174      11.092  51.956  67.158  0.00  0.00           C
ATOM   2504  HB2 GLN X 174      11.529  52.831  66.675  0.00  0.00           H
ATOM   2505  HB3 GLN X 174      10.198  52.236  67.714  0.00  0.00           H
ATOM   2506  CG  GLN X 174      12.223  51.466  68.059  0.00  0.00           C
ATOM   2507  HG2 GLN X 174      11.832  50.597  68.588  0.00  0.00           H
ATOM   2508  HG3 GLN X 174      13.119  51.251  67.476  0.00  0.00           H
ATOM   2509  CD  GLN X 174      12.670  52.560  69.066  0.00  0.00           C
ATOM   2510  OE1 GLN X 174      12.819  53.723  68.785  0.00  0.00           O
ATOM   2511  NE2 GLN X 174      12.974  52.134  70.271  0.00  0.00           N
ATOM   2512 HE21 GLN X 174      13.605  52.781  70.722  0.00  0.00           H
ATOM   2513 HE22 GLN X 174      12.819  51.163  70.504  0.00  0.00           H
ATOM   2514  C   GLN X 174      10.158  49.553  66.709  0.00  0.00           C
ATOM   2515  O   GLN X 174       9.070  49.533  67.248  0.00  0.00           O
ATOM   2516  N   GLY X 175      10.895  48.470  66.514  0.00  0.00           N
ATOM   2517  H   GLY X 175      11.750  48.534  65.980  0.00  0.00           H
ATOM   2518  CA  GLY X 175      10.498  47.108  66.923  0.00  0.00           C
ATOM   2519  HA2 GLY X 175      11.353  46.598  67.368  0.00  0.00           H
ATOM   2520  HA3 GLY X 175       9.722  47.150  67.687  0.00  0.00           H
ATOM   2521  C   GLY X 175       9.975  46.270  65.739  0.00  0.00           C
ATOM   2522  O   GLY X 175       9.855  45.024  65.919  0.00  0.00           O
ATOM   2523  N   ASP X 176       9.601  46.821  64.573  0.00  0.00           N
ATOM   2524  H   ASP X 176       9.500  47.823  64.500  0.00  0.00           H
ATOM   2525  CA  ASP X 176       9.270  46.084  63.331  0.00  0.00           C
ATOM   2526  HA  ASP X 176       8.637  45.229  63.570  0.00  0.00           H
ATOM   2527  CB  ASP X 176       8.455  47.021  62.379  0.00  0.00           C
ATOM   2528  HB2 ASP X 176       9.062  47.924  62.326  0.00  0.00           H
ATOM   2529  HB3 ASP X 176       8.353  46.564  61.394  0.00  0.00           H
ATOM   2530  CG  ASP X 176       7.125  47.426  62.952  0.00  0.00           C
ATOM   2531  OD1 ASP X 176       6.726  48.511  62.460  0.00  0.00           O
ATOM   2532  OD2 ASP X 176       6.406  46.660  63.597  0.00  0.00           O
ATOM   2533  C   ASP X 176      10.522  45.575  62.611  0.00  0.00           C
ATOM   2534  O   ASP X 176      10.484  44.599  61.893  0.00  0.00           O
ATOM   2535  N   SER X 177      11.686  46.146  62.951  0.00  0.00           N
ATOM   2536  H   SER X 177      11.581  46.823  63.694  0.00  0.00           H
ATOM   2537  CA  SER X 177      12.974  45.899  62.268  0.00  0.00           C
ATOM   2538  HA  SER X 177      12.834  46.033  61.195  0.00  0.00           H
ATOM   2539  CB  SER X 177      14.163  46.739  62.672  0.00  0.00           C
ATOM   2540  HB2 SER X 177      14.171  47.124  63.692  0.00  0.00           H
ATOM   2541  HB3 SER X 177      15.139  46.254  62.671  0.00  0.00           H
ATOM   2542  OG  SER X 177      14.347  47.865  61.836  0.00  0.00           O
ATOM   2543  HG  SER X 177      13.820  48.599  62.159  0.00  0.00           H
ATOM   2544  C   SER X 177      13.366  44.415  62.162  0.00  0.00           C
ATOM   2545  O   SER X 177      13.003  43.555  62.991  0.00  0.00           O
ATOM   2546  N   GLY X 178      14.032  43.995  61.035  0.00  0.00           N
ATOM   2547  H   GLY X 178      14.360  44.687  60.377  0.00  0.00           H
ATOM   2548  CA  GLY X 178      14.160  42.528  60.698  0.00  0.00           C
ATOM   2549  HA2 GLY X 178      14.953  42.407  59.960  0.00  0.00           H
ATOM   2550  HA3 GLY X 178      14.323  41.958  61.613  0.00  0.00           H
ATOM   2551  C   GLY X 178      12.910  41.910  60.076  0.00  0.00           C
ATOM   2552  O   GLY X 178      12.921  40.743  59.697  0.00  0.00           O
ATOM   2553  N   GLY X 179      11.822  42.668  60.098  0.00  0.00           N
ATOM   2554  H   GLY X 179      11.938  43.615  60.430  0.00  0.00           H
ATOM   2555  CA  GLY X 179      10.503  42.276  59.678  0.00  0.00           C
ATOM   2556  HA2 GLY X 179      10.145  41.495  60.347  0.00  0.00           H
ATOM   2557  HA3 GLY X 179       9.753  43.044  59.867  0.00  0.00           H
ATOM   2558  C   GLY X 179      10.474  42.067  58.181  0.00  0.00           C
ATOM   2559  O   GLY X 179      11.101  42.857  57.436  0.00  0.00           O
ATOM   2560  N   PRO X 180       9.705  41.026  57.756  0.00  0.00           N
ATOM   2561  CD  PRO X 180       8.856  40.205  58.581  0.00  0.00           C
ATOM   2562  HD2 PRO X 180       8.038  40.830  58.940  0.00  0.00           H
ATOM   2563  HD3 PRO X 180       9.403  39.671  59.358  0.00  0.00           H
ATOM   2564  CG  PRO X 180       8.238  39.199  57.591  0.00  0.00           C
ATOM   2565  HG2 PRO X 180       7.217  39.533  57.409  0.00  0.00           H
ATOM   2566  HG3 PRO X 180       8.136  38.171  57.940  0.00  0.00           H
ATOM   2567  CB  PRO X 180       9.274  39.200  56.470  0.00  0.00           C
ATOM   2568  HB2 PRO X 180       8.883  38.848  55.515  0.00  0.00           H
ATOM   2569  HB3 PRO X 180      10.116  38.581  56.780  0.00  0.00           H
ATOM   2570  CA  PRO X 180       9.782  40.598  56.350  0.00  0.00           C
ATOM   2571  HA  PRO X 180      10.807  40.543  55.984  0.00  0.00           H
ATOM   2572  C   PRO X 180       8.857  41.401  55.395  0.00  0.00           C
ATOM   2573  O   PRO X 180       7.752  41.887  55.787  0.00  0.00           O
ATOM   2574  N   VAL X 181       9.358  41.603  54.194  0.00  0.00           N
ATOM   2575  H   VAL X 181      10.218  41.177  53.881  0.00  0.00           H
ATOM   2576  CA  VAL X 181       8.507  42.302  53.173  0.00  0.00           C
ATOM   2577  HA  VAL X 181       7.537  42.529  53.616  0.00  0.00           H
ATOM   2578  CB  VAL X 181       9.118  43.675  52.858  0.00  0.00           C
ATOM   2579  HB  VAL X 181      10.125  43.492  52.483  0.00  0.00           H
ATOM   2580  CG1 VAL X 181       8.394  44.411  51.741  0.00  0.00           C
ATOM   2581 HG11 VAL X 181       8.571  43.887  50.802  0.00  0.00           H
ATOM   2582 HG12 VAL X 181       7.321  44.539  51.888  0.00  0.00           H
ATOM   2583 HG13 VAL X 181       8.810  45.409  51.603  0.00  0.00           H
ATOM   2584  CG2 VAL X 181       9.293  44.513  54.123  0.00  0.00           C
ATOM   2585 HG21 VAL X 181       8.314  44.556  54.601  0.00  0.00           H
ATOM   2586 HG22 VAL X 181      10.037  44.181  54.847  0.00  0.00           H
ATOM   2587 HG23 VAL X 181       9.607  45.493  53.766  0.00  0.00           H
ATOM   2588  C   VAL X 181       8.302  41.483  51.933  0.00  0.00           C
ATOM   2589  O   VAL X 181       9.219  40.812  51.509  0.00  0.00           O
ATOM   2590  N   VAL X 182       7.075  41.387  51.401  0.00  0.00           N
ATOM   2591  H   VAL X 182       6.382  42.029  51.760  0.00  0.00           H
ATOM   2592  CA  VAL X 182       6.598  40.308  50.504  0.00  0.00           C
ATOM   2593  HA  VAL X 182       7.485  39.887  50.030  0.00  0.00           H
ATOM   2594  CB  VAL X 182       5.920  39.177  51.332  0.00  0.00           C
ATOM   2595  HB  VAL X 182       5.031  39.600  51.801  0.00  0.00           H
ATOM   2596  CG1 VAL X 182       5.540  37.955  50.470  0.00  0.00           C
ATOM   2597 HG11 VAL X 182       6.430  37.429  50.127  0.00  0.00           H
ATOM   2598 HG12 VAL X 182       4.969  37.267  51.094  0.00  0.00           H
ATOM   2599 HG13 VAL X 182       4.938  38.237  49.606  0.00  0.00           H
ATOM   2600  CG2 VAL X 182       6.784  38.606  52.510  0.00  0.00           C
ATOM   2601 HG21 VAL X 182       6.207  37.811  52.982  0.00  0.00           H
ATOM   2602 HG22 VAL X 182       7.806  38.405  52.190  0.00  0.00           H
ATOM   2603 HG23 VAL X 182       6.792  39.222  53.409  0.00  0.00           H
ATOM   2604  C   VAL X 182       5.767  40.823  49.330  0.00  0.00           C
ATOM   2605  O   VAL X 182       4.789  41.543  49.500  0.00  0.00           O
ATOM   2606  N   CYX X 183       6.112  40.531  48.134  0.00  0.00           N
ATOM   2607  H   CYX X 183       6.806  39.823  47.943  0.00  0.00           H
ATOM   2608  CA  CYX X 183       5.444  41.016  46.953  0.00  0.00           C
ATOM   2609  HA  CYX X 183       4.507  41.534  47.159  0.00  0.00           H
ATOM   2610  CB  CYX X 183       6.335  42.057  46.275  0.00  0.00           C
ATOM   2611  HB2 CYX X 183       7.019  41.637  45.538  0.00  0.00           H
ATOM   2612  HB3 CYX X 183       5.685  42.753  45.745  0.00  0.00           H
ATOM   2613  SG  CYX X 183       7.324  43.182  47.303  0.00  0.00           S
ATOM   2614  C   CYX X 183       5.270  39.867  46.033  0.00  0.00           C
ATOM   2615  O   CYX X 183       6.176  39.132  45.809  0.00  0.00           O
ATOM   2616  N   SER X 184       4.117  39.769  45.339  0.00  0.00           N
ATOM   2617  H   SER X 184       3.314  40.223  45.750  0.00  0.00           H
ATOM   2618  CA  SER X 184       3.871  38.534  44.501  0.00  0.00           C
ATOM   2619  HA  SER X 184       2.824  38.610  44.208  0.00  0.00           H
ATOM   2620  CB  SER X 184       4.577  38.508  43.191  0.00  0.00           C
ATOM   2621  HB2 SER X 184       5.658  38.439  43.317  0.00  0.00           H
ATOM   2622  HB3 SER X 184       4.239  37.575  42.741  0.00  0.00           H
ATOM   2623  OG  SER X 184       4.277  39.631  42.391  0.00  0.00           O
ATOM   2624  HG  SER X 184       4.262  39.305  41.488  0.00  0.00           H
ATOM   2625  C   SER X 184       3.921  37.103  45.121  0.00  0.00           C
ATOM   2626  O   SER X 184       3.968  36.044  44.416  0.00  0.00           O
ATOM   2627  N   GLY X 185       4.092  37.001  46.414  0.00  0.00           N
ATOM   2628  H   GLY X 185       3.876  37.811  46.977  0.00  0.00           H
ATOM   2629  CA  GLY X 185       4.310  35.695  47.187  0.00  0.00           C
ATOM   2630  HA2 GLY X 185       3.710  35.727  48.096  0.00  0.00           H
ATOM   2631  HA3 GLY X 185       4.028  34.819  46.603  0.00  0.00           H
ATOM   2632  C   GLY X 185       5.767  35.403  47.655  0.00  0.00           C
ATOM   2633  O   GLY X 185       6.021  34.333  48.171  0.00  0.00           O
ATOM   2634  N   LYS X 186       6.690  36.397  47.454  0.00  0.00           N
ATOM   2635  H   LYS X 186       6.387  37.312  47.151  0.00  0.00           H
ATOM   2636  CA  LYS X 186       8.120  36.265  47.619  0.00  0.00           C
ATOM   2637  HA  LYS X 186       8.428  35.281  47.974  0.00  0.00           H
ATOM   2638  CB  LYS X 186       8.801  36.374  46.227  0.00  0.00           C
ATOM   2639  HB2 LYS X 186       8.671  37.396  45.873  0.00  0.00           H
ATOM   2640  HB3 LYS X 186       9.861  36.238  46.442  0.00  0.00           H
ATOM   2641  CG  LYS X 186       8.346  35.407  45.081  0.00  0.00           C
ATOM   2642  HG2 LYS X 186       7.259  35.409  45.160  0.00  0.00           H
ATOM   2643  HG3 LYS X 186       8.625  35.790  44.099  0.00  0.00           H
ATOM   2644  CD  LYS X 186       9.072  33.977  45.127  0.00  0.00           C
ATOM   2645  HD2 LYS X 186      10.150  34.138  45.154  0.00  0.00           H
ATOM   2646  HD3 LYS X 186       8.918  33.475  46.082  0.00  0.00           H
ATOM   2647  CE  LYS X 186       8.798  33.000  43.979  0.00  0.00           C
ATOM   2648  HE2 LYS X 186       9.131  33.399  43.021  0.00  0.00           H
ATOM   2649  HE3 LYS X 186       9.364  32.069  44.029  0.00  0.00           H
ATOM   2650  NZ  LYS X 186       7.448  32.625  44.047  0.00  0.00           N
ATOM   2651  HZ1 LYS X 186       7.512  31.818  43.444  0.00  0.00           H
ATOM   2652  HZ2 LYS X 186       7.050  32.475  44.963  0.00  0.00           H
ATOM   2653  HZ3 LYS X 186       6.972  33.370  43.559  0.00  0.00           H
ATOM   2654  C   LYS X 186       8.736  37.336  48.455  0.00  0.00           C
ATOM   2655  O   LYS X 186       8.181  38.465  48.342  0.00  0.00           O
ATOM   2656  N   LEU X 187       9.732  37.053  49.304  0.00  0.00           N
ATOM   2657  H   LEU X 187      10.175  36.153  49.428  0.00  0.00           H
ATOM   2658  CA  LEU X 187      10.342  37.986  50.225  0.00  0.00           C
ATOM   2659  HA  LEU X 187       9.502  38.552  50.628  0.00  0.00           H
ATOM   2660  CB  LEU X 187      11.110  37.210  51.255  0.00  0.00           C
ATOM   2661  HB2 LEU X 187      10.426  36.875  52.035  0.00  0.00           H
ATOM   2662  HB3 LEU X 187      11.408  36.307  50.721  0.00  0.00           H
ATOM   2663  CG  LEU X 187      12.256  37.910  51.912  0.00  0.00           C
ATOM   2664  HG  LEU X 187      12.994  38.292  51.207  0.00  0.00           H
ATOM   2665  CD1 LEU X 187      11.653  38.986  52.849  0.00  0.00           C
ATOM   2666 HD11 LEU X 187      12.501  39.537  53.255  0.00  0.00           H
ATOM   2667 HD12 LEU X 187      10.983  39.668  52.326  0.00  0.00           H
ATOM   2668 HD13 LEU X 187      11.135  38.503  53.677  0.00  0.00           H
ATOM   2669  CD2 LEU X 187      12.887  36.810  52.789  0.00  0.00           C
ATOM   2670 HD21 LEU X 187      12.082  36.422  53.413  0.00  0.00           H
ATOM   2671 HD22 LEU X 187      13.303  36.013  52.173  0.00  0.00           H
ATOM   2672 HD23 LEU X 187      13.664  37.318  53.361  0.00  0.00           H
ATOM   2673  C   LEU X 187      11.285  38.961  49.413  0.00  0.00           C
ATOM   2674  O   LEU X 187      12.122  38.621  48.593  0.00  0.00           O
ATOM   2675  N   GLN X 188      10.961  40.255  49.471  0.00  0.00           N
ATOM   2676  H   GLN X 188      10.103  40.453  49.966  0.00  0.00           H
ATOM   2677  CA  GLN X 188      11.585  41.366  48.711  0.00  0.00           C
ATOM   2678  HA  GLN X 188      12.420  40.980  48.127  0.00  0.00           H
ATOM   2679  CB  GLN X 188      10.497  41.990  47.789  0.00  0.00           C
ATOM   2680  HB2 GLN X 188       9.635  42.086  48.449  0.00  0.00           H
ATOM   2681  HB3 GLN X 188      10.839  42.974  47.466  0.00  0.00           H
ATOM   2682  CG  GLN X 188      10.237  41.156  46.511  0.00  0.00           C
ATOM   2683  HG2 GLN X 188       9.880  40.152  46.742  0.00  0.00           H
ATOM   2684  HG3 GLN X 188       9.500  41.746  45.967  0.00  0.00           H
ATOM   2685  CD  GLN X 188      11.461  41.204  45.550  0.00  0.00           C
ATOM   2686  OE1 GLN X 188      12.633  41.393  45.758  0.00  0.00           O
ATOM   2687  NE2 GLN X 188      11.220  40.984  44.275  0.00  0.00           N
ATOM   2688 HE21 GLN X 188      12.043  40.909  43.694  0.00  0.00           H
ATOM   2689 HE22 GLN X 188      10.284  40.753  43.973  0.00  0.00           H
ATOM   2690  C   GLN X 188      12.216  42.441  49.635  0.00  0.00           C
ATOM   2691  O   GLN X 188      12.658  43.479  49.126  0.00  0.00           O
ATOM   2692  N   GLY X 189      12.311  42.122  50.930  0.00  0.00           N
ATOM   2693  H   GLY X 189      12.188  41.174  51.256  0.00  0.00           H
ATOM   2694  CA  GLY X 189      13.016  43.083  51.800  0.00  0.00           C
ATOM   2695  HA2 GLY X 189      14.085  43.001  51.606  0.00  0.00           H
ATOM   2696  HA3 GLY X 189      12.762  44.108  51.532  0.00  0.00           H
ATOM   2697  C   GLY X 189      12.846  42.886  53.320  0.00  0.00           C
ATOM   2698  O   GLY X 189      12.179  41.999  53.833  0.00  0.00           O
ATOM   2699  N   ILE X 190      13.565  43.715  54.059  0.00  0.00           N
ATOM   2700  H   ILE X 190      14.112  44.384  53.537  0.00  0.00           H
ATOM   2701  CA  ILE X 190      13.799  43.663  55.558  0.00  0.00           C
ATOM   2702  HA  ILE X 190      13.050  43.051  56.060  0.00  0.00           H
ATOM   2703  CB  ILE X 190      15.267  43.155  55.891  0.00  0.00           C
ATOM   2704  HB  ILE X 190      15.942  43.493  55.105  0.00  0.00           H
ATOM   2705  CG2 ILE X 190      15.833  43.611  57.242  0.00  0.00           C
ATOM   2706 HG21 ILE X 190      16.696  42.979  57.449  0.00  0.00           H
ATOM   2707 HG22 ILE X 190      16.056  44.678  57.208  0.00  0.00           H
ATOM   2708 HG23 ILE X 190      15.101  43.434  58.031  0.00  0.00           H
ATOM   2709  CG1 ILE X 190      15.245  41.652  55.755  0.00  0.00           C
ATOM   2710 HG12 ILE X 190      15.108  41.293  54.735  0.00  0.00           H
ATOM   2711 HG13 ILE X 190      16.275  41.336  55.918  0.00  0.00           H
ATOM   2712  CD1 ILE X 190      14.451  40.788  56.717  0.00  0.00           C
ATOM   2713 HD11 ILE X 190      14.756  41.040  57.733  0.00  0.00           H
ATOM   2714 HD12 ILE X 190      13.385  41.007  56.657  0.00  0.00           H
ATOM   2715 HD13 ILE X 190      14.704  39.768  56.429  0.00  0.00           H
ATOM   2716  C   ILE X 190      13.602  45.133  56.107  0.00  0.00           C
ATOM   2717  O   ILE X 190      14.327  46.072  55.749  0.00  0.00           O
ATOM   2718  N   VAL X 191      12.695  45.249  57.102  0.00  0.00           N
ATOM   2719  H   VAL X 191      12.068  44.499  57.353  0.00  0.00           H
ATOM   2720  CA  VAL X 191      12.497  46.472  57.883  0.00  0.00           C
ATOM   2721  HA  VAL X 191      12.178  47.294  57.242  0.00  0.00           H
ATOM   2722  CB  VAL X 191      11.382  46.218  58.967  0.00  0.00           C
ATOM   2723  HB  VAL X 191      11.661  45.415  59.650  0.00  0.00           H
ATOM   2724  CG1 VAL X 191      11.158  47.501  59.789  0.00  0.00           C
ATOM   2725 HG11 VAL X 191      12.024  47.911  60.309  0.00  0.00           H
ATOM   2726 HG12 VAL X 191      10.601  48.262  59.242  0.00  0.00           H
ATOM   2727 HG13 VAL X 191      10.543  47.252  60.654  0.00  0.00           H
ATOM   2728  CG2 VAL X 191      10.043  45.866  58.419  0.00  0.00           C
ATOM   2729 HG21 VAL X 191       9.421  45.508  59.239  0.00  0.00           H
ATOM   2730 HG22 VAL X 191       9.710  46.777  57.921  0.00  0.00           H
ATOM   2731 HG23 VAL X 191      10.100  45.070  57.677  0.00  0.00           H
ATOM   2732  C   VAL X 191      13.756  47.050  58.634  0.00  0.00           C
ATOM   2733  O   VAL X 191      14.459  46.329  59.316  0.00  0.00           O
ATOM   2734  N   SER X 192      14.055  48.292  58.397  0.00  0.00           N
ATOM   2735  H   SER X 192      13.407  48.817  57.827  0.00  0.00           H
ATOM   2736  CA  SER X 192      15.429  48.924  58.650  0.00  0.00           C
ATOM   2737  HA  SER X 192      15.989  48.313  59.358  0.00  0.00           H
ATOM   2738  CB  SER X 192      16.337  48.718  57.382  0.00  0.00           C
ATOM   2739  HB2 SER X 192      16.440  47.653  57.171  0.00  0.00           H
ATOM   2740  HB3 SER X 192      15.888  49.098  56.465  0.00  0.00           H
ATOM   2741  OG  SER X 192      17.615  49.184  57.521  0.00  0.00           O
ATOM   2742  HG  SER X 192      18.109  48.632  58.132  0.00  0.00           H
ATOM   2743  C   SER X 192      15.485  50.309  59.377  0.00  0.00           C
ATOM   2744  O   SER X 192      15.810  50.271  60.538  0.00  0.00           O
ATOM   2745  N   TRP X 193      15.130  51.500  58.817  0.00  0.00           N
ATOM   2746  H   TRP X 193      14.754  51.510  57.880  0.00  0.00           H
ATOM   2747  CA  TRP X 193      15.186  52.786  59.529  0.00  0.00           C
ATOM   2748  HA  TRP X 193      14.916  52.684  60.580  0.00  0.00           H
ATOM   2749  CB  TRP X 193      16.637  53.287  59.428  0.00  0.00           C
ATOM   2750  HB2 TRP X 193      16.641  54.152  60.091  0.00  0.00           H
ATOM   2751  HB3 TRP X 193      17.174  52.479  59.927  0.00  0.00           H
ATOM   2752  CG  TRP X 193      17.309  53.553  58.048  0.00  0.00           C
ATOM   2753  CD1 TRP X 193      17.816  52.652  57.236  0.00  0.00           C
ATOM   2754  HD1 TRP X 193      17.925  51.619  57.534  0.00  0.00           H
ATOM   2755  NE1 TRP X 193      18.354  53.255  56.184  0.00  0.00           N
ATOM   2756  HE1 TRP X 193      19.078  52.750  55.694  0.00  0.00           H
ATOM   2757  CE2 TRP X 193      18.240  54.578  56.151  0.00  0.00           C
ATOM   2758  CZ2 TRP X 193      18.746  55.563  55.323  0.00  0.00           C
ATOM   2759  HZ2 TRP X 193      19.212  55.298  54.386  0.00  0.00           H
ATOM   2760  CH2 TRP X 193      18.595  56.917  55.731  0.00  0.00           C
ATOM   2761  HH2 TRP X 193      19.016  57.684  55.098  0.00  0.00           H
ATOM   2762  CZ3 TRP X 193      17.802  57.201  56.880  0.00  0.00           C
ATOM   2763  HZ3 TRP X 193      17.615  58.211  57.213  0.00  0.00           H
ATOM   2764  CE3 TRP X 193      17.291  56.202  57.702  0.00  0.00           C
ATOM   2765  HE3 TRP X 193      16.708  56.408  58.587  0.00  0.00           H
ATOM   2766  CD2 TRP X 193      17.580  54.834  57.415  0.00  0.00           C
ATOM   2767  C   TRP X 193      14.259  53.822  58.909  0.00  0.00           C
ATOM   2768  O   TRP X 193      13.535  53.583  57.951  0.00  0.00           O
ATOM   2769  N   GLY X 194      14.200  54.975  59.561  0.00  0.00           N
ATOM   2770  H   GLY X 194      14.647  55.131  60.452  0.00  0.00           H
ATOM   2771  CA  GLY X 194      13.542  56.175  59.042  0.00  0.00           C
ATOM   2772  HA2 GLY X 194      14.037  56.338  58.084  0.00  0.00           H
ATOM   2773  HA3 GLY X 194      12.498  55.920  58.858  0.00  0.00           H
ATOM   2774  C   GLY X 194      13.782  57.415  59.898  0.00  0.00           C
ATOM   2775  O   GLY X 194      14.487  57.341  60.909  0.00  0.00           O
ATOM   2776  N   SER X 195      13.302  58.588  59.494  0.00  0.00           N
ATOM   2777  H   SER X 195      12.531  58.568  58.842  0.00  0.00           H
ATOM   2778  CA  SER X 195      13.518  59.836  60.261  0.00  0.00           C
ATOM   2779  HA  SER X 195      14.329  59.669  60.971  0.00  0.00           H
ATOM   2780  CB  SER X 195      13.935  60.913  59.291  0.00  0.00           C
ATOM   2781  HB2 SER X 195      14.870  60.574  58.846  0.00  0.00           H
ATOM   2782  HB3 SER X 195      13.178  61.081  58.525  0.00  0.00           H
ATOM   2783  OG  SER X 195      14.291  62.093  59.958  0.00  0.00           O
ATOM   2784  HG  SER X 195      14.379  62.766  59.280  0.00  0.00           H
ATOM   2785  C   SER X 195      12.337  60.093  61.253  0.00  0.00           C
ATOM   2786  O   SER X 195      12.618  60.473  62.364  0.00  0.00           O
ATOM   2787  N   GLY X 196      11.104  59.863  60.860  0.00  0.00           N
ATOM   2788  H   GLY X 196      10.918  59.391  59.987  0.00  0.00           H
ATOM   2789  CA  GLY X 196       9.974  60.211  61.723  0.00  0.00           C
ATOM   2790  HA2 GLY X 196      10.095  60.083  62.799  0.00  0.00           H
ATOM   2791  HA3 GLY X 196       9.754  61.264  61.546  0.00  0.00           H
ATOM   2792  C   GLY X 196       8.702  59.378  61.263  0.00  0.00           C
ATOM   2793  O   GLY X 196       8.212  59.571  60.152  0.00  0.00           O
ATOM   2794  N   CYX X 197       8.362  58.432  62.103  0.00  0.00           N
ATOM   2795  H   CYX X 197       8.800  58.406  63.013  0.00  0.00           H
ATOM   2796  CA  CYX X 197       7.508  57.322  61.682  0.00  0.00           C
ATOM   2797  HA  CYX X 197       8.063  56.851  60.870  0.00  0.00           H
ATOM   2798  CB  CYX X 197       7.309  56.252  62.796  0.00  0.00           C
ATOM   2799  HB2 CYX X 197       6.748  56.655  63.640  0.00  0.00           H
ATOM   2800  HB3 CYX X 197       6.647  55.510  62.350  0.00  0.00           H
ATOM   2801  SG  CYX X 197       8.763  55.398  63.496  0.00  0.00           S
ATOM   2802  C   CYX X 197       6.095  57.819  61.267  0.00  0.00           C
ATOM   2803  O   CYX X 197       5.402  58.611  61.939  0.00  0.00           O
ATOM   2804  N   ALA X 198       5.707  57.321  60.079  0.00  0.00           N
ATOM   2805  H   ALA X 198       6.420  56.765  59.628  0.00  0.00           H
ATOM   2806  CA  ALA X 198       4.527  57.715  59.326  0.00  0.00           C
ATOM   2807  HA  ALA X 198       4.708  57.321  58.326  0.00  0.00           H
ATOM   2808  CB  ALA X 198       3.170  57.038  59.821  0.00  0.00           C
ATOM   2809  HB1 ALA X 198       3.355  55.978  59.992  0.00  0.00           H
ATOM   2810  HB2 ALA X 198       2.782  57.494  60.732  0.00  0.00           H
ATOM   2811  HB3 ALA X 198       2.310  57.104  59.155  0.00  0.00           H
ATOM   2812  C   ALA X 198       4.234  59.159  59.039  0.00  0.00           C
ATOM   2813  O   ALA X 198       3.038  59.535  58.733  0.00  0.00           O
ATOM   2814  N   GLN X 199       5.192  60.101  59.181  0.00  0.00           N
ATOM   2815  H   GLN X 199       6.011  59.669  59.585  0.00  0.00           H
ATOM   2816  CA  GLN X 199       5.121  61.579  58.866  0.00  0.00           C
ATOM   2817  HA  GLN X 199       4.170  61.969  59.230  0.00  0.00           H
ATOM   2818  CB  GLN X 199       6.295  62.264  59.597  0.00  0.00           C
ATOM   2819  HB2 GLN X 199       7.283  61.928  59.280  0.00  0.00           H
ATOM   2820  HB3 GLN X 199       6.232  63.333  59.391  0.00  0.00           H
ATOM   2821  CG  GLN X 199       6.130  62.181  61.130  0.00  0.00           C
ATOM   2822  HG2 GLN X 199       6.161  61.116  61.359  0.00  0.00           H
ATOM   2823  HG3 GLN X 199       7.054  62.589  61.539  0.00  0.00           H
ATOM   2824  CD  GLN X 199       5.017  62.980  61.793  0.00  0.00           C
ATOM   2825  OE1 GLN X 199       4.722  64.102  61.443  0.00  0.00           O
ATOM   2826  NE2 GLN X 199       4.544  62.397  62.874  0.00  0.00           N
ATOM   2827 HE21 GLN X 199       3.882  62.937  63.412  0.00  0.00           H
ATOM   2828 HE22 GLN X 199       4.956  61.597  63.333  0.00  0.00           H
ATOM   2829  C   GLN X 199       5.244  61.627  57.380  0.00  0.00           C
ATOM   2830  O   GLN X 199       6.023  60.922  56.746  0.00  0.00           O
ATOM   2831  N   LYS X 200       4.449  62.470  56.741  0.00  0.00           N
ATOM   2832  H   LYS X 200       3.805  63.039  57.272  0.00  0.00           H
ATOM   2833  CA  LYS X 200       4.669  62.849  55.314  0.00  0.00           C
ATOM   2834  HA  LYS X 200       4.368  61.969  54.746  0.00  0.00           H
ATOM   2835  CB  LYS X 200       3.721  63.973  54.869  0.00  0.00           C
ATOM   2836  HB2 LYS X 200       3.570  64.006  53.790  0.00  0.00           H
ATOM   2837  HB3 LYS X 200       2.722  63.739  55.238  0.00  0.00           H
ATOM   2838  CG  LYS X 200       4.140  65.361  55.350  0.00  0.00           C
ATOM   2839  HG2 LYS X 200       4.072  65.372  56.438  0.00  0.00           H
ATOM   2840  HG3 LYS X 200       5.156  65.623  55.053  0.00  0.00           H
ATOM   2841  CD  LYS X 200       3.236  66.414  54.805  0.00  0.00           C
ATOM   2842  HD2 LYS X 200       3.327  66.497  53.722  0.00  0.00           H
ATOM   2843  HD3 LYS X 200       2.191  66.216  55.043  0.00  0.00           H
ATOM   2844  CE  LYS X 200       3.650  67.708  55.481  0.00  0.00           C
ATOM   2845  HE2 LYS X 200       4.313  67.530  56.328  0.00  0.00           H
ATOM   2846  HE3 LYS X 200       4.296  68.221  54.768  0.00  0.00           H
ATOM   2847  NZ  LYS X 200       2.380  68.498  55.687  0.00  0.00           N
ATOM   2848  HZ1 LYS X 200       2.605  69.461  55.891  0.00  0.00           H
ATOM   2849  HZ2 LYS X 200       1.808  68.522  54.855  0.00  0.00           H
ATOM   2850  HZ3 LYS X 200       1.901  68.183  56.518  0.00  0.00           H
ATOM   2851  C   LYS X 200       6.039  63.301  54.826  0.00  0.00           C
ATOM   2852  O   LYS X 200       6.834  63.795  55.551  0.00  0.00           O
ATOM   2853  N   ASN X 201       6.312  63.006  53.536  0.00  0.00           N
ATOM   2854  H   ASN X 201       5.546  62.558  53.054  0.00  0.00           H
ATOM   2855  CA  ASN X 201       7.542  63.002  52.765  0.00  0.00           C
ATOM   2856  HA  ASN X 201       7.449  62.307  51.930  0.00  0.00           H
ATOM   2857  CB  ASN X 201       7.809  64.370  52.116  0.00  0.00           C
ATOM   2858  HB2 ASN X 201       8.106  65.071  52.896  0.00  0.00           H
ATOM   2859  HB3 ASN X 201       8.629  64.401  51.400  0.00  0.00           H
ATOM   2860  CG  ASN X 201       6.586  64.916  51.387  0.00  0.00           C
ATOM   2861  OD1 ASN X 201       5.789  65.595  51.988  0.00  0.00           O
ATOM   2862  ND2 ASN X 201       6.366  64.679  50.098  0.00  0.00           N
ATOM   2863 HD21 ASN X 201       5.553  65.084  49.655  0.00  0.00           H
ATOM   2864 HD22 ASN X 201       6.986  64.123  49.527  0.00  0.00           H
ATOM   2865  C   ASN X 201       8.684  62.308  53.504  0.00  0.00           C
ATOM   2866  O   ASN X 201       9.846  62.472  53.112  0.00  0.00           O
ATOM   2867  N   LYS X 202       8.436  61.403  54.484  0.00  0.00           N
ATOM   2868  H   LYS X 202       7.501  61.093  54.709  0.00  0.00           H
ATOM   2869  CA  LYS X 202       9.554  60.789  55.327  0.00  0.00           C
ATOM   2870  HA  LYS X 202      10.506  60.837  54.799  0.00  0.00           H
ATOM   2871  CB  LYS X 202       9.604  61.410  56.781  0.00  0.00           C
ATOM   2872  HB2 LYS X 202       8.640  61.469  57.287  0.00  0.00           H
ATOM   2873  HB3 LYS X 202      10.229  60.760  57.393  0.00  0.00           H
ATOM   2874  CG  LYS X 202      10.217  62.806  56.896  0.00  0.00           C
ATOM   2875  HG2 LYS X 202      11.169  62.887  56.370  0.00  0.00           H
ATOM   2876  HG3 LYS X 202       9.492  63.535  56.535  0.00  0.00           H
ATOM   2877  CD  LYS X 202      10.387  63.140  58.405  0.00  0.00           C
ATOM   2878  HD2 LYS X 202       9.548  62.832  59.029  0.00  0.00           H
ATOM   2879  HD3 LYS X 202      11.096  62.390  58.756  0.00  0.00           H
ATOM   2880  CE  LYS X 202      10.914  64.563  58.652  0.00  0.00           C
ATOM   2881  HE2 LYS X 202      11.151  64.630  59.714  0.00  0.00           H
ATOM   2882  HE3 LYS X 202      11.870  64.677  58.141  0.00  0.00           H
ATOM   2883  NZ  LYS X 202      10.015  65.641  58.235  0.00  0.00           N
ATOM   2884  HZ1 LYS X 202       9.825  65.570  57.245  0.00  0.00           H
ATOM   2885  HZ2 LYS X 202       9.142  65.766  58.728  0.00  0.00           H
ATOM   2886  HZ3 LYS X 202      10.573  66.462  58.421  0.00  0.00           H
ATOM   2887  C   LYS X 202       9.387  59.237  55.372  0.00  0.00           C
ATOM   2888  O   LYS X 202       9.162  58.688  56.464  0.00  0.00           O
ATOM   2889  N   PRO X 203       9.402  58.621  54.176  0.00  0.00           N
ATOM   2890  CD  PRO X 203      10.120  59.171  52.954  0.00  0.00           C
ATOM   2891  HD2 PRO X 203      10.805  60.000  53.133  0.00  0.00           H
ATOM   2892  HD3 PRO X 203       9.293  59.593  52.382  0.00  0.00           H
ATOM   2893  CG  PRO X 203      10.560  57.960  52.145  0.00  0.00           C
ATOM   2894  HG2 PRO X 203      11.528  57.519  52.386  0.00  0.00           H
ATOM   2895  HG3 PRO X 203      10.440  58.226  51.095  0.00  0.00           H
ATOM   2896  CB  PRO X 203       9.470  56.883  52.529  0.00  0.00           C
ATOM   2897  HB2 PRO X 203       9.683  55.832  52.333  0.00  0.00           H
ATOM   2898  HB3 PRO X 203       8.539  57.082  51.997  0.00  0.00           H
ATOM   2899  CA  PRO X 203       9.170  57.187  54.014  0.00  0.00           C
ATOM   2900  HA  PRO X 203       8.126  56.965  54.237  0.00  0.00           H
ATOM   2901  C   PRO X 203      10.139  56.263  54.829  0.00  0.00           C
ATOM   2902  O   PRO X 203      11.208  56.664  55.145  0.00  0.00           O
ATOM   2903  N   GLY X 204       9.574  55.078  55.110  0.00  0.00           N
ATOM   2904  H   GLY X 204       8.753  54.702  54.659  0.00  0.00           H
ATOM   2905  CA  GLY X 204      10.421  53.992  55.716  0.00  0.00           C
ATOM   2906  HA2 GLY X 204      10.872  54.303  56.658  0.00  0.00           H
ATOM   2907  HA3 GLY X 204       9.763  53.159  55.963  0.00  0.00           H
ATOM   2908  C   GLY X 204      11.501  53.495  54.784  0.00  0.00           C
ATOM   2909  O   GLY X 204      11.248  53.492  53.556  0.00  0.00           O
ATOM   2910  N   VAL X 205      12.658  53.116  55.325  0.00  0.00           N
ATOM   2911  H   VAL X 205      12.781  53.170  56.326  0.00  0.00           H
ATOM   2912  CA  VAL X 205      13.840  52.641  54.567  0.00  0.00           C
ATOM   2913  HA  VAL X 205      13.427  52.759  53.565  0.00  0.00           H
ATOM   2914  CB  VAL X 205      15.061  53.551  54.719  0.00  0.00           C
ATOM   2915  HB  VAL X 205      15.423  53.512  55.746  0.00  0.00           H
ATOM   2916  CG1 VAL X 205      16.089  53.094  53.719  0.00  0.00           C
ATOM   2917 HG11 VAL X 205      16.492  52.107  53.948  0.00  0.00           H
ATOM   2918 HG12 VAL X 205      15.645  53.060  52.724  0.00  0.00           H
ATOM   2919 HG13 VAL X 205      16.944  53.756  53.586  0.00  0.00           H
ATOM   2920  CG2 VAL X 205      14.868  55.109  54.579  0.00  0.00           C
ATOM   2921 HG21 VAL X 205      14.610  55.289  53.535  0.00  0.00           H
ATOM   2922 HG22 VAL X 205      14.024  55.488  55.154  0.00  0.00           H
ATOM   2923 HG23 VAL X 205      15.803  55.634  54.778  0.00  0.00           H
ATOM   2924  C   VAL X 205      14.214  51.158  54.799  0.00  0.00           C
ATOM   2925  O   VAL X 205      14.401  50.827  55.914  0.00  0.00           O
ATOM   2926  N   TYR X 206      14.482  50.353  53.777  0.00  0.00           N
ATOM   2927  H   TYR X 206      14.470  50.703  52.830  0.00  0.00           H
ATOM   2928  CA  TYR X 206      14.399  48.866  53.777  0.00  0.00           C
ATOM   2929  HA  TYR X 206      14.375  48.522  54.811  0.00  0.00           H
ATOM   2930  CB  TYR X 206      13.081  48.391  53.111  0.00  0.00           C
ATOM   2931  HB2 TYR X 206      13.106  48.556  52.034  0.00  0.00           H
ATOM   2932  HB3 TYR X 206      13.204  47.308  53.141  0.00  0.00           H
ATOM   2933  CG  TYR X 206      11.687  48.739  53.689  0.00  0.00           C
ATOM   2934  CD1 TYR X 206      10.972  47.748  54.412  0.00  0.00           C
ATOM   2935  HD1 TYR X 206      11.409  46.760  54.450  0.00  0.00           H
ATOM   2936  CE1 TYR X 206       9.842  48.128  55.182  0.00  0.00           C
ATOM   2937  HE1 TYR X 206       9.303  47.423  55.797  0.00  0.00           H
ATOM   2938  CZ  TYR X 206       9.248  49.388  54.967  0.00  0.00           C
ATOM   2939  OH  TYR X 206       8.141  49.652  55.623  0.00  0.00           O
ATOM   2940  HH  TYR X 206       7.812  50.527  55.408  0.00  0.00           H
ATOM   2941  CE2 TYR X 206       9.924  50.375  54.219  0.00  0.00           C
ATOM   2942  HE2 TYR X 206       9.604  51.406  54.191  0.00  0.00           H
ATOM   2943  CD2 TYR X 206      11.116  50.024  53.559  0.00  0.00           C
ATOM   2944  HD2 TYR X 206      11.651  50.751  52.967  0.00  0.00           H
ATOM   2945  C   TYR X 206      15.642  48.239  53.130  0.00  0.00           C
ATOM   2946  O   TYR X 206      16.130  48.758  52.137  0.00  0.00           O
ATOM   2947  N   THR X 207      16.064  47.046  53.554  0.00  0.00           N
ATOM   2948  H   THR X 207      15.605  46.647  54.360  0.00  0.00           H
ATOM   2949  CA  THR X 207      17.188  46.214  52.892  0.00  0.00           C
ATOM   2950  HA  THR X 207      17.852  46.889  52.351  0.00  0.00           H
ATOM   2951  CB  THR X 207      17.969  45.422  53.921  0.00  0.00           C
ATOM   2952  HB  THR X 207      17.374  44.579  54.273  0.00  0.00           H
ATOM   2953  CG2 THR X 207      19.159  44.806  53.202  0.00  0.00           C
ATOM   2954 HG21 THR X 207      19.862  44.460  53.961  0.00  0.00           H
ATOM   2955 HG22 THR X 207      18.903  43.931  52.604  0.00  0.00           H
ATOM   2956 HG23 THR X 207      19.627  45.540  52.547  0.00  0.00           H
ATOM   2957  OG1 THR X 207      18.408  46.255  54.972  0.00  0.00           O
ATOM   2958  HG1 THR X 207      18.616  45.705  55.731  0.00  0.00           H
ATOM   2959  C   THR X 207      16.593  45.258  51.892  0.00  0.00           C
ATOM   2960  O   THR X 207      15.506  44.696  52.265  0.00  0.00           O
ATOM   2961  N   LYS X 208      17.169  45.051  50.745  0.00  0.00           N
ATOM   2962  H   LYS X 208      18.091  45.461  50.697  0.00  0.00           H
ATOM   2963  CA  LYS X 208      16.815  44.056  49.743  0.00  0.00           C
ATOM   2964  HA  LYS X 208      15.749  44.108  49.520  0.00  0.00           H
ATOM   2965  CB  LYS X 208      17.566  44.298  48.430  0.00  0.00           C
ATOM   2966  HB2 LYS X 208      18.602  44.364  48.762  0.00  0.00           H
ATOM   2967  HB3 LYS X 208      17.439  43.429  47.784  0.00  0.00           H
ATOM   2968  CG  LYS X 208      17.371  45.679  47.739  0.00  0.00           C
ATOM   2969  HG2 LYS X 208      16.317  45.869  47.534  0.00  0.00           H
ATOM   2970  HG3 LYS X 208      17.902  46.406  48.354  0.00  0.00           H
ATOM   2971  CD  LYS X 208      17.970  45.797  46.382  0.00  0.00           C
ATOM   2972  HD2 LYS X 208      19.019  46.015  46.585  0.00  0.00           H
ATOM   2973  HD3 LYS X 208      17.990  44.848  45.846  0.00  0.00           H
ATOM   2974  CE  LYS X 208      17.448  46.878  45.422  0.00  0.00           C
ATOM   2975  HE2 LYS X 208      17.051  46.500  44.480  0.00  0.00           H
ATOM   2976  HE3 LYS X 208      16.681  47.426  45.969  0.00  0.00           H
ATOM   2977  NZ  LYS X 208      18.474  47.767  44.879  0.00  0.00           N
ATOM   2978  HZ1 LYS X 208      18.853  48.292  45.654  0.00  0.00           H
ATOM   2979  HZ2 LYS X 208      19.332  47.432  44.466  0.00  0.00           H
ATOM   2980  HZ3 LYS X 208      18.131  48.410  44.180  0.00  0.00           H
ATOM   2981  C   LYS X 208      16.980  42.594  50.194  0.00  0.00           C
ATOM   2982  O   LYS X 208      17.515  42.358  51.218  0.00  0.00           O
ATOM   2983  N   VAL X 209      16.604  41.653  49.393  0.00  0.00           N
ATOM   2984  H   VAL X 209      16.072  41.975  48.597  0.00  0.00           H
ATOM   2985  CA  VAL X 209      16.928  40.262  49.490  0.00  0.00           C
ATOM   2986  HA  VAL X 209      17.669  40.120  50.277  0.00  0.00           H
ATOM   2987  CB  VAL X 209      15.754  39.491  50.090  0.00  0.00           C
ATOM   2988  HB  VAL X 209      14.810  39.800  49.641  0.00  0.00           H
ATOM   2989  CG1 VAL X 209      15.785  37.963  50.124  0.00  0.00           C
ATOM   2990 HG11 VAL X 209      16.641  37.644  50.718  0.00  0.00           H
ATOM   2991 HG12 VAL X 209      14.941  37.533  50.664  0.00  0.00           H
ATOM   2992 HG13 VAL X 209      15.891  37.568  49.113  0.00  0.00           H
ATOM   2993  CG2 VAL X 209      15.719  39.708  51.651  0.00  0.00           C
ATOM   2994 HG21 VAL X 209      14.712  39.533  52.029  0.00  0.00           H
ATOM   2995 HG22 VAL X 209      16.482  39.140  52.183  0.00  0.00           H
ATOM   2996 HG23 VAL X 209      15.779  40.766  51.907  0.00  0.00           H
ATOM   2997  C   VAL X 209      17.300  39.703  48.061  0.00  0.00           C
ATOM   2998  O   VAL X 209      18.209  38.860  48.079  0.00  0.00           O
ATOM   2999  N   CYX X 210      16.850  40.200  46.893  0.00  0.00           N
ATOM   3000  H   CYX X 210      16.203  40.973  46.949  0.00  0.00           H
ATOM   3001  CA  CYX X 210      17.152  39.601  45.537  0.00  0.00           C
ATOM   3002  HA  CYX X 210      16.685  38.621  45.633  0.00  0.00           H
ATOM   3003  CB  CYX X 210      16.486  40.304  44.389  0.00  0.00           C
ATOM   3004  HB2 CYX X 210      16.765  39.773  43.479  0.00  0.00           H
ATOM   3005  HB3 CYX X 210      15.419  40.119  44.512  0.00  0.00           H
ATOM   3006  SG  CYX X 210      16.930  42.028  44.191  0.00  0.00           S
ATOM   3007  C   CYX X 210      18.693  39.415  45.235  0.00  0.00           C
ATOM   3008  O   CYX X 210      19.120  38.304  44.962  0.00  0.00           O
ATOM   3009  N   ASN X 211      19.490  40.400  45.555  0.00  0.00           N
ATOM   3010  H   ASN X 211      18.965  41.159  45.967  0.00  0.00           H
ATOM   3011  CA  ASN X 211      20.918  40.527  45.336  0.00  0.00           C
ATOM   3012  HA  ASN X 211      21.268  40.074  44.408  0.00  0.00           H
ATOM   3013  CB  ASN X 211      21.172  42.035  45.322  0.00  0.00           C
ATOM   3014  HB2 ASN X 211      22.165  42.221  44.912  0.00  0.00           H
ATOM   3015  HB3 ASN X 211      20.496  42.509  44.610  0.00  0.00           H
ATOM   3016  CG  ASN X 211      21.021  42.629  46.700  0.00  0.00           C
ATOM   3017  OD1 ASN X 211      19.926  42.706  47.232  0.00  0.00           O
ATOM   3018  ND2 ASN X 211      22.086  43.063  47.324  0.00  0.00           N
ATOM   3019 HD21 ASN X 211      22.045  43.520  48.224  0.00  0.00           H
ATOM   3020 HD22 ASN X 211      22.953  43.030  46.807  0.00  0.00           H
ATOM   3021  C   ASN X 211      21.699  39.806  46.409  0.00  0.00           C
ATOM   3022  O   ASN X 211      22.934  39.850  46.478  0.00  0.00           O
ATOM   3023  N   TYR X 212      21.062  39.100  47.356  0.00  0.00           N
ATOM   3024  H   TYR X 212      20.053  39.098  47.404  0.00  0.00           H
ATOM   3025  CA  TYR X 212      21.676  38.347  48.457  0.00  0.00           C
ATOM   3026  HA  TYR X 212      22.760  38.450  48.424  0.00  0.00           H
ATOM   3027  CB  TYR X 212      21.200  38.894  49.853  0.00  0.00           C
ATOM   3028  HB2 TYR X 212      20.168  38.792  50.187  0.00  0.00           H
ATOM   3029  HB3 TYR X 212      21.662  38.322  50.657  0.00  0.00           H
ATOM   3030  CG  TYR X 212      21.544  40.317  50.176  0.00  0.00           C
ATOM   3031  CD1 TYR X 212      22.887  40.650  50.609  0.00  0.00           C
ATOM   3032  HD1 TYR X 212      23.674  39.927  50.768  0.00  0.00           H
ATOM   3033  CE1 TYR X 212      23.154  41.966  51.033  0.00  0.00           C
ATOM   3034  HE1 TYR X 212      24.152  42.193  51.376  0.00  0.00           H
ATOM   3035  CZ  TYR X 212      22.174  42.987  50.900  0.00  0.00           C
ATOM   3036  OH  TYR X 212      22.569  44.287  51.143  0.00  0.00           O
ATOM   3037  HH  TYR X 212      23.522  44.367  51.062  0.00  0.00           H
ATOM   3038  CE2 TYR X 212      20.846  42.634  50.430  0.00  0.00           C
ATOM   3039  HE2 TYR X 212      20.102  43.401  50.274  0.00  0.00           H
ATOM   3040  CD2 TYR X 212      20.554  41.235  50.063  0.00  0.00           C
ATOM   3041  HD2 TYR X 212      19.551  40.995  49.742  0.00  0.00           H
ATOM   3042  C   TYR X 212      21.524  36.802  48.356  0.00  0.00           C
ATOM   3043  O   TYR X 212      21.890  36.085  49.309  0.00  0.00           O
ATOM   3044  N   VAL X 213      20.807  36.278  47.363  0.00  0.00           N
ATOM   3045  H   VAL X 213      20.567  36.962  46.660  0.00  0.00           H
ATOM   3046  CA  VAL X 213      20.309  34.876  47.319  0.00  0.00           C
ATOM   3047  HA  VAL X 213      19.855  34.574  48.263  0.00  0.00           H
ATOM   3048  CB  VAL X 213      19.297  34.781  46.190  0.00  0.00           C
ATOM   3049  HB  VAL X 213      19.847  35.119  45.311  0.00  0.00           H
ATOM   3050  CG1 VAL X 213      18.878  33.300  45.936  0.00  0.00           C
ATOM   3051 HG11 VAL X 213      18.118  33.282  45.154  0.00  0.00           H
ATOM   3052 HG12 VAL X 213      19.674  32.615  45.644  0.00  0.00           H
ATOM   3053 HG13 VAL X 213      18.365  32.837  46.778  0.00  0.00           H
ATOM   3054  CG2 VAL X 213      18.104  35.667  46.490  0.00  0.00           C
ATOM   3055 HG21 VAL X 213      18.348  36.719  46.636  0.00  0.00           H
ATOM   3056 HG22 VAL X 213      17.447  35.448  45.649  0.00  0.00           H
ATOM   3057 HG23 VAL X 213      17.645  35.295  47.406  0.00  0.00           H
ATOM   3058  C   VAL X 213      21.457  33.885  47.177  0.00  0.00           C
ATOM   3059  O   VAL X 213      21.382  32.793  47.757  0.00  0.00           O
ATOM   3060  N   SER X 214      22.444  34.218  46.394  0.00  0.00           N
ATOM   3061  H   SER X 214      22.568  35.165  46.065  0.00  0.00           H
ATOM   3062  CA  SER X 214      23.690  33.386  46.350  0.00  0.00           C
ATOM   3063  HA  SER X 214      23.409  32.345  46.194  0.00  0.00           H
ATOM   3064  CB  SER X 214      24.622  33.626  45.138  0.00  0.00           C
ATOM   3065  HB2 SER X 214      25.276  32.758  45.055  0.00  0.00           H
ATOM   3066  HB3 SER X 214      24.038  33.574  44.220  0.00  0.00           H
ATOM   3067  OG  SER X 214      25.383  34.738  45.322  0.00  0.00           O
ATOM   3068  HG  SER X 214      26.117  34.675  45.937  0.00  0.00           H
ATOM   3069  C   SER X 214      24.459  33.417  47.712  0.00  0.00           C
ATOM   3070  O   SER X 214      24.878  32.330  48.114  0.00  0.00           O
ATOM   3071  N   TRP X 215      24.581  34.592  48.322  0.00  0.00           N
ATOM   3072  H   TRP X 215      24.219  35.446  47.924  0.00  0.00           H
ATOM   3073  CA  TRP X 215      25.162  34.693  49.669  0.00  0.00           C
ATOM   3074  HA  TRP X 215      26.194  34.357  49.564  0.00  0.00           H
ATOM   3075  CB  TRP X 215      25.251  36.147  50.088  0.00  0.00           C
ATOM   3076  HB2 TRP X 215      25.895  36.692  49.397  0.00  0.00           H
ATOM   3077  HB3 TRP X 215      24.235  36.530  49.995  0.00  0.00           H
ATOM   3078  CG  TRP X 215      25.695  36.406  51.508  0.00  0.00           C
ATOM   3079  CD1 TRP X 215      26.985  36.261  51.997  0.00  0.00           C
ATOM   3080  HD1 TRP X 215      27.876  36.019  51.437  0.00  0.00           H
ATOM   3081  NE1 TRP X 215      26.959  36.507  53.348  0.00  0.00           N
ATOM   3082  HE1 TRP X 215      27.776  36.470  53.940  0.00  0.00           H
ATOM   3083  CE2 TRP X 215      25.702  36.645  53.842  0.00  0.00           C
ATOM   3084  CZ2 TRP X 215      25.166  36.810  55.101  0.00  0.00           C
ATOM   3085  HZ2 TRP X 215      25.835  36.752  55.947  0.00  0.00           H
ATOM   3086  CH2 TRP X 215      23.781  36.980  55.266  0.00  0.00           C
ATOM   3087  HH2 TRP X 215      23.382  37.108  56.261  0.00  0.00           H
ATOM   3088  CZ3 TRP X 215      22.899  36.871  54.201  0.00  0.00           C
ATOM   3089  HZ3 TRP X 215      21.829  37.001  54.269  0.00  0.00           H
ATOM   3090  CE3 TRP X 215      23.496  36.649  52.890  0.00  0.00           C
ATOM   3091  HE3 TRP X 215      22.858  36.701  52.020  0.00  0.00           H
ATOM   3092  CD2 TRP X 215      24.899  36.616  52.709  0.00  0.00           C
ATOM   3093  C   TRP X 215      24.418  33.830  50.727  0.00  0.00           C
ATOM   3094  O   TRP X 215      25.032  33.060  51.366  0.00  0.00           O
ATOM   3095  N   ILE X 216      23.102  34.005  50.763  0.00  0.00           N
ATOM   3096  H   ILE X 216      22.780  34.675  50.080  0.00  0.00           H
ATOM   3097  CA  ILE X 216      22.224  33.069  51.543  0.00  0.00           C
ATOM   3098  HA  ILE X 216      22.416  33.284  52.594  0.00  0.00           H
ATOM   3099  CB  ILE X 216      20.715  33.339  51.183  0.00  0.00           C
ATOM   3100  HB  ILE X 216      20.557  33.418  50.107  0.00  0.00           H
ATOM   3101  CG2 ILE X 216      19.765  32.329  51.849  0.00  0.00           C
ATOM   3102 HG21 ILE X 216      18.731  32.611  51.650  0.00  0.00           H
ATOM   3103 HG22 ILE X 216      19.928  31.341  51.419  0.00  0.00           H
ATOM   3104 HG23 ILE X 216      19.900  32.211  52.924  0.00  0.00           H
ATOM   3105  CG1 ILE X 216      20.237  34.782  51.634  0.00  0.00           C
ATOM   3106 HG12 ILE X 216      19.912  34.727  52.673  0.00  0.00           H
ATOM   3107 HG13 ILE X 216      21.062  35.487  51.528  0.00  0.00           H
ATOM   3108  CD1 ILE X 216      19.026  35.318  50.840  0.00  0.00           C
ATOM   3109 HD11 ILE X 216      18.493  36.013  51.489  0.00  0.00           H
ATOM   3110 HD12 ILE X 216      19.278  35.904  49.956  0.00  0.00           H
ATOM   3111 HD13 ILE X 216      18.412  34.511  50.441  0.00  0.00           H
ATOM   3112  C   ILE X 216      22.512  31.642  51.265  0.00  0.00           C
ATOM   3113  O   ILE X 216      22.933  30.918  52.173  0.00  0.00           O
ATOM   3114  N   LYS X 217      22.458  31.160  50.027  0.00  0.00           N
ATOM   3115  H   LYS X 217      22.173  31.767  49.272  0.00  0.00           H
ATOM   3116  CA  LYS X 217      22.690  29.700  49.690  0.00  0.00           C
ATOM   3117  HA  LYS X 217      21.922  29.163  50.246  0.00  0.00           H
ATOM   3118  CB  LYS X 217      22.230  29.430  48.290  0.00  0.00           C
ATOM   3119  HB2 LYS X 217      22.771  30.033  47.561  0.00  0.00           H
ATOM   3120  HB3 LYS X 217      22.528  28.422  48.003  0.00  0.00           H
ATOM   3121  CG  LYS X 217      20.762  29.439  48.110  0.00  0.00           C
ATOM   3122  HG2 LYS X 217      20.349  28.593  48.658  0.00  0.00           H
ATOM   3123  HG3 LYS X 217      20.327  30.396  48.400  0.00  0.00           H
ATOM   3124  CD  LYS X 217      20.401  29.020  46.647  0.00  0.00           C
ATOM   3125  HD2 LYS X 217      20.711  27.998  46.430  0.00  0.00           H
ATOM   3126  HD3 LYS X 217      19.314  29.072  46.593  0.00  0.00           H
ATOM   3127  CE  LYS X 217      20.983  29.877  45.542  0.00  0.00           C
ATOM   3128  HE2 LYS X 217      20.994  30.907  45.897  0.00  0.00           H
ATOM   3129  HE3 LYS X 217      21.956  29.494  45.235  0.00  0.00           H
ATOM   3130  NZ  LYS X 217      20.062  29.865  44.412  0.00  0.00           N
ATOM   3131  HZ1 LYS X 217      19.153  30.253  44.620  0.00  0.00           H
ATOM   3132  HZ2 LYS X 217      20.433  30.338  43.600  0.00  0.00           H
ATOM   3133  HZ3 LYS X 217      19.912  28.896  44.167  0.00  0.00           H
ATOM   3134  C   LYS X 217      24.188  29.238  49.977  0.00  0.00           C
ATOM   3135  O   LYS X 217      24.411  28.105  50.451  0.00  0.00           O
ATOM   3136  N   GLN X 218      25.262  30.061  49.832  0.00  0.00           N
ATOM   3137  H   GLN X 218      25.068  31.004  49.524  0.00  0.00           H
ATOM   3138  CA  GLN X 218      26.582  29.708  50.418  0.00  0.00           C
ATOM   3139  HA  GLN X 218      26.795  28.663  50.191  0.00  0.00           H
ATOM   3140  CB  GLN X 218      27.652  30.623  49.798  0.00  0.00           C
ATOM   3141  HB2 GLN X 218      27.440  30.479  48.738  0.00  0.00           H
ATOM   3142  HB3 GLN X 218      27.556  31.627  50.212  0.00  0.00           H
ATOM   3143  CG  GLN X 218      29.056  30.142  50.042  0.00  0.00           C
ATOM   3144  HG2 GLN X 218      29.061  29.082  49.787  0.00  0.00           H
ATOM   3145  HG3 GLN X 218      29.707  30.660  49.338  0.00  0.00           H
ATOM   3146  CD  GLN X 218      29.643  30.581  51.382  0.00  0.00           C
ATOM   3147  OE1 GLN X 218      29.261  31.626  51.996  0.00  0.00           O
ATOM   3148  NE2 GLN X 218      30.683  29.987  51.791  0.00  0.00           N
ATOM   3149 HE21 GLN X 218      31.152  30.363  52.603  0.00  0.00           H
ATOM   3150 HE22 GLN X 218      31.070  29.153  51.373  0.00  0.00           H
ATOM   3151  C   GLN X 218      26.559  29.693  51.933  0.00  0.00           C
ATOM   3152  O   GLN X 218      27.394  29.016  52.567  0.00  0.00           O
ATOM   3153  N   THR X 219      25.814  30.569  52.611  0.00  0.00           N
ATOM   3154  H   THR X 219      25.291  31.287  52.131  0.00  0.00           H
ATOM   3155  CA  THR X 219      25.968  30.695  54.094  0.00  0.00           C
ATOM   3156  HA  THR X 219      27.025  30.726  54.360  0.00  0.00           H
ATOM   3157  CB  THR X 219      25.361  31.969  54.558  0.00  0.00           C
ATOM   3158  HB  THR X 219      24.321  32.131  54.274  0.00  0.00           H
ATOM   3159  CG2 THR X 219      25.327  32.228  55.994  0.00  0.00           C
ATOM   3160 HG21 THR X 219      25.113  33.274  56.213  0.00  0.00           H
ATOM   3161 HG22 THR X 219      24.431  31.753  56.395  0.00  0.00           H
ATOM   3162 HG23 THR X 219      26.267  32.068  56.521  0.00  0.00           H
ATOM   3163  OG1 THR X 219      26.091  33.041  53.997  0.00  0.00           O
ATOM   3164  HG1 THR X 219      25.680  33.191  53.143  0.00  0.00           H
ATOM   3165  C   THR X 219      25.399  29.480  54.788  0.00  0.00           C
ATOM   3166  O   THR X 219      25.977  28.854  55.642  0.00  0.00           O
ATOM   3167  N   ILE X 220      24.244  29.033  54.362  0.00  0.00           N
ATOM   3168  H   ILE X 220      23.790  29.497  53.588  0.00  0.00           H
ATOM   3169  CA  ILE X 220      23.639  27.768  55.008  0.00  0.00           C
ATOM   3170  HA  ILE X 220      23.692  27.962  56.079  0.00  0.00           H
ATOM   3171  CB  ILE X 220      22.152  27.745  54.494  0.00  0.00           C
ATOM   3172  HB  ILE X 220      22.199  27.979  53.430  0.00  0.00           H
ATOM   3173  CG2 ILE X 220      21.406  26.420  54.815  0.00  0.00           C
ATOM   3174 HG21 ILE X 220      21.001  26.198  53.828  0.00  0.00           H
ATOM   3175 HG22 ILE X 220      22.153  25.682  55.107  0.00  0.00           H
ATOM   3176 HG23 ILE X 220      20.524  26.401  55.457  0.00  0.00           H
ATOM   3177  CG1 ILE X 220      21.256  28.866  55.114  0.00  0.00           C
ATOM   3178 HG12 ILE X 220      21.377  28.997  56.189  0.00  0.00           H
ATOM   3179 HG13 ILE X 220      21.801  29.704  54.678  0.00  0.00           H
ATOM   3180  CD1 ILE X 220      19.822  28.851  54.709  0.00  0.00           C
ATOM   3181 HD11 ILE X 220      19.211  28.402  55.492  0.00  0.00           H
ATOM   3182 HD12 ILE X 220      19.518  29.841  54.369  0.00  0.00           H
ATOM   3183 HD13 ILE X 220      19.688  28.222  53.829  0.00  0.00           H
ATOM   3184  C   ILE X 220      24.481  26.495  54.564  0.00  0.00           C
ATOM   3185  O   ILE X 220      24.696  25.574  55.388  0.00  0.00           O
ATOM   3186  N   ALA X 221      25.037  26.480  53.358  0.00  0.00           N
ATOM   3187  H   ALA X 221      24.832  27.137  52.619  0.00  0.00           H
ATOM   3188  CA  ALA X 221      25.940  25.338  52.947  0.00  0.00           C
ATOM   3189  HA  ALA X 221      25.452  24.371  53.070  0.00  0.00           H
ATOM   3190  CB  ALA X 221      26.162  25.383  51.452  0.00  0.00           C
ATOM   3191  HB1 ALA X 221      25.284  25.312  50.810  0.00  0.00           H
ATOM   3192  HB2 ALA X 221      26.813  26.193  51.123  0.00  0.00           H
ATOM   3193  HB3 ALA X 221      26.804  24.577  51.099  0.00  0.00           H
ATOM   3194  C   ALA X 221      27.286  25.253  53.677  0.00  0.00           C
ATOM   3195  O   ALA X 221      27.985  24.240  53.705  0.00  0.00           O
ATOM   3196  N   SER X 222      27.575  26.345  54.387  0.00  0.00           N
ATOM   3197  H   SER X 222      26.958  27.140  54.301  0.00  0.00           H
ATOM   3198  CA  SER X 222      28.864  26.484  55.110  0.00  0.00           C
ATOM   3199  HA  SER X 222      29.436  25.584  54.883  0.00  0.00           H
ATOM   3200  CB  SER X 222      29.766  27.667  54.603  0.00  0.00           C
ATOM   3201  HB2 SER X 222      30.674  27.822  55.186  0.00  0.00           H
ATOM   3202  HB3 SER X 222      30.021  27.507  53.555  0.00  0.00           H
ATOM   3203  OG  SER X 222      29.134  28.968  54.651  0.00  0.00           O
ATOM   3204  HG  SER X 222      28.453  28.992  53.975  0.00  0.00           H
ATOM   3205  C   SER X 222      28.691  26.435  56.625  0.00  0.00           C
ATOM   3206  O   SER X 222      29.696  26.443  57.313  0.00  0.00           O
ATOM   3207  N   ASN X 223      27.497  26.297  57.158  0.00  0.00           N
ATOM   3208  H   ASN X 223      26.736  26.120  56.518  0.00  0.00           H
ATOM   3209  CA  ASN X 223      27.241  26.380  58.593  0.00  0.00           C
ATOM   3210  HA  ASN X 223      28.182  26.190  59.109  0.00  0.00           H
ATOM   3211  CB  ASN X 223      26.876  27.829  58.927  0.00  0.00           C
ATOM   3212  HB2 ASN X 223      26.011  28.117  58.329  0.00  0.00           H
ATOM   3213  HB3 ASN X 223      26.568  27.819  59.972  0.00  0.00           H
ATOM   3214  CG  ASN X 223      27.877  28.928  58.667  0.00  0.00           C
ATOM   3215  OD1 ASN X 223      28.563  29.345  59.600  0.00  0.00           O
ATOM   3216  ND2 ASN X 223      27.928  29.483  57.468  0.00  0.00           N
ATOM   3217 HD21 ASN X 223      28.675  30.132  57.266  0.00  0.00           H
ATOM   3218 HD22 ASN X 223      27.434  29.025  56.716  0.00  0.00           H
ATOM   3219  C   ASN X 223      26.282  25.373  59.156  0.00  0.00           C
ATOM   3220  O   ASN X 223      25.405  24.880  58.436  0.00  0.00           O
ATOM   3221  OXT ASN X 223      26.432  25.075  60.347  0.00  0.00           O
ATOM   3222  CA  CA  X 224      66.549  31.184  78.418  0.00  0.00          CA
ATOM   3223  N1  BEN X 225      19.399  57.695  61.194  0.00  0.00           N
ATOM   3224  H1  BEN X 225      20.098  56.966  61.264  0.00  0.00           H
ATOM   3225  H2  BEN X 225      18.428  57.455  61.348  0.00  0.00           H
ATOM   3226  C1  BEN X 225      19.774  58.819  61.901  0.00  0.00           C
ATOM   3227  N2  BEN X 225      21.034  58.725  62.411  0.00  0.00           N
ATOM   3228  H3  BEN X 225      21.614  57.930  62.172  0.00  0.00           H
ATOM   3229  H4  BEN X 225      21.532  59.535  62.064  0.00  0.00           H
ATOM   3230  C2  BEN X 225      18.866  59.937  62.243  0.00  0.00           C
ATOM   3231  C3  BEN X 225      19.363  60.950  63.113  0.00  0.00           C
ATOM   3232  H5  BEN X 225      20.386  60.981  63.475  0.00  0.00           H
ATOM   3233  C4  BEN X 225      18.546  61.986  63.478  0.00  0.00           C
ATOM   3234  H6  BEN X 225      18.859  62.828  64.088  0.00  0.00           H
ATOM   3235  C5  BEN X 225      17.146  61.954  63.145  0.00  0.00           C
ATOM   3236  H7  BEN X 225      16.628  62.879  63.380  0.00  0.00           H
ATOM   3237  C6  BEN X 225      16.653  60.935  62.351  0.00  0.00           C
ATOM   3238  H8  BEN X 225      15.586  60.920  62.153  0.00  0.00           H
ATOM   3239  C7  BEN X 225      17.493  59.932  61.838  0.00  0.00           C
ATOM   3240  H9  BEN X 225      17.165  59.141  61.170  0.00  0.00           H
ATOM   3241  N1  BEN X 226      16.722  65.084  44.663  0.00  0.00           N
ATOM   3242  H1  BEN X 226      16.708  65.341  45.642  0.00  0.00           H
ATOM   3243  H2  BEN X 226      16.734  65.936  44.117  0.00  0.00           H
ATOM   3244  C1  BEN X 226      17.828  64.395  44.411  0.00  0.00           C
ATOM   3245  N2  BEN X 226      18.515  64.164  45.605  0.00  0.00           N
ATOM   3246  H3  BEN X 226      18.084  64.437  46.479  0.00  0.00           H
ATOM   3247  H4  BEN X 226      19.085  63.329  45.637  0.00  0.00           H
ATOM   3248  C2  BEN X 226      18.018  63.457  43.288  0.00  0.00           C
ATOM   3249  C3  BEN X 226      16.994  63.501  42.364  0.00  0.00           C
ATOM   3250  H5  BEN X 226      16.213  64.253  42.418  0.00  0.00           H
ATOM   3251  C4  BEN X 226      17.100  62.666  41.218  0.00  0.00           C
ATOM   3252  H6  BEN X 226      16.358  62.722  40.427  0.00  0.00           H
ATOM   3253  C5  BEN X 226      18.212  61.788  41.068  0.00  0.00           C
ATOM   3254  H7  BEN X 226      18.218  61.150  40.189  0.00  0.00           H
ATOM   3255  C6  BEN X 226      19.246  61.813  42.020  0.00  0.00           C
ATOM   3256  H8  BEN X 226      20.104  61.152  42.094  0.00  0.00           H
ATOM   3257  C7  BEN X 226      19.070  62.553  43.157  0.00  0.00           C
ATOM   3258  H9  BEN X 226      19.829  62.514  43.933  0.00  0.00           H
ATOM   3259  N1  BEN X 227      43.570  60.753  49.958  0.00  0.00           N
ATOM   3260  H1  BEN X 227      44.207  61.539  49.958  0.00  0.00           H
ATOM   3261  H2  BEN X 227      43.061  60.648  49.090  0.00  0.00           H
ATOM   3262  C1  BEN X 227      44.308  59.616  50.187  0.00  0.00           C
ATOM   3263  N2  BEN X 227      45.473  60.233  50.198  0.00  0.00           N
ATOM   3264  H3  BEN X 227      45.981  60.087  49.336  0.00  0.00           H
ATOM   3265  H4  BEN X 227      46.035  59.769  50.900  0.00  0.00           H
ATOM   3266  C2  BEN X 227      43.964  58.387  49.476  0.00  0.00           C
ATOM   3267  C3  BEN X 227      42.629  58.057  49.167  0.00  0.00           C
ATOM   3268  H5  BEN X 227      41.737  58.615  49.438  0.00  0.00           H
ATOM   3269  C4  BEN X 227      42.308  56.877  48.523  0.00  0.00           C
ATOM   3270  H6  BEN X 227      41.278  56.787  48.193  0.00  0.00           H
ATOM   3271  C5  BEN X 227      43.355  55.900  48.260  0.00  0.00           C
ATOM   3272  H7  BEN X 227      43.002  55.045  47.691  0.00  0.00           H
ATOM   3273  C6  BEN X 227      44.659  56.180  48.602  0.00  0.00           C
ATOM   3274  H8  BEN X 227      45.480  55.528  48.318  0.00  0.00           H
ATOM   3275  C7  BEN X 227      44.965  57.448  49.205  0.00  0.00           C
ATOM   3276  H9  BEN X 227      45.971  57.508  49.610  0.00  0.00           H
ATOM   3277  N1  BEN X 228      64.968  17.132  43.205  0.00  0.00           N
ATOM   3278  H1  BEN X 228      64.457  17.328  44.057  0.00  0.00           H
ATOM   3279  H2  BEN X 228      65.956  16.980  43.365  0.00  0.00           H
ATOM   3280  C1  BEN X 228      64.959  18.285  42.521  0.00  0.00           C
ATOM   3281  N2  BEN X 228      65.320  19.095  43.511  0.00  0.00           N
ATOM   3282  H3  BEN X 228      64.664  19.864  43.556  0.00  0.00           H
ATOM   3283  H4  BEN X 228      66.255  19.461  43.388  0.00  0.00           H
ATOM   3284  C2  BEN X 228      63.783  18.754  41.622  0.00  0.00           C
ATOM   3285  C3  BEN X 228      62.747  17.885  41.299  0.00  0.00           C
ATOM   3286  H5  BEN X 228      62.755  16.850  41.630  0.00  0.00           H
ATOM   3287  C4  BEN X 228      61.608  18.364  40.596  0.00  0.00           C
ATOM   3288  H6  BEN X 228      60.840  17.620  40.408  0.00  0.00           H
ATOM   3289  C5  BEN X 228      61.498  19.738  40.329  0.00  0.00           C
ATOM   3290  H7  BEN X 228      60.525  20.124  40.041  0.00  0.00           H
ATOM   3291  C6  BEN X 228      62.582  20.603  40.645  0.00  0.00           C
ATOM   3292  H8  BEN X 228      62.481  21.670  40.470  0.00  0.00           H
ATOM   3293  C7  BEN X 228      63.725  20.127  41.251  0.00  0.00           C
ATOM   3294  H9  BEN X 228      64.444  20.836  41.651  0.00  0.00           H
ATOM   3295  Cl- Cl- X 229      59.072  46.187  76.080  0.00  0.00          CL
ATOM   3296  Cl- Cl- X 230      11.342  -3.898  55.712  0.00  0.00          CL
ATOM   3297  Cl- Cl- X 231      15.515  38.654  19.646  0.00  0.00          CL
ATOM   3298  Cl- Cl- X 232      14.294  13.755  46.112  0.00  0.00          CL
ATOM   3299  Cl- Cl- X 233      11.061  46.192   7.232  0.00  0.00          CL
ATOM   3300  Cl- Cl- X 234      21.863  54.863   3.977  0.00  0.00          CL
ATOM   3301  Cl- Cl- X 235      24.893  44.843  23.827  0.00  0.00          CL
ATOM   3302  Cl- Cl- X 236       6.052  11.573  35.657  0.00  0.00          CL
ATOM   3303  Cl- Cl- X 237      54.039  33.501   7.392  0.00  0.00          CL
ATOM   3304  Cl- Cl- X 238      36.625  57.259  36.143  0.00  0.00          CL
ATOM   3305  Cl- Cl- X 239      22.694  59.698  36.882  0.00  0.00          CL
ATOM   3306  Cl- Cl- X 240      28.210   5.066  24.985  0.00  0.00          CL
ATOM   3307  Cl- Cl- X 241       7.520  27.695  40.731  0.00  0.00          CL
ATOM   3308  O   WAT X 242      49.696  70.841  53.967  0.00  0.00           O
ATOM   3309  H1  WAT X 242      49.947  70.453  53.129  0.00  0.00           H
ATOM   3310  H2  WAT X 242      49.090  71.545  53.734  0.00  0.00           H
ATOM   3311  O   WAT X 243      69.913  19.931  24.650  0.00  0.00           O
ATOM   3312  H1  WAT X 243      70.229  20.383  23.867  0.00  0.00           H
ATOM   3313  H2  WAT X 243      69.857  19.012  24.390  0.00  0.00           H
ATOM   3314  O   WAT X 244      45.835  16.979  43.536  0.00  0.00           O
ATOM   3315  H1  WAT X 244      45.826  17.707  42.914  0.00  0.00           H
ATOM   3316  H2  WAT X 244      45.892  17.399  44.394  0.00  0.00           H
ATOM   3317  O   WAT X 245      34.379  45.996  22.676  0.00  0.00           O
ATOM   3318  H1  WAT X 245      33.563  45.559  22.430  0.00  0.00           H
ATOM   3319  H2  WAT X 245      34.988  45.782  21.970  0.00  0.00           H
ATOM   3320  O   WAT X 246      19.416   9.996   6.900  0.00  0.00           O
ATOM   3321  H1  WAT X 246      20.001   9.781   6.173  0.00  0.00           H
ATOM   3322  H2  WAT X 246      18.828   9.243   6.965  0.00  0.00           H
ATOM   3323  O   WAT X 247      53.513   1.507  82.077  0.00  0.00           O
ATOM   3324  H1  WAT X 247      54.244   2.010  82.435  0.00  0.00           H
ATOM   3325  H2  WAT X 247      53.001   1.250  82.844  0.00  0.00           H
ATOM   3326  O   WAT X 248      19.466  62.076  34.214  0.00  0.00           O
ATOM   3327  H1  WAT X 248      18.568  62.304  34.454  0.00  0.00           H
ATOM   3328  H2  WAT X 248      19.771  62.820  33.694  0.00  0.00           H
ATOM   3329  O   WAT X 249      50.577   8.296  85.628  0.00  0.00           O
ATOM   3330  H1  WAT X 249      51.128   7.965  84.919  0.00  0.00           H
ATOM   3331  H2  WAT X 249      50.599   7.606  86.291  0.00  0.00           H
ATOM   3332  O   WAT X 250      60.496  19.520  21.426  0.00  0.00           O
ATOM   3333  H1  WAT X 250      61.031  19.254  20.679  0.00  0.00           H
ATOM   3334  H2  WAT X 250      60.454  20.475  21.363  0.00  0.00           H
ATOM   3335  O   WAT X 251      44.166  22.589   5.984  0.00  0.00           O
ATOM   3336  H1  WAT X 251      44.746  22.072   5.425  0.00  0.00           H
ATOM   3337  H2  WAT X 251      43.521  21.960   6.307  0.00  0.00           H
ATOM   3338  O   WAT X 252      22.296  19.919  43.141  0.00  0.00           O
ATOM   3339  H1  WAT X 252      23.084  19.407  42.961  0.00  0.00           H
ATOM   3340  H2  WAT X 252      22.523  20.446  43.908  0.00  0.00           H
ATOM   3341  O   WAT X 253      36.915   8.091  21.604  0.00  0.00           O
ATOM   3342  H1  WAT X 253      36.123   8.591  21.800  0.00  0.00           H
ATOM   3343  H2  WAT X 253      37.040   8.200  20.661  0.00  0.00           H
ATOM   3344  O   WAT X 254      27.624  21.336  61.114  0.00  0.00           O
ATOM   3345  H1  WAT X 254      26.703  21.076  61.087  0.00  0.00           H
ATOM   3346  H2  WAT X 254      27.603  22.272  61.313  0.00  0.00           H
ATOM   3347  O   WAT X 255      71.693   7.974  13.679  0.00  0.00           O
ATOM   3348  H1  WAT X 255      71.889   8.805  14.113  0.00  0.00           H
ATOM   3349  H2  WAT X 255      71.458   7.381  14.393  0.00  0.00           H
ATOM   3350  O   WAT X 256      51.390  46.005  74.166  0.00  0.00           O
ATOM   3351  H1  WAT X 256      52.078  45.683  73.585  0.00  0.00           H
ATOM   3352  H2  WAT X 256      50.990  45.214  74.527  0.00  0.00           H
ATOM   3353  O   WAT X 257      24.509   4.553  17.232  0.00  0.00           O
ATOM   3354  H1  WAT X 257      24.003   4.025  16.615  0.00  0.00           H
ATOM   3355  H2  WAT X 257      23.872   5.159  17.609  0.00  0.00           H
ATOM   3356  O   WAT X 258      37.899 -12.852  19.177  0.00  0.00           O
ATOM   3357  H1  WAT X 258      38.469 -12.100  19.020  0.00  0.00           H
ATOM   3358  H2  WAT X 258      37.993 -13.033  20.112  0.00  0.00           H
ATOM   3359  O   WAT X 259      28.597  37.729  20.577  0.00  0.00           O
ATOM   3360  H1  WAT X 259      28.259  37.408  19.741  0.00  0.00           H
ATOM   3361  H2  WAT X 259      27.843  38.144  20.997  0.00  0.00           H
ATOM   3362  O   WAT X 260      61.969  45.459   1.619  0.00  0.00           O
ATOM   3363  H1  WAT X 260      61.102  45.793   1.850  0.00  0.00           H
ATOM   3364  H2  WAT X 260      61.797  44.773   0.973  0.00  0.00           H
ATOM   3365  O   WAT X 261      33.100  65.492  65.057  0.00  0.00           O
ATOM   3366  H1  WAT X 261      33.751  64.795  65.131  0.00  0.00           H
ATOM   3367  H2  WAT X 261      32.386  65.100  64.554  0.00  0.00           H
ATOM   3368  O   WAT X 262      62.192  62.652  26.077  0.00  0.00           O
ATOM   3369  H1  WAT X 262      61.525  62.885  25.431  0.00  0.00           H
ATOM   3370  H2  WAT X 262      62.799  63.392  26.071  0.00  0.00           H
ATOM   3371  O   WAT X 263      51.328  69.333  32.972  0.00  0.00           O
ATOM   3372  H1  WAT X 263      50.590  68.728  33.041  0.00  0.00           H
ATOM   3373  H2  WAT X 263      52.097  68.794  33.155  0.00  0.00           H
ATOM   3374  O   WAT X 264      49.131  10.289  76.208  0.00  0.00           O
ATOM   3375  H1  WAT X 264      48.790  10.654  75.391  0.00  0.00           H
ATOM   3376  H2  WAT X 264      50.082  10.328  76.109  0.00  0.00           H
ATOM   3377  O   WAT X 265      20.353  72.816  61.214  0.00  0.00           O
ATOM   3378  H1  WAT X 265      20.687  72.485  62.048  0.00  0.00           H
ATOM   3379  H2  WAT X 265      19.726  72.151  60.927  0.00  0.00           H
ATOM   3380  O   WAT X 266      36.026  48.320  37.238  0.00  0.00           O
ATOM   3381  H1  WAT X 266      36.724  48.487  36.604  0.00  0.00           H
ATOM   3382  H2  WAT X 266      36.012  47.368  37.333  0.00  0.00           H
ATOM   3383  O   WAT X 267      23.577   8.165  69.657  0.00  0.00           O
ATOM   3384  H1  WAT X 267      23.038   8.906  69.932  0.00  0.00           H
ATOM   3385  H2  WAT X 267      22.946   7.498  69.386  0.00  0.00           H
ATOM   3386  O   WAT X 268      58.064  26.072  65.156  0.00  0.00           O
ATOM   3387  H1  WAT X 268      57.857  26.558  64.357  0.00  0.00           H
ATOM   3388  H2  WAT X 268      57.436  25.349  65.165  0.00  0.00           H
ATOM   3389  O   WAT X 269      35.842  65.213  53.818  0.00  0.00           O
ATOM   3390  H1  WAT X 269      35.336  65.937  54.186  0.00  0.00           H
ATOM   3391  H2  WAT X 269      36.722  65.330  54.175  0.00  0.00           H
ATOM   3392  O   WAT X 270      28.621  26.258  47.994  0.00  0.00           O
ATOM   3393  H1  WAT X 270      28.875  25.912  47.139  0.00  0.00           H
ATOM   3394  H2  WAT X 270      27.853  26.801  47.814  0.00  0.00           H
ATOM   3395  O   WAT X 271      46.814  63.001  57.781  0.00  0.00           O
ATOM   3396  H1  WAT X 271      46.841  63.745  58.382  0.00  0.00           H
ATOM   3397  H2  WAT X 271      46.603  62.251  58.336  0.00  0.00           H
ATOM   3398  O   WAT X 272      18.106   7.631  58.995  0.00  0.00           O
ATOM   3399  H1  WAT X 272      17.862   7.411  59.894  0.00  0.00           H
ATOM   3400  H2  WAT X 272      17.271   7.753  58.544  0.00  0.00           H
ATOM   3401  O   WAT X 273      69.737  72.841  50.448  0.00  0.00           O
ATOM   3402  H1  WAT X 273      69.940  72.930  51.379  0.00  0.00           H
ATOM   3403  H2  WAT X 273      69.088  73.525  50.278  0.00  0.00           H
ATOM   3404  O   WAT X 274      64.309  19.227   8.267  0.00  0.00           O
ATOM   3405  H1  WAT X 274      63.995  18.543   7.675  0.00  0.00           H
ATOM   3406  H2  WAT X 274      64.623  19.920   7.687  0.00  0.00           H
ATOM   3407  O   WAT X 275      62.671  -2.756  88.953  0.00  0.00           O
ATOM   3408  H1  WAT X 275      63.536  -2.582  89.326  0.00  0.00           H
ATOM   3409  H2  WAT X 275      62.823  -2.807  88.010  0.00  0.00           H
ATOM   3410  O   WAT X 276      27.671  56.499  12.405  0.00  0.00           O
ATOM   3411  H1  WAT X 276      27.054  56.950  12.982  0.00  0.00           H
ATOM   3412  H2  WAT X 276      28.534  56.778  12.711  0.00  0.00           H
ATOM   3413  O   WAT X 277      59.654  -8.704  51.204  0.00  0.00           O
ATOM   3414  H1  WAT X 277      60.580  -8.643  50.970  0.00  0.00           H
ATOM   3415  H2  WAT X 277      59.651  -8.745  52.161  0.00  0.00           H
ATOM   3416  O   WAT X 278      64.669  56.012  -0.011  0.00  0.00           O
ATOM   3417  H1  WAT X 278      64.843  55.912  -0.947  0.00  0.00           H
ATOM   3418  H2  WAT X 278      65.110  55.266   0.396  0.00  0.00           H
ATOM   3419  O   WAT X 279      21.912  53.927  66.226  0.00  0.00           O
ATOM   3420  H1  WAT X 279      22.705  53.775  65.710  0.00  0.00           H
ATOM   3421  H2  WAT X 279      21.195  53.795  65.606  0.00  0.00           H
ATOM   3422  O   WAT X 280      65.832  23.807  61.459  0.00  0.00           O
ATOM   3423  H1  WAT X 280      65.715  22.874  61.641  0.00  0.00           H
ATOM   3424  H2  WAT X 280      64.957  24.182  61.560  0.00  0.00           H
ATOM   3425  O   WAT X 281      65.445   4.987  66.537  0.00  0.00           O
ATOM   3426  H1  WAT X 281      66.338   4.800  66.247  0.00  0.00           H
ATOM   3427  H2  WAT X 281      65.193   5.769  66.046  0.00  0.00           H
ATOM   3428  O   WAT X 282      52.905   4.493  27.135  0.00  0.00           O
ATOM   3429  H1  WAT X 282      53.548   3.796  27.269  0.00  0.00           H
ATOM   3430  H2  WAT X 282      52.266   4.117  26.530  0.00  0.00           H
ATOM   3431  O   WAT X 283      20.730  -7.778  43.400  0.00  0.00           O
ATOM   3432  H1  WAT X 283      21.614  -7.616  43.071  0.00  0.00           H
ATOM   3433  H2  WAT X 283      20.367  -8.431  42.801  0.00  0.00           H
ATOM   3434  O   WAT X 284      61.263  -7.948  47.992  0.00  0.00           O
ATOM   3435  H1  WAT X 284      61.543  -8.159  48.883  0.00  0.00           H
ATOM   3436  H2  WAT X 284      61.641  -8.642  47.451  0.00  0.00           H
ATOM   3437  O   WAT X 285      65.765  26.936   9.738  0.00  0.00           O
ATOM   3438  H1  WAT X 285      65.563  27.838   9.491  0.00  0.00           H
ATOM   3439  H2  WAT X 285      64.912  26.501   9.773  0.00  0.00           H
ATOM   3440  O   WAT X 286      63.267  -1.857  36.597  0.00  0.00           O
ATOM   3441  H1  WAT X 286      62.827  -2.590  36.166  0.00  0.00           H
ATOM   3442  H2  WAT X 286      63.900  -1.544  35.951  0.00  0.00           H
ATOM   3443  O   WAT X 287      39.904   1.589  52.625  0.00  0.00           O
ATOM   3444  H1  WAT X 287      40.077   0.768  53.085  0.00  0.00           H
ATOM   3445  H2  WAT X 287      39.409   2.115  53.253  0.00  0.00           H
ATOM   3446  O   WAT X 288      43.425  -2.068  43.254  0.00  0.00           O
ATOM   3447  H1  WAT X 288      43.439  -2.961  42.910  0.00  0.00           H
ATOM   3448  H2  WAT X 288      42.500  -1.892  43.426  0.00  0.00           H
ATOM   3449  O   WAT X 289      20.346  62.109  36.906  0.00  0.00           O
ATOM   3450  H1  WAT X 289      20.016  62.260  36.020  0.00  0.00           H
ATOM   3451  H2  WAT X 289      20.873  61.313  36.833  0.00  0.00           H
ATOM   3452  O   WAT X 290      23.848  22.617  14.439  0.00  0.00           O
ATOM   3453  H1  WAT X 290      23.258  23.264  14.827  0.00  0.00           H
ATOM   3454  H2  WAT X 290      23.992  21.976  15.134  0.00  0.00           H
ATOM   3455  O   WAT X 291      16.659  59.326  23.340  0.00  0.00           O
ATOM   3456  H1  WAT X 291      16.872  59.540  24.249  0.00  0.00           H
ATOM   3457  H2  WAT X 291      17.509  59.246  22.908  0.00  0.00           H
ATOM   3458  O   WAT X 292      37.423  -1.135  55.768  0.00  0.00           O
ATOM   3459  H1  WAT X 292      36.714  -1.761  55.619  0.00  0.00           H
ATOM   3460  H2  WAT X 292      37.561  -0.722  54.916  0.00  0.00           H
ATOM   3461  O   WAT X 293      28.651  32.300  32.788  0.00  0.00           O
ATOM   3462  H1  WAT X 293      28.656  31.451  32.347  0.00  0.00           H
ATOM   3463  H2  WAT X 293      29.533  32.647  32.651  0.00  0.00           H
ATOM   3464  O   WAT X 294      65.106  18.353  61.035  0.00  0.00           O
ATOM   3465  H1  WAT X 294      66.037  18.386  60.813  0.00  0.00           H
ATOM   3466  H2  WAT X 294      65.059  17.753  61.780  0.00  0.00           H
ATOM   3467  O   WAT X 295      29.657  38.459  11.584  0.00  0.00           O
ATOM   3468  H1  WAT X 295      29.212  38.219  10.771  0.00  0.00           H
ATOM   3469  H2  WAT X 295      30.349  37.804  11.681  0.00  0.00           H
ATOM   3470  O   WAT X 296      29.823   9.451  35.840  0.00  0.00           O
ATOM   3471  H1  WAT X 296      29.679   9.805  34.963  0.00  0.00           H
ATOM   3472  H2  WAT X 296      30.357  10.113  36.281  0.00  0.00           H
ATOM   3473  O   WAT X 297      52.437  10.563  39.929  0.00  0.00           O
ATOM   3474  H1  WAT X 297      52.561  11.452  40.262  0.00  0.00           H
ATOM   3475  H2  WAT X 297      51.651  10.618  39.386  0.00  0.00           H
ATOM   3476  O   WAT X 298      52.107  33.969  24.857  0.00  0.00           O
ATOM   3477  H1  WAT X 298      52.135  34.516  25.642  0.00  0.00           H
ATOM   3478  H2  WAT X 298      52.467  33.128  25.138  0.00  0.00           H
ATOM   3479  O   WAT X 299      21.009   7.248  16.435  0.00  0.00           O
ATOM   3480  H1  WAT X 299      21.425   6.804  15.695  0.00  0.00           H
ATOM   3481  H2  WAT X 299      21.616   7.118  17.163  0.00  0.00           H
ATOM   3482  O   WAT X 300      58.405  31.786  28.504  0.00  0.00           O
ATOM   3483  H1  WAT X 300      58.342  30.930  28.081  0.00  0.00           H
ATOM   3484  H2  WAT X 300      57.499  32.019  28.710  0.00  0.00           H
ATOM   3485  O   WAT X 301      40.778  -1.258  45.036  0.00  0.00           O
ATOM   3486  H1  WAT X 301      40.577  -1.397  44.111  0.00  0.00           H
ATOM   3487  H2  WAT X 301      39.939  -1.372  45.483  0.00  0.00           H
ATOM   3488  O   WAT X 302      70.941  39.484  22.514  0.00  0.00           O
ATOM   3489  H1  WAT X 302      71.372  39.860  21.746  0.00  0.00           H
ATOM   3490  H2  WAT X 302      71.636  39.410  23.167  0.00  0.00           H
ATOM   3491  O   WAT X 303      17.334 -13.529  18.964  0.00  0.00           O
ATOM   3492  H1  WAT X 303      18.044 -14.070  18.618  0.00  0.00           H
ATOM   3493  H2  WAT X 303      16.745 -13.402  18.221  0.00  0.00           H
ATOM   3494  O   WAT X 304      38.183  47.771  57.284  0.00  0.00           O
ATOM   3495  H1  WAT X 304      38.123  47.057  57.919  0.00  0.00           H
ATOM   3496  H2  WAT X 304      38.118  48.567  57.812  0.00  0.00           H
ATOM   3497  O   WAT X 305      57.307  78.129  65.096  0.00  0.00           O
ATOM   3498  H1  WAT X 305      57.075  77.355  64.583  0.00  0.00           H
ATOM   3499  H2  WAT X 305      56.901  78.858  64.628  0.00  0.00           H
ATOM   3500  O   WAT X 306       9.466  11.791  35.938  0.00  0.00           O
ATOM   3501  H1  WAT X 306       8.645  11.743  36.428  0.00  0.00           H
ATOM   3502  H2  WAT X 306       9.200  11.747  35.020  0.00  0.00           H
ATOM   3503  O   WAT X 307       9.376  21.755  48.389  0.00  0.00           O
ATOM   3504  H1  WAT X 307       8.688  21.554  47.755  0.00  0.00           H
ATOM   3505  H2  WAT X 307       9.130  22.607  48.748  0.00  0.00           H
ATOM   3506  O   WAT X 308      15.752  18.559  17.255  0.00  0.00           O
ATOM   3507  H1  WAT X 308      15.174  18.874  17.949  0.00  0.00           H
ATOM   3508  H2  WAT X 308      16.467  18.122  17.718  0.00  0.00           H
ATOM   3509  O   WAT X 309      41.299   4.335  66.752  0.00  0.00           O
ATOM   3510  H1  WAT X 309      42.024   3.715  66.675  0.00  0.00           H
ATOM   3511  H2  WAT X 309      41.685   5.183  66.533  0.00  0.00           H
ATOM   3512  O   WAT X 310      34.157  48.506  12.058  0.00  0.00           O
ATOM   3513  H1  WAT X 310      34.040  47.845  12.740  0.00  0.00           H
ATOM   3514  H2  WAT X 310      34.881  48.176  11.526  0.00  0.00           H
ATOM   3515  O   WAT X 311      37.884  55.622  16.639  0.00  0.00           O
ATOM   3516  H1  WAT X 311      37.918  56.404  17.190  0.00  0.00           H
ATOM   3517  H2  WAT X 311      38.434  55.835  15.886  0.00  0.00           H
ATOM   3518  O   WAT X 312      25.489  45.917   3.156  0.00  0.00           O
ATOM   3519  H1  WAT X 312      25.630  44.973   3.082  0.00  0.00           H
ATOM   3520  H2  WAT X 312      25.313  46.204   2.260  0.00  0.00           H
ATOM   3521  O   WAT X 313      36.090  54.096  62.668  0.00  0.00           O
ATOM   3522  H1  WAT X 313      35.711  54.975  62.643  0.00  0.00           H
ATOM   3523  H2  WAT X 313      37.009  54.225  62.434  0.00  0.00           H
ATOM   3524  O   WAT X 314      25.753  18.408  20.341  0.00  0.00           O
ATOM   3525  H1  WAT X 314      25.584  18.984  21.087  0.00  0.00           H
ATOM   3526  H2  WAT X 314      26.166  17.634  20.725  0.00  0.00           H
ATOM   3527  O   WAT X 315      48.531  15.129  50.059  0.00  0.00           O
ATOM   3528  H1  WAT X 315      48.965  15.308  50.893  0.00  0.00           H
ATOM   3529  H2  WAT X 315      49.239  15.128  49.416  0.00  0.00           H
ATOM   3530  O   WAT X 316      14.340   4.214  48.836  0.00  0.00           O
ATOM   3531  H1  WAT X 316      14.744   4.167  49.702  0.00  0.00           H
ATOM   3532  H2  WAT X 316      14.246   5.151  48.665  0.00  0.00           H
ATOM   3533  O   WAT X 317      31.916  70.222  56.492  0.00  0.00           O
ATOM   3534  H1  WAT X 317      31.954  71.112  56.844  0.00  0.00           H
ATOM   3535  H2  WAT X 317      32.260  70.302  55.602  0.00  0.00           H
ATOM   3536  O   WAT X 318      55.681  10.457  60.488  0.00  0.00           O
ATOM   3537  H1  WAT X 318      55.128  11.235  60.419  0.00  0.00           H
ATOM   3538  H2  WAT X 318      55.217   9.887  61.101  0.00  0.00           H
ATOM   3539  O   WAT X 319      29.437  23.575  35.202  0.00  0.00           O
ATOM   3540  H1  WAT X 319      29.360  24.295  35.828  0.00  0.00           H
ATOM   3541  H2  WAT X 319      30.375  23.388  35.165  0.00  0.00           H
ATOM   3542  O   WAT X 320       3.916   3.430  50.952  0.00  0.00           O
ATOM   3543  H1  WAT X 320       3.875   2.484  51.098  0.00  0.00           H
ATOM   3544  H2  WAT X 320       4.738   3.700  51.360  0.00  0.00           H
ATOM   3545  O   WAT X 321      32.012   4.589  30.791  0.00  0.00           O
ATOM   3546  H1  WAT X 321      32.409   4.450  31.651  0.00  0.00           H
ATOM   3547  H2  WAT X 321      31.076   4.675  30.970  0.00  0.00           H
ATOM   3548  O   WAT X 322      31.216  22.632  64.360  0.00  0.00           O
ATOM   3549  H1  WAT X 322      30.696  23.232  64.896  0.00  0.00           H
ATOM   3550  H2  WAT X 322      30.569  22.147  63.848  0.00  0.00           H
ATOM   3551  O   WAT X 323      50.184  55.344  60.409  0.00  0.00           O
ATOM   3552  H1  WAT X 323      51.121  55.321  60.603  0.00  0.00           H
ATOM   3553  H2  WAT X 323      49.772  54.925  61.165  0.00  0.00           H
ATOM   3554  O   WAT X 324      39.198  36.940  14.977  0.00  0.00           O
ATOM   3555  H1  WAT X 324      38.760  36.220  14.523  0.00  0.00           H
ATOM   3556  H2  WAT X 324      39.678  37.401  14.289  0.00  0.00           H
ATOM   3557  O   WAT X 325      23.886  14.646  77.538  0.00  0.00           O
ATOM   3558  H1  WAT X 325      24.167  14.007  78.192  0.00  0.00           H
ATOM   3559  H2  WAT X 325      23.304  15.237  78.015  0.00  0.00           H
ATOM   3560  O   WAT X 326      65.262  53.295  16.838  0.00  0.00           O
ATOM   3561  H1  WAT X 326      65.116  52.649  17.529  0.00  0.00           H
ATOM   3562  H2  WAT X 326      64.459  53.275  16.317  0.00  0.00           H
ATOM   3563  O   WAT X 327      54.795  -5.963  56.300  0.00  0.00           O
ATOM   3564  H1  WAT X 327      55.110  -6.829  56.041  0.00  0.00           H
ATOM   3565  H2  WAT X 327      54.920  -5.420  55.522  0.00  0.00           H
ATOM   3566  O   WAT X 328      37.069  45.455  58.408  0.00  0.00           O
ATOM   3567  H1  WAT X 328      36.868  44.943  59.192  0.00  0.00           H
ATOM   3568  H2  WAT X 328      37.025  44.822  57.692  0.00  0.00           H
ATOM   3569  O   WAT X 329      15.306  19.855  57.849  0.00  0.00           O
ATOM   3570  H1  WAT X 329      15.601  19.205  58.487  0.00  0.00           H
ATOM   3571  H2  WAT X 329      14.446  19.541  57.568  0.00  0.00           H
ATOM   3572  O   WAT X 330      21.705  64.288  35.173  0.00  0.00           O
ATOM   3573  H1  WAT X 330      21.212  64.135  35.979  0.00  0.00           H
ATOM   3574  H2  WAT X 330      22.410  63.641  35.196  0.00  0.00           H
ATOM   3575  O   WAT X 331      55.951  29.674  74.460  0.00  0.00           O
ATOM   3576  H1  WAT X 331      56.809  30.032  74.228  0.00  0.00           H
ATOM   3577  H2  WAT X 331      55.773  29.022  73.783  0.00  0.00           H
ATOM   3578  O   WAT X 332      23.585   9.086  14.739  0.00  0.00           O
ATOM   3579  H1  WAT X 332      23.671   8.153  14.542  0.00  0.00           H
ATOM   3580  H2  WAT X 332      22.976   9.415  14.078  0.00  0.00           H
ATOM   3581  O   WAT X 333      32.340  70.733  27.695  0.00  0.00           O
ATOM   3582  H1  WAT X 333      32.619  71.643  27.802  0.00  0.00           H
ATOM   3583  H2  WAT X 333      32.503  70.331  28.548  0.00  0.00           H
ATOM   3584  O   WAT X 334      56.152  57.175  12.963  0.00  0.00           O
ATOM   3585  H1  WAT X 334      56.206  57.821  13.667  0.00  0.00           H
ATOM   3586  H2  WAT X 334      55.576  57.576  12.313  0.00  0.00           H
ATOM   3587  O   WAT X 335      70.022  60.431  29.714  0.00  0.00           O
ATOM   3588  H1  WAT X 335      70.172  59.527  29.991  0.00  0.00           H
ATOM   3589  H2  WAT X 335      70.049  60.395  28.758  0.00  0.00           H
ATOM   3590  O   WAT X 336      50.018  67.109  36.849  0.00  0.00           O
ATOM   3591  H1  WAT X 336      49.137  66.747  36.945  0.00  0.00           H
ATOM   3592  H2  WAT X 336      49.880  68.049  36.740  0.00  0.00           H
ATOM   3593  O   WAT X 337       8.194  37.800  28.288  0.00  0.00           O
ATOM   3594  H1  WAT X 337       8.596  37.109  27.762  0.00  0.00           H
ATOM   3595  H2  WAT X 337       7.950  38.474  27.654  0.00  0.00           H
ATOM   3596  O   WAT X 338      38.696  34.463  13.978  0.00  0.00           O
ATOM   3597  H1  WAT X 338      39.075  34.451  13.099  0.00  0.00           H
ATOM   3598  H2  WAT X 338      38.595  33.539  14.208  0.00  0.00           H
ATOM   3599  O   WAT X 339      41.131  58.358  62.640  0.00  0.00           O
ATOM   3600  H1  WAT X 339      41.524  59.229  62.694  0.00  0.00           H
ATOM   3601  H2  WAT X 339      40.582  58.390  61.857  0.00  0.00           H
ATOM   3602  O   WAT X 340      33.391  65.402  60.155  0.00  0.00           O
ATOM   3603  H1  WAT X 340      33.623  66.289  59.879  0.00  0.00           H
ATOM   3604  H2  WAT X 340      33.563  64.859  59.386  0.00  0.00           H
ATOM   3605  O   WAT X 341      49.619  37.449  51.496  0.00  0.00           O
ATOM   3606  H1  WAT X 341      48.945  37.527  52.170  0.00  0.00           H
ATOM   3607  H2  WAT X 341      50.429  37.297  51.983  0.00  0.00           H
ATOM   3608  O   WAT X 342       5.480  35.755  38.549  0.00  0.00           O
ATOM   3609  H1  WAT X 342       6.324  35.310  38.475  0.00  0.00           H
ATOM   3610  H2  WAT X 342       4.846  35.047  38.671  0.00  0.00           H
ATOM   3611  O   WAT X 343      51.771  67.652  69.201  0.00  0.00           O
ATOM   3612  H1  WAT X 343      51.916  68.431  69.738  0.00  0.00           H
ATOM   3613  H2  WAT X 343      51.870  66.920  69.810  0.00  0.00           H
ATOM   3614  O   WAT X 344      33.454  43.459  37.719  0.00  0.00           O
ATOM   3615  H1  WAT X 344      32.790  44.078  37.417  0.00  0.00           H
ATOM   3616  H2  WAT X 344      34.054  43.371  36.978  0.00  0.00           H
ATOM   3617  O   WAT X 345      36.942  27.570  55.297  0.00  0.00           O
ATOM   3618  H1  WAT X 345      37.852  27.277  55.242  0.00  0.00           H
ATOM   3619  H2  WAT X 345      36.631  27.229  56.136  0.00  0.00           H
ATOM   3620  O   WAT X 346      31.379  27.185  48.484  0.00  0.00           O
ATOM   3621  H1  WAT X 346      30.483  26.940  48.713  0.00  0.00           H
ATOM   3622  H2  WAT X 346      31.769  26.379  48.146  0.00  0.00           H
ATOM   3623  O   WAT X 347      54.438   6.394  66.162  0.00  0.00           O
ATOM   3624  H1  WAT X 347      54.566   7.257  66.556  0.00  0.00           H
ATOM   3625  H2  WAT X 347      54.979   5.807  66.691  0.00  0.00           H
ATOM   3626  O   WAT X 348      27.786  69.593  63.393  0.00  0.00           O
ATOM   3627  H1  WAT X 348      26.938  69.766  62.985  0.00  0.00           H
ATOM   3628  H2  WAT X 348      27.876  68.640  63.364  0.00  0.00           H
ATOM   3629  O   WAT X 349      58.612  62.755  43.885  0.00  0.00           O
ATOM   3630  H1  WAT X 349      58.407  63.230  43.079  0.00  0.00           H
ATOM   3631  H2  WAT X 349      59.165  62.028  43.600  0.00  0.00           H
ATOM   3632  O   WAT X 350      21.445  50.230  20.870  0.00  0.00           O
ATOM   3633  H1  WAT X 350      21.873  50.484  20.053  0.00  0.00           H
ATOM   3634  H2  WAT X 350      22.088  49.679  21.316  0.00  0.00           H
ATOM   3635  O   WAT X 351      45.100   9.857  14.353  0.00  0.00           O
ATOM   3636  H1  WAT X 351      45.667   9.435  13.707  0.00  0.00           H
ATOM   3637  H2  WAT X 351      44.325   9.297  14.394  0.00  0.00           H
ATOM   3638  O   WAT X 352      39.504  47.688  27.378  0.00  0.00           O
ATOM   3639  H1  WAT X 352      39.763  48.442  26.849  0.00  0.00           H
ATOM   3640  H2  WAT X 352      38.755  47.999  27.887  0.00  0.00           H
ATOM   3641  O   WAT X 353       6.716  12.495  18.687  0.00  0.00           O
ATOM   3642  H1  WAT X 353       7.533  12.276  18.240  0.00  0.00           H
ATOM   3643  H2  WAT X 353       6.560  11.758  19.277  0.00  0.00           H
ATOM   3644  O   WAT X 354      58.304  29.715  72.455  0.00  0.00           O
ATOM   3645  H1  WAT X 354      57.927  28.841  72.552  0.00  0.00           H
ATOM   3646  H2  WAT X 354      58.732  29.886  73.294  0.00  0.00           H
ATOM   3647  O   WAT X 355      29.156  11.510  73.646  0.00  0.00           O
ATOM   3648  H1  WAT X 355      28.347  11.945  73.914  0.00  0.00           H
ATOM   3649  H2  WAT X 355      29.728  11.576  74.410  0.00  0.00           H
ATOM   3650  O   WAT X 356      43.903  33.863  76.978  0.00  0.00           O
ATOM   3651  H1  WAT X 356      43.126  33.530  76.531  0.00  0.00           H
ATOM   3652  H2  WAT X 356      43.674  33.838  77.907  0.00  0.00           H
ATOM   3653  O   WAT X 357      17.720  29.717  22.941  0.00  0.00           O
ATOM   3654  H1  WAT X 357      18.190  28.885  23.002  0.00  0.00           H
ATOM   3655  H2  WAT X 357      17.793  30.099  23.816  0.00  0.00           H
ATOM   3656  O   WAT X 358      22.702   5.076  25.707  0.00  0.00           O
ATOM   3657  H1  WAT X 358      22.972   4.708  24.866  0.00  0.00           H
ATOM   3658  H2  WAT X 358      21.952   4.543  25.972  0.00  0.00           H
ATOM   3659  O   WAT X 359      29.207 -15.089  22.486  0.00  0.00           O
ATOM   3660  H1  WAT X 359      29.496 -15.987  22.648  0.00  0.00           H
ATOM   3661  H2  WAT X 359      29.418 -14.621  23.294  0.00  0.00           H
ATOM   3662  O   WAT X 360      28.713  -4.934  63.073  0.00  0.00           O
ATOM   3663  H1  WAT X 360      28.254  -5.774  63.050  0.00  0.00           H
ATOM   3664  H2  WAT X 360      28.149  -4.340  62.578  0.00  0.00           H
ATOM   3665  O   WAT X 361      30.930  31.179  70.217  0.00  0.00           O
ATOM   3666  H1  WAT X 361      30.733  31.750  70.959  0.00  0.00           H
ATOM   3667  H2  WAT X 361      31.786  30.804  70.424  0.00  0.00           H
ATOM   3668  O   WAT X 362      24.825  50.512   8.795  0.00  0.00           O
ATOM   3669  H1  WAT X 362      25.596  50.447   9.360  0.00  0.00           H
ATOM   3670  H2  WAT X 362      24.084  50.384   9.387  0.00  0.00           H
ATOM   3671  O   WAT X 363       7.855  30.357  42.654  0.00  0.00           O
ATOM   3672  H1  WAT X 363       8.025  29.916  43.487  0.00  0.00           H
ATOM   3673  H2  WAT X 363       7.911  29.661  41.999  0.00  0.00           H
ATOM   3674  O   WAT X 364      45.090  65.898  31.699  0.00  0.00           O
ATOM   3675  H1  WAT X 364      45.060  66.257  30.811  0.00  0.00           H
ATOM   3676  H2  WAT X 364      45.912  65.409  31.732  0.00  0.00           H
ATOM   3677  O   WAT X 365      48.202   7.889  84.256  0.00  0.00           O
ATOM   3678  H1  WAT X 365      48.786   7.413  83.665  0.00  0.00           H
ATOM   3679  H2  WAT X 365      48.778   8.224  84.943  0.00  0.00           H
ATOM   3680  O   WAT X 366      10.508  -3.953  42.223  0.00  0.00           O
ATOM   3681  H1  WAT X 366       9.761  -4.030  41.629  0.00  0.00           H
ATOM   3682  H2  WAT X 366      11.077  -3.304  41.809  0.00  0.00           H
ATOM   3683  O   WAT X 367       4.233  -3.175  69.527  0.00  0.00           O
ATOM   3684  H1  WAT X 367       5.010  -3.554  69.938  0.00  0.00           H
ATOM   3685  H2  WAT X 367       3.668  -2.932  70.261  0.00  0.00           H
ATOM   3686  O   WAT X 368      11.194  28.329  42.220  0.00  0.00           O
ATOM   3687  H1  WAT X 368      10.797  28.157  43.074  0.00  0.00           H
ATOM   3688  H2  WAT X 368      12.112  28.515  42.416  0.00  0.00           H
ATOM   3689  O   WAT X 369      24.325  24.321   8.865  0.00  0.00           O
ATOM   3690  H1  WAT X 369      24.155  23.409   9.100  0.00  0.00           H
ATOM   3691  H2  WAT X 369      24.124  24.368   7.930  0.00  0.00           H
ATOM   3692  O   WAT X 370      61.615   5.144  74.551  0.00  0.00           O
ATOM   3693  H1  WAT X 370      61.021   4.439  74.808  0.00  0.00           H
ATOM   3694  H2  WAT X 370      61.551   5.175  73.596  0.00  0.00           H
ATOM   3695  O   WAT X 371      71.969  33.651   9.128  0.00  0.00           O
ATOM   3696  H1  WAT X 371      72.290  33.969   9.972  0.00  0.00           H
ATOM   3697  H2  WAT X 371      72.586  32.961   8.882  0.00  0.00           H
ATOM   3698  O   WAT X 372      59.295  68.158  41.101  0.00  0.00           O
ATOM   3699  H1  WAT X 372      59.055  68.897  40.542  0.00  0.00           H
ATOM   3700  H2  WAT X 372      59.574  67.476  40.489  0.00  0.00           H
ATOM   3701  O   WAT X 373      36.287  71.379  31.781  0.00  0.00           O
ATOM   3702  H1  WAT X 373      37.147  71.005  31.590  0.00  0.00           H
ATOM   3703  H2  WAT X 373      35.666  70.756  31.403  0.00  0.00           H
ATOM   3704  O   WAT X 374      53.333  20.230  19.492  0.00  0.00           O
ATOM   3705  H1  WAT X 374      52.434  19.901  19.497  0.00  0.00           H
ATOM   3706  H2  WAT X 374      53.872  19.457  19.660  0.00  0.00           H
ATOM   3707  O   WAT X 375      49.383  58.679   7.165  0.00  0.00           O
ATOM   3708  H1  WAT X 375      50.238  58.502   7.558  0.00  0.00           H
ATOM   3709  H2  WAT X 375      49.038  57.815   6.942  0.00  0.00           H
ATOM   3710  O   WAT X 376      20.848  63.362  66.086  0.00  0.00           O
ATOM   3711  H1  WAT X 376      21.325  62.878  66.760  0.00  0.00           H
ATOM   3712  H2  WAT X 376      19.928  63.279  66.337  0.00  0.00           H
ATOM   3713  O   WAT X 377      63.077  13.361  54.101  0.00  0.00           O
ATOM   3714  H1  WAT X 377      62.750  12.879  53.341  0.00  0.00           H
ATOM   3715  H2  WAT X 377      62.856  12.807  54.849  0.00  0.00           H
ATOM   3716  O   WAT X 378      36.017  45.749  63.506  0.00  0.00           O
ATOM   3717  H1  WAT X 378      35.448  46.514  63.415  0.00  0.00           H
ATOM   3718  H2  WAT X 378      35.417  45.004  63.508  0.00  0.00           H
ATOM   3719  O   WAT X 379      59.326   0.759  49.841  0.00  0.00           O
ATOM   3720  H1  WAT X 379      58.638   0.749  50.506  0.00  0.00           H
ATOM   3721  H2  WAT X 379      59.340  -0.135  49.498  0.00  0.00           H
ATOM   3722  O   WAT X 380      59.260  38.796  48.275  0.00  0.00           O
ATOM   3723  H1  WAT X 380      58.606  38.263  48.729  0.00  0.00           H
ATOM   3724  H2  WAT X 380      59.433  38.322  47.462  0.00  0.00           H
ATOM   3725  O   WAT X 381      45.396  20.225  53.047  0.00  0.00           O
ATOM   3726  H1  WAT X 381      45.288  19.387  52.596  0.00  0.00           H
ATOM   3727  H2  WAT X 381      46.343  20.330  53.134  0.00  0.00           H
ATOM   3728  O   WAT X 382      33.210  50.610  34.400  0.00  0.00           O
ATOM   3729  H1  WAT X 382      33.173  49.889  33.771  0.00  0.00           H
ATOM   3730  H2  WAT X 382      32.555  51.234  34.088  0.00  0.00           H
ATOM   3731  O   WAT X 383      65.126  36.790  33.929  0.00  0.00           O
ATOM   3732  H1  WAT X 383      65.118  37.230  33.079  0.00  0.00           H
ATOM   3733  H2  WAT X 383      65.929  36.270  33.923  0.00  0.00           H
ATOM   3734  O   WAT X 384      66.740  42.038  18.366  0.00  0.00           O
ATOM   3735  H1  WAT X 384      67.465  42.383  18.888  0.00  0.00           H
ATOM   3736  H2  WAT X 384      66.115  42.762  18.316  0.00  0.00           H
ATOM   3737  O   WAT X 385      54.208  19.382  23.088  0.00  0.00           O
ATOM   3738  H1  WAT X 385      54.899  18.862  23.498  0.00  0.00           H
ATOM   3739  H2  WAT X 385      54.058  18.957  22.243  0.00  0.00           H
ATOM   3740  O   WAT X 386      10.429 -14.440  24.831  0.00  0.00           O
ATOM   3741  H1  WAT X 386      10.141 -14.165  23.960  0.00  0.00           H
ATOM   3742  H2  WAT X 386       9.798 -14.040  25.429  0.00  0.00           H
ATOM   3743  O   WAT X 387      16.340  67.322  43.009  0.00  0.00           O
ATOM   3744  H1  WAT X 387      15.699  67.713  43.603  0.00  0.00           H
ATOM   3745  H2  WAT X 387      16.690  68.063  42.514  0.00  0.00           H
ATOM   3746  O   WAT X 388      23.917 -11.188  18.764  0.00  0.00           O
ATOM   3747  H1  WAT X 388      23.986 -11.205  17.809  0.00  0.00           H
ATOM   3748  H2  WAT X 388      24.631 -11.750  19.065  0.00  0.00           H
ATOM   3749  O   WAT X 389      70.293  39.011  30.355  0.00  0.00           O
ATOM   3750  H1  WAT X 389      69.855  39.601  30.969  0.00  0.00           H
ATOM   3751  H2  WAT X 389      70.170  39.422  29.499  0.00  0.00           H
ATOM   3752  O   WAT X 390      24.374  16.227  54.568  0.00  0.00           O
ATOM   3753  H1  WAT X 390      25.242  16.630  54.554  0.00  0.00           H
ATOM   3754  H2  WAT X 390      24.465  15.444  54.026  0.00  0.00           H
ATOM   3755  O   WAT X 391      46.046   3.611  82.451  0.00  0.00           O
ATOM   3756  H1  WAT X 391      46.169   2.664  82.389  0.00  0.00           H
ATOM   3757  H2  WAT X 391      45.912   3.775  83.385  0.00  0.00           H
ATOM   3758  O   WAT X 392      62.602  16.142  30.350  0.00  0.00           O
ATOM   3759  H1  WAT X 392      62.242  16.846  30.890  0.00  0.00           H
ATOM   3760  H2  WAT X 392      63.044  16.593  29.631  0.00  0.00           H
ATOM   3761  O   WAT X 393      68.427  23.861  26.061  0.00  0.00           O
ATOM   3762  H1  WAT X 393      68.604  24.494  25.365  0.00  0.00           H
ATOM   3763  H2  WAT X 393      67.603  23.448  25.806  0.00  0.00           H
ATOM   3764  O   WAT X 394      54.922  61.846  49.040  0.00  0.00           O
ATOM   3765  H1  WAT X 394      54.282  61.768  49.748  0.00  0.00           H
ATOM   3766  H2  WAT X 394      54.806  62.737  48.710  0.00  0.00           H
ATOM   3767  O   WAT X 395      55.523   6.569  36.067  0.00  0.00           O
ATOM   3768  H1  WAT X 395      55.243   7.480  36.152  0.00  0.00           H
ATOM   3769  H2  WAT X 395      55.349   6.349  35.152  0.00  0.00           H
ATOM   3770  O   WAT X 396      22.049  62.664  40.588  0.00  0.00           O
ATOM   3771  H1  WAT X 396      21.463  63.416  40.669  0.00  0.00           H
ATOM   3772  H2  WAT X 396      21.713  62.178  39.835  0.00  0.00           H
ATOM   3773  O   WAT X 397      44.366  49.029  60.057  0.00  0.00           O
ATOM   3774  H1  WAT X 397      43.444  49.131  59.820  0.00  0.00           H
ATOM   3775  H2  WAT X 397      44.514  48.084  60.041  0.00  0.00           H
ATOM   3776  O   WAT X 398      32.409   9.700  51.757  0.00  0.00           O
ATOM   3777  H1  WAT X 398      32.113   9.343  52.595  0.00  0.00           H
ATOM   3778  H2  WAT X 398      31.836   9.292  51.108  0.00  0.00           H
ATOM   3779  O   WAT X 399      52.174  12.073  62.875  0.00  0.00           O
ATOM   3780  H1  WAT X 399      51.241  11.856  62.866  0.00  0.00           H
ATOM   3781  H2  WAT X 399      52.599  11.289  63.224  0.00  0.00           H
ATOM   3782  O   WAT X 400      42.681  33.720  25.213  0.00  0.00           O
ATOM   3783  H1  WAT X 400      42.698  32.796  25.463  0.00  0.00           H
ATOM   3784  H2  WAT X 400      41.824  34.031  25.503  0.00  0.00           H
ATOM   3785  O   WAT X 401       6.920  28.013  76.466  0.00  0.00           O
ATOM   3786  H1  WAT X 401       7.609  27.365  76.614  0.00  0.00           H
ATOM   3787  H2  WAT X 401       6.729  28.362  77.337  0.00  0.00           H
ATOM   3788  O   WAT X 402       2.972  14.129  59.339  0.00  0.00           O
ATOM   3789  H1  WAT X 402       2.782  15.036  59.100  0.00  0.00           H
ATOM   3790  H2  WAT X 402       3.315  14.184  60.231  0.00  0.00           H
ATOM   3791  O   WAT X 403      71.509  26.427  11.668  0.00  0.00           O
ATOM   3792  H1  WAT X 403      70.742  26.725  11.179  0.00  0.00           H
ATOM   3793  H2  WAT X 403      71.397  25.479  11.736  0.00  0.00           H
ATOM   3794  O   WAT X 404      12.421  67.133  63.096  0.00  0.00           O
ATOM   3795  H1  WAT X 404      12.593  66.495  62.403  0.00  0.00           H
ATOM   3796  H2  WAT X 404      12.506  66.633  63.908  0.00  0.00           H
ATOM   3797  O   WAT X 405      41.989  47.530  10.236  0.00  0.00           O
ATOM   3798  H1  WAT X 405      41.674  46.772   9.743  0.00  0.00           H
ATOM   3799  H2  WAT X 405      42.884  47.665   9.922  0.00  0.00           H
ATOM   3800  O   WAT X 406      72.508  63.642  27.738  0.00  0.00           O
ATOM   3801  H1  WAT X 406      73.050  62.868  27.892  0.00  0.00           H
ATOM   3802  H2  WAT X 406      72.385  63.663  26.789  0.00  0.00           H
ATOM   3803  O   WAT X 407      28.235   0.469  63.450  0.00  0.00           O
ATOM   3804  H1  WAT X 407      28.170   1.305  62.989  0.00  0.00           H
ATOM   3805  H2  WAT X 407      27.326   0.207  63.599  0.00  0.00           H
ATOM   3806  O   WAT X 408      29.101  46.101   1.461  0.00  0.00           O
ATOM   3807  H1  WAT X 408      28.887  45.205   1.721  0.00  0.00           H
ATOM   3808  H2  WAT X 408      28.822  46.638   2.203  0.00  0.00           H
ATOM   3809  O   WAT X 409      27.193  11.151  48.321  0.00  0.00           O
ATOM   3810  H1  WAT X 409      26.710  10.561  48.899  0.00  0.00           H
ATOM   3811  H2  WAT X 409      27.801  10.581  47.850  0.00  0.00           H
ATOM   3812  O   WAT X 410      31.563  49.950  43.614  0.00  0.00           O
ATOM   3813  H1  WAT X 410      32.290  50.566  43.525  0.00  0.00           H
ATOM   3814  H2  WAT X 410      31.886  49.140  43.219  0.00  0.00           H
ATOM   3815  O   WAT X 411      32.382  -9.794  36.765  0.00  0.00           O
ATOM   3816  H1  WAT X 411      32.059 -10.671  36.970  0.00  0.00           H
ATOM   3817  H2  WAT X 411      31.622  -9.338  36.402  0.00  0.00           H
ATOM   3818  O   WAT X 412      22.439  14.612  60.269  0.00  0.00           O
ATOM   3819  H1  WAT X 412      22.510  15.532  60.016  0.00  0.00           H
ATOM   3820  H2  WAT X 412      22.687  14.128  59.481  0.00  0.00           H
ATOM   3821  O   WAT X 413       9.799   5.915  28.822  0.00  0.00           O
ATOM   3822  H1  WAT X 413       9.655   5.707  27.898  0.00  0.00           H
ATOM   3823  H2  WAT X 413       8.924   6.094  29.166  0.00  0.00           H
ATOM   3824  O   WAT X 414      62.165  43.330  41.392  0.00  0.00           O
ATOM   3825  H1  WAT X 414      62.227  44.154  40.909  0.00  0.00           H
ATOM   3826  H2  WAT X 414      62.787  42.748  40.955  0.00  0.00           H
ATOM   3827  O   WAT X 415      19.289 -10.535  27.146  0.00  0.00           O
ATOM   3828  H1  WAT X 415      18.410 -10.260  26.885  0.00  0.00           H
ATOM   3829  H2  WAT X 415      19.873 -10.081  26.538  0.00  0.00           H
ATOM   3830  O   WAT X 416      37.574  30.410  43.169  0.00  0.00           O
ATOM   3831  H1  WAT X 416      38.448  30.429  42.779  0.00  0.00           H
ATOM   3832  H2  WAT X 416      37.363  31.329  43.331  0.00  0.00           H
ATOM   3833  O   WAT X 417      64.604  28.227  25.119  0.00  0.00           O
ATOM   3834  H1  WAT X 417      65.076  28.573  25.876  0.00  0.00           H
ATOM   3835  H2  WAT X 417      64.704  27.277  25.188  0.00  0.00           H
ATOM   3836  O   WAT X 418      40.511  19.670  23.386  0.00  0.00           O
ATOM   3837  H1  WAT X 418      40.168  18.810  23.143  0.00  0.00           H
ATOM   3838  H2  WAT X 418      40.700  19.597  24.321  0.00  0.00           H
ATOM   3839  O   WAT X 419      55.507  40.157  25.033  0.00  0.00           O
ATOM   3840  H1  WAT X 419      56.157  39.491  25.256  0.00  0.00           H
ATOM   3841  H2  WAT X 419      55.817  40.528  24.207  0.00  0.00           H
ATOM   3842  O   WAT X 420      30.266 -12.258  17.573  0.00  0.00           O
ATOM   3843  H1  WAT X 420      29.523 -11.892  17.092  0.00  0.00           H
ATOM   3844  H2  WAT X 420      29.870 -12.853  18.209  0.00  0.00           H
ATOM   3845  O   WAT X 421      19.904  59.043  19.032  0.00  0.00           O
ATOM   3846  H1  WAT X 421      20.111  58.143  18.781  0.00  0.00           H
ATOM   3847  H2  WAT X 421      19.002  59.172  18.739  0.00  0.00           H
ATOM   3848  O   WAT X 422      45.058  -4.566  54.093  0.00  0.00           O
ATOM   3849  H1  WAT X 422      45.690  -5.134  54.535  0.00  0.00           H
ATOM   3850  H2  WAT X 422      45.459  -3.698  54.116  0.00  0.00           H
ATOM   3851  O   WAT X 423      28.360  -4.907  15.686  0.00  0.00           O
ATOM   3852  H1  WAT X 423      28.172  -4.023  15.372  0.00  0.00           H
ATOM   3853  H2  WAT X 423      27.631  -5.115  16.270  0.00  0.00           H
ATOM   3854  O   WAT X 424      26.681  65.713  20.752  0.00  0.00           O
ATOM   3855  H1  WAT X 424      26.416  65.196  19.992  0.00  0.00           H
ATOM   3856  H2  WAT X 424      25.862  65.906  21.209  0.00  0.00           H
ATOM   3857  O   WAT X 425      61.737   8.031  26.796  0.00  0.00           O
ATOM   3858  H1  WAT X 425      62.051   7.592  27.586  0.00  0.00           H
ATOM   3859  H2  WAT X 425      61.319   7.336  26.286  0.00  0.00           H
ATOM   3860  O   WAT X 426      37.668   5.621  43.802  0.00  0.00           O
ATOM   3861  H1  WAT X 426      37.971   5.466  44.697  0.00  0.00           H
ATOM   3862  H2  WAT X 426      36.752   5.344  43.807  0.00  0.00           H
ATOM   3863  O   WAT X 427      50.892  31.740  45.701  0.00  0.00           O
ATOM   3864  H1  WAT X 427      51.546  31.364  45.112  0.00  0.00           H
ATOM   3865  H2  WAT X 427      51.170  32.649  45.818  0.00  0.00           H
ATOM   3866  O   WAT X 428      22.867  27.556  29.227  0.00  0.00           O
ATOM   3867  H1  WAT X 428      22.518  27.900  30.049  0.00  0.00           H
ATOM   3868  H2  WAT X 428      22.447  28.084  28.549  0.00  0.00           H
ATOM   3869  O   WAT X 429      15.364  75.145  63.054  0.00  0.00           O
ATOM   3870  H1  WAT X 429      15.995  74.452  63.251  0.00  0.00           H
ATOM   3871  H2  WAT X 429      14.739  75.113  63.778  0.00  0.00           H
ATOM   3872  O   WAT X 430      31.690   8.063  47.870  0.00  0.00           O
ATOM   3873  H1  WAT X 430      31.691   7.155  47.569  0.00  0.00           H
ATOM   3874  H2  WAT X 430      31.245   8.034  48.717  0.00  0.00           H
ATOM   3875  O   WAT X 431      33.337  45.870  68.214  0.00  0.00           O
ATOM   3876  H1  WAT X 431      34.026  46.298  67.707  0.00  0.00           H
ATOM   3877  H2  WAT X 431      33.390  44.949  67.961  0.00  0.00           H
ATOM   3878  O   WAT X 432      47.004 -14.454  31.435  0.00  0.00           O
ATOM   3879  H1  WAT X 432      46.966 -13.723  30.818  0.00  0.00           H
ATOM   3880  H2  WAT X 432      46.678 -14.088  32.258  0.00  0.00           H
ATOM   3881  O   WAT X 433      32.461  -3.865  73.830  0.00  0.00           O
ATOM   3882  H1  WAT X 433      32.968  -3.293  73.254  0.00  0.00           H
ATOM   3883  H2  WAT X 433      33.112  -4.258  74.411  0.00  0.00           H
ATOM   3884  O   WAT X 434       4.928  -8.458  44.546  0.00  0.00           O
ATOM   3885  H1  WAT X 434       4.297  -8.432  45.266  0.00  0.00           H
ATOM   3886  H2  WAT X 434       4.573  -9.107  43.940  0.00  0.00           H
ATOM   3887  O   WAT X 435      44.339  71.135  34.673  0.00  0.00           O
ATOM   3888  H1  WAT X 435      44.646  70.317  34.283  0.00  0.00           H
ATOM   3889  H2  WAT X 435      44.426  70.998  35.617  0.00  0.00           H
ATOM   3890  O   WAT X 436      11.316  26.065  31.319  0.00  0.00           O
ATOM   3891  H1  WAT X 436      10.504  25.719  31.690  0.00  0.00           H
ATOM   3892  H2  WAT X 436      11.482  25.514  30.553  0.00  0.00           H
ATOM   3893  O   WAT X 437      46.807   1.230  78.771  0.00  0.00           O
ATOM   3894  H1  WAT X 437      47.141   2.086  78.501  0.00  0.00           H
ATOM   3895  H2  WAT X 437      46.752   1.284  79.725  0.00  0.00           H
ATOM   3896  O   WAT X 438      43.858  52.617  38.044  0.00  0.00           O
ATOM   3897  H1  WAT X 438      44.485  53.340  38.051  0.00  0.00           H
ATOM   3898  H2  WAT X 438      43.023  53.023  38.276  0.00  0.00           H
ATOM   3899  O   WAT X 439      44.735  12.625  14.512  0.00  0.00           O
ATOM   3900  H1  WAT X 439      44.646  12.717  13.564  0.00  0.00           H
ATOM   3901  H2  WAT X 439      44.891  11.690  14.648  0.00  0.00           H
ATOM   3902  O   WAT X 440      42.171  68.771  20.705  0.00  0.00           O
ATOM   3903  H1  WAT X 440      42.405  69.582  20.254  0.00  0.00           H
ATOM   3904  H2  WAT X 440      42.764  68.734  21.455  0.00  0.00           H
ATOM   3905  O   WAT X 441      62.516  50.742   6.459  0.00  0.00           O
ATOM   3906  H1  WAT X 441      63.420  50.752   6.774  0.00  0.00           H
ATOM   3907  H2  WAT X 441      61.985  50.762   7.255  0.00  0.00           H
ATOM   3908  O   WAT X 442      40.805  64.485  29.550  0.00  0.00           O
ATOM   3909  H1  WAT X 442      40.595  65.395  29.337  0.00  0.00           H
ATOM   3910  H2  WAT X 442      39.966  64.027  29.495  0.00  0.00           H
ATOM   3911  O   WAT X 443      63.939  27.266  57.372  0.00  0.00           O
ATOM   3912  H1  WAT X 443      63.348  26.748  56.824  0.00  0.00           H
ATOM   3913  H2  WAT X 443      64.455  27.778  56.749  0.00  0.00           H
ATOM   3914  O   WAT X 444      59.614  76.488  63.947  0.00  0.00           O
ATOM   3915  H1  WAT X 444      58.869  76.845  64.431  0.00  0.00           H
ATOM   3916  H2  WAT X 444      59.327  75.615  63.677  0.00  0.00           H
ATOM   3917  O   WAT X 445      56.532  11.619  18.012  0.00  0.00           O
ATOM   3918  H1  WAT X 445      57.295  12.058  18.388  0.00  0.00           H
ATOM   3919  H2  WAT X 445      56.849  10.747  17.777  0.00  0.00           H
ATOM   3920  O   WAT X 446      45.972  67.005  42.622  0.00  0.00           O
ATOM   3921  H1  WAT X 446      45.151  67.472  42.771  0.00  0.00           H
ATOM   3922  H2  WAT X 446      45.729  66.079  42.646  0.00  0.00           H
ATOM   3923  O   WAT X 447      26.754 -13.003  35.155  0.00  0.00           O
ATOM   3924  H1  WAT X 447      26.414 -13.839  35.475  0.00  0.00           H
ATOM   3925  H2  WAT X 447      26.617 -13.035  34.209  0.00  0.00           H
ATOM   3926  O   WAT X 448      33.124  64.360   6.415  0.00  0.00           O
ATOM   3927  H1  WAT X 448      32.892  64.985   7.102  0.00  0.00           H
ATOM   3928  H2  WAT X 448      33.824  64.791   5.925  0.00  0.00           H
ATOM   3929  O   WAT X 449      63.706  30.610  21.449  0.00  0.00           O
ATOM   3930  H1  WAT X 449      64.461  30.059  21.655  0.00  0.00           H
ATOM   3931  H2  WAT X 449      63.802  30.809  20.518  0.00  0.00           H
ATOM   3932  O   WAT X 450      50.451 -15.974  16.336  0.00  0.00           O
ATOM   3933  H1  WAT X 450      50.322 -16.749  16.883  0.00  0.00           H
ATOM   3934  H2  WAT X 450      49.854 -16.100  15.598  0.00  0.00           H
ATOM   3935  O   WAT X 451      56.711  18.972  44.090  0.00  0.00           O
ATOM   3936  H1  WAT X 451      57.063  18.668  44.927  0.00  0.00           H
ATOM   3937  H2  WAT X 451      56.777  19.925  44.134  0.00  0.00           H
ATOM   3938  O   WAT X 452      28.989  35.808   2.535  0.00  0.00           O
ATOM   3939  H1  WAT X 452      29.697  36.355   2.196  0.00  0.00           H
ATOM   3940  H2  WAT X 452      29.112  35.818   3.484  0.00  0.00           H
ATOM   3941  O   WAT X 453      28.880 -16.770  19.386  0.00  0.00           O
ATOM   3942  H1  WAT X 453      28.518 -16.338  20.160  0.00  0.00           H
ATOM   3943  H2  WAT X 453      29.791 -16.950  19.616  0.00  0.00           H
ATOM   3944  O   WAT X 454      48.383  -8.555  61.264  0.00  0.00           O
ATOM   3945  H1  WAT X 454      48.622  -7.744  61.712  0.00  0.00           H
ATOM   3946  H2  WAT X 454      48.688  -8.432  60.366  0.00  0.00           H
ATOM   3947  O   WAT X 455      47.657  13.859  35.614  0.00  0.00           O
ATOM   3948  H1  WAT X 455      46.748  14.015  35.356  0.00  0.00           H
ATOM   3949  H2  WAT X 455      47.593  13.287  36.379  0.00  0.00           H
ATOM   3950  O   WAT X 456      61.755 -12.494  22.817  0.00  0.00           O
ATOM   3951  H1  WAT X 456      62.484 -12.127  22.318  0.00  0.00           H
ATOM   3952  H2  WAT X 456      61.817 -12.076  23.676  0.00  0.00           H
ATOM   3953  O   WAT X 457      62.566  62.725  40.503  0.00  0.00           O
ATOM   3954  H1  WAT X 457      61.933  62.053  40.247  0.00  0.00           H
ATOM   3955  H2  WAT X 457      62.519  63.377  39.804  0.00  0.00           H
ATOM   3956  O   WAT X 458      18.358  -9.676  31.199  0.00  0.00           O
ATOM   3957  H1  WAT X 458      18.545 -10.359  30.554  0.00  0.00           H
ATOM   3958  H2  WAT X 458      18.277  -8.875  30.682  0.00  0.00           H
ATOM   3959  O   WAT X 459      49.819   9.066  44.562  0.00  0.00           O
ATOM   3960  H1  WAT X 459      49.550   9.821  45.086  0.00  0.00           H
ATOM   3961  H2  WAT X 459      50.607   8.742  44.997  0.00  0.00           H
ATOM   3962  O   WAT X 460       7.463  31.686  20.466  0.00  0.00           O
ATOM   3963  H1  WAT X 460       6.978  31.744  21.289  0.00  0.00           H
ATOM   3964  H2  WAT X 460       8.147  31.039  20.635  0.00  0.00           H
ATOM   3965  O   WAT X 461      56.555  19.045  59.925  0.00  0.00           O
ATOM   3966  H1  WAT X 461      56.557  19.658  60.660  0.00  0.00           H
ATOM   3967  H2  WAT X 461      55.655  18.719  59.889  0.00  0.00           H
ATOM   3968  O   WAT X 462      26.281   5.145  19.188  0.00  0.00           O
ATOM   3969  H1  WAT X 462      25.891   5.927  19.578  0.00  0.00           H
ATOM   3970  H2  WAT X 462      25.628   4.840  18.558  0.00  0.00           H
ATOM   3971  O   WAT X 463      66.578  55.281  37.544  0.00  0.00           O
ATOM   3972  H1  WAT X 463      66.138  55.824  36.891  0.00  0.00           H
ATOM   3973  H2  WAT X 463      66.298  55.642  38.385  0.00  0.00           H
ATOM   3974  O   WAT X 464      43.231  26.143  31.246  0.00  0.00           O
ATOM   3975  H1  WAT X 464      43.800  25.649  30.656  0.00  0.00           H
ATOM   3976  H2  WAT X 464      43.750  26.253  32.043  0.00  0.00           H
ATOM   3977  O   WAT X 465      64.674  75.622  61.191  0.00  0.00           O
ATOM   3978  H1  WAT X 465      64.203  75.689  62.021  0.00  0.00           H
ATOM   3979  H2  WAT X 465      64.644  76.506  60.826  0.00  0.00           H
ATOM   3980  O   WAT X 466      40.620 -12.574  37.981  0.00  0.00           O
ATOM   3981  H1  WAT X 466      40.664 -13.448  38.368  0.00  0.00           H
ATOM   3982  H2  WAT X 466      41.129 -12.023  38.577  0.00  0.00           H
ATOM   3983  O   WAT X 467       8.523 -10.434  26.182  0.00  0.00           O
ATOM   3984  H1  WAT X 467       8.496 -10.488  25.227  0.00  0.00           H
ATOM   3985  H2  WAT X 467       9.291  -9.895  26.370  0.00  0.00           H
ATOM   3986  O   WAT X 468      13.964  59.841  22.779  0.00  0.00           O
ATOM   3987  H1  WAT X 468      14.868  59.554  22.910  0.00  0.00           H
ATOM   3988  H2  WAT X 468      13.526  59.638  23.605  0.00  0.00           H
ATOM   3989  O   WAT X 469      43.006  45.847  64.206  0.00  0.00           O
ATOM   3990  H1  WAT X 469      42.311  45.458  63.674  0.00  0.00           H
ATOM   3991  H2  WAT X 469      43.795  45.366  63.959  0.00  0.00           H
ATOM   3992  O   WAT X 470       4.652  25.618  76.985  0.00  0.00           O
ATOM   3993  H1  WAT X 470       3.735  25.666  77.255  0.00  0.00           H
ATOM   3994  H2  WAT X 470       4.750  26.320  76.343  0.00  0.00           H
ATOM   3995  O   WAT X 471      42.293  60.575  16.931  0.00  0.00           O
ATOM   3996  H1  WAT X 471      42.951  60.606  17.625  0.00  0.00           H
ATOM   3997  H2  WAT X 471      41.591  61.148  17.241  0.00  0.00           H
ATOM   3998  O   WAT X 472      51.201  19.248  61.156  0.00  0.00           O
ATOM   3999  H1  WAT X 472      50.722  20.075  61.106  0.00  0.00           H
ATOM   4000  H2  WAT X 472      50.676  18.636  60.640  0.00  0.00           H
ATOM   4001  O   WAT X 473      20.301  46.293  27.255  0.00  0.00           O
ATOM   4002  H1  WAT X 473      20.163  45.532  27.818  0.00  0.00           H
ATOM   4003  H2  WAT X 473      20.244  45.946  26.364  0.00  0.00           H
ATOM   4004  O   WAT X 474      35.902  54.073  22.056  0.00  0.00           O
ATOM   4005  H1  WAT X 474      35.757  53.140  21.904  0.00  0.00           H
ATOM   4006  H2  WAT X 474      36.084  54.433  21.188  0.00  0.00           H
ATOM   4007  O   WAT X 475      59.790  25.181  35.221  0.00  0.00           O
ATOM   4008  H1  WAT X 475      59.006  24.980  35.733  0.00  0.00           H
ATOM   4009  H2  WAT X 475      60.517  25.028  35.824  0.00  0.00           H
ATOM   4010  O   WAT X 476      59.825  71.989  54.214  0.00  0.00           O
ATOM   4011  H1  WAT X 476      60.682  72.279  54.525  0.00  0.00           H
ATOM   4012  H2  WAT X 476      59.859  72.115  53.266  0.00  0.00           H
ATOM   4013  O   WAT X 477      65.566  48.470  29.424  0.00  0.00           O
ATOM   4014  H1  WAT X 477      64.781  48.686  28.921  0.00  0.00           H
ATOM   4015  H2  WAT X 477      65.233  48.058  30.221  0.00  0.00           H
ATOM   4016  O   WAT X 478      45.730  72.648  65.939  0.00  0.00           O
ATOM   4017  H1  WAT X 478      46.283  73.242  66.446  0.00  0.00           H
ATOM   4018  H2  WAT X 478      45.127  73.225  65.470  0.00  0.00           H
ATOM   4019  O   WAT X 479      44.009  44.135  32.117  0.00  0.00           O
ATOM   4020  H1  WAT X 479      43.846  43.231  31.850  0.00  0.00           H
ATOM   4021  H2  WAT X 479      44.355  44.558  31.331  0.00  0.00           H
ATOM   4022  O   WAT X 480      54.626  40.084  62.493  0.00  0.00           O
ATOM   4023  H1  WAT X 480      53.795  39.627  62.363  0.00  0.00           H
ATOM   4024  H2  WAT X 480      54.405  41.011  62.406  0.00  0.00           H
ATOM   4025  O   WAT X 481      50.938  19.720  40.797  0.00  0.00           O
ATOM   4026  H1  WAT X 481      51.486  20.382  41.219  0.00  0.00           H
ATOM   4027  H2  WAT X 481      51.542  19.226  40.243  0.00  0.00           H
ATOM   4028  O   WAT X 482      38.741  42.186  42.172  0.00  0.00           O
ATOM   4029  H1  WAT X 482      37.818  42.035  42.374  0.00  0.00           H
ATOM   4030  H2  WAT X 482      38.729  42.750  41.399  0.00  0.00           H
ATOM   4031  O   WAT X 483      19.586  20.318  78.099  0.00  0.00           O
ATOM   4032  H1  WAT X 483      20.042  20.772  78.807  0.00  0.00           H
ATOM   4033  H2  WAT X 483      18.660  20.374  78.336  0.00  0.00           H
ATOM   4034  O   WAT X 484      54.941  64.763  14.017  0.00  0.00           O
ATOM   4035  H1  WAT X 484      54.041  65.056  14.161  0.00  0.00           H
ATOM   4036  H2  WAT X 484      54.971  63.886  14.397  0.00  0.00           H
ATOM   4037  O   WAT X 485       8.221  -7.585  48.462  0.00  0.00           O
ATOM   4038  H1  WAT X 485       8.483  -7.812  49.354  0.00  0.00           H
ATOM   4039  H2  WAT X 485       7.623  -8.287  48.203  0.00  0.00           H
ATOM   4040  O   WAT X 486      50.032  49.530   0.300  0.00  0.00           O
ATOM   4041  H1  WAT X 486      50.419  49.161   1.094  0.00  0.00           H
ATOM   4042  H2  WAT X 486      50.581  50.287   0.096  0.00  0.00           H
ATOM   4043  O   WAT X 487      53.574  44.503  39.497  0.00  0.00           O
ATOM   4044  H1  WAT X 487      52.700  44.237  39.210  0.00  0.00           H
ATOM   4045  H2  WAT X 487      54.082  44.568  38.689  0.00  0.00           H
ATOM   4046  O   WAT X 488      26.305  46.755  45.454  0.00  0.00           O
ATOM   4047  H1  WAT X 488      27.135  47.195  45.275  0.00  0.00           H
ATOM   4048  H2  WAT X 488      25.695  47.466  45.653  0.00  0.00           H
ATOM   4049  O   WAT X 489      69.221  58.117  41.811  0.00  0.00           O
ATOM   4050  H1  WAT X 489      68.723  58.847  42.179  0.00  0.00           H
ATOM   4051  H2  WAT X 489      70.119  58.446  41.752  0.00  0.00           H
ATOM   4052  O   WAT X 490      11.645   7.361  47.636  0.00  0.00           O
ATOM   4053  H1  WAT X 490      11.653   7.200  46.693  0.00  0.00           H
ATOM   4054  H2  WAT X 490      11.068   8.117  47.746  0.00  0.00           H
ATOM   4055  O   WAT X 491      61.485  67.686  26.110  0.00  0.00           O
ATOM   4056  H1  WAT X 491      62.149  67.865  25.444  0.00  0.00           H
ATOM   4057  H2  WAT X 491      61.816  66.919  26.578  0.00  0.00           H
ATOM   4058  O   WAT X 492      30.199  30.966  37.835  0.00  0.00           O
ATOM   4059  H1  WAT X 492      29.291  31.183  37.623  0.00  0.00           H
ATOM   4060  H2  WAT X 492      30.685  31.772  37.664  0.00  0.00           H
ATOM   4061  O   WAT X 493      29.071  51.704  10.572  0.00  0.00           O
ATOM   4062  H1  WAT X 493      28.662  52.487  10.205  0.00  0.00           H
ATOM   4063  H2  WAT X 493      29.529  51.304   9.833  0.00  0.00           H
ATOM   4064  O   WAT X 494      28.023  42.242   7.291  0.00  0.00           O
ATOM   4065  H1  WAT X 494      28.829  42.677   7.571  0.00  0.00           H
ATOM   4066  H2  WAT X 494      28.255  41.821   6.463  0.00  0.00           H
ATOM   4067  O   WAT X 495      31.071  -9.989  13.357  0.00  0.00           O
ATOM   4068  H1  WAT X 495      31.191  -9.042  13.278  0.00  0.00           H
ATOM   4069  H2  WAT X 495      31.937 -10.356  13.182  0.00  0.00           H
ATOM   4070  O   WAT X 496      35.639  34.832  18.621  0.00  0.00           O
ATOM   4071  H1  WAT X 496      35.257  35.650  18.304  0.00  0.00           H
ATOM   4072  H2  WAT X 496      35.052  34.151  18.291  0.00  0.00           H
ATOM   4073  O   WAT X 497      17.415  34.810  41.279  0.00  0.00           O
ATOM   4074  H1  WAT X 497      18.352  34.909  41.114  0.00  0.00           H
ATOM   4075  H2  WAT X 497      17.334  33.952  41.696  0.00  0.00           H
ATOM   4076  O   WAT X 498      74.268  56.689   7.231  0.00  0.00           O
ATOM   4077  H1  WAT X 498      74.850  56.759   6.474  0.00  0.00           H
ATOM   4078  H2  WAT X 498      73.496  57.199   6.987  0.00  0.00           H
ATOM   4079  O   WAT X 499      15.786  -0.272  16.619  0.00  0.00           O
ATOM   4080  H1  WAT X 499      15.760  -1.192  16.885  0.00  0.00           H
ATOM   4081  H2  WAT X 499      15.866   0.212  17.441  0.00  0.00           H
ATOM   4082  O   WAT X 500      38.944   2.368  45.380  0.00  0.00           O
ATOM   4083  H1  WAT X 500      39.449   2.252  44.575  0.00  0.00           H
ATOM   4084  H2  WAT X 500      38.322   1.640  45.379  0.00  0.00           H
ATOM   4085  O   WAT X 501      47.196   9.275  67.649  0.00  0.00           O
ATOM   4086  H1  WAT X 501      47.693  10.013  68.002  0.00  0.00           H
ATOM   4087  H2  WAT X 501      47.862   8.627  67.416  0.00  0.00           H
ATOM   4088  O   WAT X 502      68.925  -4.811  32.993  0.00  0.00           O
ATOM   4089  H1  WAT X 502      67.990  -4.619  32.920  0.00  0.00           H
ATOM   4090  H2  WAT X 502      69.354  -4.078  32.552  0.00  0.00           H
ATOM   4091  O   WAT X 503      53.143  23.900  62.358  0.00  0.00           O
ATOM   4092  H1  WAT X 503      52.571  23.762  61.602  0.00  0.00           H
ATOM   4093  H2  WAT X 503      53.977  24.177  61.979  0.00  0.00           H
ATOM   4094  O   WAT X 504      61.214  52.928  65.899  0.00  0.00           O
ATOM   4095  H1  WAT X 504      60.736  53.740  65.732  0.00  0.00           H
ATOM   4096  H2  WAT X 504      62.137  53.180  65.852  0.00  0.00           H
ATOM   4097  O   WAT X 505      33.438  41.116  34.441  0.00  0.00           O
ATOM   4098  H1  WAT X 505      32.745  40.489  34.236  0.00  0.00           H
ATOM   4099  H2  WAT X 505      34.037  40.633  35.011  0.00  0.00           H
ATOM   4100  O   WAT X 506      45.370  16.781  76.309  0.00  0.00           O
ATOM   4101  H1  WAT X 506      44.693  17.387  76.612  0.00  0.00           H
ATOM   4102  H2  WAT X 506      46.003  16.751  77.027  0.00  0.00           H
ATOM   4103  O   WAT X 507      46.541  47.786   0.969  0.00  0.00           O
ATOM   4104  H1  WAT X 507      47.333  47.477   0.530  0.00  0.00           H
ATOM   4105  H2  WAT X 507      46.831  48.018   1.851  0.00  0.00           H
ATOM   4106  O   WAT X 508      63.934   0.773  21.498  0.00  0.00           O
ATOM   4107  H1  WAT X 508      64.848   1.027  21.620  0.00  0.00           H
ATOM   4108  H2  WAT X 508      63.473   1.178  22.233  0.00  0.00           H
ATOM   4109  O   WAT X 509      54.224  30.902  59.475  0.00  0.00           O
ATOM   4110  H1  WAT X 509      54.875  31.346  60.019  0.00  0.00           H
ATOM   4111  H2  WAT X 509      53.590  31.584  59.256  0.00  0.00           H
ATOM   4112  O   WAT X 510      43.919  47.657  12.717  0.00  0.00           O
ATOM   4113  H1  WAT X 510      43.941  47.598  11.762  0.00  0.00           H
ATOM   4114  H2  WAT X 510      43.792  46.754  13.010  0.00  0.00           H
ATOM   4115  O   WAT X 511      11.494  16.967   7.640  0.00  0.00           O
ATOM   4116  H1  WAT X 511      11.542  17.282   8.543  0.00  0.00           H
ATOM   4117  H2  WAT X 511      10.607  17.191   7.355  0.00  0.00           H
ATOM   4118  O   WAT X 512      42.509  28.963  64.987  0.00  0.00           O
ATOM   4119  H1  WAT X 512      42.190  28.123  65.317  0.00  0.00           H
ATOM   4120  H2  WAT X 512      42.065  29.617  65.527  0.00  0.00           H
ATOM   4121  O   WAT X 513      37.991  53.449  54.977  0.00  0.00           O
ATOM   4122  H1  WAT X 513      37.172  53.855  55.261  0.00  0.00           H
ATOM   4123  H2  WAT X 513      37.868  52.516  55.152  0.00  0.00           H
ATOM   4124  O   WAT X 514      37.534  40.160  20.884  0.00  0.00           O
ATOM   4125  H1  WAT X 514      36.892  39.730  21.449  0.00  0.00           H
ATOM   4126  H2  WAT X 514      38.355  39.703  21.065  0.00  0.00           H
ATOM   4127  O   WAT X 515       6.666  13.216  71.464  0.00  0.00           O
ATOM   4128  H1  WAT X 515       7.622  13.253  71.488  0.00  0.00           H
ATOM   4129  H2  WAT X 515       6.417  13.892  70.834  0.00  0.00           H
ATOM   4130  O   WAT X 516      66.030  73.534  48.165  0.00  0.00           O
ATOM   4131  H1  WAT X 516      66.876  73.585  47.721  0.00  0.00           H
ATOM   4132  H2  WAT X 516      65.830  72.599  48.193  0.00  0.00           H
ATOM   4133  O   WAT X 517      25.601  20.724  50.910  0.00  0.00           O
ATOM   4134  H1  WAT X 517      24.664  20.778  51.095  0.00  0.00           H
ATOM   4135  H2  WAT X 517      26.023  20.957  51.737  0.00  0.00           H
ATOM   4136  O   WAT X 518      19.482  66.921  47.221  0.00  0.00           O
ATOM   4137  H1  WAT X 518      19.835  67.740  46.873  0.00  0.00           H
ATOM   4138  H2  WAT X 518      20.083  66.683  47.927  0.00  0.00           H
ATOM   4139  O   WAT X 519      45.989  15.496  38.751  0.00  0.00           O
ATOM   4140  H1  WAT X 519      46.896  15.435  38.452  0.00  0.00           H
ATOM   4141  H2  WAT X 519      45.780  16.428  38.694  0.00  0.00           H
ATOM   4142  O   WAT X 520      64.754  -8.455  61.788  0.00  0.00           O
ATOM   4143  H1  WAT X 520      64.298  -7.736  62.227  0.00  0.00           H
ATOM   4144  H2  WAT X 520      64.106  -9.158  61.744  0.00  0.00           H
ATOM   4145  O   WAT X 521      63.302  28.037  15.596  0.00  0.00           O
ATOM   4146  H1  WAT X 521      62.389  28.083  15.311  0.00  0.00           H
ATOM   4147  H2  WAT X 521      63.455  28.869  16.044  0.00  0.00           H
ATOM   4148  O   WAT X 522      40.482  42.188  72.675  0.00  0.00           O
ATOM   4149  H1  WAT X 522      40.189  41.869  71.822  0.00  0.00           H
ATOM   4150  H2  WAT X 522      41.137  42.855  72.469  0.00  0.00           H
ATOM   4151  O   WAT X 523      43.474 -13.318  33.594  0.00  0.00           O
ATOM   4152  H1  WAT X 523      43.178 -12.821  34.357  0.00  0.00           H
ATOM   4153  H2  WAT X 523      42.699 -13.801  33.307  0.00  0.00           H
ATOM   4154  O   WAT X 524      24.289  43.879  44.812  0.00  0.00           O
ATOM   4155  H1  WAT X 524      23.987  43.576  43.956  0.00  0.00           H
ATOM   4156  H2  WAT X 524      25.236  43.973  44.713  0.00  0.00           H
ATOM   4157  O   WAT X 525      70.808   3.072  29.411  0.00  0.00           O
ATOM   4158  H1  WAT X 525      70.205   3.610  28.898  0.00  0.00           H
ATOM   4159  H2  WAT X 525      70.559   3.234  30.321  0.00  0.00           H
ATOM   4160  O   WAT X 526      60.929  28.300  29.071  0.00  0.00           O
ATOM   4161  H1  WAT X 526      61.044  27.399  29.372  0.00  0.00           H
ATOM   4162  H2  WAT X 526      61.820  28.638  28.980  0.00  0.00           H
ATOM   4163  O   WAT X 527      63.159  30.058   6.026  0.00  0.00           O
ATOM   4164  H1  WAT X 527      62.825  30.955   6.035  0.00  0.00           H
ATOM   4165  H2  WAT X 527      63.722  30.019   5.253  0.00  0.00           H
ATOM   4166  O   WAT X 528      52.702   8.845  68.651  0.00  0.00           O
ATOM   4167  H1  WAT X 528      53.658   8.843  68.673  0.00  0.00           H
ATOM   4168  H2  WAT X 528      52.456   7.941  68.848  0.00  0.00           H
ATOM   4169  O   WAT X 529      37.313  19.086  33.278  0.00  0.00           O
ATOM   4170  H1  WAT X 529      36.489  19.550  33.425  0.00  0.00           H
ATOM   4171  H2  WAT X 529      37.923  19.478  33.904  0.00  0.00           H
ATOM   4172  O   WAT X 530      36.653  59.436  55.584  0.00  0.00           O
ATOM   4173  H1  WAT X 530      36.284  58.554  55.622  0.00  0.00           H
ATOM   4174  H2  WAT X 530      36.244  59.899  56.316  0.00  0.00           H
ATOM   4175  O   WAT X 531      67.571  31.951  15.396  0.00  0.00           O
ATOM   4176  H1  WAT X 531      66.854  32.536  15.638  0.00  0.00           H
ATOM   4177  H2  WAT X 531      68.286  32.537  15.147  0.00  0.00           H
ATOM   4178  O   WAT X 532      24.960  35.197   7.001  0.00  0.00           O
ATOM   4179  H1  WAT X 532      24.696  34.820   7.840  0.00  0.00           H
ATOM   4180  H2  WAT X 532      24.327  35.897   6.843  0.00  0.00           H
ATOM   4181  O   WAT X 533      66.455  23.854  53.348  0.00  0.00           O
ATOM   4182  H1  WAT X 533      66.467  23.388  54.184  0.00  0.00           H
ATOM   4183  H2  WAT X 533      67.374  23.894  53.082  0.00  0.00           H
ATOM   4184  O   WAT X 534       5.593  21.164  73.277  0.00  0.00           O
ATOM   4185  H1  WAT X 534       4.693  21.446  73.441  0.00  0.00           H
ATOM   4186  H2  WAT X 534       5.984  21.885  72.785  0.00  0.00           H
ATOM   4187  O   WAT X 535      45.182  56.936  27.246  0.00  0.00           O
ATOM   4188  H1  WAT X 535      44.849  57.804  27.020  0.00  0.00           H
ATOM   4189  H2  WAT X 535      44.396  56.406  27.382  0.00  0.00           H
ATOM   4190  O   WAT X 536       4.284  11.008  75.131  0.00  0.00           O
ATOM   4191  H1  WAT X 536       4.503  11.710  75.744  0.00  0.00           H
ATOM   4192  H2  WAT X 536       4.326  11.422  74.268  0.00  0.00           H
ATOM   4193  O   WAT X 537      57.018  35.306  11.235  0.00  0.00           O
ATOM   4194  H1  WAT X 537      57.284  35.220  12.150  0.00  0.00           H
ATOM   4195  H2  WAT X 537      57.747  34.936  10.737  0.00  0.00           H
ATOM   4196  O   WAT X 538      51.809  40.496  49.664  0.00  0.00           O
ATOM   4197  H1  WAT X 538      51.850  40.393  50.614  0.00  0.00           H
ATOM   4198  H2  WAT X 538      51.189  41.212  49.526  0.00  0.00           H
ATOM   4199  O   WAT X 539      53.972  37.320  42.099  0.00  0.00           O
ATOM   4200  H1  WAT X 539      54.164  38.240  41.918  0.00  0.00           H
ATOM   4201  H2  WAT X 539      53.082  37.192  41.770  0.00  0.00           H
ATOM   4202  O   WAT X 540      55.709  55.307  39.810  0.00  0.00           O
ATOM   4203  H1  WAT X 540      55.395  56.183  39.587  0.00  0.00           H
ATOM   4204  H2  WAT X 540      56.421  55.458  40.431  0.00  0.00           H
ATOM   4205  O   WAT X 541      45.241  41.295  31.325  0.00  0.00           O
ATOM   4206  H1  WAT X 541      44.356  41.241  31.684  0.00  0.00           H
ATOM   4207  H2  WAT X 541      45.803  40.953  32.021  0.00  0.00           H
ATOM   4208  O   WAT X 542      52.228  56.540  11.487  0.00  0.00           O
ATOM   4209  H1  WAT X 542      51.536  55.896  11.337  0.00  0.00           H
ATOM   4210  H2  WAT X 542      51.815  57.383  11.301  0.00  0.00           H
ATOM   4211  O   WAT X 543      58.322  74.104  49.400  0.00  0.00           O
ATOM   4212  H1  WAT X 543      57.805  73.344  49.134  0.00  0.00           H
ATOM   4213  H2  WAT X 543      58.693  74.440  48.584  0.00  0.00           H
ATOM   4214  O   WAT X 544      68.970  24.269  52.150  0.00  0.00           O
ATOM   4215  H1  WAT X 544      69.330  24.677  52.937  0.00  0.00           H
ATOM   4216  H2  WAT X 544      69.582  23.562  51.945  0.00  0.00           H
ATOM   4217  O   WAT X 545       2.436  18.986  63.075  0.00  0.00           O
ATOM   4218  H1  WAT X 545       3.338  18.678  62.987  0.00  0.00           H
ATOM   4219  H2  WAT X 545       2.520  19.884  63.395  0.00  0.00           H
ATOM   4220  O   WAT X 546      50.923  40.694  77.646  0.00  0.00           O
ATOM   4221  H1  WAT X 546      51.516  40.465  78.362  0.00  0.00           H
ATOM   4222  H2  WAT X 546      50.503  39.868  77.409  0.00  0.00           H
ATOM   4223  O   WAT X 547      40.790  45.989  41.603  0.00  0.00           O
ATOM   4224  H1  WAT X 547      41.106  45.205  41.154  0.00  0.00           H
ATOM   4225  H2  WAT X 547      40.049  45.683  42.126  0.00  0.00           H
ATOM   4226  O   WAT X 548      42.205  27.800  20.301  0.00  0.00           O
ATOM   4227  H1  WAT X 548      42.768  28.495  20.642  0.00  0.00           H
ATOM   4228  H2  WAT X 548      41.462  27.776  20.904  0.00  0.00           H
ATOM   4229  O   WAT X 549      51.111  61.645  48.015  0.00  0.00           O
ATOM   4230  H1  WAT X 549      51.083  61.401  48.940  0.00  0.00           H
ATOM   4231  H2  WAT X 549      50.749  62.531  47.991  0.00  0.00           H
ATOM   4232  O   WAT X 550       7.983  41.810  33.817  0.00  0.00           O
ATOM   4233  H1  WAT X 550       7.183  42.315  33.675  0.00  0.00           H
ATOM   4234  H2  WAT X 550       7.725  40.903  33.653  0.00  0.00           H
ATOM   4235  O   WAT X 551      67.210  73.815  55.937  0.00  0.00           O
ATOM   4236  H1  WAT X 551      66.870  73.792  55.043  0.00  0.00           H
ATOM   4237  H2  WAT X 551      67.615  74.679  56.017  0.00  0.00           H
ATOM   4238  O   WAT X 552      60.928   3.206  53.547  0.00  0.00           O
ATOM   4239  H1  WAT X 552      60.573   3.283  52.662  0.00  0.00           H
ATOM   4240  H2  WAT X 552      60.460   2.463  53.929  0.00  0.00           H
ATOM   4241  O   WAT X 553      37.461  28.020  60.026  0.00  0.00           O
ATOM   4242  H1  WAT X 553      38.297  28.028  59.560  0.00  0.00           H
ATOM   4243  H2  WAT X 553      37.198  28.939  60.063  0.00  0.00           H
ATOM   4244  O   WAT X 554      21.149  -9.368  31.798  0.00  0.00           O
ATOM   4245  H1  WAT X 554      21.672  -9.746  31.091  0.00  0.00           H
ATOM   4246  H2  WAT X 554      20.317  -9.140  31.384  0.00  0.00           H
ATOM   4247  O   WAT X 555      17.805  62.736  37.849  0.00  0.00           O
ATOM   4248  H1  WAT X 555      18.161  63.599  38.058  0.00  0.00           H
ATOM   4249  H2  WAT X 555      18.557  62.239  37.526  0.00  0.00           H
ATOM   4250  O   WAT X 556      49.055  61.042  51.327  0.00  0.00           O
ATOM   4251  H1  WAT X 556      48.585  60.288  50.970  0.00  0.00           H
ATOM   4252  H2  WAT X 556      48.434  61.767  51.256  0.00  0.00           H
ATOM   4253  O   WAT X 557      13.835  26.939  23.297  0.00  0.00           O
ATOM   4254  H1  WAT X 557      13.602  27.707  23.818  0.00  0.00           H
ATOM   4255  H2  WAT X 557      13.249  26.976  22.541  0.00  0.00           H
ATOM   4256  O   WAT X 558      53.690  37.836   3.988  0.00  0.00           O
ATOM   4257  H1  WAT X 558      54.086  37.596   4.825  0.00  0.00           H
ATOM   4258  H2  WAT X 558      52.796  38.094   4.212  0.00  0.00           H
ATOM   4259  O   WAT X 559      68.293  39.293  10.513  0.00  0.00           O
ATOM   4260  H1  WAT X 559      68.275  39.927   9.796  0.00  0.00           H
ATOM   4261  H2  WAT X 559      67.771  38.557  10.195  0.00  0.00           H
ATOM   4262  O   WAT X 560      25.344   6.007  74.831  0.00  0.00           O
ATOM   4263  H1  WAT X 560      24.982   5.184  75.159  0.00  0.00           H
ATOM   4264  H2  WAT X 560      26.037   5.740  74.227  0.00  0.00           H
ATOM   4265  O   WAT X 561      41.871   5.016  85.209  0.00  0.00           O
ATOM   4266  H1  WAT X 561      42.259   5.611  84.567  0.00  0.00           H
ATOM   4267  H2  WAT X 561      40.940   4.999  84.988  0.00  0.00           H
ATOM   4268  O   WAT X 562      35.736  21.445  20.755  0.00  0.00           O
ATOM   4269  H1  WAT X 562      35.806  22.348  21.064  0.00  0.00           H
ATOM   4270  H2  WAT X 562      36.553  21.033  21.035  0.00  0.00           H
ATOM   4271  O   WAT X 563      47.486  72.322  41.270  0.00  0.00           O
ATOM   4272  H1  WAT X 563      48.395  72.607  41.176  0.00  0.00           H
ATOM   4273  H2  WAT X 563      47.029  73.091  41.613  0.00  0.00           H
ATOM   4274  O   WAT X 564      47.601  49.925  23.838  0.00  0.00           O
ATOM   4275  H1  WAT X 564      48.459  49.503  23.808  0.00  0.00           H
ATOM   4276  H2  WAT X 564      47.193  49.698  23.003  0.00  0.00           H
ATOM   4277  O   WAT X 565      58.644  -8.737  16.531  0.00  0.00           O
ATOM   4278  H1  WAT X 565      58.990  -9.211  17.287  0.00  0.00           H
ATOM   4279  H2  WAT X 565      57.789  -9.136  16.370  0.00  0.00           H
ATOM   4280  O   WAT X 566      47.231  58.477  29.507  0.00  0.00           O
ATOM   4281  H1  WAT X 566      46.346  58.602  29.164  0.00  0.00           H
ATOM   4282  H2  WAT X 566      47.486  57.607  29.200  0.00  0.00           H
ATOM   4283  O   WAT X 567      36.125  59.951  23.886  0.00  0.00           O
ATOM   4284  H1  WAT X 567      36.309  59.067  23.569  0.00  0.00           H
ATOM   4285  H2  WAT X 567      35.922  59.835  24.815  0.00  0.00           H
ATOM   4286  O   WAT X 568      31.828  22.510  67.267  0.00  0.00           O
ATOM   4287  H1  WAT X 568      31.376  21.686  67.090  0.00  0.00           H
ATOM   4288  H2  WAT X 568      32.400  22.638  66.510  0.00  0.00           H
ATOM   4289  O   WAT X 569       7.669  -0.427  81.995  0.00  0.00           O
ATOM   4290  H1  WAT X 569       7.472   0.505  81.897  0.00  0.00           H
ATOM   4291  H2  WAT X 569       8.117  -0.663  81.183  0.00  0.00           H
ATOM   4292  O   WAT X 570      33.730   6.713  13.030  0.00  0.00           O
ATOM   4293  H1  WAT X 570      32.870   6.581  12.632  0.00  0.00           H
ATOM   4294  H2  WAT X 570      33.859   7.661  13.013  0.00  0.00           H
ATOM   4295  O   WAT X 571      49.132  -6.634  19.203  0.00  0.00           O
ATOM   4296  H1  WAT X 571      48.286  -6.870  19.583  0.00  0.00           H
ATOM   4297  H2  WAT X 571      49.672  -7.415  19.315  0.00  0.00           H
ATOM   4298  O   WAT X 572      50.087  54.113  14.194  0.00  0.00           O
ATOM   4299  H1  WAT X 572      50.829  54.551  13.776  0.00  0.00           H
ATOM   4300  H2  WAT X 572      50.475  53.626  14.921  0.00  0.00           H
ATOM   4301  O   WAT X 573      38.916  12.058  43.753  0.00  0.00           O
ATOM   4302  H1  WAT X 573      39.767  11.794  44.103  0.00  0.00           H
ATOM   4303  H2  WAT X 573      38.321  11.355  44.016  0.00  0.00           H
ATOM   4304  O   WAT X 574      15.328  -8.962  35.746  0.00  0.00           O
ATOM   4305  H1  WAT X 574      15.133  -8.166  36.240  0.00  0.00           H
ATOM   4306  H2  WAT X 574      15.891  -9.474  36.327  0.00  0.00           H
ATOM   4307  O   WAT X 575      46.481  39.337  23.583  0.00  0.00           O
ATOM   4308  H1  WAT X 575      46.632  38.582  23.014  0.00  0.00           H
ATOM   4309  H2  WAT X 575      45.530  39.437  23.601  0.00  0.00           H
ATOM   4310  O   WAT X 576      35.799  -2.922  31.434  0.00  0.00           O
ATOM   4311  H1  WAT X 576      35.343  -2.460  30.730  0.00  0.00           H
ATOM   4312  H2  WAT X 576      35.643  -2.386  32.212  0.00  0.00           H
ATOM   4313  O   WAT X 577       7.069   6.852  46.562  0.00  0.00           O
ATOM   4314  H1  WAT X 577       6.347   6.603  47.139  0.00  0.00           H
ATOM   4315  H2  WAT X 577       7.716   6.156  46.674  0.00  0.00           H
ATOM   4316  O   WAT X 578      20.474  10.818  15.444  0.00  0.00           O
ATOM   4317  H1  WAT X 578      19.815  11.111  14.815  0.00  0.00           H
ATOM   4318  H2  WAT X 578      21.289  10.791  14.942  0.00  0.00           H
ATOM   4319  O   WAT X 579      68.045  47.688   1.373  0.00  0.00           O
ATOM   4320  H1  WAT X 579      68.129  47.372   2.273  0.00  0.00           H
ATOM   4321  H2  WAT X 579      68.946  47.838   1.087  0.00  0.00           H
ATOM   4322  O   WAT X 580      63.216  70.097  63.665  0.00  0.00           O
ATOM   4323  H1  WAT X 580      63.946  69.514  63.875  0.00  0.00           H
ATOM   4324  H2  WAT X 580      63.634  70.901  63.356  0.00  0.00           H
ATOM   4325  O   WAT X 581      16.360  39.599   2.517  0.00  0.00           O
ATOM   4326  H1  WAT X 581      15.455  39.814   2.295  0.00  0.00           H
ATOM   4327  H2  WAT X 581      16.311  38.725   2.905  0.00  0.00           H
ATOM   4328  O   WAT X 582      61.699  32.273   5.578  0.00  0.00           O
ATOM   4329  H1  WAT X 582      61.812  32.842   4.816  0.00  0.00           H
ATOM   4330  H2  WAT X 582      61.070  31.610   5.291  0.00  0.00           H
ATOM   4331  O   WAT X 583      32.856  37.831  31.385  0.00  0.00           O
ATOM   4332  H1  WAT X 583      32.362  37.338  32.041  0.00  0.00           H
ATOM   4333  H2  WAT X 583      33.505  38.319  31.892  0.00  0.00           H
ATOM   4334  O   WAT X 584      64.399 -10.183  57.313  0.00  0.00           O
ATOM   4335  H1  WAT X 584      63.447 -10.178  57.216  0.00  0.00           H
ATOM   4336  H2  WAT X 584      64.699  -9.458  56.764  0.00  0.00           H
ATOM   4337  O   WAT X 585      66.877  57.576   2.474  0.00  0.00           O
ATOM   4338  H1  WAT X 585      66.461  57.562   1.612  0.00  0.00           H
ATOM   4339  H2  WAT X 585      66.297  57.053   3.028  0.00  0.00           H
ATOM   4340  O   WAT X 586      23.037  -8.836  39.832  0.00  0.00           O
ATOM   4341  H1  WAT X 586      23.902  -8.631  39.477  0.00  0.00           H
ATOM   4342  H2  WAT X 586      22.445  -8.231  39.384  0.00  0.00           H
ATOM   4343  O   WAT X 587      19.082  12.119  75.047  0.00  0.00           O
ATOM   4344  H1  WAT X 587      18.660  11.404  75.523  0.00  0.00           H
ATOM   4345  H2  WAT X 587      18.387  12.764  74.918  0.00  0.00           H
ATOM   4346  O   WAT X 588      40.194   3.728  69.127  0.00  0.00           O
ATOM   4347  H1  WAT X 588      39.698   4.546  69.151  0.00  0.00           H
ATOM   4348  H2  WAT X 588      40.538   3.683  68.235  0.00  0.00           H
ATOM   4349  O   WAT X 589      49.416  63.908  57.049  0.00  0.00           O
ATOM   4350  H1  WAT X 589      48.502  63.636  57.137  0.00  0.00           H
ATOM   4351  H2  WAT X 589      49.903  63.088  56.969  0.00  0.00           H
ATOM   4352  O   WAT X 590      33.321  59.937  19.933  0.00  0.00           O
ATOM   4353  H1  WAT X 590      32.815  59.691  19.159  0.00  0.00           H
ATOM   4354  H2  WAT X 590      32.803  60.625  20.350  0.00  0.00           H
ATOM   4355  O   WAT X 591       8.800  13.258  51.298  0.00  0.00           O
ATOM   4356  H1  WAT X 591       7.904  13.565  51.437  0.00  0.00           H
ATOM   4357  H2  WAT X 591       8.910  12.548  51.931  0.00  0.00           H
ATOM   4358  O   WAT X 592      54.183  51.070  49.336  0.00  0.00           O
ATOM   4359  H1  WAT X 592      54.025  50.166  49.066  0.00  0.00           H
ATOM   4360  H2  WAT X 592      54.091  51.055  50.289  0.00  0.00           H
ATOM   4361  O   WAT X 593      64.995  32.638  67.085  0.00  0.00           O
ATOM   4362  H1  WAT X 593      65.645  32.522  67.779  0.00  0.00           H
ATOM   4363  H2  WAT X 593      64.374  33.272  67.443  0.00  0.00           H
ATOM   4364  O   WAT X 594      37.237  63.169  66.712  0.00  0.00           O
ATOM   4365  H1  WAT X 594      38.156  62.927  66.602  0.00  0.00           H
ATOM   4366  H2  WAT X 594      36.945  62.663  67.470  0.00  0.00           H
ATOM   4367  O   WAT X 595      65.822   5.744  78.922  0.00  0.00           O
ATOM   4368  H1  WAT X 595      65.801   5.019  78.296  0.00  0.00           H
ATOM   4369  H2  WAT X 595      65.167   5.511  79.579  0.00  0.00           H
ATOM   4370  O   WAT X 596      40.449  71.219  35.221  0.00  0.00           O
ATOM   4371  H1  WAT X 596      40.731  70.690  34.474  0.00  0.00           H
ATOM   4372  H2  WAT X 596      40.357  70.591  35.938  0.00  0.00           H
ATOM   4373  O   WAT X 597      33.878  18.040  36.260  0.00  0.00           O
ATOM   4374  H1  WAT X 597      34.202  18.137  37.156  0.00  0.00           H
ATOM   4375  H2  WAT X 597      33.888  17.096  36.103  0.00  0.00           H
ATOM   4376  O   WAT X 598      29.527  53.631  27.166  0.00  0.00           O
ATOM   4377  H1  WAT X 598      29.000  54.060  27.841  0.00  0.00           H
ATOM   4378  H2  WAT X 598      30.381  53.499  27.578  0.00  0.00           H
ATOM   4379  O   WAT X 599      63.310  53.519  31.494  0.00  0.00           O
ATOM   4380  H1  WAT X 599      62.754  53.189  32.201  0.00  0.00           H
ATOM   4381  H2  WAT X 599      62.722  54.047  30.954  0.00  0.00           H
ATOM   4382  O   WAT X 600      40.855  46.375  17.955  0.00  0.00           O
ATOM   4383  H1  WAT X 600      39.945  46.350  18.251  0.00  0.00           H
ATOM   4384  H2  WAT X 600      40.798  46.595  17.025  0.00  0.00           H
ATOM   4385  O   WAT X 601      53.762  53.488  10.638  0.00  0.00           O
ATOM   4386  H1  WAT X 601      54.491  53.221  11.197  0.00  0.00           H
ATOM   4387  H2  WAT X 601      52.985  53.375  11.186  0.00  0.00           H
ATOM   4388  O   WAT X 602      47.169  41.733  22.000  0.00  0.00           O
ATOM   4389  H1  WAT X 602      47.798  41.626  21.287  0.00  0.00           H
ATOM   4390  H2  WAT X 602      47.112  40.867  22.402  0.00  0.00           H
ATOM   4391  O   WAT X 603      27.783  61.313  60.161  0.00  0.00           O
ATOM   4392  H1  WAT X 603      28.487  61.937  59.985  0.00  0.00           H
ATOM   4393  H2  WAT X 603      27.896  60.630  59.500  0.00  0.00           H
ATOM   4394  O   WAT X 604      40.437  64.966  10.548  0.00  0.00           O
ATOM   4395  H1  WAT X 604      41.005  65.341   9.875  0.00  0.00           H
ATOM   4396  H2  WAT X 604      39.871  64.357  10.073  0.00  0.00           H
ATOM   4397  O   WAT X 605      45.634  31.581  28.539  0.00  0.00           O
ATOM   4398  H1  WAT X 605      44.748  31.221  28.489  0.00  0.00           H
ATOM   4399  H2  WAT X 605      45.517  32.523  28.419  0.00  0.00           H
ATOM   4400  O   WAT X 606      47.818  -2.210  30.924  0.00  0.00           O
ATOM   4401  H1  WAT X 606      48.679  -2.005  30.561  0.00  0.00           H
ATOM   4402  H2  WAT X 606      47.970  -2.966  31.490  0.00  0.00           H
ATOM   4403  O   WAT X 607      53.071  45.373  63.086  0.00  0.00           O
ATOM   4404  H1  WAT X 607      52.500  45.350  63.853  0.00  0.00           H
ATOM   4405  H2  WAT X 607      52.663  46.015  62.503  0.00  0.00           H
ATOM   4406  O   WAT X 608      45.904  22.573  74.647  0.00  0.00           O
ATOM   4407  H1  WAT X 608      45.973  22.734  73.706  0.00  0.00           H
ATOM   4408  H2  WAT X 608      46.192  21.667  74.756  0.00  0.00           H
ATOM   4409  O   WAT X 609      48.274  74.115  59.976  0.00  0.00           O
ATOM   4410  H1  WAT X 609      47.514  73.903  59.434  0.00  0.00           H
ATOM   4411  H2  WAT X 609      48.079  73.721  60.827  0.00  0.00           H
ATOM   4412  O   WAT X 610      61.624  28.640  33.435  0.00  0.00           O
ATOM   4413  H1  WAT X 610      60.915  29.033  32.926  0.00  0.00           H
ATOM   4414  H2  WAT X 610      62.015  29.374  33.909  0.00  0.00           H
ATOM   4415  O   WAT X 611       9.434  35.743  32.922  0.00  0.00           O
ATOM   4416  H1  WAT X 611       9.743  36.283  32.195  0.00  0.00           H
ATOM   4417  H2  WAT X 611       9.966  34.948  32.873  0.00  0.00           H
ATOM   4418  O   WAT X 612      53.075  37.723  71.136  0.00  0.00           O
ATOM   4419  H1  WAT X 612      53.059  38.625  71.458  0.00  0.00           H
ATOM   4420  H2  WAT X 612      53.878  37.668  70.618  0.00  0.00           H
ATOM   4421  O   WAT X 613      18.570  67.641  20.040  0.00  0.00           O
ATOM   4422  H1  WAT X 613      19.285  67.053  20.282  0.00  0.00           H
ATOM   4423  H2  WAT X 613      19.007  68.439  19.742  0.00  0.00           H
ATOM   4424  O   WAT X 614      30.792  10.412  62.527  0.00  0.00           O
ATOM   4425  H1  WAT X 614      31.490  11.024  62.761  0.00  0.00           H
ATOM   4426  H2  WAT X 614      30.941  10.221  61.601  0.00  0.00           H
ATOM   4427  O   WAT X 615      46.885  54.215  36.068  0.00  0.00           O
ATOM   4428  H1  WAT X 615      47.804  53.977  36.191  0.00  0.00           H
ATOM   4429  H2  WAT X 615      46.828  54.485  35.152  0.00  0.00           H
ATOM   4430  O   WAT X 616      46.071  62.373  24.106  0.00  0.00           O
ATOM   4431  H1  WAT X 616      45.623  63.198  24.292  0.00  0.00           H
ATOM   4432  H2  WAT X 616      46.105  61.923  24.950  0.00  0.00           H
ATOM   4433  O   WAT X 617      68.752  44.550   8.795  0.00  0.00           O
ATOM   4434  H1  WAT X 617      69.499  44.057   9.134  0.00  0.00           H
ATOM   4435  H2  WAT X 617      68.467  45.090   9.532  0.00  0.00           H
ATOM   4436  O   WAT X 618      15.614  18.427  14.483  0.00  0.00           O
ATOM   4437  H1  WAT X 618      16.423  18.324  13.981  0.00  0.00           H
ATOM   4438  H2  WAT X 618      15.901  18.755  15.335  0.00  0.00           H
ATOM   4439  O   WAT X 619      52.696  39.691  72.970  0.00  0.00           O
ATOM   4440  H1  WAT X 619      52.007  40.016  73.549  0.00  0.00           H
ATOM   4441  H2  WAT X 619      53.511  39.948  73.401  0.00  0.00           H
ATOM   4442  O   WAT X 620      67.845  11.774  51.848  0.00  0.00           O
ATOM   4443  H1  WAT X 620      68.658  12.133  51.493  0.00  0.00           H
ATOM   4444  H2  WAT X 620      67.188  11.955  51.176  0.00  0.00           H
ATOM   4445  O   WAT X 621      53.526   5.352  55.461  0.00  0.00           O
ATOM   4446  H1  WAT X 621      54.147   5.912  54.995  0.00  0.00           H
ATOM   4447  H2  WAT X 621      54.076   4.742  55.953  0.00  0.00           H
ATOM   4448  O   WAT X 622      52.674  56.530  51.545  0.00  0.00           O
ATOM   4449  H1  WAT X 622      52.805  56.527  52.493  0.00  0.00           H
ATOM   4450  H2  WAT X 622      51.929  55.946  51.404  0.00  0.00           H
ATOM   4451  O   WAT X 623      43.395  59.214  53.676  0.00  0.00           O
ATOM   4452  H1  WAT X 623      44.331  59.097  53.510  0.00  0.00           H
ATOM   4453  H2  WAT X 623      43.324  59.254  54.629  0.00  0.00           H
ATOM   4454  O   WAT X 624      68.332   8.462  32.346  0.00  0.00           O
ATOM   4455  H1  WAT X 624      68.483   9.309  31.927  0.00  0.00           H
ATOM   4456  H2  WAT X 624      68.623   8.585  33.249  0.00  0.00           H
ATOM   4457  O   WAT X 625      61.083   6.684  33.456  0.00  0.00           O
ATOM   4458  H1  WAT X 625      61.414   7.344  34.065  0.00  0.00           H
ATOM   4459  H2  WAT X 625      61.792   6.565  32.823  0.00  0.00           H
ATOM   4460  O   WAT X 626      13.874  46.660   9.615  0.00  0.00           O
ATOM   4461  H1  WAT X 626      14.273  46.420   8.778  0.00  0.00           H
ATOM   4462  H2  WAT X 626      13.020  47.021   9.378  0.00  0.00           H
ATOM   4463  O   WAT X 627      57.035   0.520  51.394  0.00  0.00           O
ATOM   4464  H1  WAT X 627      57.061   0.769  52.318  0.00  0.00           H
ATOM   4465  H2  WAT X 627      56.118   0.626  51.143  0.00  0.00           H
ATOM   4466  O   WAT X 628      48.737  41.267  37.824  0.00  0.00           O
ATOM   4467  H1  WAT X 628      48.853  41.561  38.727  0.00  0.00           H
ATOM   4468  H2  WAT X 628      49.579  41.442  37.404  0.00  0.00           H
ATOM   4469  O   WAT X 629       5.129  -5.213  38.654  0.00  0.00           O
ATOM   4470  H1  WAT X 629       5.914  -5.746  38.781  0.00  0.00           H
ATOM   4471  H2  WAT X 629       5.120  -4.616  39.402  0.00  0.00           H
ATOM   4472  O   WAT X 630      34.775  15.954  53.312  0.00  0.00           O
ATOM   4473  H1  WAT X 630      34.161  16.626  53.015  0.00  0.00           H
ATOM   4474  H2  WAT X 630      34.276  15.139  53.272  0.00  0.00           H
ATOM   4475  O   WAT X 631      52.295   0.334  17.534  0.00  0.00           O
ATOM   4476  H1  WAT X 631      53.042  -0.250  17.666  0.00  0.00           H
ATOM   4477  H2  WAT X 631      51.636   0.023  18.154  0.00  0.00           H
ATOM   4478  O   WAT X 632      20.028  17.565  22.066  0.00  0.00           O
ATOM   4479  H1  WAT X 632      19.388  17.926  21.453  0.00  0.00           H
ATOM   4480  H2  WAT X 632      20.015  18.168  22.809  0.00  0.00           H
ATOM   4481  O   WAT X 633       9.400  51.560  12.161  0.00  0.00           O
ATOM   4482  H1  WAT X 633       9.913  52.073  12.785  0.00  0.00           H
ATOM   4483  H2  WAT X 633       9.949  50.801  11.967  0.00  0.00           H
ATOM   4484  O   WAT X 634      29.780  57.715  13.548  0.00  0.00           O
ATOM   4485  H1  WAT X 634      29.539  58.255  14.300  0.00  0.00           H
ATOM   4486  H2  WAT X 634      30.083  58.341  12.890  0.00  0.00           H
ATOM   4487  O   WAT X 635      60.161  27.122  74.205  0.00  0.00           O
ATOM   4488  H1  WAT X 635      59.514  27.771  74.480  0.00  0.00           H
ATOM   4489  H2  WAT X 635      60.615  26.879  75.012  0.00  0.00           H
ATOM   4490  O   WAT X 636      61.485  39.204  55.277  0.00  0.00           O
ATOM   4491  H1  WAT X 636      61.238  38.703  56.054  0.00  0.00           H
ATOM   4492  H2  WAT X 636      60.654  39.518  54.920  0.00  0.00           H
ATOM   4493  O   WAT X 637      16.351  43.386   2.735  0.00  0.00           O
ATOM   4494  H1  WAT X 637      15.936  42.661   3.202  0.00  0.00           H
ATOM   4495  H2  WAT X 637      15.630  43.817   2.275  0.00  0.00           H
ATOM   4496  O   WAT X 638      59.852   0.117  79.343  0.00  0.00           O
ATOM   4497  H1  WAT X 638      59.598   0.650  80.097  0.00  0.00           H
ATOM   4498  H2  WAT X 638      59.465  -0.741  79.515  0.00  0.00           H
ATOM   4499  O   WAT X 639      37.198  -1.861  27.280  0.00  0.00           O
ATOM   4500  H1  WAT X 639      37.686  -1.502  26.539  0.00  0.00           H
ATOM   4501  H2  WAT X 639      37.760  -2.556  27.623  0.00  0.00           H
ATOM   4502  O   WAT X 640      40.288  15.613  62.870  0.00  0.00           O
ATOM   4503  H1  WAT X 640      39.585  15.343  62.279  0.00  0.00           H
ATOM   4504  H2  WAT X 640      41.092  15.431  62.383  0.00  0.00           H
ATOM   4505  O   WAT X 641      17.909  61.956  -5.730  0.00  0.00           O
ATOM   4506  H1  WAT X 641      18.816  61.663  -5.639  0.00  0.00           H
ATOM   4507  H2  WAT X 641      17.693  62.336  -4.879  0.00  0.00           H
ATOM   4508  O   WAT X 642      26.306  11.594   8.816  0.00  0.00           O
ATOM   4509  H1  WAT X 642      26.147  10.962   9.517  0.00  0.00           H
ATOM   4510  H2  WAT X 642      25.524  11.542   8.266  0.00  0.00           H
ATOM   4511  O   WAT X 643      28.305  53.261  36.601  0.00  0.00           O
ATOM   4512  H1  WAT X 643      28.764  52.673  37.201  0.00  0.00           H
ATOM   4513  H2  WAT X 643      28.998  53.640  36.060  0.00  0.00           H
ATOM   4514  O   WAT X 644      28.413  41.877  22.405  0.00  0.00           O
ATOM   4515  H1  WAT X 644      28.710  42.415  21.672  0.00  0.00           H
ATOM   4516  H2  WAT X 644      27.497  41.683  22.204  0.00  0.00           H
ATOM   4517  O   WAT X 645      61.479  59.019  -0.060  0.00  0.00           O
ATOM   4518  H1  WAT X 645      61.079  58.210  -0.378  0.00  0.00           H
ATOM   4519  H2  WAT X 645      61.491  58.923   0.892  0.00  0.00           H
ATOM   4520  O   WAT X 646      57.551  -1.141  41.412  0.00  0.00           O
ATOM   4521  H1  WAT X 646      57.618  -0.574  40.644  0.00  0.00           H
ATOM   4522  H2  WAT X 646      56.618  -1.344  41.479  0.00  0.00           H
ATOM   4523  O   WAT X 647       7.333  39.535  26.287  0.00  0.00           O
ATOM   4524  H1  WAT X 647       7.798  39.741  25.476  0.00  0.00           H
ATOM   4525  H2  WAT X 647       6.987  40.376  26.585  0.00  0.00           H
ATOM   4526  O   WAT X 648      60.213  11.958  80.637  0.00  0.00           O
ATOM   4527  H1  WAT X 648      59.513  11.528  80.145  0.00  0.00           H
ATOM   4528  H2  WAT X 648      60.267  11.465  81.456  0.00  0.00           H
ATOM   4529  O   WAT X 649      53.564  -3.500  23.313  0.00  0.00           O
ATOM   4530  H1  WAT X 649      54.401  -3.963  23.268  0.00  0.00           H
ATOM   4531  H2  WAT X 649      53.292  -3.407  22.400  0.00  0.00           H
ATOM   4532  O   WAT X 650      17.281  53.456  -3.077  0.00  0.00           O
ATOM   4533  H1  WAT X 650      18.122  53.728  -3.444  0.00  0.00           H
ATOM   4534  H2  WAT X 650      16.909  54.257  -2.708  0.00  0.00           H
ATOM   4535  O   WAT X 651      32.965  32.340  37.362  0.00  0.00           O
ATOM   4536  H1  WAT X 651      33.164  32.445  38.293  0.00  0.00           H
ATOM   4537  H2  WAT X 651      33.741  32.675  36.913  0.00  0.00           H
ATOM   4538  O   WAT X 652      67.663  58.588  21.805  0.00  0.00           O
ATOM   4539  H1  WAT X 652      66.876  58.868  21.336  0.00  0.00           H
ATOM   4540  H2  WAT X 652      67.334  58.200  22.615  0.00  0.00           H
ATOM   4541  O   WAT X 653      15.524  52.048   6.848  0.00  0.00           O
ATOM   4542  H1  WAT X 653      14.875  52.242   6.172  0.00  0.00           H
ATOM   4543  H2  WAT X 653      15.044  51.539   7.501  0.00  0.00           H
ATOM   4544  O   WAT X 654      10.519  56.562   4.993  0.00  0.00           O
ATOM   4545  H1  WAT X 654       9.642  56.419   4.636  0.00  0.00           H
ATOM   4546  H2  WAT X 654      10.741  57.456   4.731  0.00  0.00           H
ATOM   4547  O   WAT X 655      22.573  25.373  24.186  0.00  0.00           O
ATOM   4548  H1  WAT X 655      23.240  24.734  23.935  0.00  0.00           H
ATOM   4549  H2  WAT X 655      22.920  26.213  23.886  0.00  0.00           H
ATOM   4550  O   WAT X 656      66.177   5.166  15.947  0.00  0.00           O
ATOM   4551  H1  WAT X 656      65.319   5.591  15.980  0.00  0.00           H
ATOM   4552  H2  WAT X 656      66.709   5.743  15.398  0.00  0.00           H
ATOM   4553  O   WAT X 657      31.858  19.954  28.354  0.00  0.00           O
ATOM   4554  H1  WAT X 657      32.810  20.036  28.408  0.00  0.00           H
ATOM   4555  H2  WAT X 657      31.669  19.097  28.736  0.00  0.00           H
ATOM   4556  O   WAT X 658      40.280  46.962  31.573  0.00  0.00           O
ATOM   4557  H1  WAT X 658      39.786  47.758  31.376  0.00  0.00           H
ATOM   4558  H2  WAT X 658      41.142  47.277  31.845  0.00  0.00           H
ATOM   4559  O   WAT X 659      56.800  41.144  67.339  0.00  0.00           O
ATOM   4560  H1  WAT X 659      56.462  40.378  66.877  0.00  0.00           H
ATOM   4561  H2  WAT X 659      57.581  40.826  67.791  0.00  0.00           H
ATOM   4562  O   WAT X 660       9.296  38.314  34.080  0.00  0.00           O
ATOM   4563  H1  WAT X 660       8.366  38.463  33.909  0.00  0.00           H
ATOM   4564  H2  WAT X 660       9.503  37.514  33.597  0.00  0.00           H
ATOM   4565  O   WAT X 661      18.623  63.028  54.596  0.00  0.00           O
ATOM   4566  H1  WAT X 661      18.906  62.351  55.211  0.00  0.00           H
ATOM   4567  H2  WAT X 661      19.319  63.060  53.939  0.00  0.00           H
ATOM   4568  O   WAT X 662      23.785  24.715   6.057  0.00  0.00           O
ATOM   4569  H1  WAT X 662      24.617  25.148   5.868  0.00  0.00           H
ATOM   4570  H2  WAT X 662      23.131  25.409   5.981  0.00  0.00           H
ATOM   4571  O   WAT X 663      50.348   1.293  82.052  0.00  0.00           O
ATOM   4572  H1  WAT X 663      49.652   1.592  82.636  0.00  0.00           H
ATOM   4573  H2  WAT X 663      51.081   1.094  82.635  0.00  0.00           H
ATOM   4574  O   WAT X 664      63.961   7.086  52.507  0.00  0.00           O
ATOM   4575  H1  WAT X 664      64.044   7.656  51.742  0.00  0.00           H
ATOM   4576  H2  WAT X 664      64.465   7.528  53.191  0.00  0.00           H
ATOM   4577  O   WAT X 665      11.965  66.775  29.623  0.00  0.00           O
ATOM   4578  H1  WAT X 665      11.824  67.693  29.854  0.00  0.00           H
ATOM   4579  H2  WAT X 665      12.633  66.473  30.239  0.00  0.00           H
ATOM   4580  O   WAT X 666      65.243  24.203  34.410  0.00  0.00           O
ATOM   4581  H1  WAT X 666      65.825  24.223  33.650  0.00  0.00           H
ATOM   4582  H2  WAT X 666      65.801  23.915  35.132  0.00  0.00           H
ATOM   4583  O   WAT X 667      19.054   1.045  18.278  0.00  0.00           O
ATOM   4584  H1  WAT X 667      19.335   0.212  17.899  0.00  0.00           H
ATOM   4585  H2  WAT X 667      19.665   1.199  18.998  0.00  0.00           H
ATOM   4586  O   WAT X 668      23.272  49.200  32.936  0.00  0.00           O
ATOM   4587  H1  WAT X 668      22.860  48.969  32.103  0.00  0.00           H
ATOM   4588  H2  WAT X 668      24.154  48.834  32.875  0.00  0.00           H
ATOM   4589  O   WAT X 669      45.690  54.318  42.547  0.00  0.00           O
ATOM   4590  H1  WAT X 669      46.387  54.973  42.589  0.00  0.00           H
ATOM   4591  H2  WAT X 669      45.463  54.151  43.462  0.00  0.00           H
ATOM   4592  O   WAT X 670       8.359  11.456  53.197  0.00  0.00           O
ATOM   4593  H1  WAT X 670       7.711  10.943  52.715  0.00  0.00           H
ATOM   4594  H2  WAT X 670       7.983  11.554  54.072  0.00  0.00           H
ATOM   4595  O   WAT X 671      39.377  13.406  51.789  0.00  0.00           O
ATOM   4596  H1  WAT X 671      38.623  13.298  52.369  0.00  0.00           H
ATOM   4597  H2  WAT X 671      39.418  14.348  51.623  0.00  0.00           H
ATOM   4598  O   WAT X 672      65.073  43.552   4.261  0.00  0.00           O
ATOM   4599  H1  WAT X 672      65.464  42.704   4.049  0.00  0.00           H
ATOM   4600  H2  WAT X 672      65.784  44.181   4.138  0.00  0.00           H
ATOM   4601  O   WAT X 673      20.627  12.442  56.776  0.00  0.00           O
ATOM   4602  H1  WAT X 673      21.472  12.230  56.379  0.00  0.00           H
ATOM   4603  H2  WAT X 673      20.407  11.670  57.298  0.00  0.00           H
ATOM   4604  O   WAT X 674      61.904  13.004  10.946  0.00  0.00           O
ATOM   4605  H1  WAT X 674      62.604  12.414  10.665  0.00  0.00           H
ATOM   4606  H2  WAT X 674      61.975  13.022  11.900  0.00  0.00           H
ATOM   4607  O   WAT X 675      17.014  45.047  26.699  0.00  0.00           O
ATOM   4608  H1  WAT X 675      17.558  45.071  27.487  0.00  0.00           H
ATOM   4609  H2  WAT X 675      16.441  44.291  26.826  0.00  0.00           H
ATOM   4610  O   WAT X 676      37.384  29.340  32.492  0.00  0.00           O
ATOM   4611  H1  WAT X 676      37.910  29.920  33.043  0.00  0.00           H
ATOM   4612  H2  WAT X 676      37.517  28.469  32.867  0.00  0.00           H
ATOM   4613  O   WAT X 677      63.589  12.904  26.537  0.00  0.00           O
ATOM   4614  H1  WAT X 677      64.094  13.690  26.744  0.00  0.00           H
ATOM   4615  H2  WAT X 677      62.826  12.952  27.114  0.00  0.00           H
ATOM   4616  O   WAT X 678      32.225  38.040  66.078  0.00  0.00           O
ATOM   4617  H1  WAT X 678      32.852  37.569  65.530  0.00  0.00           H
ATOM   4618  H2  WAT X 678      31.607  37.369  66.368  0.00  0.00           H
ATOM   4619  O   WAT X 679      43.130   2.669  63.329  0.00  0.00           O
ATOM   4620  H1  WAT X 679      43.458   2.986  62.488  0.00  0.00           H
ATOM   4621  H2  WAT X 679      42.652   1.868  63.113  0.00  0.00           H
ATOM   4622  O   WAT X 680      23.297  39.802  34.271  0.00  0.00           O
ATOM   4623  H1  WAT X 680      24.151  39.877  34.697  0.00  0.00           H
ATOM   4624  H2  WAT X 680      23.224  40.593  33.738  0.00  0.00           H
ATOM   4625  O   WAT X 681       1.805  13.844  75.628  0.00  0.00           O
ATOM   4626  H1  WAT X 681       1.237  14.528  75.275  0.00  0.00           H
ATOM   4627  H2  WAT X 681       2.693  14.154  75.450  0.00  0.00           H
ATOM   4628  O   WAT X 682      14.583  69.642  56.303  0.00  0.00           O
ATOM   4629  H1  WAT X 682      13.902  70.301  56.440  0.00  0.00           H
ATOM   4630  H2  WAT X 682      14.621  69.162  57.130  0.00  0.00           H
ATOM   4631  O   WAT X 683      59.652  -6.383  46.535  0.00  0.00           O
ATOM   4632  H1  WAT X 683      58.799  -6.815  46.576  0.00  0.00           H
ATOM   4633  H2  WAT X 683      60.256  -7.006  46.939  0.00  0.00           H
ATOM   4634  O   WAT X 684      39.508   1.865  74.921  0.00  0.00           O
ATOM   4635  H1  WAT X 684      40.088   1.370  75.500  0.00  0.00           H
ATOM   4636  H2  WAT X 684      39.164   1.212  74.311  0.00  0.00           H
ATOM   4637  O   WAT X 685      37.709  41.589   3.498  0.00  0.00           O
ATOM   4638  H1  WAT X 685      36.959  41.062   3.223  0.00  0.00           H
ATOM   4639  H2  WAT X 685      38.399  41.366   2.873  0.00  0.00           H
ATOM   4640  O   WAT X 686      16.453  -7.291  51.488  0.00  0.00           O
ATOM   4641  H1  WAT X 686      17.006  -7.521  52.234  0.00  0.00           H
ATOM   4642  H2  WAT X 686      15.558  -7.411  51.807  0.00  0.00           H
ATOM   4643  O   WAT X 687      36.211  59.760  46.023  0.00  0.00           O
ATOM   4644  H1  WAT X 687      36.300  59.590  46.961  0.00  0.00           H
ATOM   4645  H2  WAT X 687      35.472  60.365  45.958  0.00  0.00           H
ATOM   4646  O   WAT X 688      23.231  36.857  14.042  0.00  0.00           O
ATOM   4647  H1  WAT X 688      23.062  37.751  14.340  0.00  0.00           H
ATOM   4648  H2  WAT X 688      22.583  36.708  13.353  0.00  0.00           H
ATOM   4649  O   WAT X 689      35.517   5.612  55.564  0.00  0.00           O
ATOM   4650  H1  WAT X 689      35.483   6.235  54.839  0.00  0.00           H
ATOM   4651  H2  WAT X 689      35.744   6.144  56.327  0.00  0.00           H
ATOM   4652  O   WAT X 690      53.110  57.674  66.732  0.00  0.00           O
ATOM   4653  H1  WAT X 690      53.277  56.732  66.727  0.00  0.00           H
ATOM   4654  H2  WAT X 690      52.444  57.796  67.409  0.00  0.00           H
ATOM   4655  O   WAT X 691      14.145  13.017  11.805  0.00  0.00           O
ATOM   4656  H1  WAT X 691      14.765  12.311  11.624  0.00  0.00           H
ATOM   4657  H2  WAT X 691      13.295  12.662  11.541  0.00  0.00           H
ATOM   4658  O   WAT X 692      61.706  45.989   8.478  0.00  0.00           O
ATOM   4659  H1  WAT X 692      61.700  46.181   7.540  0.00  0.00           H
ATOM   4660  H2  WAT X 692      62.558  45.583   8.634  0.00  0.00           H
ATOM   4661  O   WAT X 693      54.930  68.630  70.031  0.00  0.00           O
ATOM   4662  H1  WAT X 693      54.346  68.997  70.695  0.00  0.00           H
ATOM   4663  H2  WAT X 693      55.185  67.777  70.382  0.00  0.00           H
ATOM   4664  O   WAT X 694      37.669  36.872  20.809  0.00  0.00           O
ATOM   4665  H1  WAT X 694      36.802  37.093  20.470  0.00  0.00           H
ATOM   4666  H2  WAT X 694      37.695  37.270  21.679  0.00  0.00           H
ATOM   4667  O   WAT X 695      42.660  41.393  32.366  0.00  0.00           O
ATOM   4668  H1  WAT X 695      42.464  40.466  32.232  0.00  0.00           H
ATOM   4669  H2  WAT X 695      41.913  41.728  32.862  0.00  0.00           H
ATOM   4670  O   WAT X 696      35.309  26.258  43.670  0.00  0.00           O
ATOM   4671  H1  WAT X 696      35.621  26.727  44.444  0.00  0.00           H
ATOM   4672  H2  WAT X 696      35.705  26.724  42.933  0.00  0.00           H
ATOM   4673  O   WAT X 697       9.753 -11.434  35.081  0.00  0.00           O
ATOM   4674  H1  WAT X 697       8.809 -11.567  35.164  0.00  0.00           H
ATOM   4675  H2  WAT X 697       9.913 -11.433  34.138  0.00  0.00           H
ATOM   4676  O   WAT X 698      16.211  35.942  12.038  0.00  0.00           O
ATOM   4677  H1  WAT X 698      15.599  35.717  12.739  0.00  0.00           H
ATOM   4678  H2  WAT X 698      15.956  36.825  11.771  0.00  0.00           H
ATOM   4679  O   WAT X 699       9.429  69.628  18.696  0.00  0.00           O
ATOM   4680  H1  WAT X 699       9.595  68.862  18.147  0.00  0.00           H
ATOM   4681  H2  WAT X 699       9.085  70.286  18.091  0.00  0.00           H
ATOM   4682  O   WAT X 700      51.647  -3.008  15.062  0.00  0.00           O
ATOM   4683  H1  WAT X 700      52.262  -3.165  15.778  0.00  0.00           H
ATOM   4684  H2  WAT X 700      51.648  -2.057  14.951  0.00  0.00           H
ATOM   4685  O   WAT X 701      40.607  -6.981  38.645  0.00  0.00           O
ATOM   4686  H1  WAT X 701      41.083  -6.451  38.005  0.00  0.00           H
ATOM   4687  H2  WAT X 701      40.965  -7.862  38.540  0.00  0.00           H
ATOM   4688  O   WAT X 702      36.927  -3.904  74.253  0.00  0.00           O
ATOM   4689  H1  WAT X 702      36.076  -4.321  74.125  0.00  0.00           H
ATOM   4690  H2  WAT X 702      37.486  -4.601  74.597  0.00  0.00           H
ATOM   4691  O   WAT X 703      19.913  41.957  30.753  0.00  0.00           O
ATOM   4692  H1  WAT X 703      20.582  41.353  31.073  0.00  0.00           H
ATOM   4693  H2  WAT X 703      19.178  41.841  31.356  0.00  0.00           H
ATOM   4694  O   WAT X 704      37.326  13.151  53.870  0.00  0.00           O
ATOM   4695  H1  WAT X 704      36.671  12.526  54.180  0.00  0.00           H
ATOM   4696  H2  WAT X 704      37.743  13.475  54.669  0.00  0.00           H
ATOM   4697  O   WAT X 705      25.165  68.748  56.986  0.00  0.00           O
ATOM   4698  H1  WAT X 705      24.419  68.233  57.294  0.00  0.00           H
ATOM   4699  H2  WAT X 705      25.868  68.108  56.876  0.00  0.00           H
ATOM   4700  O   WAT X 706      11.580  15.724  55.062  0.00  0.00           O
ATOM   4701  H1  WAT X 706      12.522  15.754  54.890  0.00  0.00           H
ATOM   4702  H2  WAT X 706      11.212  15.283  54.296  0.00  0.00           H
ATOM   4703  O   WAT X 707      16.620  10.431  74.635  0.00  0.00           O
ATOM   4704  H1  WAT X 707      16.479  10.920  73.824  0.00  0.00           H
ATOM   4705  H2  WAT X 707      16.059   9.660  74.549  0.00  0.00           H
ATOM   4706  O   WAT X 708      24.823  46.825  14.319  0.00  0.00           O
ATOM   4707  H1  WAT X 708      25.632  46.601  13.860  0.00  0.00           H
ATOM   4708  H2  WAT X 708      24.670  46.088  14.909  0.00  0.00           H
ATOM   4709  O   WAT X 709      29.833  57.368  27.124  0.00  0.00           O
ATOM   4710  H1  WAT X 709      30.707  57.093  27.402  0.00  0.00           H
ATOM   4711  H2  WAT X 709      29.891  58.321  27.057  0.00  0.00           H
ATOM   4712  O   WAT X 710      66.969   7.652  47.529  0.00  0.00           O
ATOM   4713  H1  WAT X 710      66.498   8.027  46.784  0.00  0.00           H
ATOM   4714  H2  WAT X 710      66.378   7.775  48.272  0.00  0.00           H
ATOM   4715  O   WAT X 711      14.962  65.814  60.261  0.00  0.00           O
ATOM   4716  H1  WAT X 711      15.261  66.552  60.791  0.00  0.00           H
ATOM   4717  H2  WAT X 711      14.049  65.687  60.520  0.00  0.00           H
ATOM   4718  O   WAT X 712      53.675  10.364  26.108  0.00  0.00           O
ATOM   4719  H1  WAT X 712      53.894  11.014  25.439  0.00  0.00           H
ATOM   4720  H2  WAT X 712      53.984   9.534  25.745  0.00  0.00           H
ATOM   4721  O   WAT X 713      58.684  23.303  32.951  0.00  0.00           O
ATOM   4722  H1  WAT X 713      58.684  23.796  33.771  0.00  0.00           H
ATOM   4723  H2  WAT X 713      59.591  23.018  32.843  0.00  0.00           H
ATOM   4724  O   WAT X 714      16.675  65.639  58.105  0.00  0.00           O
ATOM   4725  H1  WAT X 714      16.117  65.553  58.878  0.00  0.00           H
ATOM   4726  H2  WAT X 714      17.520  65.280  58.378  0.00  0.00           H
ATOM   4727  O   WAT X 715      29.635 -11.869  41.006  0.00  0.00           O
ATOM   4728  H1  WAT X 715      29.591 -11.031  40.545  0.00  0.00           H
ATOM   4729  H2  WAT X 715      28.859 -11.876  41.566  0.00  0.00           H
ATOM   4730  O   WAT X 716      48.516  14.329  54.152  0.00  0.00           O
ATOM   4731  H1  WAT X 716      48.108  13.464  54.195  0.00  0.00           H
ATOM   4732  H2  WAT X 716      48.144  14.806  54.894  0.00  0.00           H
ATOM   4733  O   WAT X 717      33.082   1.510  49.652  0.00  0.00           O
ATOM   4734  H1  WAT X 717      33.848   2.034  49.886  0.00  0.00           H
ATOM   4735  H2  WAT X 717      33.052   0.820  50.314  0.00  0.00           H
ATOM   4736  O   WAT X 718      52.115  -8.132  13.184  0.00  0.00           O
ATOM   4737  H1  WAT X 718      51.890  -8.796  13.836  0.00  0.00           H
ATOM   4738  H2  WAT X 718      52.968  -8.408  12.847  0.00  0.00           H
ATOM   4739  O   WAT X 719      11.329  43.099   8.723  0.00  0.00           O
ATOM   4740  H1  WAT X 719      10.382  43.135   8.860  0.00  0.00           H
ATOM   4741  H2  WAT X 719      11.605  44.016   8.719  0.00  0.00           H
ATOM   4742  O   WAT X 720      61.587  46.992  52.863  0.00  0.00           O
ATOM   4743  H1  WAT X 720      61.534  46.296  52.208  0.00  0.00           H
ATOM   4744  H2  WAT X 720      61.475  46.541  53.700  0.00  0.00           H
ATOM   4745  O   WAT X 721      32.733  10.236  46.915  0.00  0.00           O
ATOM   4746  H1  WAT X 721      32.275   9.431  47.158  0.00  0.00           H
ATOM   4747  H2  WAT X 721      32.696  10.780  47.702  0.00  0.00           H
ATOM   4748  O   WAT X 722      26.035  18.892  54.534  0.00  0.00           O
ATOM   4749  H1  WAT X 722      25.517  19.696  54.491  0.00  0.00           H
ATOM   4750  H2  WAT X 722      25.899  18.474  53.684  0.00  0.00           H
ATOM   4751  O   WAT X 723       9.235  -0.100  79.419  0.00  0.00           O
ATOM   4752  H1  WAT X 723       9.161   0.840  79.249  0.00  0.00           H
ATOM   4753  H2  WAT X 723      10.173  -0.248  79.541  0.00  0.00           H
ATOM   4754  O   WAT X 724      39.789  33.577  16.713  0.00  0.00           O
ATOM   4755  H1  WAT X 724      39.817  34.198  17.441  0.00  0.00           H
ATOM   4756  H2  WAT X 724      38.902  33.659  16.362  0.00  0.00           H
ATOM   4757  O   WAT X 725      50.120  25.660   5.995  0.00  0.00           O
ATOM   4758  H1  WAT X 725      50.836  25.149   5.616  0.00  0.00           H
ATOM   4759  H2  WAT X 725      49.330  25.300   5.591  0.00  0.00           H
ATOM   4760  O   WAT X 726      26.636  26.345   5.975  0.00  0.00           O
ATOM   4761  H1  WAT X 726      27.331  26.915   5.645  0.00  0.00           H
ATOM   4762  H2  WAT X 726      26.680  26.440   6.926  0.00  0.00           H
ATOM   4763  O   WAT X 727      35.333   1.324  83.025  0.00  0.00           O
ATOM   4764  H1  WAT X 727      35.603   1.714  82.193  0.00  0.00           H
ATOM   4765  H2  WAT X 727      35.162   0.406  82.814  0.00  0.00           H
ATOM   4766  O   WAT X 728      46.071  24.308  39.640  0.00  0.00           O
ATOM   4767  H1  WAT X 728      45.548  25.036  39.304  0.00  0.00           H
ATOM   4768  H2  WAT X 728      46.914  24.392  39.195  0.00  0.00           H
ATOM   4769  O   WAT X 729      67.955  34.782  30.063  0.00  0.00           O
ATOM   4770  H1  WAT X 729      68.492  35.105  30.786  0.00  0.00           H
ATOM   4771  H2  WAT X 729      68.488  34.100  29.655  0.00  0.00           H
ATOM   4772  O   WAT X 730      48.808  66.770  23.325  0.00  0.00           O
ATOM   4773  H1  WAT X 730      49.566  66.796  23.908  0.00  0.00           H
ATOM   4774  H2  WAT X 730      48.525  65.855  23.340  0.00  0.00           H
ATOM   4775  O   WAT X 731      17.362   2.683  73.097  0.00  0.00           O
ATOM   4776  H1  WAT X 731      17.138   2.617  72.169  0.00  0.00           H
ATOM   4777  H2  WAT X 731      17.432   1.775  73.392  0.00  0.00           H
ATOM   4778  O   WAT X 732      65.169  66.696  42.515  0.00  0.00           O
ATOM   4779  H1  WAT X 732      65.404  67.623  42.555  0.00  0.00           H
ATOM   4780  H2  WAT X 732      64.929  66.471  43.413  0.00  0.00           H
ATOM   4781  O   WAT X 733      47.735  22.576  53.068  0.00  0.00           O
ATOM   4782  H1  WAT X 733      47.278  22.428  53.896  0.00  0.00           H
ATOM   4783  H2  WAT X 733      48.274  23.351  53.226  0.00  0.00           H
ATOM   4784  O   WAT X 734      18.719  18.752  18.405  0.00  0.00           O
ATOM   4785  H1  WAT X 734      19.440  18.123  18.411  0.00  0.00           H
ATOM   4786  H2  WAT X 734      18.633  19.026  19.318  0.00  0.00           H
ATOM   4787  O   WAT X 735      58.247  64.554  26.528  0.00  0.00           O
ATOM   4788  H1  WAT X 735      58.229  63.719  26.996  0.00  0.00           H
ATOM   4789  H2  WAT X 735      58.082  64.320  25.615  0.00  0.00           H
ATOM   4790  O   WAT X 736      15.555   3.300  16.413  0.00  0.00           O
ATOM   4791  H1  WAT X 736      14.911   2.826  16.939  0.00  0.00           H
ATOM   4792  H2  WAT X 736      16.297   3.429  17.003  0.00  0.00           H
ATOM   4793  O   WAT X 737      53.538  54.744  70.201  0.00  0.00           O
ATOM   4794  H1  WAT X 737      54.124  55.049  70.893  0.00  0.00           H
ATOM   4795  H2  WAT X 737      54.044  54.848  69.395  0.00  0.00           H
ATOM   4796  O   WAT X 738      12.280  10.140  58.749  0.00  0.00           O
ATOM   4797  H1  WAT X 738      12.018   9.511  59.422  0.00  0.00           H
ATOM   4798  H2  WAT X 738      12.951  10.677  59.171  0.00  0.00           H
ATOM   4799  O   WAT X 739       4.807  12.084  78.390  0.00  0.00           O
ATOM   4800  H1  WAT X 739       5.657  12.268  77.990  0.00  0.00           H
ATOM   4801  H2  WAT X 739       4.388  12.941  78.469  0.00  0.00           H
ATOM   4802  O   WAT X 740      56.422  45.149  33.661  0.00  0.00           O
ATOM   4803  H1  WAT X 740      55.748  45.785  33.422  0.00  0.00           H
ATOM   4804  H2  WAT X 740      55.936  44.350  33.866  0.00  0.00           H
ATOM   4805  O   WAT X 741      52.244 -11.477  50.769  0.00  0.00           O
ATOM   4806  H1  WAT X 741      52.760 -10.684  50.916  0.00  0.00           H
ATOM   4807  H2  WAT X 741      52.228 -11.578  49.817  0.00  0.00           H
ATOM   4808  O   WAT X 742      59.926   6.411  29.246  0.00  0.00           O
ATOM   4809  H1  WAT X 742      59.390   6.696  28.506  0.00  0.00           H
ATOM   4810  H2  WAT X 742      59.299   6.265  29.954  0.00  0.00           H
ATOM   4811  O   WAT X 743      23.580  12.559   7.289  0.00  0.00           O
ATOM   4812  H1  WAT X 743      24.120  13.296   7.575  0.00  0.00           H
ATOM   4813  H2  WAT X 743      23.919  12.336   6.422  0.00  0.00           H
ATOM   4814  O   WAT X 744      68.931  48.687  42.690  0.00  0.00           O
ATOM   4815  H1  WAT X 744      68.879  47.775  42.978  0.00  0.00           H
ATOM   4816  H2  WAT X 744      68.618  48.669  41.785  0.00  0.00           H
ATOM   4817  O   WAT X 745      64.563  10.292  49.587  0.00  0.00           O
ATOM   4818  H1  WAT X 745      63.716   9.933  49.850  0.00  0.00           H
ATOM   4819  H2  WAT X 745      64.444  11.241  49.624  0.00  0.00           H
ATOM   4820  O   WAT X 746       7.988  12.435  62.846  0.00  0.00           O
ATOM   4821  H1  WAT X 746       7.669  12.924  62.088  0.00  0.00           H
ATOM   4822  H2  WAT X 746       7.971  11.520  62.565  0.00  0.00           H
ATOM   4823  O   WAT X 747      10.787  -1.177  44.196  0.00  0.00           O
ATOM   4824  H1  WAT X 747      10.809  -1.419  45.122  0.00  0.00           H
ATOM   4825  H2  WAT X 747      10.625  -2.001  43.737  0.00  0.00           H
ATOM   4826  O   WAT X 748      61.472  73.035  64.625  0.00  0.00           O
ATOM   4827  H1  WAT X 748      61.177  72.143  64.441  0.00  0.00           H
ATOM   4828  H2  WAT X 748      60.726  73.587  64.389  0.00  0.00           H
ATOM   4829  O   WAT X 749      56.797  37.976  74.102  0.00  0.00           O
ATOM   4830  H1  WAT X 749      57.534  37.855  74.701  0.00  0.00           H
ATOM   4831  H2  WAT X 749      56.261  38.652  74.516  0.00  0.00           H
ATOM   4832  O   WAT X 750      16.636  53.715  33.655  0.00  0.00           O
ATOM   4833  H1  WAT X 750      17.342  53.309  33.152  0.00  0.00           H
ATOM   4834  H2  WAT X 750      15.921  53.817  33.027  0.00  0.00           H
ATOM   4835  O   WAT X 751      30.684  54.940  11.482  0.00  0.00           O
ATOM   4836  H1  WAT X 751      30.690  55.165  12.412  0.00  0.00           H
ATOM   4837  H2  WAT X 751      30.777  53.988  11.465  0.00  0.00           H
ATOM   4838  O   WAT X 752      52.237  -8.175  62.835  0.00  0.00           O
ATOM   4839  H1  WAT X 752      52.711  -7.807  62.089  0.00  0.00           H
ATOM   4840  H2  WAT X 752      51.427  -7.666  62.880  0.00  0.00           H
ATOM   4841  O   WAT X 753      23.514  72.402  30.247  0.00  0.00           O
ATOM   4842  H1  WAT X 753      23.019  71.919  29.585  0.00  0.00           H
ATOM   4843  H2  WAT X 753      23.083  73.255  30.294  0.00  0.00           H
ATOM   4844  O   WAT X 754      36.672  69.201  29.386  0.00  0.00           O
ATOM   4845  H1  WAT X 754      36.330  69.555  28.565  0.00  0.00           H
ATOM   4846  H2  WAT X 754      35.892  68.998  29.902  0.00  0.00           H
ATOM   4847  O   WAT X 755      23.518   1.424  44.635  0.00  0.00           O
ATOM   4848  H1  WAT X 755      24.070   1.895  45.261  0.00  0.00           H
ATOM   4849  H2  WAT X 755      23.096   2.113  44.122  0.00  0.00           H
ATOM   4850  O   WAT X 756      38.514  69.359  45.735  0.00  0.00           O
ATOM   4851  H1  WAT X 756      39.072  69.932  45.209  0.00  0.00           H
ATOM   4852  H2  WAT X 756      38.265  68.653  45.138  0.00  0.00           H
ATOM   4853  O   WAT X 757       9.620  14.108  73.833  0.00  0.00           O
ATOM   4854  H1  WAT X 757       9.971  14.169  74.721  0.00  0.00           H
ATOM   4855  H2  WAT X 757       9.508  13.169  73.684  0.00  0.00           H
ATOM   4856  O   WAT X 758      48.530  30.500  11.558  0.00  0.00           O
ATOM   4857  H1  WAT X 758      49.395  30.576  11.157  0.00  0.00           H
ATOM   4858  H2  WAT X 758      48.158  31.380  11.495  0.00  0.00           H
ATOM   4859  O   WAT X 759      29.501 -10.755  29.746  0.00  0.00           O
ATOM   4860  H1  WAT X 759      30.389 -10.669  30.094  0.00  0.00           H
ATOM   4861  H2  WAT X 759      29.108 -11.457  30.265  0.00  0.00           H
ATOM   4862  O   WAT X 760      70.092  68.305  25.840  0.00  0.00           O
ATOM   4863  H1  WAT X 760      70.579  67.825  25.170  0.00  0.00           H
ATOM   4864  H2  WAT X 760      70.575  68.144  26.650  0.00  0.00           H
ATOM   4865  O   WAT X 761      53.035  69.833  48.859  0.00  0.00           O
ATOM   4866  H1  WAT X 761      52.093  69.979  48.947  0.00  0.00           H
ATOM   4867  H2  WAT X 761      53.119  68.890  48.717  0.00  0.00           H
ATOM   4868  O   WAT X 762      44.470  25.028  58.901  0.00  0.00           O
ATOM   4869  H1  WAT X 762      44.628  24.110  59.120  0.00  0.00           H
ATOM   4870  H2  WAT X 762      45.305  25.339  58.551  0.00  0.00           H
ATOM   4871  O   WAT X 763      38.898  61.451  37.307  0.00  0.00           O
ATOM   4872  H1  WAT X 763      39.462  60.971  36.701  0.00  0.00           H
ATOM   4873  H2  WAT X 763      38.145  60.875  37.440  0.00  0.00           H
ATOM   4874  O   WAT X 764      70.000  27.458  34.644  0.00  0.00           O
ATOM   4875  H1  WAT X 764      69.570  27.747  33.839  0.00  0.00           H
ATOM   4876  H2  WAT X 764      70.932  27.607  34.485  0.00  0.00           H
ATOM   4877  O   WAT X 765       9.243  23.608  31.499  0.00  0.00           O
ATOM   4878  H1  WAT X 765      10.099  23.286  31.782  0.00  0.00           H
ATOM   4879  H2  WAT X 765       8.807  22.839  31.132  0.00  0.00           H
ATOM   4880  O   WAT X 766      23.143  36.813   5.513  0.00  0.00           O
ATOM   4881  H1  WAT X 766      22.340  37.261   5.778  0.00  0.00           H
ATOM   4882  H2  WAT X 766      23.276  37.078   4.603  0.00  0.00           H
ATOM   4883  O   WAT X 767      12.877  39.083   7.637  0.00  0.00           O
ATOM   4884  H1  WAT X 767      12.147  39.577   8.012  0.00  0.00           H
ATOM   4885  H2  WAT X 767      13.656  39.457   8.049  0.00  0.00           H
ATOM   4886  O   WAT X 768      43.769 -12.049  16.415  0.00  0.00           O
ATOM   4887  H1  WAT X 768      43.180 -12.043  17.170  0.00  0.00           H
ATOM   4888  H2  WAT X 768      43.620 -12.900  16.002  0.00  0.00           H
ATOM   4889  O   WAT X 769      23.202  17.283  60.015  0.00  0.00           O
ATOM   4890  H1  WAT X 769      23.485  17.463  60.911  0.00  0.00           H
ATOM   4891  H2  WAT X 769      22.650  18.031  59.783  0.00  0.00           H
ATOM   4892  O   WAT X 770      32.489  20.567  43.968  0.00  0.00           O
ATOM   4893  H1  WAT X 770      32.307  19.650  43.761  0.00  0.00           H
ATOM   4894  H2  WAT X 770      31.634  20.995  43.933  0.00  0.00           H
ATOM   4895  O   WAT X 771      27.442  53.616   9.530  0.00  0.00           O
ATOM   4896  H1  WAT X 771      26.963  53.822  10.333  0.00  0.00           H
ATOM   4897  H2  WAT X 771      26.761  53.496   8.869  0.00  0.00           H
ATOM   4898  O   WAT X 772      38.752   6.761  54.716  0.00  0.00           O
ATOM   4899  H1  WAT X 772      38.059   7.171  54.198  0.00  0.00           H
ATOM   4900  H2  WAT X 772      39.553   7.204  54.438  0.00  0.00           H
ATOM   4901  O   WAT X 773      39.905   3.999  78.414  0.00  0.00           O
ATOM   4902  H1  WAT X 773      40.429   4.410  79.102  0.00  0.00           H
ATOM   4903  H2  WAT X 773      39.283   4.677  78.151  0.00  0.00           H
ATOM   4904  O   WAT X 774      11.277  33.183   8.739  0.00  0.00           O
ATOM   4905  H1  WAT X 774      11.670  33.031   9.599  0.00  0.00           H
ATOM   4906  H2  WAT X 774      10.381  32.858   8.825  0.00  0.00           H
ATOM   4907  O   WAT X 775      65.001   9.616  16.925  0.00  0.00           O
ATOM   4908  H1  WAT X 775      65.658  10.265  17.177  0.00  0.00           H
ATOM   4909  H2  WAT X 775      65.220   9.391  16.022  0.00  0.00           H
ATOM   4910  O   WAT X 776      38.054   4.747  19.874  0.00  0.00           O
ATOM   4911  H1  WAT X 776      38.183   3.991  20.447  0.00  0.00           H
ATOM   4912  H2  WAT X 776      37.111   4.907  19.898  0.00  0.00           H
ATOM   4913  O   WAT X 777      33.319  57.681  -2.036  0.00  0.00           O
ATOM   4914  H1  WAT X 777      32.516  57.211  -2.261  0.00  0.00           H
ATOM   4915  H2  WAT X 777      33.039  58.347  -1.408  0.00  0.00           H
ATOM   4916  O   WAT X 778      50.481 -11.888  44.507  0.00  0.00           O
ATOM   4917  H1  WAT X 778      49.767 -11.716  45.121  0.00  0.00           H
ATOM   4918  H2  WAT X 778      51.091 -11.162  44.640  0.00  0.00           H
ATOM   4919  O   WAT X 779      29.305  26.017   8.941  0.00  0.00           O
ATOM   4920  H1  WAT X 779      28.612  25.396   8.716  0.00  0.00           H
ATOM   4921  H2  WAT X 779      29.677  25.676   9.754  0.00  0.00           H
ATOM   4922  O   WAT X 780      69.467  40.071  47.731  0.00  0.00           O
ATOM   4923  H1  WAT X 780      69.220  40.154  48.652  0.00  0.00           H
ATOM   4924  H2  WAT X 780      68.921  39.357  47.401  0.00  0.00           H
ATOM   4925  O   WAT X 781      21.530  56.326  28.075  0.00  0.00           O
ATOM   4926  H1  WAT X 781      21.430  56.529  27.144  0.00  0.00           H
ATOM   4927  H2  WAT X 781      22.373  55.875  28.132  0.00  0.00           H
ATOM   4928  O   WAT X 782      58.630  63.984   3.701  0.00  0.00           O
ATOM   4929  H1  WAT X 782      57.987  63.297   3.876  0.00  0.00           H
ATOM   4930  H2  WAT X 782      58.926  64.262   4.567  0.00  0.00           H
ATOM   4931  O   WAT X 783      44.155  35.498  13.082  0.00  0.00           O
ATOM   4932  H1  WAT X 783      43.220  35.305  13.152  0.00  0.00           H
ATOM   4933  H2  WAT X 783      44.228  36.421  13.326  0.00  0.00           H
ATOM   4934  O   WAT X 784      26.703  54.820  46.763  0.00  0.00           O
ATOM   4935  H1  WAT X 784      26.366  55.279  47.532  0.00  0.00           H
ATOM   4936  H2  WAT X 784      27.622  55.081  46.711  0.00  0.00           H
ATOM   4937  O   WAT X 785      55.641  20.889  12.933  0.00  0.00           O
ATOM   4938  H1  WAT X 785      55.879  21.739  13.304  0.00  0.00           H
ATOM   4939  H2  WAT X 785      55.578  21.048  11.991  0.00  0.00           H
ATOM   4940  O   WAT X 786      33.952  37.824  41.259  0.00  0.00           O
ATOM   4941  H1  WAT X 786      33.208  38.365  40.995  0.00  0.00           H
ATOM   4942  H2  WAT X 786      34.119  37.261  40.503  0.00  0.00           H
ATOM   4943  O   WAT X 787      50.450  20.978  52.961  0.00  0.00           O
ATOM   4944  H1  WAT X 787      50.153  20.069  52.902  0.00  0.00           H
ATOM   4945  H2  WAT X 787      49.724  21.490  52.606  0.00  0.00           H
ATOM   4946  O   WAT X 788      42.372  -1.096  49.072  0.00  0.00           O
ATOM   4947  H1  WAT X 788      41.866  -0.665  48.383  0.00  0.00           H
ATOM   4948  H2  WAT X 788      41.972  -1.961  49.157  0.00  0.00           H
ATOM   4949  O   WAT X 789      16.584  67.660  14.632  0.00  0.00           O
ATOM   4950  H1  WAT X 789      16.352  66.862  15.107  0.00  0.00           H
ATOM   4951  H2  WAT X 789      15.750  67.987  14.293  0.00  0.00           H
ATOM   4952  O   WAT X 790      54.854   9.625  13.130  0.00  0.00           O
ATOM   4953  H1  WAT X 790      55.110   9.179  13.938  0.00  0.00           H
ATOM   4954  H2  WAT X 790      54.526  10.476  13.420  0.00  0.00           H
ATOM   4955  O   WAT X 791      53.629  -4.513  63.034  0.00  0.00           O
ATOM   4956  H1  WAT X 791      53.340  -5.096  63.736  0.00  0.00           H
ATOM   4957  H2  WAT X 791      54.491  -4.846  62.785  0.00  0.00           H
ATOM   4958  O   WAT X 792      24.399  61.766  24.003  0.00  0.00           O
ATOM   4959  H1  WAT X 792      23.834  62.124  23.319  0.00  0.00           H
ATOM   4960  H2  WAT X 792      25.172  61.450  23.536  0.00  0.00           H
ATOM   4961  O   WAT X 793      37.164   8.464  69.619  0.00  0.00           O
ATOM   4962  H1  WAT X 793      37.419   7.556  69.783  0.00  0.00           H
ATOM   4963  H2  WAT X 793      36.222   8.423  69.457  0.00  0.00           H
ATOM   4964  O   WAT X 794      65.635  63.087  50.758  0.00  0.00           O
ATOM   4965  H1  WAT X 794      66.440  63.157  51.271  0.00  0.00           H
ATOM   4966  H2  WAT X 794      64.969  63.513  51.298  0.00  0.00           H
ATOM   4967  O   WAT X 795      33.133  58.614  13.842  0.00  0.00           O
ATOM   4968  H1  WAT X 795      32.466  57.946  13.684  0.00  0.00           H
ATOM   4969  H2  WAT X 795      33.181  58.685  14.795  0.00  0.00           H
ATOM   4970  O   WAT X 796      27.797  -6.058  18.548  0.00  0.00           O
ATOM   4971  H1  WAT X 796      27.463  -6.408  19.374  0.00  0.00           H
ATOM   4972  H2  WAT X 796      28.043  -6.832  18.042  0.00  0.00           H
ATOM   4973  O   WAT X 797      51.587  -4.640  42.338  0.00  0.00           O
ATOM   4974  H1  WAT X 797      50.999  -4.389  41.626  0.00  0.00           H
ATOM   4975  H2  WAT X 797      51.090  -5.283  42.844  0.00  0.00           H
ATOM   4976  O   WAT X 798      49.084  73.257  52.728  0.00  0.00           O
ATOM   4977  H1  WAT X 798      49.836  73.482  52.180  0.00  0.00           H
ATOM   4978  H2  WAT X 798      49.142  73.857  53.472  0.00  0.00           H
ATOM   4979  O   WAT X 799      33.383  24.502  23.411  0.00  0.00           O
ATOM   4980  H1  WAT X 799      34.093  24.381  22.781  0.00  0.00           H
ATOM   4981  H2  WAT X 799      33.109  23.613  23.638  0.00  0.00           H
ATOM   4982  O   WAT X 800      32.114   7.549  24.982  0.00  0.00           O
ATOM   4983  H1  WAT X 800      32.531   7.785  24.153  0.00  0.00           H
ATOM   4984  H2  WAT X 800      31.522   6.832  24.757  0.00  0.00           H
ATOM   4985  O   WAT X 801      56.678  20.256  77.520  0.00  0.00           O
ATOM   4986  H1  WAT X 801      57.547  19.861  77.591  0.00  0.00           H
ATOM   4987  H2  WAT X 801      56.542  20.371  76.580  0.00  0.00           H
ATOM   4988  O   WAT X 802      32.323  65.527  44.282  0.00  0.00           O
ATOM   4989  H1  WAT X 802      32.028  66.045  43.533  0.00  0.00           H
ATOM   4990  H2  WAT X 802      31.767  64.748  44.269  0.00  0.00           H
ATOM   4991  O   WAT X 803      26.975  36.006  29.027  0.00  0.00           O
ATOM   4992  H1  WAT X 803      26.095  35.671  29.196  0.00  0.00           H
ATOM   4993  H2  WAT X 803      27.537  35.231  29.064  0.00  0.00           H
ATOM   4994  O   WAT X 804      66.457  45.568  42.013  0.00  0.00           O
ATOM   4995  H1  WAT X 804      65.803  44.891  42.187  0.00  0.00           H
ATOM   4996  H2  WAT X 804      66.297  45.827  41.105  0.00  0.00           H
ATOM   4997  O   WAT X 805      45.337  19.665  36.403  0.00  0.00           O
ATOM   4998  H1  WAT X 805      46.293  19.676  36.341  0.00  0.00           H
ATOM   4999  H2  WAT X 805      45.156  19.778  37.336  0.00  0.00           H
ATOM   5000  O   WAT X 806      30.151  32.999   8.070  0.00  0.00           O
ATOM   5001  H1  WAT X 806      29.465  33.124   8.725  0.00  0.00           H
ATOM   5002  H2  WAT X 806      29.698  33.078   7.230  0.00  0.00           H
ATOM   5003  O   WAT X 807      37.555  10.250  15.364  0.00  0.00           O
ATOM   5004  H1  WAT X 807      38.414  10.026  15.721  0.00  0.00           H
ATOM   5005  H2  WAT X 807      37.193  10.880  15.987  0.00  0.00           H
ATOM   5006  O   WAT X 808      43.529  -3.272  23.892  0.00  0.00           O
ATOM   5007  H1  WAT X 808      44.283  -2.763  24.189  0.00  0.00           H
ATOM   5008  H2  WAT X 808      43.719  -3.469  22.975  0.00  0.00           H
ATOM   5009  O   WAT X 809      23.640  -3.719  16.990  0.00  0.00           O
ATOM   5010  H1  WAT X 809      23.252  -4.593  16.976  0.00  0.00           H
ATOM   5011  H2  WAT X 809      24.216  -3.724  17.755  0.00  0.00           H
ATOM   5012  O   WAT X 810      65.962  19.940  29.580  0.00  0.00           O
ATOM   5013  H1  WAT X 810      66.664  20.337  29.064  0.00  0.00           H
ATOM   5014  H2  WAT X 810      66.414  19.500  30.300  0.00  0.00           H
ATOM   5015  O   WAT X 811      40.737  20.610  32.128  0.00  0.00           O
ATOM   5016  H1  WAT X 811      41.573  20.920  32.474  0.00  0.00           H
ATOM   5017  H2  WAT X 811      40.539  21.208  31.407  0.00  0.00           H
ATOM   5018  O   WAT X 812      33.298  28.062  55.820  0.00  0.00           O
ATOM   5019  H1  WAT X 812      33.980  27.424  56.031  0.00  0.00           H
ATOM   5020  H2  WAT X 812      33.156  28.540  56.637  0.00  0.00           H
ATOM   5021  O   WAT X 813      40.673  10.631  51.962  0.00  0.00           O
ATOM   5022  H1  WAT X 813      40.480  10.233  51.113  0.00  0.00           H
ATOM   5023  H2  WAT X 813      40.646  11.573  51.797  0.00  0.00           H
ATOM   5024  O   WAT X 814      37.821  68.050  40.822  0.00  0.00           O
ATOM   5025  H1  WAT X 814      37.054  67.585  40.486  0.00  0.00           H
ATOM   5026  H2  WAT X 814      37.987  68.736  40.175  0.00  0.00           H
ATOM   5027  O   WAT X 815      27.140  21.436  65.149  0.00  0.00           O
ATOM   5028  H1  WAT X 815      27.377  20.651  64.655  0.00  0.00           H
ATOM   5029  H2  WAT X 815      27.662  21.381  65.950  0.00  0.00           H
ATOM   5030  O   WAT X 816      32.243  50.254  18.183  0.00  0.00           O
ATOM   5031  H1  WAT X 816      33.121  50.610  18.053  0.00  0.00           H
ATOM   5032  H2  WAT X 816      31.851  50.820  18.849  0.00  0.00           H
ATOM   5033  O   WAT X 817      20.903  48.143   2.024  0.00  0.00           O
ATOM   5034  H1  WAT X 817      20.896  49.001   1.600  0.00  0.00           H
ATOM   5035  H2  WAT X 817      20.362  48.257   2.806  0.00  0.00           H
ATOM   5036  O   WAT X 818      53.352  22.815  20.344  0.00  0.00           O
ATOM   5037  H1  WAT X 818      53.015  22.068  19.850  0.00  0.00           H
ATOM   5038  H2  WAT X 818      53.698  23.407  19.677  0.00  0.00           H
ATOM   5039  O   WAT X 819      46.063  54.263  22.461  0.00  0.00           O
ATOM   5040  H1  WAT X 819      45.213  54.303  22.022  0.00  0.00           H
ATOM   5041  H2  WAT X 819      46.336  55.177  22.537  0.00  0.00           H
ATOM   5042  O   WAT X 820       6.383  20.688  38.919  0.00  0.00           O
ATOM   5043  H1  WAT X 820       6.970  20.150  39.451  0.00  0.00           H
ATOM   5044  H2  WAT X 820       5.782  21.082  39.551  0.00  0.00           H
ATOM   5045  O   WAT X 821      40.741  33.112  22.219  0.00  0.00           O
ATOM   5046  H1  WAT X 821      40.371  32.319  21.831  0.00  0.00           H
ATOM   5047  H2  WAT X 821      40.545  33.035  23.153  0.00  0.00           H
ATOM   5048  O   WAT X 822      40.771  65.886  60.420  0.00  0.00           O
ATOM   5049  H1  WAT X 822      41.676  66.142  60.597  0.00  0.00           H
ATOM   5050  H2  WAT X 822      40.838  65.234  59.722  0.00  0.00           H
ATOM   5051  O   WAT X 823      38.002  23.871  21.961  0.00  0.00           O
ATOM   5052  H1  WAT X 823      37.928  23.617  21.041  0.00  0.00           H
ATOM   5053  H2  WAT X 823      38.553  23.193  22.353  0.00  0.00           H
ATOM   5054  O   WAT X 824      69.810  68.138  30.089  0.00  0.00           O
ATOM   5055  H1  WAT X 824      70.546  67.996  29.494  0.00  0.00           H
ATOM   5056  H2  WAT X 824      69.895  67.445  30.744  0.00  0.00           H
ATOM   5057  O   WAT X 825      19.288   1.212  41.054  0.00  0.00           O
ATOM   5058  H1  WAT X 825      18.914   2.091  40.989  0.00  0.00           H
ATOM   5059  H2  WAT X 825      18.927   0.858  41.866  0.00  0.00           H
ATOM   5060  O   WAT X 826      29.442  32.584  12.496  0.00  0.00           O
ATOM   5061  H1  WAT X 826      28.855  32.658  11.744  0.00  0.00           H
ATOM   5062  H2  WAT X 826      29.681  33.487  12.703  0.00  0.00           H
[truncated: 2,834,051 more chars]
